# Supplementary material for: The possible molecular mechanism underlying the involvement of the variable shear factor QKI in the epithelial-mesenchymal transformation of oesophageal cancer
Source: PLoS One. 2023 Jul 10;18(7):e0288403. doi: 10.1371/journal.pone.0288403 (PMC10332600; doi:10.1371/journal.pone.0288403)
Supplement: S1 File — (ZIP) [file pone.0288403.s001.zip]

Archive with 48 entries (38 files):
- supporting information/
- supporting information/circRNA-miRNA-mRNA结合关系.xlsx
- supporting information/GSE189830/
- supporting information/GSE189830/Group.txt
- supporting information/GSE189830/GSE189830_circRNA_expression.xlsx
- supporting information/GSE189830/GSE189830_mRNA.xlsx
- supporting information/GSE189830/GSE189830_series_matrix.txt
- supporting information/GSE189830/GSE189830_series_matrix.txt.gz
- supporting information/GSE189830/heatmap4.pdf
- supporting information/GSE189830/heatmap4.tiff
- supporting information/GSE189830/input.txt
- supporting information/GSE189830/thumbs.db
- supporting information/network/
- supporting information/network/52 types of variable shear related to QKI/
- supporting information/network/52 types of variable shear related to QKI/network-QKI相关的52种可变剪切.txt
- supporting information/network/52 types of variable shear related to QKI/network1.cys
- supporting information/network/52 types of variable shear related to QKI/nodeType.txt
- supporting information/network/circRNA-miRNA-mRNA/
- supporting information/network/circRNA-miRNA-mRNA/hsa_circBACH1_012下游miRNA-miRNA调控网络.pdf
- supporting information/network/circRNA-miRNA-mRNA/hsa_circPTK2_018下游miRNA-miRNA调控网络.pdf
- supporting information/network/circRNA-miRNA-mRNA/network-hsa_circBACH1_012下游miRNA-miRNA调控网络.txt
- supporting information/network/circRNA-miRNA-mRNA/network-hsa_circPTK2_018下游miRNA-miRNA调控网络.txt
- supporting information/network/circRNA-miRNA-mRNA/network2.cys
- supporting information/network/circRNA-miRNA-mRNA/type.txt
- supporting information/network/Sangjitu Xiantao Academic Online Tool Drawing/
- supporting information/network/Sangjitu Xiantao Academic Online Tool Drawing/Sankey图.xlsx
- supporting information/network/Sangjitu Xiantao Academic Online Tool Drawing/桑基图_2022-11-25_17_11_32.pdf
- supporting information/TCGA-ESCA/
- supporting information/TCGA-ESCA/Difference analysis/
- supporting information/TCGA-ESCA/Difference analysis/all.xls
- supporting information/TCGA-ESCA/Difference analysis/diff.xls
- supporting information/TCGA-ESCA/Difference analysis/diffGeneExp.txt
- supporting information/TCGA-ESCA/Difference analysis/group.txt
- supporting information/TCGA-ESCA/Difference analysis/uniq.symbol.txt
- supporting information/TCGA-ESCA/GSEA/
- supporting information/TCGA-ESCA/GSEA/gsea_report_for_highExp_1669339701317.html
- supporting information/TCGA-ESCA/GSEA/gsea_report_for_highExp_1669339701317.tsv
- supporting information/TCGA-ESCA/GSEA/gsea_report_for_lowExp_1669339701317.html
- supporting information/TCGA-ESCA/GSEA/gsea_report_for_lowExp_1669339701317.tsv
- supporting information/TCGA-ESCA/GSEA/QKI.cls
- supporting information/TCGA-ESCA/GSEA/QKI.gct
- supporting information/TCGA-ESCA/uniq.symbol.txt
- supporting information/TCGA-ESCA/Variable shear/
- supporting information/TCGA-ESCA/Variable shear/AS.UpSetR.R
- supporting information/TCGA-ESCA/Variable shear/asMatrix.txt
- supporting information/TCGA-ESCA/Variable shear/corResult.tsv
- supporting information/TCGA-ESCA/Variable shear/PSI_download_ESCA.txt
- supporting information/TCGA-ESCA/Variable shear/upset.pdf
