# Supplementary material for: The possible molecular mechanism underlying the involvement of the variable shear factor QKI in the epithelial-mesenchymal transformation of oesophageal cancer
Source: PLoS One. 2023 Jul 10;18(7):e0288403. doi: 10.1371/journal.pone.0288403 (PMC10332600; doi:10.1371/journal.pone.0288403)
Supplement: S1 File — (ZIP) [file pone.0288403.s001.zip › supporting information/circRNA-miRNA-mRNA结合关系.xlsx]

## Sheet: hsa_circBACH1_012下游miRNA
	circBank ID	circbase ID	length	miRNA ID (miR_ID)	miRanda binding	targetscan binding
hsa-miR-4708-3p					site (positions)	site (positions)
hsa-miR-4778-3p	hsa_circBACH1_012	hsa_circ_0061395	1542	hsa-miR-1250-3p	534	1401 195 296 544 597 1407 200 301 551 602
hsa-miR-4778-5p	hsa_circBACH1_012	hsa_circ_0061395	1542	hsa-miR-153-5p	284	1402 194 295 545 597 1407 200 301 551 602
hsa-miR-3180-5p	hsa_circBACH1_012	hsa_circ_0061395	1542	hsa-miR-4652-3p	790	1053 1465 1512 446 804 1059 1471 1517 452 811
hsa-miR-425-5p	hsa_circBACH1_012	hsa_circ_0061395	1542	hsa-miR-4743-3p	931	1053 1466 1512 446 805 1059 1471 1517 452 811
hsa-miR-5589-3p	hsa_circBACH1_012	hsa_circ_0061395	1542	hsa-miR-4762-3p	1508	1039 1219 1524 216 675 1044 1224 1531 222 681
hsa-miR-6888-3p	hsa_circBACH1_012	hsa_circ_0061395	1542	hsa-miR-578	1311	1231 1323 178 188 835 1236 1329 183 194 841
hsa-miR-4743-3p	hsa_circBACH1_012	hsa_circ_0061395	1542	hsa-miR-33a-5p	1338	1005 1350 1404 340 1010 1356 1409 346
hsa-miR-488-3p	hsa_circBACH1_012	hsa_circ_0061395	1542	hsa-miR-4273	1308	1041 1319 1422 948 1046 1326 1427 953
hsa-miR-7161-3p	hsa_circBACH1_012	hsa_circ_0061395	1542	hsa-miR-4659a-3p	1440	1451 1453 631 639 1456 1459 637 645
hsa-miR-130a-5p	hsa_circBACH1_012	hsa_circ_0061395	1542	hsa-miR-4659b-3p	1440	1451 1453 631 639 1456 1459 637 645
hsa-miR-4712-5p	hsa_circBACH1_012	hsa_circ_0061395	1542	hsa-miR-1289	144	159 306 684 166 311 689
hsa-miR-770-5p	hsa_circBACH1_012	hsa_circ_0061395	1542	hsa-miR-152-5p	1205 1087 1499	1103 1220 1233 1110 1226 1238
hsa-miR-548ae-3p	hsa_circBACH1_012	hsa_circ_0061395	1542	hsa-miR-30a-3p	653	142 542 667 147 548 674
hsa-miR-548ah-3p	hsa_circBACH1_012	hsa_circ_0061395	1542	hsa-miR-30e-3p	653	142 542 667 147 548 674
hsa-miR-548am-3p	hsa_circBACH1_012	hsa_circ_0061395	1542	hsa-miR-3680-3p	326 770	341 784 85 348 791 90
hsa-miR-548aq-3p	hsa_circBACH1_012	hsa_circ_0061395	1542	hsa-miR-4708-3p	401	1237 421 997 1242 427 1002
hsa-miR-548j-3p	hsa_circBACH1_012	hsa_circ_0061395	1542	hsa-miR-488-3p	185	1121 132 235 1126 137 240
hsa-miR-7155-5p	hsa_circBACH1_012	hsa_circ_0061395	1542	hsa-miR-507	71	342 785 84 348 791 90
	hsa_circBACH1_012	hsa_circ_0061395	1542	hsa-miR-579-3p	516	1380 530 546 1385 537 552
	hsa_circBACH1_012	hsa_circ_0061395	1542	hsa-miR-6760-3p	1284	1297 367 796 1304 373 801
	hsa_circBACH1_012	hsa_circ_0061395	1542	hsa-miR-6809-5p	408	1237 422 997 1243 428 1004
	hsa_circBACH1_012	hsa_circ_0061395	1542	hsa-miR-130a-5p	585 1312	1328 599 1334 605
	hsa_circBACH1_012	hsa_circ_0061395	1542	hsa-miR-145-3p	108	122 492 128 497
	hsa_circBACH1_012	hsa_circ_0061395	1542	hsa-miR-181c-5p	1049	1327 69 1332 74
	hsa_circBACH1_012	hsa_circ_0061395	1542	hsa-miR-205-3p	130	142 872 148 877
	hsa_circBACH1_012	hsa_circ_0061395	1542	hsa-miR-216b-3p	63	80 928 86 933
	hsa_circBACH1_012	hsa_circ_0061395	1542	hsa-miR-26b-3p	1025 1405	1041 1422 1048 1428
	hsa_circBACH1_012	hsa_circ_0061395	1542	hsa-miR-28-3p	898	495 912 501 918
	hsa_circBACH1_012	hsa_circ_0061395	1542	hsa-miR-29a-5p	660	1523 673 1529 680
	hsa_circBACH1_012	hsa_circ_0061395	1542	hsa-miR-3198	146	1417 160 1422 166
	hsa_circBACH1_012	hsa_circ_0061395	1542	hsa-miR-34c-5p	26 1355	1145 1341 1150 1347
	hsa_circBACH1_012	hsa_circ_0061395	1542	hsa-miR-3614-3p	1159	1174 962 1180 967
	hsa_circBACH1_012	hsa_circ_0061395	1542	hsa-miR-3660	193	213 818 220 823
	hsa_circBACH1_012	hsa_circ_0061395	1542	hsa-miR-3663-5p	157	171 247 177 253
	hsa_circBACH1_012	hsa_circ_0061395	1542	hsa-miR-3945	420	183 434 189 440
	hsa_circBACH1_012	hsa_circ_0061395	1542	hsa-miR-4309	150	1417 160 1422 166
	hsa_circBACH1_012	hsa_circ_0061395	1542	hsa-miR-4669	975	1283 989 1289 995
	hsa_circBACH1_012	hsa_circ_0061395	1542	hsa-miR-4691-5p	260	275 559 282 564
	hsa_circBACH1_012	hsa_circ_0061395	1542	hsa-miR-4753-3p	50	1492 64 1498 71
	hsa_circBACH1_012	hsa_circ_0061395	1542	hsa-miR-4778-3p	1441	1451 1454 1458 1460
	hsa_circBACH1_012	hsa_circ_0061395	1542	hsa-miR-4778-5p	1498	1466 1512 1472 1518
	hsa_circBACH1_012	hsa_circ_0061395	1542	hsa-miR-490-5p	1423	1438 391 1445 396
	hsa_circBACH1_012	hsa_circ_0061395	1542	hsa-miR-508-5p	954	95 969 100 975
	hsa_circBACH1_012	hsa_circ_0061395	1542	hsa-miR-511-5p	492	365 505 370 511
	hsa_circBACH1_012	hsa_circ_0061395	1542	hsa-miR-545-3p	762	1472 775 1477 781
	hsa_circBACH1_012	hsa_circ_0061395	1542	hsa-miR-548ae-3p	139 85	152 98 158 105
	hsa_circBACH1_012	hsa_circ_0061395	1542	hsa-miR-548ah-3p	86 138	152 98 158 105
	hsa_circBACH1_012	hsa_circ_0061395	1542	hsa-miR-548aj-3p	139 85	152 98 158 105
	hsa_circBACH1_012	hsa_circ_0061395	1542	hsa-miR-548am-3p	86 138	152 98 158 105
	hsa_circBACH1_012	hsa_circ_0061395	1542	hsa-miR-548aq-3p	86 138	152 98 158 105
	hsa_circBACH1_012	hsa_circ_0061395	1542	hsa-miR-548j-3p	86	152 98 158 105
	hsa_circBACH1_012	hsa_circ_0061395	1542	hsa-miR-548m	852	21 866 27 872
	hsa_circBACH1_012	hsa_circ_0061395	1542	hsa-miR-548x-3p	140 86	152 98 158 105
	hsa_circBACH1_012	hsa_circ_0061395	1542	hsa-miR-5590-3p	711	431 723 436 729
	hsa_circBACH1_012	hsa_circ_0061395	1542	hsa-miR-607	2	15 870 21 876
	hsa_circBACH1_012	hsa_circ_0061395	1542	hsa-miR-6503-5p	154	169 224 176 229
	hsa_circBACH1_012	hsa_circ_0061395	1542	hsa-miR-6507-3p	1101	1118 721 1124 728
	hsa_circBACH1_012	hsa_circ_0061395	1542	hsa-miR-670-3p	107	120 277 126 282
	hsa_circBACH1_012	hsa_circ_0061395	1542	hsa-miR-6753-3p	208	170 223 176 229
	hsa_circBACH1_012	hsa_circ_0061395	1542	hsa-miR-7107-3p	206 1026	170 223 176 229
	hsa_circBACH1_012	hsa_circ_0061395	1542	hsa-miR-7152-3p	234	172 246 177 253
	hsa_circBACH1_012	hsa_circ_0061395	1542	hsa-let-7a-3p	1420	1507 1512
	hsa_circBACH1_012	hsa_circ_0061395	1542	hsa-let-7f-2-3p	1491	1506 1512
	hsa_circBACH1_012	hsa_circ_0061395	1542	hsa-miR-1182	695	711 717
	hsa_circBACH1_012	hsa_circ_0061395	1542	hsa-miR-1248	386	404 410
	hsa_circBACH1_012	hsa_circ_0061395	1542	hsa-miR-1273e	1169	1183 1190
	hsa_circBACH1_012	hsa_circ_0061395	1542	hsa-miR-1275	683	692 698
	hsa_circBACH1_012	hsa_circ_0061395	1542	hsa-miR-136-3p	1192	1206 1212
	hsa_circBACH1_012	hsa_circ_0061395	1542	hsa-miR-16-2-3p	103	115 122
	hsa_circBACH1_012	hsa_circ_0061395	1542	hsa-miR-17-3p	152	166 173
	hsa_circBACH1_012	hsa_circ_0061395	1542	hsa-miR-195-3p	101	115 122
	hsa_circBACH1_012	hsa_circ_0061395	1542	hsa-miR-19a-5p	772	786 793
	hsa_circBACH1_012	hsa_circ_0061395	1542	hsa-miR-19b-1-5p	771	786 793
	hsa_circBACH1_012	hsa_circ_0061395	1542	hsa-miR-19b-2-5p	772	786 793
	hsa_circBACH1_012	hsa_circ_0061395	1542	hsa-miR-216b-5p	563	577 583
	hsa_circBACH1_012	hsa_circ_0061395	1542	hsa-miR-217	991	1006 1012
	hsa_circBACH1_012	hsa_circ_0061395	1542	hsa-miR-219a-2-3p	684	698 704
	hsa_circBACH1_012	hsa_circ_0061395	1542	hsa-miR-223-3p	459	471 478
	hsa_circBACH1_012	hsa_circ_0061395	1542	hsa-miR-224-5p	749	764 770
	hsa_circBACH1_012	hsa_circ_0061395	1542	hsa-miR-2277-3p	1470	1483 1489
	hsa_circBACH1_012	hsa_circ_0061395	1542	hsa-miR-2278	399	413 419
	hsa_circBACH1_012	hsa_circ_0061395	1542	hsa-miR-2681-3p	1426	1440 1447
	hsa_circBACH1_012	hsa_circ_0061395	1542	hsa-miR-3147	646	662 668
	hsa_circBACH1_012	hsa_circ_0061395	1542	hsa-miR-3153	675	689 695
	hsa_circBACH1_012	hsa_circ_0061395	1542	hsa-miR-3154	1135	427 432
	hsa_circBACH1_012	hsa_circ_0061395	1542	hsa-miR-3167	855	873 879
	hsa_circBACH1_012	hsa_circ_0061395	1542	hsa-miR-3170	1209	1223 1229
	hsa_circBACH1_012	hsa_circ_0061395	1542	hsa-miR-3180-5p	268	285 292
	hsa_circBACH1_012	hsa_circ_0061395	1542	hsa-miR-3188	333	347 354
	hsa_circBACH1_012	hsa_circ_0061395	1542	hsa-miR-340-3p	1265	1279 1286
	hsa_circBACH1_012	hsa_circ_0061395	1542	hsa-miR-34c-3p	898	915 922
	hsa_circBACH1_012	hsa_circ_0061395	1542	hsa-miR-3661	1094	1108 1115
	hsa_circBACH1_012	hsa_circ_0061395	1542	hsa-miR-3664-5p	461	476 482
	hsa_circBACH1_012	hsa_circ_0061395	1542	hsa-miR-3675-3p	557	576 582
	hsa_circBACH1_012	hsa_circ_0061395	1542	hsa-miR-3682-5p	1442	1456 1463
	hsa_circBACH1_012	hsa_circ_0061395	1542	hsa-miR-376a-5p	480	493 499
	hsa_circBACH1_012	hsa_circ_0061395	1542	hsa-miR-3908	28	1471 1476
	hsa_circBACH1_012	hsa_circ_0061395	1542	hsa-miR-3922-5p	405	420 426
	hsa_circBACH1_012	hsa_circ_0061395	1542	hsa-miR-3927-5p	906	918 925
	hsa_circBACH1_012	hsa_circ_0061395	1542	hsa-miR-424-5p	1460 398	411 417
	hsa_circBACH1_012	hsa_circ_0061395	1542	hsa-miR-425-5p	1238	1253 1259
	hsa_circBACH1_012	hsa_circ_0061395	1542	hsa-miR-4259	648	663 669
	hsa_circBACH1_012	hsa_circ_0061395	1542	hsa-miR-4260	426	437 444
	hsa_circBACH1_012	hsa_circ_0061395	1542	hsa-miR-4307	830	841 847
	hsa_circBACH1_012	hsa_circ_0061395	1542	hsa-miR-4436b-3p	1129	1146 1152
	hsa_circBACH1_012	hsa_circ_0061395	1542	hsa-miR-4468	510	413 418
	hsa_circBACH1_012	hsa_circ_0061395	1542	hsa-miR-4666a-3p	1421	1433 1439
	hsa_circBACH1_012	hsa_circ_0061395	1542	hsa-miR-4680-3p	16	27 33
	hsa_circBACH1_012	hsa_circ_0061395	1542	hsa-miR-4712-5p	470	485 491
	hsa_circBACH1_012	hsa_circ_0061395	1542	hsa-miR-4715-5p	1127	664 669
	hsa_circBACH1_012	hsa_circ_0061395	1542	hsa-miR-4717-3p	379	392 398
	hsa_circBACH1_012	hsa_circ_0061395	1542	hsa-miR-4727-5p	932	944 951
	hsa_circBACH1_012	hsa_circ_0061395	1542	hsa-miR-4738-3p	124	136 142
	hsa_circBACH1_012	hsa_circ_0061395	1542	hsa-miR-4740-5p	1371	1389 1395
	hsa_circBACH1_012	hsa_circ_0061395	1542	hsa-miR-4801	1233	1250 1256
	hsa_circBACH1_012	hsa_circ_0061395	1542	hsa-miR-499a-3p	574	589 595
	hsa_circBACH1_012	hsa_circ_0061395	1542	hsa-miR-499b-3p	574	589 595
	hsa_circBACH1_012	hsa_circ_0061395	1542	hsa-miR-5009-5p	436	389 394
	hsa_circBACH1_012	hsa_circ_0061395	1542	hsa-miR-5096	835	850 856
	hsa_circBACH1_012	hsa_circ_0061395	1542	hsa-miR-513a-3p	130	144 151
	hsa_circBACH1_012	hsa_circ_0061395	1542	hsa-miR-513c-3p	130	144 151
	hsa_circBACH1_012	hsa_circ_0061395	1542	hsa-miR-516b-5p	1405	1418 1425
	hsa_circBACH1_012	hsa_circ_0061395	1542	hsa-miR-5197-5p	1323	1343 1349
	hsa_circBACH1_012	hsa_circ_0061395	1542	hsa-miR-544a	1392	946 951
	hsa_circBACH1_012	hsa_circ_0061395	1542	hsa-miR-548ag	851	865 871
	hsa_circBACH1_012	hsa_circ_0061395	1542	hsa-miR-548ai	851	865 871
	hsa_circBACH1_012	hsa_circ_0061395	1542	hsa-miR-548az-5p	221	239 245
	hsa_circBACH1_012	hsa_circ_0061395	1542	hsa-miR-548ba	850	865 871
	hsa_circBACH1_012	hsa_circ_0061395	1542	hsa-miR-548p	761	774 780
	hsa_circBACH1_012	hsa_circ_0061395	1542	hsa-miR-548q	873	887 893
	hsa_circBACH1_012	hsa_circ_0061395	1542	hsa-miR-5586-5p	1416	1428 1434
	hsa_circBACH1_012	hsa_circ_0061395	1542	hsa-miR-5589-3p	378	393 399
	hsa_circBACH1_012	hsa_circ_0061395	1542	hsa-miR-561-3p	218	232 238
	hsa_circBACH1_012	hsa_circ_0061395	1542	hsa-miR-570-5p	851	865 871
	hsa_circBACH1_012	hsa_circ_0061395	1542	hsa-miR-588	1011	1024 1031
	hsa_circBACH1_012	hsa_circ_0061395	1542	hsa-miR-6131	160	172 179
	hsa_circBACH1_012	hsa_circ_0061395	1542	hsa-miR-625-5p	678	691 698
	hsa_circBACH1_012	hsa_circ_0061395	1542	hsa-miR-627-3p	794	807 813
	hsa_circBACH1_012	hsa_circ_0061395	1542	hsa-miR-631	1095	1108 1115
	hsa_circBACH1_012	hsa_circ_0061395	1542	hsa-miR-642a-5p	234	251 257
	hsa_circBACH1_012	hsa_circ_0061395	1542	hsa-miR-6501-3p	395	414 420
	hsa_circBACH1_012	hsa_circ_0061395	1542	hsa-miR-656-3p	98	113 119
	hsa_circBACH1_012	hsa_circ_0061395	1542	hsa-miR-6735-5p	1127	1146 1152
	hsa_circBACH1_012	hsa_circ_0061395	1542	hsa-miR-6738-3p	930	945 951
	hsa_circBACH1_012	hsa_circ_0061395	1542	hsa-miR-6739-3p	934	1320 1326
	hsa_circBACH1_012	hsa_circ_0061395	1542	hsa-miR-6751-3p	1022	1036 1043
	hsa_circBACH1_012	hsa_circ_0061395	1542	hsa-miR-6773-3p	929	474 480
	hsa_circBACH1_012	hsa_circ_0061395	1542	hsa-miR-6855-5p	1205	1223 1229
	hsa_circBACH1_012	hsa_circ_0061395	1542	hsa-miR-6867-5p	729	744 750
	hsa_circBACH1_012	hsa_circ_0061395	1542	hsa-miR-6888-3p	1265	475 480
	hsa_circBACH1_012	hsa_circ_0061395	1542	hsa-miR-7155-5p	1213	1224 1230
	hsa_circBACH1_012	hsa_circ_0061395	1542	hsa-miR-7159-5p	1383	1396 1403
	hsa_circBACH1_012	hsa_circ_0061395	1542	hsa-miR-7161-3p	556	1046 1051
	hsa_circBACH1_012	hsa_circ_0061395	1542	hsa-miR-761	1005	1018 1024
	hsa_circBACH1_012	hsa_circ_0061395	1542	hsa-miR-770-5p	468	485 491
	hsa_circBACH1_012	hsa_circ_0061395	1542	hsa-miR-876-5p	858	873 879
	hsa_circBACH1_012	hsa_circ_0061395	1542	hsa-miR-877-5p	345	357 363

## Sheet: hsa_circPTK2_018下游miRNA
circBank ID	circbase ID	length	miRNA ID (miR_ID)	miRanda binding	targetscan binding
				site (positions)	site (positions)
hsa_circPTK2_018	hsa_circ_0006646	394	hsa-miR-125a-3p	80	182 296 92 187 302 98
hsa_circPTK2_018	hsa_circ_0006646	394	hsa-miR-200c-3p	174	137 191 143 198
hsa_circPTK2_018	hsa_circ_0006646	394	hsa-miR-3118	234	251 293 258 299
hsa_circPTK2_018	hsa_circ_0006646	394	hsa-miR-943	236	250 293 256 298
hsa_circPTK2_018	hsa_circ_0006646	394	hsa-miR-1-5p	345	360 367
hsa_circPTK2_018	hsa_circ_0006646	394	hsa-miR-1273g-5p	167	178 184
hsa_circPTK2_018	hsa_circ_0006646	394	hsa-miR-1322	218	229 235
hsa_circPTK2_018	hsa_circ_0006646	394	hsa-miR-137	149	165 171
hsa_circPTK2_018	hsa_circ_0006646	394	hsa-miR-139-3p	328	341 348
hsa_circPTK2_018	hsa_circ_0006646	394	hsa-miR-301b-5p	291	305 311
hsa_circPTK2_018	hsa_circ_0006646	394	hsa-miR-342-3p	334	349 355
hsa_circPTK2_018	hsa_circ_0006646	394	hsa-miR-3665	285	297 303
hsa_circPTK2_018	hsa_circ_0006646	394	hsa-miR-3682-5p	344	358 364
hsa_circPTK2_018	hsa_circ_0006646	394	hsa-miR-369-3p	181	193 199
hsa_circPTK2_018	hsa_circ_0006646	394	hsa-miR-3913-3p	204	218 225
hsa_circPTK2_018	hsa_circ_0006646	394	hsa-miR-4259	38	54 60
hsa_circPTK2_018	hsa_circ_0006646	394	hsa-miR-4469	335	353 360
hsa_circPTK2_018	hsa_circ_0006646	394	hsa-miR-4712-5p	84	100 106
hsa_circPTK2_018	hsa_circ_0006646	394	hsa-miR-4786-3p	304	321 328
hsa_circPTK2_018	hsa_circ_0006646	394	hsa-miR-483-3p	372	385 391
hsa_circPTK2_018	hsa_circ_0006646	394	hsa-miR-5002-5p	55	71 77
hsa_circPTK2_018	hsa_circ_0006646	394	hsa-miR-5092	315	329 336
hsa_circPTK2_018	hsa_circ_0006646	394	hsa-miR-5193	294	309 315
hsa_circPTK2_018	hsa_circ_0006646	394	hsa-miR-548ai	32	44 50
hsa_circPTK2_018	hsa_circ_0006646	394	hsa-miR-548ba	26	44 50
hsa_circPTK2_018	hsa_circ_0006646	394	hsa-miR-5572	40	52 58
hsa_circPTK2_018	hsa_circ_0006646	394	hsa-miR-5581-3p	189	203 209
hsa_circPTK2_018	hsa_circ_0006646	394	hsa-miR-570-5p	32	44 50
hsa_circPTK2_018	hsa_circ_0006646	394	hsa-miR-646	27	38 44
hsa_circPTK2_018	hsa_circ_0006646	394	hsa-miR-6719-3p	205	220 226
hsa_circPTK2_018	hsa_circ_0006646	394	hsa-miR-6748-5p	362	375 381
hsa_circPTK2_018	hsa_circ_0006646	394	hsa-miR-6757-3p	329	346 352
hsa_circPTK2_018	hsa_circ_0006646	394	hsa-miR-6759-3p	129	143 149
hsa_circPTK2_018	hsa_circ_0006646	394	hsa-miR-6765-5p	269	288 294
hsa_circPTK2_018	hsa_circ_0006646	394	hsa-miR-6769b-5p	361	376 383
hsa_circPTK2_018	hsa_circ_0006646	394	hsa-miR-6865-5p	280	181 186
hsa_circPTK2_018	hsa_circ_0006646	394	hsa-miR-6886-5p	287	299 305
hsa_circPTK2_018	hsa_circ_0006646	394	hsa-miR-758-3p	241	253 260
hsa_circPTK2_018	hsa_circ_0006646	394	hsa-miR-770-5p	86	100 106

## Sheet: IL11上游miRNA
miRNA	Position in the UTR	seed match	context++ score	context++ score percentile	weighted context++ score	conserved branch length	Pct
hsa-miR-6787-5p	91-98	8mer	-0.7	99	-0.7	0.017	N/A
hsa-miR-1908-5p	91-98	8mer	-0.68	99	-0.68	0.017	N/A
hsa-miR-663a	91-98	8mer	-0.67	99	-0.67	0.017	N/A
hsa-miR-6794-5p	104-111	8mer	-0.58	99	-0.58	0.145	N/A
hsa-miR-4716-3p	104-111	8mer	-0.58	99	-0.58	0.145	N/A
hsa-miR-124-3p.1	150-157	8mer	-0.56	99	-0.56	5.346	0.96
hsa-miR-6887-3p	359-366	8mer	-0.48	98	-0.48	0	N/A
hsa-miR-3156-5p	37-44	8mer	-0.46	99	-0.46	0	N/A
hsa-miR-302f	329-336	8mer	-0.46	99	-0.46	0.017	N/A
hsa-miR-6826-3p	360-367	8mer	-0.45	98	-0.45	0	N/A
hsa-miR-425-5p	435-442	8mer	-0.46	99	-0.45	0.22	< 0.1
hsa-miR-6778-3p	188-195	8mer	-0.42	99	-0.42	0	N/A
hsa-miR-642a-3p	433-440	8mer	-0.43	99	-0.42	0	N/A
hsa-miR-642b-3p	433-440	8mer	-0.43	99	-0.42	0	N/A
hsa-miR-3126-3p	34-40	7mer-m8	-0.41	98	-0.41	0	N/A
hsa-miR-6765-3p	80-87	8mer	-0.4	99	-0.4	0	N/A
hsa-miR-6780b-5p	286-293	8mer	-0.4	97	-0.4	0	N/A
hsa-miR-4533	24-31	8mer	-0.39	99	-0.39	0	N/A
hsa-miR-5698	103-109	7mer-m8	-0.38	93	-0.38	0	N/A
hsa-miR-4723-5p	103-109	7mer-m8	-0.38	93	-0.38	0	N/A
hsa-miR-6870-5p	103-109	7mer-m8	-0.38	93	-0.38	0	N/A
hsa-miR-2117	416-423	8mer	-0.38	98	-0.38	0	N/A
hsa-miR-124-3p.2	151-157	7mer-m8	-0.37	95	-0.37	5.346	0.85
hsa-miR-7111-5p	103-109	7mer-m8	-0.37	92	-0.37	0	N/A
hsa-miR-4725-3p	286-293	8mer	-0.37	97	-0.37	0	N/A
hsa-miR-6887-3p	220-227	8mer	-0.36	95	-0.36	0	N/A
hsa-miR-4687-3p	75-82	8mer	-0.34	97	-0.34	0	N/A
hsa-miR-4278	105-111	7mer-m8	-0.34	92	-0.34	0	N/A
hsa-miR-6810-3p	180-186	7mer-m8	-0.34	96	-0.34	0	N/A
hsa-let-7c-3p	384-391	8mer	-0.34	98	-0.34	0	N/A
hsa-miR-450b-3p	1398-1405	8mer	-0.57	99	-0.34	0.017	N/A
hsa-miR-769-3p	1398-1405	8mer	-0.56	99	-0.33	0.017	N/A
hsa-miR-6801-3p	180-186	7mer-m8	-0.32	95	-0.32	0	N/A
hsa-miR-506-3p	151-157	7mer-m8	-0.31	94	-0.31	5.346	0.85
hsa-miR-6887-5p	88-94	7mer-m8	-0.31	82	-0.31	0	N/A
hsa-miR-664a-5p	33-39	7mer-1A	-0.3	98	-0.3	0	N/A
hsa-miR-4271	286-293	8mer	-0.3	96	-0.3	0	N/A
hsa-miR-6795-5p	88-94	7mer-m8	-0.29	79	-0.29	0	N/A
hsa-miR-432-5p	250-257	8mer	-0.29	96	-0.29	0.017	N/A
hsa-miR-3138	262-269	8mer	-0.29	90	-0.29	0	N/A
hsa-miR-1266-3p	419-425	7mer-m8	-0.29	96	-0.29	0	N/A
hsa-miR-596	1371-1378	8mer	-0.48	99	-0.29	0.508	N/A
hsa-miR-6732-5p	105-111	7mer-1A	-0.28	92	-0.28	0	N/A
hsa-miR-6793-3p	345-351	7mer-m8	-0.28	97	-0.28	0	N/A
hsa-miR-1470	358-364	7mer-m8	-0.28	99	-0.28	0	N/A
hsa-miR-4646-3p	1017-1024	8mer	-0.46	98	-0.28	0	N/A
hsa-miR-4794	33-39	7mer-1A	-0.27	98	-0.27	0	N/A
hsa-miR-6125	124-130	7mer-m8	-0.27	89	-0.27	0	N/A
hsa-miR-3938	423-429	7mer-m8	-0.27	95	-0.27	0	N/A
hsa-miR-1278	60-66	7mer-m8	-0.26	95	-0.26	0.017	N/A
hsa-miR-3175	102-108	7mer-m8	-0.26	92	-0.26	0	N/A
hsa-miR-5000-3p	1354-1361	8mer	-0.42	99	-0.26	0.145	N/A
hsa-miR-6836-3p	189-195	7mer-m8	-0.25	94	-0.25	0	N/A
hsa-miR-6795-3p	360-366	7mer-1A	-0.25	96	-0.25	0	N/A
hsa-miR-3064-5p	33-39	7mer-1A	-0.24	94	-0.24	3.758	0.18
hsa-miR-770-5p	62-68	7mer-m8	-0.24	93	-0.24	0.155	N/A
hsa-miR-4712-5p	62-68	7mer-m8	-0.24	93	-0.24	0.155	N/A
hsa-miR-361-3p	65-71	7mer-m8	-0.24	93	-0.24	0.155	N/A
hsa-miR-6726-3p	69-75	7mer-1A	-0.24	84	-0.24	0	N/A
hsa-miR-670-5p	422-428	7mer-1A	-0.24	97	-0.24	0	N/A
hsa-miR-651-5p	1444-1451	8mer	-0.38	99	-0.24	0.017	N/A
hsa-miR-3169	120-126	7mer-m8	-0.23	92	-0.23	0	N/A
hsa-miR-7114-5p	264-271	8mer	-0.23	94	-0.23	0	N/A
hsa-miR-4722-3p	304-310	7mer-1A	-0.23	93	-0.23	0	N/A
hsa-miR-6888-3p	412-418	7mer-m8	-0.23	94	-0.23	0	N/A
hsa-miR-6726-3p	455-461	7mer-m8	-0.37	94	-0.23	0	N/A
hsa-miR-744-5p	623-630	8mer	-0.38	91	-0.23	0.017	N/A
hsa-miR-4253	794-801	8mer	-0.38	95	-0.23	0	N/A
hsa-miR-6862-5p	794-801	8mer	-0.37	95	-0.23	0	N/A
hsa-miR-4433b-5p	1016-1023	8mer	-0.38	97	-0.23	0	N/A
hsa-miR-5047	1024-1031	8mer	-0.37	98	-0.23	0	N/A
hsa-miR-6504-5p	33-39	7mer-1A	-0.22	93	-0.22	3.758	0.18
hsa-miR-3202	25-31	7mer-1A	-0.22	91	-0.22	0	N/A
hsa-miR-6805-5p	105-111	7mer-1A	-0.22	80	-0.22	0	N/A
hsa-miR-6747-3p	191-197	7mer-m8	-0.22	93	-0.22	0	N/A
hsa-miR-211-5p	366-373	8mer	-0.22	93	-0.22	0.773	< 0.1
hsa-miR-204-5p	366-373	8mer	-0.22	93	-0.22	0.773	< 0.1
hsa-miR-6887-3p	512-519	8mer	-0.36	95	-0.22	0	N/A
hsa-miR-1301-3p	1024-1031	8mer	-0.35	97	-0.22	0	N/A
hsa-miR-767-5p	1113-1120	8mer	-0.37	98	-0.22	0.155	N/A
hsa-miR-130a-5p	393-399	7mer-m8	-0.21	92	-0.21	3.831	0.21
hsa-miR-1224-3p	185-191	7mer-1A	-0.21	93	-0.21	0.017	N/A
hsa-miR-7156-5p	417-423	7mer-m8	-0.21	95	-0.21	0	N/A
hsa-miR-6799-3p	501-508	8mer	-0.34	97	-0.21	0	N/A
hsa-miR-3173-5p	501-508	8mer	-0.34	97	-0.21	0	N/A
hsa-miR-5195-3p	1070-1077	8mer	-0.34	95	-0.21	0.993	< 0.1
hsa-miR-4659a-5p	1319-1326	8mer	-0.34	97	-0.21	0	N/A
hsa-miR-4436a	1354-1361	8mer	-0.34	98	-0.21	0.145	N/A
hsa-miR-211-5p	1449-1456	8mer	-0.35	97	-0.21	0.311	< 0.1
hsa-miR-204-5p	1449-1456	8mer	-0.35	97	-0.21	0.311	< 0.1
hsa-miR-4755-5p	1450-1457	8mer	-0.35	98	-0.21	0	N/A
hsa-miR-5006-3p	1450-1457	8mer	-0.35	98	-0.21	0	N/A
hsa-miR-4313	140-146	7mer-1A	-0.2	81	-0.2	0	N/A
hsa-miR-1260a	185-191	7mer-m8	-0.2	87	-0.2	0.508	N/A
hsa-miR-1260b	185-191	7mer-m8	-0.2	87	-0.2	0.508	N/A
hsa-miR-6727-3p	304-310	7mer-1A	-0.2	93	-0.2	0	N/A
hsa-miR-4791	443-450	8mer	-0.33	97	-0.2	0	N/A
hsa-miR-4659b-5p	1319-1326	8mer	-0.32	97	-0.2	0	N/A
hsa-miR-6504-5p	77-83	7mer-m8	-0.19	90	-0.19	2.302	0.18
hsa-miR-6772-3p	176-182	7mer-m8	-0.19	88	-0.19	0	N/A
hsa-miR-4720-3p	326-332	7mer-1A	-0.19	92	-0.19	0	N/A
hsa-miR-6771-5p	760-766	7mer-m8	-0.31	90	-0.19	0	N/A
hsa-miR-6845-3p	1179-1186	8mer	-0.31	96	-0.19	0	N/A
hsa-miR-23c	393-399	7mer-m8	-0.18	89	-0.18	3.831	0.21
hsa-miR-5197-5p	95-101	7mer-1A	-0.18	87	-0.18	0	N/A
hsa-miR-6791-3p	189-195	7mer-1A	-0.18	92	-0.18	0	N/A
hsa-miR-1289	199-205	7mer-m8	-0.18	82	-0.18	0.017	N/A
hsa-miR-2110	287-293	7mer-m8	-0.18	88	-0.18	0	N/A
hsa-miR-548as-3p	378-384	7mer-m8	-0.18	95	-0.18	0.499	N/A
hsa-miR-6746-5p	760-766	7mer-1A	-0.28	91	-0.18	0	N/A
hsa-miR-638	1398-1404	7mer-1A	-0.3	96	-0.18	0	N/A
hsa-miR-23b-3p	393-399	7mer-m8	-0.17	88	-0.17	3.831	0.21
hsa-miR-3064-5p	77-83	7mer-m8	-0.17	88	-0.17	2.302	0.18
hsa-miR-593-3p	115-121	7mer-1A	-0.17	88	-0.17	0.155	N/A
hsa-miR-3140-5p	173-179	7mer-1A	-0.17	92	-0.17	0	N/A
hsa-miR-3653-5p	174-180	7mer-m8	-0.17	95	-0.17	0	N/A
hsa-miR-493-5p	385-391	7mer-1A	-0.17	92	-0.17	3.522	N/A
hsa-miR-4273	417-423	7mer-m8	-0.17	96	-0.17	0	N/A
hsa-miR-339-5p	421-427	7mer-1A	-0.17	81	-0.17	0.489	N/A
hsa-miR-1273h-5p	904-911	8mer	-0.27	92	-0.17	0.145	N/A
hsa-miR-215-5p	1031-1037	7mer-1A	-0.27	96	-0.17	0.25	< 0.1
hsa-miR-8058	1288-1295	8mer	-0.28	95	-0.17	0.145	N/A
hsa-miR-5009-5p	1288-1295	8mer	-0.27	94	-0.17	0.145	N/A
hsa-miR-4524a-3p	1331-1338	8mer	-0.27	95	-0.17	0.017	N/A
hsa-miR-23a-3p	393-399	7mer-m8	-0.16	87	-0.16	3.831	0.21
hsa-miR-708-3p	109-115	7mer-1A	-0.16	86	-0.16	0.145	N/A
hsa-miR-6818-3p	115-121	7mer-m8	-0.16	89	-0.16	0	N/A
hsa-miR-5582-5p	149-155	7mer-m8	-0.16	84	-0.16	0	N/A
hsa-miR-6826-3p	221-227	7mer-m8	-0.16	79	-0.16	0	N/A
hsa-let-7a-2-3p	385-391	7mer-1A	-0.16	90	-0.16	0	N/A
hsa-miR-26b-3p	418-424	7mer-m8	-0.16	85	-0.16	0	N/A
hsa-miR-1249-3p	455-461	7mer-1A	-0.25	86	-0.16	0.22	N/A
hsa-miR-551b-3p	570-576	7mer-m8	-0.26	85	-0.16	0.073	< 0.1
hsa-miR-551a	570-576	7mer-m8	-0.26	85	-0.16	0.073	< 0.1
hsa-miR-29c-5p	574-580	7mer-1A	-0.25	82	-0.16	0	N/A
hsa-miR-1247-3p	729-735	7mer-m8	-0.26	89	-0.16	0	N/A
hsa-miR-3200-3p	1028-1034	7mer-m8	-0.26	95	-0.16	0.155	N/A
hsa-miR-192-5p	1031-1037	7mer-1A	-0.26	96	-0.16	0.25	< 0.1
hsa-miR-145-5p	1070-1077	8mer	-0.26	95	-0.16	0.993	< 0.1
hsa-miR-6778-3p	1170-1176	7mer-m8	-0.25	94	-0.16	0	N/A
hsa-miR-4733-5p	1194-1201	8mer	-0.26	97	-0.16	0	N/A
hsa-miR-149-5p	33-39	7mer-1A	-0.15	87	-0.15	3.758	N/A
hsa-miR-5010-5p	87-93	7mer-m8	-0.15	72	-0.15	0	N/A
hsa-miR-361-3p	137-143	7mer-m8	-0.15	81	-0.15	0.155	N/A
hsa-miR-6829-3p	189-195	7mer-1A	-0.15	89	-0.15	0	N/A
hsa-miR-4497	234-240	7mer-m8	-0.15	60	-0.15	0	N/A
hsa-miR-4650-5p	297-303	7mer-m8	-0.15	89	-0.15	0	N/A
hsa-let-7g-3p	385-391	7mer-1A	-0.15	89	-0.15	0	N/A
hsa-miR-3201	443-450	8mer	-0.25	96	-0.15	0	N/A
hsa-miR-7108-3p	548-554	7mer-m8	-0.24	83	-0.15	0	N/A
hsa-miR-3135a	680-686	7mer-m8	-0.24	84	-0.15	0	N/A
hsa-miR-339-5p	836-842	7mer-m8	-0.25	91	-0.15	0.325	N/A
hsa-miR-6780a-5p	904-911	8mer	-0.24	91	-0.15	0.145	N/A
hsa-miR-3689b-3p	904-911	8mer	-0.24	91	-0.15	0.145	N/A
hsa-miR-3689a-3p	904-911	8mer	-0.24	91	-0.15	0.145	N/A
hsa-miR-3689c	904-911	8mer	-0.24	91	-0.15	0.145	N/A
hsa-miR-6779-5p	904-911	8mer	-0.24	90	-0.15	0.145	N/A
hsa-miR-4804-3p	1103-1110	8mer	-0.23	96	-0.15	0	N/A
hsa-miR-7109-3p	1185-1191	7mer-m8	-0.24	95	-0.15	0	N/A
hsa-miR-4713-3p	1398-1404	7mer-1A	-0.23	83	-0.15	0	N/A
hsa-miR-5705	72-78	7mer-1A	-0.14	63	-0.14	0	N/A
hsa-miR-3622b-3p	81-87	7mer-1A	-0.14	90	-0.14	0	N/A
hsa-miR-3910	151-157	7mer-1A	-0.14	90	-0.14	0	N/A
hsa-miR-532-3p	186-192	7mer-m8	-0.14	90	-0.14	2.622	N/A
hsa-miR-5193	215-222	8mer	-0.14	80	-0.14	0	N/A
hsa-miR-6795-3p	221-227	7mer-1A	-0.14	81	-0.14	0	N/A
hsa-miR-1270	249-255	7mer-1A	-0.14	88	-0.14	0	N/A
hsa-miR-4436b-3p	275-281	7mer-m8	-0.14	78	-0.14	0	N/A
hsa-miR-3074-5p	305-311	7mer-m8	-0.14	94	-0.14	0	N/A
hsa-miR-5692a	317-324	8mer	-0.14	99	-0.14	0	N/A
hsa-miR-4286	351-357	7mer-1A	-0.14	86	-0.14	0	N/A
hsa-miR-1229-3p	396-402	7mer-1A	-0.14	84	-0.14	0	N/A
hsa-miR-3191-5p	415-421	7mer-1A	-0.14	87	-0.14	0	N/A
hsa-miR-6752-3p	500-506	7mer-m8	-0.23	88	-0.14	0	N/A
hsa-miR-4749-5p	624-630	7mer-1A	-0.22	75	-0.14	0	N/A
hsa-miR-6849-3p	683-690	8mer	-0.22	95	-0.14	0	N/A
hsa-miR-1273e	737-744	8mer	-0.22	92	-0.14	0	N/A
hsa-miR-1827	750-757	8mer	-0.23	91	-0.14	0.017	N/A
hsa-miR-3610	763-769	7mer-1A	-0.23	81	-0.14	0	N/A
hsa-miR-6860	796-802	7mer-m8	-0.22	94	-0.14	0.017	N/A
hsa-miR-3187-5p	796-802	7mer-m8	-0.22	93	-0.14	0.017	N/A
hsa-miR-6732-3p	838-844	7mer-m8	-0.22	93	-0.14	0	N/A
hsa-miR-30b-3p	904-911	8mer	-0.23	90	-0.14	0.145	N/A
hsa-miR-1208	1093-1100	8mer	-0.22	96	-0.14	0.017	N/A
hsa-miR-502-3p	1115-1121	7mer-m8	-0.22	92	-0.14	0.285	N/A
hsa-miR-501-3p	1115-1121	7mer-m8	-0.22	92	-0.14	0.285	N/A
hsa-miR-6877-3p	1184-1190	7mer-m8	-0.23	96	-0.14	0	N/A
hsa-miR-3190-5p	1221-1227	7mer-m8	-0.22	94	-0.14	0	N/A
hsa-miR-4276	1282-1289	8mer	-0.22	93	-0.14	0	N/A
hsa-miR-6814-3p	1312-1318	7mer-1A	-0.22	80	-0.14	0	N/A
hsa-miR-4776-3p	1320-1327	8mer	-0.22	92	-0.14	0	N/A
hsa-miR-140-5p	1382-1388	7mer-m8	-0.22	90	-0.14	1.494	0.2
hsa-miR-4446-5p	1451-1457	7mer-m8	-0.22	95	-0.14	0	N/A
hsa-miR-7974	76-82	7mer-1A	-0.13	67	-0.13	0	N/A
hsa-miR-542-5p	210-216	7mer-1A	-0.13	69	-0.13	0	N/A
hsa-miR-6777-5p	210-216	7mer-1A	-0.13	49	-0.13	0	N/A
hsa-miR-139-3p	248-254	7mer-1A	-0.13	80	-0.13	0	N/A
hsa-miR-4800-5p	263-269	7mer-1A	-0.13	70	-0.13	0	N/A
hsa-miR-6747-3p	304-310	7mer-1A	-0.13	83	-0.13	0	N/A
hsa-miR-559	334-340	7mer-m8	-0.13	95	-0.13	0.155	N/A
hsa-miR-623	367-373	7mer-1A	-0.13	84	-0.13	0	N/A
hsa-miR-3681-5p	446-452	7mer-m8	-0.21	93	-0.13	0	N/A
hsa-miR-1285-3p	796-802	7mer-m8	-0.21	93	-0.13	0.017	N/A
hsa-miR-6841-3p	1027-1033	7mer-m8	-0.2	84	-0.13	0	N/A
hsa-miR-1261	1088-1094	7mer-1A	-0.2	89	-0.13	0	N/A
hsa-miR-5006-5p	1251-1257	7mer-m8	-0.21	89	-0.13	0	N/A
hsa-miR-3913-3p	1351-1357	7mer-m8	-0.21	86	-0.13	0	N/A
hsa-miR-3159	1443-1449	7mer-1A	-0.2	94	-0.13	0	N/A
hsa-miR-3622a-3p	81-87	7mer-1A	-0.12	88	-0.12	0	N/A
hsa-miR-4525	87-93	7mer-m8	-0.12	79	-0.12	0	N/A
hsa-miR-520f-5p	113-119	7mer-1A	-0.12	84	-0.12	0	N/A
hsa-miR-4533	123-129	7mer-m8	-0.12	80	-0.12	0	N/A
hsa-miR-4650-5p	133-139	7mer-m8	-0.12	84	-0.12	0	N/A
hsa-miR-6879-5p	275-281	7mer-m8	-0.12	73	-0.12	0	N/A
hsa-miR-4685-5p	277-283	7mer-m8	-0.12	78	-0.12	0	N/A
hsa-miR-5692b	315-321	7mer-m8	-0.12	96	-0.12	0	N/A
hsa-miR-5692c	315-321	7mer-m8	-0.12	96	-0.12	0	N/A
hsa-miR-5006-3p	367-373	7mer-m8	-0.12	86	-0.12	0	N/A
hsa-miR-4755-5p	367-373	7mer-m8	-0.12	86	-0.12	0	N/A
hsa-miR-296-5p	620-626	7mer-m8	-0.19	79	-0.12	0.19	N/A
hsa-miR-4706	624-630	7mer-1A	-0.2	71	-0.12	0	N/A
hsa-miR-6720-5p	684-690	7mer-m8	-0.19	90	-0.12	0	N/A
hsa-miR-3622b-5p	793-799	7mer-m8	-0.19	86	-0.12	0	N/A
hsa-miR-5189-5p	796-802	7mer-m8	-0.19	92	-0.12	0.017	N/A
hsa-miR-10a-5p	837-843	7mer-m8	-0.19	91	-0.12	0.325	< 0.1
hsa-miR-10b-5p	837-843	7mer-m8	-0.19	91	-0.12	0.325	< 0.1
hsa-miR-4445-5p	1077-1083	7mer-m8	-0.2	89	-0.12	0	N/A
hsa-miR-652-5p	1100-1106	7mer-1A	-0.2	93	-0.12	0	N/A
hsa-miR-345-3p	1166-1173	8mer	-0.19	96	-0.12	0	N/A
hsa-miR-6819-3p	1184-1190	7mer-m8	-0.2	95	-0.12	0	N/A
hsa-miR-6872-3p	1227-1233	7mer-m8	-0.2	88	-0.12	0	N/A
hsa-miR-5095	1242-1249	8mer	-0.2	90	-0.12	0	N/A
hsa-miR-6749-3p	1262-1268	7mer-m8	-0.19	82	-0.12	0	N/A
hsa-miR-1269a	1289-1295	7mer-1A	-0.19	85	-0.12	0	N/A
hsa-miR-6872-5p	1312-1318	7mer-1A	-0.2	78	-0.12	0	N/A
hsa-miR-6893-3p	1369-1375	7mer-m8	-0.19	89	-0.12	0.916	N/A
hsa-miR-6513-5p	1399-1405	7mer-m8	-0.19	96	-0.12	0	N/A
hsa-miR-3119	31-37	7mer-1A	-0.11	78	-0.11	0	N/A
hsa-miR-3714	151-157	7mer-1A	-0.11	89	-0.11	0	N/A
hsa-miR-6889-5p	210-216	7mer-1A	-0.11	47	-0.11	0	N/A
hsa-miR-620	249-255	7mer-1A	-0.11	83	-0.11	0	N/A
hsa-miR-4520-3p	261-267	7mer-m8	-0.11	75	-0.11	0	N/A
hsa-miR-6837-5p	277-283	7mer-m8	-0.11	73	-0.11	0	N/A
hsa-miR-1277-5p	313-320	8mer	-0.11	94	-0.11	0	N/A
hsa-miR-4804-3p	326-332	7mer-1A	-0.11	87	-0.11	0	N/A
hsa-miR-548ap-5p	334-340	7mer-m8	-0.11	93	-0.11	0.155	N/A
hsa-miR-548as-5p	334-340	7mer-m8	-0.11	93	-0.11	0.155	N/A
hsa-miR-548c-5p	334-340	7mer-m8	-0.11	92	-0.11	0.155	N/A
hsa-miR-548ad-5p	334-340	7mer-m8	-0.11	92	-0.11	0.155	N/A
hsa-miR-548j-5p	334-340	7mer-m8	-0.11	92	-0.11	0.155	N/A
hsa-miR-548ak	334-340	7mer-m8	-0.11	92	-0.11	0.155	N/A
hsa-miR-548ae-5p	334-340	7mer-m8	-0.11	92	-0.11	0.155	N/A
hsa-miR-548am-5p	334-340	7mer-m8	-0.11	92	-0.11	0.155	N/A
hsa-miR-548w	334-340	7mer-m8	-0.11	92	-0.11	0.155	N/A
hsa-miR-548o-5p	334-340	7mer-m8	-0.11	92	-0.11	0.155	N/A
hsa-miR-548d-5p	334-340	7mer-m8	-0.11	92	-0.11	0.155	N/A
hsa-miR-548y	334-340	7mer-m8	-0.11	92	-0.11	0.155	N/A
hsa-miR-548h-5p	334-340	7mer-m8	-0.11	92	-0.11	0.155	N/A
hsa-miR-548bb-5p	334-340	7mer-m8	-0.11	92	-0.11	0.155	N/A
hsa-miR-548ay-5p	334-340	7mer-m8	-0.11	92	-0.11	0.155	N/A
hsa-miR-548b-5p	334-340	7mer-m8	-0.11	92	-0.11	0.155	N/A
hsa-miR-548au-5p	334-340	7mer-m8	-0.11	92	-0.11	0.155	N/A
hsa-miR-548a-5p	334-340	7mer-m8	-0.11	92	-0.11	0.155	N/A
hsa-miR-548ab	334-340	7mer-m8	-0.11	91	-0.11	0.155	N/A
hsa-miR-548ar-5p	334-340	7mer-m8	-0.11	91	-0.11	0.155	N/A
hsa-miR-548i	334-340	7mer-m8	-0.11	91	-0.11	0.155	N/A
hsa-miR-3679-3p	362-368	7mer-1A	-0.11	73	-0.11	0	N/A
hsa-miR-6832-3p	366-372	7mer-1A	-0.11	82	-0.11	0	N/A
hsa-miR-5699-5p	497-503	7mer-1A	-0.17	86	-0.11	0	N/A
hsa-miR-1913	498-504	7mer-m8	-0.18	88	-0.11	0.155	N/A
hsa-miR-324-3p	498-504	7mer-m8	-0.17	87	-0.11	0.155	N/A
hsa-miR-6795-3p	513-519	7mer-1A	-0.17	87	-0.11	0	N/A
hsa-miR-6826-3p	513-519	7mer-m8	-0.17	81	-0.11	0	N/A
hsa-miR-4708-3p	611-617	7mer-m8	-0.18	84	-0.11	0	N/A
hsa-miR-6809-5p	612-618	7mer-m8	-0.17	80	-0.11	0	N/A
hsa-miR-6768-3p	639-645	7mer-m8	-0.17	90	-0.11	0	N/A
hsa-miR-219b-3p	741-747	7mer-m8	-0.17	88	-0.11	0	N/A
hsa-miR-940	749-755	7mer-m8	-0.17	91	-0.11	0.155	N/A
hsa-miR-3945	795-801	7mer-1A	-0.17	78	-0.11	0	N/A
hsa-miR-4421	835-841	7mer-m8	-0.18	88	-0.11	0	N/A
hsa-miR-3190-5p	854-860	7mer-m8	-0.18	90	-0.11	0	N/A
hsa-miR-4433a-3p	872-879	8mer	-0.17	95	-0.11	0.017	N/A
hsa-miR-1228-3p	926-933	8mer	-0.17	93	-0.11	0	N/A
hsa-miR-4284	930-937	8mer	-0.18	94	-0.11	0	N/A
hsa-miR-4505	1139-1145	7mer-m8	-0.18	82	-0.11	0	N/A
hsa-miR-1254	1224-1230	7mer-1A	-0.17	88	-0.11	0.017	N/A
hsa-miR-7151-3p	1242-1249	8mer	-0.17	89	-0.11	0	N/A
hsa-miR-6823-5p	1327-1333	7mer-m8	-0.17	89	-0.11	0	N/A
hsa-miR-623	1450-1456	7mer-1A	-0.18	92	-0.11	0	N/A
hsa-miR-1224-3p	1502-1509	8mer	-0.5	99	-0.11	0.155	N/A
hsa-miR-505-3p.1	1468-1475	8mer	-0.47	98	-0.1	2.526	N/A
hsa-miR-4448	176-182	7mer-1A	-0.1	85	-0.1	0	N/A
hsa-miR-3144-5p	208-214	7mer-m8	-0.1	60	-0.1	0	N/A
hsa-miR-6505-3p	255-261	7mer-m8	-0.1	70	-0.1	0	N/A
hsa-miR-134-3p	265-271	7mer-1A	-0.1	74	-0.1	0.145	N/A
hsa-miR-342-3p	395-401	7mer-1A	-0.1	84	-0.1	3.367	N/A
hsa-miR-376b-5p	445-451	7mer-m8	-0.16	77	-0.1	0.145	N/A
hsa-miR-4323	475-481	7mer-m8	-0.15	83	-0.1	0	N/A
hsa-miR-146b-3p	502-508	7mer-1A	-0.15	89	-0.1	0.145	N/A
hsa-miR-639	555-561	7mer-m8	-0.16	66	-0.1	0	N/A
hsa-miR-6752-3p	599-605	7mer-m8	-0.17	80	-0.1	0	N/A
hsa-miR-6512-3p	684-690	7mer-m8	-0.16	85	-0.1	0	N/A
hsa-miR-6790-3p	708-714	7mer-1A	-0.17	87	-0.1	0	N/A
hsa-miR-7847-3p	721-727	7mer-m8	-0.16	74	-0.1	0	N/A
hsa-miR-6880-5p	722-728	7mer-m8	-0.16	75	-0.1	0	N/A
hsa-miR-4722-5p	747-753	7mer-m8	-0.16	90	-0.1	0	N/A
hsa-miR-6808-5p	749-755	7mer-m8	-0.16	88	-0.1	0.155	N/A
hsa-miR-4649-3p	752-758	7mer-m8	-0.15	89	-0.1	0	N/A
hsa-miR-4684-5p	831-837	7mer-m8	-0.16	90	-0.1	0	N/A
hsa-miR-5699-3p	835-841	7mer-m8	-0.16	85	-0.1	0	N/A
hsa-miR-7977	915-921	7mer-m8	-0.15	90	-0.1	0	N/A
hsa-miR-3934-5p	940-947	8mer	-0.16	93	-0.1	0	N/A
hsa-miR-513a-5p	994-1000	7mer-m8	-0.16	91	-0.1	0.017	N/A
hsa-miR-4433a-5p	1016-1022	7mer-1A	-0.16	85	-0.1	0	N/A
hsa-miR-4777-5p	1081-1087	7mer-m8	-0.15	91	-0.1	0	N/A
hsa-miR-1304-3p	1095-1101	7mer-m8	-0.15	94	-0.1	0	N/A
hsa-miR-363-5p	1136-1142	7mer-1A	-0.17	80	-0.1	0	N/A
hsa-miR-4723-3p	1182-1188	7mer-m8	-0.15	86	-0.1	0	N/A
hsa-miR-4755-3p	1251-1257	7mer-1A	-0.16	79	-0.1	0	N/A
hsa-miR-1269b	1289-1295	7mer-1A	-0.16	80	-0.1	0	N/A
hsa-miR-4529-3p	1289-1295	7mer-m8	-0.16	77	-0.1	0	N/A
hsa-miR-4293	1372-1378	7mer-1A	-0.17	93	-0.1	0	N/A
hsa-miR-6728-5p	1399-1405	7mer-1A	-0.16	87	-0.1	0	N/A
hsa-miR-1290	1441-1447	7mer-m8	-0.16	89	-0.1	0.017	N/A
hsa-miR-6832-3p	1449-1455	7mer-1A	-0.15	89	-0.1	0	N/A
hsa-miR-631	1486-1493	8mer	-0.44	98	-0.1	0.155	N/A
hsa-miR-142-3p.2	1602-1608	7mer-m8	-0.38	98	-0.09	3.949	0.57
hsa-miR-4724-5p	58-64	7mer-1A	-0.09	87	-0.09	0	N/A
hsa-miR-6895-3p	115-121	7mer-1A	-0.09	78	-0.09	0	N/A
hsa-miR-4531	249-255	7mer-1A	-0.09	72	-0.09	0	N/A
hsa-miR-6735-5p	275-281	7mer-m8	-0.09	65	-0.09	0	N/A
hsa-miR-190b	442-448	7mer-m8	-0.14	80	-0.09	1.439	< 0.1
hsa-miR-6849-5p	446-452	7mer-m8	-0.14	92	-0.09	0	N/A
hsa-miR-5591-3p	489-495	7mer-1A	-0.15	82	-0.09	0	N/A
hsa-miR-7976	502-508	7mer-1A	-0.14	84	-0.09	0	N/A
hsa-miR-6776-5p	579-586	8mer	-0.14	81	-0.09	0	N/A
hsa-miR-6134	724-730	7mer-m8	-0.15	73	-0.09	0.017	N/A
hsa-miR-6893-5p	749-755	7mer-m8	-0.15	87	-0.09	0.155	N/A
hsa-miR-7160-5p	753-759	7mer-m8	-0.15	84	-0.09	0	N/A
hsa-miR-485-5p	756-762	7mer-m8	-0.15	79	-0.09	0.341	N/A
hsa-miR-6884-5p	756-762	7mer-m8	-0.15	77	-0.09	0.341	N/A
hsa-miR-7977	770-776	7mer-m8	-0.14	89	-0.09	0	N/A
hsa-miR-6089	901-907	7mer-m8	-0.13	90	-0.09	0	N/A
hsa-miR-6833-5p	981-988	8mer	-0.13	87	-0.09	0	N/A
hsa-miR-3164	987-993	7mer-m8	-0.15	83	-0.09	0	N/A
hsa-miR-5092	1124-1130	7mer-1A	-0.14	85	-0.09	0	N/A
hsa-miR-6745	1136-1142	7mer-1A	-0.14	76	-0.09	0	N/A
hsa-miR-5787	1139-1145	7mer-m8	-0.14	84	-0.09	0	N/A
hsa-miR-7110-3p	1181-1187	7mer-m8	-0.15	79	-0.09	0	N/A
hsa-miR-3926	1220-1226	7mer-1A	-0.15	85	-0.09	0	N/A
hsa-miR-3116	1224-1230	7mer-1A	-0.14	87	-0.09	0.017	N/A
hsa-miR-8079	1280-1286	7mer-m8	-0.14	89	-0.09	0.017	N/A
hsa-miR-1245a	1280-1286	7mer-m8	-0.14	88	-0.09	0.017	N/A
hsa-miR-3672	1333-1339	7mer-1A	-0.13	88	-0.09	0	N/A
hsa-miR-382-3p	1348-1354	7mer-m8	-0.15	93	-0.09	0.042	N/A
hsa-miR-6516-3p	1361-1367	7mer-1A	-0.15	81	-0.09	0	N/A
hsa-miR-6499-3p	1385-1391	7mer-1A	-0.15	93	-0.09	0	N/A
hsa-miR-3661	1486-1493	8mer	-0.41	97	-0.09	0.155	N/A
hsa-miR-6079	26-32	7mer-1A	-0.08	81	-0.08	0	N/A
hsa-miR-4326	307-313	7mer-1A	-0.08	71	-0.08	0	N/A
hsa-miR-548aq-5p	334-340	7mer-m8	-0.08	94	-0.08	0.155	N/A
hsa-miR-3120-5p	412-418	7mer-1A	-0.08	76	-0.08	0	N/A
hsa-miR-190a-5p	442-448	7mer-m8	-0.12	76	-0.08	1.439	< 0.1
hsa-miR-4267	471-477	7mer-m8	-0.12	85	-0.08	0	N/A
hsa-miR-6861-3p	536-542	7mer-m8	-0.12	73	-0.08	0	N/A
hsa-miR-766-3p	685-691	7mer-m8	-0.13	85	-0.08	0.017	N/A
hsa-miR-6851-5p	725-731	7mer-m8	-0.13	67	-0.08	0	N/A
hsa-miR-3622b-3p	882-889	8mer	-0.13	90	-0.08	0	N/A
hsa-miR-3622a-3p	882-889	8mer	-0.13	89	-0.08	0	N/A
hsa-miR-4728-5p	904-910	7mer-1A	-0.12	72	-0.08	0	N/A
hsa-miR-125a-3p	941-947	7mer-1A	-0.13	84	-0.08	0.155	N/A
hsa-miR-6820-3p	987-993	7mer-m8	-0.13	80	-0.08	0	N/A
hsa-miR-6760-3p	1094-1100	7mer-1A	-0.13	87	-0.08	0	N/A
hsa-miR-6732-3p	1100-1106	7mer-1A	-0.12	77	-0.08	0	N/A
hsa-miR-4716-5p	1110-1116	7mer-m8	-0.12	88	-0.08	0	N/A
hsa-miR-140-3p.1	1122-1128	7mer-1A	-0.13	84	-0.08	0.125	< 0.1
hsa-miR-1293	1136-1142	7mer-1A	-0.13	81	-0.08	0.017	N/A
hsa-miR-4645-3p	1159-1165	7mer-1A	-0.12	71	-0.08	0	N/A
hsa-miR-7113-3p	1168-1174	7mer-m8	-0.13	82	-0.08	0	N/A
hsa-miR-4524b-3p	1330-1336	7mer-m8	-0.12	92	-0.08	0	N/A
hsa-miR-6879-3p	1514-1520	7mer-m8	-0.38	95	-0.08	0	N/A
hsa-miR-4632-5p	275-281	7mer-m8	-0.07	73	-0.07	0	N/A
hsa-miR-376c-5p	445-451	7mer-m8	-0.1	75	-0.07	0.145	N/A
hsa-miR-1913	552-558	7mer-m8	-0.11	78	-0.07	0.145	N/A
hsa-miR-612	796-802	7mer-m8	-0.12	88	-0.07	0.017	N/A
hsa-miR-6818-3p	833-839	7mer-m8	-0.11	81	-0.07	0	N/A
hsa-miR-3926	853-859	7mer-1A	-0.11	75	-0.07	0	N/A
hsa-miR-4459	891-897	7mer-m8	-0.11	83	-0.07	0	N/A
hsa-miR-6788-5p	905-911	7mer-1A	-0.1	78	-0.07	0	N/A
hsa-miR-887-5p	905-912	8mer	-0.12	76	-0.07	0	N/A
hsa-miR-342-3p	928-934	7mer-m8	-0.1	85	-0.07	0.492	N/A
hsa-miR-4752	982-988	7mer-1A	-0.12	80	-0.07	0	N/A
hsa-miR-7156-3p	1025-1031	7mer-1A	-0.1	74	-0.07	0	N/A
hsa-miR-6759-3p	1030-1036	7mer-1A	-0.1	77	-0.07	0	N/A
hsa-miR-3180-5p	1072-1078	7mer-1A	-0.12	85	-0.07	0	N/A
hsa-miR-4791	1087-1093	7mer-1A	-0.11	68	-0.07	0	N/A
hsa-miR-6766-5p	1136-1142	7mer-1A	-0.11	55	-0.07	0	N/A
hsa-miR-125a-5p	1167-1173	7mer-1A	-0.11	73	-0.07	0.374	< 0.1
hsa-miR-4319	1167-1173	7mer-1A	-0.11	72	-0.07	0.374	< 0.1
hsa-miR-6819-3p	1172-1178	7mer-1A	-0.11	87	-0.07	0	N/A
hsa-miR-6877-3p	1172-1178	7mer-1A	-0.1	86	-0.07	0	N/A
hsa-miR-370-3p	1369-1375	7mer-m8	-0.11	85	-0.07	0.916	N/A
hsa-miR-6845-3p	1495-1502	8mer	-0.3	96	-0.07	0	N/A
hsa-miR-1260b	1503-1509	7mer-m8	-0.29	94	-0.07	0.155	N/A
hsa-miR-1260a	1503-1509	7mer-m8	-0.29	94	-0.07	0.155	N/A
hsa-miR-3686	1547-1554	8mer	-0.31	97	-0.07	0	N/A
hsa-miR-4268	176-182	7mer-1A	-0.06	72	-0.06	0	N/A
hsa-miR-5193	218-224	7mer-m8	-0.06	63	-0.06	0	N/A
hsa-miR-4667-3p	219-225	7mer-m8	-0.06	63	-0.06	0	N/A
hsa-miR-298	272-278	7mer-m8	-0.06	63	-0.06	0.155	N/A
hsa-miR-548n	335-341	7mer-m8	-0.06	88	-0.06	0.155	N/A
hsa-miR-342-3p	408-414	7mer-1A	-0.06	76	-0.06	2.591	N/A
hsa-miR-6513-3p	449-455	7mer-1A	-0.09	84	-0.06	0	N/A
hsa-miR-6512-3p	478-484	7mer-m8	-0.09	69	-0.06	0	N/A
hsa-miR-6720-5p	478-484	7mer-m8	-0.09	68	-0.06	0	N/A
hsa-miR-3189-5p	497-503	7mer-1A	-0.1	79	-0.06	0	N/A
hsa-miR-874-3p	502-508	7mer-m8	-0.1	72	-0.06	0.554	N/A
hsa-miR-324-3p	552-558	7mer-m8	-0.1	75	-0.06	0.145	N/A
hsa-miR-495-3p	647-653	7mer-m8	-0.1	95	-0.06	0.109	N/A
hsa-miR-5688	647-653	7mer-m8	-0.09	93	-0.06	0.109	N/A
hsa-miR-616-5p	654-661	8mer	-0.1	86	-0.06	0.017	N/A
hsa-miR-196a-3p	675-681	7mer-m8	-0.1	60	-0.06	0	N/A
hsa-miR-7703	689-695	7mer-m8	-0.09	80	-0.06	0	N/A
hsa-miR-3152-5p	698-704	7mer-m8	-0.1	71	-0.06	0	N/A
hsa-miR-6499-3p	713-719	7mer-1A	-0.1	87	-0.06	0	N/A
hsa-miR-6851-5p	720-726	7mer-1A	-0.1	59	-0.06	0	N/A
hsa-miR-4768-3p	746-752	7mer-m8	-0.09	80	-0.06	0.145	N/A
hsa-miR-6849-3p	859-865	7mer-m8	-0.1	79	-0.06	0	N/A
hsa-miR-4768-3p	873-879	7mer-1A	-0.09	80	-0.06	0.145	N/A
hsa-miR-544b	880-886	7mer-m8	-0.1	74	-0.06	0	N/A
hsa-miR-6894-5p	889-895	7mer-m8	-0.1	75	-0.06	0	N/A
hsa-miR-6893-5p	894-900	7mer-m8	-0.09	76	-0.06	0.155	N/A
hsa-miR-6799-5p	904-910	7mer-1A	-0.1	88	-0.06	0	N/A
hsa-miR-30c-2-3p	905-911	7mer-1A	-0.09	76	-0.06	0	N/A
hsa-miR-3115	947-953	7mer-m8	-0.09	60	-0.06	0	N/A
hsa-miR-31-3p	1063-1069	7mer-1A	-0.1	75	-0.06	0	N/A
hsa-miR-4483	1136-1142	7mer-1A	-0.1	84	-0.06	0.017	N/A
hsa-miR-125b-5p	1167-1173	7mer-1A	-0.1	69	-0.06	0.374	< 0.1
hsa-miR-548s	1220-1226	7mer-m8	-0.09	75	-0.06	0	N/A
hsa-miR-4680-5p	1295-1301	7mer-m8	-0.09	74	-0.06	0	N/A
hsa-miR-5590-5p	1320-1326	7mer-1A	-0.1	73	-0.06	0	N/A
hsa-miR-6864-3p	1333-1339	7mer-1A	-0.09	90	-0.06	0	N/A
hsa-miR-487a-3p	1530-1536	7mer-m8	-0.26	97	-0.06	0.042	N/A
hsa-miR-1468-3p	1573-1580	8mer	-0.28	98	-0.06	0	N/A
hsa-miR-592	1581-1587	7mer-m8	-0.28	96	-0.06	0.155	N/A
hsa-miR-4795-3p	1595-1602	8mer	-0.25	97	-0.06	0	N/A
hsa-miR-665	202-208	7mer-m8	-0.05	56	-0.05	1.029	N/A
hsa-miR-6077	284-290	7mer-m8	-0.05	74	-0.05	0	N/A
hsa-miR-3924	440-446	7mer-m8	-0.05	70	-0.05	0	N/A
hsa-miR-1324	464-470	7mer-1A	-0.09	77	-0.05	0.017	N/A
hsa-miR-6861-5p	580-586	7mer-1A	-0.08	67	-0.05	0	N/A
hsa-miR-626	584-590	7mer-m8	-0.08	55	-0.05	0.017	N/A
hsa-miR-140-3p.1	592-598	7mer-1A	-0.08	72	-0.05	0.263	< 0.1
hsa-miR-6836-3p	596-602	7mer-m8	-0.08	69	-0.05	0	N/A
hsa-miR-373-5p	654-661	8mer	-0.08	86	-0.05	0.017	N/A
hsa-miR-371b-5p	654-661	8mer	-0.08	86	-0.05	0.017	N/A
hsa-miR-377-5p	718-724	7mer-m8	-0.07	61	-0.05	0.145	N/A
hsa-miR-3689d	720-726	7mer-1A	-0.08	70	-0.05	0	N/A
hsa-miR-3689d	725-731	7mer-m8	-0.08	69	-0.05	0	N/A
hsa-miR-6799-5p	726-732	7mer-m8	-0.08	83	-0.05	0	N/A
hsa-miR-4478	755-761	7mer-m8	-0.07	90	-0.05	0	N/A
hsa-miR-8064	783-789	7mer-1A	-0.07	68	-0.05	0	N/A
hsa-miR-593-3p	833-839	7mer-1A	-0.08	69	-0.05	0.155	N/A
hsa-miR-940	894-900	7mer-m8	-0.08	75	-0.05	0.155	N/A
hsa-miR-6808-5p	894-900	7mer-m8	-0.08	74	-0.05	0.155	N/A
hsa-miR-1827	895-901	7mer-m8	-0.07	55	-0.05	0.017	N/A
hsa-miR-7106-5p	904-910	7mer-1A	-0.09	70	-0.05	0	N/A
hsa-miR-149-3p	904-910	7mer-1A	-0.09	61	-0.05	0	N/A
hsa-miR-4709-3p	956-962	7mer-1A	-0.08	78	-0.05	0	N/A
hsa-miR-2355-3p	1018-1024	7mer-1A	-0.07	57	-0.05	0	N/A
hsa-miR-4660	1024-1030	7mer-1A	-0.08	69	-0.05	0.017	N/A
hsa-miR-6752-3p	1153-1159	7mer-1A	-0.07	61	-0.05	0	N/A
hsa-miR-6769b-3p	1182-1188	7mer-m8	-0.09	74	-0.05	0	N/A
hsa-miR-661	1224-1230	7mer-1A	-0.09	62	-0.05	0.155	N/A
hsa-miR-150-5p	1260-1266	7mer-m8	-0.08	85	-0.05	0.697	< 0.1
hsa-miR-6777-3p	1275-1281	7mer-1A	-0.08	71	-0.05	0	N/A
hsa-miR-640	1278-1284	7mer-m8	-0.08	67	-0.05	0.155	N/A
hsa-miR-432-5p	1291-1297	7mer-1A	-0.07	67	-0.05	0.017	N/A
hsa-miR-3674	1376-1382	7mer-1A	-0.07	52	-0.05	0	N/A
hsa-miR-5089-5p	1399-1405	7mer-1A	-0.08	91	-0.05	0	N/A
hsa-miR-616-3p	1474-1480	7mer-m8	-0.21	93	-0.05	0.017	N/A
hsa-miR-6800-3p	1499-1505	7mer-m8	-0.2	91	-0.05	0	N/A
hsa-miR-224-5p	1516-1522	7mer-m8	-0.21	95	-0.05	2.714	N/A
hsa-miR-154-3p	1530-1536	7mer-m8	-0.23	96	-0.05	0.042	N/A
hsa-miR-3607-3p	1546-1553	8mer	-0.21	96	-0.05	0	N/A
hsa-miR-4672	1567-1573	7mer-m8	-0.24	96	-0.05	0	N/A
hsa-miR-660-3p	216-222	7mer-1A	-0.04	51	-0.04	0.145	N/A
hsa-miR-7843-5p	275-281	7mer-m8	-0.04	61	-0.04	0	N/A
hsa-miR-548d-3p	379-385	7mer-m8	-0.04	91	-0.04	0.587	N/A
hsa-miR-4330	466-472	7mer-1A	-0.06	76	-0.04	0	N/A
hsa-miR-6736-5p	578-584	7mer-m8	-0.07	63	-0.04	0.155	N/A
hsa-miR-6876-3p	584-590	7mer-m8	-0.07	51	-0.04	0.017	N/A
hsa-miR-4725-5p	601-607	7mer-m8	-0.07	47	-0.04	0.017	N/A
hsa-miR-24-3p	607-613	7mer-m8	-0.07	72	-0.04	1.772	0.25
hsa-miR-6821-3p	708-714	7mer-1A	-0.06	55	-0.04	0	N/A
hsa-miR-5190	711-717	7mer-m8	-0.06	80	-0.04	0	N/A
hsa-miR-876-3p	789-795	7mer-1A	-0.06	52	-0.04	0.155	N/A
hsa-miR-6883-5p	904-910	7mer-1A	-0.06	56	-0.04	0	N/A
hsa-miR-30c-1-3p	905-911	7mer-1A	-0.07	70	-0.04	0	N/A
hsa-miR-450a-1-3p	906-912	7mer-1A	-0.07	66	-0.04	0.145	N/A
hsa-miR-1267	1001-1007	7mer-m8	-0.07	63	-0.04	0.017	N/A
hsa-miR-452-5p	1003-1009	7mer-1A	-0.06	69	-0.04	0.778	N/A
hsa-miR-3201	1087-1093	7mer-1A	-0.06	67	-0.04	0	N/A
hsa-miR-4720-3p	1104-1110	7mer-1A	-0.06	61	-0.04	0	N/A
hsa-miR-6756-5p	1136-1142	7mer-1A	-0.07	41	-0.04	0	N/A
hsa-miR-6776-5p	1137-1143	7mer-m8	-0.07	64	-0.04	0	N/A
hsa-miR-2114-5p	1155-1161	7mer-m8	-0.06	66	-0.04	0	N/A
hsa-miR-6814-5p	1193-1199	7mer-1A	-0.07	74	-0.04	0	N/A
hsa-miR-513b-3p	1215-1221	7mer-m8	-0.06	65	-0.04	0	N/A
hsa-miR-186-3p	1258-1265	8mer	-0.07	91	-0.04	0	N/A
hsa-miR-139-3p	1482-1488	7mer-1A	-0.15	85	-0.04	0	N/A
hsa-miR-215-5p	1488-1494	7mer-1A	-0.15	86	-0.04	0.522	< 0.1
hsa-miR-192-5p	1488-1494	7mer-1A	-0.15	86	-0.04	0.522	< 0.1
hsa-miR-466	1526-1532	7mer-m8	-0.18	94	-0.04	0	N/A
hsa-miR-4789-3p	1526-1532	7mer-1A	-0.16	93	-0.04	0	N/A
hsa-miR-539-3p	1529-1535	7mer-m8	-0.19	81	-0.04	0.017	N/A
hsa-miR-4778-5p	1549-1555	7mer-m8	-0.16	93	-0.04	0	N/A
hsa-miR-548f-5p	1574-1580	7mer-1A	-0.17	96	-0.04	0	N/A
hsa-miR-4255	1602-1608	7mer-1A	-0.19	93	-0.04	0	N/A
hsa-miR-499b-5p	257-263	7mer-m8	-0.03	49	-0.03	0	N/A
hsa-miR-5586-5p	479-485	7mer-m8	-0.05	62	-0.03	0	N/A
hsa-miR-4758-3p	497-503	7mer-1A	-0.04	56	-0.03	0	N/A
hsa-miR-18a-3p	503-509	7mer-m8	-0.04	59	-0.03	0.145	N/A
hsa-miR-3649	537-543	7mer-m8	-0.05	43	-0.03	0	N/A
hsa-miR-6791-3p	596-602	7mer-1A	-0.05	66	-0.03	0	N/A
hsa-miR-6829-3p	596-602	7mer-1A	-0.05	65	-0.03	0	N/A
hsa-miR-6895-3p	833-839	7mer-1A	-0.04	66	-0.03	0	N/A
hsa-miR-548s	853-859	7mer-m8	-0.05	59	-0.03	0	N/A
hsa-miR-4459	873-879	7mer-1A	-0.05	69	-0.03	0	N/A
hsa-miR-885-5p	971-977	7mer-1A	-0.05	74	-0.03	0.145	N/A
hsa-miR-3190-3p	981-987	7mer-1A	-0.04	48	-0.03	0	N/A
hsa-miR-4676-3p	1003-1009	7mer-1A	-0.04	63	-0.03	0.778	N/A
hsa-miR-4732-3p	1167-1173	7mer-1A	-0.04	76	-0.03	0	N/A
hsa-miR-670-5p	1167-1173	7mer-m8	-0.04	68	-0.03	0	N/A
hsa-miR-5190	1282-1288	7mer-1A	-0.05	77	-0.03	0	N/A
hsa-miR-19a-5p	1323-1329	7mer-m8	-0.04	70	-0.03	0	N/A
hsa-miR-19b-1-5p	1323-1329	7mer-m8	-0.04	69	-0.03	0	N/A
hsa-miR-19b-2-5p	1323-1329	7mer-m8	-0.04	69	-0.03	0	N/A
hsa-miR-4524a-3p	1480-1486	7mer-m8	-0.11	73	-0.03	0.017	N/A
hsa-miR-7110-3p	1497-1503	7mer-m8	-0.14	79	-0.03	0	N/A
hsa-miR-6769b-3p	1498-1504	7mer-m8	-0.13	83	-0.03	0	N/A
hsa-miR-4723-3p	1498-1504	7mer-m8	-0.12	80	-0.03	0	N/A
hsa-miR-500b-3p	1513-1519	7mer-1A	-0.14	92	-0.03	0.555	N/A
hsa-miR-485-3p	1529-1535	7mer-m8	-0.12	83	-0.03	0.017	N/A
hsa-miR-6768-5p	1567-1573	7mer-1A	-0.14	90	-0.03	0	N/A
hsa-miR-548aj-5p	1574-1580	7mer-1A	-0.13	92	-0.03	0	N/A
hsa-miR-548g-5p	1574-1580	7mer-1A	-0.13	92	-0.03	0	N/A
hsa-miR-548x-5p	1574-1580	7mer-1A	-0.13	92	-0.03	0	N/A
hsa-miR-597-5p	1581-1587	7mer-1A	-0.14	81	-0.03	0.155	N/A
hsa-miR-126-5p	1595-1601	7mer-1A	-0.14	95	-0.03	0.615	N/A
hsa-miR-5692a	46-52	7mer-1A	-0.02	72	-0.02	0	N/A
hsa-miR-5692a	50-56	7mer-1A	-0.02	73	-0.02	0	N/A
hsa-miR-5683	145-151	7mer-m8	-0.02	42	-0.02	0.499	N/A
hsa-miR-4433a-3p	201-207	7mer-m8	-0.02	54	-0.02	0	N/A
hsa-miR-6840-3p	203-209	7mer-m8	-0.02	49	-0.02	0	N/A
hsa-miR-711	206-212	7mer-m8	-0.02	20	-0.02	0.145	N/A
hsa-miR-548z	379-385	7mer-m8	-0.02	86	-0.02	0.587	N/A
hsa-miR-548h-3p	379-385	7mer-m8	-0.02	86	-0.02	0.587	N/A
hsa-miR-548bb-3p	379-385	7mer-m8	-0.02	86	-0.02	0.587	N/A
hsa-miR-548ac	379-385	7mer-m8	-0.02	77	-0.02	0.587	N/A
hsa-miR-153-5p	390-396	7mer-m8	-0.02	50	-0.02	0.145	N/A
hsa-miR-6849-3p	478-484	7mer-1A	-0.03	54	-0.02	0	N/A
hsa-miR-874-5p	619-625	7mer-m8	-0.03	16	-0.02	0.145	N/A
hsa-miR-3613-3p	652-659	8mer	-0.03	62	-0.02	0	N/A
hsa-miR-372-5p	655-661	7mer-1A	-0.04	82	-0.02	0.145	N/A
hsa-miR-4793-3p	690-696	7mer-m8	-0.03	64	-0.02	0	N/A
hsa-miR-6836-3p	698-704	7mer-1A	-0.03	46	-0.02	0	N/A
hsa-miR-6086	718-724	7mer-m8	-0.03	62	-0.02	0.145	N/A
hsa-miR-4419b	755-761	7mer-m8	-0.04	83	-0.02	0	N/A
hsa-miR-3929	755-761	7mer-m8	-0.03	78	-0.02	0	N/A
hsa-miR-1228-3p	781-787	7mer-m8	-0.03	63	-0.02	0	N/A
hsa-miR-5692a	806-813	8mer	-0.03	91	-0.02	0	N/A
hsa-miR-6785-5p	904-910	7mer-1A	-0.02	44	-0.02	0	N/A
hsa-miR-383-3p	912-918	7mer-m8	-0.04	64	-0.02	0	N/A
hsa-miR-764	941-947	7mer-1A	-0.03	79	-0.02	0	N/A
hsa-miR-892c-3p	1003-1009	7mer-1A	-0.03	54	-0.02	0.778	N/A
hsa-miR-5589-5p	1138-1144	7mer-m8	-0.02	63	-0.02	0	N/A
hsa-miR-3183	1182-1188	7mer-m8	-0.03	66	-0.02	0	N/A
hsa-miR-4254	1484-1490	7mer-m8	-0.1	84	-0.02	0	N/A
hsa-miR-619-3p	1485-1491	7mer-m8	-0.08	78	-0.02	0.017	N/A
hsa-miR-4643	1526-1532	7mer-1A	-0.09	91	-0.02	0	N/A
hsa-miR-548aw	1574-1580	7mer-m8	-0.08	91	-0.02	0	N/A
hsa-miR-5692a	42-48	7mer-1A	-0.01	56	-0.01	0	N/A
hsa-miR-5692a	155-161	7mer-1A	-0.01	56	-0.01	0	N/A
hsa-miR-5692a	165-171	7mer-1A	-0.01	56	-0.01	0	N/A
hsa-miR-5692a	322-328	7mer-1A	-0.01	72	-0.01	0	N/A
hsa-miR-4719	406-412	7mer-1A	-0.01	38	-0.01	0	N/A
hsa-miR-935	492-498	7mer-m8	-0.02	57	-0.01	0.017	N/A
hsa-miR-3689d	521-527	7mer-1A	-0.01	26	-0.01	0	N/A
hsa-miR-6851-5p	521-527	7mer-1A	-0.01	16	-0.01	0	N/A
hsa-miR-4802-5p	522-528	7mer-m8	-0.02	34	-0.01	0	N/A
hsa-miR-4790-3p	525-531	7mer-1A	-0.01	21	-0.01	0	N/A
hsa-miR-3140-5p	527-533	7mer-m8	-0.02	41	-0.01	0	N/A
hsa-miR-3622b-3p	529-535	7mer-m8	-0.02	38	-0.01	0	N/A
hsa-miR-3622a-3p	529-535	7mer-m8	-0.02	34	-0.01	0	N/A
hsa-miR-532-3p	563-569	7mer-1A	-0.01	53	-0.01	0.22	N/A
hsa-miR-2116-3p	563-569	7mer-1A	-0.01	48	-0.01	0	N/A
hsa-miR-150-5p	563-569	7mer-1A	-0.01	27	-0.01	0.22	< 0.1
hsa-miR-4713-5p	563-569	7mer-m8	-0.02	15	-0.01	0	N/A
hsa-miR-1262	578-584	7mer-m8	-0.02	19	-0.01	0.155	N/A
hsa-miR-4701-3p	578-584	7mer-m8	-0.02	19	-0.01	0.155	N/A
hsa-miR-1231	582-588	7mer-m8	-0.02	51	-0.01	0	N/A
hsa-miR-3120-5p	583-589	7mer-m8	-0.02	47	-0.01	0	N/A
hsa-miR-6778-3p	596-602	7mer-1A	-0.01	24	-0.01	0	N/A
hsa-miR-6747-3p	598-604	7mer-m8	-0.02	31	-0.01	0	N/A
hsa-miR-4742-5p	614-620	7mer-m8	-0.02	36	-0.01	0.017	N/A
hsa-miR-4645-5p	615-621	7mer-m8	-0.02	32	-0.01	0	N/A
hsa-miR-4673	615-621	7mer-m8	-0.02	28	-0.01	0	N/A
hsa-miR-6499-3p	629-635	7mer-1A	-0.01	23	-0.01	0	N/A
hsa-miR-371a-5p	655-661	7mer-1A	-0.01	41	-0.01	0.234	N/A
hsa-miR-508-5p	686-692	7mer-m8	-0.02	33	-0.01	0	N/A
hsa-miR-6890-3p	693-699	7mer-1A	-0.01	43	-0.01	0	N/A
hsa-miR-1304-3p	694-700	7mer-m8	-0.02	38	-0.01	0	N/A
hsa-miR-10b-3p	703-709	7mer-1A	-0.01	36	-0.01	0	N/A
hsa-miR-4330	704-710	7mer-m8	-0.02	50	-0.01	0	N/A
hsa-miR-455-3p.2	714-720	7mer-1A	-0.01	46	-0.01	0.234	< 0.1
hsa-miR-6516-5p	714-720	7mer-m8	-0.02	34	-0.01	0	N/A
hsa-miR-302f	740-746	7mer-m8	-0.02	29	-0.01	0.017	N/A
hsa-miR-4679	776-782	7mer-m8	-0.02	43	-0.01	0	N/A
hsa-miR-323a-5p	789-795	7mer-1A	-0.01	27	-0.01	0.145	N/A
hsa-miR-548c-3p	824-830	7mer-1A	-0.01	57	-0.01	0.017	N/A
hsa-miR-7162-3p	879-885	7mer-m8	-0.02	52	-0.01	0	N/A
hsa-miR-6765-3p	883-889	7mer-1A	-0.02	50	-0.01	0	N/A
hsa-miR-4722-5p	892-898	7mer-m8	-0.02	45	-0.01	0	N/A
hsa-miR-3122	906-912	7mer-1A	-0.01	41	-0.01	0.145	N/A
hsa-miR-3913-5p	906-912	7mer-1A	-0.01	35	-0.01	0.145	N/A
hsa-miR-6513-5p	906-912	7mer-1A	-0.01	25	-0.01	0	N/A
hsa-miR-24-3p	931-937	7mer-1A	-0.01	45	-0.01	0.22	< 0.1
hsa-miR-5683	1119-1125	7mer-m8	-0.02	42	-0.01	0	N/A
hsa-miR-3140-5p	1165-1171	7mer-m8	-0.02	41	-0.01	0	N/A
hsa-miR-7159-3p	1201-1207	7mer-1A	-0.01	36	-0.01	0	N/A
hsa-miR-4482-3p	1201-1207	7mer-1A	-0.01	29	-0.01	0	N/A
hsa-miR-6807-5p	1234-1240	7mer-m8	-0.02	32	-0.01	0	N/A
hsa-miR-4438	1242-1248	7mer-1A	-0.02	46	-0.01	0	N/A
hsa-miR-6504-3p	1244-1250	7mer-m8	-0.02	47	-0.01	0	N/A
hsa-miR-3159	1247-1253	7mer-m8	-0.02	24	-0.01	0	N/A
hsa-miR-526b-3p	1255-1261	7mer-m8	-0.02	62	-0.01	0.125	< 0.1
hsa-miR-93-5p	1255-1261	7mer-m8	-0.02	59	-0.01	0.125	< 0.1
hsa-miR-106b-5p	1255-1261	7mer-m8	-0.02	58	-0.01	0.125	< 0.1
hsa-miR-20b-5p	1255-1261	7mer-m8	-0.02	58	-0.01	0.125	< 0.1
hsa-miR-17-5p	1255-1261	7mer-m8	-0.02	58	-0.01	0.125	< 0.1
hsa-miR-20a-5p	1255-1261	7mer-m8	-0.02	58	-0.01	0.125	< 0.1
hsa-miR-519d-3p	1255-1261	7mer-m8	-0.02	57	-0.01	0.125	< 0.1
hsa-miR-106a-5p	1255-1261	7mer-m8	-0.02	56	-0.01	0.125	< 0.1
hsa-miR-520h	1256-1262	7mer-m8	-0.02	44	-0.01	0.017	N/A
hsa-miR-520g-3p	1256-1262	7mer-m8	-0.02	44	-0.01	0.017	N/A
hsa-miR-8055	1335-1341	7mer-1A	-0.02	66	-0.01	0	N/A
hsa-miR-129-5p	1337-1343	7mer-1A	-0.01	47	-0.01	0.663	< 0.1
hsa-miR-5011-5p	1423-1429	7mer-m8	-0.02	37	-0.01	0	N/A
hsa-miR-4289	1473-1479	7mer-1A	-0.03	69	-0.01	0	N/A
hsa-miR-3183	1498-1504	7mer-m8	-0.05	77	-0.01	0	N/A
hsa-miR-548n	1519-1525	7mer-1A	-0.04	80	-0.01	0.017	N/A
hsa-miR-3121-5p	1492-1498	7mer-1A	-0.01	37	0	0	N/A
hsa-miR-548t-5p	1519-1525	7mer-1A	-0.01	52	0	0	N/A
hsa-miR-548az-5p	1519-1525	7mer-1A	-0.01	51	0	0	N/A
hsa-miR-3662	1586-1592	7mer-1A	-0.01	47	0	0	N/A
hsa-miR-548c-3p	1608-1614	7mer-1A	-0.01	57	0	0.017	N/A
hsa-miR-4799-5p	1611-1617	7mer-1A	-0.07	88	0	0	N/A
hsa-miR-4652-3p	1619-1625	7mer-m8	-0.12	94	0	0	N/A
hsa-miR-6875-5p	203-214	non-canonical	N/A	N/A	N/A	0	N/A
hsa-miR-6875-5p	203-214	non-canonical	N/A	N/A	N/A	0	N/A
hsa-miR-8087	251-262	non-canonical	N/A	N/A	N/A	0	N/A
hsa-miR-8087	251-262	non-canonical	N/A	N/A	N/A	0	N/A
hsa-miR-548g-5p	330-342	non-canonical	N/A	N/A	N/A	0	N/A
hsa-miR-548g-5p	330-342	non-canonical	N/A	N/A	N/A	0	N/A
hsa-miR-548aj-5p	330-342	non-canonical	N/A	N/A	N/A	0	N/A
hsa-miR-548x-5p	330-342	non-canonical	N/A	N/A	N/A	0	N/A
hsa-miR-548x-5p	330-342	non-canonical	N/A	N/A	N/A	0	N/A
hsa-miR-548aj-5p	330-342	non-canonical	N/A	N/A	N/A	0	N/A
hsa-miR-500b-3p	612-623	non-canonical	N/A	N/A	N/A	0	N/A
hsa-miR-500b-3p	612-623	non-canonical	N/A	N/A	N/A	0	N/A
hsa-miR-1273g-3p	686-698	non-canonical	N/A	N/A	N/A	0	N/A
hsa-miR-1273g-3p	686-698	non-canonical	N/A	N/A	N/A	0	N/A
hsa-miR-665	753-764	non-canonical	N/A	N/A	N/A	0	N/A
hsa-miR-665	753-764	non-canonical	N/A	N/A	N/A	0	N/A
hsa-miR-619-5p	1242-1253	non-canonical	N/A	N/A	N/A	0	N/A
hsa-miR-619-5p	1242-1253	non-canonical	N/A	N/A	N/A	0	N/A

## Sheet: MFAP2上游miRNA
miRNA	GENE	Position in the UTR	seed match	context++ score	context++ score percentile	weighted context++ score	conserved branch length	Pct
hsa-miR-6795-5p	MFAP2	322-329	8mer	-0.54	97	-0.54	0	N/A
hsa-miR-6887-5p	MFAP2	322-329	8mer	-0.54	97	-0.54	0	N/A
hsa-miR-608	MFAP2	327-334	8mer	-0.47	96	-0.47	0	N/A
hsa-miR-4651	MFAP2	327-334	8mer	-0.45	96	-0.45	0	N/A
hsa-miR-568	MFAP2	387-394	8mer	-0.4	99	-0.4	1.179	N/A
hsa-miR-185-3p	MFAP2	357-363	7mer-m8	-0.35	93	-0.35	0.076	N/A
hsa-miR-29b-3p	MFAP2	65-71	7mer-m8	-0.34	94	-0.34	7.17	0.87
hsa-miR-6872-3p	MFAP2	368-375	8mer	-0.34	97	-0.34	0	N/A
hsa-miR-29a-3p	MFAP2	65-71	7mer-m8	-0.33	94	-0.33	7.17	0.87
hsa-miR-29c-3p	MFAP2	65-71	7mer-m8	-0.33	94	-0.33	7.17	0.87
hsa-miR-323a-5p	MFAP2	374-380	7mer-m8	-0.33	96	-0.33	0.603	N/A
hsa-miR-4747-3p	MFAP2	270-276	7mer-m8	-0.31	98	-0.31	0	N/A
hsa-miR-4731-5p	MFAP2	330-336	7mer-m8	-0.3	96	-0.3	0	N/A
hsa-miR-8065	MFAP2	351-358	8mer	-0.3	93	-0.3	0	N/A
hsa-miR-6846-5p	MFAP2	358-364	7mer-m8	-0.3	88	-0.3	0	N/A
hsa-miR-6848-5p	MFAP2	358-364	7mer-m8	-0.3	88	-0.3	0	N/A
hsa-miR-2110	MFAP2	75-81	7mer-m8	-0.29	96	-0.29	0	N/A
hsa-miR-6837-5p	MFAP2	124-130	7mer-m8	-0.29	95	-0.29	0.562	N/A
hsa-miR-4685-5p	MFAP2	124-130	7mer-m8	-0.29	94	-0.29	0.562	N/A
hsa-miR-7109-5p	MFAP2	323-329	7mer-m8	-0.28	91	-0.28	0	N/A
hsa-miR-6857-5p	MFAP2	81-87	7mer-m8	-0.27	96	-0.27	0	N/A
hsa-miR-4640-5p	MFAP2	23-29	7mer-m8	-0.25	87	-0.25	0	N/A
hsa-miR-6865-5p	MFAP2	174-180	7mer-m8	-0.25	93	-0.25	0	N/A
hsa-miR-6815-5p	MFAP2	174-180	7mer-m8	-0.25	93	-0.25	0	N/A
hsa-miR-3184-5p	MFAP2	216-222	7mer-m8	-0.25	88	-0.25	0.266	N/A
hsa-miR-6766-5p	MFAP2	326-332	7mer-m8	-0.25	86	-0.25	0	N/A
hsa-miR-6812-5p	MFAP2	328-334	7mer-m8	-0.25	89	-0.25	0	N/A
hsa-miR-7155-5p	MFAP2	329-335	7mer-m8	-0.25	96	-0.25	0.439	N/A
hsa-miR-3184-5p	MFAP2	155-161	7mer-m8	-0.24	88	-0.24	3.289	N/A
hsa-miR-4733-3p	MFAP2	63-69	7mer-m8	-0.24	94	-0.24	0.555	N/A
hsa-miR-1343-5p	MFAP2	197-204	8mer	-0.24	92	-0.24	0.085	N/A
hsa-miR-6885-5p	MFAP2	323-329	7mer-1A	-0.24	74	-0.24	0	N/A
hsa-miR-6756-5p	MFAP2	326-332	7mer-m8	-0.24	82	-0.24	0	N/A
hsa-miR-4634	MFAP2	1084-1091	8mer	-0.55	93	-0.24	0	N/A
hsa-miR-296-5p	MFAP2	41-47	7mer-m8	-0.23	84	-0.23	2.323	N/A
hsa-miR-185-3p	MFAP2	1729-1736	8mer	-0.53	98	-0.23	0.076	N/A
hsa-miR-423-5p	MFAP2	155-161	7mer-m8	-0.22	86	-0.22	3.289	N/A
hsa-miR-6829-5p	MFAP2	121-127	7mer-m8	-0.22	90	-0.22	0	N/A
hsa-miR-3943	MFAP2	193-199	7mer-m8	-0.22	90	-0.22	0.014	N/A
hsa-miR-423-5p	MFAP2	216-222	7mer-m8	-0.22	86	-0.22	0.266	N/A
hsa-miR-3199	MFAP2	300-306	7mer-m8	-0.22	86	-0.22	0	N/A
hsa-miR-5010-5p	MFAP2	321-327	7mer-m8	-0.22	86	-0.22	0	N/A
hsa-miR-6819-5p	MFAP2	328-334	7mer-m8	-0.22	86	-0.22	0	N/A
hsa-miR-4741	MFAP2	356-362	7mer-m8	-0.22	94	-0.22	0	N/A
hsa-miR-4326	MFAP2	720-727	8mer	-0.5	99	-0.22	0	N/A
hsa-miR-3657	MFAP2	1937-1944	8mer	-0.5	98	-0.22	0	N/A
hsa-miR-3144-3p	MFAP2	2014-2021	8mer	-0.52	99	-0.22	0	N/A
hsa-miR-4726-5p	MFAP2	23-29	7mer-m8	-0.21	79	-0.21	0	N/A
hsa-miR-6780b-5p	MFAP2	75-81	7mer-1A	-0.21	85	-0.21	0	N/A
hsa-miR-4450	MFAP2	81-87	7mer-1A	-0.21	85	-0.21	0	N/A
hsa-miR-8052	MFAP2	300-306	7mer-m8	-0.21	86	-0.21	0	N/A
hsa-miR-4787-5p	MFAP2	304-310	7mer-1A	-0.21	83	-0.21	0	N/A
hsa-miR-6737-5p	MFAP2	328-334	7mer-m8	-0.21	85	-0.21	0	N/A
hsa-miR-548am-3p	MFAP2	406-413	8mer	-0.21	99	-0.21	0.076	N/A
hsa-miR-548aq-3p	MFAP2	406-413	8mer	-0.21	99	-0.21	0.076	N/A
hsa-miR-548ae-3p	MFAP2	406-413	8mer	-0.21	99	-0.21	0.076	N/A
hsa-miR-548j-3p	MFAP2	406-413	8mer	-0.21	99	-0.21	0.076	N/A
hsa-miR-548ah-3p	MFAP2	406-413	8mer	-0.21	99	-0.21	0.076	N/A
hsa-miR-29c-5p	MFAP2	1373-1380	8mer	-0.49	97	-0.21	0	N/A
hsa-miR-510-5p	MFAP2	15-21	7mer-m8	-0.2	92	-0.2	0	N/A
hsa-miR-1225-3p	MFAP2	194-200	7mer-m8	-0.2	87	-0.2	0.014	N/A
hsa-miR-939-5p	MFAP2	197-204	8mer	-0.2	89	-0.2	0.085	N/A
hsa-miR-4447	MFAP2	324-330	7mer-m8	-0.2	89	-0.2	0	N/A
hsa-miR-4472	MFAP2	324-330	7mer-m8	-0.2	89	-0.2	0	N/A
hsa-miR-4485-5p	MFAP2	778-785	8mer	-0.46	98	-0.2	0	N/A
hsa-miR-6895-5p	MFAP2	24-30	7mer-m8	-0.19	86	-0.19	0	N/A
hsa-miR-4725-3p	MFAP2	75-81	7mer-1A	-0.19	83	-0.19	0	N/A
hsa-miR-4656	MFAP2	279-285	7mer-m8	-0.19	88	-0.19	0	N/A
hsa-miR-92a-2-5p	MFAP2	325-331	7mer-m8	-0.19	88	-0.19	0.076	N/A
hsa-miR-548aj-3p	MFAP2	406-413	8mer	-0.19	99	-0.19	0.076	N/A
hsa-miR-548x-3p	MFAP2	406-413	8mer	-0.19	99	-0.19	0.076	N/A
hsa-miR-4305	MFAP2	1926-1933	8mer	-0.44	98	-0.19	0	N/A
hsa-miR-4271	MFAP2	75-81	7mer-1A	-0.18	88	-0.18	0	N/A
hsa-miR-4637	MFAP2	109-115	7mer-m8	-0.18	87	-0.18	0	N/A
hsa-miR-6764-5p	MFAP2	125-131	7mer-m8	-0.18	93	-0.18	0	N/A
hsa-miR-361-3p	MFAP2	127-133	7mer-m8	-0.18	87	-0.18	0.085	N/A
hsa-miR-596	MFAP2	136-142	7mer-m8	-0.18	93	-0.18	0.014	N/A
hsa-miR-4701-5p	MFAP2	171-177	7mer-m8	-0.18	92	-0.18	0.014	N/A
hsa-miR-486-3p	MFAP2	214-220	7mer-m8	-0.18	67	-0.18	0.076	N/A
hsa-miR-4433a-5p	MFAP2	251-257	7mer-m8	-0.18	88	-0.18	0	N/A
hsa-miR-4652-5p	MFAP2	301-307	7mer-m8	-0.18	78	-0.18	0	N/A
hsa-miR-4675	MFAP2	356-362	7mer-m8	-0.18	95	-0.18	0	N/A
hsa-miR-6766-5p	MFAP2	1316-1323	8mer	-0.4	97	-0.18	0	N/A
hsa-miR-6756-5p	MFAP2	1316-1323	8mer	-0.4	96	-0.18	0	N/A
hsa-miR-4514	MFAP2	55-62	8mer	-0.17	90	-0.17	0	N/A
hsa-miR-588	MFAP2	171-177	7mer-m8	-0.17	91	-0.17	0.014	N/A
hsa-miR-6134	MFAP2	175-181	7mer-m8	-0.17	79	-0.17	0.014	N/A
hsa-miR-5189-5p	MFAP2	206-212	7mer-m8	-0.17	90	-0.17	0.014	N/A
hsa-miR-328-5p	MFAP2	323-329	7mer-1A	-0.17	69	-0.17	0	N/A
hsa-miR-6747-5p	MFAP2	328-334	7mer-1A	-0.17	83	-0.17	0.439	N/A
hsa-miR-185-3p	MFAP2	547-554	8mer	-0.38	94	-0.17	0.076	N/A
hsa-miR-4700-5p	MFAP2	1454-1461	8mer	-0.38	98	-0.17	0.014	N/A
hsa-miR-8089	MFAP2	1454-1461	8mer	-0.38	98	-0.17	0.014	N/A
hsa-miR-4667-5p	MFAP2	1454-1461	8mer	-0.39	98	-0.17	0.014	N/A
hsa-miR-6840-3p	MFAP2	30-37	8mer	-0.16	96	-0.16	0	N/A
hsa-miR-3187-5p	MFAP2	206-212	7mer-m8	-0.16	86	-0.16	0.014	N/A
hsa-miR-3120-5p	MFAP2	296-302	7mer-m8	-0.16	89	-0.16	0	N/A
hsa-miR-342-5p	MFAP2	328-334	7mer-1A	-0.16	81	-0.16	0.076	N/A
hsa-miR-6793-3p	MFAP2	813-820	8mer	-0.35	99	-0.16	0	N/A
hsa-miR-4421	MFAP2	1282-1289	8mer	-0.36	97	-0.16	0	N/A
hsa-miR-4764-5p	MFAP2	1573-1580	8mer	-0.35	96	-0.16	0	N/A
hsa-miR-7155-5p	MFAP2	1764-1771	8mer	-0.36	98	-0.16	0	N/A
hsa-miR-765	MFAP2	1916-1923	8mer	-0.35	97	-0.16	0.014	N/A
hsa-miR-6835-3p	MFAP2	67-73	7mer-m8	-0.15	94	-0.15	5.121	N/A
hsa-miR-874-5p	MFAP2	40-46	7mer-m8	-0.15	69	-0.15	0.076	N/A
hsa-miR-1285-3p	MFAP2	206-212	7mer-m8	-0.15	85	-0.15	0.014	N/A
hsa-miR-6743-5p	MFAP2	215-221	7mer-m8	-0.15	77	-0.15	0	N/A
hsa-miR-4493	MFAP2	272-278	7mer-m8	-0.15	82	-0.15	0	N/A
hsa-miR-8052	MFAP2	541-548	8mer	-0.33	96	-0.15	0	N/A
hsa-miR-3657	MFAP2	661-668	8mer	-0.33	95	-0.15	0	N/A
hsa-miR-4707-3p	MFAP2	898-904	7mer-m8	-0.34	81	-0.15	0	N/A
hsa-miR-4638-5p	MFAP2	1076-1083	8mer	-0.33	89	-0.15	0	N/A
hsa-miR-6515-5p	MFAP2	1172-1179	8mer	-0.34	97	-0.15	0	N/A
hsa-miR-326	MFAP2	1298-1305	8mer	-0.32	97	-0.15	0.682	N/A
hsa-miR-3907	MFAP2	1434-1440	7mer-m8	-0.32	94	-0.15	0	N/A
hsa-miR-4725-3p	MFAP2	1452-1459	8mer	-0.33	96	-0.15	0	N/A
hsa-miR-6780b-5p	MFAP2	1452-1459	8mer	-0.33	95	-0.15	0	N/A
hsa-miR-6720-5p	MFAP2	1680-1687	8mer	-0.32	97	-0.15	0	N/A
hsa-miR-6512-3p	MFAP2	1680-1687	8mer	-0.32	97	-0.15	0	N/A
hsa-let-7a-2-3p	MFAP2	1946-1953	8mer	-0.33	98	-0.15	0.076	N/A
hsa-let-7g-3p	MFAP2	1946-1953	8mer	-0.34	98	-0.15	0.076	N/A
hsa-miR-4668-5p	MFAP2	73-79	7mer-m8	-0.14	84	-0.14	0	N/A
hsa-miR-4446-3p	MFAP2	122-128	7mer-m8	-0.14	77	-0.14	0.085	N/A
hsa-miR-1915-3p	MFAP2	125-131	7mer-m8	-0.14	91	-0.14	0	N/A
hsa-miR-6827-5p	MFAP2	196-202	7mer-m8	-0.14	72	-0.14	0.076	N/A
hsa-miR-6860	MFAP2	206-212	7mer-m8	-0.14	83	-0.14	0.014	N/A
hsa-miR-4525	MFAP2	321-327	7mer-m8	-0.14	83	-0.14	0	N/A
hsa-miR-548m	MFAP2	378-384	7mer-1A	-0.14	89	-0.14	0	N/A
hsa-miR-3149	MFAP2	389-395	7mer-1A	-0.14	93	-0.14	0.014	N/A
hsa-miR-3199	MFAP2	541-548	8mer	-0.31	95	-0.14	0	N/A
hsa-miR-5699-3p	MFAP2	1282-1289	8mer	-0.31	96	-0.14	0	N/A
hsa-miR-4437	MFAP2	1294-1301	8mer	-0.31	94	-0.14	0	N/A
hsa-miR-378g	MFAP2	1296-1303	8mer	-0.31	97	-0.14	0	N/A
hsa-miR-1289	MFAP2	1384-1391	8mer	-0.32	94	-0.14	0	N/A
hsa-miR-6849-3p	MFAP2	1679-1686	8mer	-0.31	98	-0.14	0	N/A
hsa-miR-4747-5p	MFAP2	1810-1817	8mer	-0.31	96	-0.14	0	N/A
hsa-miR-6825-5p	MFAP2	1845-1852	8mer	-0.32	91	-0.14	0	N/A
hsa-miR-759	MFAP2	2040-2047	8mer	-0.31	99	-0.14	0.085	N/A
hsa-miR-7160-3p	MFAP2	50-56	7mer-m8	-0.13	77	-0.13	0	N/A
hsa-miR-4692	MFAP2	55-62	8mer	-0.13	85	-0.13	0	N/A
hsa-miR-4779	MFAP2	157-163	7mer-m8	-0.13	81	-0.13	0	N/A
hsa-miR-550b-2-5p	MFAP2	185-191	7mer-1A	-0.13	78	-0.13	0	N/A
hsa-miR-4688	MFAP2	215-221	7mer-m8	-0.13	73	-0.13	0	N/A
hsa-miR-361-3p	MFAP2	227-233	7mer-1A	-0.13	77	-0.13	0.014	N/A
hsa-miR-1207-3p	MFAP2	332-338	7mer-m8	-0.13	84	-0.13	0.863	N/A
hsa-miR-1973	MFAP2	638-644	7mer-m8	-0.28	87	-0.13	0	N/A
hsa-miR-4297	MFAP2	650-656	7mer-m8	-0.29	93	-0.13	0	N/A
hsa-miR-4471	MFAP2	706-713	8mer	-0.28	93	-0.13	0	N/A
hsa-miR-4725-5p	MFAP2	767-774	8mer	-0.3	94	-0.13	0.014	N/A
hsa-miR-3179	MFAP2	1271-1277	7mer-m8	-0.28	94	-0.13	0	N/A
hsa-miR-330-5p	MFAP2	1298-1305	8mer	-0.28	96	-0.13	0.682	N/A
hsa-miR-6823-3p	MFAP2	1506-1512	7mer-m8	-0.29	94	-0.13	0.014	N/A
hsa-miR-6825-5p	MFAP2	1774-1781	8mer	-0.28	87	-0.13	0	N/A
hsa-miR-5196-5p	MFAP2	1810-1817	8mer	-0.29	95	-0.13	0	N/A
hsa-miR-6087	MFAP2	1842-1848	7mer-m8	-0.28	86	-0.13	0	N/A
hsa-miR-4664-5p	MFAP2	1854-1860	7mer-m8	-0.29	94	-0.13	0.61	N/A
hsa-miR-342-5p	MFAP2	1854-1860	7mer-m8	-0.28	93	-0.13	0.61	N/A
hsa-miR-8089	MFAP2	1886-1892	7mer-1A	-0.29	96	-0.13	0.085	N/A
hsa-miR-1182	MFAP2	1890-1897	8mer	-0.3	97	-0.13	0	N/A
hsa-miR-6870-5p	MFAP2	1903-1909	7mer-m8	-0.3	86	-0.13	0	N/A
hsa-miR-2114-5p	MFAP2	2028-2034	7mer-m8	-0.28	97	-0.13	0	N/A
hsa-miR-4726-3p	MFAP2	31-37	7mer-1A	-0.12	89	-0.12	0	N/A
hsa-miR-7160-3p	MFAP2	42-48	7mer-m8	-0.12	76	-0.12	0	N/A
hsa-miR-6836-5p	MFAP2	52-58	7mer-m8	-0.12	73	-0.12	0.085	N/A
hsa-miR-1207-5p	MFAP2	53-59	7mer-m8	-0.12	74	-0.12	0.555	N/A
hsa-miR-455-3p.2	MFAP2	117-123	7mer-m8	-0.12	89	-0.12	1.937	< 0.1
hsa-miR-5699-5p	MFAP2	182-188	7mer-1A	-0.12	77	-0.12	0	N/A
hsa-miR-3909	MFAP2	291-297	7mer-1A	-0.12	68	-0.12	0	N/A
hsa-miR-8059	MFAP2	706-713	8mer	-0.25	95	-0.12	0	N/A
hsa-miR-4763-5p	MFAP2	776-782	7mer-m8	-0.26	86	-0.12	0	N/A
hsa-miR-483-5p	MFAP2	953-959	7mer-m8	-0.27	88	-0.12	0	N/A
hsa-miR-938	MFAP2	1139-1145	7mer-1A	-0.26	95	-0.12	0.014	N/A
hsa-miR-3157-3p	MFAP2	1140-1146	7mer-1A	-0.27	96	-0.12	0	N/A
hsa-miR-1249-5p	MFAP2	1171-1178	8mer	-0.27	94	-0.12	0	N/A
hsa-miR-219b-3p	MFAP2	1260-1267	8mer	-0.27	96	-0.12	0	N/A
hsa-miR-4800-5p	MFAP2	1339-1346	8mer	-0.27	91	-0.12	0	N/A
hsa-miR-4271	MFAP2	1452-1459	8mer	-0.27	95	-0.12	0	N/A
hsa-miR-760	MFAP2	1458-1465	8mer	-0.27	92	-0.12	0.078	N/A
hsa-miR-2114-3p	MFAP2	1506-1512	7mer-m8	-0.25	91	-0.12	0.014	N/A
hsa-miR-3150a-5p	MFAP2	1516-1522	7mer-1A	-0.25	98	-0.12	0	N/A
hsa-miR-4645-5p	MFAP2	1603-1610	8mer	-0.26	97	-0.12	0.076	N/A
hsa-miR-6820-5p	MFAP2	1839-1845	7mer-m8	-0.26	73	-0.12	0	N/A
hsa-miR-6763-5p	MFAP2	1846-1853	8mer	-0.26	93	-0.12	0.076	N/A
hsa-miR-4739	MFAP2	1859-1866	8mer	-0.27	95	-0.12	0.076	N/A
hsa-miR-4756-5p	MFAP2	1859-1866	8mer	-0.26	95	-0.12	0.076	N/A
hsa-miR-1321	MFAP2	1859-1866	8mer	-0.26	94	-0.12	0.076	N/A
hsa-miR-4667-5p	MFAP2	1886-1892	7mer-1A	-0.26	93	-0.12	0.085	N/A
hsa-miR-1178-5p	MFAP2	1891-1897	7mer-1A	-0.26	93	-0.12	0	N/A
hsa-miR-7111-5p	MFAP2	1903-1909	7mer-m8	-0.27	83	-0.12	0	N/A
hsa-miR-5698	MFAP2	1903-1909	7mer-m8	-0.26	82	-0.12	0	N/A
hsa-miR-4723-5p	MFAP2	1903-1909	7mer-m8	-0.26	81	-0.12	0	N/A
hsa-miR-6795-5p	MFAP2	1904-1910	7mer-m8	-0.26	74	-0.12	0	N/A
hsa-miR-6887-5p	MFAP2	1904-1910	7mer-m8	-0.26	73	-0.12	0	N/A
hsa-miR-140-3p.1	MFAP2	168-174	7mer-m8	-0.11	79	-0.11	3.139	0.17
hsa-miR-1915-3p	MFAP2	31-37	7mer-1A	-0.11	86	-0.11	0	N/A
hsa-miR-6132	MFAP2	52-58	7mer-m8	-0.11	71	-0.11	0.085	N/A
hsa-miR-4649-3p	MFAP2	148-154	7mer-m8	-0.11	82	-0.11	0	N/A
hsa-miR-6891-5p	MFAP2	158-164	7mer-m8	-0.11	77	-0.11	0.014	N/A
hsa-miR-661	MFAP2	238-244	7mer-m8	-0.11	69	-0.11	0.085	N/A
hsa-miR-6842-3p	MFAP2	455-462	8mer	-0.24	92	-0.11	0	N/A
hsa-miR-6786-5p	MFAP2	551-557	7mer-m8	-0.24	85	-0.11	0	N/A
hsa-miR-6721-5p	MFAP2	583-590	8mer	-0.23	89	-0.11	0	N/A
hsa-miR-188-3p	MFAP2	629-636	8mer	-0.25	91	-0.11	0	N/A
hsa-miR-5581-5p	MFAP2	650-656	7mer-m8	-0.23	88	-0.11	0	N/A
hsa-miR-593-5p	MFAP2	825-831	7mer-1A	-0.23	85	-0.11	0	N/A
hsa-miR-550b-2-5p	MFAP2	1033-1040	8mer	-0.23	92	-0.11	0	N/A
hsa-miR-1281	MFAP2	1057-1063	7mer-m8	-0.24	75	-0.11	0.014	N/A
hsa-miR-6797-5p	MFAP2	1171-1178	8mer	-0.25	92	-0.11	0	N/A
hsa-miR-4758-3p	MFAP2	1187-1193	7mer-m8	-0.24	92	-0.11	0	N/A
hsa-miR-6756-5p	MFAP2	1329-1336	8mer	-0.25	84	-0.11	0	N/A
hsa-miR-4691-3p	MFAP2	1365-1372	8mer	-0.24	95	-0.11	0	N/A
hsa-miR-4669	MFAP2	1422-1428	7mer-m8	-0.25	96	-0.11	0	N/A
hsa-miR-6851-5p	MFAP2	1437-1443	7mer-m8	-0.23	88	-0.11	0	N/A
hsa-miR-3150b-5p	MFAP2	1516-1522	7mer-1A	-0.24	97	-0.11	0	N/A
hsa-miR-657	MFAP2	1581-1588	8mer	-0.25	96	-0.11	0.014	N/A
hsa-miR-4470	MFAP2	1592-1599	8mer	-0.24	96	-0.11	0	N/A
hsa-miR-4673	MFAP2	1603-1610	8mer	-0.24	96	-0.11	0.076	N/A
hsa-miR-6773-5p	MFAP2	1708-1714	7mer-m8	-0.24	89	-0.11	0	N/A
hsa-miR-8052	MFAP2	1713-1720	8mer	-0.25	91	-0.11	0	N/A
hsa-miR-3199	MFAP2	1713-1720	8mer	-0.25	90	-0.11	0	N/A
hsa-miR-3675-5p	MFAP2	1731-1737	7mer-m8	-0.24	90	-0.11	0	N/A
hsa-miR-3150a-3p	MFAP2	1846-1853	8mer	-0.24	92	-0.11	0.076	N/A
hsa-miR-149-3p	MFAP2	1858-1864	7mer-m8	-0.23	91	-0.11	0	N/A
hsa-miR-139-3p	MFAP2	1913-1919	7mer-m8	-0.25	96	-0.11	0	N/A
hsa-miR-455-3p.1	MFAP2	115-121	7mer-m8	-0.1	77	-0.1	3.534	0.29
hsa-miR-4779	MFAP2	27-33	7mer-m8	-0.1	77	-0.1	0	N/A
hsa-miR-665	MFAP2	29-35	7mer-m8	-0.1	73	-0.1	0.596	N/A
hsa-miR-6764-5p	MFAP2	31-37	7mer-1A	-0.1	83	-0.1	0	N/A
hsa-miR-3918	MFAP2	51-57	7mer-m8	-0.1	72	-0.1	0	N/A
hsa-miR-3173-3p	MFAP2	158-164	7mer-m8	-0.1	75	-0.1	0.014	N/A
hsa-miR-4478	MFAP2	164-170	7mer-m8	-0.1	94	-0.1	0	N/A
hsa-miR-3189-5p	MFAP2	182-188	7mer-1A	-0.1	78	-0.1	0	N/A
hsa-miR-34a-5p	MFAP2	203-209	7mer-m8	-0.1	54	-0.1	1.976	0.18
hsa-miR-4664-5p	MFAP2	328-334	7mer-1A	-0.1	75	-0.1	0.076	N/A
hsa-miR-5581-3p	MFAP2	369-375	7mer-m8	-0.1	81	-0.1	0	N/A
hsa-miR-4749-3p	MFAP2	449-455	7mer-m8	-0.21	86	-0.1	0	N/A
hsa-miR-3151-5p	MFAP2	549-555	7mer-m8	-0.22	91	-0.1	0.014	N/A
hsa-miR-6132	MFAP2	581-587	7mer-m8	-0.21	87	-0.1	0.085	N/A
hsa-miR-3614-3p	MFAP2	651-657	7mer-m8	-0.22	92	-0.1	0	N/A
hsa-miR-5095	MFAP2	1004-1011	8mer	-0.23	93	-0.1	0	N/A
hsa-miR-4485-5p	MFAP2	1059-1065	7mer-1A	-0.21	82	-0.1	0	N/A
hsa-miR-133a-5p	MFAP2	1179-1185	7mer-1A	-0.21	88	-0.1	0	N/A
hsa-miR-4674	MFAP2	1295-1301	7mer-m8	-0.21	92	-0.1	0	N/A
hsa-miR-4266	MFAP2	1439-1445	7mer-m8	-0.22	86	-0.1	0	N/A
hsa-miR-4804-3p	MFAP2	1519-1526	8mer	-0.22	95	-0.1	0	N/A
hsa-miR-6887-3p	MFAP2	1648-1654	7mer-m8	-0.23	83	-0.1	0	N/A
hsa-miR-4749-3p	MFAP2	1649-1655	7mer-m8	-0.21	86	-0.1	0	N/A
hsa-miR-874-5p	MFAP2	1651-1657	7mer-1A	-0.23	85	-0.1	0.076	N/A
hsa-miR-6724-5p	MFAP2	1708-1714	7mer-m8	-0.22	88	-0.1	0	N/A
hsa-miR-6075	MFAP2	1746-1752	7mer-m8	-0.22	76	-0.1	0	N/A
hsa-miR-3202	MFAP2	1809-1815	7mer-m8	-0.22	91	-0.1	0	N/A
hsa-miR-6782-5p	MFAP2	1855-1861	7mer-m8	-0.21	82	-0.1	0	N/A
hsa-miR-4728-5p	MFAP2	1858-1864	7mer-m8	-0.22	90	-0.1	0	N/A
hsa-miR-6883-5p	MFAP2	1858-1864	7mer-m8	-0.21	90	-0.1	0	N/A
hsa-miR-6785-5p	MFAP2	1858-1864	7mer-m8	-0.22	90	-0.1	0	N/A
hsa-miR-4700-5p	MFAP2	1886-1892	7mer-1A	-0.22	91	-0.1	0.085	N/A
hsa-miR-2861	MFAP2	152-158	7mer-m8	-0.09	67	-0.09	0	N/A
hsa-miR-34c-5p	MFAP2	203-209	7mer-m8	-0.09	50	-0.09	1.976	0.18
hsa-miR-6758-5p	MFAP2	244-250	7mer-m8	-0.09	78	-0.09	0	N/A
hsa-miR-6770-5p	MFAP2	274-281	8mer	-0.09	75	-0.09	0	N/A
hsa-miR-5582-3p	MFAP2	405-411	7mer-m8	-0.09	95	-0.09	0	N/A
hsa-miR-6820-3p	MFAP2	423-429	7mer-m8	-0.2	90	-0.09	0	N/A
hsa-miR-3164	MFAP2	423-429	7mer-m8	-0.19	89	-0.09	0	N/A
hsa-miR-874-5p	MFAP2	451-457	7mer-1A	-0.2	81	-0.09	0.076	N/A
hsa-miR-3652	MFAP2	455-461	7mer-1A	-0.19	92	-0.09	0	N/A
hsa-miR-4488	MFAP2	465-471	7mer-1A	-0.2	77	-0.09	0	N/A
hsa-miR-4697-5p	MFAP2	465-471	7mer-1A	-0.2	76	-0.09	0	N/A
hsa-miR-6848-5p	MFAP2	465-471	7mer-1A	-0.2	73	-0.09	0	N/A
hsa-miR-6846-5p	MFAP2	465-471	7mer-1A	-0.19	71	-0.09	0	N/A
hsa-miR-1275	MFAP2	466-472	7mer-1A	-0.19	88	-0.09	0.014	N/A
hsa-miR-4665-5p	MFAP2	466-472	7mer-1A	-0.19	80	-0.09	0.014	N/A
hsa-miR-4468	MFAP2	516-523	8mer	-0.19	88	-0.09	0	N/A
hsa-miR-5001-5p	MFAP2	546-552	7mer-m8	-0.19	78	-0.09	0.085	N/A
hsa-miR-6836-5p	MFAP2	581-587	7mer-m8	-0.21	87	-0.09	0.085	N/A
hsa-miR-3187-5p	MFAP2	585-592	8mer	-0.19	91	-0.09	0.014	N/A
hsa-miR-4319	MFAP2	658-664	7mer-1A	-0.19	88	-0.09	0.802	< 0.1
hsa-miR-125a-5p	MFAP2	658-664	7mer-1A	-0.19	88	-0.09	0.802	< 0.1
hsa-miR-4313	MFAP2	760-766	7mer-1A	-0.19	80	-0.09	0	N/A
hsa-miR-3157-3p	MFAP2	837-843	7mer-1A	-0.2	91	-0.09	0	N/A
hsa-miR-7151-3p	MFAP2	1004-1011	8mer	-0.2	91	-0.09	0	N/A
hsa-miR-7107-5p	MFAP2	1027-1033	7mer-1A	-0.19	83	-0.09	0.014	N/A
hsa-miR-504-3p	MFAP2	1094-1101	8mer	-0.2	91	-0.09	0	N/A
hsa-miR-874-3p	MFAP2	1140-1146	7mer-1A	-0.2	90	-0.09	0.503	N/A
hsa-miR-6851-5p	MFAP2	1167-1173	7mer-m8	-0.19	81	-0.09	0	N/A
hsa-miR-6769b-5p	MFAP2	1315-1321	7mer-m8	-0.19	90	-0.09	0	N/A
hsa-miR-6766-5p	MFAP2	1329-1336	8mer	-0.2	78	-0.09	0	N/A
hsa-miR-5196-3p	MFAP2	1398-1405	8mer	-0.2	92	-0.09	0	N/A
hsa-miR-4671-5p	MFAP2	1419-1425	7mer-1A	-0.21	77	-0.09	0	N/A
hsa-miR-7158-5p	MFAP2	1431-1438	8mer	-0.19	95	-0.09	0	N/A
hsa-miR-3689d	MFAP2	1437-1443	7mer-m8	-0.2	92	-0.09	0	N/A
hsa-miR-7155-5p	MFAP2	1455-1461	7mer-1A	-0.19	92	-0.09	0	N/A
hsa-miR-874-3p	MFAP2	1554-1561	8mer	-0.21	91	-0.09	1.032	N/A
hsa-miR-432-3p	MFAP2	1575-1581	7mer-1A	-0.19	85	-0.09	0	N/A
hsa-miR-3191-5p	MFAP2	1655-1662	8mer	-0.19	93	-0.09	0	N/A
hsa-miR-210-5p	MFAP2	1663-1669	7mer-1A	-0.2	86	-0.09	0.076	N/A
hsa-miR-4749-3p	MFAP2	1663-1669	7mer-1A	-0.19	83	-0.09	0	N/A
hsa-miR-941	MFAP2	1749-1755	7mer-m8	-0.19	71	-0.09	0	N/A
hsa-miR-8089	MFAP2	1765-1771	7mer-1A	-0.2	88	-0.09	0.085	N/A
hsa-miR-4667-5p	MFAP2	1765-1771	7mer-1A	-0.2	88	-0.09	0.085	N/A
hsa-miR-6763-5p	MFAP2	1775-1781	7mer-m8	-0.19	85	-0.09	0.076	N/A
hsa-miR-6089	MFAP2	1822-1828	7mer-m8	-0.2	96	-0.09	0	N/A
hsa-miR-1207-5p	MFAP2	1837-1843	7mer-m8	-0.19	85	-0.09	0	N/A
hsa-miR-3175	MFAP2	1846-1852	7mer-1A	-0.2	84	-0.09	0	N/A
hsa-miR-5194	MFAP2	1856-1862	7mer-m8	-0.19	88	-0.09	0	N/A
hsa-miR-637	MFAP2	1886-1892	7mer-1A	-0.19	85	-0.09	0.014	N/A
hsa-miR-875-5p	MFAP2	2014-2020	7mer-1A	-0.2	91	-0.09	3.092	N/A
hsa-miR-4742-3p	MFAP2	2023-2029	7mer-m8	-0.19	91	-0.09	0	N/A
hsa-miR-3934-3p	MFAP2	2035-2041	7mer-1A	-0.19	88	-0.09	0	N/A
hsa-miR-4459	MFAP2	28-34	7mer-m8	-0.08	77	-0.08	0	N/A
hsa-miR-4763-3p	MFAP2	53-59	7mer-m8	-0.08	66	-0.08	0.555	N/A
hsa-miR-3929	MFAP2	164-170	7mer-m8	-0.08	92	-0.08	0	N/A
hsa-miR-4438	MFAP2	166-172	7mer-m8	-0.08	74	-0.08	0.402	N/A
hsa-miR-612	MFAP2	206-212	7mer-m8	-0.08	81	-0.08	0.014	N/A
hsa-miR-6852-3p	MFAP2	291-297	7mer-1A	-0.08	56	-0.08	0	N/A
hsa-miR-5008-3p	MFAP2	443-450	8mer	-0.18	89	-0.08	0	N/A
hsa-miR-6737-3p	MFAP2	443-450	8mer	-0.17	89	-0.08	0	N/A
hsa-miR-7157-3p	MFAP2	443-450	8mer	-0.17	87	-0.08	0	N/A
hsa-miR-1237-5p	MFAP2	465-471	7mer-1A	-0.18	72	-0.08	0	N/A
hsa-miR-6803-5p	MFAP2	466-472	7mer-1A	-0.17	80	-0.08	0	N/A
hsa-miR-2114-3p	MFAP2	488-494	7mer-m8	-0.18	84	-0.08	0.085	N/A
hsa-miR-6823-3p	MFAP2	488-494	7mer-m8	-0.17	83	-0.08	0.085	N/A
hsa-miR-4498	MFAP2	546-552	7mer-m8	-0.17	76	-0.08	0.085	N/A
hsa-miR-1207-5p	MFAP2	582-588	7mer-m8	-0.17	83	-0.08	0	N/A
hsa-miR-6860	MFAP2	585-592	8mer	-0.18	90	-0.08	0.014	N/A
hsa-miR-5189-5p	MFAP2	585-592	8mer	-0.16	89	-0.08	0.014	N/A
hsa-miR-1285-3p	MFAP2	585-592	8mer	-0.16	87	-0.08	0.014	N/A
hsa-miR-4314	MFAP2	587-593	7mer-1A	-0.18	83	-0.08	0	N/A
hsa-miR-7843-3p	MFAP2	654-660	7mer-m8	-0.17	86	-0.08	0	N/A
hsa-miR-125b-5p	MFAP2	658-664	7mer-1A	-0.17	85	-0.08	0.802	< 0.1
hsa-miR-6780a-3p	MFAP2	718-725	8mer	-0.18	89	-0.08	0	N/A
hsa-miR-6778-3p	MFAP2	738-744	7mer-m8	-0.18	86	-0.08	0	N/A
hsa-miR-6889-3p	MFAP2	853-859	7mer-m8	-0.18	87	-0.08	0	N/A
hsa-miR-4454	MFAP2	904-910	7mer-1A	-0.17	72	-0.08	0	N/A
hsa-miR-8073	MFAP2	917-923	7mer-1A	-0.17	88	-0.08	0.076	N/A
hsa-miR-221-5p	MFAP2	917-923	7mer-1A	-0.17	87	-0.08	0.076	N/A
hsa-miR-4755-3p	MFAP2	935-941	7mer-m8	-0.18	82	-0.08	0	N/A
hsa-miR-6788-3p	MFAP2	944-950	7mer-1A	-0.16	68	-0.08	0	N/A
hsa-miR-6778-3p	MFAP2	1056-1062	7mer-m8	-0.18	86	-0.08	0	N/A
hsa-miR-6741-3p	MFAP2	1075-1081	7mer-1A	-0.18	78	-0.08	0	N/A
hsa-miR-1307-3p	MFAP2	1077-1083	7mer-1A	-0.16	80	-0.08	0.014	N/A
hsa-miR-431-5p	MFAP2	1116-1122	7mer-m8	-0.18	85	-0.08	0.285	N/A
hsa-miR-6832-3p	MFAP2	1137-1143	7mer-m8	-0.17	90	-0.08	0	N/A
hsa-miR-1321	MFAP2	1169-1175	7mer-m8	-0.17	82	-0.08	0	N/A
hsa-miR-4756-5p	MFAP2	1169-1175	7mer-m8	-0.17	82	-0.08	0	N/A
hsa-miR-6129	MFAP2	1170-1176	7mer-m8	-0.18	80	-0.08	0.014	N/A
hsa-miR-6133	MFAP2	1170-1176	7mer-m8	-0.17	77	-0.08	0.014	N/A
hsa-miR-92a-1-5p	MFAP2	1176-1182	7mer-1A	-0.16	68	-0.08	0	N/A
hsa-miR-4791	MFAP2	1266-1272	7mer-m8	-0.16	82	-0.08	0	N/A
hsa-miR-24-3p	MFAP2	1293-1299	7mer-m8	-0.17	88	-0.08	0.124	< 0.1
hsa-miR-6860	MFAP2	1297-1303	7mer-1A	-0.18	89	-0.08	0.014	N/A
hsa-miR-3187-5p	MFAP2	1297-1303	7mer-1A	-0.17	89	-0.08	0.014	N/A
hsa-miR-1285-3p	MFAP2	1297-1303	7mer-1A	-0.17	87	-0.08	0.014	N/A
hsa-miR-6769a-5p	MFAP2	1315-1321	7mer-m8	-0.18	88	-0.08	0	N/A
hsa-miR-4252	MFAP2	1352-1359	8mer	-0.17	92	-0.08	0	N/A
hsa-miR-6733-3p	MFAP2	1424-1431	8mer	-0.18	90	-0.08	0	N/A
hsa-miR-637	MFAP2	1455-1461	7mer-1A	-0.18	84	-0.08	0.014	N/A
hsa-miR-1292-5p	MFAP2	1480-1486	7mer-1A	-0.17	89	-0.08	0.572	N/A
hsa-miR-3607-3p	MFAP2	1488-1495	8mer	-0.18	94	-0.08	0	N/A
hsa-miR-4765	MFAP2	1539-1546	8mer	-0.16	89	-0.08	0	N/A
hsa-miR-593-5p	MFAP2	1549-1555	7mer-1A	-0.18	75	-0.08	0	N/A
hsa-miR-7704	MFAP2	1562-1568	7mer-1A	-0.17	75	-0.08	0	N/A
hsa-miR-6742-5p	MFAP2	1563-1569	7mer-m8	-0.17	84	-0.08	0	N/A
hsa-miR-4667-3p	MFAP2	1647-1653	7mer-m8	-0.17	86	-0.08	0	N/A
hsa-miR-4431	MFAP2	1689-1695	7mer-1A	-0.17	74	-0.08	0	N/A
hsa-miR-4700-5p	MFAP2	1765-1771	7mer-1A	-0.18	87	-0.08	0.085	N/A
hsa-miR-637	MFAP2	1765-1771	7mer-1A	-0.17	82	-0.08	0.014	N/A
hsa-miR-4471	MFAP2	1805-1811	7mer-m8	-0.17	83	-0.08	0	N/A
hsa-miR-6822-5p	MFAP2	1806-1812	7mer-m8	-0.17	92	-0.08	0	N/A
hsa-miR-6731-5p	MFAP2	1833-1839	7mer-m8	-0.17	81	-0.08	0.076	N/A
hsa-miR-4270	MFAP2	1835-1841	7mer-m8	-0.18	88	-0.08	0	N/A
hsa-miR-6738-5p	MFAP2	1856-1862	7mer-m8	-0.18	85	-0.08	0	N/A
hsa-miR-6845-5p	MFAP2	1870-1876	7mer-1A	-0.17	71	-0.08	0.076	N/A
hsa-miR-486-3p	MFAP2	1884-1890	7mer-1A	-0.18	69	-0.08	0.076	N/A
hsa-miR-7155-5p	MFAP2	1886-1892	7mer-1A	-0.18	91	-0.08	0	N/A
hsa-miR-4787-5p	MFAP2	1906-1912	7mer-1A	-0.18	78	-0.08	0	N/A
hsa-miR-3150b-3p	MFAP2	1915-1921	7mer-m8	-0.17	85	-0.08	0	N/A
hsa-miR-4784	MFAP2	1915-1921	7mer-m8	-0.17	84	-0.08	0	N/A
hsa-miR-6515-5p	MFAP2	1918-1924	7mer-1A	-0.18	82	-0.08	0	N/A
hsa-miR-6832-3p	MFAP2	1933-1940	8mer	-0.18	92	-0.08	0	N/A
hsa-miR-452-5p	MFAP2	1984-1990	7mer-m8	-0.18	92	-0.08	0.778	N/A
hsa-miR-892c-3p	MFAP2	1984-1990	7mer-m8	-0.17	91	-0.08	0.778	N/A
hsa-miR-4676-3p	MFAP2	1984-1990	7mer-m8	-0.17	91	-0.08	0.778	N/A
hsa-miR-589-3p	MFAP2	1989-1995	7mer-1A	-0.17	91	-0.08	0	N/A
hsa-miR-4419b	MFAP2	164-170	7mer-m8	-0.07	90	-0.07	0	N/A
hsa-miR-3175	MFAP2	198-204	7mer-1A	-0.07	50	-0.07	0	N/A
hsa-miR-491-5p	MFAP2	199-205	7mer-m8	-0.07	48	-0.07	1.983	N/A
hsa-miR-6798-5p	MFAP2	263-269	7mer-1A	-0.07	62	-0.07	0.076	N/A
hsa-miR-4430	MFAP2	455-461	7mer-1A	-0.16	89	-0.07	0	N/A
hsa-miR-5000-3p	MFAP2	480-487	8mer	-0.14	81	-0.07	0.076	N/A
hsa-miR-1288-3p	MFAP2	540-546	7mer-m8	-0.15	80	-0.07	0.085	N/A
hsa-miR-4505	MFAP2	545-551	7mer-m8	-0.16	79	-0.07	0	N/A
hsa-miR-4489	MFAP2	548-554	7mer-1A	-0.14	77	-0.07	0	N/A
hsa-miR-4763-3p	MFAP2	582-588	7mer-m8	-0.15	80	-0.07	0	N/A
hsa-miR-4486	MFAP2	586-592	7mer-1A	-0.14	92	-0.07	0	N/A
hsa-miR-4783-5p	MFAP2	615-621	7mer-1A	-0.14	64	-0.07	0	N/A
hsa-miR-1292-5p	MFAP2	707-713	7mer-1A	-0.14	84	-0.07	0.085	N/A
hsa-miR-124-5p	MFAP2	723-729	7mer-1A	-0.15	72	-0.07	0	N/A
hsa-miR-1914-5p	MFAP2	764-770	7mer-m8	-0.14	86	-0.07	0	N/A
hsa-miR-432-3p	MFAP2	790-796	7mer-1A	-0.14	76	-0.07	0	N/A
hsa-miR-183-5p.1	MFAP2	826-832	7mer-m8	-0.16	86	-0.07	0.148	< 0.1
hsa-miR-5197-5p	MFAP2	827-834	8mer	-0.15	82	-0.07	0	N/A
hsa-miR-4290	MFAP2	836-842	7mer-1A	-0.14	69	-0.07	0	N/A
hsa-miR-1914-5p	MFAP2	854-860	7mer-m8	-0.14	85	-0.07	0	N/A
hsa-miR-519c-3p	MFAP2	881-887	7mer-1A	-0.15	85	-0.07	0.014	N/A
hsa-miR-519b-3p	MFAP2	881-887	7mer-1A	-0.15	85	-0.07	0.014	N/A
hsa-miR-519a-3p	MFAP2	881-887	7mer-1A	-0.15	85	-0.07	0.014	N/A
hsa-miR-6778-3p	MFAP2	888-894	7mer-m8	-0.15	80	-0.07	0	N/A
hsa-miR-6878-3p	MFAP2	914-920	7mer-m8	-0.16	83	-0.07	0	N/A
hsa-miR-4794	MFAP2	983-989	7mer-m8	-0.15	89	-0.07	0	N/A
hsa-miR-1234-3p	MFAP2	1027-1033	7mer-1A	-0.16	75	-0.07	0.014	N/A
hsa-miR-6805-3p	MFAP2	1112-1119	8mer	-0.15	87	-0.07	0	N/A
hsa-miR-4739	MFAP2	1169-1175	7mer-m8	-0.16	79	-0.07	0	N/A
hsa-miR-6130	MFAP2	1170-1176	7mer-m8	-0.15	76	-0.07	0.014	N/A
hsa-miR-4510	MFAP2	1170-1176	7mer-m8	-0.15	75	-0.07	0.014	N/A
hsa-miR-6127	MFAP2	1170-1176	7mer-m8	-0.15	74	-0.07	0.014	N/A
hsa-miR-4419a	MFAP2	1170-1176	7mer-m8	-0.14	73	-0.07	0.014	N/A
hsa-miR-138-5p	MFAP2	1179-1185	7mer-1A	-0.16	75	-0.07	1.578	< 0.1
hsa-miR-874-5p	MFAP2	1188-1194	7mer-m8	-0.15	68	-0.07	0	N/A
hsa-miR-6514-3p	MFAP2	1241-1247	7mer-m8	-0.14	90	-0.07	0	N/A
hsa-miR-3154	MFAP2	1272-1278	7mer-m8	-0.16	87	-0.07	0.014	N/A
hsa-miR-7152-5p	MFAP2	1284-1291	8mer	-0.16	92	-0.07	0	N/A
hsa-miR-612	MFAP2	1297-1303	7mer-1A	-0.15	92	-0.07	0.014	N/A
hsa-miR-5189-5p	MFAP2	1297-1303	7mer-1A	-0.14	85	-0.07	0.014	N/A
hsa-miR-593-3p	MFAP2	1300-1306	7mer-m8	-0.15	85	-0.07	0.014	N/A
hsa-miR-6793-5p	MFAP2	1314-1320	7mer-m8	-0.15	80	-0.07	0	N/A
hsa-miR-3157-5p	MFAP2	1366-1373	8mer	-0.15	85	-0.07	0	N/A
hsa-miR-6870-3p	MFAP2	1400-1406	7mer-m8	-0.15	90	-0.07	0	N/A
hsa-miR-4779	MFAP2	1439-1445	7mer-1A	-0.15	85	-0.07	0	N/A
hsa-miR-326	MFAP2	1456-1462	7mer-m8	-0.16	87	-0.07	0.078	N/A
hsa-miR-330-5p	MFAP2	1456-1462	7mer-m8	-0.16	87	-0.07	0.078	N/A
hsa-miR-6822-3p	MFAP2	1459-1465	7mer-1A	-0.14	77	-0.07	0	N/A
hsa-miR-3157-3p	MFAP2	1555-1561	7mer-1A	-0.16	85	-0.07	0	N/A
hsa-miR-4297	MFAP2	1608-1614	7mer-m8	-0.15	78	-0.07	0	N/A
hsa-miR-5581-5p	MFAP2	1608-1614	7mer-m8	-0.16	77	-0.07	0	N/A
hsa-miR-4650-5p	MFAP2	1611-1617	7mer-m8	-0.16	90	-0.07	0.439	N/A
hsa-miR-3190-5p	MFAP2	1653-1659	7mer-1A	-0.15	85	-0.07	0	N/A
hsa-miR-6804-3p	MFAP2	1695-1701	7mer-1A	-0.14	74	-0.07	0	N/A
hsa-miR-296-5p	MFAP2	1708-1714	7mer-1A	-0.15	71	-0.07	0.53	N/A
hsa-miR-4741	MFAP2	1728-1734	7mer-m8	-0.15	86	-0.07	0	N/A
hsa-miR-3150a-3p	MFAP2	1775-1781	7mer-m8	-0.15	78	-0.07	0.076	N/A
hsa-miR-634	MFAP2	1798-1804	7mer-1A	-0.15	83	-0.07	0.014	N/A
hsa-miR-6750-5p	MFAP2	1806-1812	7mer-m8	-0.16	92	-0.07	0	N/A
hsa-miR-8085	MFAP2	1833-1839	7mer-m8	-0.16	78	-0.07	0.076	N/A
hsa-miR-4763-3p	MFAP2	1837-1843	7mer-m8	-0.16	81	-0.07	0	N/A
hsa-miR-6857-5p	MFAP2	1847-1853	7mer-1A	-0.14	85	-0.07	0	N/A
hsa-miR-3162-5p	MFAP2	1860-1866	7mer-m8	-0.15	70	-0.07	0	N/A
hsa-miR-6762-5p	MFAP2	1870-1876	7mer-1A	-0.15	63	-0.07	0.076	N/A
hsa-miR-4669	MFAP2	1938-1944	7mer-1A	-0.15	83	-0.07	0	N/A
hsa-miR-6782-3p	MFAP2	2012-2018	7mer-1A	-0.16	91	-0.07	0	N/A
hsa-miR-339-5p	MFAP2	2026-2032	7mer-1A	-0.15	79	-0.07	2.912	N/A
hsa-miR-940	MFAP2	54-60	7mer-m8	-0.06	68	-0.06	0.085	N/A
hsa-miR-17-3p	MFAP2	118-124	7mer-m8	-0.06	78	-0.06	0.085	N/A
hsa-miR-6721-5p	MFAP2	205-211	7mer-1A	-0.06	50	-0.06	0	N/A
hsa-miR-6793-3p	MFAP2	225-231	7mer-m8	-0.06	76	-0.06	0	N/A
hsa-miR-188-3p	MFAP2	250-256	7mer-m8	-0.06	53	-0.06	0	N/A
hsa-miR-1253	MFAP2	275-281	7mer-1A	-0.06	61	-0.06	0.014	N/A
hsa-miR-4775	MFAP2	393-400	8mer	-0.06	94	-0.06	0	N/A
hsa-miR-6751-5p	MFAP2	466-472	7mer-1A	-0.12	73	-0.06	0	N/A
hsa-miR-7109-5p	MFAP2	466-472	7mer-1A	-0.12	68	-0.06	0	N/A
hsa-miR-3664-3p	MFAP2	482-489	8mer	-0.13	87	-0.06	0	N/A
hsa-miR-483-3p.2	MFAP2	505-511	7mer-1A	-0.13	87	-0.06	0.144	N/A
hsa-miR-6850-5p	MFAP2	536-542	7mer-m8	-0.14	65	-0.06	0	N/A
hsa-miR-4492	MFAP2	546-552	7mer-m8	-0.12	80	-0.06	0.085	N/A
hsa-miR-4436b-3p	MFAP2	579-585	7mer-m8	-0.13	76	-0.06	0	N/A
hsa-miR-6879-5p	MFAP2	579-585	7mer-m8	-0.13	76	-0.06	0	N/A
hsa-miR-6735-5p	MFAP2	579-585	7mer-m8	-0.12	74	-0.06	0	N/A
hsa-miR-378g	MFAP2	586-592	7mer-1A	-0.13	85	-0.06	0	N/A
hsa-miR-6760-3p	MFAP2	605-611	7mer-m8	-0.13	87	-0.06	0	N/A
hsa-miR-4786-3p	MFAP2	654-660	7mer-1A	-0.12	73	-0.06	0	N/A
hsa-miR-6889-3p	MFAP2	763-769	7mer-m8	-0.12	78	-0.06	0	N/A
hsa-miR-6747-3p	MFAP2	775-781	7mer-m8	-0.12	80	-0.06	0	N/A
hsa-miR-4697-3p	MFAP2	785-791	7mer-1A	-0.13	71	-0.06	0	N/A
hsa-miR-874-3p	MFAP2	837-843	7mer-1A	-0.14	80	-0.06	0.208	N/A
hsa-miR-2114-5p	MFAP2	858-864	7mer-m8	-0.13	83	-0.06	0	N/A
hsa-miR-1287-5p	MFAP2	877-883	7mer-1A	-0.12	85	-0.06	0	N/A
hsa-miR-512-3p	MFAP2	879-885	7mer-m8	-0.12	83	-0.06	0.085	N/A
hsa-miR-1245a	MFAP2	906-912	7mer-m8	-0.12	85	-0.06	0.014	N/A
hsa-miR-664a-5p	MFAP2	983-989	7mer-m8	-0.14	85	-0.06	0	N/A
hsa-miR-6715b-5p	MFAP2	1002-1008	7mer-m8	-0.12	87	-0.06	0	N/A
hsa-miR-4324	MFAP2	1021-1027	7mer-1A	-0.12	82	-0.06	0	N/A
hsa-miR-550a-5p	MFAP2	1033-1039	7mer-1A	-0.13	66	-0.06	0.085	N/A
hsa-miR-550a-3-5p	MFAP2	1033-1039	7mer-1A	-0.13	66	-0.06	0.085	N/A
hsa-miR-5691	MFAP2	1112-1119	8mer	-0.13	83	-0.06	0	N/A
hsa-miR-135b-5p	MFAP2	1155-1161	7mer-m8	-0.13	79	-0.06	0.557	< 0.1
hsa-miR-135a-5p	MFAP2	1155-1161	7mer-m8	-0.13	79	-0.06	0.557	< 0.1
hsa-miR-4694-5p	MFAP2	1164-1170	7mer-m8	-0.13	67	-0.06	0	N/A
hsa-miR-3689d	MFAP2	1167-1173	7mer-m8	-0.13	81	-0.06	0	N/A
hsa-miR-6811-3p	MFAP2	1241-1247	7mer-1A	-0.13	79	-0.06	0	N/A
hsa-miR-4633-5p	MFAP2	1243-1249	7mer-m8	-0.13	68	-0.06	0	N/A
hsa-miR-324-5p	MFAP2	1256-1262	7mer-1A	-0.12	70	-0.06	0.078	N/A
hsa-miR-593-3p	MFAP2	1280-1286	7mer-1A	-0.13	80	-0.06	0	N/A
hsa-miR-4486	MFAP2	1297-1303	7mer-1A	-0.13	91	-0.06	0	N/A
hsa-miR-6745	MFAP2	1317-1323	7mer-1A	-0.14	75	-0.06	0	N/A
hsa-miR-363-5p	MFAP2	1317-1323	7mer-1A	-0.12	71	-0.06	0	N/A
hsa-miR-6736-5p	MFAP2	1318-1324	7mer-1A	-0.12	79	-0.06	0.014	N/A
hsa-miR-1262	MFAP2	1318-1324	7mer-1A	-0.12	79	-0.06	0.014	N/A
hsa-miR-3692-5p	MFAP2	1389-1395	7mer-m8	-0.13	83	-0.06	0	N/A
hsa-miR-6893-3p	MFAP2	1390-1396	7mer-m8	-0.12	76	-0.06	0.056	N/A
hsa-miR-4428	MFAP2	1415-1421	7mer-m8	-0.13	84	-0.06	0.014	N/A
hsa-miR-3665	MFAP2	1582-1588	7mer-1A	-0.14	72	-0.06	0	N/A
hsa-miR-326	MFAP2	1655-1661	7mer-1A	-0.14	83	-0.06	1.383	N/A
hsa-miR-3160-5p	MFAP2	1670-1677	8mer	-0.13	89	-0.06	0	N/A
hsa-miR-4489	MFAP2	1730-1736	7mer-1A	-0.13	75	-0.06	0	N/A
hsa-miR-6881-5p	MFAP2	1763-1769	7mer-1A	-0.14	57	-0.06	0	N/A
hsa-miR-6754-5p	MFAP2	1835-1841	7mer-m8	-0.13	81	-0.06	0	N/A
hsa-miR-4441	MFAP2	1835-1841	7mer-m8	-0.13	81	-0.06	0	N/A
hsa-miR-1914-3p	MFAP2	1856-1862	7mer-m8	-0.13	86	-0.06	0	N/A
hsa-miR-6760-5p	MFAP2	1860-1866	7mer-1A	-0.13	81	-0.06	0	N/A
hsa-miR-31-5p	MFAP2	1881-1887	7mer-m8	-0.13	70	-0.06	1.61	0.17
hsa-miR-3175	MFAP2	1902-1908	7mer-m8	-0.13	66	-0.06	0	N/A
hsa-miR-766-5p	MFAP2	1917-1923	7mer-1A	-0.14	78	-0.06	0	N/A
hsa-miR-4443	MFAP2	1918-1924	7mer-1A	-0.14	81	-0.06	0	N/A
hsa-miR-194-5p	MFAP2	1975-1981	7mer-1A	-0.1	76	-0.05	3.758	< 0.1
hsa-miR-6893-5p	MFAP2	54-60	7mer-m8	-0.05	67	-0.05	0.085	N/A
hsa-miR-548e-5p	MFAP2	68-74	7mer-m8	-0.05	78	-0.05	0	N/A
hsa-miR-1827	MFAP2	147-153	7mer-1A	-0.05	47	-0.05	0.014	N/A
hsa-miR-544b	MFAP2	149-155	7mer-m8	-0.05	59	-0.05	0	N/A
hsa-miR-449a	MFAP2	203-209	7mer-m8	-0.05	40	-0.05	1.976	0.18
hsa-miR-6856-5p	MFAP2	244-250	7mer-m8	-0.05	65	-0.05	0	N/A
hsa-miR-3163	MFAP2	384-391	8mer	-0.05	95	-0.05	0	N/A
hsa-miR-7641	MFAP2	418-424	7mer-1A	-0.1	82	-0.05	0	N/A
hsa-miR-1266-5p	MFAP2	483-489	7mer-1A	-0.1	79	-0.05	0.014	N/A
hsa-miR-6804-3p	MFAP2	522-528	7mer-m8	-0.1	62	-0.05	0	N/A
hsa-miR-5787	MFAP2	545-551	7mer-m8	-0.11	79	-0.05	0	N/A
hsa-miR-762	MFAP2	546-552	7mer-m8	-0.11	74	-0.05	0.085	N/A
hsa-miR-92a-2-5p	MFAP2	550-556	7mer-m8	-0.11	74	-0.05	0.076	N/A
hsa-miR-525-3p	MFAP2	556-562	7mer-1A	-0.1	73	-0.05	0.014	N/A
hsa-miR-524-3p	MFAP2	556-562	7mer-1A	-0.1	73	-0.05	0.014	N/A
hsa-miR-4487	MFAP2	573-579	7mer-m8	-0.12	70	-0.05	0	N/A
hsa-miR-7843-5p	MFAP2	579-585	7mer-m8	-0.11	81	-0.05	0	N/A
hsa-miR-4632-5p	MFAP2	579-585	7mer-m8	-0.1	80	-0.05	0	N/A
hsa-miR-612	MFAP2	585-592	8mer	-0.11	88	-0.05	0.014	N/A
hsa-miR-4669	MFAP2	662-668	7mer-1A	-0.12	75	-0.05	0	N/A
hsa-miR-1178-3p	MFAP2	694-700	7mer-m8	-0.12	83	-0.05	0.014	N/A
hsa-miR-4299	MFAP2	714-721	8mer	-0.11	83	-0.05	0	N/A
hsa-miR-2116-3p	MFAP2	736-742	7mer-m8	-0.1	88	-0.05	0	N/A
hsa-miR-1228-5p	MFAP2	744-750	7mer-m8	-0.1	66	-0.05	0	N/A
hsa-miR-4312	MFAP2	773-779	7mer-1A	-0.11	87	-0.05	0	N/A
hsa-miR-1910-5p	MFAP2	783-789	7mer-1A	-0.11	77	-0.05	0	N/A
hsa-miR-1245b-5p	MFAP2	795-801	7mer-m8	-0.1	81	-0.05	0	N/A
hsa-miR-520c-3p	MFAP2	880-887	8mer	-0.12	83	-0.05	0.246	< 0.1
hsa-miR-520b	MFAP2	880-887	8mer	-0.12	83	-0.05	0.246	< 0.1
hsa-miR-520e	MFAP2	880-887	8mer	-0.1	82	-0.05	0.246	< 0.1
hsa-miR-372-3p	MFAP2	880-887	8mer	-0.12	82	-0.05	0.246	< 0.1
hsa-miR-520d-3p	MFAP2	880-887	8mer	-0.11	82	-0.05	0.246	< 0.1
hsa-miR-520a-3p	MFAP2	880-887	8mer	-0.1	81	-0.05	0.246	< 0.1
hsa-miR-4757-5p	MFAP2	914-920	7mer-1A	-0.11	77	-0.05	0.076	N/A
hsa-miR-3922-3p	MFAP2	915-921	7mer-m8	-0.1	80	-0.05	0	N/A
hsa-miR-4435	MFAP2	937-943	7mer-m8	-0.1	71	-0.05	0	N/A
hsa-miR-4269	MFAP2	1002-1008	7mer-m8	-0.11	90	-0.05	0	N/A
hsa-miR-1200	MFAP2	1021-1027	7mer-m8	-0.1	77	-0.05	0	N/A
hsa-miR-660-3p	MFAP2	1023-1029	7mer-m8	-0.11	73	-0.05	0.076	N/A
hsa-miR-6791-3p	MFAP2	1024-1030	7mer-m8	-0.1	82	-0.05	0	N/A
hsa-miR-6829-3p	MFAP2	1024-1030	7mer-m8	-0.1	81	-0.05	0	N/A
hsa-miR-1271-3p	MFAP2	1033-1039	7mer-1A	-0.1	58	-0.05	0.085	N/A
hsa-miR-7843-3p	MFAP2	1046-1052	7mer-1A	-0.12	78	-0.05	0	N/A
hsa-miR-3652	MFAP2	1098-1104	7mer-m8	-0.12	80	-0.05	0	N/A
hsa-miR-4430	MFAP2	1098-1104	7mer-m8	-0.11	79	-0.05	0	N/A
hsa-miR-6886-3p	MFAP2	1139-1145	7mer-1A	-0.11	73	-0.05	0	N/A
hsa-miR-6799-5p	MFAP2	1168-1174	7mer-m8	-0.11	90	-0.05	0	N/A
hsa-miR-3191-5p	MFAP2	1299-1305	7mer-m8	-0.11	80	-0.05	0	N/A
hsa-miR-4701-3p	MFAP2	1318-1324	7mer-1A	-0.11	77	-0.05	0.014	N/A
hsa-miR-4648	MFAP2	1327-1333	7mer-m8	-0.12	81	-0.05	0	N/A
hsa-miR-711	MFAP2	1338-1344	7mer-1A	-0.11	73	-0.05	0.014	N/A
hsa-miR-3138	MFAP2	1340-1346	7mer-1A	-0.1	50	-0.05	0	N/A
hsa-miR-3622a-3p	MFAP2	1393-1399	7mer-1A	-0.1	84	-0.05	0	N/A
hsa-miR-4695-5p	MFAP2	1439-1445	7mer-1A	-0.11	77	-0.05	0	N/A
hsa-miR-4471	MFAP2	1480-1486	7mer-1A	-0.11	71	-0.05	0	N/A
hsa-miR-3686	MFAP2	1489-1495	7mer-m8	-0.1	71	-0.05	0	N/A
hsa-miR-452-3p	MFAP2	1492-1498	7mer-m8	-0.12	82	-0.05	0	N/A
hsa-miR-4324	MFAP2	1533-1539	7mer-1A	-0.11	81	-0.05	0	N/A
hsa-miR-8073	MFAP2	1551-1557	7mer-m8	-0.11	75	-0.05	0	N/A
hsa-miR-146b-3p	MFAP2	1554-1560	7mer-1A	-0.11	82	-0.05	0	N/A
hsa-miR-7976	MFAP2	1554-1560	7mer-1A	-0.1	76	-0.05	0	N/A
hsa-miR-519a-3p	MFAP2	1585-1591	7mer-m8	-0.1	77	-0.05	0.085	N/A
hsa-miR-519b-3p	MFAP2	1585-1591	7mer-m8	-0.1	77	-0.05	0.085	N/A
hsa-miR-519c-3p	MFAP2	1585-1591	7mer-m8	-0.1	77	-0.05	0.085	N/A
hsa-miR-5190	MFAP2	1617-1623	7mer-m8	-0.12	89	-0.05	0	N/A
hsa-miR-1914-5p	MFAP2	1699-1705	7mer-m8	-0.11	80	-0.05	0	N/A
hsa-miR-6811-3p	MFAP2	1700-1706	7mer-m8	-0.1	69	-0.05	0	N/A
hsa-miR-661	MFAP2	1717-1723	7mer-m8	-0.11	71	-0.05	0.085	N/A
hsa-miR-6089	MFAP2	1721-1727	7mer-1A	-0.11	86	-0.05	0	N/A
hsa-miR-5008-5p	MFAP2	1721-1727	7mer-1A	-0.11	76	-0.05	0	N/A
hsa-miR-4641	MFAP2	1744-1750	7mer-m8	-0.11	64	-0.05	0	N/A
hsa-miR-3175	MFAP2	1775-1781	7mer-1A	-0.11	62	-0.05	0	N/A
hsa-miR-1245b-3p	MFAP2	1780-1786	7mer-1A	-0.1	79	-0.05	0	N/A
hsa-miR-6849-3p	MFAP2	1796-1802	7mer-m8	-0.1	79	-0.05	0	N/A
hsa-miR-450a-1-3p	MFAP2	1812-1818	7mer-m8	-0.1	76	-0.05	0.076	N/A
hsa-miR-2110	MFAP2	1847-1853	7mer-1A	-0.1	73	-0.05	0	N/A
hsa-miR-450a-2-3p	MFAP2	1847-1853	7mer-m8	-0.11	60	-0.05	0.076	N/A
hsa-miR-1227-5p	MFAP2	1870-1876	7mer-m8	-0.1	76	-0.05	0.076	N/A
hsa-miR-128-1-5p	MFAP2	1870-1876	7mer-1A	-0.1	63	-0.05	0.076	N/A
hsa-miR-3675-5p	MFAP2	1871-1877	7mer-m8	-0.11	78	-0.05	0	N/A
hsa-miR-6873-5p	MFAP2	1877-1883	7mer-m8	-0.12	75	-0.05	0	N/A
hsa-miR-7154-3p	MFAP2	1917-1923	7mer-1A	-0.1	79	-0.05	0	N/A
hsa-miR-6894-5p	MFAP2	1917-1923	7mer-1A	-0.11	77	-0.05	0	N/A
hsa-miR-519c-5p	MFAP2	1928-1934	7mer-1A	-0.11	79	-0.05	0.085	N/A
hsa-miR-519b-5p	MFAP2	1928-1934	7mer-1A	-0.11	79	-0.05	0.085	N/A
hsa-miR-519a-5p	MFAP2	1928-1934	7mer-1A	-0.11	79	-0.05	0.085	N/A
hsa-miR-523-5p	MFAP2	1928-1934	7mer-1A	-0.11	79	-0.05	0.085	N/A
hsa-miR-522-5p	MFAP2	1928-1934	7mer-1A	-0.11	79	-0.05	0.085	N/A
hsa-miR-518e-5p	MFAP2	1928-1934	7mer-1A	-0.11	79	-0.05	0.085	N/A
hsa-miR-526a	MFAP2	1928-1934	7mer-1A	-0.11	77	-0.05	0.085	N/A
hsa-miR-520c-5p	MFAP2	1928-1934	7mer-1A	-0.11	77	-0.05	0.085	N/A
hsa-miR-518d-5p	MFAP2	1928-1934	7mer-1A	-0.11	77	-0.05	0.085	N/A
hsa-miR-518f-5p	MFAP2	1928-1934	7mer-1A	-0.11	77	-0.05	0.085	N/A
hsa-miR-211-5p	MFAP2	1934-1940	7mer-m8	-0.1	81	-0.05	1.215	< 0.1
hsa-let-7c-3p	MFAP2	1947-1953	7mer-1A	-0.11	82	-0.05	0.076	N/A
hsa-miR-759	MFAP2	2032-2038	7mer-1A	-0.11	90	-0.05	0.085	N/A
hsa-miR-6808-5p	MFAP2	54-60	7mer-m8	-0.04	63	-0.04	0.085	N/A
hsa-miR-4742-5p	MFAP2	56-62	7mer-1A	-0.04	55	-0.04	0.014	N/A
hsa-miR-1252-5p	MFAP2	160-166	7mer-1A	-0.04	48	-0.04	0.014	N/A
hsa-miR-1296-3p	MFAP2	200-206	7mer-m8	-0.04	60	-0.04	0.076	N/A
hsa-miR-194-3p	MFAP2	201-207	7mer-m8	-0.04	63	-0.04	0	N/A
hsa-miR-449b-5p	MFAP2	203-209	7mer-m8	-0.04	33	-0.04	1.976	0.18
hsa-miR-4463	MFAP2	209-215	7mer-m8	-0.04	75	-0.04	0	N/A
hsa-miR-590-3p	MFAP2	393-399	7mer-1A	-0.04	90	-0.04	0.46	N/A
hsa-miR-548d-3p	MFAP2	407-413	7mer-1A	-0.04	91	-0.04	0.487	N/A
hsa-miR-548ah-5p	MFAP2	426-432	7mer-m8	-0.08	84	-0.04	0	N/A
hsa-miR-4436a	MFAP2	480-487	8mer	-0.08	76	-0.04	0.076	N/A
hsa-miR-4459	MFAP2	492-498	7mer-1A	-0.08	77	-0.04	0	N/A
hsa-miR-4768-3p	MFAP2	492-498	7mer-1A	-0.08	77	-0.04	0	N/A
hsa-miR-3936	MFAP2	498-504	7mer-m8	-0.08	69	-0.04	0	N/A
hsa-miR-5695	MFAP2	502-508	7mer-m8	-0.08	72	-0.04	0	N/A
hsa-miR-505-5p	MFAP2	569-575	7mer-1A	-0.08	70	-0.04	0.076	N/A
hsa-miR-3156-3p	MFAP2	630-636	7mer-1A	-0.09	72	-0.04	0	N/A
hsa-miR-1260a	MFAP2	630-636	7mer-1A	-0.09	63	-0.04	0.014	N/A
hsa-miR-1260b	MFAP2	630-636	7mer-1A	-0.09	63	-0.04	0.014	N/A
hsa-miR-345-3p	MFAP2	657-664	8mer	-0.08	81	-0.04	0	N/A
hsa-miR-10b-5p	MFAP2	766-772	7mer-m8	-0.09	76	-0.04	0.592	< 0.1
hsa-miR-10a-5p	MFAP2	766-772	7mer-m8	-0.09	76	-0.04	0.592	< 0.1
hsa-miR-6768-3p	MFAP2	797-803	7mer-m8	-0.09	79	-0.04	0	N/A
hsa-miR-302b-3p	MFAP2	880-887	8mer	-0.08	78	-0.04	0.246	< 0.1
hsa-miR-302a-3p	MFAP2	880-887	8mer	-0.08	78	-0.04	0.246	< 0.1
hsa-miR-302c-3p.1	MFAP2	880-887	8mer	-0.08	78	-0.04	0.246	< 0.1
hsa-miR-302d-3p	MFAP2	880-887	8mer	-0.08	78	-0.04	0.246	< 0.1
hsa-miR-8079	MFAP2	906-912	7mer-m8	-0.08	80	-0.04	0.014	N/A
hsa-miR-6744-3p	MFAP2	914-920	7mer-1A	-0.08	81	-0.04	0.076	N/A
hsa-miR-6843-3p	MFAP2	928-934	7mer-m8	-0.08	67	-0.04	0	N/A
hsa-miR-544b	MFAP2	1021-1027	7mer-1A	-0.08	67	-0.04	0	N/A
hsa-miR-127-5p	MFAP2	1046-1052	7mer-1A	-0.09	76	-0.04	0	N/A
hsa-miR-3135b	MFAP2	1097-1103	7mer-m8	-0.09	76	-0.04	0	N/A
hsa-miR-4524a-3p	MFAP2	1125-1131	7mer-1A	-0.08	66	-0.04	0	N/A
hsa-miR-3672	MFAP2	1126-1132	7mer-1A	-0.09	80	-0.04	0	N/A
hsa-miR-1273e	MFAP2	1150-1156	7mer-1A	-0.09	68	-0.04	0	N/A
hsa-miR-6131	MFAP2	1179-1185	7mer-1A	-0.08	75	-0.04	0.014	N/A
hsa-miR-4433b-3p	MFAP2	1220-1226	7mer-m8	-0.08	74	-0.04	0	N/A
hsa-miR-1266-3p	MFAP2	1239-1245	7mer-m8	-0.08	73	-0.04	0	N/A
hsa-miR-3201	MFAP2	1266-1272	7mer-m8	-0.09	76	-0.04	0	N/A
hsa-miR-6818-3p	MFAP2	1280-1286	7mer-m8	-0.08	76	-0.04	0	N/A
hsa-miR-6748-3p	MFAP2	1283-1289	7mer-1A	-0.09	70	-0.04	0	N/A
hsa-miR-518c-5p	MFAP2	1299-1305	7mer-1A	-0.08	70	-0.04	0	N/A
hsa-miR-4483	MFAP2	1317-1323	7mer-1A	-0.08	80	-0.04	0.014	N/A
hsa-miR-1293	MFAP2	1317-1323	7mer-1A	-0.08	70	-0.04	0.014	N/A
hsa-miR-3189-3p	MFAP2	1320-1326	7mer-m8	-0.08	67	-0.04	0	N/A
hsa-miR-3649	MFAP2	1326-1332	7mer-1A	-0.09	60	-0.04	0	N/A
hsa-miR-3622b-3p	MFAP2	1393-1399	7mer-1A	-0.08	80	-0.04	0	N/A
hsa-miR-5094	MFAP2	1426-1432	7mer-m8	-0.09	71	-0.04	0	N/A
hsa-miR-2110	MFAP2	1453-1459	7mer-m8	-0.09	70	-0.04	0	N/A
hsa-miR-6847-3p	MFAP2	1495-1501	7mer-1A	-0.09	78	-0.04	0	N/A
hsa-miR-1178-3p	MFAP2	1496-1502	7mer-1A	-0.09	78	-0.04	0.014	N/A
hsa-miR-1200	MFAP2	1533-1539	7mer-m8	-0.09	74	-0.04	0	N/A
hsa-miR-1236-5p	MFAP2	1540-1546	7mer-1A	-0.09	76	-0.04	0	N/A
hsa-miR-221-5p	MFAP2	1551-1557	7mer-m8	-0.09	69	-0.04	0	N/A
hsa-miR-193a-5p	MFAP2	1560-1566	7mer-m8	-0.08	66	-0.04	1.685	< 0.1
hsa-miR-5004-3p	MFAP2	1576-1582	7mer-1A	-0.09	72	-0.04	0	N/A
hsa-miR-4464	MFAP2	1579-1585	7mer-m8	-0.09	79	-0.04	0	N/A
hsa-miR-4692	MFAP2	1602-1608	7mer-m8	-0.09	76	-0.04	0	N/A
hsa-miR-4514	MFAP2	1602-1608	7mer-m8	-0.09	76	-0.04	0	N/A
hsa-miR-3176	MFAP2	1653-1659	7mer-1A	-0.09	77	-0.04	0	N/A
hsa-miR-3922-3p	MFAP2	1653-1659	7mer-1A	-0.08	74	-0.04	0	N/A
hsa-miR-6764-3p	MFAP2	1655-1661	7mer-1A	-0.09	82	-0.04	0	N/A
hsa-miR-330-5p	MFAP2	1655-1661	7mer-1A	-0.09	74	-0.04	1.383	N/A
hsa-miR-500a-3p	MFAP2	1695-1701	7mer-m8	-0.09	70	-0.04	0	N/A
hsa-miR-330-5p	MFAP2	1766-1772	7mer-m8	-0.08	71	-0.04	0.786	N/A
hsa-miR-4757-5p	MFAP2	1769-1775	7mer-m8	-0.1	74	-0.04	0.076	N/A
hsa-miR-8059	MFAP2	1805-1811	7mer-m8	-0.09	74	-0.04	0	N/A
hsa-miR-6810-5p	MFAP2	1847-1853	7mer-1A	-0.08	72	-0.04	0	N/A
hsa-miR-636	MFAP2	1851-1857	7mer-m8	-0.08	66	-0.04	0.076	N/A
hsa-miR-4524b-3p	MFAP2	1898-1904	7mer-m8	-0.08	87	-0.04	0	N/A
hsa-miR-4777-5p	MFAP2	1928-1934	7mer-1A	-0.08	79	-0.04	0	N/A
hsa-miR-204-5p	MFAP2	1934-1940	7mer-m8	-0.09	78	-0.04	1.215	< 0.1
hsa-miR-6825-5p	MFAP2	198-204	7mer-1A	-0.03	21	-0.03	0	N/A
hsa-miR-548z	MFAP2	407-413	7mer-1A	-0.03	87	-0.03	0.487	N/A
hsa-miR-548h-3p	MFAP2	407-413	7mer-1A	-0.03	87	-0.03	0.487	N/A
hsa-miR-548bb-3p	MFAP2	407-413	7mer-1A	-0.03	87	-0.03	0.487	N/A
hsa-miR-548ac	MFAP2	407-413	7mer-1A	-0.03	86	-0.03	0.487	N/A
hsa-miR-3609	MFAP2	426-432	7mer-m8	-0.07	83	-0.03	0	N/A
hsa-miR-2276-5p	MFAP2	447-453	7mer-m8	-0.06	70	-0.03	0	N/A
hsa-miR-4505	MFAP2	455-461	7mer-1A	-0.06	53	-0.03	0	N/A
hsa-miR-6819-3p	MFAP2	487-493	7mer-m8	-0.06	78	-0.03	0	N/A
hsa-miR-365a-5p	MFAP2	542-548	7mer-1A	-0.06	55	-0.03	0	N/A
hsa-miR-365b-5p	MFAP2	542-548	7mer-1A	-0.06	55	-0.03	0	N/A
hsa-miR-555	MFAP2	559-565	7mer-m8	-0.06	43	-0.03	0.014	N/A
hsa-miR-6757-3p	MFAP2	607-613	7mer-1A	-0.06	69	-0.03	0	N/A
hsa-miR-4456	MFAP2	715-721	7mer-1A	-0.07	62	-0.03	0	N/A
hsa-miR-455-3p.1	MFAP2	783-789	7mer-1A	-0.06	65	-0.03	0.546	0.1
hsa-miR-3142	MFAP2	795-801	7mer-m8	-0.06	66	-0.03	0	N/A
hsa-miR-302e	MFAP2	880-887	8mer	-0.07	77	-0.03	0.246	< 0.1
hsa-miR-3176	MFAP2	915-921	7mer-m8	-0.07	72	-0.03	0	N/A
hsa-miR-28-3p	MFAP2	959-965	7mer-1A	-0.07	71	-0.03	0.163	N/A
hsa-miR-4438	MFAP2	1004-1010	7mer-1A	-0.07	69	-0.03	0	N/A
hsa-miR-4772-3p	MFAP2	1067-1073	7mer-m8	-0.07	81	-0.03	0	N/A
hsa-miR-4284	MFAP2	1073-1079	7mer-m8	-0.06	82	-0.03	0	N/A
hsa-miR-4443	MFAP2	1173-1179	7mer-1A	-0.07	69	-0.03	0	N/A
hsa-miR-2114-3p	MFAP2	1211-1217	7mer-1A	-0.06	57	-0.03	0.014	N/A
hsa-miR-214-5p	MFAP2	1241-1247	7mer-1A	-0.06	75	-0.03	0.484	< 0.1
hsa-miR-532-5p	MFAP2	1243-1249	7mer-1A	-0.07	74	-0.03	0.157	N/A
hsa-miR-219a-2-3p	MFAP2	1261-1267	7mer-1A	-0.06	63	-0.03	0.177	N/A
hsa-miR-520f-5p	MFAP2	1278-1284	7mer-1A	-0.07	69	-0.03	0	N/A
hsa-miR-6764-3p	MFAP2	1299-1305	7mer-1A	-0.06	74	-0.03	0	N/A
hsa-miR-363-5p	MFAP2	1330-1336	7mer-1A	-0.06	50	-0.03	0	N/A
hsa-miR-181a-2-3p	MFAP2	1351-1357	7mer-m8	-0.06	66	-0.03	0	N/A
hsa-miR-6890-3p	MFAP2	1356-1362	7mer-m8	-0.05	79	-0.03	0	N/A
hsa-miR-449b-3p	MFAP2	1364-1370	7mer-m8	-0.06	69	-0.03	0	N/A
hsa-miR-4309	MFAP2	1385-1391	7mer-m8	-0.06	71	-0.03	0	N/A
hsa-miR-3135b	MFAP2	1387-1394	8mer	-0.07	70	-0.03	0	N/A
hsa-miR-370-3p	MFAP2	1390-1396	7mer-m8	-0.07	74	-0.03	0.056	N/A
hsa-miR-4302	MFAP2	1425-1431	7mer-1A	-0.07	68	-0.03	0	N/A
hsa-miR-23c	MFAP2	1445-1451	7mer-1A	-0.07	69	-0.03	0.522	< 0.1
hsa-miR-23b-3p	MFAP2	1445-1451	7mer-1A	-0.05	66	-0.03	0.522	< 0.1
hsa-miR-23a-3p	MFAP2	1445-1451	7mer-1A	-0.05	66	-0.03	0.522	< 0.1
hsa-miR-8057	MFAP2	1459-1465	7mer-m8	-0.07	83	-0.03	0	N/A
hsa-miR-8059	MFAP2	1480-1486	7mer-1A	-0.07	69	-0.03	0	N/A
hsa-miR-8079	MFAP2	1538-1544	7mer-m8	-0.06	73	-0.03	0.014	N/A
hsa-miR-8077	MFAP2	1542-1548	7mer-m8	-0.07	86	-0.03	0	N/A
hsa-miR-431-5p	MFAP2	1558-1564	7mer-m8	-0.05	64	-0.03	1.787	N/A
hsa-miR-615-5p	MFAP2	1562-1568	7mer-1A	-0.05	50	-0.03	0	N/A
hsa-miR-103a-3p	MFAP2	1599-1605	7mer-m8	-0.07	67	-0.03	0.587	< 0.1
hsa-miR-107	MFAP2	1599-1605	7mer-m8	-0.07	67	-0.03	0.587	< 0.1
hsa-miR-1245b-5p	MFAP2	1610-1616	7mer-m8	-0.07	74	-0.03	0	N/A
hsa-miR-6865-3p	MFAP2	1628-1634	7mer-m8	-0.06	66	-0.03	0	N/A
hsa-miR-3667-3p	MFAP2	1684-1690	7mer-1A	-0.07	68	-0.03	0	N/A
hsa-miR-6849-3p	MFAP2	1703-1709	7mer-m8	-0.06	67	-0.03	0	N/A
hsa-miR-6765-5p	MFAP2	1722-1728	7mer-1A	-0.07	80	-0.03	0	N/A
hsa-miR-1304-5p	MFAP2	1722-1728	7mer-m8	-0.07	65	-0.03	0	N/A
hsa-miR-4675	MFAP2	1728-1734	7mer-m8	-0.07	79	-0.03	0	N/A
hsa-miR-4283	MFAP2	1730-1736	7mer-1A	-0.07	62	-0.03	0	N/A
hsa-miR-939-5p	MFAP2	1775-1781	7mer-1A	-0.07	67	-0.03	0.497	N/A
hsa-miR-7515	MFAP2	1808-1814	7mer-m8	-0.07	59	-0.03	0	N/A
hsa-miR-4468	MFAP2	1829-1835	7mer-m8	-0.07	57	-0.03	0	N/A
hsa-miR-6760-5p	MFAP2	1834-1840	7mer-m8	-0.07	66	-0.03	0	N/A
hsa-miR-939-5p	MFAP2	1846-1852	7mer-1A	-0.05	61	-0.03	0.085	N/A
hsa-miR-6757-5p	MFAP2	1875-1881	7mer-m8	-0.06	55	-0.03	0	N/A
hsa-miR-4524a-3p	MFAP2	1899-1905	7mer-m8	-0.07	62	-0.03	0.014	N/A
hsa-miR-493-5p	MFAP2	1947-1953	7mer-1A	-0.07	77	-0.03	2.604	N/A
hsa-miR-3148	MFAP2	72-78	7mer-m8	-0.02	38	-0.02	0	N/A
hsa-miR-4772-3p	MFAP2	133-139	7mer-m8	-0.02	54	-0.02	0	N/A
hsa-miR-4257	MFAP2	177-183	7mer-m8	-0.02	48	-0.02	0	N/A
hsa-miR-4758-3p	MFAP2	182-188	7mer-1A	-0.02	42	-0.02	0	N/A
hsa-miR-4289	MFAP2	187-193	7mer-m8	-0.02	51	-0.02	0	N/A
hsa-miR-6763-5p	MFAP2	198-204	7mer-m8	-0.02	33	-0.02	0.076	N/A
hsa-miR-3150a-3p	MFAP2	198-204	7mer-m8	-0.02	33	-0.02	0.076	N/A
hsa-miR-4494	MFAP2	210-216	7mer-m8	-0.02	35	-0.02	0	N/A
hsa-miR-4771	MFAP2	211-217	7mer-m8	-0.02	20	-0.02	0	N/A
hsa-miR-619-5p	MFAP2	236-242	7mer-m8	-0.02	56	-0.02	0	N/A
hsa-miR-6506-5p	MFAP2	236-242	7mer-m8	-0.02	45	-0.02	0	N/A
hsa-miR-4726-3p	MFAP2	256-262	7mer-m8	-0.02	52	-0.02	0	N/A
hsa-miR-4251	MFAP2	276-282	7mer-m8	-0.02	36	-0.02	0	N/A
hsa-miR-373-5p	MFAP2	287-293	7mer-m8	-0.02	39	-0.02	0.014	N/A
hsa-miR-371b-5p	MFAP2	287-293	7mer-m8	-0.02	38	-0.02	0.014	N/A
hsa-miR-616-5p	MFAP2	287-293	7mer-m8	-0.02	34	-0.02	0.014	N/A
hsa-miR-548t-5p	MFAP2	427-433	7mer-m8	-0.04	85	-0.02	0.555	N/A
hsa-miR-548az-5p	MFAP2	427-433	7mer-m8	-0.04	84	-0.02	0.555	N/A
hsa-miR-6889-3p	MFAP2	444-450	7mer-1A	-0.04	58	-0.02	0.076	N/A
hsa-miR-4518	MFAP2	483-489	7mer-1A	-0.03	74	-0.02	0.014	N/A
hsa-miR-6877-3p	MFAP2	487-493	7mer-m8	-0.05	73	-0.02	0	N/A
hsa-miR-4433a-3p	MFAP2	492-498	7mer-1A	-0.04	72	-0.02	0.014	N/A
hsa-miR-3145-5p	MFAP2	503-509	7mer-m8	-0.05	58	-0.02	0.076	N/A
hsa-miR-6794-3p	MFAP2	506-512	7mer-1A	-0.04	58	-0.02	0	N/A
hsa-miR-4732-3p	MFAP2	658-664	7mer-1A	-0.03	73	-0.02	0	N/A
hsa-miR-6511a-3p	MFAP2	692-698	7mer-m8	-0.04	39	-0.02	0	N/A
hsa-miR-6511b-3p	MFAP2	692-698	7mer-m8	-0.04	39	-0.02	0	N/A
hsa-miR-6824-3p	MFAP2	716-722	7mer-m8	-0.04	68	-0.02	0	N/A
hsa-miR-6885-3p	MFAP2	729-735	7mer-1A	-0.04	72	-0.02	0	N/A
hsa-miR-223-3p	MFAP2	785-791	7mer-1A	-0.04	41	-0.02	0.285	< 0.1
hsa-miR-6128	MFAP2	875-881	7mer-m8	-0.03	64	-0.02	0.014	N/A
hsa-miR-3135b	MFAP2	877-883	7mer-1A	-0.04	59	-0.02	0	N/A
hsa-miR-3149	MFAP2	969-975	7mer-1A	-0.03	64	-0.02	0.014	N/A
hsa-miR-122-5p	MFAP2	1095-1101	7mer-1A	-0.04	56	-0.02	0.242	< 0.1
hsa-miR-6864-3p	MFAP2	1126-1132	7mer-1A	-0.05	81	-0.02	0	N/A
hsa-miR-3614-3p	MFAP2	1209-1215	7mer-m8	-0.04	62	-0.02	0	N/A
hsa-miR-6867-5p	MFAP2	1216-1222	7mer-m8	-0.04	31	-0.02	0	N/A
hsa-miR-574-5p	MFAP2	1218-1224	7mer-m8	-0.03	34	-0.02	0	N/A
hsa-miR-4433a-3p	MFAP2	1221-1227	7mer-m8	-0.04	74	-0.02	0.014	N/A
hsa-miR-6895-3p	MFAP2	1280-1286	7mer-1A	-0.04	65	-0.02	0	N/A
hsa-miR-6745	MFAP2	1330-1336	7mer-1A	-0.05	40	-0.02	0	N/A
hsa-miR-7114-5p	MFAP2	1341-1347	7mer-m8	-0.05	57	-0.02	0	N/A
hsa-miR-4793-5p	MFAP2	1399-1405	7mer-1A	-0.04	59	-0.02	0	N/A
hsa-miR-544b	MFAP2	1533-1539	7mer-1A	-0.04	55	-0.02	0	N/A
hsa-miR-1245a	MFAP2	1538-1544	7mer-m8	-0.05	68	-0.02	0.014	N/A
hsa-miR-3142	MFAP2	1610-1616	7mer-m8	-0.04	53	-0.02	0	N/A
hsa-miR-518c-5p	MFAP2	1655-1661	7mer-1A	-0.05	56	-0.02	0	N/A
hsa-miR-6734-3p	MFAP2	1684-1690	7mer-1A	-0.05	62	-0.02	0	N/A
hsa-miR-4515	MFAP2	1712-1718	7mer-m8	-0.05	46	-0.02	0	N/A
hsa-miR-5683	MFAP2	1735-1741	7mer-m8	-0.04	62	-0.02	0	N/A
hsa-miR-326	MFAP2	1766-1772	7mer-m8	-0.04	58	-0.02	0.786	N/A
hsa-miR-513b-3p	MFAP2	1784-1790	7mer-m8	-0.05	59	-0.02	0	N/A
hsa-miR-5681b	MFAP2	1816-1822	7mer-m8	-0.05	48	-0.02	0	N/A
hsa-miR-6856-5p	MFAP2	1825-1831	7mer-m8	-0.05	67	-0.02	0	N/A
hsa-miR-6758-5p	MFAP2	1825-1831	7mer-m8	-0.04	61	-0.02	0	N/A
hsa-miR-1343-5p	MFAP2	1846-1852	7mer-1A	-0.04	59	-0.02	0.085	N/A
hsa-miR-128-2-5p	MFAP2	1870-1876	7mer-1A	-0.04	49	-0.02	0.076	N/A
hsa-miR-561-3p	MFAP2	1952-1958	7mer-m8	-0.05	86	-0.02	0	N/A
hsa-miR-4269	MFAP2	56-62	7mer-1A	-0.01	54	-0.01	0.555	N/A
hsa-miR-6715b-5p	MFAP2	56-62	7mer-1A	-0.01	45	-0.01	0.555	N/A
hsa-miR-2681-5p	MFAP2	103-109	7mer-1A	-0.01	53	-0.01	0	N/A
hsa-miR-548o-3p	MFAP2	286-292	7mer-1A	-0.01	38	-0.01	0.014	N/A
hsa-miR-1323	MFAP2	286-292	7mer-1A	-0.01	36	-0.01	0.014	N/A
hsa-miR-4496	MFAP2	350-356	7mer-1A	-0.01	64	-0.01	0	N/A
hsa-miR-3614-5p	MFAP2	459-465	7mer-m8	-0.02	38	-0.01	0	N/A
hsa-miR-3622b-3p	MFAP2	521-527	7mer-m8	-0.03	51	-0.01	0	N/A
hsa-miR-3622a-3p	MFAP2	521-527	7mer-m8	-0.02	34	-0.01	0	N/A
hsa-miR-6828-5p	MFAP2	533-539	7mer-m8	-0.03	30	-0.01	0	N/A
hsa-miR-4283	MFAP2	548-554	7mer-1A	-0.03	42	-0.01	0	N/A
hsa-miR-3135b	MFAP2	571-577	7mer-m8	-0.02	32	-0.01	0	N/A
hsa-miR-215-3p	MFAP2	603-609	7mer-m8	-0.02	47	-0.01	0.076	N/A
hsa-miR-5003-5p	MFAP2	626-632	7mer-m8	-0.02	20	-0.01	0	N/A
hsa-miR-670-5p	MFAP2	658-664	7mer-m8	-0.03	59	-0.01	0	N/A
hsa-miR-4429	MFAP2	667-673	7mer-m8	-0.03	62	-0.01	2.203	N/A
hsa-miR-320b	MFAP2	667-673	7mer-m8	-0.02	48	-0.01	2.203	N/A
hsa-miR-320a	MFAP2	667-673	7mer-m8	-0.02	48	-0.01	2.203	N/A
hsa-miR-320d	MFAP2	667-673	7mer-m8	-0.02	48	-0.01	2.203	N/A
hsa-miR-320c	MFAP2	667-673	7mer-m8	-0.02	48	-0.01	2.203	N/A
hsa-miR-2115-3p	MFAP2	672-678	7mer-m8	-0.02	26	-0.01	0	N/A
hsa-miR-7978	MFAP2	715-721	7mer-1A	-0.03	50	-0.01	0	N/A
hsa-miR-6764-3p	MFAP2	716-722	7mer-m8	-0.03	60	-0.01	0	N/A
hsa-miR-6881-3p	MFAP2	719-725	7mer-1A	-0.03	49	-0.01	0	N/A
hsa-miR-129-5p	MFAP2	730-736	7mer-m8	-0.02	81	-0.01	0.078	< 0.1
hsa-miR-153-5p	MFAP2	732-738	7mer-m8	-0.02	50	-0.01	0	N/A
hsa-miR-4764-5p	MFAP2	789-795	7mer-1A	-0.01	17	-0.01	0	N/A
hsa-miR-129-5p	MFAP2	840-847	8mer	-0.03	88	-0.01	0.078	< 0.1
hsa-miR-373-3p	MFAP2	880-887	8mer	-0.03	73	-0.01	0.246	< 0.1
hsa-miR-6513-3p	MFAP2	909-915	7mer-1A	-0.01	42	-0.01	0	N/A
hsa-miR-6848-3p	MFAP2	928-934	7mer-m8	-0.02	51	-0.01	0	N/A
hsa-miR-3663-5p	MFAP2	929-935	7mer-m8	-0.02	35	-0.01	0	N/A
hsa-miR-6131	MFAP2	930-936	7mer-m8	-0.02	44	-0.01	0.014	N/A
hsa-miR-876-5p	MFAP2	948-954	7mer-m8	-0.02	51	-0.01	0.078	N/A
hsa-miR-3167	MFAP2	948-954	7mer-m8	-0.02	46	-0.01	0.078	N/A
hsa-miR-4775	MFAP2	978-984	7mer-m8	-0.02	47	-0.01	0	N/A
hsa-miR-4735-5p	MFAP2	979-985	7mer-m8	-0.02	33	-0.01	0	N/A
hsa-miR-5582-5p	MFAP2	1001-1007	7mer-m8	-0.02	23	-0.01	0	N/A
hsa-miR-6504-3p	MFAP2	1006-1012	7mer-m8	-0.02	47	-0.01	0	N/A
hsa-miR-6128	MFAP2	1011-1017	7mer-m8	-0.02	47	-0.01	0.014	N/A
hsa-miR-6869-5p	MFAP2	1018-1024	7mer-m8	-0.02	49	-0.01	0	N/A
hsa-miR-3653-5p	MFAP2	1022-1028	7mer-m8	-0.02	41	-0.01	0	N/A
hsa-miR-578	MFAP2	1037-1043	7mer-m8	-0.02	50	-0.01	0.076	N/A
hsa-miR-1304-3p	MFAP2	1071-1077	7mer-m8	-0.02	38	-0.01	0	N/A
hsa-miR-5693	MFAP2	1088-1094	7mer-m8	-0.02	53	-0.01	0	N/A
hsa-miR-143-5p	MFAP2	1091-1097	7mer-m8	-0.02	42	-0.01	0	N/A
hsa-miR-3194-3p	MFAP2	1112-1118	7mer-1A	-0.03	51	-0.01	0	N/A
hsa-miR-129-5p	MFAP2	1143-1149	7mer-m8	-0.02	81	-0.01	0.503	< 0.1
hsa-miR-8485	MFAP2	1202-1208	7mer-m8	-0.02	19	-0.01	0	N/A
hsa-miR-377-3p	MFAP2	1204-1211	8mer	-0.03	37	-0.01	0.031	N/A
hsa-miR-6823-3p	MFAP2	1211-1217	7mer-1A	-0.01	30	-0.01	0.014	N/A
hsa-miR-6818-5p	MFAP2	1215-1221	7mer-m8	-0.02	31	-0.01	0	N/A
hsa-miR-122-5p	MFAP2	1219-1225	7mer-m8	-0.02	40	-0.01	0.591	< 0.1
hsa-miR-5580-3p	MFAP2	1246-1252	7mer-m8	-0.02	58	-0.01	0	N/A
hsa-miR-3653-3p	MFAP2	1274-1280	7mer-m8	-0.02	56	-0.01	0	N/A
hsa-miR-4328	MFAP2	1289-1296	8mer	-0.03	66	-0.01	0	N/A
hsa-miR-6824-3p	MFAP2	1299-1305	7mer-1A	-0.02	56	-0.01	0	N/A
hsa-miR-6748-5p	MFAP2	1331-1337	7mer-m8	-0.02	20	-0.01	0	N/A
hsa-miR-383-3p	MFAP2	1359-1365	7mer-m8	-0.02	34	-0.01	0	N/A
hsa-miR-4267	MFAP2	1380-1386	7mer-1A	-0.03	61	-0.01	0	N/A
hsa-miR-3198	MFAP2	1385-1391	7mer-m8	-0.02	62	-0.01	0	N/A
hsa-miR-4294	MFAP2	1385-1391	7mer-1A	-0.02	27	-0.01	0	N/A
hsa-miR-6765-3p	MFAP2	1393-1399	7mer-1A	-0.03	62	-0.01	0	N/A
hsa-miR-200a-3p	MFAP2	1405-1411	7mer-1A	-0.03	55	-0.01	0.227	< 0.1
hsa-miR-141-3p	MFAP2	1405-1411	7mer-1A	-0.01	39	-0.01	0.227	< 0.1
hsa-miR-539-5p	MFAP2	1412-1418	7mer-m8	-0.02	65	-0.01	0.014	N/A
hsa-miR-130a-5p	MFAP2	1445-1451	7mer-1A	-0.02	39	-0.01	0.522	< 0.1
hsa-miR-4720-3p	MFAP2	1520-1526	7mer-1A	-0.02	40	-0.01	0	N/A
hsa-miR-320b	MFAP2	1525-1531	7mer-m8	-0.02	48	-0.01	1.572	N/A
hsa-miR-320a	MFAP2	1525-1531	7mer-m8	-0.02	48	-0.01	1.572	N/A
hsa-miR-320c	MFAP2	1525-1531	7mer-m8	-0.02	48	-0.01	1.572	N/A
hsa-miR-320d	MFAP2	1525-1531	7mer-m8	-0.02	48	-0.01	1.572	N/A
hsa-miR-4429	MFAP2	1525-1531	7mer-m8	-0.02	48	-0.01	1.572	N/A
hsa-miR-4748	MFAP2	1579-1585	7mer-m8	-0.02	57	-0.01	0	N/A
hsa-miR-542-3p	MFAP2	1615-1621	7mer-m8	-0.02	39	-0.01	1.246	N/A
hsa-miR-6824-3p	MFAP2	1655-1661	7mer-1A	-0.03	60	-0.01	0	N/A
hsa-miR-365a-5p	MFAP2	1714-1720	7mer-1A	-0.02	23	-0.01	0	N/A
hsa-miR-365b-5p	MFAP2	1714-1720	7mer-1A	-0.02	23	-0.01	0	N/A
hsa-miR-1267	MFAP2	1725-1731	7mer-m8	-0.02	29	-0.01	0.014	N/A
hsa-miR-4687-3p	MFAP2	1727-1733	7mer-m8	-0.02	37	-0.01	0	N/A
hsa-miR-6879-3p	MFAP2	1752-1758	7mer-m8	-0.03	36	-0.01	0	N/A
hsa-miR-6744-3p	MFAP2	1769-1775	7mer-m8	-0.02	57	-0.01	0.076	N/A
hsa-miR-1343-5p	MFAP2	1775-1781	7mer-1A	-0.02	44	-0.01	0.497	N/A
hsa-miR-2278	MFAP2	1830-1836	7mer-m8	-0.03	69	-0.01	0	N/A
hsa-miR-7849-3p	MFAP2	1922-1928	7mer-m8	-0.02	74	-0.01	0	N/A
hsa-miR-627-3p	MFAP2	1931-1937	7mer-m8	-0.02	38	-0.01	0	N/A
hsa-miR-5787	MFAP2	455-461	7mer-1A	-0.01	31	0	0	N/A
hsa-miR-647	MFAP2	456-462	7mer-1A	-0.01	46	0	0	N/A
hsa-miR-548q	MFAP2	715-721	7mer-1A	-0.01	46	0	0	N/A
hsa-miR-7111-3p	MFAP2	719-725	7mer-1A	-0.01	33	0	0	N/A
hsa-miR-186-3p	MFAP2	805-811	7mer-1A	-0.01	38	0	0	N/A
hsa-miR-339-5p	MFAP2	856-862	7mer-1A	-0.01	29	0	0.031	N/A
hsa-miR-2681-5p	MFAP2	963-969	7mer-1A	-0.01	53	0	0	N/A
hsa-miR-129-5p	MFAP2	972-978	7mer-1A	-0.01	47	0	0.528	< 0.1
hsa-miR-590-3p	MFAP2	978-984	7mer-1A	-0.01	34	0	0.014	N/A
hsa-miR-581	MFAP2	1036-1042	7mer-1A	-0.01	24	0	0.085	N/A
hsa-miR-6890-3p	MFAP2	1070-1076	7mer-1A	-0.01	43	0	0	N/A
hsa-miR-6499-3p	MFAP2	1090-1096	7mer-1A	-0.01	23	0	0	N/A
hsa-miR-8055	MFAP2	1128-1134	7mer-1A	-0.01	43	0	0	N/A
hsa-miR-129-5p	MFAP2	1130-1136	7mer-1A	-0.01	47	0	0.246	< 0.1
hsa-miR-3074-5p	MFAP2	1285-1291	7mer-1A	-0.01	46	0	0	N/A
hsa-miR-6741-5p	MFAP2	1318-1324	7mer-1A	-0.01	48	0	0	N/A
hsa-miR-4483	MFAP2	1330-1336	7mer-1A	-0.01	34	0	0.014	N/A
hsa-miR-1293	MFAP2	1330-1336	7mer-1A	-0.01	16	0	0.014	N/A
hsa-miR-1287-5p	MFAP2	1388-1394	7mer-1A	-0.01	22	0	0	N/A
hsa-miR-4705	MFAP2	1429-1435	7mer-1A	-0.01	33	0	0	N/A
hsa-miR-3662	MFAP2	1485-1491	7mer-1A	-0.01	47	0	0	N/A
hsa-miR-4328	MFAP2	1501-1507	7mer-1A	-0.01	33	0	0	N/A
hsa-miR-3173-5p	MFAP2	1554-1560	7mer-1A	-0.01	30	0	0	N/A
hsa-miR-6799-3p	MFAP2	1554-1560	7mer-1A	-0.01	28	0	0	N/A
hsa-miR-6833-3p	MFAP2	1657-1663	7mer-1A	-0.01	38	0	0	N/A
hsa-miR-4768-5p	MFAP2	1657-1663	7mer-1A	-0.01	38	0	0	N/A
hsa-miR-6809-3p	MFAP2	1657-1663	7mer-1A	-0.01	32	0	0	N/A
hsa-miR-578	MFAP2	1668-1674	7mer-1A	-0.01	34	0	0.076	N/A
hsa-miR-495-3p	MFAP2	1973-1979	7mer-1A	-0.01	63	0	0.736	N/A
hsa-miR-5688	MFAP2	1973-1979	7mer-1A	-0.01	62	0	0.736	N/A
hsa-miR-7-1-3p	MFAP2	1973-1979	7mer-1A	-0.01	59	0	0	N/A
hsa-miR-7-2-3p	MFAP2	1973-1979	7mer-1A	-0.01	59	0	0	N/A
hsa-miR-129-5p	MFAP2	1980-1986	7mer-1A	-0.01	47	0	2.957	< 0.1
hsa-miR-2681-5p	MFAP2	2008-2014	7mer-1A	-0.01	53	0	0	N/A
hsa-miR-6859-5p	MFAP2	84-95	non-canonical	N/A	N/A	N/A	0	N/A
hsa-miR-6859-5p	MFAP2	84-95	non-canonical	N/A	N/A	N/A	0	N/A
hsa-miR-6884-5p	MFAP2	274-285	non-canonical	N/A	N/A	N/A	0	N/A
hsa-miR-6884-5p	MFAP2	274-285	non-canonical	N/A	N/A	N/A	0	N/A
hsa-miR-6803-5p	MFAP2	323-334	non-canonical	N/A	N/A	N/A	0	N/A
hsa-miR-6803-5p	MFAP2	323-334	non-canonical	N/A	N/A	N/A	0	N/A
hsa-miR-4463	MFAP2	325-336	non-canonical	N/A	N/A	N/A	0	N/A
hsa-miR-4463	MFAP2	325-336	non-canonical	N/A	N/A	N/A	0	N/A
hsa-miR-6844	MFAP2	396-407	non-canonical	N/A	N/A	N/A	0	N/A
hsa-miR-6844	MFAP2	396-407	non-canonical	N/A	N/A	N/A	0	N/A
hsa-miR-6820-5p	MFAP2	573-584	non-canonical	N/A	N/A	N/A	0	N/A
hsa-miR-6820-5p	MFAP2	573-584	non-canonical	N/A	N/A	N/A	0	N/A
hsa-miR-6753-5p	MFAP2	576-587	non-canonical	N/A	N/A	N/A	0	N/A
hsa-miR-6753-5p	MFAP2	576-587	non-canonical	N/A	N/A	N/A	0	N/A
hsa-miR-18a-3p	MFAP2	880-891	non-canonical	N/A	N/A	N/A	0	N/A
hsa-miR-18a-3p	MFAP2	880-891	non-canonical	N/A	N/A	N/A	0	N/A
hsa-miR-5698	MFAP2	1090-1101	non-canonical	N/A	N/A	N/A	0	N/A
hsa-miR-5698	MFAP2	1090-1101	non-canonical	N/A	N/A	N/A	0	N/A
hsa-miR-627-5p	MFAP2	1275-1286	non-canonical	N/A	N/A	N/A	0	N/A
hsa-miR-627-5p	MFAP2	1275-1286	non-canonical	N/A	N/A	N/A	0	N/A
hsa-miR-6742-5p	MFAP2	1325-1336	non-canonical	N/A	N/A	N/A	0	N/A
hsa-miR-6742-5p	MFAP2	1325-1336	non-canonical	N/A	N/A	N/A	0	N/A
hsa-miR-4319	MFAP2	1527-1538	non-canonical	N/A	N/A	N/A	0	N/A
hsa-miR-4319	MFAP2	1527-1538	non-canonical	N/A	N/A	N/A	0	N/A
hsa-miR-3176	MFAP2	1714-1725	non-canonical	N/A	N/A	N/A	0	N/A
hsa-miR-3176	MFAP2	1714-1725	non-canonical	N/A	N/A	N/A	0	N/A

## Sheet: MMP1上游miRNA
miRNA	GENE	Position in the UTR	seed match	context++ score	context++ score percentile	weighted context++ score	conserved branch length	Pct
hsa-miR-558	MMP1	374-381	8mer	-0.66	99	-0.66	0.099	N/A
hsa-miR-202-3p	MMP1	127-134	8mer	-0.59	99	-0.59	0.024	N/A
hsa-miR-520g-5p	MMP1	89-96	8mer	-0.57	99	-0.57	0.024	N/A
hsa-miR-6857-3p	MMP1	74-81	8mer	-0.55	99	-0.55	0	N/A
hsa-miR-3152-3p	MMP1	435-442	8mer	-0.52	99	-0.52	0	N/A
hsa-miR-4529-3p	MMP1	35-42	8mer	-0.5	98	-0.5	0	N/A
hsa-miR-514a-5p	MMP1	268-275	8mer	-0.5	99	-0.5	0.085	N/A
hsa-miR-5190	MMP1	97-104	8mer	-0.47	99	-0.47	0	N/A
hsa-miR-3922-3p	MMP1	244-251	8mer	-0.46	99	-0.46	0	N/A
hsa-miR-380-5p	MMP1	470-476	7mer-m8	-0.46	98	-0.46	0	N/A
hsa-miR-3176	MMP1	244-251	8mer	-0.45	99	-0.45	0	N/A
hsa-miR-5699-3p	MMP1	341-348	8mer	-0.45	99	-0.45	0	N/A
hsa-miR-563	MMP1	470-476	7mer-m8	-0.45	98	-0.45	0	N/A
hsa-miR-326	MMP1	294-301	8mer	-0.43	99	-0.43	0.233	N/A
hsa-miR-330-5p	MMP1	294-301	8mer	-0.43	99	-0.43	0.233	N/A
hsa-miR-4421	MMP1	341-348	8mer	-0.43	98	-0.43	0	N/A
hsa-miR-5094	MMP1	99-106	8mer	-0.41	99	-0.41	0	N/A
hsa-miR-6888-3p	MMP1	331-338	8mer	-0.41	98	-0.41	0	N/A
hsa-miR-5589-3p	MMP1	388-395	8mer	-0.4	98	-0.4	0	N/A
hsa-miR-5010-3p	MMP1	438-445	8mer	-0.38	99	-0.38	0	N/A
hsa-miR-936	MMP1	482-488	7mer-m8	-0.38	98	-0.38	0.024	N/A
hsa-miR-3074-3p	MMP1	178-185	8mer	-0.37	99	-0.37	0	N/A
hsa-miR-488-3p	MMP1	324-331	8mer	-0.36	99	-0.36	0.73	N/A
hsa-miR-188-5p	MMP1	421-428	8mer	-0.36	98	-0.36	0.409	N/A
hsa-miR-7162-3p	MMP1	129-135	7mer-m8	-0.35	99	-0.35	0	N/A
hsa-miR-4791	MMP1	319-325	7mer-m8	-0.35	97	-0.35	0	N/A
hsa-miR-5197-3p	MMP1	430-437	8mer	-0.35	99	-0.35	0	N/A
hsa-miR-624-3p	MMP1	474-480	7mer-m8	-0.35	98	-0.35	0.024	N/A
hsa-miR-4778-5p	MMP1	108-115	8mer	-0.33	98	-0.33	0	N/A
hsa-miR-6506-5p	MMP1	292-299	8mer	-0.32	99	-0.32	0	N/A
hsa-miR-655-5p	MMP1	86-92	7mer-m8	-0.3	96	-0.3	0	N/A
hsa-miR-6833-5p	MMP1	192-199	8mer	-0.29	98	-0.29	0	N/A
hsa-miR-7161-3p	MMP1	258-264	7mer-m8	-0.29	97	-0.29	0	N/A
hsa-miR-450b-3p	MMP1	291-297	7mer-m8	-0.29	97	-0.29	0.099	N/A
hsa-miR-130b-5p	MMP1	336-343	8mer	-0.29	98	-0.29	0.085	N/A
hsa-miR-6866-3p	MMP1	421-428	8mer	-0.29	98	-0.29	0.409	N/A
hsa-miR-4520-2-3p	MMP1	36-42	7mer-1A	-0.28	91	-0.28	0	N/A
hsa-miR-4458	MMP1	128-134	7mer-1A	-0.28	86	-0.28	2.035	< 0.1
hsa-miR-875-3p	MMP1	265-272	8mer	-0.28	98	-0.28	0.085	N/A
hsa-miR-518c-5p	MMP1	267-273	7mer-m8	-0.28	97	-0.28	0	N/A
hsa-miR-769-3p	MMP1	291-297	7mer-m8	-0.28	97	-0.28	0.099	N/A
hsa-miR-4743-3p	MMP1	332-339	8mer	-0.28	98	-0.28	0	N/A
hsa-miR-526b-5p	MMP1	378-385	8mer	-0.28	97	-0.28	0.099	N/A
hsa-miR-1269b	MMP1	35-41	7mer-1A	-0.27	93	-0.27	0	N/A
hsa-miR-3136-5p	MMP1	75-81	7mer-m8	-0.27	95	-0.27	0.024	N/A
hsa-miR-5684	MMP1	92-98	7mer-m8	-0.27	97	-0.27	0	N/A
hsa-miR-4799-5p	MMP1	154-161	8mer	-0.27	99	-0.27	0	N/A
hsa-miR-1915-5p	MMP1	418-424	7mer-m8	-0.27	91	-0.27	0	N/A
hsa-miR-519a-5p	MMP1	90-96	7mer-m8	-0.26	96	-0.26	0.099	N/A
hsa-miR-519b-5p	MMP1	90-96	7mer-m8	-0.26	96	-0.26	0.099	N/A
hsa-miR-522-5p	MMP1	90-96	7mer-m8	-0.26	96	-0.26	0.099	N/A
hsa-miR-519c-5p	MMP1	90-96	7mer-m8	-0.26	96	-0.26	0.099	N/A
hsa-miR-523-5p	MMP1	90-96	7mer-m8	-0.26	96	-0.26	0.099	N/A
hsa-miR-518e-5p	MMP1	90-96	7mer-m8	-0.26	96	-0.26	0.099	N/A
hsa-miR-526a	MMP1	90-96	7mer-m8	-0.26	95	-0.26	0.099	N/A
hsa-miR-520c-5p	MMP1	90-96	7mer-m8	-0.26	95	-0.26	0.099	N/A
hsa-miR-518d-5p	MMP1	90-96	7mer-m8	-0.26	95	-0.26	0.099	N/A
hsa-miR-518f-5p	MMP1	90-96	7mer-m8	-0.26	95	-0.26	0.099	N/A
hsa-let-7e-5p	MMP1	128-134	7mer-1A	-0.25	82	-0.25	2.035	< 0.1
hsa-let-7a-5p	MMP1	128-134	7mer-1A	-0.25	82	-0.25	2.035	< 0.1
hsa-let-7f-5p	MMP1	128-134	7mer-1A	-0.25	82	-0.25	2.035	< 0.1
hsa-let-7d-5p	MMP1	128-134	7mer-1A	-0.25	81	-0.25	2.035	< 0.1
hsa-miR-222-3p	MMP1	161-167	7mer-m8	-0.25	92	-0.25	0.245	< 0.1
hsa-miR-638	MMP1	291-297	7mer-1A	-0.25	92	-0.25	0.085	N/A
hsa-miR-342-3p	MMP1	30-36	7mer-m8	-0.24	96	-0.24	0.479	N/A
hsa-miR-1269a	MMP1	35-41	7mer-1A	-0.24	91	-0.24	0	N/A
hsa-miR-517-5p	MMP1	91-97	7mer-m8	-0.24	93	-0.24	0.024	N/A
hsa-miR-221-3p	MMP1	161-167	7mer-m8	-0.24	91	-0.24	0.245	< 0.1
hsa-miR-619-5p	MMP1	292-299	8mer	-0.24	98	-0.24	0	N/A
hsa-miR-3118	MMP1	394-400	7mer-m8	-0.24	91	-0.24	0.647	N/A
hsa-miR-4780	MMP1	420-426	7mer-1A	-0.24	92	-0.24	0	N/A
hsa-miR-22-5p	MMP1	57-63	7mer-m8	-0.23	94	-0.23	0.437	N/A
hsa-miR-4522	MMP1	94-100	7mer-1A	-0.23	92	-0.23	0	N/A
hsa-let-7c-5p	MMP1	128-134	7mer-1A	-0.23	80	-0.23	2.035	< 0.1
hsa-miR-98-5p	MMP1	128-134	7mer-1A	-0.23	80	-0.23	2.035	< 0.1
hsa-miR-3653-5p	MMP1	344-350	7mer-1A	-0.23	98	-0.23	0	N/A
hsa-miR-4500	MMP1	128-134	7mer-1A	-0.22	79	-0.22	2.035	< 0.1
hsa-let-7g-5p	MMP1	128-134	7mer-1A	-0.22	78	-0.22	2.035	< 0.1
hsa-miR-5689	MMP1	273-279	7mer-1A	-0.22	75	-0.22	0	N/A
hsa-miR-6792-3p	MMP1	365-371	7mer-1A	-0.22	91	-0.22	0	N/A
hsa-miR-8058	MMP1	35-41	7mer-1A	-0.21	90	-0.21	0.085	N/A
hsa-let-7i-5p	MMP1	128-134	7mer-1A	-0.21	77	-0.21	2.035	< 0.1
hsa-let-7b-5p	MMP1	128-134	7mer-1A	-0.21	77	-0.21	2.035	< 0.1
hsa-miR-449b-3p	MMP1	224-230	7mer-m8	-0.21	94	-0.21	0	N/A
hsa-miR-3201	MMP1	319-325	7mer-m8	-0.21	94	-0.21	0	N/A
hsa-miR-134-5p	MMP1	394-400	7mer-m8	-0.21	88	-0.21	0.647	N/A
hsa-miR-7113-5p	MMP1	409-415	7mer-1A	-0.21	92	-0.21	0	N/A
hsa-miR-7850-5p	MMP1	36-42	7mer-m8	-0.2	98	-0.2	0	N/A
hsa-miR-3190-5p	MMP1	245-251	7mer-1A	-0.2	92	-0.2	0	N/A
hsa-miR-3156-5p	MMP1	259-265	7mer-m8	-0.2	93	-0.2	0	N/A
hsa-miR-4646-5p	MMP1	293-299	7mer-1A	-0.2	95	-0.2	0	N/A
hsa-miR-4314	MMP1	293-299	7mer-m8	-0.2	86	-0.2	0	N/A
hsa-miR-190a-5p	MMP1	318-324	7mer-m8	-0.2	88	-0.2	0.228	< 0.1
hsa-miR-190b	MMP1	318-324	7mer-m8	-0.2	88	-0.2	0.228	< 0.1
hsa-miR-6730-5p	MMP1	324-330	7mer-1A	-0.2	95	-0.2	0.437	N/A
hsa-miR-6818-3p	MMP1	339-345	7mer-m8	-0.2	93	-0.2	0	N/A
hsa-miR-5009-5p	MMP1	35-41	7mer-1A	-0.19	88	-0.19	0.085	N/A
hsa-miR-4251	MMP1	72-78	7mer-m8	-0.19	94	-0.19	0	N/A
hsa-miR-4439	MMP1	75-81	7mer-m8	-0.19	93	-0.19	0.024	N/A
hsa-miR-181b-5p	MMP1	159-165	7mer-1A	-0.19	91	-0.19	1.672	< 0.1
hsa-miR-181d-5p	MMP1	159-165	7mer-1A	-0.19	91	-0.19	1.672	< 0.1
hsa-miR-181c-5p	MMP1	159-165	7mer-1A	-0.19	91	-0.19	1.672	< 0.1
hsa-miR-181a-5p	MMP1	159-165	7mer-1A	-0.19	91	-0.19	1.672	< 0.1
hsa-miR-3160-3p	MMP1	375-381	7mer-1A	-0.19	89	-0.19	0	N/A
hsa-miR-1228-3p	MMP1	29-35	7mer-1A	-0.18	93	-0.18	0	N/A
hsa-miR-4276	MMP1	98-104	7mer-m8	-0.18	88	-0.18	0	N/A
hsa-miR-5094	MMP1	177-183	7mer-1A	-0.18	90	-0.18	0	N/A
hsa-miR-1299	MMP1	266-272	7mer-m8	-0.18	89	-0.18	0.024	N/A
hsa-miR-4713-3p	MMP1	291-297	7mer-1A	-0.18	76	-0.18	0	N/A
hsa-miR-4487	MMP1	375-381	7mer-1A	-0.18	85	-0.18	0	N/A
hsa-miR-124-5p	MMP1	383-389	7mer-1A	-0.18	80	-0.18	0	N/A
hsa-miR-1248	MMP1	41-47	7mer-m8	-0.17	91	-0.17	0.024	N/A
hsa-miR-4277	MMP1	59-65	7mer-m8	-0.17	94	-0.17	0	N/A
hsa-miR-4752	MMP1	193-199	7mer-1A	-0.17	88	-0.17	0	N/A
hsa-miR-514a-5p	MMP1	247-253	7mer-m8	-0.17	91	-0.17	0	N/A
hsa-miR-4714-5p	MMP1	269-275	7mer-1A	-0.17	89	-0.17	0	N/A
hsa-miR-3191-5p	MMP1	295-301	7mer-m8	-0.17	91	-0.17	0	N/A
hsa-miR-181b-2-3p	MMP1	308-314	7mer-m8	-0.17	90	-0.17	0	N/A
hsa-miR-181b-3p	MMP1	308-314	7mer-m8	-0.17	90	-0.17	0	N/A
hsa-miR-593-3p	MMP1	339-345	7mer-1A	-0.17	87	-0.17	0.099	N/A
hsa-miR-6748-3p	MMP1	342-348	7mer-1A	-0.17	83	-0.17	0	N/A
hsa-miR-5190	MMP1	396-402	7mer-m8	-0.17	93	-0.17	0	N/A
hsa-miR-4774-3p	MMP1	416-422	7mer-m8	-0.17	84	-0.17	0	N/A
hsa-miR-623	MMP1	420-426	7mer-m8	-0.17	90	-0.17	0	N/A
hsa-miR-204-3p	MMP1	293-299	7mer-1A	-0.16	95	-0.16	0	N/A
hsa-miR-5681a	MMP1	324-330	7mer-1A	-0.16	88	-0.16	0.437	N/A
hsa-miR-3120-5p	MMP1	331-337	7mer-1A	-0.16	90	-0.16	0	N/A
hsa-miR-4691-5p	MMP1	365-371	7mer-1A	-0.16	90	-0.16	0	N/A
hsa-miR-670-3p	MMP1	366-372	7mer-1A	-0.16	88	-0.16	2.199	N/A
hsa-miR-4685-5p	MMP1	409-415	7mer-1A	-0.16	83	-0.16	0	N/A
hsa-miR-6074	MMP1	111-117	7mer-1A	-0.15	97	-0.15	0	N/A
hsa-miR-153-3p	MMP1	274-280	7mer-1A	-0.15	82	-0.15	0.069	< 0.1
hsa-miR-3192-5p	MMP1	293-299	7mer-1A	-0.15	89	-0.15	0.024	N/A
hsa-miR-127-5p	MMP1	304-310	7mer-m8	-0.15	86	-0.15	0	N/A
hsa-miR-1976	MMP1	344-350	7mer-1A	-0.15	89	-0.15	0	N/A
hsa-miR-4432	MMP1	354-360	7mer-m8	-0.15	91	-0.15	0	N/A
hsa-miR-5002-3p	MMP1	393-399	7mer-1A	-0.15	78	-0.15	0	N/A
hsa-miR-101-5p	MMP1	425-431	7mer-m8	-0.15	92	-0.15	0	N/A
hsa-miR-4524b-3p	MMP1	63-69	7mer-1A	-0.14	94	-0.14	0	N/A
hsa-miR-6128	MMP1	266-272	7mer-1A	-0.14	92	-0.14	0.099	N/A
hsa-miR-518c-5p	MMP1	295-301	7mer-1A	-0.14	85	-0.14	0	N/A
hsa-miR-6817-3p	MMP1	296-302	7mer-m8	-0.14	87	-0.14	0	N/A
hsa-miR-6895-3p	MMP1	339-345	7mer-1A	-0.14	86	-0.14	0	N/A
hsa-miR-6780b-3p	MMP1	420-426	7mer-1A	-0.14	85	-0.14	0	N/A
hsa-miR-6855-3p	MMP1	75-81	7mer-1A	-0.13	82	-0.13	0	N/A
hsa-miR-4513	MMP1	75-81	7mer-1A	-0.13	82	-0.13	0	N/A
hsa-miR-3121-3p	MMP1	152-158	7mer-1A	-0.13	94	-0.13	0.024	N/A
hsa-miR-6083	MMP1	180-186	7mer-m8	-0.13	97	-0.13	0	N/A
hsa-miR-3190-3p	MMP1	192-198	7mer-1A	-0.13	77	-0.13	0	N/A
hsa-miR-6124	MMP1	263-270	8mer	-0.13	97	-0.13	0	N/A
hsa-miR-4420	MMP1	308-314	7mer-m8	-0.13	92	-0.13	0	N/A
hsa-miR-587	MMP1	16-22	7mer-1A	-0.12	87	-0.12	0.024	N/A
hsa-miR-9-5p	MMP1	38-44	7mer-1A	-0.12	87	-0.12	0.679	< 0.1
hsa-miR-5584-3p	MMP1	58-64	7mer-m8	-0.12	89	-0.12	0	N/A
hsa-miR-4262	MMP1	159-165	7mer-1A	-0.12	90	-0.12	1.672	< 0.1
hsa-miR-3664-5p	MMP1	269-275	7mer-1A	-0.12	87	-0.12	0	N/A
hsa-miR-6837-5p	MMP1	409-415	7mer-1A	-0.12	77	-0.12	0	N/A
hsa-miR-223-5p	MMP1	104-110	7mer-1A	-0.11	70	-0.11	0.442	N/A
hsa-miR-6824-3p	MMP1	295-301	7mer-1A	-0.1	84	-0.1	0	N/A
hsa-miR-668-3p	MMP1	310-316	7mer-1A	-0.1	79	-0.1	0.22	N/A
hsa-miR-431-5p	MMP1	329-335	7mer-1A	-0.1	74	-0.1	0.718	N/A
hsa-miR-1238-3p	MMP1	366-372	7mer-1A	-0.1	83	-0.1	0	N/A
hsa-miR-4677-5p	MMP1	381-387	7mer-m8	-0.1	84	-0.1	0.085	N/A
hsa-miR-2113	MMP1	439-445	7mer-1A	-0.1	87	-0.1	0	N/A
hsa-miR-4803	MMP1	454-460	7mer-m8	-0.1	90	-0.1	0.085	N/A
hsa-miR-3121-3p	MMP1	66-72	7mer-m8	-0.09	90	-0.09	0.024	N/A
hsa-miR-6764-3p	MMP1	295-301	7mer-1A	-0.09	81	-0.09	0	N/A
hsa-miR-8068	MMP1	314-320	7mer-1A	-0.09	69	-0.09	0	N/A
hsa-miR-4635	MMP1	327-333	7mer-1A	-0.08	86	-0.08	0	N/A
hsa-miR-448	MMP1	274-280	7mer-1A	-0.07	70	-0.07	0.069	N/A
hsa-miR-891b	MMP1	251-257	7mer-1A	-0.06	59	-0.06	0.099	N/A
hsa-miR-4753-3p	MMP1	337-343	7mer-m8	-0.06	78	-0.06	0	N/A
hsa-miR-3140-3p	MMP1	370-376	7mer-1A	-0.06	68	-0.06	0	N/A
hsa-miR-873-5p.1	MMP1	52-58	7mer-1A	-0.05	88	-0.05	2.592	N/A
hsa-miR-3928-5p	MMP1	304-310	7mer-1A	-0.05	68	-0.05	0.085	N/A
hsa-miR-6806-3p	MMP1	304-310	7mer-1A	-0.05	68	-0.05	0.085	N/A
hsa-miR-4307	MMP1	316-322	7mer-1A	-0.05	79	-0.05	0	N/A
hsa-miR-6749-3p	MMP1	365-371	7mer-1A	-0.05	50	-0.05	0	N/A
hsa-miR-5586-5p	MMP1	411-417	7mer-1A	-0.04	58	-0.04	0	N/A
hsa-miR-539-5p	MMP1	71-77	7mer-1A	-0.03	78	-0.03	0.024	N/A
hsa-miR-3148	MMP1	264-270	7mer-1A	-0.03	60	-0.03	0	N/A
hsa-miR-6844	MMP1	39-45	7mer-1A	-0.02	56	-0.02	0	N/A
hsa-miR-570-3p	MMP1	48-54	7mer-m8	-0.02	25	-0.02	0	N/A
hsa-miR-3662	MMP1	79-85	7mer-m8	-0.02	64	-0.02	0	N/A
hsa-miR-450b-5p	MMP1	253-259	7mer-m8	-0.02	36	-0.02	0.085	N/A
hsa-miR-7161-5p	MMP1	355-361	7mer-m8	-0.02	49	-0.02	0	N/A
hsa-miR-548u	MMP1	355-361	7mer-m8	-0.02	48	-0.02	0	N/A
hsa-miR-2116-5p	MMP1	381-387	7mer-1A	-0.02	51	-0.02	0	N/A
hsa-miR-548c-3p	MMP1	81-87	7mer-1A	-0.01	57	-0.01	0.024	N/A
hsa-miR-5692a	MMP1	121-127	7mer-1A	-0.01	56	-0.01	0	N/A
hsa-miR-759	MMP1	280-286	7mer-1A	-0.01	48	-0.01	0.099	N/A
hsa-miR-4652-3p	MMP1	333-339	7mer-1A	-0.01	36	-0.01	0	N/A
hsa-miR-22-5p	MMP1	381-387	7mer-1A	-0.01	25	-0.01	0	N/A
hsa-miR-3163	MMP1	489-495	7mer-1A	-0.01	45	0	0	N/A
hsa-miR-568	MMP1	491-497	7mer-m8	-0.21	95	0	0.024	N/A

## Sheet: MMP10上游miRNA
miRNA	GENE	Position in the UTR	seed match	context++ score	context++ score percentile	weighted context++ score	conserved branch length	Pct
hsa-miR-5589-3p	MMP10	208-215	8mer	-0.59	99	-0.59	0	N/A
hsa-miR-148a-3p	MMP10	182-189	8mer	-0.58	99	-0.58	0.047	< 0.1
hsa-miR-152-3p	MMP10	182-189	8mer	-0.58	99	-0.58	0.047	< 0.1
hsa-miR-148b-3p	MMP10	182-189	8mer	-0.58	99	-0.58	0.047	< 0.1
hsa-miR-4708-3p	MMP10	119-126	8mer	-0.56	99	-0.56	0	N/A
hsa-miR-873-5p.2	MMP10	88-95	8mer	-0.51	99	-0.51	0.911	N/A
hsa-miR-25-3p	MMP10	211-218	8mer	-0.5	99	-0.5	1.258	< 0.1
hsa-miR-363-3p	MMP10	211-218	8mer	-0.5	99	-0.5	1.258	< 0.1
hsa-miR-367-3p	MMP10	211-218	8mer	-0.5	99	-0.5	1.258	< 0.1
hsa-miR-4704-3p	MMP10	102-109	8mer	-0.49	99	-0.49	0	N/A
hsa-miR-496.1	MMP10	202-209	8mer	-0.49	99	-0.49	0.878	N/A
hsa-miR-32-5p	MMP10	211-218	8mer	-0.49	99	-0.49	1.258	< 0.1
hsa-miR-3915	MMP10	254-261	8mer	-0.49	99	-0.49	0	N/A
hsa-miR-92b-3p	MMP10	211-218	8mer	-0.47	99	-0.47	1.258	< 0.1
hsa-miR-92a-3p	MMP10	211-218	8mer	-0.47	99	-0.47	1.258	< 0.1
hsa-miR-3136-3p	MMP10	276-282	7mer-m8	-0.45	99	-0.45	0	N/A
hsa-miR-642a-3p	MMP10	136-143	8mer	-0.44	99	-0.44	0	N/A
hsa-miR-642b-3p	MMP10	136-143	8mer	-0.44	99	-0.44	0	N/A
hsa-miR-7155-3p	MMP10	276-282	7mer-m8	-0.44	99	-0.44	0	N/A
hsa-miR-4778-3p	MMP10	108-115	8mer	-0.4	98	-0.4	0	N/A
hsa-miR-5582-3p	MMP10	266-273	8mer	-0.35	99	-0.35	0	N/A
hsa-miR-130a-3p	MMP10	181-187	7mer-m8	-0.32	97	-0.32	0.299	< 0.1
hsa-miR-1229-3p	MMP10	219-225	7mer-m8	-0.31	96	-0.31	0	N/A
hsa-miR-2276-3p	MMP10	121-128	8mer	-0.3	98	-0.3	0	N/A
hsa-miR-944	MMP10	44-51	8mer	-0.29	99	-0.29	0.057	N/A
hsa-miR-130b-3p	MMP10	181-187	7mer-m8	-0.29	96	-0.29	0.299	< 0.1
hsa-miR-4760-5p	MMP10	39-45	7mer-m8	-0.28	97	-0.28	0	N/A
hsa-miR-6511a-3p	MMP10	219-225	7mer-1A	-0.27	94	-0.27	0	N/A
hsa-miR-6511b-3p	MMP10	219-225	7mer-1A	-0.27	94	-0.27	0	N/A
hsa-miR-8061	MMP10	39-45	7mer-m8	-0.26	96	-0.26	0	N/A
hsa-miR-3666	MMP10	181-187	7mer-m8	-0.26	95	-0.26	0.299	< 0.1
hsa-miR-4295	MMP10	181-187	7mer-m8	-0.26	95	-0.26	0.299	< 0.1
hsa-miR-454-3p	MMP10	181-187	7mer-m8	-0.26	95	-0.26	0.299	< 0.1
hsa-miR-6888-3p	MMP10	15-21	7mer-m8	-0.25	95	-0.25	0	N/A
hsa-miR-301a-3p	MMP10	181-187	7mer-m8	-0.25	94	-0.25	0.299	< 0.1
hsa-miR-301b-3p	MMP10	181-187	7mer-m8	-0.25	94	-0.25	0.299	< 0.1
hsa-miR-655-3p	MMP10	61-67	7mer-m8	-0.23	94	-0.23	0.154	N/A
hsa-miR-374c-5p	MMP10	61-67	7mer-m8	-0.23	94	-0.23	0.154	N/A
hsa-miR-369-3p	MMP10	62-68	7mer-m8	-0.23	98	-0.23	0.154	N/A
hsa-miR-8057	MMP10	69-75	7mer-1A	-0.23	97	-0.23	0	N/A
hsa-miR-24-3p	MMP10	68-74	7mer-1A	-0.22	93	-0.22	0.154	< 0.1
hsa-miR-425-5p	MMP10	138-144	7mer-m8	-0.22	95	-0.22	0.541	< 0.1
hsa-miR-6833-3p	MMP10	222-228	7mer-m8	-0.22	94	-0.22	0	N/A
hsa-miR-589-3p	MMP10	96-102	7mer-m8	-0.21	95	-0.21	0.32	N/A
hsa-miR-3180-5p	MMP10	155-161	7mer-m8	-0.21	95	-0.21	0	N/A
hsa-miR-4276	MMP10	184-190	7mer-1A	-0.21	91	-0.21	0	N/A
hsa-miR-4778-5p	MMP10	190-196	7mer-m8	-0.21	96	-0.21	0	N/A
hsa-miR-4768-5p	MMP10	222-228	7mer-m8	-0.21	94	-0.21	0	N/A
hsa-miR-4689	MMP10	255-261	7mer-1A	-0.21	91	-0.21	0	N/A
hsa-miR-3120-5p	MMP10	15-21	7mer-1A	-0.2	93	-0.2	0	N/A
hsa-miR-543	MMP10	148-154	7mer-m8	-0.2	98	-0.2	0.083	N/A
hsa-miR-520a-5p	MMP10	155-161	7mer-1A	-0.2	92	-0.2	0.054	N/A
hsa-miR-525-5p	MMP10	155-161	7mer-1A	-0.2	92	-0.2	0.054	N/A
hsa-miR-1286	MMP10	89-95	7mer-1A	-0.19	92	-0.19	0.009	N/A
hsa-miR-548ax	MMP10	250-256	7mer-m8	-0.19	89	-0.19	0.054	N/A
hsa-miR-548ao-5p	MMP10	250-256	7mer-m8	-0.19	89	-0.19	0.054	N/A
hsa-miR-6858-5p	MMP10	255-261	7mer-1A	-0.19	94	-0.19	0	N/A
hsa-miR-4461	MMP10	257-263	7mer-1A	-0.19	92	-0.19	0	N/A
hsa-miR-4722-5p	MMP10	89-95	7mer-1A	-0.18	93	-0.18	0	N/A
hsa-miR-26b-3p	MMP10	188-194	7mer-1A	-0.18	89	-0.18	0	N/A
hsa-miR-6862-3p	MMP10	219-225	7mer-1A	-0.18	86	-0.18	0.32	N/A
hsa-miR-4262	MMP10	226-232	7mer-1A	-0.18	95	-0.18	0.67	< 0.1
hsa-miR-181c-5p	MMP10	226-232	7mer-1A	-0.18	90	-0.18	0.67	< 0.1
hsa-miR-181a-5p	MMP10	226-232	7mer-1A	-0.18	90	-0.18	0.67	< 0.1
hsa-miR-181b-5p	MMP10	226-232	7mer-1A	-0.18	90	-0.18	0.67	< 0.1
hsa-miR-548ar-3p	MMP10	267-273	7mer-1A	-0.18	98	-0.18	0.009	N/A
hsa-miR-6784-3p	MMP10	219-225	7mer-1A	-0.17	84	-0.17	0.32	N/A
hsa-miR-181d-5p	MMP10	226-232	7mer-1A	-0.16	88	-0.16	0.67	< 0.1
hsa-miR-548f-3p	MMP10	267-273	7mer-1A	-0.16	97	-0.16	0.009	N/A
hsa-miR-126-5p	MMP10	43-49	7mer-m8	-0.15	95	-0.15	0	N/A
hsa-miR-3185	MMP10	162-168	7mer-1A	-0.15	92	-0.15	0	N/A
hsa-miR-548a-3p	MMP10	267-273	7mer-1A	-0.15	97	-0.15	0.009	N/A
hsa-miR-4284	MMP10	68-74	7mer-1A	-0.14	92	-0.14	0	N/A
hsa-miR-494-3p	MMP10	150-156	7mer-m8	-0.14	94	-0.14	0.154	N/A
hsa-miR-6873-3p	MMP10	222-228	7mer-1A	-0.14	81	-0.14	0	N/A
hsa-miR-548e-3p	MMP10	267-273	7mer-1A	-0.14	97	-0.14	0.009	N/A
hsa-miR-4686	MMP10	124-130	7mer-1A	-0.13	80	-0.13	0	N/A
hsa-miR-376a-5p	MMP10	39-45	7mer-1A	-0.12	92	-0.12	0.054	N/A
hsa-miR-3148	MMP10	85-91	7mer-m8	-0.12	92	-0.12	0	N/A
hsa-miR-4643	MMP10	135-141	7mer-m8	-0.12	94	-0.12	0	N/A
hsa-miR-548e-5p	MMP10	171-177	7mer-m8	-0.12	92	-0.12	0	N/A
hsa-miR-548az-3p	MMP10	267-273	7mer-1A	-0.12	95	-0.12	0.009	N/A
hsa-miR-1224-5p	MMP10	255-261	7mer-1A	-0.11	89	-0.11	0.047	N/A
hsa-miR-7154-5p	MMP10	141-147	7mer-1A	-0.1	78	-0.1	0	N/A
hsa-miR-4652-3p	MMP10	189-195	7mer-m8	-0.1	93	-0.1	0	N/A
hsa-miR-4477a	MMP10	33-39	7mer-1A	-0.09	90	-0.09	0	N/A
hsa-miR-323a-3p	MMP10	58-64	7mer-1A	-0.07	89	-0.07	0.154	N/A
hsa-miR-433-3p	MMP10	141-147	7mer-1A	-0.07	77	-0.07	0.405	N/A
hsa-miR-548am-3p	MMP10	29-35	7mer-1A	-0.06	94	-0.06	0	N/A
hsa-miR-548ah-3p	MMP10	29-35	7mer-1A	-0.06	94	-0.06	0	N/A
hsa-miR-548j-3p	MMP10	29-35	7mer-1A	-0.06	94	-0.06	0	N/A
hsa-miR-548aq-3p	MMP10	29-35	7mer-1A	-0.06	94	-0.06	0	N/A
hsa-miR-548ae-3p	MMP10	29-35	7mer-1A	-0.06	94	-0.06	0	N/A
hsa-miR-3928-3p	MMP10	254-260	7mer-1A	-0.06	87	-0.06	0	N/A
hsa-miR-5571-5p	MMP10	192-198	7mer-1A	-0.05	87	-0.05	0	N/A
hsa-miR-548aj-3p	MMP10	29-35	7mer-1A	-0.04	91	-0.04	0	N/A
hsa-miR-548x-3p	MMP10	29-35	7mer-1A	-0.04	91	-0.04	0	N/A
hsa-miR-548d-3p	MMP10	29-35	7mer-1A	-0.02	86	-0.02	0	N/A
hsa-miR-4772-3p	MMP10	122-128	7mer-1A	-0.02	54	-0.02	0	N/A
hsa-miR-548h-3p	MMP10	29-35	7mer-1A	-0.01	57	-0.01	0	N/A
hsa-miR-548bb-3p	MMP10	29-35	7mer-1A	-0.01	57	-0.01	0	N/A
hsa-miR-548ac	MMP10	29-35	7mer-1A	-0.01	57	-0.01	0	N/A
hsa-miR-548z	MMP10	29-35	7mer-1A	-0.01	57	-0.01	0	N/A
hsa-miR-651-3p	MMP10	285-291	7mer-1A	-0.18	97	0	0	N/A
hsa-miR-6766-3p	MMP10	9-20	non-canonical	N/A	N/A	N/A	0	N/A
hsa-miR-6766-3p	MMP10	9-20	non-canonical	N/A	N/A	N/A	0	N/A
