# Supplementary material for: The possible molecular mechanism underlying the involvement of the variable shear factor QKI in the epithelial-mesenchymal transformation of oesophageal cancer
Source: PLoS One. 2023 Jul 10;18(7):e0288403. doi: 10.1371/journal.pone.0288403 (PMC10332600; doi:10.1371/journal.pone.0288403)
Supplement: S1 File — (ZIP) [file pone.0288403.s001.zip › supporting information/GSE189830/Group.txt]

sample	type
RE0002-TN-Y-1	Normal
RE0005-TN-Y-1	Normal
RE00013-TN-Y-1	Normal
RE00014-TN-Y-1	Normal
RE0002-TT-Y-1	Tumor
RE0005-TT-Y-1	Tumor
RE00013-TT-Y-1	Tumor
RE00014-TT-Y-1	Tumor
