# Supplementary material for: The possible molecular mechanism underlying the involvement of the variable shear factor QKI in the epithelial-mesenchymal transformation of oesophageal cancer
Source: PLoS One. 2023 Jul 10;18(7):e0288403. doi: 10.1371/journal.pone.0288403 (PMC10332600; doi:10.1371/journal.pone.0288403)
Supplement: S1 File — (ZIP) [file pone.0288403.s001.zip › supporting information/GSE189830/GSE189830_circRNA_expression.xlsx]

## Sheet: up_TT_vs_TP
#log2FC >= 0.585 #p-value cut-off <= 0.05 #q-value cut-off <= 1.00 #Condition pair: up_TT_vs_TP Column A: circRNA_ID, The ID of circRNA. Column B: Locus, The position of circRNA in reference genome. Column C: Gene_Name, The gene name of circRNA. Column D: Source, The source of circRNA. Column E: Length, The sequence length of circRNA. Column F: Exons_Num, The number of exons in the circRNA. Colum…
CircRNA Annotation														DE Statistic				CPM
circRNA_ID	Locus	Gene_Name	Source	Length	Exons_Num	Genomic_Length	Flank_Intron	Gene_ID	Trans_ID	RefSeq_ID	Samples	Annotation	circRNA_Study	log2FC	Fold_Change	p_value	q_value	TT_CPM	TP_CPM	RE0002-TT-Y-1	RE0005-TT-Y-1	RE00013-TT-Y-1	RE00014-TT-Y-1	RE0002-TP-Y-1	RE0005-TP-Y-1	RE00013-TP-Y-1	RE00014-TP-Y-1
chr15:22318876-22347786:+	chr15:22318876-22347786:+	AC134980.1	CIRCexplorer2	873	5	28910	chr15:22303282-22318876|chr15:22347786-22382463	ENSG00000284500.1_2	ENST00000639059.1_1	NA	NA	NA	NA	6.87235	117.161	3.6087e-05	0.0267011	10.4746	3.60225	5538.68	0	0	0	0	0	0	0
chr8:130874474-130891717:-	chr8:130874474-130891717:-	FAM49B	CIRCexplorer2	311	3	17243	chr8:130867993-130874474|chr8:130891717-130915557	ENSG00000153310.19_3	ENST00000519824.6_1	NA	NA	NA	NA	6.65068	100.474	3.66774e-05	0.0267011	10.2529	3.60225	0	0	4927.73	0	0	0	0	0
chr8:130874474-130916831:-	chr8:130874474-130916831:-	FAM49B	CIRCexplorer2	703	7	42357	chr8:130867993-130874474|chr8:130916831-130951853	ENSG00000153310.19_3	ENST00000522746.5_1	NA	NA	NA	NA	6.45275	87.5932	2.31435e-05	0.0267011	10.055	3.60225	178.667	0	4128.64	0	0	0	0	0
chr11:101946603-101952012:+	chr11:101946603-101952012:+	C11orf70	CIRCexplorer2	240	2	5409	chr11:101937382-101946603|chr11:101952012-101953801	ENSG00000137691.12_3	ENST00000434758.6_1	NA	NA	NA	NA	6.07864	67.5853	0.000181606	0.0881396	9.68088	3.60225	0	0	3329.55	0	0	0	0	0
chr1:179631238-179638539:+	chr1:179631238-179638539:+	TDRD5	CIRCexplorer2	538	3	7301	chr1:179621332-179631238|chr1:179638539-179659830		ENST00000367614.5_1	NA	NA	NA	NA	5.93038	60.9851	0.000333765	0.107992	9.53263	3.60225	357.334	0	0	2554.88	0	0	0	0
hsa_circ_0061259	chr21:11038727-11058323:-	BAGE2	circBase	1152	4	19596	chr21:11029717-11038727|chr21:11058323-11097545	ENSG00000187172.15_2	ENST00000470054.5_2	NM_182482	K562, Gm12878	ANNOTATED, CDS, coding, INTERNAL, OVCODE, OVEXON, UTR3	Salzman2013	5.38039	41.6541	0.0032475	0.469058	8.98263	3.60225	536.001	0	1465	0	0	0	0	0
chr7:48407390-48416169:+	chr7:48407390-48416169:+	ABCA13	CIRCexplorer2	647	4	8779	chr7:48392084-48407390|chr7:48416169-48427418	ENSG00000179869.14_3	ENST00000435803.5_1	NA	NA	NA	NA	5.3411	40.535	0.00398672	0.469058	8.94334	3.60225	625.335	461.616	0	812.916	0	0	0	0
hsa_circ_0086420	chr9:17298187-17342442:+	CNTLN	circBase	903	6	44255	chr9:17273864-17298187|chr9:17342442-17366614	ENSG00000044459.14_3	ENST00000380647.7_3	NM_017738	Sknshra	ANNOTATED, CDS, coding, INTERNAL, OVCODE, OVEXON	Salzman2013	5.24785	37.9979	0.00529639	0.550825	8.85009	3.60225	982.669	0	799.092	0	0	0	0	0
chr5:36984777-36986403:+	chr5:36984777-36986403:+	NIPBL	CIRCexplorer2	1626	1	1626	chr5:36976504-36984777|chr5:36986403-36995723	ENSG00000164190.17_3	ENST00000282516.12_2	NA	NA	NA	NA	5.20289	36.8321	0.00661988	0.614412	8.80514	3.60225	893.335	115.404	0	696.785	0	0	0	0
chr8:130883620-130916831:-	chr8:130883620-130916831:-	FAM49B	CIRCexplorer2	597	6	33211	chr8:130874580-130883620|chr8:130916831-130951853	ENSG00000153310.19_3	ENST00000522746.5_1	NA	NA	NA	NA	5.03226	32.7236	0.0113464	0.714911	8.6345	3.60225	0	0	1598.18	0	0	0	0	0
hsa_circ_0002293	chr4:146806829-146824367:-	ZNF827	circBase	1704	3	17538	chr4:146791630-146806829|chr4:146824367-146859516	ENSG00000151612.15_3	ENST00000508784.5_1	NM_178835	Hs68_RNase, Hs68_control, H1hesc, Gm12878, Bj, A549	ANNOTATED, CDS, coding, INTERNAL, OVCODE, OVEXON	Jeck2013, Salzman2013	5.02153	32.4811	0.0113594	0.714911	8.62377	3.60225	357.334	0	1198.64	0	0	0	0	0
hsa_circ_0008511	chr2:10799297-10808849:-	NOL10	circBase	292	4	9552	chr2:10794673-10799297|chr2:10808849-10811679	ENSG00000115761.15_2	ENST00000345985.7_1	NM_024894	Hs68_RNase, Hs68_control, Nhek, K562, Hepg2, Helas3	ANNOTATED, CDS, coding, INTERNAL, OVCODE, OVEXON	Jeck2013, Salzman2013	4.8807	29.4602	0.0154811	0.714911	8.48294	3.60225	0	577.02	0	812.916	0	0	0	0
hsa_circ_0007473	chr2:62100136-62110683:-	CCT4	circBase	945	8	10547	chr2:62099723-62100136|chr2:62110683-62112154	ENSG00000115484.14_2	ENST00000394440.7_1	NM_006430	Hs68_RNase, Hs68_control, Nhek, Huvec, Gm12878, Ag04450, A549	ANNOTATED, CDS, coding, INTERNAL, OVCODE, OVEXON	Jeck2013, Salzman2013	4.83764	28.594	0.0194275	0.714911	8.43988	3.60225	178.667	230.808	0	929.046	0	0	0	0
hsa_circ_0002714	chr7:80418621-80435074:-	SEMA3C	circBase	816	6	16453	chr7:80394559-80418621|chr7:80435074-80439926	ENSG00000075223.13_2	ENST00000265361.7_1	NM_006379	Hs68_RNase, Hs68_control, Nhek, Bj, Ag04450, A549, Sknshra, Mcf7	ANNOTATED, CDS, coding, INTERNAL, OVCODE, OVEXON	Jeck2013, Salzman2013	4.81606	28.1696	0.0199994	0.714911	8.41831	3.60225	0	230.808	532.728	580.654	0	0	0	0
hsa_circ_0061757	chr21:40665736-40670508:-	BRWD1	circBase	633	4	4772	chr21:40652174-40665736|chr21:40670508-40684766	ENSG00000185658.13_3	ENST00000333229.6_2	NM_033656	Nhek, K562, Bj, Ag04450	ANNOTATED, CDS, coding, INTERNAL, OVCODE, OVEXON	Salzman2013	4.80303	27.9162	0.0198484	0.714911	8.40528	3.60225	893.335	115.404	266.364	0	0	0	0	0
hsa_circ_0068174	chr3:183435438-183446639:+	YEATS2	circBase	712	5	11201	chr3:183433050-183435438|chr3:183446639-183454505	ENSG00000163872.15_3	ENST00000305135.9_1	NM_018023	Nhek, K562, Huvec, Gm12878, Ag04450	ANNOTATED, CDS, coding, INTERNAL, OVCODE, OVEXON	Salzman2013	4.77009	27.286	0.0208705	0.714911	8.37234	3.60225	0	1154.04	133.182	0	0	0	0	0
hsa_circ_0004204	chr14:37754522-37838829:+	MIPOL1	circBase	443	4	84307	chr14:37739730-37754522|chr14:37838829-37892059	ENSG00000151338.18_3	ENST00000396294.6_2	NM_001195296	Hs68_RNase, Hs68_control, A549	ANNOTATED, CDS, coding, INTERNAL, OVCODE, OVEXON	Jeck2013, Salzman2013	4.75285	26.9619	0.0252474	0.714911	8.3551	3.60225	982.669	0	0	232.262	0	0	0	0
chr5:127466758-127497492:+	chr5:127466758-127497492:+	SLC12A2	CIRCexplorer2	1568	13	30734	chr5:127450373-127466758|chr5:127497492-127503452	ENSG00000064651.13_3	ENST00000262461.6_1	NA	NA	NA	NA	4.73793	26.6845	0.0260974	0.714911	8.34018	3.60225	178.667	807.828	266.364	0	0	0	0	0
chr10:12159671-12162266:+	chr10:12159671-12162266:+	DHTKD1	CIRCexplorer2	339	3	2595	chr10:12155063-12159671|chr10:12162266-12162785	ENSG00000181192.11_3	ENST00000263035.8_1	NA	NA	NA	NA	4.71906	26.3377	0.0268849	0.714911	8.3213	3.60225	0	0	799.092	464.523	0	0	0	0
hsa_circ_0000468	chr13:28141776-28155940:-	LNX2	circBase	955	3	14164	chr13:28136918-28141776|chr13:28155940-28194511	ENSG00000139517.7_2	ENST00000316334.4_1	NM_153371	cd_34, Gm12878	ANNOTATED, CDS, coding, INTERNAL, UTR5	Memczak2013, Salzman2013	4.69839	25.9632	0.0274302	0.714911	8.30064	3.60225	178.667	0	1065.46	0	0	0	0	0
hsa_circ_0073497	chr5:102338736-102345570:+	PAM	circBase	718	5	6834	chr5:102326105-102338736|chr5:102345570-102353037	ENSG00000145730.20_3	ENST00000438793.7_1	NM_000919	Nhek	ANNOTATED, CDS, coding, INTERNAL, OVCODE, OVEXON	Salzman2013	4.68926	25.7993	0.0276184	0.714911	8.29151	3.60225	0	115.404	532.728	580.654	0	0	0	0
hsa_circ_0023333	chr11:70222637-70224301:+	PPFIA1	circBase	235	2	1664	chr11:70221199-70222637|chr11:70224301-70228193	ENSG00000131626.16_3	ENST00000253925.11_1	NR_045286	A549	ANNOTATED, INTERNAL, ncRNA, OVCODE, OVERLAPTX, OVEXON	Salzman2013	4.68602	25.7414	0.0277009	0.714911	8.28826	3.60225	0	692.424	532.728	0	0	0	0	0
chr12:14576842-14619524:+	chr12:14576842-14619524:+	ATF7IP	CIRCexplorer2	2869	9	42682	chr12:14518761-14576842|chr12:14619524-14628823	ENSG00000171681.12_3	ENST00000261168.8_1	NA	NA	NA	NA	4.64665	25.0484	0.0284034	0.714911	8.24889	3.60225	625.335	0	532.728	0	0	0	0	0
chr12:30822116-30829521:-	chr12:30822116-30829521:-	IPO8	CIRCexplorer2	505	5	7405	chr12:30819185-30822116|chr12:30829521-30833415	ENSG00000133704.9_3	ENST00000256079.8_1	NA	NA	NA	NA	4.63002	24.7613	0.0355135	0.714911	8.23226	3.60225	0	0	0	1161.31	0	0	0	0
chr1:150201404-150204264:-	chr1:150201404-150204264:-	ANP32E	CIRCexplorer2	439	3	2860	chr1:150199127-150201404|chr1:150204264-150208080	ENSG00000143401.14_4	ENST00000583931.5_3	NA	NA	NA	NA	4.62937	24.7502	0.0363246	0.714911	8.23162	3.60225	0	0	1198.64	0	0	0	0	0
hsa_circ_0023268	chr11:68560782-68564401:-	CPT1A	circBase	274	3	3619	chr11:68552478-68560782|chr11:68564401-68566685	ENSG00000110090.12_2	ENST00000540367.5_1	NM_001876	Huvec, Helas3, Bj, Nhek	ANNOTATED, CDS, coding, INTERNAL, OVCODE, OVEXON	Salzman2013	4.62937	24.7502	0.0363246	0.714911	8.23162	3.60225	0	0	1198.64	0	0	0	0	0
chr8:130874474-130915596:-	chr8:130874474-130915596:-	FAM49B	CIRCexplorer2	350	4	41122	chr8:130867993-130874474|chr8:130915596-130951853	ENSG00000153310.19_3	ENST00000519824.6_1	NA	NA	NA	NA	4.62937	24.7502	0.0363246	0.714911	8.23162	3.60225	0	0	1198.64	0	0	0	0	0
hsa_circ_0003084	chr9:5732387-5738538:+	KIAA1432	circBase	181	2	6151	chr9:5720750-5732387|chr9:5738538-5742868	ENSG00000107036.11_2	ENST00000251879.10_1	NM_020829	Hs68_RNase, Hs68_control, Hepg2, Gm12878, Sknshra	ANNOTATED, CDS, coding, INTERNAL, OVCODE, OVEXON	Jeck2013, Salzman2013	4.62463	24.6691	0.035733	0.714911	8.22688	3.60225	0	923.232	0	232.262	0	0	0	0
hsa_circ_0077817	chr6:128643183-128643455:-	PTPRK	circBase	272	1	272	chr6:128563747-128643183|chr6:128643455-128718710	ENSG00000152894.14_4	ENST00000368226.8_1	NM_001135648	Hepg2, Helas3, H1hesc, Bj, Ag04450, A549, Nhek, Mcf7	ANNOTATED, CDS, coding, INTERNAL, OVCODE, OVEXON	Salzman2013	4.61053	24.4291	0.0357665	0.714911	8.21278	3.60225	536.001	230.808	0	348.392	0	0	0	0
chr15:20874796-20876597:-	chr15:20874796-20876597:-	NBEAP1	CIRCexplorer2	326	2	1801	chr15:20868343-20874796|chr15:20876597-20886438	ENSG00000258590.5_2	ENST00000554452.5_1	NA	NA	NA	NA	4.59406	24.1518	0.035908	0.714911	8.1963	3.60225	1072	0	0	0	0	0	0	0
hsa_circ_0081534	chr7:100417178-100417918:-	EPHB4	circBase	489	2	740	chr7:100416266-100417178|chr7:100417918-100419892	ENSG00000196411.9_2	ENST00000360620.7_1	NM_004444	Nhek, K562, Huvec, Hsmm, Hepg2, Helas3, Ag04450, A549, Nhlf, Sknshra, Mcf7	ANNOTATED, CDS, coding, INTERNAL, OVCODE, OVEXON	Salzman2013	4.59119	24.1038	0.0371852	0.714911	8.19343	3.60225	178.667	230.808	133.182	580.654	0	0	0	0
chr21:11011437-11058323:-	chr21:11011437-11058323:-	BAGE2	CIRCexplorer2	2355	13	46886	chr21:10998335-11011437|None	ENSG00000187172.15_2	ENST00000496773.1_1	NA	NA	NA	NA	4.58738	24.0402	0.0381882	0.714911	8.18963	3.60225	89.3335	0	1065.46	0	0	0	0	0
chr3:28051960-28070094:-	chr3:28051960-28070094:-	LINC01967	CIRCexplorer2	190	2	18134	chr3:28039359-28051960|None	ENSG00000235493.1_2	ENST00000437506.1_1	NA	NA	NA	NA	4.58453	23.9927	0.0375456	0.714911	8.18677	3.60225	357.334	230.808	532.728	0	0	0	0	0
chr2:86992149-86993147:+	chr2:86992149-86993147:+	RMND5A	CIRCexplorer2	333	2	998	chr2:86980681-86992149|chr2:86993147-86997145	ENSG00000153561.12_2	ENST00000283632.4_1	NA	NA	NA	NA	4.5821	23.9524	0.0383813	0.714911	8.18434	3.60225	0	115.404	799.092	232.262	0	0	0	0
chr16:24762046-24803138:+	chr16:24762046-24803138:+	TNRC6A	CIRCexplorer2	3122	4	41092	chr16:24741621-24762046|chr16:24803138-24804793	ENSG00000090905.18_3	ENST00000315183.11_2	NA	NA	NA	NA	4.55554	23.5155	0.0396365	0.714911	8.15779	3.60225	89.3335	0	799.092	232.262	0	0	0	0
chr18:51807036-51813781:+	chr18:51807036-51813781:+	POLI	CIRCexplorer2	639	4	6745	chr18:51804225-51807036|chr18:51813781-51818202	ENSG00000101751.10_3	ENST00000579534.5_1	NA	NA	NA	NA	4.53459	23.1766	0.0405709	0.714911	8.13684	3.60225	0	0	399.546	696.785	0	0	0	0
hsa_circ_0029638	chr13:20638590-20657172:+	ZMYM2	circBase	783	5	18582	chr13:20637111-20638590|chr13:20657172-20657795	ENSG00000121741.16_3	ENST00000610343.4_1	NM_003453	A549, Sknshra	ANNOTATED, CDS, coding, INTERNAL, OVCODE, OVERLAPTX, OVEXON	Salzman2013	4.53029	23.1075	0.0392261	0.714911	8.13253	3.60225	804.002	0	0	232.262	0	0	0	0
hsa_circ_0002330	chr8:131172109-131193126:-	ASAP1	circBase	480	5	21017	chr8:131165051-131172109|chr8:131193126-131199481	ENSG00000153317.14_2	ENST00000357668.2_1	NM_001247996	Hs68_RNase, Hs68_control, Ag04450	ANNOTATED, CDS, coding, INTERNAL, OVCODE, OVEXON	Jeck2013, Salzman2013	4.52151	22.9674	0.0403426	0.714911	8.12376	3.60225	357.334	0	0	696.785	0	0	0	0
hsa_circ_0005663	chr14:23419522-23421892:-	HAUS4	circBase	507	4	2370	chr14:23417222-23419522|chr14:23421892-23424308	ENSG00000092036.18_4	ENST00000206474.11_3	NM_001166269	Hs68_RNase, Hs68_control, K562, Hepg2, H1hesc, Gm12878, Bj, Ag04450, A549, Mcf7	ANNOTATED, CDS, coding, INTERNAL, OVCODE, OVEXON	Jeck2013, Salzman2013	4.51861	22.9211	0.0404786	0.714911	8.12085	3.60225	357.334	461.616	0	232.262	0	0	0	0
hsa_circ_0007909	chr6:16586010-16753578:-	ATXN1	circBase	369	3	167568	chr6:16522919-16586010|chr6:16753578-16754273	ENSG00000124788.17_3	ENST00000244769.8_1	NM_000332	Hs68_RNase, Hs68_control, Huvec, Hepg2, Helas3, H1hesc, Gm12878, Bj, Ag04450, A549, Nhek, Sknshra	ANNOTATED, coding, INTERNAL, OVEXON, UTR5	Jeck2013, Salzman2013	4.51815	22.9138	0.0413588	0.714911	8.12039	3.60225	0	0	266.364	812.916	0	0	0	0
hsa_circ_0002605	chr17:49118861-49133843:-	SPAG9	circBase	317	3	14982	chr17:49109083-49118861|chr17:49133843-49156944	ENSG00000008294.20_2	ENST00000262013.11_1	NM_001130528	Hs68_RNase, Hs68_control, H1hesc, A549	ANNOTATED, CDS, coding, INTERNAL, OVCODE, OVEXON	Jeck2013, Salzman2013	4.51715	22.898	0.0405469	0.714911	8.11939	3.60225	357.334	692.424	0	0	0	0	0	0
hsa_circ_0003497	chr2:63660878-63667005:-	WDPCP	circBase	441	3	6127	chr2:63631792-63660878|chr2:63667005-63711737	ENSG00000143951.15_3	ENST00000272321.11_2	NM_015910	Hs68_RNase, Hs68_control, K562, Huvec, Hsmm, Hepg2, Helas3, H1hesc, Gm12878, Bj, Ag04450, A549, Sknshra, Mcf7	ANNOTATED, CDS, coding, INTERNAL, OVCODE, OVEXON	Jeck2013, Salzman2013	3.88751	14.7999	0.0115405	0.714911	9.0107	5.12319	714.668	346.212	0	929.046	0	0	0	104.359
chr7:48258950-48288948:+	chr7:48258950-48288948:+	ABCA13	CIRCexplorer2	1891	13	29998	chr7:48237957-48258950|chr7:48288948-48308576	ENSG00000179869.14_3	ENST00000417403.5_1	NA	NA	NA	NA	3.804	13.9675	0.0148564	0.714911	8.92867	5.12467	446.668	807.828	532.728	116.131	0	0	0	104.359
hsa_circ_0008501	chr1:8601272-8674745:-	RERE	circBase	434	4	73473	chr1:8568734-8601272|chr1:8674745-8684368	ENSG00000142599.17_4	ENST00000337907.7_3	NM_012102	Hs68_RNase, Hs68_control, Nhek, K562, Huvec, Hepg2, Helas3, H1hesc, Gm12878, Bj, Ag04450, A549, Sknshra, Mcf7	ANNOTATED, CDS, coding, INTERNAL, OVCODE, OVEXON	Jeck2013, Salzman2013	3.60978	12.2082	0.0372633	0.714911	8.64237	5.03259	357.334	923.232	266.364	0	0	72.6963	0	0
hsa_circ_0002274	chr1:211952259-211966532:-	LPGAT1	circBase	616	4	14273	chr1:211924409-211952259|chr1:211966532-212002400	ENSG00000123684.12_2	ENST00000366997.8_1	NM_014873	Hs68_RNase, Hs68_control, K562, Gm12878, Ag04450, A549, Sknshra	ANNOTATED, CDS, coding, INTERNAL, OVCODE, OVEXON	Jeck2013, Salzman2013	3.60715	12.186	0.0310884	0.714911	8.6549	5.04775	893.335	0	532.728	116.131	76.6712	0	0	0
hsa_circ_0009104	chr14:51710573-51716483:+	TMX1	circBase	512	6	5910	chr14:51707162-51710573|chr14:51716483-51721058	ENSG00000139921.12_2	ENST00000457354.6_1	NM_030755	Hs68_RNase, Hs68_control, Nhek, K562, Hsmm, Hepg2, Helas3, H1hesc, Gm12878, Bj, Ag04450, A549, Sknshra, Mcf7	ANNOTATED, CDS, coding, INTERNAL, OVCODE, OVEXON	Jeck2013, Salzman2013	3.44853	10.9172	0.0379825	0.714911	8.57863	5.13009	536.001	923.232	0	0	0	0	0	104.359
hsa_circ_0013218	chr1:94341823-94343418:-	DNTTIP2	circBase	1595	1	1595	chr1:94341339-94341823|chr1:94343418-94344632	ENSG00000067334.13_2	ENST00000436063.6_1	NM_014597	K562, H1hesc, Ag04450, Sknshra	ANNOTATED, CDS, coding, INTERNAL, OVCODE, OVEXON	Salzman2013	3.44732	10.9081	0.0384043	0.714911	8.56724	5.11992	178.667	230.808	133.182	929.046	0	0	100.207	0
hsa_circ_0000350	chr11:94528176-94533477:+	AMOTL1	circBase	1072	2	5301	chr11:94501726-94528176|chr11:94533477-94554695	ENSG00000166025.17_3	ENST00000433060.2_2	NM_130847	HEK293, cd_19, Hs68_RNase, Hs68_control	ANNOTATED, CDS, coding, INTERNAL, OVCODE, OVEXON	Jeck2013, Memczak2013	3.39998	10.5559	0.0463379	0.714911	8.53066	5.13069	804.002	461.616	133.182	0	0	0	0	104.359
chr9:17309055-17342442:+	chr9:17309055-17342442:+	CNTLN	CIRCexplorer2	740	5	33387	chr9:17298350-17309055|chr9:17342442-17366614	ENSG00000044459.14_3	ENST00000380647.7_3	NA	NA	NA	NA	3.36061	10.2718	0.0475608	0.714911	8.48133	5.12072	1072	0	266.364	0	0	0	100.207	0
hsa_circ_0005260	chr5:14316621-14336836:+	TRIO	circBase	546	3	20215	chr5:14304701-14316621|chr5:14336836-14358286	ENSG00000038382.18_2	ENST00000344204.8_1	NM_007118	Hs68_RNase, Hs68_control, Huvec, Hsmm, Hepg2, Helas3, H1hesc, Gm12878, Bj, Ag04450, A549, Nhek, Sknshra, Mcf7	ANNOTATED, CDS, coding, INTERNAL, OVCODE, OVEXON	Jeck2013, Salzman2013	3.34085	10.132	0.00353502	0.469058	9.59784	6.25699	714.668	577.02	0	1741.96	153.342	0	100.207	0
GL000220.1:121604-123082:+	GL000220.1:121604-123082:+	FP671120.1	CIRCexplorer2	1190	3	1478	GL000220.1:100554-121604|GL000220.1:123082-124777	ENSG00000278996.1_3	ENST00000623664.1_1	NA	NA	NA	NA	3.33928	10.121	0.00865197	0.638151	9.07644	5.73716	893.335	577.02	266.364	348.392	76.6712	72.6963	0	0
chr4:170384393-170429482:-	chr4:170384393-170429482:-	NEK1	CIRCexplorer2	838	7	45089	chr4:170359410-170384393|chr4:170429482-170458959	ENSG00000137601.16_3	ENST00000439128.6_2	NA	NA	NA	NA	3.20972	9.25171	0.013944	0.714911	8.95591	5.74619	268.001	0	1598.18	116.131	153.342	0	0	0
hsa_circ_0000044	chr1:31465236-31479949:-	PUM1	circBase	726	4	14713	chr1:31454252-31465236|chr1:31479949-31501642	ENSG00000134644.15_2	ENST00000257075.9_1	NM_014676	cd_19, Hs68_RNase, Hs68_control, Nhek, K562, Hepg2, Helas3, H1hesc, Gm12878, Bj, Ag04450, A549, Sknshra	ANNOTATED, CDS, coding, INTERNAL, OVCODE, OVEXON	Jeck2013, Memczak2013, Salzman2013	3.1867	9.10528	0.0144134	0.714911	8.92111	5.7344	446.668	230.808	399.546	812.916	76.6712	72.6963	0	0
hsa_circ_0032746	chr14:76642965-76662315:+	C14orf118	circBase	404	5	19350	chr14:76639968-76642965|chr14:76662315-76668033	ENSG00000089916.17_4	ENST00000554375.5_1	NM_017926	Nhek, K562, Huvec, Hepg2, Helas3, H1hesc, Gm12878, Bj, Ag04450, A549, Sknshra	ANNOTATED, CDS, coding, INTERNAL, OVCODE, OVEXON	Salzman2013	3.13662	8.79464	0.0175575	0.714911	8.88196	5.74534	0	1846.46	0	0	153.342	0	0	0
chr12:14576842-14578407:+	chr12:14576842-14578407:+	ATF7IP	CIRCexplorer2	1565	1	1565	chr12:14518761-14576842|chr12:14578407-14587270	ENSG00000171681.12_3	ENST00000261168.8_1	NA	NA	NA	NA	3.08654	8.49456	0.00240193	0.469058	10.0191	6.93254	1697.34	1731.06	399.546	232.262	76.6712	72.6963	300.62	0
hsa_circ_0008181	chr3:126340584-126366139:-	TXNRD3	circBase	1281	11	25555	chr3:126334305-126340584|chr3:126366139-126373590	ENSG00000197763.14_4	ENST00000524230.6_3	NM_052883	Hs68_RNase, Hs68_control, Hepg2, Helas3, Ag04450	ANNOTATED, CDS, coding, INTERNAL, OVCODE, OVEXON	Jeck2013, Salzman2013	3.07477	8.42557	0.032919	0.714911	8.94613	5.87136	357.334	461.616	532.728	580.654	0	0	0	208.719
hsa_circ_0023321	chr11:70176278-70194526:+	PPFIA1	circBase	1233	9	18248	chr11:70172924-70176278|chr11:70194526-70200406	ENSG00000131626.16_3	ENST00000253925.11_1	NM_003626	Hepg2, Helas3, H1hesc, Bj, Ag04450, A549, Sknshra, Mcf7	ANNOTATED, CDS, coding, INTERNAL, OVCODE, OVERLAPTX, OVEXON	Salzman2013	3.0065	8.03612	0.0408204	0.714911	8.87966	5.87317	0	0	1065.46	812.916	0	0	0	208.719
chr17:27613009-27614734:-	chr17:27613009-27614734:-	NUFIP2	CIRCexplorer2	1725	1	1725	chr17:27594548-27613009|chr17:27614734-27620800	ENSG00000108256.8_2	ENST00000225388.8_1	NA	NA	NA	NA	2.93062	7.62438	0.0194778	0.714911	9.29296	6.36234	357.334	923.232	133.182	1045.18	0	0	0	313.078
hsa_circ_0006990	chr18:9931806-9937063:+	VAPA	circBase	338	3	5257	chr18:9914332-9931806|chr18:9937063-9950391	ENSG00000101558.13_2	ENST00000400000.6_1	NM_003574	Hs68_RNase, Hs68_control, Nhek, K562, Hepg2, Helas3, H1hesc, Gm12878, Bj, Ag04450, A549, Sknshra	ANNOTATED, CDS, coding, INTERNAL, OVCODE, OVEXON	Jeck2013, Salzman2013	2.92527	7.59615	0.0131122	0.714911	9.60234	6.67707	357.334	1846.46	399.546	464.523	0	72.6963	100.207	208.719
hsa_circ_0007542	chr17:29483000-29497015:+	NF1	circBase	526	4	14015	chr17:29422387-29483000|chr17:29497015-29508439	ENSG00000196712.17_3	ENST00000487476.5_2	NM_001042492	Hs68_RNase, Hs68_control, Nhek, K562, Helas3, H1hesc, Gm12878, Bj, Ag04450, A549, Sknshra	ANNOTATED, CDS, coding, INTERNAL, OVCODE, OVEXON	Jeck2013, Salzman2013	2.91866	7.56142	0.0150182	0.714911	9.59037	6.67171	0	577.02	1465	1045.18	0	72.6963	200.413	104.359
hsa_circ_0008002	chr14:50130032-50141145:-	POLE2	circBase	510	7	11113	chr14:50122561-50130032|chr14:50141145-50146442	ENSG00000100479.12_2	ENST00000216367.9_1	NM_002692	Hs68_RNase, Hs68_control, Nhek, K562, Huvec, Hepg2, Helas3, Gm12878, Bj, Ag04450, A549, Sknshra	ANNOTATED, CDS, coding, INTERNAL, OVCODE, OVEXON	Jeck2013, Salzman2013	2.9133	7.53338	0.0276045	0.714911	9.21115	6.29785	446.668	1038.64	133.182	696.785	0	72.6963	100.207	104.359
hsa_circ_0005873	chr3:197597030-197602646:+	LRCH3	circBase	335	3	5616	chr3:197593090-197597030|chr3:197602646-197607382	ENSG00000186001.12_3	ENST00000438796.6_1	NM_032773	Hs68_RNase, Hs68_control, Nhek, K562, Huvec, Hepg2, H1hesc, Gm12878, Bj, Ag04450, A549, Sknshra, Mcf7	ALT_DONOR, CDS, coding, downstream_end, OVCODE, OVEXON, UTR3	Jeck2013, Salzman2013	2.89424	7.43453	0.0168472	0.714911	9.13214	6.2379	178.667	1269.44	532.728	232.262	0	145.393	100.207	0
chr13:110866272-110866362:-	chr13:110866272-110866362:-	COL4A1	CIRCexplorer2	90	1	90	chr13:110866173-110866272|chr13:110866362-110895021	ENSG00000187498.14_3	ENST00000375820.8_1	NA	NA	NA	NA	2.74378	6.69824	0.0329997	0.714911	8.92294	6.17916	268.001	807.828	0	812.916	0	218.089	0	0
hsa_circ_0011821	chr1:39816456-39824936:+	MACF1	circBase	1279	5	8480	chr1:39815299-39816456|chr1:39824936-39826464	ENSG00000127603.24_4	ENST00000567887.5_2	NM_012090	K562, Gm12878, Sknshra	ANNOTATED, CDS, coding, INTERNAL, OVCODE, OVEXON	Salzman2013	2.73889	6.67558	0.0463254	0.714911	8.47965	5.74075	0	1154.04	0	232.262	153.342	0	0	0
hsa_circ_0001944	chrX:130883333-130928494:-	TCONS_l2_00030860	circBase	845	6	45161	chrX:130845748-130883333|chrX:130928494-130929836	ENSG00000213468.5_4	ENST00000427391.2_2	TCONS_l2_00030860	HEK293, cd_19, cd_34, K562, Helas3, Gm12878	ANNOTATED, INTERNAL, ncRNA	Memczak2013, Salzman2013	2.7294	6.63178	0.0176367	0.714911	9.53574	6.80634	357.334	1384.85	133.182	1045.18	0	363.481	0	0
hsa_circ_0001964	chr12:27521194-27533337:+	ARNTL2	circBase	351	3	12143	chr12:27486036-27521194|chr12:27533337-27538413	ENSG00000029153.14_3	ENST00000544915.5_2	NM_020183	Hs68_RNase, Hs68_control	ANNOTATED, CDS, coding, INTERNAL, OVCODE, OVEXON	Jeck2013	2.71902	6.58426	0.0160507	0.714911	9.69096	6.97194	893.335	1731.06	266.364	348.392	0	72.6963	300.62	104.359
chr1:91403041-91406866:-	chr1:91403041-91406866:-	ZNF644	CIRCexplorer2	3644	2	3825	chr1:91383711-91403041|chr1:91406866-91447866	ENSG00000122482.20_2	ENST00000370440.5_1	NA	NA	NA	NA	2.6837	6.425	0.0223732	0.714911	9.2804	6.5967	357.334	577.02	1065.46	464.523	153.342	72.6963	0	104.359
hsa_circ_0000337	chr11:70200406-70202360:+	PPFIA1	circBase	419	3	1954	chr11:70194526-70200406|chr11:70202360-70208200	ENSG00000131626.16_3	ENST00000253925.11_1	NM_177423	cd_19, Hs68_RNase, Hs68_control, K562, Helas3, H1hesc, Gm12878, Bj, Ag04450, A549	ANNOTATED, CDS, coding, INTERNAL, ncRNA, OVCODE, OVEXON	Jeck2013, Memczak2013, Salzman2013	2.56681	5.92498	0.000301849	0.107992	12.0306	9.46374	3484.01	4731.56	5593.64	2903.27	843.383	508.874	801.653	626.157
chr3:155611306-155629068:+	chr3:155611306-155629068:+	GMPS	CIRCexplorer2	859	6	17762	chr3:155588686-155611306|chr3:155629068-155632207	ENSG00000163655.15_2	ENST00000496455.6_1	NA	NA	NA	NA	2.51907	5.73211	0.0499266	0.714911	8.76176	6.24269	268.001	807.828	266.364	348.392	0	145.393	0	104.359
hsa_circ_0016600	chr1:225140371-225161855:+	DNAH14	circBase	863	7	21484	chr1:225117537-225140371|chr1:225161855-225190484	ENSG00000185842.15_2	ENST00000430092.5_1	NM_001373	K562, A549, Sknshra	ANNOTATED, CDS, coding, INTERNAL, OVCODE, OVEXON, UTR5	Salzman2013	2.51788	5.72738	0.0119893	0.714911	10.0182	7.50028	0	230.808	3862.28	116.131	460.027	0	200.413	0
chr11:70505932-70507783:-	chr11:70505932-70507783:-	SHANK2	CIRCexplorer2	208	2	1851	chr11:70349036-70505932|chr11:70507783-70544792	ENSG00000162105.17_3	ENST00000601538.5_1	NA	NA	NA	NA	2.06258	4.17734	0.0347079	0.714911	9.72988	7.66729	0	692.424	0	2671.01	153.342	290.785	0	313.078
hsa_circ_0003429	chr11:70200406-70208594:+	PPFIA1	circBase	702	5	8188	chr11:70194526-70200406|chr11:70208594-70218320	ENSG00000131626.16_3	ENST00000253925.11_1	NR_045286	Hs68_RNase, Hs68_control, K562, Hepg2, Helas3, H1hesc, Gm12878, Ag04450, A549	ANNOTATED, INTERNAL, ncRNA, OVCODE, OVEXON	Jeck2013, Salzman2013	2.04324	4.1217	0.0268655	0.714911	10.225	8.18176	625.335	1269.44	1598.18	1277.44	230.014	0	200.413	730.516
hsa_circ_0001461	chr4:187627716-187630999:-	FAT1	circBase	3283	1	3283	chr4:187584767-187627716|chr4:187630999-187644817	ENSG00000083857.13_3	ENST00000441802.6_1	NM_005245	HEK293, K562, Hepg2, Helas3, H1hesc, Bj, Ag04450, A549, Nhek, Sknshra, Mcf7	ANNOTATED, CDS, coding, INTERNAL, UTR5	Memczak2013, Salzman2013	2.03707	4.10412	0.00338921	0.469058	11.7247	9.68766	1250.67	5885.6	5726.82	696.785	1303.41	508.874	801.653	626.157
hsa_circ_0003910	chr3:3819408-3830758:-	SUMF1	circBase	521	4	11350	chr3:3744145-3819408|chr3:3830758-3842384	ENSG00000144455.13_3	ENST00000470751.5_1		Hs68_RNase, Hs68_control	INTERGENIC	Jeck2013	1.88665	3.69775	0.0155272	0.714911	10.8276	8.94091	5181.34	230.808	399.546	1277.44	306.685	581.57	100.207	939.235
hsa_circ_0000419	chr12:70193988-70195501:+	RAB3IP	circBase	242	2	1513	chr12:70189124-70193988|chr12:70195501-70206557	ENSG00000127328.21_3	ENST00000247833.11_2	NM_175623	neutr, Hs68_RNase, Hs68_control, Nhek, K562, Huvec, Hepg2, Helas3, H1hesc, Gm12878, Bj, Ag04450, A549, Sknshra	ANNOTATED, CDS, coding, INTERNAL, OVCODE, OVEXON	Jeck2013, Memczak2013, Salzman2013	1.34026	2.53197	0.0340853	0.714911	12.5139	11.1737	13489.4	2192.68	2663.64	4877.49	2760.16	2907.85	1402.89	2087.19
		MIPOL1
		SEMA3C
		SPAG9
		HAUS4
		TRIO
		FAM49B
		MACF1
		ARNTL2
		ASAP1
		PUM1

## Sheet: down_TT_vs_TP
#log2FC <= -0.585 #p-value cut-off <= 0.05 #q-value cut-off <= 1.00 #Condition pair: down_TT_vs_TP Column A: circRNA_ID, The ID of circRNA. Column B: Locus, The position of circRNA in reference genome. Column C: Gene_Name, The gene name of circRNA. Column D: Source, The source of circRNA. Column E: Length, The sequence length of circRNA. Column F: Exons_Num, The number of exons in the circRNA. Co…
CircRNA Annotation														DE Statistic				CPM
circRNA_ID	Locus	Gene_Name	Source	Length	Exons_Num	Genomic_Length	Flank_Intron	Gene_ID	Trans_ID	RefSeq_ID	Samples	Annotation	circRNA_Study	log2FC	Fold_Change	p_value	q_value	TT_CPM	TP_CPM	RE0002-TT-Y-1	RE0005-TT-Y-1	RE00013-TT-Y-1	RE00014-TT-Y-1	RE0002-TP-Y-1	RE0005-TP-Y-1	RE00013-TP-Y-1	RE00014-TP-Y-1
hsa_circ_0004162	chr11:59426338-59426942:-	PATL1	circBase	299	2	604	chr11:59425197-59426338|chr11:59426942-59434325	ENSG00000166889.13_2	ENST00000300146.9_1	NM_152716	Hs68_RNase, Hs68_control, K562, Hepg2, Helas3, H1hesc, Gm12878, Ag04450, A549, Sknshra	ANNOTATED, CDS, coding, INTERNAL, OVCODE, OVEXON	Jeck2013, Salzman2013	-5.54687	0.0213907	0.00135407	0.328589	3.60225	9.14912	0	0	0	0	153.342	654.267	801.653	626.157
chr19:21587930-21588658:+	chr19:21587930-21588658:+	ZNF493	CIRCexplorer2	226	2	728	chr19:21580069-21587930|chr19:21588658-21596267	ENSG00000196268.11_3	ENST00000596302.5_1	NA	NA	NA	NA	-5.37427	0.0241093	0.00293327	0.469058	3.60225	8.97651	0	0	0	0	613.37	726.963	501.033	104.359
chr7:8043537-8110761:+	chr7:8043537-8110761:+	GLCCI1	CIRCexplorer2	720	5	67224	chr7:8009438-8043537|chr7:8110761-8124526	ENSG00000106415.12_3	ENST00000223145.9_1	NA	NA	NA	NA	-5.3263	0.0249243	0.00374172	0.469058	3.60225	8.92855	0	0	0	0	76.6712	218.089	701.446	939.235
hsa_circ_0003641	chr11:108098321-108106561:+	ATM	circBase	526	4	8240	chr11:108093913-108098321|chr11:108106561-108114679	ENSG00000149311.18_2	ENST00000527805.5_1	NM_000051	Hs68_RNase, Hs68_control, K562, H1hesc, Gm12878, A549, Nhek	ANNOTATED, CDS, coding, INTERNAL, OVCODE, OVEXON, UTR5	Jeck2013, Salzman2013	-5.28651	0.0256213	0.003867	0.469058	3.60225	8.88876	0	0	0	0	0	1308.53	200.413	313.078
hsa_circ_0003559	chr16:17352844-17353355:-	XYLT1	circBase	511	1	511	chr16:17294511-17352844|chr16:17353355-17451868	ENSG00000103489.11_3	ENST00000261381.6_1	NM_022166	Hs68_RNase, Hs68_control	ANNOTATED, CDS, coding, INTERNAL, OVCODE, OVEXON	Jeck2013	-5.26955	0.0259244	0.00398292	0.469058	3.60225	8.87179	0	0	0	0	536.699	72.6963	400.826	834.875
chr13:78182190-78183252:+	chr13:78182190-78183252:+	SCEL	CIRCexplorer2	120	2	1062	chr13:78177270-78182190|chr13:78183252-78184181	ENSG00000136155.16_2	ENST00000535157.5_1	NA	NA	NA	NA	-5.25953	0.026105	0.00402694	0.469058	3.60225	8.86178	0	0	0	0	613.37	0	901.859	313.078
chr6:2836089-2836484:-	chr6:2836089-2836484:-	SERPINB1	CIRCexplorer2	311	2	395	chr6:2834246-2836089|chr6:2836484-2838115	ENSG00000021355.12_2	ENST00000380739.5_1	NA	NA	NA	NA	-5.20224	0.0271625	0.00512266	0.550825	3.60225	8.80449	0	0	0	0	383.356	145.393	501.033	730.516
chr1:76198328-76216231:+	chr1:76198328-76216231:+	ACADM	CIRCexplorer2	827	8	17903	chr1:76190502-76198328|chr1:76216231-76226806	ENSG00000117054.13_3	ENST00000541113.5_1	NA	NA	NA	NA	-5.11796	0.0287965	0.00672737	0.614412	3.60225	8.72021	0	0	0	0	383.356	145.393	501.033	626.157
hsa_circ_0001626	chr6:90916287-90981660:-	BACH2	circBase	284	3	65373	chr6:90798828-90916287|chr6:90981660-91006198	ENSG00000112182.14_3	ENST00000257749.8_2	NM_021813	cd_19, K562, H1hesc, Ag04450, A549, Nhek, Sknshra	ANNOTATED, coding, INTERNAL, UTR5	Memczak2013, Salzman2013	-5.10217	0.0291135	0.00675179	0.614412	3.60225	8.70442	0	0	0	0	0	1381.23	200.413	0
hsa_circ_0002015	chr17:53478829-53481229:-	MMD	circBase	172	2	2400	chr17:53471895-53478829|chr17:53481229-53485106	ENSG00000108960.7_2	ENST00000262065.7_1	NM_012329	Hs68_RNase, Hs68_control	ANNOTATED, CDS, coding, INTERNAL, OVCODE, OVEXON	Jeck2013	-5.05755	0.0300279	0.0085716	0.638151	3.60225	8.6598	0	0	0	0	230.014	436.178	801.653	104.359
hsa_circ_0002928	chr14:23395341-23396869:-	PRMT5	circBase	462	4	1528	chr14:23394249-23395341|chr14:23396869-23397334	ENSG00000100462.15_3	ENST00000324366.12_2	NM_001039619	Hs68_RNase, Hs68_control, Nhek, K562, Huvec, Hepg2, Helas3, Gm12878, Bj, Sknshra	ANNOTATED, CDS, coding, INTERNAL, OVCODE, OVEXON	Jeck2013, Salzman2013	-5.03705	0.0304576	0.00875582	0.638151	3.60225	8.6393	0	0	0	0	153.342	0	801.653	626.157
hsa_circ_0001516	chr5:96437462-96438798:+	LIX1	circBase	443	2	1336	chr5:96424908-96437462|chr5:96438798-96518711	ENSG00000251513.2_3	ENST00000504578.2_1	NM_153234	cd_19	ANTISENSE, coding, INTERNAL, intronic	Memczak2013	-4.92415	0.0329369	0.0112788	0.714911	3.60225	8.5264	0	0	0	0	0	1381.23	0	0
hsa_circ_0018064	chr10:29801663-29820217:-	SVIL	circBase	1411	7	18554	chr10:29788192-29801663|chr10:29820217-29839525	ENSG00000197321.14_2	ENST00000375400.7_1	NM_021738	Helas3, Ag04450, A549	ANNOTATED, CDS, coding, INTERNAL, OVCODE, OVEXON	Salzman2013	-4.85238	0.0346168	0.0145013	0.714911	3.60225	8.45463	0	0	0	0	153.342	872.355	200.413	104.359
chr13:78133938-78171724:+	chr13:78133938-78171724:+	SCEL	CIRCexplorer2	570	9	37786	chr13:78130848-78133938|chr13:78171724-78173463	ENSG00000136155.16_2	ENST00000535157.5_1	NA	NA	NA	NA	-4.81495	0.0355268	0.0183254	0.714911	3.60225	8.41719	0	0	0	0	613.37	0	501.033	208.719
hsa_circ_0067582	chr3:141231004-141259451:+	RASA2	circBase	394	4	28447	chr3:141206058-141231004|chr3:141259451-141272698	ENSG00000155903.11_3	ENST00000286364.7_1	NM_006506	K562, Helas3, H1hesc, Bj, Ag04450, A549, Sknshra	ANNOTATED, CDS, coding, INTERNAL, OVCODE, OVEXON	Salzman2013	-4.77734	0.036465	0.0188012	0.714911	3.60225	8.37959	0	0	0	0	306.685	654.267	300.62	0
hsa_circ_0034414	chr15:38794512-38798121:-	RASGRP1	circBase	296	3	3609	chr15:38793488-38794512|chr15:38798121-38799926	ENSG00000172575.11_2	ENST00000310803.9_1	NM_005739	Gm12878	ANNOTATED, CDS, coding, INTERNAL, OVCODE, OVERLAPTX, OVEXON	Salzman2013	-4.7331	0.0376007	0.0196023	0.714911	3.60225	8.33534	0	0	0	0	76.6712	654.267	501.033	0
hsa_circ_0005350	chr15:59494524-59506919:-	MYO1E	circBase	591	6	12395	chr15:59487766-59494524|chr15:59506919-59510089	ENSG00000157483.8_3	ENST00000288235.8_1	NM_004998	Hs68_RNase, Hs68_control	ANNOTATED, CDS, coding, INTERNAL, OVCODE, OVERLAPTX, OVEXON	Jeck2013	-4.72844	0.0377223	0.0197868	0.714911	3.60225	8.33068	0	0	0	0	153.342	290.785	801.653	0
chr12:8990931-8991818:+	chr12:8990931-8991818:+	A2ML1	CIRCexplorer2	225	2	887	chr12:8990162-8990931|chr12:8991818-8993964	ENSG00000166535.19_2	ENST00000299698.11_1	NA	NA	NA	NA	-4.71997	0.0379444	0.0200658	0.714911	3.60225	8.32222	0	0	0	0	153.342	0	1102.27	0
hsa_circ_0005223	chr1:233334684-233344435:-	PCNXL2	circBase	375	3	9751	chr1:233314921-233334684|chr1:233344435-233353644	ENSG00000135749.18_4	ENST00000258229.13_3	NM_014801	Hs68_RNase, Hs68_control, Nhek, Huvec, Hepg2, Helas3, H1hesc, Gm12878, Ag04450, A549, Sknshra	ANNOTATED, CDS, coding, INTERNAL, OVCODE, OVEXON	Jeck2013, Salzman2013	-4.7102	0.0382023	0.0245086	0.714911	3.60225	8.31244	0	0	0	0	153.342	363.481	501.033	208.719
hsa_circ_0001412	chr4:54280781-54310270:+	FIP1L1	circBase	470	5	29489	chr4:54266006-54280781|chr4:54310270-54319086	ENSG00000145216.15_3	ENST00000337488.10_2	NM_001134937	cd_19, K562	ANNOTATED, CDS, coding, INTERNAL	Memczak2013, Salzman2013	-4.70432	0.0383582	0.0246251	0.714911	3.60225	8.30657	0	0	0	0	613.37	0	501.033	104.359
hsa_circ_0026782	chr12:56094682-56094938:-	ITGA7	circBase	256	1	256	chr12:56094177-56094682|chr12:56094938-56096655	ENSG00000135424.15_3	ENST00000553804.5_1	NM_001144996	Ag04450	ANNOTATED, CDS, coding, INTERNAL, OVCODE, OVEXON	Salzman2013	-4.69235	0.0386778	0.000118074	0.0687661	5.33042	10.0228	0	0	0	116.131	0	2180.89	1603.31	313.078
chr12:93192667-93192862:-	chr12:93192667-93192862:-	EEA1	CIRCexplorer2	195	1	195	chr12:93181825-93192667|chr12:93192862-93195375	ENSG00000102189.16_2	ENST00000322349.12_1	NA	NA	NA	NA	-4.69174	0.0386941	0.0249086	0.714911	3.60225	8.29399	0	0	0	0	153.342	436.178	200.413	417.438
hsa_circ_0000925	chr19:33406242-33417179:-	CEP89	circBase	485	4	10937	chr19:33392318-33406242|chr19:33417179-33417839	ENSG00000121289.17_3	ENST00000305768.9_3	NM_032816	HEK293, cd_19, Hs68_RNase, Hs68_control, Ag04450, Sknshra	ANNOTATED, CDS, coding, INTERNAL, OVCODE, OVEXON	Jeck2013, Memczak2013, Salzman2013	-4.67652	0.0391046	0.025243	0.714911	3.60225	8.27876	0	0	0	0	0	581.57	400.826	208.719
hsa_circ_0078786	chr6:170855190-170858201:-	PSMB1	circBase	190	2	3011	chr6:170852818-170855190|chr6:170858201-170862217	ENSG00000008018.8_2	ENST00000262193.6_1	NM_002793	K562, H1hesc, Gm12878, Ag04450, Nhek, Sknshra	ANNOTATED, CDS, coding, INTERNAL, OVCODE, OVEXON	Salzman2013	-4.6565	0.0396511	0.025677	0.714911	3.60225	8.25874	0	0	0	0	766.712	0	400.826	0
hsa_circ_0001790	chr8:37971709-37976881:+	ASH2L	circBase	362	4	5172	chr8:37968351-37971709|chr8:37976881-37978449	ENSG00000129691.15_3	ENST00000343823.10_2	NM_001105214	cd_19, Hs68_RNase, Hs68_control, K562, Helas3, Ag04450, A549	ANNOTATED, CDS, coding, INTERNAL, OVCODE, OVEXON	Jeck2013, Memczak2013, Salzman2013	-4.65049	0.0398166	0.0258285	0.714911	3.60225	8.25273	0	0	0	0	76.6712	581.57	400.826	104.359
hsa_circ_0000097	chr1:100889777-100908552:+	CDC14A	circBase	210	3	18775	chr1:100856380-100889777|chr1:100908552-100920960	ENSG00000079335.18_3	ENST00000635056.1_2	NM_033312	neutr, K562, Ag04450	ANNOTATED, CDS, coding, INTERNAL	Memczak2013, Salzman2013	-4.64645	0.0399282	0.025923	0.714911	3.60225	8.24869	0	0	0	0	0	654.267	400.826	104.359
hsa_circ_0007683	chr12:27149674-27152609:-	TM7SF3	circBase	272	2	2935	chr12:27148341-27149674|chr12:27152609-27156168	ENSG00000064115.10_3	ENST00000343028.8_3	NM_016551	Hs68_RNase, Hs68_control	ANNOTATED, CDS, coding, INTERNAL, OVCODE, OVEXON	Jeck2013	-4.61043	0.0409377	0.0267625	0.714911	3.60225	8.21267	0	0	0	0	766.712	145.393	0	208.719
chr6:148711269-148761543:+	chr6:148711269-148761543:+	SASH1	CIRCexplorer2	230	3	50274	chr6:148664359-148711269|chr6:148761543-148789680	ENSG00000111961.17_3	ENST00000367467.7_1	NA	NA	NA	NA	-4.60023	0.0412282	0.0272102	0.714911	3.60225	8.20247	0	0	0	0	613.37	0	100.207	417.438
chr8:618597-624047:-	chr8:618597-624047:-	ERICH1	CIRCexplorer2	954	2	5450	chr8:565284-618597|chr8:624047-681139	ENSG00000104714.13_3	ENST00000522706.5_1	NA	NA	NA	NA	-4.59509	0.0413752	0.000264765	0.107992	5.28038	9.87547	89.3335	0	0	0	230.014	2398.98	0	1043.59
hsa_circ_0008833	chr6:130505247-130505768:-	SAMD3	circBase	271	2	521	chr6:130497153-130505247|chr6:130505768-130530639	ENSG00000164483.16_3	ENST00000368134.6_1	NM_001017373	Hs68_RNase, Hs68_control, Gm12878, Ag04450, Nhek, Sknshra	ANNOTATED, CDS, coding, INTERNAL, OVCODE, OVEXON	Jeck2013, Salzman2013	-4.59037	0.0415107	0.0335457	0.714911	3.60225	8.19262	0	0	0	0	0	508.874	300.62	313.078
hsa_circ_0003828	chr2:24046127-24046439:-	ATAD2B	circBase	312	1	312	chr2:24042752-24046127|chr2:24046439-24051718	ENSG00000119778.14_3	ENST00000238789.9_1	NM_017552	Hs68_RNase, Hs68_control, Nhek, K562, Huvec, Hepg2, Helas3, H1hesc, Gm12878, Bj, Ag04450, A549, Nhlf, Sknshra	ANNOTATED, CDS, coding, INTERNAL, OVCODE, OVEXON	Jeck2013, Salzman2013	-4.57556	0.0419392	0.0339603	0.714911	3.60225	8.1778	0	0	0	0	306.685	290.785	300.62	208.719
hsa_circ_0070245	chr4:83787960-83788469:-	SEC31A	circBase	315	2	509	chr4:83785751-83787960|chr4:83788469-83791477	ENSG00000138674.16_3	ENST00000348405.8_1	NM_014933	K562, Huvec, Hsmm, Hepg2, Helas3, Gm12878, Bj, Ag04450, A549, Sknshra	ANNOTATED, CDS, coding, INTERNAL, OVCODE, OVEXON	Salzman2013	-4.50896	0.0439205	0.0365942	0.714911	3.60225	8.11121	0	0	0	0	460.027	0	601.24	0
hsa_circ_0004063	chr17:80714040-80739597:+	TBCD	circBase	587	6	25557	chr17:80710253-80714040|chr17:80739597-80755632	ENSG00000141556.20_3	ENST00000355528.8_1	NM_005993	Hs68_RNase, Hs68_control, Nhek, K562, Huvec, Hsmm, Hmec, Hepg2, Helas3, H1hesc, Gm12878, Bj, Ag04450, A549, Sknshra, Mcf7	ANNOTATED, CDS, coding, INTERNAL, OVCODE, OVEXON	Jeck2013, Salzman2013	-4.50595	0.0440124	0.0371546	0.714911	3.60225	8.10819	0	0	0	0	76.6712	0	1002.07	0
chr2:32323864-32341281:+	chr2:32323864-32341281:+	SPAST	CIRCexplorer2	512	4	17417	chr2:32314674-32323864|chr2:32341281-32352016	ENSG00000021574.11_2	ENST00000615843.4_1	NA	NA	NA	NA	-4.50562	0.0440225	0.0363678	0.714911	3.60225	8.10786	0	0	0	0	153.342	581.57	200.413	104.359
chrX:134679347-134686071:+	chrX:134679347-134686071:+	INTS6L	CIRCexplorer2	870	6	6724	chrX:134655243-134679347|chrX:134686071-134690092	ENSG00000165359.15_3	ENST00000639893.1_1	NA	NA	NA	NA	-4.49555	0.0443308	0.0371855	0.714911	3.60225	8.09779	0	0	0	0	230.014	218.089	601.24	0
hsa_circ_0008177	chr5:137288316-137290065:-	FAM13B	circBase	423	3	1749	chr5:137284873-137288316|chr5:137290065-137295304	ENSG00000031003.10_3	ENST00000033079.7_2	NM_016603	Hs68_RNase, Hs68_control, Gm12878, Ag04450	ANNOTATED, CDS, coding, INTERNAL, OVCODE, OVEXON	Jeck2013, Salzman2013	-4.49249	0.0444247	0.0369266	0.714911	3.60225	8.09474	0	0	0	0	0	726.963	300.62	0
hsa_circ_0060627	chr20:46252654-46256767:+	NCOA3	circBase	740	5	4113	chr20:46251074-46252654|chr20:46256767-46262239	ENSG00000124151.18_3	ENST00000372004.7_1	NM_181659	Nhek, K562, Gm12878, Bj, Ag04450, Mcf7	ANNOTATED, CDS, coding, INTERNAL, OVCODE, OVERLAPTX, OVEXON	Salzman2013	-4.49105	0.0444693	0.0373863	0.714911	3.60225	8.09329	0	0	0	0	153.342	290.785	601.24	0
chr13:78173823-78176259:+	chr13:78173823-78176259:+	SCEL	CIRCexplorer2	120	2	2436	chr13:78173523-78173823|chr13:78176259-78176788	ENSG00000136155.16_2	ENST00000535157.5_1	NA	NA	NA	NA	-4.48925	0.0445247	0.0379095	0.714911	3.60225	8.0915	0	0	0	0	153.342	0	701.446	208.719
hsa_circ_0004586	chr1:63944434-63974241:-	ITGB3BP	circBase	249	3	29807	chr1:63920639-63944434|chr1:63974241-63975735	ENSG00000142856.16_2	ENST00000371092.7_1	NM_001206739	Hs68_RNase, Hs68_control, K562	ANNOTATED, CDS, coding, INTERNAL, OVCODE, OVEXON	Jeck2013, Salzman2013	-4.48505	0.0446546	0.0372375	0.714911	3.60225	8.08729	0	0	0	0	306.685	508.874	100.207	104.359
hsa_circ_0000105	chr1:111434013-111435155:+	CD53	circBase	269	2	1142	chr1:111415870-111434013|chr1:111435155-111436948	ENSG00000143119.12_2	ENST00000271324.5_1	NM_001040033	cd_19, K562, Gm12878	ANNOTATED, CDS, coding, INTERNAL, UTR5	Memczak2013, Salzman2013	-4.46255	0.0453562	0.0467589	0.714911	3.60225	8.0648	0	0	0	0	0	799.659	200.413	0
hsa_circ_0000450	chr12:122218777-122219098:-	RHOF	circBase	245	2	321	chr12:122217568-122218777|chr12:122219098-122231057	ENSG00000139725.7_3	ENST00000267205.6_1	NM_019034	cd_19	ANNOTATED, CDS, coding, INTERNAL	Memczak2013	-4.46255	0.0453562	0.0467589	0.714911	3.60225	8.0648	0	0	0	0	0	799.659	200.413	0
hsa_circ_0044020	chr17:42160912-42161222:-	HDAC5	circBase	158	2	310	chr17:42160188-42160912|chr17:42161222-42161922	ENSG00000108840.15_4	ENST00000225983.10_1	NM_001015053	Nhek, K562, Huvec, Hepg2, Helas3, H1hesc, Gm12878, Bj, Ag04450, Nhlf, Sknshra	ANNOTATED, CDS, coding, INTERNAL, OVCODE, OVEXON	Salzman2013	-4.44847	0.0458011	0.0479607	0.714911	3.60225	8.05072	0	0	0	0	306.685	290.785	200.413	208.719
hsa_circ_0001852	chr9:33986757-33998862:-	UBAP2	circBase	421	4	12105	chr9:33973235-33986757|chr9:33998862-34017047	ENSG00000137073.21_3	ENST00000379238.5_1	NM_018449	cd_19	ANNOTATED, CDS, coding, INTERNAL	Memczak2013	-4.43522	0.0462239	0.04988	0.714911	3.60225	8.03746	0	0	0	0	0	0	200.413	834.875
hsa_circ_0024193	chr11:108098321-108100050:+	ATM	circBase	361	3	1729	chr11:108093913-108098321|chr11:108100050-108106396	ENSG00000149311.18_2	ENST00000527805.5_1	NM_000051	H1hesc, Ag04450	ANNOTATED, CDS, coding, INTERNAL, OVCODE, OVEXON, UTR5	Salzman2013	-4.42938	0.0464113	0.000475449	0.138451	5.3313	9.76068	0	0	0	116.131	153.342	2398.98	200.413	626.157
hsa_circ_0023812	chr11:78180292-78204241:-	NARS2	circBase	337	4	23949	chr11:78177059-78180292|chr11:78204241-78239887	ENSG00000137513.9_3	ENST00000281038.9_1	NM_024678	K562, A549, Sknshra	ANNOTATED, CDS, coding, INTERNAL, OVCODE, OVEXON	Salzman2013	-4.42926	0.0464152	0.0495258	0.714911	3.60225	8.0315	0	0	0	0	306.685	0	701.446	0
hsa_circ_0008622	chr17:76000250-76027923:+	TNRC6C	circBase	449	3	27673	chr17:75955350-76000250|chr17:76027923-76044925	ENSG00000078687.17_3	ENST00000636222.1_1	NM_001142640	Hs68_RNase, Hs68_control	ALT_ACCEPTOR, coding, OVEXON, upstream_start, UTR5	Jeck2013	-4.41026	0.0470305	0.049415	0.714911	3.60225	8.0125	0	0	0	0	153.342	799.659	0	0
hsa_circ_0000690	chr16:30495147-30495584:+	ITGAL	circBase	284	2	437	chr16:30492905-30495147|chr16:30495584-30500402	ENSG00000005844.17_3	ENST00000356798.10_1	NM_001114380	cd_19, cd_34, Gm12878	ANNOTATED, CDS, coding, INTERNAL	Memczak2013, Salzman2013	-3.8576	0.0689837	5.33935e-06	0.0155482	7.41812	11.2757	357.334	230.808	0	0	230.014	6906.15	1202.48	1461.03
hsa_circ_0025388	chr12:9020437-9021799:+	A2ML1	circBase	504	4	1362	chr12:9016604-9020437|chr12:9021799-9027020	ENSG00000166535.19_2	ENST00000299698.11_1	NM_144670	Nhek	ANNOTATED, CDS, coding, INTERNAL, OVCODE, OVEXON	Salzman2013	-3.79183	0.0722012	0.00850017	0.638151	5.27045	9.06228	89.3335	0	0	0	1456.75	0	200.413	417.438
hsa_circ_0003731	chr9:114341075-114348445:-	PTGR1	circBase	442	3	7370	chr9:114337122-114341075|chr9:114348445-114355205	ENSG00000106853.18_3	ENST00000538962.7_1	NM_001146108	Hs68_RNase, Hs68_control	ANNOTATED, CDS, coding, INTERNAL, OVCODE, OVEXON	Jeck2013	-3.74797	0.0744299	0.00898495	0.638151	5.26961	9.01759	89.3335	0	0	0	1303.41	0	501.033	208.719
hsa_circ_0007907	chrY:2829114-2829687:+	ZFY	circBase	573	1	573	chrY:2822038-2829114|chrY:2829687-2843135	ENSG00000067646.11_2	ENST00000383052.5_1	NM_003411	Hs68_RNase, Hs68_control, Huvec, Helas3, H1hesc, Ag04450, A549	ANNOTATED, CDS, coding, INTERNAL, OVCODE, OVEXON	Jeck2013, Salzman2013	-3.58198	0.0835056	0.0137831	0.714911	5.3343	8.91628	0	0	0	116.131	1226.74	218.089	0	417.438
hsa_circ_0072391	chr5:43295853-43297268:-	HMGCS1	circBase	331	2	1415	chr5:43294963-43295853|chr5:43297268-43298110	ENSG00000112972.14_3	ENST00000325110.10_1	NM_001098272	K562, Huvec, Helas3, Gm12878, Nhek	ANNOTATED, CDS, coding, INTERNAL, OVCODE, OVEXON	Salzman2013	-3.45059	0.0914679	0.0183954	0.714911	5.33331	8.78391	0	115.404	0	0	996.726	0	400.826	313.078
hsa_circ_0005835	chr16:19627435-19628130:+	C16orf62	circBase	201	2	695	chr16:19621737-19627435|chr16:19628130-19637498	ENSG00000103544.14_3	ENST00000438132.7_1	NM_020314	Hs68_RNase, Hs68_control, K562, H1hesc, Gm12878, Bj, Ag04450, A549, Sknshra, Mcf7	ANNOTATED, CDS, coding, INTERNAL, OVCODE, OVEXON	Jeck2013, Salzman2013	-3.35021	0.0980586	0.0356676	0.714911	5.26249	8.61271	89.3335	0	0	0	306.685	581.57	100.207	521.797
hsa_circ_0003007	chr15:101104896-101105470:-	LINS1	circBase	165	2	574	chr15:101099728-101104896|chr15:101105470-101113855	ENSG00000140471.16_2	ENST00000560783.1_1		Hs68_RNase, Hs68_control	INTERGENIC	Jeck2013	-3.34596	0.0983478	0.000851827	0.225502	6.98657	10.3325	0	346.212	133.182	0	920.055	2907.85	601.24	626.157
hsa_circ_0020024	chr10:112645010-112650428:+	PDCD4	circBase	549	4	5418	chr10:112642855-112645010|chr10:112650428-112653848	ENSG00000150593.17_3	ENST00000393104.6_1	NM_145341	Nhek	ANNOTATED, CDS, coding, INTERNAL, OVCODE, OVEXON	Salzman2013	-3.2989	0.101609	0.0290577	0.714911	5.3339	8.63279	0	115.404	0	0	996.726	218.089	300.62	0
hsa_circ_0001708	chr7:50358643-50367353:+	IKZF1	circBase	174	2	8710	chr7:50344518-50358643|chr7:50367353-50435703	ENSG00000185811.17_3	ENST00000413698.5_1	NM_001220770	cd_19, K562, Gm12878	ANNOTATED, CDS, coding, INTERNAL, UTR5	Memczak2013, Salzman2013	-3.28572	0.102542	0.00398559	0.469058	6.60169	9.88741	0	115.404	0	232.262	0	2471.67	400.826	834.875
hsa_circ_0017252	chr1:243776972-244006584:-	AKT3	circBase	808	7	229612	chr1:243736350-243776972|chr1:244006584-244006845	ENSG00000117020.16_3	ENST00000366540.5_1	NM_005465	Huvec, Hmec, Bj, Ag04450, A549, Sknshra	ANNOTATED, CDS, coding, OVCODE, OVERLAPTX, OVEXON, UTR5	Salzman2013	-3.26429	0.104076	0.0376066	0.714911	5.26119	8.52548	89.3335	0	0	0	0	799.659	200.413	417.438
hsa_circ_0077837	chr6:131247744-131277639:-	EPB41L2	circBase	824	3	29895	chr6:131230003-131247744|chr6:131277639-131321759	ENSG00000079819.18_3	ENST00000528282.5_2	NM_001431	Hsmm, Ag04450, Nhek	ANNOTATED, CDS, coding, INTERNAL, OVCODE, OVEXON, UTR5	Salzman2013	-3.26216	0.10423	0.0358089	0.714911	5.33409	8.59625	0	115.404	0	0	153.342	145.393	601.24	626.157
chr1:207200838-207201024:-	chr1:207200838-207201024:-	C1orf116	CIRCexplorer2	186	1	186	chr1:207198409-207200838|chr1:207201024-207205923	ENSG00000182795.12_2	ENST00000359470.5_2	NA	NA	NA	NA	-3.23741	0.106034	0.00746795	0.638151	6.10306	9.34047	0	0	0	232.262	2300.14	0	200.413	0
chr16:4950830-4951090:-	chr16:4950830-4951090:-	PPL	CIRCexplorer2	168	2	260	chr16:4949385-4950830|chr16:4951090-4952406	ENSG00000118898.15_3	ENST00000345988.6_1	NA	NA	NA	NA	-3.22962	0.106608	0.0111852	0.714911	6.00297	9.23259	178.667	0	0	0	1150.07	0	1002.07	208.719
chr12:46633461-46648719:-	chr12:46633461-46648719:-	SLC38A1	CIRCexplorer2	453	3	15258	chr12:46623422-46633461|chr12:46648719-46662308	ENSG00000111371.15_3	ENST00000439706.5_1	NA	NA	NA	NA	-3.21986	0.107331	0.0365581	0.714911	5.33589	8.55575	0	0	0	116.131	153.342	1163.14	100.207	0
hsa_circ_0004276	chr3:67546221-67559327:-	SUCLG2	circBase	402	3	13106	chr3:67451275-67546221|chr3:67559327-67568670	ENSG00000172340.14_3	ENST00000493112.5_2	NM_003848	Hs68_RNase, Hs68_control, Nhek, K562, Huvec, Hsmm, Hepg2, Helas3, H1hesc, Gm12878, Bj, Ag04450, A549, Nhlf, Sknshra, Mcf7	ANNOTATED, CDS, coding, INTERNAL, OVCODE, OVEXON	Jeck2013, Salzman2013	-3.21298	0.107844	0.0369199	0.714911	5.33426	8.54724	0	115.404	0	0	230.014	218.089	701.446	313.078
hsa_circ_0005594	chr7:138951078-138957186:+	UBN2	circBase	320	3	6108	chr7:138946487-138951078|chr7:138957186-138958042	ENSG00000157741.14_2	ENST00000473989.7_2	NM_173569	Hs68_RNase, Hs68_control, K562, Gm12878, Ag04450	ANNOTATED, CDS, coding, INTERNAL, OVCODE, OVEXON	Jeck2013, Salzman2013	-3.20926	0.108123	0.0359167	0.714911	5.37137	8.58063	0	0	133.182	0	76.6712	290.785	200.413	939.235
hsa_circ_0008131	chrX:322139-323067:-	PPP2R3B	circBase	264	2	928	chrX:308428-322139|chrX:323067-347102	ENSG00000167393.17_3	ENST00000445792.7_1		Hs68_RNase, Hs68_control, Hepg2, Helas3, H1hesc, Gm12878, Bj, A549, Nhek, Sknshra	INTERGENIC	Jeck2013, Salzman2013	-3.19978	0.108835	0.037048	0.714911	5.33598	8.53576	0	0	0	116.131	306.685	508.874	300.62	313.078
hsa_circ_0001263	chr3:5215701-5216099:+	ARL8B	circBase	139	2	398	chr3:5214425-5215701|chr3:5216099-5220348	ENSG00000134108.12_2	ENST00000256496.7_1	NM_018184	cd_19, neutr, K562	ANNOTATED, CDS, coding, INTERNAL	Memczak2013, Salzman2013	-3.1932	0.109333	0.0039911	0.469058	6.52263	9.71582	178.667	115.404	0	0	306.685	1672.01	1002.07	313.078
chr3:3178943-3186394:+	chr3:3178943-3186394:+	TRNT1	CIRCexplorer2	460	3	7451	chr3:3170872-3178943|chr3:3186394-3188113	ENSG00000072756.16_2	ENST00000251607.10_1	NA	NA	NA	NA	-3.15552	0.112226	0.0452849	0.714911	5.33442	8.48994	0	115.404	0	0	153.342	436.178	801.653	0
hsa_circ_0066535	chr3:71739160-71748859:-	EIF4E3	circBase	379	4	9699	chr3:71733879-71739160|chr3:71748859-71759562	ENSG00000163412.12_2	ENST00000425534.7_1	NM_001134649	Ag04450	ANNOTATED, CDS, coding, INTERNAL, OVCODE, OVEXON, UTR5	Salzman2013	-3.11929	0.11508	0.00653992	0.614412	6.64236	9.76165	0	0	266.364	116.131	460.027	1817.41	801.653	313.078
hsa_circ_0072309	chr5:38523520-38530768:-	LIFR	circBase	580	4	7248	chr5:38512066-38523520|chr5:38530768-38595362	ENSG00000113594.9_2	ENST00000263409.8_1	NM_001127671	K562, Helas3, H1hesc, Ag04450, A549, Sknshra	ANNOTATED, CDS, coding, INTERNAL, OVCODE, OVEXON, UTR5	Salzman2013	-3.04634	0.121049	0.0269212	0.714911	6.15327	9.19961	0	0	266.364	0	536.699	654.267	1002.07	104.359
hsa_circ_0003912	chr19:49136700-49136912:-	DBP	circBase	212	1	212	chr19:49134309-49136700|chr19:49136912-49138836	ENSG00000105516.10_2	ENST00000222122.9_1	NM_001352	Hs68_RNase, Hs68_control	ANNOTATED, CDS, coding, INTERNAL, OVCODE, OVEXON	Jeck2013	-2.96996	0.12763	0.0197496	0.714911	6.10427	9.07423	0	0	0	232.262	306.685	581.57	601.24	626.157
hsa_circ_0006420	chr12:19615443-19626289:+	AEBP2	circBase	316	2	10846	chr12:19557150-19615443|chr12:19626289-19646733	ENSG00000139154.14_4	ENST00000538425.5_3	NM_153207	Hs68_RNase, Hs68_control, Nhek, K562, Huvec, Hepg2, Helas3, H1hesc, Gm12878, Bj, Ag04450, A549, Sknshra	ANNOTATED, CDS, coding, INTERNAL, OVCODE, OVEXON	Jeck2013, Salzman2013	-2.8792	0.135917	0.0177672	0.714911	6.60359	9.48279	0	115.404	0	232.262	996.726	872.355	400.826	521.797
hsa_circ_0017586	chr10:5815804-5842668:-	GDI2	circBase	774	6	26864	chr10:5810347-5815804|chr10:5842668-5855176	ENSG00000057608.16_3	ENST00000380191.8_1	NM_001494	K562, Hepg2, Gm12878, Ag04450, A549	ANNOTATED, CDS, coding, INTERNAL, OVCODE, OVEXON	Salzman2013	-2.87821	0.13601	0.0174992	0.714911	6.62327	9.50148	0	230.808	133.182	0	1226.74	581.57	400.826	626.157
hsa_circ_0001112	chr2:234296902-234299129:+	DGKD	circBase	192	2	2227	chr2:234263320-234296902|chr2:234299129-234343025	ENSG00000077044.10_3	ENST00000264057.6_1	NM_152879	cd_19, cd_34, Hs68_RNase, Hs68_control	ANNOTATED, CDS, coding, INTERNAL, OVCODE, OVEXON	Jeck2013, Memczak2013	-2.86368	0.137387	0.0254686	0.714911	6.10368	8.96736	0	115.404	0	116.131	153.342	872.355	400.826	521.797
hsa_circ_0008287	chr19:33604672-33605325:+	GPATCH1	circBase	304	2	653	chr19:33603519-33604672|chr19:33605325-33608730	ENSG00000076650.6_2	ENST00000170564.6_1	NM_018025	Hs68_RNase, Hs68_control	ANNOTATED, CDS, coding, INTERNAL, OVCODE, OVEXON	Jeck2013	-2.81805	0.141802	0.0310995	0.714911	6.10269	8.92075	0	230.808	0	0	766.712	290.785	100.207	730.516
hsa_circ_0001313	chr3:56626997-56628056:+	CCDC66	circBase	468	3	1059	chr3:56605330-56626997|chr3:56628056-56647616	ENSG00000180376.16_2	ENST00000394672.7_1	NM_001012506	HEK293, cd_19, cd_34, neutr, Hs68_RNase, Hs68_control, Nhek, K562, Hepg2, Helas3, H1hesc, Gm12878, Bj, Ag04450, A549, Sknshra	ANNOTATED, CDS, coding, INTERNAL, OVCODE, OVEXON	Jeck2013, Memczak2013, Salzman2013	-2.78987	0.144599	0.00246687	0.469058	7.65214	10.442	268.001	461.616	0	0	843.383	2689.76	801.653	1147.95
chr4:83745707-83748785:-	chr4:83745707-83748785:-	SEC31A	CIRCexplorer2	384	2	3078	chr4:83742261-83745707|chr4:83748785-83750152	ENSG00000138674.16_3	ENST00000503937.5_1	NA	NA	NA	NA	-2.74638	0.149025	0.038814	0.714911	6.10311	8.84949	0	230.808	0	0	0	581.57	501.033	730.516
hsa_circ_0001766	chr7:148716083-148718239:-	PDIA4	circBase	387	2	2156	chr7:148712134-148716083|chr7:148718239-148725412	ENSG00000155660.10_3	ENST00000286091.8_1	NM_004911	cd_19, Hs68_RNase, Hs68_control	ANNOTATED, CDS, coding, INTERNAL, OVCODE, OVEXON	Jeck2013, Memczak2013	-2.74361	0.149311	0.0388485	0.714911	6.10571	8.84932	0	0	0	232.262	0	290.785	601.24	939.235
hsa_circ_0070659	chr4:110580166-110581521:+	CCDC109B	circBase	247	2	1355	chr4:110481592-110580166|chr4:110581521-110585445	ENSG00000005059.15_3	ENST00000394650.6_1	NM_017918	Gm12878, Ag04450	ANNOTATED, CDS, coding, INTERNAL, OVCODE, OVEXON	Salzman2013	-2.7391	0.149778	0.0388811	0.714911	6.10571	8.84482	0	0	0	232.262	153.342	799.659	0	834.875
chr19:18258252-18258434:+	chr19:18258252-18258434:+	MAST3	CIRCexplorer2	182	1	182	chr19:18257827-18258252|chr19:18258434-18260000	ENSG00000099308.10_3	ENST00000262811.10_1	NA	NA	NA	NA	-2.7125	0.152566	0.012284	0.714911	6.90261	9.61511	178.667	230.808	0	0	230.014	1308.53	400.826	1147.95
hsa_circ_0002883	chr9:127670655-127674305:-	GOLGA1	circBase	222	2	3650	chr9:127662826-127670655|chr9:127674305-127683407	ENSG00000136935.13_3	ENST00000373555.8_1	NM_002077	Hs68_RNase, Hs68_control, K562, Hepg2, Gm12878, Ag04450, Nhek	ANNOTATED, CDS, coding, INTERNAL, OVCODE, OVEXON	Jeck2013, Salzman2013	-2.67966	0.156078	0.0477729	0.714911	6.10345	8.7831	0	230.808	0	0	230.014	1235.84	0	208.719
chr12:28408513-28460682:+	chr12:28408513-28460682:+	CCDC91	CIRCexplorer2	672	6	52169	chr12:28379132-28408513|chr12:28460682-28515370	ENSG00000123106.10_3	ENST00000545336.5_1	NA	NA	NA	NA	-2.67171	0.15694	0.0215862	0.714911	6.9217	9.59342	178.667	115.404	133.182	0	383.356	1308.53	400.826	939.235
hsa_circ_0001885	chr9:123924133-123924549:+	CNTRL	circBase	334	2	416	chr9:123922580-123924133|chr9:123924549-123927220	ENSG00000119397.16_2	ENST00000373855.5_2	NM_007018	cd_19	ANNOTATED, CDS, coding, INTERNAL	Memczak2013	-2.61417	0.163326	0.0496239	0.714911	6.10373	8.7179	0	230.808	0	0	153.342	1235.84	0	208.719
hsa_circ_0002926	chr19:5047486-5082515:+	KDM4B	circBase	486	4	35029	chr19:5041262-5047486|chr19:5082515-5110632	ENSG00000127663.14_3	ENST00000611640.4_1	NM_015015	Hs68_RNase, Hs68_control, K562, Huvec, Hepg2, Helas3, H1hesc, Gm12878, Bj, Ag04450, A549, Nhek, Sknshra, Mcf7	ANNOTATED, CDS, coding, INTERNAL, OVCODE, OVEXON	Jeck2013, Salzman2013	-2.58683	0.166451	0.0250502	0.714911	6.95742	9.54425	89.3335	230.808	133.182	0	1226.74	363.481	200.413	1147.95
hsa_circ_0004412	chr1:171537385-171544267:+	PRRC2C	circBase	397	3	6882	chr1:171535982-171537385|chr1:171544267-171546572	ENSG00000117523.15_3	ENST00000367742.7_1	NM_015172	Hs68_RNase, Hs68_control, Nhek, K562, Huvec, Hepg2, Helas3, H1hesc, Gm12878, Bj, Ag04450, A549, Sknshra, Mcf7	ANNOTATED, CDS, coding, INTERNAL, OVCODE, OVEXON	Jeck2013, Salzman2013	-2.56435	0.169065	0.0318435	0.714911	6.55961	9.12396	89.3335	230.808	0	0	613.37	436.178	200.413	939.235
hsa_circ_0005374	chr1:78177431-78181553:-	USP33	circBase	488	4	4122	chr1:78167156-78177431|chr1:78181553-78183551	ENSG00000077254.14_4	ENST00000370794.7_1	NM_015017	Hs68_RNase, Hs68_control, Hsmm	ANNOTATED, CDS, coding, INTERNAL, OVCODE, OVEXON	Jeck2013, Salzman2013	-2.46559	0.181044	0.0475171	0.714911	6.51418	8.97977	178.667	115.404	0	0	460.027	872.355	200.413	417.438
hsa_circ_0004458	chr8:18656804-18662408:-	PSD3	circBase	448	4	5604	chr8:18623048-18656804|chr8:18662408-18725183	ENSG00000156011.16_3	ENST00000327040.12_1	NM_015310	Hs68_RNase, Hs68_control, Nhek, K562, Huvec, Hsmm, Hepg2, Helas3, H1hesc, Bj, Ag04450, A549, Sknshra, Mcf7	ANNOTATED, CDS, coding, INTERNAL, OVCODE, OVEXON	Jeck2013, Salzman2013	-2.44057	0.18421	0.00893159	0.638151	7.90134	10.3419	178.667	0	399.546	348.392	996.726	290.785	1302.69	2608.99
hsa_circ_0001432	chr4:103635594-103647840:-	MANBA	circBase	496	4	12246	chr4:103612114-103635594|chr4:103647840-103681874	ENSG00000109323.8_3	ENST00000514430.5_1	NM_005908	cd_19, neutr, Hs68_RNase, Hs68_control, K562, Helas3, H1hesc, Gm12878, Bj, Ag04450, A549, Nhek, Sknshra	ANNOTATED, CDS, coding, INTERNAL, OVCODE, OVEXON	Jeck2013, Memczak2013, Salzman2013	-2.43883	0.184433	0.0275896	0.714911	6.92177	9.36061	178.667	0	133.182	116.131	690.041	654.267	400.826	834.875
hsa_circ_0000915	chr19:18650180-18650530:-	FKBP8	circBase	259	2	350	chr19:18649246-18650180|chr19:18650530-18652488	ENSG00000105701.15_3	ENST00000597960.7_3	NM_012181	cd_19, cd_34, neutr, K562, Huvec, Hsmm, Hepg2, Helas3, H1hesc, Gm12878, Bj, Ag04450, A549, Nhek, Nhlf, Sknshra, Mcf7	ANNOTATED, CDS, coding, INTERNAL	Memczak2013, Salzman2013	-2.39327	0.19035	0.0331966	0.714911	7.05335	9.44663	0	0	532.728	0	766.712	436.178	300.62	1252.31
hsa_circ_0000839	chr18:21644103-21649235:+	TTC39C	circBase	293	3	5132	chr18:21573002-21644103|chr18:21649235-21660548	ENSG00000168234.12_3	ENST00000304621.10_1	NM_001135993	neutr, Hs68_RNase, Hs68_control, Nhek, Hepg2, Helas3, H1hesc, Gm12878, Bj, Ag04450, A549, Sknshra	ANNOTATED, CDS, coding, INTERNAL, OVCODE, OVEXON	Jeck2013, Memczak2013, Salzman2013	-2.22845	0.213388	0.0100096	0.694002	8.24169	10.4701	536.001	115.404	0	464.523	536.699	3125.94	1503.1	417.438
hsa_circ_0001485	chr5:56160560-56161804:+	MAP3K1	circBase	467	3	1244	chr5:56155742-56160560|chr5:56161804-56167736	ENSG00000095015.5_2	ENST00000399503.3_1	NM_005921	cd_19, neutr	ANNOTATED, CDS, coding, INTERNAL	Memczak2013	-2.22539	0.213841	0.0246312	0.714911	7.7668	9.99219	0	346.212	399.546	116.131	1073.4	1017.75	1302.69	626.157
hsa_circ_0000842	chr18:33606862-33613800:-	RPRD1A	circBase	638	5	6938	chr18:33573263-33606862|chr18:33613800-33620769	ENSG00000141425.17_3	ENST00000590898.5_1	NM_018170	cd_19, neutr, K562, Hepg2, Helas3, H1hesc, Gm12878, Bj, Ag04450	ANNOTATED, CDS, coding, INTERNAL	Memczak2013, Salzman2013	-2.16089	0.223618	0.0442392	0.714911	7.56235	9.72324	0	346.212	399.546	0	0	1962.8	100.207	1252.31
hsa_circ_0007761	chr3:63898263-63898901:+	ATXN7	circBase	405	2	638	chr3:63884173-63898263|chr3:63898901-63938054	ENSG00000163635.17_3	ENST00000474112.5_1	NM_000333	Hs68_RNase, Hs68_control, Nhek, K562, Huvec, Hepg2, Helas3, H1hesc, Gm12878, Bj, Ag04450, A549, Sknshra, Mcf7	ANNOTATED, CDS, coding, INTERNAL, OVCODE, OVEXON, UTR5	Jeck2013, Salzman2013	-2.14137	0.226665	0.0121206	0.714911	8.42418	10.5655	357.334	230.808	266.364	464.523	1533.42	726.963	1903.93	1878.47
hsa_circ_0001578	chr6:13639794-13644961:-	RANBP9	circBase	598	4	5167	chr6:13638187-13639794|chr6:13644961-13652890	ENSG00000010017.12_2	ENST00000011619.5_1	NM_005493	neutr, Hs68_RNase, Hs68_control, K562, Huvec, Hsmm, Hepg2, Helas3, H1hesc, Gm12878, Bj, Ag04450, A549, Nhek, Sknshra	ANNOTATED, CDS, coding, INTERNAL, OVCODE, OVEXON	Jeck2013, Memczak2013, Salzman2013	-2.09886	0.233442	0.0222928	0.714911	7.81431	9.91317	357.334	461.616	0	0	843.383	1017.75	801.653	1147.95
hsa_circ_0007353	chr8:29959413-29962002:+	LEPROTL1	circBase	263	2	2589	chr8:29953044-29959413|chr8:29962002-29963261	ENSG00000104660.17_3	ENST00000321250.12_1	NM_015344	Hs68_RNase, Hs68_control, Nhek, K562, Huvec, Hsmm, Hepg2, Helas3, H1hesc, Gm12878, Bj, Ag04450, A549, Nhlf, Sknshra, Mcf7	ANNOTATED, CDS, coding, INTERNAL, OVCODE, OVERLAPTX, OVEXON	Jeck2013, Salzman2013	-2.06396	0.239158	0.0473148	0.714911	7.51925	9.58322	89.3335	346.212	266.364	0	0	2253.59	200.413	521.797
hsa_circ_0000489	chr13:51501542-51523641:+	RNASEH2B	circBase	677	8	22099	chr13:51484276-51501542|chr13:51523641-51528040	ENSG00000136104.19_3	ENST00000336617.7_1	NM_024570	cd_19, neutr, Hs68_RNase, Hs68_control, Nhek, K562, Huvec, Hepg2, Helas3, H1hesc, Gm12878, A549, Sknshra	ANNOTATED, CDS, coding, INTERNAL, OVCODE, OVEXON	Jeck2013, Memczak2013, Salzman2013	-2.02916	0.244997	0.026419	0.714911	8.03485	10.064	804.002	0	0	116.131	613.37	1962.8	901.859	730.516
hsa_circ_0000982	chr2:24357988-24369956:+	LOC375190	circBase	395	4	11968	chr2:24318099-24357988|chr2:24369956-24384375	ENSG00000219626.8_4	ENST00000613899.4_3	NM_001145710	HEK293, cd_19, cd_34, neutr, Hs68_RNase, Hs68_control, Huvec, Ag04450, Sknshra	ANNOTATED, CDS, coding, INTERNAL, OVCODE, OVEXON	Jeck2013, Memczak2013, Salzman2013	-2.02581	0.245567	0.0140932	0.714911	8.62828	10.6541	268.001	0	1331.82	0	1073.4	3344.03	1302.69	626.157
hsa_circ_0000091	chr1:92798947-92846430:+	RPAP2	circBase	383	4	47483	chr1:92789932-92798947|chr1:92846430-92852567	ENSG00000122484.8_2	ENST00000610020.1_1	NM_024813	cd_19, neutr, Hs68_RNase, Hs68_control, Nhek, K562, Huvec, Hepg2, Helas3, H1hesc, Gm12878, Bj, Ag04450, A549, Sknshra	ANNOTATED, CDS, coding, INTERNAL, OVCODE, OVEXON	Jeck2013, Memczak2013, Salzman2013	-1.96677	0.255825	0.0314751	0.714911	8.12897	10.0957	446.668	346.212	133.182	116.131	766.712	1817.41	1302.69	417.438
hsa_circ_0003553	chr1:24840803-24841057:+	RCAN3	circBase	254	1	254	chr1:24828953-24840803|chr1:24841057-24857707	ENSG00000117602.11_2	ENST00000538532.5_1	NM_013441	Hs68_RNase, Hs68_control, Huvec	ANNOTATED, CDS, coding, INTERNAL, OVCODE, OVEXON, UTR5	Jeck2013, Salzman2013	-1.94194	0.260267	0.00833348	0.638151	9.39296	11.3349	536.001	807.828	0	1277.44	996.726	7851.2	701.446	626.157
hsa_circ_0003608	chr1:155644800-155649303:-	YY1AP1	circBase	390	3	4503	chr1:155642522-155644800|chr1:155649303-155650206	ENSG00000163374.19_3	ENST00000368339.9_2	NM_139121	Hs68_RNase, Hs68_control	ANNOTATED, CDS, coding, INTERNAL, OVCODE, OVEXON, UTR5	Jeck2013	-1.92768	0.262852	0.03963	0.714911	8.10918	10.0369	536.001	0	133.182	348.392	843.383	1453.93	801.653	1043.59
hsa_circ_0001092	chr2:202010100-202014558:+	CFLAR	circBase	187	3	4458	chr2:202005162-202010100|chr2:202014558-202025154	ENSG00000003402.19_3	ENST00000309955.7_1	NM_003879	cd_34, Hs68_RNase, Hs68_control, Nhek, K562, Huvec, Hepg2, Gm12878, Bj, Ag04450, A549, Sknshra	ANNOTATED, CDS, coding, INTERNAL, OVCODE, OVERLAPTX, OVEXON	Jeck2013, Memczak2013, Salzman2013	-1.91063	0.265976	0.0050329	0.550825	10.1541	12.0647	1429.34	461.616	1331.82	1277.44	2453.48	6906.15	2805.78	4904.89
hsa_circ_0004368	chr6:139264649-139265759:-	REPS1	circBase	352	3	1110	chr6:139262626-139264649|chr6:139265759-139266355	ENSG00000135597.18_3	ENST00000450536.6_1	NM_031922	Hs68_RNase, Hs68_control, K562, Huvec, Hepg2, Helas3, H1hesc, Gm12878, Bj, A549, Nhek, Sknshra	ANNOTATED, CDS, coding, INTERNAL, OVCODE, OVEXON	Jeck2013, Salzman2013	-1.8227	0.282692	0.0233155	0.714911	8.76289	10.5856	357.334	230.808	532.728	580.654	1150.07	2762.46	1002.07	1147.95
chr16:69404385-69406258:-	chr16:69404385-69406258:-	TERF2	CIRCexplorer2	234	2	1873	chr16:69402385-69404385|chr16:69406258-69418482	ENSG00000132604.10_3	ENST00000254942.7_1	NA	NA	NA	NA	-1.79594	0.287984	0.0201852	0.714911	9.0422	10.8381	178.667	692.424	399.546	812.916	1150.07	2253.59	2204.54	1669.75
hsa_circ_0030720	chr13:99890680-99896878:+	UBAC2	circBase	358	3	6198	chr13:99853193-99890680|chr13:99896878-99966350	ENSG00000134882.15_3	ENST00000403766.7_1	NR_026644	Nhek, K562, Huvec, Hepg2, Helas3, H1hesc, Gm12878, Bj, Ag04450, A549, Sknshra, Mcf7	ANNOTATED, INTERNAL, ncRNA, OVCODE, OVERLAPTX, OVEXON	Salzman2013	-1.76205	0.294829	0.0290185	0.714911	8.7133	10.4753	1072	115.404	133.182	232.262	536.699	2835.16	1202.48	1043.59
hsa_circ_0000471	chr13:33091993-33101669:-	N4BP2L2	circBase	388	4	9676	chr13:33018263-33091993|chr13:33101669-33112754	ENSG00000244754.8_3	ENST00000357505.10_1	NM_033111	HEK293, cd_19, neutr, Hs68_RNase, Hs68_control, Nhek, K562, Huvec, Hepg2, Helas3, H1hesc, Gm12878, Bj, Ag04450, A549, Sknshra	ANNOTATED, CDS, coding, INTERNAL, OVCODE, OVEXON	Jeck2013, Memczak2013, Salzman2013	-1.70024	0.307734	0.00827138	0.638151	10.8499	12.5502	1072	3000.5	1065.46	2206.49	4293.59	9377.82	4609.5	5635.41
hsa_circ_0044177	chr17:43552465-43553092:-	PLEKHM1	circBase	627	1	627	chr17:43545959-43552465|chr17:43553092-43555265	ENSG00000225190.10_3	ENST00000430334.7_1		Nhek, K562, Hsmm, Hepg2, Helas3, H1hesc, Gm12878, Bj, Ag04450, A549	INTERGENIC	Salzman2013	-1.68133	0.311796	0.0422027	0.714911	8.86481	10.5461	89.3335	923.232	0	812.916	2913.51	72.6963	1803.72	1147.95
hsa_circ_0000722	chr16:85667519-85667738:+	KIAA0182	circBase	219	1	219	chr16:85647004-85667519|chr16:85667738-85682157	ENSG00000131149.18_3	ENST00000253458.11_1	NM_014615	cd_19, cd_34, Hs68_RNase, Hs68_control	ANNOTATED, CDS, coding, INTERNAL, OVCODE, OVEXON	Jeck2013, Memczak2013	-1.66251	0.315889	0.0148197	0.714911	10.1389	11.8014	2144	692.424	266.364	1277.44	2760.16	4289.08	3006.2	4174.38
hsa_circ_0000524	chr14:23378691-23380612:-	RBM23	circBase	189	2	1921	chr14:23377589-23378691|chr14:23380612-23388207	ENSG00000100461.17_3	ENST00000359890.7_2	NM_001077352	cd_19, neutr, Hs68_RNase, Hs68_control, Nhek, K562, Huvec, Hepg2, H1hesc, Gm12878, Bj, Ag04450, A549, Sknshra	ANNOTATED, CDS, coding, INTERNAL, OVCODE, OVEXON, UTR5	Jeck2013, Memczak2013, Salzman2013	-1.3112	0.402985	0.0454458	0.714911	10.6571	11.9683	3394.67	1038.64	1198.64	696.785	2453.48	7633.11	2404.96	3443.86
		SEC31A
		PCNXL2
		REPS1
		RCAN3
		TM7SF3
		ITGA7
		IKZF1
		SVIL
		AKT3
		EIF4E3
		KDM4B
		SLC38A1
		UBAP2
		N4BP2L2
		RASGRP1
		FAM13B
		PLEKHM1

## Sheet: up_TP_vs_TN
#log2FC >= 0.585 #p-value cut-off <= 0.05 #q-value cut-off <= 1.00 #Condition pair: up_TP_vs_TN Column A: circRNA_ID, The ID of circRNA. Column B: Locus, The position of circRNA in reference genome. Column C: Gene_Name, The gene name of circRNA. Column D: Source, The source of circRNA. Column E: Length, The sequence length of circRNA. Column F: Exons_Num, The number of exons in the circRNA. Colum…
CircRNA Annotation														DE Statistic				CPM
circRNA_ID	Locus	Gene_Name	Source	Length	Exons_Num	Genomic_Length	Flank_Intron	Gene_ID	Trans_ID	RefSeq_ID	Samples	Annotation	circRNA_Study	log2FC	Fold_Change	p_value	q_value	TP_CPM	TN_CPM	RE0002-TP-Y-1	RE0005-TP-Y-1	RE00013-TP-Y-1	RE00014-TP-Y-1	RE0002-TN-Y-1	RE0005-TN-Y-1	RE00013-TN-Y-1	RE00014-TN-Y-1
chr4:83745707-83748785:-	chr4:83745707-83748785:-	SEC31A	CIRCexplorer2	384	2	3078	chr4:83742261-83745707|chr4:83748785-83750152	ENSG00000138674.16_3	ENST00000503937.5_1	NA	NA	NA	NA	5.33834	40.4577	0.00235466	0.826533	8.78464	3.44629	0	537.149	479.436	720.894	0	0	0	0
hsa_circ_0002015	chr17:53478829-53481229:-	MMD	circBase	172	2	2400	chr17:53471895-53478829|chr17:53481229-53485106	ENSG00000108960.7_2	ENST00000262065.7_1	NM_012329	Hs68_RNase, Hs68_control	ANNOTATED, CDS, coding, INTERNAL, OVCODE, OVEXON	Jeck2013	5.14479	35.3783	0.00520951	0.826533	8.59109	3.44629	226.865	402.862	767.097	102.985	0	0	0	0
hsa_circ_0000682	chr16:24043456-24046868:+	PRKCB	circBase	241	2	3412	chr16:23999911-24043456|chr16:24046868-24104111	ENSG00000166501.12_3	ENST00000321728.11_2	NM_002738	cd_19, neutr, K562, H1hesc, Gm12878	ANNOTATED, CDS, coding, INTERNAL	Memczak2013, Salzman2013	5.03838	32.8627	0.00680465	0.826533	8.48467	3.44629	0	1141.44	0	205.97	0	0	0	0
hsa_circ_0000199	chr1:243708811-243736350:-	AKT3	circBase	555	4	27539	chr1:243675728-243708811|chr1:243736350-243776972	ENSG00000117020.16_3	ENST00000336199.9_1	NM_181690	HEK293, cd_19, Hs68_RNase, Hs68_control, Huvec, H1hesc, Bj, Ag04450, A549, Sknshra	ANNOTATED, CDS, coding, INTERNAL, OVCODE, OVEXON	Jeck2013, Memczak2013, Salzman2013	4.99577	31.9064	0.00868507	0.826533	8.44207	3.44629	0	470.006	575.323	308.954	0	0	0	0
hsa_circ_0006689	chr12:129293332-129299615:-	SLC15A4	circBase	712	4	6283	chr12:129285554-129293332|chr12:129299615-129307942	ENSG00000139370.11_3	ENST00000266771.9_1	NM_145648	Hs68_RNase, Hs68_control, Nhek, K562, Huvec, Hepg2, Helas3, H1hesc, Gm12878, Bj, Ag04450, A549, Nhlf, Sknshra, Mcf7	ANNOTATED, CDS, coding, INTERNAL, OVCODE, OVEXON	Jeck2013, Salzman2013	4.90113	29.8805	0.0109365	0.826533	8.34743	3.44629	378.108	268.575	0	617.909	0	0	0	0
hsa_circ_0001110	chr2:231940224-231951895:+	PSMD1	circBase	1002	9	11671	chr2:231937129-231940224|chr2:231951895-232003449	ENSG00000173692.12_2	ENST00000373635.8_1	NM_001191037	cd_19, Hs68_RNase, Hs68_control, Nhek, K562, Huvec, Helas3, H1hesc, Gm12878, Bj, Ag04450, A549, Sknshra	ANNOTATED, CDS, coding, INTERNAL, OVCODE, OVEXON	Jeck2013, Memczak2013, Salzman2013	4.77896	27.4544	0.0148447	0.826533	8.22526	3.44629	75.6217	201.431	383.549	514.924	0	0	0	0
hsa_circ_0004033	chr15:73052747-73067438:-	ADPGK	circBase	410	3	14691	chr15:73048788-73052747|chr15:73067438-73075586	ENSG00000159322.17_2	ENST00000567941.5_1	NR_023318	Hs68_RNase, Hs68_control, K562, Huvec, Hepg2, Helas3, H1hesc, Gm12878, Ag04450, A549	ANNOTATED, INTERNAL, ncRNA, OVCODE, OVEXON	Jeck2013, Salzman2013	4.75855	27.0686	0.014945	0.826533	8.20484	3.44629	529.352	201.431	191.774	205.97	0	0	0	0
hsa_circ_0029308	chr12:124904502-124915333:-	NCOR2	circBase	600	5	10831	chr12:124887107-124904502|chr12:124915333-124922475	ENSG00000196498.13_4	ENST00000405201.5_1	NM_006312	K562, Hsmm, Gm12878, Bj, Ag04450, Sknshra	ANNOTATED, CDS, coding, INTERNAL, OVCODE, OVEXON	Salzman2013	4.62739	24.7162	0.0218681	0.826533	8.07368	3.44629	151.243	201.431	383.549	308.954	0	0	0	0
hsa_circ_0070245	chr4:83787960-83788469:-	SEC31A	circBase	315	2	509	chr4:83785751-83787960|chr4:83788469-83791477	ENSG00000138674.16_3	ENST00000348405.8_1	NM_014933	K562, Huvec, Hsmm, Hepg2, Helas3, Gm12878, Bj, Ag04450, A549, Sknshra	ANNOTATED, CDS, coding, INTERNAL, OVCODE, OVEXON	Salzman2013	4.6141	24.4897	0.0221692	0.826533	8.0604	3.44629	453.73	0	575.323	0	0	0	0	0
chr3:138244331-138256189:-	chr3:138244331-138256189:-	CEP70	CIRCexplorer2	479	5	11858	chr3:138227386-138244331|chr3:138256189-138289159	ENSG00000114107.8_4	ENST00000264982.7_2	NA	NA	NA	NA	4.61355	24.4802	0.0222154	0.826533	8.05984	3.44629	151.243	201.431	575.323	102.985	0	0	0	0
hsa_circ_0038258	chr16:18846213-18856973:-	SMG1	circBase	2334	11	10760	chr16:18845760-18846213|chr16:18856973-18858774	ENSG00000157106.12	ENST00000389467.3	NM_015092	K562, Huvec, Hepg2, Gm12878, Sknshra	ANNOTATED, CDS, coding, INTERNAL, OVCODE, OVERLAPTX, OVEXON	Salzman2013	4.61102	24.4375	0.0222806	0.826533	8.05732	3.44629	453.73	67.1437	95.8872	411.939	0	0	0	0
hsa_circ_0004063	chr17:80714040-80739597:+	TBCD	circBase	587	6	25557	chr17:80710253-80714040|chr17:80739597-80755632	ENSG00000141556.20_3	ENST00000355528.8_1	NM_005993	Hs68_RNase, Hs68_control, Nhek, K562, Huvec, Hsmm, Hmec, Hepg2, Helas3, H1hesc, Gm12878, Bj, Ag04450, A549, Sknshra, Mcf7	ANNOTATED, CDS, coding, INTERNAL, OVCODE, OVEXON	Jeck2013, Salzman2013	4.59473	24.1631	0.0286903	0.826533	8.04103	3.44629	75.6217	0	958.872	0	0	0	0	0
hsa_circ_0074828	chr5:158621723-158630664:-	RNF145	circBase	332	2	8941	chr5:158609059-158621723|chr5:158630664-158634762	ENSG00000145860.11_3	ENST00000274542.6_1	NM_001199383	Ag04450, A549	ANNOTATED, CDS, coding, INTERNAL, OVCODE, OVEXON, UTR5	Salzman2013	4.54106	23.2807	0.029359	0.826533	7.98736	3.44629	302.487	537.149	0	102.985	0	0	0	0
hsa_circ_0007517	chr2:120639361-120640199:+	PTPN4	circBase	219	3	838	chr2:120635118-120639361|chr2:120640199-120643370	ENSG00000088179.8_3	ENST00000263708.6_1	NM_002830	Hs68_RNase, Hs68_control	ANNOTATED, CDS, coding, INTERNAL, OVCODE, OVEXON	Jeck2013	4.53079	23.1156	0.0302039	0.826533	7.97709	3.44629	302.487	268.575	383.549	0	0	0	0	0
chr11:93429485-93433352:+	chr11:93429485-93433352:+	CEP295	CIRCexplorer2	3603	2	3867	chr11:93428800-93429485|chr11:93433352-93435625	ENSG00000166004.14_4	ENST00000325212.10_3	NA	NA	NA	NA	4.52233	22.9803	0.0311417	0.826533	7.96862	3.44629	226.865	134.287	95.8872	514.924	0	0	0	0
chr15:85610244-85626875:+	chr15:85610244-85626875:+	PDE8A	CIRCexplorer2	392	4	16631	chr15:85607657-85610244|chr15:85626875-85632568	ENSG00000073417.14_4	ENST00000310298.8_4	NA	NA	NA	NA	4.49255	22.5109	0.0314872	0.826533	7.93885	3.44629	453.73	268.575	95.8872	102.985	0	0	0	0
chr1:42730785-42789498:-	chr1:42730785-42789498:-	FOXJ3	CIRCexplorer2	715	5	58713	chr1:42693637-42730785|chr1:42789498-42800595	ENSG00000198815.8_3	ENST00000372572.5_2	NA	NA	NA	NA	4.46886	22.1442	0.0409237	0.826533	7.91515	3.44629	302.487	134.287	383.549	102.985	0	0	0	0
hsa_circ_0000893	chr19:12790270-12791139:-	DHPS	circBase	471	4	869	chr19:12788210-12790270|chr19:12791139-12792373	ENSG00000095059.15_2	ENST00000210060.11_1	NM_001930	cd_19, Hs68_RNase, Hs68_control, K562, Hepg2, Gm12878, Ag04450, A549	ANNOTATED, CDS, coding, INTERNAL, OVCODE, OVEXON	Jeck2013, Memczak2013, Salzman2013	4.45818	21.9809	0.0413818	0.826533	7.90448	3.44629	226.865	201.431	383.549	102.985	0	0	0	0
chr13:41943225-41946966:+	chr13:41943225-41946966:+	NAA16	CIRCexplorer2	402	3	3741	chr13:41941788-41943225|chr13:41946966-41947772	ENSG00000172766.18_2	ENST00000379406.7_1	NA	NA	NA	NA	4.45311	21.9038	0.0408014	0.826533	7.8994	3.44629	226.865	470.006	191.774	0	0	0	0	0
chr9:87317073-87325706:+	chr9:87317073-87325706:+	NTRK2	CIRCexplorer2	371	4	8633	chr9:87285875-87317073|chr9:87325706-87338487	ENSG00000148053.15_2	ENST00000376213.5_1	NA	NA	NA	NA	4.45268	21.8972	0.0421802	0.826533	7.89897	3.44629	226.865	0	191.774	514.924	0	0	0	0
chr8:142170730-142173528:+	chr8:142170730-142173528:+	DENND3	CIRCexplorer2	253	2	2798	chr8:142166069-142170730|chr8:142173528-142175284	ENSG00000105339.10_3	ENST00000262585.6_3	NA	NA	NA	NA	4.44148	21.7279	0.041965	0.826533	7.88777	3.44629	0	402.862	191.774	308.954	0	0	0	0
chr12:10539501-10546466:-	chr12:10539501-10546466:-	KLRC4-KLRK1	CIRCexplorer2	328	4	6965	chr12:10532391-10539501|chr12:10546466-10560234	ENSG00000255819.7_3	ENST00000539300.5_1	NA	NA	NA	NA	4.43146	21.5776	0.0417043	0.826533	7.87775	3.44629	75.6217	604.293	191.774	0	0	0	0	0
hsa_circ_0043975	chr17:41353702-41355803:+	NBR1	circBase	259	3	2101	chr17:41352625-41353702|chr17:41355803-41361919	ENSG00000188554.13_2	ENST00000341165.10_2	NM_031858	Bj, Ag04450	ANNOTATED, CDS, coding, INTERNAL, OVCODE, OVEXON	Salzman2013	4.42632	21.5008	0.0422871	0.826533	7.87261	3.44629	302.487	201.431	383.549	0	0	0	0	0
chr4:39839475-39847500:-	chr4:39839475-39847500:-	PDS5A	CIRCexplorer2	671	4	8025	chr4:39827108-39839475|chr4:39847500-39850470	ENSG00000121892.14_3	ENST00000303538.12_1	NA	NA	NA	NA	4.41591	21.3463	0.0420511	0.826533	7.86221	3.44629	453.73	402.862	0	0	0	0	0	0
chr14:67859042-67859958:-	chr14:67859042-67859958:-	PLEK2	CIRCexplorer2	382	3	916	chr14:67857463-67859042|chr14:67859958-67862118	ENSG00000100558.8_2	ENST00000216446.8_1	NA	NA	NA	NA	4.41432	21.3227	0.043781	0.826533	7.86061	3.44629	0	0	0	926.863	0	0	0	0
hsa_circ_0012383	chr1:47834140-47838779:+	CMPK1	circBase	300	2	4639	chr1:47799788-47834140|chr1:47838779-47840580	ENSG00000162368.13_2	ENST00000371873.9_1	NM_016308	K562, Ag04450, Sknshra	ANNOTATED, CDS, coding, INTERNAL, OVCODE, OVEXON	Salzman2013	4.41056	21.2672	0.0426451	0.826533	7.85685	3.44629	680.595	0	191.774	0	0	0	0	0
chr7:91851215-91855996:-	chr7:91851215-91855996:-	KRIT1	CIRCexplorer2	574	4	4781	chr7:91844091-91851215|chr7:91855996-91863762	ENSG00000001631.15_3	ENST00000394507.5_2	NA	NA	NA	NA	4.40615	21.2024	0.043986	0.826533	7.85245	3.44629	0	0	95.8872	823.878	0	0	0	0
hsa_circ_0086694	chr9:33932559-33933626:-	UBAP2	circBase	206	2	1067	chr9:33927990-33932559|chr9:33933626-33934051	ENSG00000137073.21_3	ENST00000379239.8_1	NM_018449	K562, Hepg2, Helas3, H1hesc, Gm12878, Bj, Ag04450, A549, Nhek, Sknshra	ANNOTATED, CDS, coding, INTERNAL, OVCODE, OVEXON	Salzman2013	4.38489	20.8922	0.0438796	0.826533	7.83118	3.44629	226.865	67.1437	479.436	102.985	0	0	0	0
chr2:153431649-153437563:+	chr2:153431649-153437563:+	FMNL2	CIRCexplorer2	280	3	5914	chr2:153417549-153431649|chr2:153437563-153463852	ENSG00000157827.19_3	ENST00000288670.13_1	NA	NA	NA	NA	4.38095	20.8351	0.0446464	0.826533	7.82724	3.44629	75.6217	0	0	823.878	0	0	0	0
hsa_circ_0080496	chr7:72954211-72957974:-	BCL7B	circBase	268	2	3763	chr7:72952343-72954211|chr7:72957974-72966496	ENSG00000106635.7_2	ENST00000223368.6_1	NM_001707	K562, Helas3, Gm12878, Bj, Ag04450, Sknshra	ANNOTATED, CDS, coding, INTERNAL, OVCODE, OVEXON	Salzman2013	4.36205	20.5639	0.0439624	0.826533	7.80834	3.44629	0	537.149	95.8872	205.97	0	0	0	0
hsa_circ_0029625	chr13:20567202-20580726:+	ZMYM2	circBase	1522	4	13524	chr13:20534166-20567202|chr13:20580726-20593686	ENSG00000121741.16_3	ENST00000610343.4_1	NM_003453	K562, Sknshra, Mcf7	ANNOTATED, CDS, coding, INTERNAL, OVCODE, OVEXON, UTR5	Salzman2013	4.34761	20.3593	0.044875	0.826533	7.79391	3.44629	302.487	134.287	0	411.939	0	0	0	0
chr4:144449020-144451679:+	chr4:144449020-144451679:+	SMARCA5	CIRCexplorer2	357	3	2659	chr4:144447613-144449020|chr4:144451679-144456007	ENSG00000153147.5_2	ENST00000283131.3_1	NA	NA	NA	NA	4.34175	20.2767	0.0450442	0.826533	7.78804	3.44629	75.6217	268.575	191.774	308.954	0	0	0	0
chr14:106236629-106236674:-	chr14:106236629-106236674:-	IGHG3	CIRCexplorer2	45	1	45	chr14:106236486-106236629|chr14:106236674-106236817	ENSG00000211897.9_3	ENST00000641136.1_1	NA	NA	NA	NA	4.33201	20.1403	0.000337395	0.478257	9.43647	5.10446	0	940.012	575.323	1235.82	0	0	103.131	0
hsa_circ_0001722	chr7:90376995-90419967:+	CDK14	circBase	175	2	42972	chr7:90356126-90376995|chr7:90419967-90492489	ENSG00000058091.16_3	ENST00000380050.7_1	NM_012395	cd_19, Hs68_RNase, Hs68_control	ANNOTATED, CDS, coding, INTERNAL, OVCODE, OVEXON	Jeck2013, Memczak2013	3.72923	13.262	0.00873658	0.826533	8.80195	5.07273	0	268.575	383.549	1132.83	0	0	0	85.7454
hsa_circ_0000374	chr12:2929251-2930958:+	ITFG2	circBase	542	5	1707	chr12:2927443-2929251|chr12:2930958-2931959	ENSG00000111203.11_3	ENST00000228799.6_1	NM_018463	cd_19, Nhek, K562, Hsmm, Hepg2, Helas3, H1hesc, Gm12878, Bj, Ag04450, A549, Sknshra	ANNOTATED, CDS, coding, INTERNAL	Memczak2013, Salzman2013	3.69863	12.9837	0.0109103	0.826533	8.77117	5.07255	75.6217	268.575	671.21	720.894	0	0	0	85.7454
chr1:76198328-76216231:+	chr1:76198328-76216231:+	ACADM	CIRCexplorer2	827	8	17903	chr1:76190502-76198328|chr1:76216231-76226806	ENSG00000117054.13_3	ENST00000541113.5_1	NA	NA	NA	NA	3.55639	11.7646	0.0146853	0.826533	8.67113	5.11474	378.108	134.287	479.436	617.909	0	0	103.131	0
hsa_circ_0004096	chr13:114806475-114839312:-	RASA3	circBase	317	3	32837	chr13:114795363-114806475|chr13:114839312-114897909	ENSG00000185989.10_3	ENST00000334062.7_1	NM_007368	Hs68_RNase, Hs68_control, K562, Huvec, Hepg2, Helas3, H1hesc, Gm12878, Bj, Ag04450, Sknshra, Mcf7	ANNOTATED, CDS, coding, INTERNAL, OVCODE, OVEXON	Jeck2013, Salzman2013	3.54165	11.6451	0.0194492	0.826533	8.5736	5.03195	0	671.437	191.774	617.909	0	73.529	0	0
hsa_circ_0007622	chr7:65444385-65445396:-	GUSB	circBase	514	3	1011	chr7:65441189-65444385|chr7:65445396-65446960	ENSG00000169919.16_2	ENST00000304895.8_1	NM_000181	Hs68_RNase, Hs68_control	ANNOTATED, CDS, coding, INTERNAL, OVCODE, OVEXON	Jeck2013	3.50347	11.3409	0.0196869	0.826533	8.57494	5.07147	0	0	0	1544.77	0	0	0	85.7454
hsa_circ_0005231	chr8:117668094-117671219:-	EIF3H	circBase	418	3	3125	chr8:117661165-117668094|chr8:117671219-117738254	ENSG00000147677.10_3	ENST00000521861.5_2	NM_003756	Hs68_RNase, Hs68_control, K562, Hepg2, Helas3, Gm12878, A549	ANNOTATED, CDS, coding, INTERNAL, OVCODE, OVEXON	Jeck2013, Salzman2013	3.38073	10.416	0.0311855	0.826533	8.41043	5.0297	226.865	402.862	479.436	205.97	0	73.529	0	0
chr2:89082250-89092011:+	chr2:89082250-89092011:+	ANKRD36BP2	CIRCexplorer2	615	9	9761	chr2:89076090-89082250|chr2:89092011-89100615	ENSG00000230006.7_2	ENST00000622311.4_1	NA	NA	NA	NA	3.37593	10.3814	0.000899509	0.826533	9.6597	6.28377	0	0	1342.42	1956.71	0	73.529	0	171.491
hsa_circ_0003060	chr3:67546221-67548719:-	SUCLG2	circBase	305	2	2498	chr3:67451275-67546221|chr3:67548719-67559230	ENSG00000172340.14_3	ENST00000493112.5_2	NM_003848	Hs68_RNase, Hs68_control, Nhek, K562, Huvec, Hepg2, Helas3, H1hesc, Gm12878, Bj, Ag04450, A549, Sknshra	ANNOTATED, CDS, coding, INTERNAL, OVCODE, OVEXON	Jeck2013, Salzman2013	3.34843	10.1854	0.0308729	0.826533	8.41943	5.071	151.243	470.006	191.774	514.924	0	0	0	85.7454
hsa_circ_0007641	chr2:48555699-48573890:+	FOXN2	circBase	693	2	18191	chr2:48541953-48555699|chr2:48573890-48586185	ENSG00000170802.15_3	ENST00000340553.7_1	NM_002158	Hs68_RNase, Hs68_control	ANNOTATED, CDS, coding, INTERNAL, OVCODE, OVEXON, UTR5	Jeck2013	3.34427	10.156	0.0382719	0.826533	8.37361	5.02935	151.243	805.724	191.774	102.985	0	73.529	0	0
chr12:1289705-1299218:+	chr12:1289705-1299218:+	ERC1	CIRCexplorer2	614	4	9513	chr12:1250953-1289705|chr12:1299218-1345934	ENSG00000082805.19_3	ENST00000543086.7_1	NA	NA	NA	NA	3.34112	10.1339	0.030816	0.826533	8.41213	5.07101	831.838	268.575	191.774	0	0	0	0	85.7454
chr2:173423435-173460751:+	chr2:173423435-173460751:+	PDK1	CIRCexplorer2	1169	10	37316	chr2:173421074-173423435|chr2:173460751-173462340	ENSG00000152256.13_4	ENST00000410055.5_4	NA	NA	NA	NA	3.30282	9.86842	0.00541002	0.826533	9.1176	5.81479	151.243	67.1437	383.549	1647.76	0	0	0	171.491
hsa_circ_0061395	chr21:30698379-30702014:+	BACH1	circBase	1542	2	3635	chr21:30693835-30698379|chr21:30702014-30714719	ENSG00000156273.15_4	ENST00000286800.7_1	NM_206866	Nhek, K562, H1hesc, Gm12878, Ag04450, Sknshra	ANNOTATED, CDS, coding, INTERNAL, OVCODE, OVEXON	Salzman2013	3.29609	9.82247	0.000198572	0.478257	9.89593	6.59985	1588.05	671.437	671.21	823.878	0	294.116	0	0
hsa_circ_0000925	chr19:33406242-33417179:-	CEP89	circBase	485	4	10937	chr19:33392318-33406242|chr19:33417179-33417839	ENSG00000121289.17_3	ENST00000305768.9_3	NM_032816	HEK293, cd_19, Hs68_RNase, Hs68_control, Ag04450, Sknshra	ANNOTATED, CDS, coding, INTERNAL, OVCODE, OVEXON	Jeck2013, Memczak2013, Salzman2013	3.17185	9.01205	0.0483633	0.826533	8.20022	5.02836	0	537.149	383.549	205.97	0	73.529	0	0
chr7:8043537-8110761:+	chr7:8043537-8110761:+	GLCCI1	CIRCexplorer2	720	5	67224	chr7:8009438-8043537|chr7:8110761-8124526	ENSG00000106415.12_3	ENST00000223145.9_1	NA	NA	NA	NA	3.11731	8.67771	0.0160562	0.826533	8.87196	5.75464	75.6217	201.431	671.21	926.863	0	147.058	0	0
hsa_circ_0007881	chr12:96692646-96694138:-	CDK17	circBase	172	2	1492	chr12:96691499-96692646|chr12:96694138-96704829	ENSG00000059758.7_3	ENST00000261211.7_1	NM_001170464	Hs68_RNase, Hs68_control, K562, Huvec, Ag04450	ANNOTATED, CDS, coding, INTERNAL, OVCODE, OVEXON	Jeck2013, Salzman2013	3.09566	8.54843	0.0196301	0.826533	8.84953	5.75387	151.243	268.575	287.662	1132.83	0	147.058	0	0
hsa_circ_0064460	chr3:15073885-15076316:+	NR2C2	circBase	262	2	2431	chr3:15071959-15073885|chr3:15076316-15079506	ENSG00000177463.15_3	ENST00000425241.5_2	NM_003298	K562, Huvec, Hepg2, Helas3, H1hesc, Gm12878, Bj, Ag04450, A549, Sknshra	ANNOTATED, CDS, coding, INTERNAL, OVCODE, OVERLAPTX, OVEXON	Salzman2013	3.05696	8.32214	0.0480877	0.826533	8.20617	5.14921	378.108	0	671.21	102.985	117.321	0	0	0
hsa_circ_0002302	chr20:30904020-30904677:+	KIF3B	circBase	344	3	657	chr20:30898984-30904020|chr20:30904677-30914573	ENSG00000101350.7_2	ENST00000375712.3_1	NM_004798	Hs68_RNase, Hs68_control, Huvec, Gm12878, Bj, Ag04450	ANNOTATED, CDS, coding, INTERNAL, OVCODE, OVEXON	Jeck2013, Salzman2013	3.03186	8.17866	0.0482111	0.826533	8.18117	5.1493	75.6217	537.149	287.662	205.97	117.321	0	0	0
hsa_circ_0088333	chr9:123924133-123928458:+	CNTRL	circBase	566	4	4325	chr9:123922580-123924133|chr9:123928458-123929766	ENSG00000119397.16_2	ENST00000373855.5_2	NM_007018	K562, Gm12878, A549, Sknshra	ANNOTATED, CDS, coding, INTERNAL, OVCODE, OVEXON	Salzman2013	2.98355	7.90927	0.00698548	0.826533	9.24062	6.25707	378.108	1074.3	383.549	514.924	0	147.058	0	85.7454
hsa_circ_0024037	chr11:94178975-94180604:-	MRE11A	circBase	304	2	1629	chr11:94170401-94178975|chr11:94180604-94189441	ENSG00000020922.12_3	ENST00000323929.7_2	NM_005591	K562, Hepg2, Helas3, Bj, Ag04450, Nhek	ANNOTATED, CDS, coding, INTERNAL, OVCODE, OVEXON	Salzman2013	2.96206	7.79235	0.0277888	0.826533	8.71103	5.74897	151.243	201.431	287.662	1029.85	0	147.058	0	0
hsa_circ_0001459	chr4:178274461-178274882:+	NEIL3	circBase	421	1	421	chr4:178272703-178274461|chr4:178274882-178281656	ENSG00000109674.3_2	ENST00000264596.3_1	NM_018248	cd_19, neutr, Hs68_RNase, Hs68_control	ANNOTATED, CDS, coding, INTERNAL, OVCODE, OVEXON	Jeck2013, Memczak2013	2.92019	7.56946	0.0199435	0.826533	8.79961	5.87942	453.73	201.431	383.549	720.894	0	0	206.262	0
chr2:89100615-89104394:+	chr2:89100615-89104394:+	ANKRD36BP2	CIRCexplorer2	3779	1	3779	chr2:89092011-89100615|chr2:89104394-89104892	ENSG00000230006.7_2	ENST00000622311.4_1	NA	NA	NA	NA	2.7111	6.5482	0.00485307	0.826533	9.71591	7.00481	0	268.575	479.436	2677.6	0	0	309.393	171.491
hsa_circ_0070659	chr4:110580166-110581521:+	CCDC109B	circBase	247	2	1355	chr4:110481592-110580166|chr4:110581521-110585445	ENSG00000005059.15_3	ENST00000394650.6_1	NM_017918	Gm12878, Ag04450	ANNOTATED, CDS, coding, INTERNAL, OVCODE, OVEXON	Salzman2013	2.51104	5.70029	0.046354	0.826533	8.78089	6.26985	151.243	738.581	0	823.878	0	73.529	0	171.491
hsa_circ_0003641	chr11:108098321-108106561:+	ATM	circBase	526	4	8240	chr11:108093913-108098321|chr11:108106561-108114679	ENSG00000149311.18_2	ENST00000527805.5_1	NM_000051	Hs68_RNase, Hs68_control, K562, H1hesc, Gm12878, A549, Nhek	ANNOTATED, CDS, coding, INTERNAL, OVCODE, OVEXON, UTR5	Jeck2013, Salzman2013	2.48731	5.60731	0.03738	0.826533	8.80626	6.31895	0	1208.59	191.774	308.954	117.321	73.529	0	85.7454
hsa_circ_0008902	chr13:28830428-28835595:+	PAN3	circBase	411	3	5167	chr13:28794515-28830428|chr13:28835595-28840851	ENSG00000152520.13_3	ENST00000503791.5_1	NM_175854	Hs68_RNase, Hs68_control, Nhek, K562, Huvec, Hepg2, Helas3, H1hesc, Gm12878, Bj, Ag04450, A549, Sknshra, Mcf7	ANNOTATED, CDS, coding, INTERNAL, OVCODE, OVEXON	Jeck2013, Salzman2013	2.45627	5.48797	0.0267046	0.826533	9.05385	6.59758	378.108	604.293	383.549	720.894	0	220.587	0	85.7454
hsa_circ_0001314	chr3:56661064-56662642:-	FAM208A	circBase	392	3	1578	chr3:56659034-56661064|chr3:56662642-56667071	ENSG00000163946.13_3	ENST00000459993.5_1	NM_015224	cd_19, neutr	ANNOTATED, CDS, coding, INTERNAL	Memczak2013	2.4559	5.48654	0.0374164	0.826533	8.79993	6.34404	604.973	604.293	95.8872	411.939	117.321	0	0	171.491
hsa_circ_0000690	chr16:30495147-30495584:+	ITGAL	circBase	284	2	437	chr16:30492905-30495147|chr16:30495584-30500402	ENSG00000005844.17_3	ENST00000356798.10_1	NM_001114380	cd_19, cd_34, Gm12878	ANNOTATED, CDS, coding, INTERNAL	Memczak2013, Salzman2013	2.41594	5.33665	0.00222501	0.826533	11.1854	8.76943	226.865	6378.65	1150.65	1441.79	0	514.703	0	1114.69
hsa_circ_0023942	chr11:85733409-85742653:-	PICALM	circBase	322	3	9244	chr11:85726006-85733409|chr11:85742653-85779692	ENSG00000073921.17_3	ENST00000532317.5_1	NM_007166	K562, Huvec, Hepg2, Helas3, H1hesc, Gm12878, Bj, Ag04450, A549, Nhek, Nhlf, Sknshra	ANNOTATED, CDS, coding, INTERNAL, OVCODE, OVEXON	Salzman2013	2.37331	5.18127	0.00241574	0.826533	10.0662	7.69286	907.46	1342.87	1054.76	926.863	0	441.174	206.262	85.7454
hsa_circ_0006790	chr2:32142994-32145979:-	MEMO1	circBase	225	2	2985	chr2:32117203-32142994|chr2:32145979-32157135	ENSG00000162959.13_3	ENST00000295065.9_1	NM_015955	Hs68_RNase, Hs68_control, Nhek, K562, Huvec, Hsmm, Hepg2, Helas3, H1hesc, Gm12878, Ag04450, A549, Sknshra	ANNOTATED, CDS, coding, INTERNAL, OVCODE, OVEXON	Jeck2013, Salzman2013	2.37238	5.17793	0.031139	0.826533	9.03733	6.66496	151.243	268.575	958.872	720.894	0	147.058	206.262	0
hsa_circ_0060927	chr20:52773707-52788209:-	CYP24A1	circBase	1106	9	14502	chr20:52771300-52773707|chr20:52788209-52789447	ENSG00000019186.9_2	ENST00000216862.7_1	NM_000782	Nhek, Hmec, Hepg2, Helas3, Ag04450, A549, Sknshra, Mcf7	ANNOTATED, CDS, coding, INTERNAL, OVCODE, OVEXON, UTR3	Salzman2013	2.36359	5.14648	0.0150293	0.826533	9.33424	6.97066	529.352	0	1342.42	720.894	0	73.529	206.262	171.491
hsa_circ_0024193	chr11:108098321-108100050:+	ATM	circBase	361	3	1729	chr11:108093913-108098321|chr11:108100050-108106396	ENSG00000149311.18_2	ENST00000527805.5_1	NM_000051	H1hesc, Ag04450	ANNOTATED, CDS, coding, INTERNAL, OVCODE, OVEXON, UTR5	Salzman2013	2.14901	4.43522	0.00916833	0.826533	9.68366	7.53466	151.243	2215.74	191.774	617.909	0	220.587	0	428.727
hsa_circ_0003410	chr9:33996220-34017187:-	UBAP2	circBase	329	3	20967	chr9:33989124-33996220|chr9:34017187-34048822	ENSG00000137073.21_3	ENST00000379238.5_1	NM_018449	Hs68_RNase, Hs68_control, K562, Huvec, Helas3, H1hesc, Ag04450, A549, Nhek, Mcf7	ANNOTATED, CDS, coding, INTERNAL, OVCODE, OVEXON, UTR5	Jeck2013, Salzman2013	2.0725	4.20615	0.0492602	0.826533	9.04244	6.96994	529.352	470.006	958.872	102.985	0	73.529	206.262	171.491
hsa_circ_0000479	chr13:43528083-43544806:-	EPSTI1	circBase	375	5	16723	chr13:43500565-43528083|chr13:43544806-43566113	ENSG00000133106.14_3	ENST00000313640.11_1	NM_033255	cd_19, Hs68_RNase, Hs68_control	ANNOTATED, CDS, coding, INTERNAL, OVCODE, OVEXON	Jeck2013, Memczak2013	2.06686	4.18973	0.00747779	0.826533	10.1782	8.11129	226.865	2148.6	958.872	1235.82	0	367.645	309.393	342.982
hsa_circ_0000397	chr12:46622935-46648719:-	SLC38A1	circBase	645	5	25784	chr12:46602910-46622935|chr12:46648719-46662308	ENSG00000111371.15_3	ENST00000439706.5_1	NM_030674	HEK293, cd_19	ALT_ACCEPTOR, CDS, coding, INTERNAL, intronic, UTR5	Memczak2013	2.02062	4.05758	0.0244595	0.826533	9.68436	7.66374	680.595	2081.45	287.662	102.985	351.964	73.529	206.262	171.491
chr11:119155678-119156276:+	chr11:119155678-119156276:+	CBL	CIRCexplorer2	510	2	598	chr11:119149423-119155678|chr11:119156276-119158561	ENSG00000110395.6_3	ENST00000264033.5_1	NA	NA	NA	NA	1.98071	3.94688	0.0374774	0.826533	9.34336	7.36265	604.973	1477.16	95.8872	308.954	0	147.058	0	428.727
hsa_circ_0000853	chr18:56363597-56367823:+	MALT1	circBase	273	2	4226	chr18:56348568-56363597|chr18:56367823-56376609	ENSG00000172175.12_3	ENST00000348428.7_2	NM_173844	cd_19, Hs68_RNase, Hs68_control, H1hesc, Gm12878, Bj, Sknshra	ANNOTATED, CDS, coding, INTERNAL, OVCODE, OVEXON	Jeck2013, Memczak2013, Salzman2013	1.94807	3.85858	0.0458463	0.826533	9.40065	7.45258	831.838	1544.3	95.8872	102.985	117.321	0	206.262	342.982
hsa_circ_0007135	chr7:6840578-6841154:-	CCZ1B	circBase	287	2	576	chr7:6838910-6840578|chr7:6841154-6844568	ENSG00000146574.15_3	ENST00000316731.12_2	NM_198097	Hs68_RNase, Hs68_control, Nhek, K562, Gm12878, Ag04450	ANNOTATED, CDS, coding, INTERNAL, OVCODE, OVEXON	Jeck2013, Salzman2013	1.87654	3.67192	0.038599	0.826533	9.43928	7.56275	453.73	805.724	958.872	514.924	117.321	367.645	206.262	0
hsa_circ_0001439	chr4:129913321-129925031:-	SCLT1	circBase	396	4	11710	chr4:129891623-129913321|chr4:129925031-129960195	ENSG00000151466.11_3	ENST00000281142.9_3	NM_144643	cd_19, neutr, Hs68_RNase, Hs68_control, K562, Hepg2, Helas3, H1hesc, Gm12878, Bj, Ag04450, Nhek, Sknshra	ANNOTATED, CDS, coding, INTERNAL, OVCODE, OVEXON	Jeck2013, Memczak2013, Salzman2013	1.81156	3.51022	0.0058274	0.826533	10.913	9.10142	378.108	2618.6	3547.83	1132.83	469.286	955.878	618.786	85.7454
hsa_circ_0009076	chr1:52293467-52299842:-	NRD1	circBase	228	2	6375	chr1:52291054-52293467|chr1:52299842-52301802	ENSG00000078618.21_3	ENST00000352171.11_1	NM_002525	Hs68_RNase, Hs68_control, Nhek, K562, Huvec, Hepg2, Helas3, H1hesc, Gm12878, Bj, Ag04450, A549, Sknshra	ANNOTATED, CDS, coding, INTERNAL, OVCODE, OVEXON	Jeck2013, Salzman2013	1.75445	3.37397	0.035012	0.826533	9.64161	7.88716	756.217	134.287	575.323	1750.74	234.643	294.116	103.131	257.236
chr6:117010482-117013555:+	chr6:117010482-117013555:+	KPNA5	CIRCexplorer2	336	3	3073	chr6:117002715-117010482|chr6:117013555-117019866	ENSG00000196911.10_3	ENST00000413340.5_2	NA	NA	NA	NA	1.6915	3.22993	0.00776616	0.826533	11.1546	9.4631	1058.7	4498.63	2013.63	1441.79	351.964	1397.05	618.786	342.982
hsa_circ_0000392	chr12:42604156-42604482:-	YAF2	circBase	233	2	326	chr12:42593037-42604156|chr12:42604482-42631400	ENSG00000015153.14_2	ENST00000546726.5_1	NM_001190979	neutr, Hs68_RNase, Hs68_control	ALT_ACCEPTOR, ALT_DONOR, CDS, coding, INTERNAL, intronic, OVCODE, OVEXON	Jeck2013, Memczak2013	1.64081	3.1184	0.0240186	0.826533	10.3111	8.67024	680.595	1410.02	1725.97	1235.82	351.964	588.232	0	600.218
hsa_circ_0001771	chr7:155457868-155473602:+	RBM33	circBase	524	4	15734	chr7:155437613-155457868|chr7:155473602-155493466	ENSG00000184863.10_4	ENST00000287912.7_1	NM_053043	cd_19, Nhek, K562, Huvec, Helas3, Gm12878, Bj, Ag04450, A549, Sknshra	ANNOTATED, CDS, coding, INTERNAL	Memczak2013, Salzman2013	1.57405	2.97739	0.0490126	0.826533	9.8918	8.31775	151.243	2417.17	95.8872	1029.85	234.643	441.174	0	514.472
hsa_circ_0001860	chr9:37126308-37126939:+	ZCCHC7	circBase	631	1	631	chr9:37120620-37126308|chr9:37126939-37302184	ENSG00000147905.17_2	ENST00000336755.9_1	NM_032226	cd_19, cd_34, neutr, Hs68_RNase, Hs68_control, K562, Helas3, Gm12878, Bj, Ag04450, A549, Nhlf, Sknshra	ANNOTATED, CDS, coding, INTERNAL, OVCODE, OVEXON, UTR5	Jeck2013, Memczak2013, Salzman2013	1.48921	2.80736	0.0273734	0.826533	10.5452	9.05595	907.46	3155.75	767.097	1029.85	234.643	735.29	103.131	943.199
chr16:69404385-69406258:-	chr16:69404385-69406258:-	TERF2	CIRCexplorer2	234	2	1873	chr16:69402385-69404385|chr16:69406258-69418482	ENSG00000132604.10_3	ENST00000254942.7_1	NA	NA	NA	NA	1.30363	2.46849	0.048276	0.826533	10.7759	9.47229	1134.32	2081.45	2109.52	1647.76	351.964	514.703	1340.7	600.218

## Sheet: down_TP_vs_TN
#log2FC <= -0.585 #p-value cut-off <= 0.05 #q-value cut-off <= 1.00 #Condition pair: down_TP_vs_TN Column A: circRNA_ID, The ID of circRNA. Column B: Locus, The position of circRNA in reference genome. Column C: Gene_Name, The gene name of circRNA. Column D: Source, The source of circRNA. Column E: Length, The sequence length of circRNA. Column F: Exons_Num, The number of exons in the circRNA. Co…
CircRNA Annotation														DE Statistic				CPM
circRNA_ID	Locus	Gene_Name	Source	Length	Exons_Num	Genomic_Length	Flank_Intron	Gene_ID	Trans_ID	RefSeq_ID	Samples	Annotation	circRNA_Study	log2FC	Fold_Change	p_value	q_value	TP_CPM	TN_CPM	RE0002-TP-Y-1	RE0005-TP-Y-1	RE00013-TP-Y-1	RE00014-TP-Y-1	RE0002-TN-Y-1	RE0005-TN-Y-1	RE00013-TN-Y-1	RE00014-TN-Y-1
hsa_circ_0078328	chr6:152650864-152653025:-	SYNE1	circBase	1807	2	2161	chr6:152647768-152650864|chr6:152653025-152655142	ENSG00000131018.22_1	ENST00000341594.9_1	NM_182961	Huvec, Gm12878, Bj, Ag04450, A549, Sknshra	ANNOTATED, CDS, coding, INTERNAL, OVCODE, OVEXON	Salzman2013	-5.34042	0.0246816	0.002928	0.826533	3.44629	8.78671	0	0	0	0	0	661.761	515.655	514.472
hsa_circ_0088614	chr9:129154344-129184227:+	FAM125B	circBase	348	3	29883	chr9:129148937-129154344|chr9:129184227-129243647	ENSG00000196814.14_2	ENST00000361171.7_1	NM_033446	Helas3, A549, Nhek	ANNOTATED, CDS, coding, INTERNAL, OVCODE, OVERLAPTX, OVEXON	Salzman2013	-5.14874	0.0281888	0.00534168	0.826533	3.44629	8.59503	0	0	0	0	0	73.529	206.262	1200.44
hsa_circ_0003505	chr17:20910208-20911309:-	USP22	circBase	219	2	1101	chr17:20908303-20910208|chr17:20911309-20914463	ENSG00000124422.11_2	ENST00000261497.8_1	NM_015276	Hs68_RNase, Hs68_control, Nhek, K562, Huvec, Hepg2, Helas3, H1hesc, Gm12878, Bj, Ag04450, A549, Sknshra	ANNOTATED, CDS, coding, INTERNAL, OVCODE, OVEXON	Jeck2013, Salzman2013	-4.99569	0.0313435	0.00879881	0.826533	3.44629	8.44198	0	0	0	0	703.929	147.058	0	514.472
chr4:140314744-140325644:+	chr4:140314744-140325644:+	NAA15	CIRCexplorer2	225	2	10900	chr4:140307384-140314744|chr4:140325644-140339019	ENSG00000164134.12_2	ENST00000515576.1_1	NA	NA	NA	NA	-4.93082	0.0327851	0.0110099	0.826533	3.44629	8.37711	0	0	0	0	586.607	73.529	309.393	342.982
chr8:103283361-103285000:-	chr8:103283361-103285000:-	UBR5	CIRCexplorer2	356	2	1639	chr8:103282411-103283361|chr8:103285000-103287748	ENSG00000104517.12_3	ENST00000520539.5_1	NA	NA	NA	NA	-4.84795	0.0347234	0.0115716	0.826533	3.44629	8.29424	0	0	0	0	234.643	0	206.262	771.709
hsa_circ_0025887	chr12:40696590-40697936:+	LRRK2	circBase	281	2	1346	chr12:40693059-40696590|chr12:40697936-40699586	ENSG00000188906.14_3	ENST00000298910.11_1	NM_198578	Gm12878	ANNOTATED, CDS, coding, INTERNAL, OVCODE, OVEXON	Salzman2013	-4.82795	0.0352082	0.0146071	0.826533	3.44629	8.27424	0	0	0	0	0	367.645	825.048	0
hsa_circ_0018905	chr10:76910271-76928416:+	SAMD8	circBase	807	3	18145	chr10:76871480-76910271|chr10:76928416-76935823	ENSG00000156671.12_3	ENST00000372690.7_1	NM_144660	Nhek, K562, Hepg2, Gm12878, Bj, Ag04450, A549, Sknshra	ANNOTATED, CDS, coding, INTERNAL, OVCODE, OVEXON, UTR5	Salzman2013	-4.80462	0.0357819	0.0149833	0.826533	3.44629	8.25092	0	0	0	0	469.286	514.703	103.131	85.7454
hsa_circ_0065251	chr3:47676679-47677626:-	SMARCC1	circBase	270	2	947	chr3:47663831-47676679|chr3:47677626-47680214	ENSG00000173473.10_3	ENST00000254480.9_1	NM_003074	K562, Sknshra	ANNOTATED, CDS, coding, INTERNAL, OVCODE, OVEXON	Salzman2013	-4.78881	0.0361764	0.0151994	0.826533	3.44629	8.2351	0	0	0	0	234.643	367.645	206.262	342.982
chr12:8988850-8995957:+	chr12:8988850-8995957:+	A2ML1	CIRCexplorer2	833	6	7107	chr12:8988262-8988850|chr12:8995957-8998037	ENSG00000166535.19_2	ENST00000299698.11_1	NA	NA	NA	NA	-4.76793	0.0367038	0.0157757	0.826533	3.44629	8.21422	0	0	0	0	234.643	147.058	515.655	257.236
hsa_circ_0032377	chr14:71209067-71209308:-	MAP3K9	circBase	241	1	241	chr14:71206881-71209067|chr14:71209308-71215545	ENSG00000006432.15_3	ENST00000611979.4_1	NM_033141	A549, Mcf7	ANNOTATED, CDS, coding, INTERNAL, OVCODE, OVEXON	Salzman2013	-4.7556	0.0370187	0.0159846	0.826533	3.44629	8.2019	0	0	0	0	234.643	220.587	515.655	171.491
chr21:40581920-40587288:-	chr21:40581920-40587288:-	BRWD1	CIRCexplorer2	538	5	5368	chr21:40578200-40581920|chr21:40587288-40590077	ENSG00000185658.13_3	ENST00000333229.6_2	NA	NA	NA	NA	-4.75325	0.0370791	0.0155244	0.826533	3.44629	8.19954	0	0	0	0	0	882.349	206.262	0
hsa_circ_0003434	chr17:43552465-43555513:-	PLEKHM1	circBase	875	2	3048	chr17:43545959-43552465|chr17:43555513-43559802	ENSG00000225190.10_3	ENST00000430334.7_1		Hs68_RNase, Hs68_control	INTERGENIC	Jeck2013	-4.70577	0.0383197	0.0207887	0.826533	3.44629	8.15206	0	0	0	0	234.643	220.587	206.262	428.727
chr14:100380515-100381034:+	chr14:100380515-100381034:+	EML1	CIRCexplorer2	258	2	519	chr14:100377913-100380515|chr14:100381034-100384118	ENSG00000066629.16_3	ENST00000327921.13_1	NA	NA	NA	NA	-4.66699	0.0393638	0.0216714	0.826533	3.44629	8.11328	0	0	0	0	0	294.116	412.524	342.982
hsa_circ_0055275	chr2:74392344-74394234:-	MOB1A	circBase	228	2	1890	chr2:74386381-74392344|chr2:74394234-74399712	ENSG00000114978.17_2	ENST00000396049.4_1	NM_018221	K562, Huvec, H1hesc, Gm12878, Bj	ANNOTATED, CDS, coding, INTERNAL, OVCODE, OVEXON	Salzman2013	-4.59415	0.0414022	0.0305013	0.826533	3.44629	8.04044	0	0	0	0	0	0	1031.31	0
hsa_circ_0002818	chrX:2326785-2343345:-	DHRSX	circBase	177	2	16560	chrX:2209644-2326785|chrX:2343345-2418857	ENSG00000169084.13_3	ENST00000334651.10_1		Hs68_RNase, Hs68_control, K562, Hepg2, H1hesc, Gm12878, Bj, Ag04450, Nhek, Sknshra	INTERGENIC	Jeck2013, Salzman2013	-4.59415	0.0414022	0.0305013	0.826533	3.44629	8.04044	0	0	0	0	0	0	1031.31	0
hsa_circ_0073036	chr5:74639677-74641483:+	HMGCR	circBase	285	3	1806	chr5:74638595-74639677|chr5:74641483-74643028	ENSG00000113161.15_3	ENST00000511206.5_1	NM_000859	K562, Helas3, H1hesc, Gm12878, Nhek, Sknshra	ANNOTATED, CDS, coding, INTERNAL, OVCODE, OVEXON	Salzman2013	-4.59238	0.0414529	0.0287067	0.826533	3.44629	8.03868	0	0	0	0	0	955.878	0	0
chr14:102372738-102376027:+	chr14:102372738-102376027:+	PPP2R5C	CIRCexplorer2	230	2	3289	chr14:102368226-102372738|chr14:102376027-102378737	ENSG00000078304.19_3	ENST00000422945.6_1	NA	NA	NA	NA	-4.57709	0.0418947	0.0297305	0.826533	3.44629	8.02338	0	0	0	0	0	588.232	206.262	171.491
chr10:93609268-93611093:+	chr10:93609268-93611093:+	TNKS2	CIRCexplorer2	204	2	1825	chr10:93608392-93609268|chr10:93611093-93614785	ENSG00000107854.5_2	ENST00000371627.4_1	NA	NA	NA	NA	-4.57622	0.0419198	0.0305015	0.826533	3.44629	8.02252	0	0	0	0	469.286	441.174	0	85.7454
hsa_circ_0006027	chr11:47505004-47506075:-	CELF1	circBase	215	2	1071	chr11:47504408-47505004|chr11:47506075-47508301	ENSG00000149187.18_4	ENST00000310513.10_2	NM_006560	Hs68_RNase, Hs68_control, K562, H1hesc, Gm12878, Bj, Ag04450, Nhek	ANNOTATED, CDS, coding, INTERNAL, OVCODE, OVEXON	Jeck2013, Salzman2013	-4.54789	0.0427514	0.0322157	0.826533	3.44629	7.99418	0	0	0	0	469.286	147.058	206.262	171.491
chr12:122773035-122803895:-	chr12:122773035-122803895:-	CLIP1	CIRCexplorer2	398	4	30860	chr12:122763692-122773035|chr12:122803895-122812493	ENSG00000130779.19_3	ENST00000361654.8_3	NA	NA	NA	NA	-4.52354	0.0434789	0.0329905	0.826533	3.44629	7.96983	0	0	0	0	0	73.529	721.917	171.491
hsa_circ_0037353	chr16:1872300-1873038:-	HAGH	circBase	238	2	738	chr16:1870015-1872300|chr16:1873038-1876712	ENSG00000063854.12_2	ENST00000397356.7_1	NM_001040427	Nhek, K562, Huvec, Hepg2, Helas3, H1hesc, Gm12878, Bj, Ag04450, A549, Sknshra	ANNOTATED, CDS, coding, INTERNAL, OVCODE, OVEXON, UTR5	Salzman2013	-4.5196	0.0435979	0.0323067	0.826533	3.44629	7.96589	0	0	0	0	117.321	220.587	0	600.218
hsa_circ_0003084	chr9:5732387-5738538:+	KIAA1432	circBase	181	2	6151	chr9:5720750-5732387|chr9:5738538-5742868	ENSG00000107036.11_2	ENST00000251879.10_1	NM_020829	Hs68_RNase, Hs68_control, Hepg2, Gm12878, Sknshra	ANNOTATED, CDS, coding, INTERNAL, OVCODE, OVEXON	Jeck2013, Salzman2013	-4.46505	0.0452779	0.0421659	0.826533	3.44629	7.91134	0	0	0	0	234.643	661.761	0	0
chr6:148761319-148795358:+	chr6:148761319-148795358:+	SASH1	CIRCexplorer2	342	5	34039	chr6:148711398-148761319|chr6:148795358-148808749	ENSG00000111961.17_3	ENST00000367467.7_1	NA	NA	NA	NA	-4.42408	0.0465822	0.0436753	0.826533	3.44629	7.87037	0	0	0	0	0	73.529	206.262	600.218
chr1:29379615-29391670:+	chr1:29379615-29391670:+	EPB41	CIRCexplorer2	548	5	12055	chr1:29365938-29379615|chr1:29391670-29424318	ENSG00000159023.19_3	ENST00000343067.8_1	NA	NA	NA	NA	-4.41861	0.0467591	0.0454348	0.826533	3.44629	7.8649	0	0	0	0	938.571	0	0	0
hsa_circ_0007847	chr14:25325141-25326363:-	STXBP6	circBase	297	2	1222	chr14:25288400-25325141|chr14:25326363-25443870	ENSG00000168952.15_2	ENST00000396700.5_1	NM_014178	Hs68_RNase, Hs68_control, Hepg2, Helas3, Gm12878	ANNOTATED, CDS, coding, INTERNAL, OVCODE, OVEXON	Jeck2013, Salzman2013	-4.41861	0.0467591	0.0454348	0.826533	3.44629	7.8649	0	0	0	0	938.571	0	0	0
hsa_circ_0057805	chr2:203378441-203379702:+	BMPR2	circBase	203	2	1261	chr2:203332412-203378441|chr2:203379702-203383544	ENSG00000204217.13_3	ENST00000374580.8_1	NM_001204	Nhek, Hepg2, Helas3, H1hesc, Gm12878	ANNOTATED, CDS, coding, INTERNAL, OVCODE, OVEXON	Salzman2013	-4.41861	0.0467591	0.0454348	0.826533	3.44629	7.8649	0	0	0	0	938.571	0	0	0
hsa_circ_0076347	chr6:42541471-42562042:+	UBR2	circBase	453	3	20571	chr6:42532135-42541471|chr6:42562042-42571325	ENSG00000024048.10_2	ENST00000372903.6_1	NM_015255	Gm12878, Ag04450, A549	ANNOTATED, CDS, coding, INTERNAL, OVCODE, OVEXON	Salzman2013	-4.40964	0.0470507	0.0434718	0.826533	3.44629	7.85593	0	0	0	0	0	588.232	0	257.236
chrX:10096027-10096748:+	chrX:10096027-10096748:+	WWC3	CIRCexplorer2	326	2	721	chrX:10094346-10096027|chrX:10096748-10097995	ENSG00000047644.18_3	ENST00000380861.8_2	NA	NA	NA	NA	-4.39846	0.0474166	0.0443007	0.826533	3.44629	7.84476	0	0	0	0	0	0	0	857.454
chr1:234586173-234608557:-	chr1:234586173-234608557:-	TARBP1	CIRCexplorer2	930	9	22384	chr1:234584325-234586173|chr1:234608557-234613918	ENSG00000059588.9_2	ENST00000040877.1_1	NA	NA	NA	NA	-4.38711	0.0477911	0.0446848	0.826533	3.44629	7.83341	0	0	0	0	0	441.174	412.524	0
hsa_circ_0010459	chr1:21167348-21212864:-	EIF4G3	circBase	1808	12	45516	chr1:21155765-21167348|chr1:21212864-21220009	ENSG00000075151.20_3	ENST00000374935.7_1	NM_001198801	K562, Huvec	ANNOTATED, CDS, coding, INTERNAL, OVCODE, OVERLAPTX, OVEXON	Salzman2013	-4.35975	0.0487063	0.0461595	0.826533	3.44629	7.80604	0	0	0	0	469.286	220.587	0	171.491
hsa_circ_0014613	chr1:155691307-155695810:+	DAP3	circBase	304	3	4503	chr1:155679615-155691307|chr1:155695810-155697398	ENSG00000132676.15_4	ENST00000471642.6_1	NM_001199849	Nhek, K562, Hepg2, Helas3, H1hesc, Gm12878, Ag04450, A549, Sknshra, Mcf7	ANNOTATED, CDS, coding, INTERNAL, OVCODE, OVEXON	Salzman2013	-3.90998	0.0665242	0.00503896	0.826533	5.02998	8.93996	0	0	0	102.985	821.25	367.645	412.524	342.982
hsa_circ_0004981	chr1:202724398-202733273:-	KDM5B	circBase	827	6	8875	chr1:202722195-202724398|chr1:202733273-202736053	ENSG00000117139.16_3	ENST00000367265.7_1	NM_006618	Hs68_RNase, Hs68_control, K562, Hmec, Helas3, H1hesc, Bj, Ag04450, Sknshra, Mcf7	ANNOTATED, CDS, coding, INTERNAL, OVCODE, OVEXON	Jeck2013, Salzman2013	-3.56329	0.0845946	0.0195746	0.826533	5.03829	8.60158	0	0	0	102.985	469.286	147.058	928.179	0
hsa_circ_0004720	chr19:5039846-5047680:+	KDM4B	circBase	485	3	7834	chr19:5033042-5039846|chr19:5047680-5071020	ENSG00000127663.14_3	ENST00000611640.4_1	NM_015015	Hs68_RNase, Hs68_control, K562, Hsmm, Hepg2, Helas3, H1hesc, Gm12878, Bj, Ag04450, A549, Nhek, Sknshra, Mcf7	ANNOTATED, CDS, coding, INTERNAL, OVCODE, OVEXON	Jeck2013, Salzman2013	-3.48028	0.0896046	0.0251301	0.826533	5.02345	8.50373	0	0	95.8872	0	469.286	147.058	825.048	0
chr18:6301901-6312055:-	chr18:6301901-6312055:-	L3MBTL4	CIRCexplorer2	217	3	10154	chr18:6264037-6301901|chr18:6312055-6367612	ENSG00000154655.15_4	ENST00000400105.6_2	NA	NA	NA	NA	-3.44201	0.0920135	0.0250429	0.826533	5.03978	8.4818	0	0	0	102.985	117.321	367.645	103.131	771.709
hsa_circ_0001876	chr9:102722198-102722437:+	STX17	circBase	167	2	239	chr9:102713567-102722198|chr9:102722437-102729934	ENSG00000136874.10_3	ENST00000259400.10_2	NM_017919	cd_34, Hs68_RNase, Hs68_control	ANNOTATED, CDS, coding, INTERNAL, OVCODE, OVEXON	Jeck2013, Memczak2013	-3.43896	0.0922086	0.00569739	0.826533	5.6869	9.12585	151.243	0	0	0	469.286	808.82	825.048	85.7454
hsa_circ_0057608	chr2:197777605-197786910:-	PGAP1	circBase	586	4	9305	chr2:197767466-197777605|chr2:197786910-197791193	ENSG00000197121.14_2	ENST00000423035.5_1	NM_024989	Nhek, H1hesc, Gm12878, Bj, A549, Sknshra	ALT_ACCEPTOR, CDS, coding, INTERNAL, intronic, OVCODE, OVEXON	Salzman2013	-3.38981	0.0954035	0.0390438	0.826533	4.96463	8.35445	75.6217	0	0	0	469.286	147.058	412.524	257.236
hsa_circ_0009581	chr1:8555122-8601377:-	RERE	circBase	379	4	46255	chr1:8526083-8555122|chr1:8601377-8616533	ENSG00000142599.17_4	ENST00000337907.7_3	NM_012102	Nhek, K562, Helas3, H1hesc, Gm12878, Bj, Ag04450, A549, Sknshra	ANNOTATED, CDS, coding, INTERNAL, OVCODE, OVERLAPTX, OVEXON	Salzman2013	-3.37125	0.0966391	0.0391649	0.826533	4.9646	8.33585	75.6217	0	0	0	586.607	147.058	103.131	428.727
hsa_circ_0015373	chr1:176085759-176105683:-	RFWD2	circBase	195	3	19924	chr1:176055026-176085759|chr1:176105683-176118141	ENSG00000143207.19_3	ENST00000367667.5_1	NM_022457	K562, Hepg2, H1hesc, Gm12878, Bj, A549, Sknshra	ANNOTATED, CDS, coding, INTERNAL, OVCODE, OVEXON	Salzman2013	-3.33883	0.0988355	0.0482012	0.826533	4.93219	8.27102	0	67.1437	0	0	117.321	73.529	309.393	685.963
chr6:2836089-2836257:-	chr6:2836089-2836257:-	SERPINB1	CIRCexplorer2	168	1	168	chr6:2834246-2836089|chr6:2836257-2836341	ENSG00000021355.12_2	ENST00000380739.5_1	NA	NA	NA	NA	-3.31844	0.100242	0.0114385	0.826533	5.68551	9.00395	151.243	0	0	0	0	1029.41	412.524	514.472
hsa_circ_0009156	chr15:90414706-90432372:-	AP3S2	circBase	276	3	17666	chr15:90380954-90414706|chr15:90432372-90437112	ENSG00000157823.16_3	ENST00000336418.8_1	NR_023361	Hs68_RNase, Hs68_control, Nhek, K562, Hepg2, Helas3, Gm12878, A549	ANNOTATED, INTERNAL, ncRNA, OVCODE, OVEXON	Jeck2013, Salzman2013	-3.29273	0.102044	0.0499683	0.826533	4.93126	8.22399	0	67.1437	0	0	1055.89	147.058	0	0
hsa_circ_0008641	chr14:75016565-75022396:-	LTBP2	circBase	959	5	5831	chr14:75002703-75016565|chr14:75022396-75052556	ENSG00000119681.11_3	ENST00000261978.8_2	NM_000428	Hs68_RNase, Hs68_control	ANNOTATED, CDS, coding, INTERNAL, OVCODE, OVEXON	Jeck2013	-3.27876	0.103037	0.0483604	0.826533	4.96445	8.24322	75.6217	0	0	0	117.321	441.174	515.655	85.7454
chr10:75576780-75583842:-	chr10:75576780-75583842:-	CAMK2G	CIRCexplorer2	265	4	7062	chr10:75575005-75576780|chr10:75583842-75597225	ENSG00000148660.20_2	ENST00000351293.7_1	NA	NA	NA	NA	-3.27052	0.103627	0.0477233	0.826533	5.02473	8.29526	0	0	95.8872	0	0	294.116	206.262	685.963
chr5:111570330-111576507:-	chr5:111570330-111576507:-	EPB41L4A	CIRCexplorer2	292	3	6177	chr5:111545679-111570330|chr5:111576507-111594925	ENSG00000129595.12_3	ENST00000621003.4_1	NA	NA	NA	NA	-3.2278	0.106742	0.0496585	0.826533	4.96418	8.19198	75.6217	0	0	0	0	294.116	206.262	600.218
hsa_circ_0003146	chr19:48229068-48229481:+	EHD2	circBase	413	1	413	chr19:48221863-48229068|chr19:48229481-48239625	ENSG00000024422.11_3	ENST00000263277.7_1	NM_014601	Hs68_RNase, Hs68_control, Nhek, Hsmm, Hepg2, Helas3, Bj	ANNOTATED, CDS, coding, INTERNAL, OVCODE, OVEXON	Jeck2013, Salzman2013	-2.89925	0.134041	0.043409	0.826533	5.71636	8.61561	0	67.1437	0	102.985	351.964	294.116	721.917	171.491
hsa_circ_0009732	chr1:10471474-10473308:+	PGD	circBase	325	2	1834	chr1:10468197-10471474|chr1:10473308-10477043	ENSG00000142657.20_3	ENST00000270776.12_1	NM_002631	Hepg2, Helas3, Gm12878, A549	ANNOTATED, CDS, coding, INTERNAL, OVCODE, OVEXON	Salzman2013	-2.84134	0.139531	0.0298675	0.826533	5.62748	8.46882	0	134.287	0	0	234.643	147.058	928.179	85.7454
hsa_circ_0002925	chr9:115336336-115337531:+	KIAA1958	circBase	1195	1	1195	chr9:115249398-115336336|chr9:115337531-115407929	ENSG00000165185.14_4	ENST00000337530.10_4	NM_133465	Hs68_RNase, Hs68_control, K562, Huvec, Hsmm, Hepg2, Helas3, H1hesc, Gm12878, Bj, Ag04450, A549, Nhek, Sknshra, Mcf7	ANNOTATED, CDS, coding, INTERNAL, OVCODE, OVEXON, UTR5	Jeck2013, Salzman2013	-2.79981	0.143606	0.030341	0.826533	5.627	8.42681	0	134.287	0	0	117.321	514.703	515.655	171.491
chr10:97141441-97170534:-	chr10:97141441-97170534:-	SORBS1	CIRCexplorer2	705	7	29093	chr10:97135813-97141441|chr10:97170534-97174250	ENSG00000095637.21_3	ENST00000371227.8_1	NA	NA	NA	NA	-2.60919	0.163891	0.028952	0.826533	6.29676	8.90595	0	0	0	308.954	117.321	735.29	206.262	771.709
chr18:44526019-44526886:+	chr18:44526019-44526886:+	KATNAL2	CIRCexplorer2	289	2	867	chr18:44497889-44526019|chr18:44526886-44601647	ENSG00000167216.16_4	ENST00000592005.5_1	NA	NA	NA	NA	-2.54924	0.170845	0.0491528	0.826533	6.20435	8.75359	151.243	0	0	102.985	0	441.174	618.786	600.218
hsa_circ_0003759	chr3:188326948-188327632:+	LPP	circBase	684	1	684	chr3:188242575-188326948|chr3:188327632-188426054	ENSG00000145012.13_3	ENST00000448637.5_1	NM_005578	Hs68_RNase, Hs68_control, Nhek, Hsmm, Hepg2, Helas3, Bj, Ag04450, A549, Nhlf	ANNOTATED, CDS, coding, INTERNAL, OVCODE, OVEXON	Jeck2013, Salzman2013	-2.49599	0.177269	0.0239222	0.826533	6.44475	8.94074	0	268.575	0	0	234.643	514.703	825.048	342.982
chr6:168271062-168290006:+	chr6:168271062-168290006:+	AFDN	CIRCexplorer2	711	5	18944	chr6:168265426-168271062|chr6:168290006-168291541	ENSG00000130396.20_3	ENST00000366806.6_1	NA	NA	NA	NA	-2.34401	0.196962	0.0132561	0.826533	7.29215	9.63617	378.108	0	0	205.97	117.321	1544.11	721.917	685.963
hsa_circ_0088633	chr9:130101923-130104613:+	GARNL3	circBase	223	2	2690	chr9:130100440-130101923|chr9:130104613-130106513	ENSG00000136895.18_4	ENST00000435213.6_2	NM_032293	K562, Hepg2, H1hesc, Gm12878, A549, Sknshra, Mcf7	ANNOTATED, CDS, coding, INTERNAL, OVCODE, OVEXON	Salzman2013	-2.30829	0.2019	0.0406095	0.826533	6.63754	8.94583	0	0	383.549	0	351.964	441.174	618.786	514.472
hsa_circ_0007127	chr12:70671911-70704797:+	CNOT2	circBase	266	2	32886	chr12:70637260-70671911|chr12:70704797-70713077	ENSG00000111596.11_2	ENST00000552231.5_1	NR_037615	Hs68_RNase, Hs68_control, K562, Hepg2, Helas3, H1hesc, Ag04450, A549, Sknshra	ANNOTATED, INTERNAL, ncRNA, OVCODE, OVEXON	Jeck2013, Salzman2013	-2.27728	0.206286	0.0150466	0.826533	7.0643	9.34158	151.243	134.287	95.8872	102.985	234.643	588.232	1031.31	685.963
hsa_circ_0000226	chr10:27821435-27822923:+	RAB18	circBase	259	3	1488	chr10:27798849-27821435|chr10:27822923-27826804	ENSG00000099246.16_2	ENST00000611151.4_1	NM_021252	cd_19, Hs68_RNase, Hs68_control, K562	ANNOTATED, CDS, coding, INTERNAL, OVCODE, OVEXON	Jeck2013, Memczak2013, Salzman2013	-2.27596	0.206475	0.0480607	0.826533	6.47229	8.74825	151.243	134.287	0	0	1173.21	441.174	103.131	0
hsa_circ_0000067	chr1:46032240-46032692:+	AKR1A1	circBase	272	2	452	chr1:46027550-46032240|chr1:46032692-46033653	ENSG00000117448.13_3	ENST00000372070.7_1	NM_001202413	cd_19, Hs68_RNase, Hs68_control, Nhek, K562, Huvec, Hepg2, Helas3, H1hesc, Gm12878, Bj, Ag04450, A549, Nhlf, Sknshra	ANNOTATED, CDS, coding, INTERNAL, OVCODE, OVEXON	Jeck2013, Memczak2013, Salzman2013	-2.25735	0.209156	0.0345913	0.826533	6.87714	9.13448	151.243	0	287.662	0	938.571	367.645	412.524	514.472
hsa_circ_0001202	chr22:17525762-17528316:+	TCONS_l2_00017566	circBase	231	2	2554	chr22:17518234-17525762|chr22:17528316-17537962	ENSG00000237438.7_3	ENST00000441006.5_1	TCONS_l2_00017566	cd_19, neutr, Hs68_RNase, Hs68_control	ANNOTATED, INTERNAL, ncRNA, OVEXON	Jeck2013, Memczak2013	-2.21433	0.215487	0.0309606	0.826533	6.82225	9.03658	75.6217	134.287	191.774	0	234.643	808.82	825.048	171.491
hsa_circ_0020072	chr10:116247716-116251637:-	ABLIM1	circBase	147	2	3921	chr10:116245139-116247716|chr10:116251637-116286418	ENSG00000099204.18_3	ENST00000392952.7_1	NM_001003408	Hepg2, Helas3, A549	ANNOTATED, CDS, coding, INTERNAL, OVCODE, OVEXON	Salzman2013	-2.17652	0.221209	0.035773	0.826533	7.08821	9.26473	302.487	0	95.8872	102.985	938.571	735.29	412.524	342.982
hsa_circ_0008518	chr9:35295692-35313986:+	UNC13B	circBase	641	3	18294	chr9:35259047-35295692|chr9:35313986-35366943	ENSG00000198722.14_4	ENST00000617908.4_1	NM_006377	Hs68_RNase, Hs68_control, Huvec, Hepg2, Bj, Ag04450, Sknshra	ANNOTATED, CDS, coding, INTERNAL, OVCODE, OVEXON	Jeck2013, Salzman2013	-2.11253	0.231241	0.0244748	0.826533	7.24231	9.35484	302.487	134.287	0	102.985	117.321	1029.41	515.655	857.454
hsa_circ_0007843	chr11:128993340-129034322:-	ARHGAP32	circBase	286	3	40982	chr11:128963602-128993340|chr11:129034322-129061977	ENSG00000134909.18_2	ENST00000310343.13_1	NM_001142685	Hs68_RNase, Hs68_control, H1hesc, A549, Nhek	ANNOTATED, CDS, coding, INTERNAL, OVCODE, OVEXON	Jeck2013, Salzman2013	-2.10057	0.233166	0.03584	0.826533	7.14072	9.24129	0	67.1437	479.436	0	351.964	1102.94	721.917	171.491
hsa_circ_0002153	chrX:107083899-107097934:+	MID2	circBase	812	2	14035	chrX:107069660-107083899|chrX:107097934-107147187	ENSG00000080561.13_3	ENST00000262843.10_2	NM_012216	Hs68_RNase, Hs68_control, Huvec, Helas3, Bj, Ag04450, A549, Nhek, Mcf7	ANNOTATED, CDS, coding, INTERNAL, OVCODE, OVEXON	Jeck2013, Salzman2013	-2.08524	0.235658	0.0144639	0.826533	7.79966	9.8849	302.487	67.1437	287.662	205.97	1759.82	735.29	515.655	771.709
hsa_circ_0073222	chr5:80911291-80946158:-	SSBP2	circBase	220	3	34867	chr5:80809536-80911291|chr5:80946158-81046799	ENSG00000145687.16_3	ENST00000320672.8_1	NM_012446	K562, Ag04450, Nhek, Sknshra	ANNOTATED, CDS, coding, INTERNAL, OVCODE, OVEXON	Salzman2013	-2.07362	0.237562	0.0234706	0.826533	7.52328	9.5969	0	134.287	383.549	205.97	0	1176.46	515.655	1286.18
hsa_circ_0001608	chr6:43023282-43024183:-	MRPL2	circBase	440	4	901	chr6:43022224-43023282|chr6:43024183-43025802	ENSG00000112651.11_2	ENST00000388752.7_1	NM_015950	cd_19, cd_34, Hs68_RNase, Hs68_control	ANNOTATED, CDS, coding, INTERNAL, OVCODE, OVEXON	Jeck2013, Memczak2013	-2.04071	0.243044	0.042871	0.826533	7.15077	9.19148	151.243	0	95.8872	308.954	0	808.82	309.393	1114.69
chr4:140810510-140812121:-	chr4:140810510-140812121:-	MAML3	CIRCexplorer2	1611	1	1611	chr4:140651821-140810510|chr4:140812121-141074013	ENSG00000196782.12_2	ENST00000509479.6_1	NA	NA	NA	NA	-2.03813	0.243479	0.0204265	0.826533	7.56807	9.60619	378.108	201.431	0	102.985	938.571	808.82	825.048	514.472
hsa_circ_0002059	chr1:118003110-118045592:+	MAN1A2	circBase	843	6	42482	chr1:117984947-118003110|chr1:118045592-118065446	ENSG00000198162.12_3	ENST00000356554.7_1	NM_006699	Hs68_RNase, Hs68_control	ANNOTATED, CDS, coding, INTERNAL, OVCODE, OVEXON	Jeck2013	-2.02515	0.24568	0.0315645	0.826533	7.38254	9.40769	378.108	201.431	0	0	938.571	588.232	206.262	943.199
hsa_circ_0083443	chr8:17570722-17581342:-	MTUS1	circBase	336	3	10620	chr8:17542051-17570722|chr8:17581342-17581610	ENSG00000129422.14_3	ENST00000520196.5_1	NM_001001924	Nhek	ANNOTATED, CDS, coding, INTERNAL, OVCODE, OVEXON	Salzman2013	-1.8593	0.27561	0.0448527	0.826533	7.55869	9.41799	75.6217	0	575.323	102.985	234.643	588.232	1443.83	428.727
hsa_circ_0006473	chr4:148867767-148887990:+	ARHGAP10	circBase	413	4	20223	chr4:148861050-148867767|chr4:148887990-148944413	ENSG00000071205.11_2	ENST00000336498.7_1	NM_024605	Hs68_RNase, Hs68_control, Gm12878, Ag04450, Sknshra	ANNOTATED, CDS, coding, INTERNAL, OVCODE, OVEXON	Jeck2013, Salzman2013	-1.85525	0.276386	0.040072	0.826533	7.67424	9.52949	302.487	0	287.662	205.97	1994.46	588.232	412.524	0
chr13:78133938-78171724:+	chr13:78133938-78171724:+	SCEL	CIRCexplorer2	570	9	37786	chr13:78130848-78133938|chr13:78171724-78173463	ENSG00000136155.16_2	ENST00000535157.5_1	NA	NA	NA	NA	-1.84947	0.277494	0.0171581	0.826533	8.36379	10.2133	604.973	0	479.436	205.97	703.929	1249.99	1443.83	1286.18
hsa_circ_0002301	chr14:31596990-31602881:-	HECTD1	circBase	1403	4	5891	chr14:31592253-31596990|chr14:31602881-31604077	ENSG00000092148.12_3	ENST00000611816.4_2	NM_015382	Hs68_RNase, Hs68_control, Nhek, K562, Hepg2, Helas3, Bj, Ag04450, A549, Sknshra	ANNOTATED, CDS, coding, INTERNAL, OVCODE, OVEXON	Jeck2013, Salzman2013	-1.7699	0.29323	0.0390793	0.826533	7.78211	9.55201	226.865	134.287	479.436	0	821.25	588.232	1237.57	342.982
hsa_circ_0086414	chr9:16435552-16437522:-	BNC2	circBase	1970	1	1970	chr9:16419647-16435552|chr9:16437522-16552527	ENSG00000173068.17_3	ENST00000380672.8_1	NM_017637	Huvec, H1hesc, Gm12878, Bj, Ag04450, A549, Nhlf, Sknshra	ANNOTATED, CDS, coding, INTERNAL, OVCODE, OVERLAPTX, OVEXON	Salzman2013	-1.75338	0.296605	0.0130605	0.826533	8.72169	10.4751	75.6217	940.012	575.323	0	0	1764.7	1134.44	2658.11
hsa_circ_0001247	chr22:46125304-46136418:+	ATXN10	circBase	445	3	11114	chr22:46114373-46125304|chr22:46136418-46202838	ENSG00000130638.16_3	ENST00000381061.8_1	NM_013236	HEK293, cd_19, Hs68_RNase, Hs68_control, Nhek, K562, Hepg2, Helas3, H1hesc, Gm12878, Bj, Ag04450, A549, Sknshra	ANNOTATED, CDS, coding, INTERNAL, OVCODE, OVEXON	Jeck2013, Memczak2013, Salzman2013	-1.6909	0.309734	0.0463011	0.826533	7.91367	9.60457	226.865	201.431	191.774	308.954	821.25	514.703	0	1714.91
hsa_circ_0001449	chr4:148860975-148876525:+	ARHGAP10	circBase	222	3	15550	chr4:148834290-148860975|chr4:148876525-148886174	ENSG00000071205.11_2	ENST00000336498.7_1	NM_024605	cd_34, Huvec, Helas3, H1hesc, Gm12878, Bj, Ag04450, A549, Nhek, Sknshra	ANNOTATED, CDS, coding, INTERNAL	Memczak2013, Salzman2013	-1.44748	0.366662	0.0315734	0.826533	8.96601	10.4135	1361.19	335.718	191.774	0	821.25	1249.99	1340.7	1972.14

## Sheet: up_TT_vs_TN
#log2FC >= 0.585 #p-value cut-off <= 0.05 #q-value cut-off <= 1.00 #Condition pair: up_TT_vs_TN Column A: circRNA_ID, The ID of circRNA. Column B: Locus, The position of circRNA in reference genome. Column C: Gene_Name, The gene name of circRNA. Column D: Source, The source of circRNA. Column E: Length, The sequence length of circRNA. Column F: Exons_Num, The number of exons in the circRNA. Colum…
CircRNA Annotation														DE Statistic				CPM
circRNA_ID	Locus	Gene_Name	Source	Length	Exons_Num	Genomic_Length	Flank_Intron	Gene_ID	Trans_ID	RefSeq_ID	Samples	Annotation	circRNA_Study	log2FC	Fold_Change	p_value	q_value	TT_CPM	TN_CPM	RE0002-TT-Y-1	RE0005-TT-Y-1	RE00013-TT-Y-1	RE00014-TT-Y-1	RE0002-TN-Y-1	RE0005-TN-Y-1	RE00013-TN-Y-1	RE00014-TN-Y-1
chr15:22318876-22347786:+	chr15:22318876-22347786:+	AC134980.1	CIRCexplorer2	873	5	28910	chr15:22303282-22318876|chr15:22347786-22382463	ENSG00000284500.1_2	ENST00000639059.1_1	NA	NA	NA	NA	6.7963	111.145	0.000975256	0.14118	10.4834	3.68708	5614.46	0	0	0	0	0	0	0
chr8:130874474-130891717:-	chr8:130874474-130891717:-	FAM49B	CIRCexplorer2	311	3	17243	chr8:130867993-130874474|chr8:130891717-130915557	ENSG00000153310.19_3	ENST00000519824.6_1	NA	NA	NA	NA	6.58667	96.1137	5.69377e-05	0.0216363	10.2738	3.68708	0	0	4997.55	0	0	0	0	0
chr8:130874474-130916831:-	chr8:130874474-130916831:-	FAM49B	CIRCexplorer2	703	7	42357	chr8:130867993-130874474|chr8:130916831-130951853	ENSG00000153310.19_3	ENST00000522746.5_1	NA	NA	NA	NA	6.38184	83.3922	1.19175e-05	0.00792648	10.0689	3.68708	181.112	0	4187.14	0	0	0	0	0
chr11:101946603-101952012:+	chr11:101946603-101952012:+	C11orf70	CIRCexplorer2	240	2	5409	chr11:101937382-101946603|chr11:101952012-101953801	ENSG00000137691.12_3	ENST00000434758.6_1	NA	NA	NA	NA	6.00737	64.3277	0.000108233	0.0365589	9.69445	3.68708	0	0	3376.72	0	0	0	0	0
hsa_circ_0001944	chrX:130883333-130928494:-	TCONS_l2_00030860	circBase	845	6	45161	chrX:130845748-130883333|chrX:130928494-130929836	ENSG00000213468.5_4	ENST00000427391.2_2	TCONS_l2_00030860	HEK293, cd_19, cd_34, K562, Helas3, Gm12878	ANNOTATED, INTERNAL, ncRNA	Memczak2013, Salzman2013	5.85443	57.8572	0.000226233	0.0625226	9.54151	3.68708	362.223	1389.19	135.069	1040.43	0	0	0	0
hsa_circ_0060927	chr20:52773707-52788209:-	CYP24A1	circBase	1106	9	14502	chr20:52771300-52773707|chr20:52788209-52789447	ENSG00000019186.9_2	ENST00000216862.7_1	NM_000782	Nhek, Hmec, Hepg2, Helas3, Ag04450, A549, Sknshra, Mcf7	ANNOTATED, CDS, coding, INTERNAL, OVCODE, OVEXON, UTR3	Salzman2013	5.5187	45.8453	0.0157924	0.507636	12.5225	7.00384	1720.56	21416.6	0	346.811	0	79.1324	208.173	168.69
chr9:87317073-87325706:+	chr9:87317073-87325706:+	NTRK2	CIRCexplorer2	371	4	8633	chr9:87285875-87317073|chr9:87325706-87338487	ENSG00000148053.15_2	ENST00000376213.5_1	NA	NA	NA	NA	5.35487	40.9239	0.00226618	0.215287	9.04196	3.68708	905.558	231.531	675.345	231.207	0	0	0	0
hsa_circ_0061259	chr21:11038727-11058323:-	BAGE2	circBase	1152	4	19596	chr21:11029717-11038727|chr21:11058323-11097545	ENSG00000187172.15_2	ENST00000470054.5_2	NM_182482	K562, Gm12878	ANNOTATED, CDS, coding, INTERNAL, OVCODE, OVEXON, UTR3	Salzman2013	5.31367	39.7716	0.00299499	0.25291	9.00075	3.68708	543.335	0	1485.76	0	0	0	0	0
chr7:48407390-48416169:+	chr7:48407390-48416169:+	ABCA13	CIRCexplorer2	647	4	8779	chr7:48392084-48407390|chr7:48416169-48427418	ENSG00000179869.14_3	ENST00000435803.5_1	NA	NA	NA	NA	5.26527	38.4596	0.00390285	0.2907	8.95235	3.68708	633.891	463.062	0	809.225	0	0	0	0
chr7:48258950-48288948:+	chr7:48258950-48288948:+	ABCA13	CIRCexplorer2	1891	13	29998	chr7:48237957-48258950|chr7:48288948-48308576	ENSG00000179869.14_3	ENST00000417403.5_1	NA	NA	NA	NA	5.25473	38.1796	0.00401626	0.2907	8.94181	3.68708	452.779	810.359	540.276	115.604	0	0	0	0
hsa_circ_0032746	chr14:76642965-76662315:+	C14orf118	circBase	404	5	19350	chr14:76639968-76642965|chr14:76662315-76668033	ENSG00000089916.17_4	ENST00000554375.5_1	NM_017926	Nhek, K562, Huvec, Hepg2, Helas3, H1hesc, Gm12878, Bj, Ag04450, A549, Sknshra	ANNOTATED, CDS, coding, INTERNAL, OVCODE, OVEXON	Salzman2013	5.20249	36.8218	0.00536464	0.32168	8.88957	3.68708	0	1852.25	0	0	0	0	0	0
hsa_circ_0086420	chr9:17298187-17342442:+	CNTLN	circBase	903	6	44255	chr9:17273864-17298187|chr9:17342442-17366614	ENSG00000044459.14_3	ENST00000380647.7_3	NM_017738	Sknshra	ANNOTATED, CDS, coding, INTERNAL, OVCODE, OVEXON	Salzman2013	5.18312	36.3309	0.00551289	0.322292	8.87021	3.68708	996.114	0	810.414	0	0	0	0	0
hsa_circ_0003951	chr7:40037092-40041630:+	CDK13	circBase	482	3	4538	chr7:40027857-40037092|chr7:40041630-40085434	ENSG00000065883.14_2	ENST00000181839.8_1	NM_003718	Hs68_RNase, Hs68_control, K562	ANNOTATED, CDS, coding, INTERNAL, OVCODE, OVEXON	Jeck2013, Salzman2013	5.16475	35.871	0.00573797	0.329121	8.85183	3.68708	271.668	231.531	135.069	1156.04	0	0	0	0
hsa_circ_0044833	chr17:57274904-57275150:+	PRR11	circBase	157	2	246	chr17:57272804-57274904|chr17:57275150-57278923	ENSG00000068489.12_3	ENST00000262293.8_2	NM_018304	Nhek, K562, Hepg2, Gm12878, Ag04450, Sknshra	ANNOTATED, CDS, coding, INTERNAL, OVCODE, OVEXON	Salzman2013	5.01971	32.4401	0.0107826	0.479858	8.70679	3.68708	543.335	810.359	135.069	115.604	0	0	0	0
chr8:130883620-130916831:-	chr8:130883620-130916831:-	FAM49B	CIRCexplorer2	597	6	33211	chr8:130874580-130883620|chr8:130916831-130951853	ENSG00000153310.19_3	ENST00000522746.5_1	NA	NA	NA	NA	4.96899	31.3194	0.0121914	0.48713	8.65607	3.68708	0	0	1620.83	0	0	0	0	0
chr7:23381682-23391205:-	chr7:23381682-23391205:-	IGF2BP3	CIRCexplorer2	802	5	9523	chr7:23358873-23381682|chr7:23391205-23401152	ENSG00000136231.13_2	ENST00000258729.7_1	NA	NA	NA	NA	4.96004	31.1258	0.0119929	0.48713	8.64712	3.68708	271.668	1041.89	0	231.207	0	0	0	0
hsa_circ_0000682	chr16:24043456-24046868:+	PRKCB	circBase	241	2	3412	chr16:23999911-24043456|chr16:24046868-24104111	ENSG00000166501.12_3	ENST00000321728.11_2	NM_002738	cd_19, neutr, K562, H1hesc, Gm12878	ANNOTATED, CDS, coding, INTERNAL	Memczak2013, Salzman2013	4.95123	30.9364	0.011995	0.48713	8.63832	3.68708	815.003	463.062	0	231.207	0	0	0	0
hsa_circ_0075445	chr6:629834-637861:-	EXOC2	circBase	465	3	8027	chr6:619543-629834|chr6:637861-693018	ENSG00000112685.13_3	ENST00000230449.8_1	NM_018303	K562, Hepg2, Helas3, H1hesc, Gm12878, Bj, Ag04450, Sknshra	ANNOTATED, CDS, coding, INTERNAL, OVCODE, OVERLAPTX, OVEXON, UTR5	Salzman2013	4.91169	30.0999	0.015396	0.507636	8.59877	3.68708	0	1157.66	0	346.811	0	0	0	0
hsa_circ_0029308	chr12:124904502-124915333:-	NCOR2	circBase	600	5	10831	chr12:124887107-124904502|chr12:124915333-124922475	ENSG00000196498.13_4	ENST00000405201.5_1	NM_006312	K562, Hsmm, Gm12878, Bj, Ag04450, Sknshra	ANNOTATED, CDS, coding, INTERNAL, OVCODE, OVEXON	Salzman2013	4.88587	29.566	0.0158613	0.507636	8.57295	3.68708	181.112	347.297	135.069	809.225	0	0	0	0
hsa_circ_0013218	chr1:94341823-94343418:-	DNTTIP2	circBase	1595	1	1595	chr1:94341339-94341823|chr1:94343418-94344632	ENSG00000067334.13_2	ENST00000436063.6_1	NM_014597	K562, H1hesc, Ag04450, Sknshra	ANNOTATED, CDS, coding, INTERNAL, OVCODE, OVEXON	Salzman2013	4.88575	29.5635	0.0158634	0.507636	8.57283	3.68708	181.112	231.531	135.069	924.829	0	0	0	0
hsa_circ_0008539	chr13:114164552-114175048:+	TMCO3	circBase	305	2	10496	chr13:114157903-114164552|chr13:114175048-114188359	ENSG00000150403.17_3	ENST00000434316.6_1	NM_017905	Hs68_RNase, Hs68_control, Nhek, K562, Hepg2, Helas3, H1hesc, Gm12878, Bj, Ag04450, A549	ANNOTATED, CDS, coding, INTERNAL, OVCODE, OVEXON	Jeck2013, Salzman2013	4.72026	26.3596	0.0273053	0.552047	8.40734	3.68708	90.5558	578.828	540.276	115.604	0	0	0	0
hsa_circ_0031814	chr14:50298768-50301167:-	NEMF	circBase	308	4	2399	chr14:50298079-50298768|chr14:50301167-50304856	ENSG00000165525.17_2	ENST00000298310.9_1	NM_004713	Bj, Sknshra	ANNOTATED, CDS, coding, INTERNAL, OVCODE, OVEXON	Salzman2013	4.6949	25.9003	0.0277127	0.552047	8.38198	3.68708	0	694.594	135.069	462.414	0	0	0	0
hsa_circ_0053406	chr2:32312560-32314674:+	SPAST	circBase	171	2	2114	chr2:32289315-32312560|chr2:32314674-32339706	ENSG00000021574.11_2	ENST00000345662.5_1	NM_014946	K562, Bj	ANNOTATED, CDS, coding, INTERNAL, OVCODE, OVERLAPTX, OVEXON	Salzman2013	4.68825	25.7812	0.0276382	0.552047	8.37533	3.68708	724.447	0	540.276	0	0	0	0	0
hsa_circ_0001110	chr2:231940224-231951895:+	PSMD1	circBase	1002	9	11671	chr2:231937129-231940224|chr2:231951895-232003449	ENSG00000173692.12_2	ENST00000373635.8_1	NM_001191037	cd_19, Hs68_RNase, Hs68_control, Nhek, K562, Huvec, Helas3, H1hesc, Gm12878, Bj, Ag04450, A549, Sknshra	ANNOTATED, CDS, coding, INTERNAL, OVCODE, OVEXON	Jeck2013, Memczak2013, Salzman2013	4.67268	25.5045	0.0281042	0.552047	8.35976	3.68708	90.5558	926.125	135.069	115.604	0	0	0	0
hsa_circ_0000468	chr13:28141776-28155940:-	LNX2	circBase	955	3	14164	chr13:28136918-28141776|chr13:28155940-28194511	ENSG00000139517.7_2	ENST00000316334.4_1	NM_153371	cd_34, Gm12878	ANNOTATED, CDS, coding, INTERNAL, UTR5	Memczak2013, Salzman2013	4.63507	24.8481	0.029124	0.552047	8.32215	3.68708	181.112	0	1080.55	0	0	0	0	0
chr7:48450116-48452180:+	chr7:48450116-48452180:+	ABCA13	CIRCexplorer2	389	2	2064	chr7:48443476-48450116|chr7:48452180-48467362	ENSG00000179869.14_3	ENST00000435803.5_1	NA	NA	NA	NA	4.62366	24.6524	0.0349764	0.552047	8.31074	3.68708	724.447	231.531	0	231.207	0	0	0	0
hsa_circ_0023333	chr11:70222637-70224301:+	PPFIA1	circBase	235	2	1664	chr11:70221199-70222637|chr11:70224301-70228193	ENSG00000131626.16_3	ENST00000253925.11_1	NR_045286	A549	ANNOTATED, INTERNAL, ncRNA, OVCODE, OVERLAPTX, OVEXON	Salzman2013	4.61575	24.5177	0.0296019	0.552047	8.30284	3.68708	0	694.594	540.276	0	0	0	0	0
hsa_circ_0073497	chr5:102338736-102345570:+	PAM	circBase	718	5	6834	chr5:102326105-102338736|chr5:102345570-102353037	ENSG00000145730.20_3	ENST00000438793.7_1	NM_000919	Nhek	ANNOTATED, CDS, coding, INTERNAL, OVCODE, OVEXON	Salzman2013	4.61503	24.5054	0.0296274	0.552047	8.30211	3.68708	0	115.766	540.276	578.018	0	0	0	0
chr11:70176278-70185412:+	chr11:70176278-70185412:+	PPFIA1	CIRCexplorer2	777	7	9134	chr11:70172924-70176278|chr11:70185412-70189774	ENSG00000131626.16_3	ENST00000253925.11_1	NA	NA	NA	NA	4.5918	24.114	0.0369006	0.552047	8.27888	3.68708	90.5558	463.062	540.276	115.604	0	0	0	0
hsa_circ_0008397	chr8:42919243-42932507:+	FNTA	circBase	496	4	13264	chr8:42914320-42919243|chr8:42932507-42938260	ENSG00000168522.12_3	ENST00000302279.7_1	NM_002027	Hs68_RNase, Hs68_control, Helas3, Ag04450, Sknshra	ANNOTATED, CDS, coding, INTERNAL, OVCODE, OVEXON	Jeck2013, Salzman2013	4.58208	23.952	0.0372545	0.552047	8.26916	3.68708	0	926.125	270.138	0	0	0	0	0
chr1:150201404-150204264:-	chr1:150201404-150204264:-	ANP32E	CIRCexplorer2	439	3	2860	chr1:150199127-150201404|chr1:150204264-150208080	ENSG00000143401.14_4	ENST00000583931.5_3	NA	NA	NA	NA	4.56708	23.7043	0.0387559	0.552047	8.25416	3.68708	0	0	1215.62	0	0	0	0	0
chr8:130874474-130915596:-	chr8:130874474-130915596:-	FAM49B	CIRCexplorer2	350	4	41122	chr8:130867993-130874474|chr8:130915596-130951853	ENSG00000153310.19_3	ENST00000519824.6_1	NA	NA	NA	NA	4.56708	23.7043	0.0387559	0.552047	8.25416	3.68708	0	0	1215.62	0	0	0	0	0
hsa_circ_0059469	chr20:13509079-13561628:-	TASP1	circBase	471	5	52549	chr20:13463984-13509079|chr20:13561628-13567896	ENSG00000089123.15_3	ENST00000337743.8_1	NM_017714	Bj, Ag04450	ANNOTATED, CDS, coding, INTERNAL, OVCODE, OVERLAPTX, OVEXON	Salzman2013	4.54698	23.3764	0.0386959	0.552047	8.23407	3.68708	0	694.594	0	462.414	0	0	0	0
chr12:30822116-30829521:-	chr12:30822116-30829521:-	IPO8	CIRCexplorer2	505	5	7405	chr12:30819185-30822116|chr12:30829521-30833415	ENSG00000133704.9_3	ENST00000256079.8_1	NA	NA	NA	NA	4.54607	23.3616	0.0387346	0.552047	8.23315	3.68708	0	0	0	1156.04	0	0	0	0
hsa_circ_0077817	chr6:128643183-128643455:-	PTPRK	circBase	272	1	272	chr6:128563747-128643183|chr6:128643455-128718710	ENSG00000152894.14_4	ENST00000368226.8_1	NM_001135648	Hepg2, Helas3, H1hesc, Bj, Ag04450, A549, Nhek, Mcf7	ANNOTATED, CDS, coding, INTERNAL, OVCODE, OVEXON	Salzman2013	4.5368	23.2121	0.0384846	0.552047	8.22389	3.68708	543.335	231.531	0	346.811	0	0	0	0
hsa_circ_0001701	chr7:44714009-44715748:+	OGDH	circBase	418	3	1739	chr7:44706450-44714009|chr7:44715748-44721318	ENSG00000105953.14_2	ENST00000439616.6_1	NM_002541	cd_19, neutr, Hs68_RNase, Hs68_control, Helas3, Sknshra	ANNOTATED, CDS, coding, INTERNAL, OVCODE, OVEXON	Jeck2013, Memczak2013, Salzman2013	4.5365	23.2072	0.0384972	0.552047	8.22358	3.68708	543.335	0	0	578.018	0	0	0	0
hsa_circ_0005317	chr19:49699696-49700131:+	TRPM4	circBase	435	1	435	chr19:49694030-49699696|chr19:49700131-49703556	ENSG00000130529.15_3	ENST00000252826.9_2	NM_017636	Hs68_RNase, Hs68_control	ANNOTATED, CDS, coding, INTERNAL, OVCODE, OVEXON	Jeck2013	4.53197	23.1344	0.0394111	0.552047	8.21905	3.68708	181.112	0	270.138	693.622	0	0	0	0
chr21:11011437-11058323:-	chr21:11011437-11058323:-	BAGE2	CIRCexplorer2	2355	13	46886	chr21:10998335-11011437|None	ENSG00000187172.15_2	ENST00000496773.1_1	NA	NA	NA	NA	4.52475	23.0189	0.0406731	0.552047	8.21183	3.68708	90.5558	0	1080.55	0	0	0	0	0
chr3:28051960-28070094:-	chr3:28051960-28070094:-	LINC01967	CIRCexplorer2	190	2	18134	chr3:28039359-28051960|None	ENSG00000235493.1_2	ENST00000437506.1_1	NA	NA	NA	NA	4.51804	22.9121	0.0400957	0.552047	8.20512	3.68708	362.223	231.531	540.276	0	0	0	0	0
chr2:86992149-86993147:+	chr2:86992149-86993147:+	RMND5A	CIRCexplorer2	333	2	998	chr2:86980681-86992149|chr2:86993147-86997145	ENSG00000153561.12_2	ENST00000283632.4_1	NA	NA	NA	NA	4.51402	22.8483	0.0411167	0.552047	8.2011	3.68708	0	115.766	810.414	231.207	0	0	0	0
hsa_circ_0005260	chr5:14316621-14336836:+	TRIO	circBase	546	3	20215	chr5:14304701-14316621|chr5:14336836-14358286	ENSG00000038382.18_2	ENST00000344204.8_1	NM_007118	Hs68_RNase, Hs68_control, Huvec, Hsmm, Hepg2, Helas3, H1hesc, Gm12878, Bj, Ag04450, A549, Nhek, Sknshra, Mcf7	ANNOTATED, CDS, coding, INTERNAL, OVCODE, OVEXON	Jeck2013, Salzman2013	4.4342	21.6186	0.000877365	0.133359	9.60348	5.16928	724.447	578.828	0	1734.05	0	79.1324	0	0
chr3:189526060-189526315:+	chr3:189526060-189526315:+	TP63	CIRCexplorer2	255	1	255	chr3:189456563-189526060|chr3:189526315-189582020	ENSG00000073282.12_2	ENST00000264731.7_1	NA	NA	NA	NA	4.39305	21.0107	0.00110456	0.145994	9.56188	5.16883	633.891	1273.42	1080.55	0	0	79.1324	0	0
hsa_circ_0003429	chr11:70200406-70208594:+	PPFIA1	circBase	702	5	8188	chr11:70194526-70200406|chr11:70208594-70218320	ENSG00000131626.16_3	ENST00000253925.11_1	NR_045286	Hs68_RNase, Hs68_control, K562, Hepg2, Helas3, H1hesc, Gm12878, Ag04450, A549	ANNOTATED, INTERNAL, ncRNA, OVCODE, OVEXON	Jeck2013, Salzman2013	4.34761	20.3592	2.16557e-05	0.00940476	10.234	5.88642	633.891	1273.42	1620.83	1271.64	0	79.1324	0	84.3449
chr1:179631238-179638539:+	chr1:179631238-179638539:+	TDRD5	CIRCexplorer2	538	3	7301	chr1:179621332-179631238|chr1:179638539-179659830	ENSG00000162782.15_3	ENST00000367614.5_1	NA	NA	NA	NA	4.31383	19.888	0.00134105	0.169867	9.5335	5.21967	362.223	0	0	2543.28	0	0	104.086	0
hsa_circ_0001722	chr7:90376995-90419967:+	CDK14	circBase	175	2	42972	chr7:90356126-90376995|chr7:90419967-90492489	ENSG00000058091.16_3	ENST00000380050.7_1	NM_012395	cd_19, Hs68_RNase, Hs68_control	ANNOTATED, CDS, coding, INTERNAL, OVCODE, OVEXON	Jeck2013, Memczak2013	4.08205	16.9364	0.00392581	0.2907	9.26119	5.17913	1086.67	463.062	0	809.225	0	0	0	84.3449
hsa_circ_0003183	chr8:61496766-61504528:+	RAB2A	circBase	288	3	7762	chr8:61484672-61496766|chr8:61504528-61531138	ENSG00000104388.14_3	ENST00000262646.11_1	NM_002865	Hs68_RNase, Hs68_control, K562, H1hesc, Ag04450	ANNOTATED, CDS, coding, INTERNAL, OVCODE, OVEXON	Jeck2013, Salzman2013	3.96765	15.6452	0.00663917	0.366965	9.13115	5.1635	0	115.766	1080.55	1040.43	0	79.1324	0	0
hsa_circ_0016601	chr1:225140371-225195246:+	DNAH14	circBase	1140	9	54875	chr1:225117537-225140371|chr1:225195246-225211316	ENSG00000185842.15_2	ENST00000430092.5_1	NM_001373	Nhek, K562, Hepg2, Helas3, H1hesc, Ag04450, Sknshra	ANNOTATED, CDS, coding, INTERNAL, OVCODE, OVEXON, UTR5	Salzman2013	3.70498	13.041	0.000614297	0.124498	10.5089	6.80388	90.5558	0	5807.97	0	128.188	79.1324	208.173	0
chr13:110866272-110866362:-	chr13:110866272-110866362:-	COL4A1	CIRCexplorer2	90	1	90	chr13:110866173-110866272|chr13:110866362-110895021	ENSG00000187498.14_3	ENST00000375820.8_1	NA	NA	NA	NA	3.70392	13.0314	0.0146046	0.507636	8.92883	5.2249	271.668	810.359	0	809.225	0	0	104.086	0
hsa_circ_0023321	chr11:70176278-70194526:+	PPFIA1	circBase	1233	9	18248	chr11:70172924-70176278|chr11:70194526-70200406	ENSG00000131626.16_3	ENST00000253925.11_1	NM_003626	Hepg2, Helas3, H1hesc, Bj, Ag04450, A549, Sknshra, Mcf7	ANNOTATED, CDS, coding, INTERNAL, OVCODE, OVERLAPTX, OVEXON	Salzman2013	3.61848	12.282	0.0153098	0.507636	8.88875	5.27027	0	0	1080.55	809.225	128.188	0	0	0
hsa_circ_0008924	chr6:56496008-56501450:-	DST	circBase	1178	8	5442	chr6:56495181-56496008|chr6:56501450-56504056	ENSG00000151914.19_4	ENST00000244364.10_3	NM_015548	Hs68_RNase, Hs68_control, Bj, Nhek	ANNOTATED, CDS, coding, INTERNAL, OVCODE, OVEXON	Jeck2013, Salzman2013	3.54698	11.6882	0.0348523	0.552047	8.70177	5.15479	0	1041.89	0	578.018	0	79.1324	0	0
hsa_circ_0004156	chr4:1902352-1920350:+	WHSC1	circBase	1439	4	17998	chr4:1873269-1902352|chr4:1920350-1932352	ENSG00000109685.17_3	ENST00000508803.5_2	NM_133334	Hs68_RNase, Hs68_control, K562, Hepg2, Helas3, H1hesc, Bj, Ag04450	ANNOTATED, CDS, coding, OVCODE, OVEXON, UTR5	Jeck2013, Salzman2013	3.50685	11.3675	0.0366313	0.552047	8.66067	5.15382	271.668	1157.66	135.069	0	0	79.1324	0	0
hsa_circ_0003853	chr20:23370582-23383709:-	NAPB	circBase	416	5	13127	chr20:23361954-23370582|chr20:23383709-23401941	ENSG00000125814.17_3	ENST00000398425.7_1	NM_022080	Hs68_RNase, Hs68_control, Nhek, K562, Hepg2, Helas3, H1hesc, Gm12878, Bj, Ag04450	ANNOTATED, CDS, coding, INTERNAL, OVCODE, OVEXON	Jeck2013, Salzman2013	3.4829	11.1804	0.0367174	0.552047	8.65476	5.17187	362.223	463.062	270.138	462.414	0	0	0	84.3449
hsa_circ_0001459	chr4:178274461-178274882:+	NEIL3	circBase	421	1	421	chr4:178272703-178274461|chr4:178274882-178281656	ENSG00000109674.3_2	ENST00000264596.3_1	NM_018248	cd_19, neutr, Hs68_RNase, Hs68_control	ANNOTATED, CDS, coding, INTERNAL, OVCODE, OVEXON	Jeck2013, Memczak2013	3.36791	10.3239	0.00806266	0.415432	9.32628	5.95837	724.447	1389.19	270.138	115.604	0	0	208.173	0
chr12:14576842-14578407:+	chr12:14576842-14578407:+	ATF7IP	CIRCexplorer2	1565	1	1565	chr12:14518761-14576842|chr12:14578407-14587270	ENSG00000171681.12_3	ENST00000261168.8_1	NA	NA	NA	NA	3.2665	9.62311	0.00167286	0.20342	10.0337	6.76718	1720.56	1736.48	405.207	231.207	128.188	158.265	104.086	0
hsa_circ_0061395	chr21:30698379-30702014:+	BACH1	circBase	1542	2	3635	chr21:30693835-30698379|chr21:30702014-30714719	ENSG00000156273.15_4	ENST00000286800.7_1	NM_206866	Nhek, K562, H1hesc, Gm12878, Ag04450, Sknshra	ANNOTATED, CDS, coding, INTERNAL, OVCODE, OVEXON	Salzman2013	3.08784	8.50225	0.00254354	0.234314	9.76558	6.67773	452.779	1968.02	675.345	346.811	0	316.53	0	0
hsa_circ_0003502	chr3:149563797-149629870:+	RNF13	circBase	622	6	66073	chr3:149531140-149563797|chr3:149629870-149638920	ENSG00000082996.19_4	ENST00000392894.7_1	NM_007282	Hs68_RNase, Hs68_control, Nhek, Huvec, Hepg2, Helas3, H1hesc, Gm12878, Bj, Ag04450, A549, Sknshra, Mcf7	ANNOTATED, CDS, coding, INTERNAL, OVCODE, OVEXON, UTR5	Jeck2013, Salzman2013	3.0847	8.48371	0.0208017	0.552047	9.04619	5.96149	181.112	1389.19	270.138	231.207	0	0	208.173	0
hsa_circ_0000417	chr12:69644908-69656342:+	CPSF6	circBase	1599	8	11434	chr12:69633486-69644908|chr12:69656342-69663291	ENSG00000111605.16_2	ENST00000435070.6_1	NM_007007	HEK293, cd_19, K562, Huvec, Hepg2, Helas3, H1hesc, Gm12878, Ag04450, A549, Sknshra, Mcf7	ANNOTATED, CDS, coding, INTERNAL, UTR3	Memczak2013, Salzman2013	3.00561	8.03119	0.000328672	0.0803938	10.6708	7.66515	1177.23	2431.08	1485.76	1387.24	128.188	79.1324	208.173	337.38
hsa_circ_0004392	chr17:65924470-65925603:+	BPTF	circBase	399	2	1133	chr17:65920705-65924470|chr17:65925603-65928026	ENSG00000171634.16_4	ENST00000544778.6_1	NM_182641	Hs68_RNase, Hs68_control, K562, Hepg2, Helas3, H1hesc, Sknshra	ANNOTATED, CDS, coding, INTERNAL, OVCODE, OVEXON	Jeck2013, Salzman2013	2.96884	7.82907	0.0191176	0.544463	8.82088	5.85204	0	0	1350.69	462.414	0	158.265	0	0
chr1:91403041-91406866:-	chr1:91403041-91406866:-	ZNF644	CIRCexplorer2	3644	2	3825	chr1:91383711-91403041|chr1:91406866-91447866	ENSG00000122482.20_2	ENST00000370440.5_1	NA	NA	NA	NA	2.96828	7.82604	0.00964376	0.475865	9.29151	6.32322	362.223	578.828	1080.55	462.414	0	237.397	0	0
hsa_circ_0000337	chr11:70200406-70202360:+	PPFIA1	circBase	419	3	1954	chr11:70194526-70200406|chr11:70202360-70208200	ENSG00000131626.16_3	ENST00000253925.11_1	NM_177423	cd_19, Hs68_RNase, Hs68_control, K562, Helas3, H1hesc, Gm12878, Bj, Ag04450, A549	ANNOTATED, CDS, coding, INTERNAL, ncRNA, OVCODE, OVEXON	Jeck2013, Memczak2013, Salzman2013	2.91936	7.56512	1.52297e-05	0.00792648	12.0413	9.12198	3531.68	4746.39	5672.9	2890.09	128.188	395.662	1040.86	590.414
hsa_circ_0000073	chr1:58992932-59002413:-	OMA1	circBase	715	5	9481	chr1:58971881-58992932|chr1:59002413-59004466	ENSG00000162600.11_3	ENST00000421528.6_1	NM_145243	cd_19, Nhek, K562, H1hesc, Gm12878, A549, Sknshra	ANNOTATED, CDS, coding, INTERNAL	Memczak2013, Salzman2013	2.87445	7.33322	0.0118959	0.48713	9.23901	6.36457	815.003	463.062	135.069	924.829	0	158.265	104.086	0
hsa_circ_0007881	chr12:96692646-96694138:-	CDK17	circBase	172	2	1492	chr12:96691499-96692646|chr12:96694138-96704829	ENSG00000059758.7_3	ENST00000261211.7_1	NM_001170464	Hs68_RNase, Hs68_control, K562, Huvec, Ag04450	ANNOTATED, CDS, coding, INTERNAL, OVCODE, OVEXON	Jeck2013, Salzman2013	2.86735	7.29726	0.0312956	0.552047	8.71624	5.84888	181.112	926.125	540.276	0	0	158.265	0	0
hsa_circ_0009175	chr1:180366650-180382606:-	ACBD6	circBase	196	2	15956	chr1:180283857-180366650|chr1:180382606-180399314	ENSG00000230124.6_3	ENST00000496993.5_1	NM_032360	Hs68_RNase, Hs68_control	ANNOTATED, CDS, coding, INTERNAL, OVCODE, OVEXON	Jeck2013	2.8461	7.19053	0.0120728	0.48713	9.22065	6.37455	633.891	463.062	540.276	693.622	0	79.1324	104.086	84.3449
chr4:140263979-140265493:+	chr4:140263979-140265493:+	NAA15	CIRCexplorer2	289	2	1514	chr4:140262223-140263979|chr4:140265493-140270615	ENSG00000164134.12_2	ENST00000296543.9_1	NA	NA	NA	NA	2.79779	6.95376	0.0330161	0.552047	8.65948	5.86168	724.447	463.062	0	346.811	0	79.1324	0	84.3449
hsa_circ_0085361	chr8:116599227-116632287:-	TRPS1	circBase	2663	3	33060	chr8:116430680-116599227|chr8:116632287-116680100	ENSG00000104447.12_2	ENST00000640765.1_1	NM_014112	Mcf7	ANNOTATED, CDS, coding, INTERNAL, OVCODE, OVERLAPTX, OVEXON	Salzman2013	2.69407	6.47136	0.0247868	0.552047	9.01114	6.31707	724.447	347.297	945.483	0	0	237.397	0	0
hsa_circ_0001361	chr3:171830241-171851336:+	FNDC3B	circBase	215	2	21095	chr3:171757561-171830241|chr3:171851336-171904501	ENSG00000075420.12_2	ENST00000421757.5_1	NM_022763	HEK293, neutr, Hs68_RNase, Hs68_control, Nhek, K562, Huvec, Hsmm, Hepg2, Helas3, H1hesc, Gm12878, Bj, Ag04450, A549, Sknshra, Mcf7	ANNOTATED, CDS, coding, INTERNAL, OVCODE, OVEXON, UTR5	Jeck2013, Memczak2013, Salzman2013	2.56694	5.92552	0.0165103	0.517438	9.30896	6.74202	543.335	926.125	675.345	346.811	0	158.265	208.173	0
hsa_circ_0004671	chr7:17908029-17937069:-	SNX13	circBase	825	8	29040	chr7:17890587-17908029|chr7:17937069-17979906	ENSG00000071189.21_2	ENST00000428135.7_1	NM_015132	Hs68_RNase, Hs68_control, Helas3, Ag04450, Sknshra	ANNOTATED, CDS, coding, INTERNAL, OVCODE, OVEXON	Jeck2013, Salzman2013	2.54793	5.84794	0.0313883	0.552047	8.92006	6.37213	452.779	347.297	270.138	809.225	0	79.1324	104.086	84.3449
hsa_circ_0002874	chr9:4286037-4286523:-	GLIS3	circBase	486	1	486	chr9:4125941-4286037|chr9:4286523-4299420	ENSG00000107249.21_3	ENST00000381971.7_1	NM_001042413	Hs68_RNase, Hs68_control, K562, Huvec, Hsmm, Helas3, H1hesc, Gm12878, Bj, Ag04450, A549, Nhek, Nhlf, Sknshra	ANNOTATED, CDS, coding, INTERNAL, OVCODE, OVEXON, UTR5	Jeck2013, Salzman2013	2.41365	5.32822	0.0288699	0.552047	9.37328	6.95963	724.447	0	0	1849.66	0	237.397	0	168.69
hsa_circ_0016600	chr1:225140371-225161855:+	DNAH14	circBase	863	7	21484	chr1:225117537-225140371|chr1:225161855-225190484	ENSG00000185842.15_2	ENST00000430092.5_1	NM_001373	K562, A549, Sknshra	ANNOTATED, CDS, coding, INTERNAL, OVCODE, OVEXON, UTR5	Salzman2013	2.40612	5.30046	0.009221	0.467197	10.0294	7.62329	0	231.531	3917	115.604	128.188	158.265	0	421.725
hsa_circ_0007542	chr17:29483000-29497015:+	NF1	circBase	526	4	14015	chr17:29422387-29483000|chr17:29497015-29508439	ENSG00000196712.17_3	ENST00000487476.5_2	NM_001042492	Hs68_RNase, Hs68_control, Nhek, K562, Helas3, H1hesc, Gm12878, Bj, Ag04450, A549, Sknshra	ANNOTATED, CDS, coding, INTERNAL, OVCODE, OVEXON	Jeck2013, Salzman2013	2.3967	5.26597	0.0192735	0.544463	9.59554	7.19885	0	578.828	1485.76	1040.43	0	237.397	0	253.035
hsa_circ_0074362	chr5:142264862-142311690:+	ARHGAP26	circBase	723	7	46828	chr5:142259010-142264862|chr5:142311690-142393644	ENSG00000145819.15_3	ENST00000274498.8_1	NM_015071	H1hesc, A549, Sknshra	ANNOTATED, CDS, coding, INTERNAL, OVCODE, OVEXON	Salzman2013	2.37186	5.17606	0.0237885	0.552047	9.4056	7.03374	1992.23	578.828	0	0	0	0	208.173	253.035
hsa_circ_0001021	chr2:64778576-64780543:+	AFTPH	circBase	1967	1	1967	chr2:64751746-64778576|chr2:64780543-64794695	ENSG00000119844.15_2	ENST00000238855.11_1	NM_017657	cd_19, Nhek, K562, Helas3, Gm12878, Bj, Ag04450, A549, Mcf7	ANNOTATED, CDS, coding, INTERNAL, UTR5	Memczak2013, Salzman2013	2.36656	5.1571	0.00283597	0.2497	10.7045	8.33794	1177.23	810.359	3781.93	924.829	384.564	316.53	208.173	337.38
hsa_circ_0019079	chr10:91511102-91522592:+	KIF20B	circBase	893	6	11490	chr10:91505716-91511102|chr10:91522592-91528046	ENSG00000138182.14_2	ENST00000260753.8_1	NM_016195	K562, Helas3, H1hesc, Gm12878, Ag04450	ANNOTATED, CDS, coding, INTERNAL, OVCODE, OVEXON	Salzman2013	2.29809	4.91805	0.00770254	0.40372	10.0656	7.76748	1448.89	694.594	675.345	1387.24	128.188	316.53	0	337.38
hsa_circ_0069982	chr4:75040222-75091111:+	MTHFD2L	circBase	662	5	50889	chr4:75025805-75040222|chr4:75091111-75107283	ENSG00000163738.18_3	ENST00000429519.5_1	NM_001144978	K562, Huvec, Hmec, Hepg2, Helas3, H1hesc, Gm12878, Bj, Ag04450, A549, Nhek, Sknshra, Mcf7	ANNOTATED, CDS, coding, INTERNAL, OVCODE, OVEXON	Salzman2013	2.28006	4.85697	0.0131157	0.499632	9.67531	7.39526	181.112	1504.95	1350.69	231.207	0	316.53	0	253.035
hsa_circ_0001098	chr2:215632205-215646233:-	BARD1	circBase	1204	3	14028	chr2:215617279-215632205|chr2:215646233-215657020	ENSG00000138376.10_3	ENST00000260947.8_1	NM_000465	HEK293, cd_19, Nhek, K562, Huvec, Hepg2, Helas3, H1hesc, Gm12878, Bj, Ag04450, A549, Sknshra, Mcf7	ANNOTATED, CDS, coding, INTERNAL	Memczak2013, Salzman2013	2.18843	4.5581	0.00748101	0.40055	10.263	8.07458	633.891	1157.66	1485.76	1618.45	128.188	395.662	312.259	168.69
hsa_circ_0006646	chr8:141889569-141900868:-	PTK2	circBase	394	2	11299	chr8:141874498-141889569|chr8:141900868-141935759	ENSG00000169398.19_3	ENST00000522684.5_2	NM_001199649	Hs68_RNase, Hs68_control, Nhek, K562, Huvec, Hepg2, Helas3, H1hesc, Gm12878, Bj, Ag04450, A549, Nhlf, Sknshra, Mcf7	ANNOTATED, CDS, coding, INTERNAL, OVCODE, OVEXON, UTR5	Jeck2013, Salzman2013	1.9802	3.94549	0.0256403	0.552047	9.86213	7.88192	724.447	810.359	1350.69	809.225	0	158.265	0	674.759
chr11:70505932-70507783:-	chr11:70505932-70507783:-	SHANK2	CIRCexplorer2	208	2	1851	chr11:70349036-70505932|chr11:70507783-70544792	ENSG00000162105.17_3	ENST00000601538.5_1	NA	NA	NA	NA	1.86839	3.65125	0.0406966	0.552047	9.72853	7.86014	0	694.594	0	2658.88	0	474.795	0	337.38
hsa_circ_0011950	chr1:42041214-42050989:-	HIVEP3	circBase	5728	2	9775	chr1:41990581-42041214|chr1:42050989-42094419	ENSG00000127124.14_3	ENST00000372583.5_1	NM_024503	Hsmm, Mcf7	ANNOTATED, CDS, coding, INTERNAL, OVCODE, OVEXON, UTR5	Salzman2013	1.79715	3.47532	0.0478089	0.552047	9.79732	8.00017	543.335	578.828	540.276	1849.66	256.376	79.1324	312.259	337.38
hsa_circ_0003910	chr3:3819408-3830758:-	SUMF1	circBase	521	4	11350	chr3:3744145-3819408|chr3:3830758-3842384	ENSG00000144455.13_3	ENST00000470751.5_1		Hs68_RNase, Hs68_control	INTERGENIC	Jeck2013	1.59462	3.02016	0.0298817	0.552047	10.846	9.25141	5252.24	231.531	405.207	1271.64	640.939	870.457	624.518	253.035
hsa_circ_0075796	chr6:18236682-18258636:-	DEK	circBase	902	7	21954	chr6:18226473-18236682|chr6:18258636-18264073	ENSG00000124795.14_3	ENST00000397239.7_1	NM_003472	K562	ANNOTATED, CDS, coding, INTERNAL, OVCODE, OVEXON	Salzman2013	1.53773	2.90338	0.0483117	0.552047	10.3151	8.7774	543.335	578.828	1890.97	2080.87	512.752	791.324	312.259	84.3449
hsa_circ_0000419	chr12:70193988-70195501:+	RAB3IP	circBase	242	2	1513	chr12:70189124-70193988|chr12:70195501-70206557	ENSG00000127328.21_3	ENST00000247833.11_2	NM_175623	neutr, Hs68_RNase, Hs68_control, Nhek, K562, Huvec, Hepg2, Helas3, H1hesc, Gm12878, Bj, Ag04450, A549, Sknshra	ANNOTATED, CDS, coding, INTERNAL, OVCODE, OVEXON	Jeck2013, Memczak2013, Salzman2013	1.51392	2.85585	0.0109004	0.479858	12.528	11.0141	13673.9	2199.55	2701.38	4855.35	2179.19	1107.85	2081.73	2867.73
hsa_circ_0001346	chr3:149563797-149639014:+	RNF13	circBase	716	7	75217	chr3:149531140-149563797|chr3:149639014-149677842	ENSG00000082996.19_4	ENST00000392894.7_1	NM_183381	cd_19, cd_34, Hs68_RNase, Hs68_control, Nhek, K562, Huvec, Hepg2, Helas3, H1hesc, Gm12878, Bj, Ag04450, A549, Sknshra, Mcf7	ANNOTATED, CDS, coding, INTERNAL, OVCODE, OVEXON, UTR5	Jeck2013, Memczak2013, Salzman2013	1.38363	2.60924	0.0281554	0.552047	11.7684	10.3848	3712.79	6714.41	2296.17	1156.04	897.315	1503.52	2393.99	506.07
hsa_circ_0000745	chr17:20107645-20109225:+	SPECC1	circBase	1580	1	1580	chr17:20013875-20107645|chr17:20109225-20130725	ENSG00000128487.16_3	ENST00000395527.8_1	NM_001033554	HEK293, Nhek, K562, Huvec, Hepg2, Helas3, H1hesc, Gm12878, Bj, Ag04450, A549, Sknshra, Mcf7	ANNOTATED, CDS, coding, INTERNAL	Memczak2013, Salzman2013	1.34372	2.53805	0.026069	0.552047	12.2604	10.9167	6067.24	5788.28	945.483	6705.01	1538.25	2769.63	2081.73	1265.17
hsa_circ_0001461	chr4:187627716-187630999:-	FAT1	circBase	3283	1	3283	chr4:187584767-187627716|chr4:187630999-187644817	ENSG00000083857.13_3	ENST00000441802.6_1	NM_005245	HEK293, K562, Hepg2, Helas3, H1hesc, Bj, Ag04450, A549, Nhek, Sknshra, Mcf7	ANNOTATED, CDS, coding, INTERNAL, UTR5	Memczak2013, Salzman2013	1.25678	2.38961	0.0459403	0.552047	11.7354	10.4786	1267.78	5904.05	5807.97	693.622	1025.5	1186.99	1040.86	2361.66

## Sheet: down_TT_vs_TN
#log2FC <= -0.585 #p-value cut-off <= 0.05 #q-value cut-off <= 1.00 #Condition pair: down_TT_vs_TN Column A: circRNA_ID, The ID of circRNA. Column B: Locus, The position of circRNA in reference genome. Column C: Gene_Name, The gene name of circRNA. Column D: Source, The source of circRNA. Column E: Length, The sequence length of circRNA. Column F: Exons_Num, The number of exons in the circRNA. Co…
CircRNA Annotation														DE Statistic				CPM
circRNA_ID	Locus	Gene_Name	Source	Length	Exons_Num	Genomic_Length	Flank_Intron	Gene_ID	Trans_ID	RefSeq_ID	Samples	Annotation	circRNA_Study	log2FC	Fold_Change	p_value	q_value	TT_CPM	TN_CPM	RE0002-TT-Y-1	RE0005-TT-Y-1	RE00013-TT-Y-1	RE00014-TT-Y-1	RE0002-TN-Y-1	RE0005-TN-Y-1	RE00013-TN-Y-1	RE00014-TN-Y-1
hsa_circ_0026782	chr12:56094682-56094938:-	ITGA7	circBase	256	1	256	chr12:56094177-56094682|chr12:56094938-56096655	ENSG00000135424.15_3	ENST00000553804.5_1	hsa_circ_0073222	Ag04450	ANNOTATED, CDS, coding, INTERNAL, OVCODE, OVEXON	Salzman2013	-6.61687	0.0101888	2.60084e-10	7.90656e-07	5.359	11.9759	0	0	0	115.604	0	2294.84	2602.16	11049.2
chr13:78133938-78171724:+	chr13:78133938-78171724:+	SCEL	CIRCexplorer2	570	9	37786	chr13:78130848-78133938|chr13:78171724-78173463	ENSG00000136155.16_2	ENST00000535157.5_1	NA	NA	NA	NA	-6.57451	0.0104924	2.1773e-06	0.0033095	3.68708	10.2616	0	0	0	0	769.127	1345.25	1457.21	1265.17
chr13:78182190-78183252:+	chr13:78182190-78183252:+	SCEL	CIRCexplorer2	120	2	1062	chr13:78177270-78182190|chr13:78183252-78184181	ENSG00000136155.16_2	ENST00000535157.5_1	NA	NA	NA	NA	-6.30196	0.0126742	1.56444e-05	0.00792648	3.68708	9.98904	0	0	0	0	769.127	1107.85	936.777	1180.83
hsa_circ_0073222	chr5:80911291-80946158:-	SSBP2	circBase	220	3	34867	chr5:80809536-80911291|chr5:80946158-81046799	ENSG00000145687.16_3	ENST00000320672.8_1	NM_012446	K562, Ag04450, Nhek, Sknshra	ANNOTATED, CDS, coding, INTERNAL, OVCODE, OVEXON	Salzman2013	-5.94493	0.016233	0.000125167	0.0380508	3.68708	9.63201	0	0	0	0	0	1266.12	520.432	1265.17
chr6:2836089-2836484:-	chr6:2836089-2836484:-	SERPINB1	CIRCexplorer2	311	2	395	chr6:2834246-2836089|chr6:2836484-2838115	ENSG00000021355.12_2	ENST00000380739.5_1	NA	NA	NA	NA	-5.77331	0.0182835	0.000343789	0.0803938	3.68708	9.4604	0	0	0	0	256.376	1266.12	0	1180.83
chr14:31596990-31638674:-	chr14:31596990-31638674:-	HECTD1	CIRCexplorer2	3661	20	41684	chr14:31592253-31596990|chr14:31638674-31641066	ENSG00000092148.12_3	ENST00000611816.4_2	NA	NA	NA	NA	-5.59635	0.0206696	0.00080286	0.133359	3.68708	9.28343	0	0	0	0	1410.07	633.059	104.086	337.38
chr14:88883054-88904247:+	chr14:88883054-88904247:+	SPATA7	CIRCexplorer2	1043	8	21193	chr14:88862547-88883054|chr14:88904247-88904670	ENSG00000042317.16_3	ENST00000045347.11_1	NA	NA	NA	NA	-5.54416	0.021431	0.00086844	0.133359	3.68708	9.23124	0	0	0	0	512.752	870.457	624.518	337.38
hsa_circ_0001876	chr9:102722198-102722437:+	STX17	circBase	167	2	239	chr9:102713567-102722198|chr9:102722437-102729934	ENSG00000136874.10_3	ENST00000259400.10_2	NM_017919	cd_34, Hs68_RNase, Hs68_control	ANNOTATED, CDS, coding, INTERNAL, OVCODE, OVEXON	Jeck2013, Memczak2013	-5.51139	0.0219233	0.00110034	0.145994	3.68708	9.19848	0	0	0	0	512.752	870.457	832.691	84.3449
hsa_circ_0003559	chr16:17352844-17353355:-	XYLT1	circBase	511	1	511	chr16:17294511-17352844|chr16:17353355-17451868	ENSG00000103489.11_3	ENST00000261381.6_1	NM_022166	Hs68_RNase, Hs68_control	ANNOTATED, CDS, coding, INTERNAL, OVCODE, OVEXON	Jeck2013	-5.39218	0.0238118	0.00192181	0.211132	3.68708	9.07927	0	0	0	0	256.376	553.927	520.432	759.104
chr6:2836089-2836257:-	chr6:2836089-2836257:-	SERPINB1	CIRCexplorer2	168	1	168	chr6:2834246-2836089|chr6:2836257-2836341	ENSG00000021355.12_2	ENST00000380739.5_1	NA	NA	NA	NA	-5.3721	0.0241456	0.00198052	0.211132	3.68708	9.05918	0	0	0	0	0	1107.85	416.346	506.07
hsa_circ_0018064	chr10:29801663-29820217:-	SVIL	circBase	1411	7	18554	chr10:29788192-29801663|chr10:29820217-29839525	ENSG00000197321.14_2	ENST00000375400.7_1	NM_021738	Helas3, Ag04450, A549	ANNOTATED, CDS, coding, INTERNAL, OVCODE, OVEXON	Salzman2013	-5.34862	0.0245417	0.00207592	0.211132	3.68708	9.0357	0	0	0	0	0	474.795	520.432	1012.14
chr10:97141441-97170534:-	chr10:97141441-97170534:-	SORBS1	CIRCexplorer2	705	7	29093	chr10:97135813-97141441|chr10:97170534-97174250	ENSG00000095637.21_3	ENST00000371227.8_1	NA	NA	NA	NA	-5.2645	0.0260152	0.00355061	0.281996	3.68708	8.95159	0	0	0	0	128.188	791.324	208.173	759.104
hsa_circ_0024605	chr11:120276826-120280159:+	ARHGEF12	circBase	167	3	3333	chr11:120207984-120276826|chr11:120280159-120291461	ENSG00000196914.8_2	ENST00000397843.6_2	NM_015313	K562, H1hesc, Gm12878, Bj, Ag04450, A549, Nhek, Sknshra	ANNOTATED, CDS, coding, INTERNAL, OVCODE, OVERLAPTX, OVEXON	Salzman2013	-5.16688	0.0278364	0.00516529	0.320459	3.68708	8.85397	0	0	0	0	512.752	1266.12	0	0
chr13:78173823-78176259:+	chr13:78173823-78176259:+	SCEL	CIRCexplorer2	120	2	2436	chr13:78173523-78173823|chr13:78176259-78176788	ENSG00000136155.16_2	ENST00000535157.5_1	NA	NA	NA	NA	-4.98814	0.0315079	0.0105293	0.479858	3.68708	8.67523	0	0	0	0	512.752	395.662	520.432	168.69
hsa_circ_0001888	chr9:125932180-125946577:-	STRBP	circBase	699	4	14397	chr9:125923347-125932180|chr9:125946577-125999108	ENSG00000165209.18_3	ENST00000348403.9_1	NM_001171137	cd_19, K562, H1hesc, Gm12878, Mcf7	ANNOTATED, CDS, coding, INTERNAL, UTR5	Memczak2013, Salzman2013	-4.97084	0.0318881	0.0109402	0.479858	3.68708	8.65792	0	0	0	0	512.752	79.1324	832.691	168.69
hsa_circ_0006539	chr8:30332294-30361953:+	RBPMS	circBase	331	4	29659	chr8:30242674-30332294|chr8:30361953-30402010	ENSG00000157110.15_4	ENST00000397323.8_3	NM_006867	Hs68_RNase, Hs68_control, H1hesc, Bj, Ag04450, A549, Nhlf, Sknshra	ANNOTATED, CDS, coding, INTERNAL, OVCODE, OVEXON	Jeck2013, Salzman2013	-4.95713	0.0321926	0.0108297	0.479858	3.68708	8.64421	0	0	0	0	0	474.795	104.086	927.794
hsa_circ_0008550	chr3:182788786-182789145:-	MCCC1	circBase	270	2	359	chr3:182775210-182788786|chr3:182789145-182790153	ENSG00000078070.12_3	ENST00000265594.8_1	NM_020166	Hs68_RNase, Hs68_control, Nhek, K562, Huvec, Hmec, Helas3, H1hesc, Gm12878, Ag04450	ANNOTATED, CDS, coding, INTERNAL, OVCODE, OVEXON	Jeck2013, Salzman2013	-4.95144	0.0323198	0.0109335	0.479858	3.68708	8.63852	0	0	0	0	0	870.457	208.173	421.725
hsa_circ_0024604	chr11:120276826-120278532:+	ARHGEF12	circBase	110	2	1706	chr11:120207984-120276826|chr11:120278532-120291461	ENSG00000196914.8_2	ENST00000356641.7_2	NM_015313	K562, Huvec, Hepg2, Helas3, H1hesc, Gm12878, Bj, Ag04450, A549, Nhek, Sknshra	ANNOTATED, CDS, coding, INTERNAL, OVCODE, OVERLAPTX, OVEXON	Salzman2013	-4.90849	0.0332964	0.0144138	0.507636	3.68708	8.59557	0	0	0	0	512.752	791.324	104.086	84.3449
hsa_circ_0008297	chrY:15021270-15024974:+	DDX3Y	circBase	434	4	3704	chrY:15019505-15021270|chrY:15024974-15025629	ENSG00000067048.16_3	ENST00000360160.8_1	NM_001122665	Hs68_RNase, Hs68_control, Hepg2, H1hesc, Bj, Ag04450	ANNOTATED, CDS, coding, INTERNAL, OVCODE, OVEXON	Jeck2013, Salzman2013	-4.88894	0.0337506	0.0147249	0.507636	3.68708	8.57603	0	0	0	0	512.752	870.457	0	84.3449
hsa_circ_0002634	chr3:63884074-63938159:+	ATXN7	circBase	609	4	54085	chr3:63850675-63884074|chr3:63938159-63965590	ENSG00000163635.17_3	ENST00000474112.5_1	NM_000333	Hs68_RNase, Hs68_control, K562, Hepg2, Helas3, H1hesc, Bj, Ag04450, A549, Sknshra	ANNOTATED, CDS, coding, INTERNAL, OVCODE, OVEXON, UTR5	Jeck2013, Salzman2013	-4.87145	0.0341622	0.0156093	0.507636	3.68708	8.55854	0	0	0	0	1538.25	0	0	0
chr4:49000476-49009343:+	chr4:49000476-49009343:+	CWH43	CIRCexplorer2	473	3	8867	chr4:48996837-49000476|chr4:49009343-49019265	ENSG00000109182.11_2	ENST00000226432.8_1	NA	NA	NA	NA	-4.84435	0.03481	0.0157288	0.507636	3.68708	8.53144	0	0	0	0	512.752	79.1324	520.432	337.38
hsa_circ_0009732	chr1:10471474-10473308:+	PGD	circBase	325	2	1834	chr1:10468197-10471474|chr1:10473308-10477043	ENSG00000142657.20_3	ENST00000270776.12_1	NM_002631	Hepg2, Helas3, Gm12878, A549	ANNOTATED, CDS, coding, INTERNAL, OVCODE, OVEXON	Salzman2013	-4.83593	0.0350139	0.0158636	0.507636	3.68708	8.52301	0	0	0	0	256.376	158.265	936.777	84.3449
chr18:6301901-6312055:-	chr18:6301901-6312055:-	L3MBTL4	CIRCexplorer2	217	3	10154	chr18:6264037-6301901|chr18:6312055-6367612	ENSG00000154655.15_4	ENST00000400105.6_2	NA	NA	NA	NA	-4.83074	0.03514	0.0156709	0.507636	3.68708	8.51782	0	0	0	0	128.188	395.662	104.086	759.104
chr2:68740211-68772444:+	chr2:68740211-68772444:+	APLF	CIRCexplorer2	945	5	32233	chr2:68730035-68740211|chr2:68772444-68794472	ENSG00000169621.9_4	ENST00000303795.8_3	NA	NA	NA	NA	-4.80088	0.0358749	0.0203827	0.54835	3.68708	8.48796	0	0	0	0	1153.69	0	208.173	84.3449
hsa_circ_0060221	chr20:35532559-35533906:-	SAMHD1	circBase	233	2	1347	chr20:35526947-35532559|chr20:35533906-35539620	ENSG00000101347.8_2	ENST00000262878.4_1	NM_015474	K562	ANNOTATED, CDS, coding, INTERNAL, OVCODE, OVEXON	Salzman2013	-4.78989	0.0361494	0.0201547	0.547057	3.68708	8.47697	0	0	0	0	256.376	395.662	728.605	0
chr4:140314744-140325644:+	chr4:140314744-140325644:+	NAA15	CIRCexplorer2	225	2	10900	chr4:140307384-140314744|chr4:140325644-140339019	ENSG00000164134.12_2	ENST00000515576.1_1	NA	NA	NA	NA	-4.75939	0.0369217	0.0210794	0.552047	3.68708	8.44647	0	0	0	0	640.939	79.1324	312.259	337.38
hsa_circ_0006148	chr10:76910271-76910864:+	SAMD8	circBase	593	1	593	chr10:76859486-76910271|chr10:76910864-76924402	ENSG00000156671.12_3	ENST00000447533.5_3	NM_144660	Hs68_RNase, Hs68_control, Nhek, Hepg2, Gm12878, Bj, Ag04450, Sknshra	ANNOTATED, CDS, coding, INTERNAL, OVCODE, OVEXON, UTR5	Jeck2013, Salzman2013	-4.73352	0.0375896	0.0212182	0.552047	3.68708	8.42061	0	0	0	0	128.188	553.927	104.086	506.07
hsa_circ_0071519	chr4:184922477-184932576:+	STOX2	circBase	2419	2	10099	chr4:184828109-184922477|chr4:184932576-184938241	ENSG00000173320.11_3	ENST00000308497.8_1	NM_020225	Sknshra	ANNOTATED, CDS, coding, INTERNAL, OVCODE, OVEXON	Salzman2013	-4.72228	0.0378836	0.0217984	0.552047	3.68708	8.40937	0	0	0	0	512.752	0	832.691	0
hsa_circ_0001192	chr21:40578033-40601362:-	BRWD1	circBase	1364	12	23329	chr21:40574471-40578033|chr21:40601362-40604102	ENSG00000185658.13_3	ENST00000333229.6_2	NM_033656	cd_19, K562	ANNOTATED, CDS, coding, INTERNAL	Memczak2013, Salzman2013	-4.67983	0.039015	0.027065	0.552047	3.68708	8.36691	0	0	0	0	384.564	79.1324	832.691	0
hsa_circ_0004502	chr12:42604156-42604421:-	YAF2	circBase	172	2	265	chr12:42555567-42604156|chr12:42604421-42629415	ENSG00000015153.14_2	ENST00000551268.5_1	NM_001190979	Hs68_RNase, Hs68_control	ALT_DONOR, CDS, coding, INTERNAL, intronic, OVCODE, OVEXON	Jeck2013	-4.66066	0.0395367	0.0270337	0.552047	3.68708	8.34775	0	0	0	0	0	474.795	416.346	337.38
hsa_circ_0018905	chr10:76910271-76928416:+	SAMD8	circBase	807	3	18145	chr10:76871480-76910271|chr10:76928416-76935823	ENSG00000156671.12_3	ENST00000372690.7_1	NM_144660	Nhek, K562, Hepg2, Gm12878, Bj, Ag04450, A549, Sknshra	ANNOTATED, CDS, coding, INTERNAL, OVCODE, OVEXON, UTR5	Salzman2013	-4.6582	0.0396043	0.0272784	0.552047	3.68708	8.34528	0	0	0	0	512.752	553.927	104.086	84.3449
chr10:112640990-112647644:+	chr10:112640990-112647644:+	PDCD4	CIRCexplorer2	734	4	6654	chr10:112636511-112640990|chr10:112647644-112649290	ENSG00000150593.17_3	ENST00000393104.6_1	NA	NA	NA	NA	-4.6453	0.0399599	0.0276855	0.552047	3.68708	8.33239	0	0	0	0	769.127	158.265	0	337.38
hsa_circ_0078607	chr6:160819010-160831878:+	SLC22A3	circBase	546	4	12868	chr6:160769880-160819010|chr6:160831878-160857811	ENSG00000146477.5_2	ENST00000275300.2_1	NM_021977	Hepg2, Helas3, H1hesc, A549	ANNOTATED, CDS, coding, INTERNAL, OVCODE, OVEXON	Salzman2013	-4.6427	0.040032	0.0275106	0.552047	3.68708	8.32978	0	0	0	0	256.376	158.265	312.259	506.07
hsa_circ_0025887	chr12:40696590-40697936:+	LRRK2	circBase	281	2	1346	chr12:40693059-40696590|chr12:40697936-40699586	ENSG00000188906.14_3	ENST00000298910.11_1	NM_198578	Gm12878	ANNOTATED, CDS, coding, INTERNAL, OVCODE, OVEXON	Salzman2013	-4.64132	0.0400703	0.0275176	0.552047	3.68708	8.32841	0	0	0	0	0	395.662	832.691	0
chr8:103283361-103285000:-	chr8:103283361-103285000:-	UBR5	CIRCexplorer2	356	2	1639	chr8:103282411-103283361|chr8:103285000-103287748	ENSG00000104517.12_3	ENST00000520539.5_1	NA	NA	NA	NA	-4.6346	0.0402573	0.0276456	0.552047	3.68708	8.32169	0	0	0	0	256.376	0	208.173	759.104
hsa_circ_0006830	chrX:100273959-100274392:-	TRMT2B	circBase	220	2	433	chrX:100265696-100273959|chrX:100274392-100275475	ENSG00000188917.14_3	ENST00000545398.5_1	NM_024917	Hs68_RNase, Hs68_control, K562, Helas3, H1hesc, Gm12878, Ag04450, Nhek	ANNOTATED, CDS, coding, INTERNAL, OVCODE, OVEXON	Jeck2013, Salzman2013	-4.63028	0.0403783	0.0281628	0.552047	3.68708	8.31736	0	0	0	0	1025.5	79.1324	0	168.69
hsa_circ_0004162	chr11:59426338-59426942:-	PATL1	circBase	299	2	604	chr11:59425197-59426338|chr11:59426942-59434325	ENSG00000166889.13_2	ENST00000300146.9_1	NM_152716	Hs68_RNase, Hs68_control, K562, Hepg2, Helas3, H1hesc, Gm12878, Ag04450, A549, Sknshra	ANNOTATED, CDS, coding, INTERNAL, OVCODE, OVEXON	Jeck2013, Salzman2013	-4.62969	0.0403947	0.0275468	0.552047	3.68708	8.31677	0	0	0	0	0	395.662	208.173	590.414
chr5:147498548-147499699:+	chr5:147498548-147499699:+	SPINK5	CIRCexplorer2	201	2	1151	chr5:147498127-147498548|chr5:147499699-147499857	ENSG00000133710.15_3	ENST00000398454.5_1	NA	NA	NA	NA	-4.61727	0.0407441	0.0281591	0.552047	3.68708	8.30435	0	0	0	0	512.752	237.397	312.259	168.69
hsa_circ_0003316	chr8:38677039-38678153:+	TACC1	circBase	1114	1	1114	chr8:38646337-38677039|chr8:38678153-38682828	ENSG00000147526.19_3	ENST00000519416.5_2	NM_006283	Hs68_RNase, Hs68_control	ANNOTATED, CDS, coding, INTERNAL, OVCODE, OVEXON	Jeck2013	-4.61424	0.0408295	0.0280064	0.552047	3.68708	8.30133	0	0	0	0	256.376	316.53	208.173	421.725
hsa_circ_0065251	chr3:47676679-47677626:-	SMARCC1	circBase	270	2	947	chr3:47663831-47676679|chr3:47677626-47680214	ENSG00000173473.10_3	ENST00000254480.9_1	NM_003074	K562, Sknshra	ANNOTATED, CDS, coding, INTERNAL, OVCODE, OVEXON	Salzman2013	-4.60911	0.040975	0.0280987	0.552047	3.68708	8.2962	0	0	0	0	256.376	395.662	208.173	337.38
hsa_circ_0009029	chr9:109734285-109746690:+	ZNF462	circBase	629	3	12405	chr9:109701388-109734285|chr9:109746690-109765574	ENSG00000148143.12_4	ENST00000277225.9_4	NM_021224	Hs68_RNase, Hs68_control, Huvec, H1hesc, Gm12878, Bj, Ag04450, A549, Nhek, Sknshra, Mcf7	ANNOTATED, CDS, coding, INTERNAL, OVCODE, OVERLAPTX, OVEXON	Jeck2013, Salzman2013	-4.60839	0.0409955	0.0340347	0.552047	3.68708	8.29547	0	0	0	0	0	158.265	0	1012.14
hsa_circ_0002771	chr16:14720962-14721193:-	PARN	circBase	150	2	231	chr16:14711507-14720962|chr16:14721193-14722028	ENSG00000140694.16_2	ENST00000437198.6_1	NM_002582	Hs68_RNase, Hs68_control, Nhek, K562, Huvec, Helas3, H1hesc, Gm12878, Bj, Ag04450, A549, Sknshra	ANNOTATED, CDS, coding, INTERNAL, OVCODE, OVEXON	Jeck2013, Salzman2013	-4.59881	0.0412688	0.0344585	0.552047	3.68708	8.28589	0	0	0	0	256.376	553.927	208.173	168.69
hsa_circ_0087236	chr9:79244107-79251473:-	PRUNE2	circBase	186	2	7366	chr9:79239406-79244107|chr9:79251473-79252333	ENSG00000106772.17_3	ENST00000376717.6_3	NM_015225	H1hesc	ANNOTATED, CDS, coding, INTERNAL, OVCODE, OVEXON	Salzman2013	-4.59816	0.0412872	0.0342381	0.552047	3.68708	8.28525	0	0	0	0	0	316.53	0	843.449
chr21:40581920-40587288:-	chr21:40581920-40587288:-	BRWD1	CIRCexplorer2	538	5	5368	chr21:40578200-40581920|chr21:40587288-40590077	ENSG00000185658.13_3	ENST00000333229.6_2	NA	NA	NA	NA	-4.59406	0.0414047	0.034334	0.552047	3.68708	8.28114	0	0	0	0	0	949.589	208.173	0
chr12:8988850-8995957:+	chr12:8988850-8995957:+	A2ML1	CIRCexplorer2	833	6	7107	chr12:8988262-8988850|chr12:8995957-8998037	ENSG00000166535.19_2	ENST00000299698.11_1	NA	NA	NA	NA	-4.58041	0.0417984	0.0350415	0.552047	3.68708	8.26749	0	0	0	0	256.376	158.265	520.432	253.035
hsa_circ_0036610	chr15:85607600-85610435:+	PDE8A	circBase	248	2	2835	chr15:85525579-85607600|chr15:85610435-85619092	ENSG00000073417.14_4	ENST00000310298.8_4	NM_002605	Nhek, K562, Huvec, Hepg2, Helas3, H1hesc, Gm12878, Ag04450, A549, Sknshra, Mcf7	ANNOTATED, CDS, coding, INTERNAL, OVCODE, OVEXON	Salzman2013	-4.5671	0.0421859	0.0348711	0.552047	3.68708	8.25418	0	0	0	0	0	791.324	0	337.38
hsa_circ_0052577	chr2:10101174-10126410:+	GRHL1	circBase	914	5	25236	chr2:10098985-10101174|chr2:10126410-10130823	ENSG00000134317.17_2	ENST00000464418.5_1	NM_198182	Nhek	ANNOTATED, CDS, coding, INTERNAL, OVCODE, OVEXON	Salzman2013	-4.55068	0.0426686	0.0357687	0.552047	3.68708	8.23776	0	0	0	0	256.376	316.53	416.346	168.69
hsa_circ_0008172	chr2:206023445-206058044:+	PARD3B	circBase	706	5	34599	chr2:205990461-206023445|chr2:206058044-206110501	ENSG00000116117.17_2	ENST00000406610.6_2	NM_057177	Hs68_RNase, Hs68_control, Huvec, Bj, Ag04450, A549, Sknshra	ANNOTATED, CDS, coding, INTERNAL, OVCODE, OVEXON	Jeck2013, Salzman2013	-4.54277	0.0429032	0.0356072	0.552047	3.68708	8.22985	0	0	0	0	0	474.795	312.259	337.38
chr10:86223688-86237420:+	chr10:86223688-86237420:+	CCSER2	CIRCexplorer2	261	3	13732	chr10:86198463-86223688|chr10:86237420-86273204	ENSG00000107771.15_3	ENST00000372088.6_1	NA	NA	NA	NA	-4.53687	0.0430791	0.0363559	0.552047	3.68708	8.22395	0	0	0	0	384.564	553.927	208.173	0
hsa_circ_0003828	chr2:24046127-24046439:-	ATAD2B	circBase	312	1	312	chr2:24042752-24046127|chr2:24046439-24051718	ENSG00000119778.14_3	ENST00000238789.9_1	NM_017552	Hs68_RNase, Hs68_control, Nhek, K562, Huvec, Hepg2, Helas3, H1hesc, Gm12878, Bj, Ag04450, A549, Nhlf, Sknshra	ANNOTATED, CDS, coding, INTERNAL, OVCODE, OVEXON	Jeck2013, Salzman2013	-4.53435	0.0431544	0.0363835	0.552047	3.68708	8.22143	0	0	0	0	128.188	237.397	520.432	253.035
chr5:111570330-111576507:-	chr5:111570330-111576507:-	EPB41L4A	CIRCexplorer2	292	3	6177	chr5:111545679-111570330|chr5:111576507-111594925	ENSG00000129595.12_3	ENST00000621003.4_1	NA	NA	NA	NA	-4.53415	0.0431604	0.0359318	0.552047	3.68708	8.22123	0	0	0	0	0	316.53	208.173	590.414
hsa_circ_0003597	chr9:115166274-115181238:+	HSDL2	circBase	581	5	14964	chr9:115142460-115166274|chr9:115181238-115200710	ENSG00000119471.14_2	ENST00000398805.7_1	NM_032303	Hs68_RNase, Hs68_control, K562, Hepg2, H1hesc, Gm12878, Ag04450	ANNOTATED, CDS, coding, INTERNAL, OVCODE, OVEXON	Jeck2013, Salzman2013	-4.52819	0.0433391	0.0366963	0.552047	3.68708	8.21527	0	0	0	0	384.564	395.662	104.086	253.035
hsa_circ_0000081	chr1:64474976-64516388:+	ROR1	circBase	391	3	41412	chr1:64240179-64474976|chr1:64516388-64603051	ENSG00000185483.11_2	ENST00000371080.5_1	NM_005012	HEK293, cd_19, Hs68_RNase, Hs68_control, Helas3, H1hesc, A549, Nhlf, Sknshra	ANNOTATED, CDS, coding, INTERNAL, OVCODE, OVEXON	Jeck2013, Memczak2013, Salzman2013	-4.5137	0.0437766	0.0378286	0.552047	3.68708	8.20078	0	0	0	0	640.939	0	0	506.07
chr15:90026297-90030216:-	chr15:90026297-90030216:-	RHCG	CIRCexplorer2	338	2	3919	chr15:90023639-90026297|chr15:90030216-90039591	ENSG00000140519.12_2	ENST00000560081.5_1	NA	NA	NA	NA	-4.4891	0.0445293	0.0388807	0.552047	3.68708	8.17618	0	0	0	0	512.752	316.53	208.173	84.3449
chr11:68334481-68363686:+	chr11:68334481-68363686:+	PPP6R3	CIRCexplorer2	1063	10	29205	chr11:68331900-68334481|chr11:68363686-68367808	ENSG00000110075.14_4	ENST00000393800.6_2	NA	NA	NA	NA	-4.4835	0.0447026	0.0391332	0.552047	3.68708	8.17058	0	0	0	0	512.752	395.662	208.173	0
hsa_circ_0001412	chr4:54280781-54310270:+	FIP1L1	circBase	470	5	29489	chr4:54266006-54280781|chr4:54310270-54319086	ENSG00000145216.15_3	ENST00000337488.10_2	NM_001134937	cd_19, K562	ANNOTATED, CDS, coding, INTERNAL	Memczak2013, Salzman2013	-4.4835	0.0447026	0.0391332	0.552047	3.68708	8.17058	0	0	0	0	512.752	395.662	208.173	0
hsa_circ_0013081	chr1:87181406-87185318:+	SH3GLB1	circBase	271	2	3912	chr1:87170654-87181406|chr1:87185318-87188222	ENSG00000097033.14_2	ENST00000616170.4_1	NM_001206651	Huvec, Bj, Ag04450	ANNOTATED, CDS, coding, INTERNAL, OVCODE, OVEXON	Salzman2013	-4.47836	0.0448621	0.0392352	0.552047	3.68708	8.16544	0	0	0	0	128.188	79.1324	728.605	168.69
hsa_circ_0019146	chr10:93902785-93940776:-	CPEB3	circBase	315	3	37991	chr10:93870951-93902785|chr10:93940776-93952302	ENSG00000107864.14_2	ENST00000412050.8_1	NM_001178137	K562, Helas3, Gm12878	ANNOTATED, CDS, coding, INTERNAL, OVCODE, OVERLAPTX, OVEXON	Salzman2013	-4.46952	0.0451377	0.0483588	0.552047	3.68708	8.15661	0	0	0	0	256.376	237.397	520.432	84.3449
hsa_circ_0069725	chr4:53492184-53497311:-	USP46	circBase	525	3	5127	chr4:53476783-53492184|chr4:53497311-53525281	ENSG00000109189.12_2	ENST00000441222.7_1	NM_001134223	H1hesc	ANNOTATED, CDS, coding, INTERNAL, OVCODE, OVERLAPTX, OVEXON	Salzman2013	-4.4661	0.0452449	0.0485108	0.552047	3.68708	8.15318	0	0	0	0	256.376	0	416.346	421.725
chr1:207200838-207201024:-	chr1:207200838-207201024:-	C1orf116	CIRCexplorer2	186	1	186	chr1:207198409-207200838|chr1:207201024-207205923	ENSG00000182795.12_2	ENST00000359470.5_2	NA	NA	NA	NA	-4.46315	0.0453376	7.0531e-06	0.00714714	6.11684	10.58	0	0	0	231.207	1922.82	712.192	1353.12	2108.62
chr11:82560090-82571159:-	chr11:82560090-82571159:-	PRCP	CIRCexplorer2	753	5	11069	chr11:82550467-82560090|chr11:82571159-82611276	ENSG00000137509.10_4	ENST00000313010.7_2	NA	NA	NA	NA	-4.43993	0.0460733	0.0499118	0.552047	3.68708	8.12701	0	0	0	0	384.564	395.662	208.173	84.3449
hsa_circ_0072202	chr5:37115061-37120442:-	C5orf42	circBase	215	2	5381	chr5:37108573-37115061|chr5:37120442-37121718	ENSG00000197603.13_4	ENST00000508244.5_4	NM_023073	Ag04450, Nhek	ANNOTATED, CDS, coding, INTERNAL, OVCODE, OVEXON	Salzman2013	-4.42502	0.0465518	0.0498611	0.552047	3.68708	8.1121	0	0	0	0	0	316.53	208.173	506.07
hsa_circ_0000824	chr18:6263945-6312055:-	L3MBTL4	circBase	309	4	48110	chr18:6244587-6263945|chr18:6312055-6367612	ENSG00000154655.15_4	ENST00000400105.6_2	NM_173464	cd_34, Hepg2, Helas3, Gm12878	ANNOTATED, CDS, coding, INTERNAL, UTR5	Memczak2013, Salzman2013	-4.20654	0.0541635	0.000807025	0.133359	5.38703	9.59357	0	0	135.069	0	769.127	395.662	520.432	1349.52
hsa_circ_0008716	chr16:66971939-66973261:+	CES2	circBase	347	2	1322	chr16:66969614-66971939|chr16:66973261-66974124	ENSG00000172831.11_3	ENST00000417689.5_1	NR_036684	Hs68_RNase, Hs68_control, Nhek, K562, Hmec, Hepg2, Helas3, H1hesc, Gm12878, Bj, Ag04450, A549, Sknshra, Mcf7	ANNOTATED, INTERNAL, ncRNA, OVCODE, OVEXON	Jeck2013, Salzman2013	-4.03256	0.0611052	0.00215451	0.211281	5.36231	9.39487	0	115.766	0	0	256.376	949.589	728.605	674.759
hsa_circ_0007843	chr11:128993340-129034322:-	ARHGAP32	circBase	286	3	40982	chr11:128963602-128993340|chr11:129034322-129061977	ENSG00000134909.18_2	ENST00000310343.13_1	NM_001142685	Hs68_RNase, Hs68_control, H1hesc, A549, Nhek	ANNOTATED, CDS, coding, INTERNAL, OVCODE, OVEXON	Jeck2013, Salzman2013	-3.94861	0.0647663	0.00287484	0.2497	5.36258	9.3112	0	115.766	0	0	384.564	1186.99	728.605	168.69
hsa_circ_0072391	chr5:43295853-43297268:-	HMGCS1	circBase	331	2	1415	chr5:43294963-43295853|chr5:43297268-43298110	ENSG00000112972.14_3	ENST00000325110.10_1	NM_001098272	K562, Huvec, Helas3, Gm12878, Nhek	ANNOTATED, CDS, coding, INTERNAL, OVCODE, OVEXON	Salzman2013	-3.90587	0.0667137	0.00361771	0.281996	5.36272	9.2686	0	115.766	0	0	384.564	395.662	520.432	1096.48
hsa_circ_0077837	chr6:131247744-131277639:-	EPB41L2	circBase	824	3	29895	chr6:131230003-131247744|chr6:131277639-131321759	ENSG00000079819.18_3	ENST00000528282.5_2	NM_001431	Hsmm, Ag04450, Nhek	ANNOTATED, CDS, coding, INTERNAL, OVCODE, OVEXON, UTR5	Salzman2013	-3.86886	0.0684473	0.00450877	0.309805	5.36284	9.2317	0	115.766	0	0	0	1582.65	104.086	590.414
chr6:148789680-148808851:+	chr6:148789680-148808851:+	SASH1	CIRCexplorer2	343	4	19171	chr6:148761543-148789680|chr6:148808851-148835459	ENSG00000111961.17_3	ENST00000367467.7_1	NA	NA	NA	NA	-3.86051	0.0688449	0.00589488	0.33186	5.3103	9.1708	90.5558	0	0	0	0	474.795	728.605	1012.14
hsa_circ_0043898	chr17:40879652-40882936:-	EZH1	circBase	348	3	3284	chr17:40876442-40879652|chr17:40882936-40897028	ENSG00000108799.12_2	ENST00000428826.6_1	NM_001991	H1hesc, Ag04450	ANNOTATED, CDS, coding, INTERNAL, OVCODE, OVEXON, UTR5	Salzman2013	-3.81276	0.0711613	0.00462316	0.309805	5.39228	9.20504	0	0	135.069	0	512.752	395.662	728.605	674.759
chr5:147492430-147494052:+	chr5:147492430-147494052:+	SPINK5	CIRCexplorer2	195	2	1622	chr5:147491458-147492430|chr5:147494052-147495932	ENSG00000133710.15_3	ENST00000398454.5_1	NA	NA	NA	NA	-3.80354	0.0716175	0.00489165	0.309805	5.36307	9.16661	0	115.766	0	0	512.752	633.059	416.346	674.759
hsa_circ_0003731	chr9:114341075-114348445:-	PTGR1	circBase	442	3	7370	chr9:114337122-114341075|chr9:114348445-114355205	ENSG00000106853.18_3	ENST00000538962.7_1	NM_001146108	Hs68_RNase, Hs68_control	ANNOTATED, CDS, coding, INTERNAL, OVCODE, OVEXON	Jeck2013	-3.62428	0.0810928	0.0137711	0.507636	5.30582	8.93011	90.5558	0	0	0	640.939	395.662	104.086	759.104
chr8:618597-624047:-	chr8:618597-624047:-	ERICH1	CIRCexplorer2	954	2	5450	chr8:565284-618597|chr8:624047-681139	ENSG00000104714.13_3	ENST00000522706.5_1	NA	NA	NA	NA	-3.59987	0.0824767	0.0142358	0.507636	5.30526	8.90513	90.5558	0	0	0	256.376	316.53	520.432	759.104
hsa_circ_0006473	chr4:148867767-148887990:+	ARHGAP10	circBase	413	4	20223	chr4:148861050-148867767|chr4:148887990-148944413	ENSG00000071205.11_2	ENST00000336498.7_1	NM_024605	Hs68_RNase, Hs68_control, Gm12878, Ag04450, Sknshra	ANNOTATED, CDS, coding, INTERNAL, OVCODE, OVEXON	Jeck2013, Salzman2013	-3.51735	0.0873317	0.00193487	0.211132	6.12006	9.63741	0	115.766	0	115.604	2179.19	633.059	416.346	0
hsa_circ_0008603	chr17:19554859-19575269:+	ALDH3A2	circBase	1190	7	20410	chr17:19552437-19554859|chr17:19575269-19578870	ENSG00000072210.18_3	ENST00000631291.2_1	NM_001031806	Hs68_RNase, Hs68_control, H1hesc, Ag04450, A549	ANNOTATED, CDS, coding, INTERNAL, OVCODE, OVEXON	Jeck2013, Salzman2013	-3.50642	0.0879962	0.0195219	0.544463	5.30283	8.80925	90.5558	0	0	0	384.564	316.53	624.518	421.725
hsa_circ_0000226	chr10:27821435-27822923:+	RAB18	circBase	259	3	1488	chr10:27798849-27821435|chr10:27822923-27826804	ENSG00000099246.16_2	ENST00000611151.4_1	NM_021252	cd_19, Hs68_RNase, Hs68_control, K562	ANNOTATED, CDS, coding, INTERNAL, OVCODE, OVEXON	Jeck2013, Memczak2013, Salzman2013	-3.49443	0.0887305	0.0180196	0.544463	5.36412	8.85854	0	0	0	115.604	1281.88	474.795	104.086	0
hsa_circ_0005835	chr16:19627435-19628130:+	C16orf62	circBase	201	2	695	chr16:19621737-19627435|chr16:19628130-19637498	ENSG00000103544.14_3	ENST00000438132.7_1	NM_020314	Hs68_RNase, Hs68_control, K562, H1hesc, Gm12878, Bj, Ag04450, A549, Sknshra, Mcf7	ANNOTATED, CDS, coding, INTERNAL, OVCODE, OVEXON	Jeck2013, Salzman2013	-3.42384	0.0931798	0.0263059	0.552047	5.30046	8.7243	90.5558	0	0	0	512.752	237.397	832.691	84.3449
hsa_circ_0025388	chr12:9020437-9021799:+	A2ML1	circBase	504	4	1362	chr12:9016604-9020437|chr12:9021799-9027020	ENSG00000166535.19_2	ENST00000299698.11_1	NM_144670	Nhek	ANNOTATED, CDS, coding, INTERNAL, OVCODE, OVEXON	Salzman2013	-3.40828	0.0941904	0.0268586	0.552047	5.30002	8.7083	90.5558	0	0	0	640.939	316.53	520.432	168.69
hsa_circ_0005265	chr20:2928627-2945848:+	PTPRA	circBase	464	3	17221	chr20:2903931-2928627|chr20:2945848-2955860	ENSG00000132670.20_3	ENST00000380393.7_1	NM_080841	Hs68_RNase, Hs68_control, K562, Hepg2, H1hesc, Gm12878, Ag04450, A549, Sknshra	ANNOTATED, CDS, coding, INTERNAL, OVCODE, OVEXON, UTR5	Jeck2013, Salzman2013	-3.40795	0.0942119	0.00488577	0.309805	6.03896	9.44691	181.112	0	0	0	256.376	1107.85	312.259	1012.14
hsa_circ_0009069	chrX:54013510-54014377:-	PHF8	circBase	265	2	867	chrX:54012382-54013510|chrX:54014377-54019168	ENSG00000172943.19_3	ENST00000338154.10_1	NM_015107	Hs68_RNase, Hs68_control, Ag04450, Sknshra	ANNOTATED, CDS, coding, INTERNAL, OVCODE, OVEXON	Jeck2013, Salzman2013	-3.37172	0.0966078	0.0251033	0.552047	5.36509	8.7368	0	115.766	0	0	0	633.059	832.691	168.69
hsa_circ_0020024	chr10:112645010-112650428:+	PDCD4	circBase	549	4	5418	chr10:112642855-112645010|chr10:112650428-112653848	ENSG00000150593.17_3	ENST00000393104.6_1	NM_145341	Nhek	ANNOTATED, CDS, coding, INTERNAL, OVCODE, OVEXON	Salzman2013	-3.3073	0.101019	0.0326849	0.552047	5.36548	8.67278	0	115.766	0	0	256.376	474.795	416.346	421.725
hsa_circ_0088614	chr9:129154344-129184227:+	FAM125B	circBase	348	3	29883	chr9:129148937-129154344|chr9:129184227-129243647	ENSG00000196814.14_2	ENST00000361171.7_1	NM_033446	Helas3, A549, Nhek	ANNOTATED, CDS, coding, INTERNAL, OVCODE, OVERLAPTX, OVEXON	Salzman2013	-3.30462	0.101207	0.0433217	0.552047	5.29729	8.60191	90.5558	0	0	0	0	79.1324	208.173	1180.83
hsa_circ_0002702	chr9:35546426-35548532:+	RUSC2	circBase	2106	1	2106	chr9:35490169-35546426|chr9:35548532-35555056	ENSG00000198853.11_3	ENST00000361226.7_1	NM_001135999	Hs68_RNase, Hs68_control, K562, Huvec, Hsmm, Hepg2, Helas3, H1hesc, Bj, Ag04450, A549, Nhek, Nhlf, Sknshra	ANNOTATED, CDS, coding, INTERNAL, OVCODE, OVEXON, UTR5	Jeck2013, Salzman2013	-3.20796	0.10822	0.0416609	0.552047	5.40507	8.61303	0	0	135.069	0	256.376	395.662	520.432	337.38
hsa_circ_0086414	chr9:16435552-16437522:-	BNC2	circBase	1970	1	1970	chr9:16419647-16435552|chr9:16437522-16552527	ENSG00000173068.17_3	ENST00000380672.8_1	NM_017637	Huvec, H1hesc, Gm12878, Bj, Ag04450, A549, Nhlf, Sknshra	ANNOTATED, CDS, coding, INTERNAL, OVCODE, OVERLAPTX, OVEXON	Salzman2013	-3.19879	0.10891	0.000431502	0.0936976	7.3057	10.5045	0	115.766	270.138	231.207	0	1899.18	1144.95	2614.69
hsa_circ_0018478	chr10:69714351-69773943:-	HERC4	circBase	1453	12	59592	chr10:69700862-69714351|chr10:69773943-69785302	ENSG00000148634.15_3	ENST00000277817.10_1	NM_022079	Ag04450, A549, Sknshra	ANNOTATED, CDS, coding, INTERNAL, OVCODE, OVEXON	Salzman2013	-3.18453	0.109992	0.0449115	0.552047	5.36619	8.55073	0	115.766	0	0	0	474.795	0	927.794
hsa_circ_0017688	chr10:11551593-11569566:-	USP6NL	circBase	272	4	17973	chr10:11543207-11551593|chr10:11569566-11639629	ENSG00000148429.14_2	ENST00000609104.5_1	NM_014688	K562	ANNOTATED, CDS, coding, INTERNAL, OVCODE, OVEXON	Salzman2013	-3.17792	0.110497	0.0429683	0.552047	5.40586	8.58377	0	0	135.069	0	0	316.53	728.605	421.725
hsa_circ_0000941	chr19:45781180-45781873:+	MARK4	circBase	220	2	693	chr19:45774966-45781180|chr19:45781873-45783631	ENSG00000007047.14_3	ENST00000262891.8_1	NM_001199867	cd_34, Hs68_RNase, Hs68_control, K562, Huvec, Gm12878, Bj, Ag04450	ANNOTATED, CDS, coding, INTERNAL, OVCODE, OVEXON	Jeck2013, Memczak2013, Salzman2013	-3.16363	0.111597	0.0465246	0.552047	5.36639	8.53002	0	115.766	0	0	384.564	158.265	208.173	674.759
chr10:123298105-123325218:-	chr10:123298105-123325218:-	FGFR2	CIRCexplorer2	639	4	27113	chr10:123274833-123298105|chr10:123325218-123353222	ENSG00000066468.22_3	ENST00000369061.8_1	NA	NA	NA	NA	-3.12582	0.11456	0.0170841	0.529957	6.17165	9.29747	0	0	270.138	0	384.564	949.589	1040.86	84.3449
chr15:31266516-31269158:-	chr15:31266516-31269158:-	MTMR10	CIRCexplorer2	353	3	2642	chr15:31260213-31266516|chr15:31269158-31282979	ENSG00000166912.16_2	ENST00000435680.5_1	NA	NA	NA	NA	-3.08547	0.11781	0.009852	0.475865	6.14749	9.23296	0	115.766	135.069	0	512.752	1503.52	312.259	0
hsa_circ_0001910	chrX:10031484-10066619:+	WWC3	circBase	825	7	35135	chrX:9983898-10031484|chrX:10066619-10077817	ENSG00000047644.18_3	ENST00000380861.8_2	NM_015691	neutr, Hs68_RNase, Hs68_control, Huvec, Hepg2, H1hesc, Gm12878, Bj, Ag04450, A549, Nhek, Mcf7	ANNOTATED, CDS, coding, INTERNAL, OVCODE, OVEXON, UTR5	Jeck2013, Memczak2013, Salzman2013	-2.99582	0.125362	0.00539661	0.32168	6.61638	9.6122	0	0	0	346.811	769.127	553.927	832.691	927.794
hsa_circ_0001112	chr2:234296902-234299129:+	DGKD	circBase	192	2	2227	chr2:234263320-234296902|chr2:234299129-234343025	ENSG00000077044.10_3	ENST00000264057.6_1	NM_152879	cd_19, cd_34, Hs68_RNase, Hs68_control	ANNOTATED, CDS, coding, INTERNAL, OVCODE, OVEXON	Jeck2013, Memczak2013	-2.97802	0.126919	0.0187658	0.544463	6.12239	9.1004	0	115.766	0	115.604	0	1028.72	208.173	843.449
hsa_circ_0003949	chr7:136935976-136939721:-	PTN	circBase	452	3	3745	chr7:136912822-136935976|chr7:136939721-137028184	ENSG00000105894.11_2	ENST00000348225.6_1	NM_002825	Hs68_RNase, Hs68_control	ANNOTATED, CDS, coding, INTERNAL, OVCODE, OVEXON, UTR5	Jeck2013	-2.96952	0.127669	0.0249982	0.552047	6.02929	8.99881	181.112	0	0	0	384.564	870.457	208.173	506.07
hsa_circ_0045334	chr17:62817884-62818511:-	PLEKHM1P	circBase	426	2	627	chr17:62801218-62817884|chr17:62818511-62820742	ENSG00000214176.9_3	ENST00000578036.5_1	NR_024386	Nhek, K562, Huvec, Hsmm, Hepg2, Helas3, H1hesc, Gm12878, Bj, Ag04450, A549, Nhlf, Sknshra, Mcf7	ANNOTATED, INTERNAL, ncRNA, OVEXON	Salzman2013	-2.94715	0.129664	0.0192939	0.544463	6.12278	9.06993	0	231.531	0	0	640.939	237.397	208.173	1012.14
chr16:4950830-4951090:-	chr16:4950830-4951090:-	PPL	CIRCexplorer2	168	2	260	chr16:4949385-4950830|chr16:4951090-4952406	ENSG00000118898.15_3	ENST00000345988.6_1	NA	NA	NA	NA	-2.78007	0.145584	0.0429702	0.552047	6.02334	8.80342	181.112	0	0	0	512.752	474.795	416.346	337.38
chr2:10136006-10139157:+	chr2:10136006-10139157:+	GRHL1	CIRCexplorer2	243	3	3151	chr2:10133372-10136006|chr2:10139157-10140720	ENSG00000134317.17_2	ENST00000464418.5_1	NA	NA	NA	NA	-2.75305	0.148337	0.00456816	0.309805	7.17452	9.92757	362.223	0	0	115.604	1666.44	870.457	936.777	421.725
hsa_circ_0005521	chr1:215759837-215768813:+	KCTD3	circBase	307	2	8976	chr1:215753342-215759837|chr1:215768813-215775208	ENSG00000136636.12_3	ENST00000259154.8_1	NM_016121	Hs68_RNase, Hs68_control, K562, Ag04450, A549, Sknshra	ANNOTATED, CDS, coding, INTERNAL, OVCODE, OVEXON	Jeck2013, Salzman2013	-2.71467	0.152336	0.0412322	0.552047	6.10356	8.81823	90.5558	0	135.069	0	384.564	395.662	728.605	253.035
hsa_circ_0005580	chr11:107965117-107966418:+	CUL5	circBase	462	3	1301	chr11:107960350-107965117|chr11:107966418-107968362	ENSG00000166266.13_2	ENST00000393094.6_1	NM_003478	Hs68_RNase, Hs68_control, K562, Huvec, Hepg2, Bj	ANNOTATED, CDS, coding, INTERNAL, OVCODE, OVEXON	Jeck2013, Salzman2013	-2.71415	0.152391	0.0197546	0.545945	6.5656	9.27975	181.112	0	135.069	0	769.127	633.059	624.518	421.725
hsa_circ_0006867	chr4:151388824-151412187:-	LRBA	circBase	450	4	23363	chr4:151358016-151388824|chr4:151412187-151509199	ENSG00000198589.10_3	ENST00000510413.5_2	NM_001199282	Hs68_RNase, Hs68_control, K562, Hepg2, H1hesc, Gm12878, Ag04450, A549, Sknshra	ANNOTATED, CDS, coding, INTERNAL, OVCODE, OVEXON	Jeck2013, Salzman2013	-2.69184	0.154766	0.0201527	0.547057	6.56542	9.25726	181.112	0	135.069	0	0	474.795	520.432	1349.52
hsa_circ_0001434	chr4:106345352-106377902:-	PPA2	circBase	498	6	32550	chr4:106320321-106345352|chr4:106377902-106395050	ENSG00000138777.19_3	ENST00000341695.9_1	NM_176869	cd_19, neutr, Hs68_RNase, Hs68_control, K562, Huvec, H1hesc, Gm12878, Bj, Ag04450, Sknshra	ANNOTATED, CDS, coding, INTERNAL, OVCODE, OVEXON	Jeck2013, Memczak2013, Salzman2013	-2.69146	0.154807	0.0410947	0.552047	6.12418	8.81564	0	231.531	0	0	384.564	870.457	312.259	168.69
hsa_circ_0065244	chr3:47651555-47719801:-	SMARCC1	circBase	1586	11	68246	chr3:47632327-47651555|chr3:47719801-47721926	ENSG00000173473.10_3	ENST00000254480.9_1	NM_003074	Nhek, K562, Huvec, Hepg2, Helas3, H1hesc, Gm12878, Bj, Ag04450, A549, Sknshra, Mcf7	ANNOTATED, CDS, coding, INTERNAL, OVCODE, OVEXON	Salzman2013	-2.68231	0.155792	0.0414355	0.552047	6.12368	8.80599	0	0	0	231.207	256.376	1186.99	0	253.035
hsa_circ_0007766	chr17:37864573-37866734:+	ERBB2	circBase	676	5	2161	chr17:37863394-37864573|chr17:37866734-37868180	ENSG00000141736.13_3	ENST00000584601.5_1	NM_001005862	Hs68_RNase, Hs68_control, Nhek, Hepg2, Helas3, H1hesc, Gm12878, Bj, Ag04450, A549, Nhlf	ANNOTATED, CDS, coding, INTERNAL, OVCODE, OVEXON	Jeck2013, Salzman2013	-2.65461	0.158811	0.000759246	0.133359	8.13962	10.7942	452.779	231.531	0	346.811	2051.01	1661.78	2185.81	1180.83
chr22:41521867-41536261:+	chr22:41521867-41536261:+	EP300	CIRCexplorer2	1149	7	14394	chr22:41513825-41521867|chr22:41536261-41537051	ENSG00000100393.12_3	ENST00000263253.8_1	NA	NA	NA	NA	-2.65246	0.159048	0.0409838	0.552047	6.15376	8.80622	0	115.766	135.069	0	0	553.927	208.173	927.794
hsa_circ_0001608	chr6:43023282-43024183:-	MRPL2	circBase	440	4	901	chr6:43022224-43023282|chr6:43024183-43025802	ENSG00000112651.11_2	ENST00000388752.7_1	NM_015950	cd_19, cd_34, Hs68_RNase, Hs68_control	ANNOTATED, CDS, coding, INTERNAL, OVCODE, OVEXON	Jeck2013, Memczak2013	-2.64478	0.159897	0.0242713	0.552047	6.58024	9.22503	90.5558	0	0	231.207	0	870.457	312.259	1096.48
hsa_circ_0009674	chr1:9931244-9938047:-	CTNNBIP1	circBase	296	3	6803	chr1:9910834-9931244|chr1:9938047-9943762	ENSG00000178585.14_2	ENST00000377263.5_1	NM_020248	Nhek, K562, Huvec, Hsmm, Hepg2, Helas3, H1hesc, Gm12878, Bj, Ag04450, A549, Sknshra, Mcf7	ANNOTATED, CDS, coding, INTERNAL, OVCODE, OVEXON, UTR5	Salzman2013	-2.59128	0.165939	0.00474657	0.309805	7.45306	10.0443	271.668	347.297	0	0	512.752	712.192	1144.95	1771.24
hsa_circ_0000099	chr1:104108056-104118162:+	AMY2B	circBase	1307	8	10106	chr1:104097731-104108056|chr1:104118162-104120111	ENSG00000240038.6_3	ENST00000361355.8_1	NM_020978	cd_19, Nhek, Gm12878	ANNOTATED, CDS, coding, INTERNAL, UTR5	Memczak2013, Salzman2013	-2.55437	0.170238	0.0110494	0.479858	7.1712	9.72557	362.223	0	0	115.604	640.939	870.457	1144.95	674.759
hsa_circ_0001202	chr22:17525762-17528316:+	TCONS_l2_00017566	circBase	231	2	2554	chr22:17518234-17525762|chr22:17528316-17537962	ENSG00000237438.7_3	ENST00000441006.5_1	TCONS_l2_00017566	cd_19, neutr, Hs68_RNase, Hs68_control	ANNOTATED, INTERNAL, ncRNA, OVEXON	Jeck2013, Memczak2013	-2.53609	0.172409	0.0314786	0.552047	6.5642	9.1003	181.112	0	135.069	0	256.376	870.457	832.691	168.69
hsa_circ_0006420	chr12:19615443-19626289:+	AEBP2	circBase	316	2	10846	chr12:19557150-19615443|chr12:19626289-19646733	ENSG00000139154.14_4	ENST00000538425.5_3	NM_153207	Hs68_RNase, Hs68_control, Nhek, K562, Huvec, Hepg2, Helas3, H1hesc, Gm12878, Bj, Ag04450, A549, Sknshra	ANNOTATED, CDS, coding, INTERNAL, OVCODE, OVEXON	Jeck2013, Salzman2013	-2.5195	0.174404	0.0302645	0.552047	6.61876	9.13826	0	115.766	0	231.207	512.752	870.457	208.173	590.414
hsa_circ_0000500	chr13:100909848-100925600:+	PCCA	circBase	428	4	15752	chr13:100888132-100909848|chr13:100925600-100953713	ENSG00000175198.15_3	ENST00000376279.7_1	NM_001178004	cd_19, cd_34, Hs68_RNase, Hs68_control, K562, Gm12878, Mcf7	ANNOTATED, CDS, coding, INTERNAL, OVCODE, OVEXON	Jeck2013, Memczak2013, Salzman2013	-2.48195	0.179002	0.0128579	0.499632	7.21492	9.69687	271.668	0	135.069	115.604	769.127	474.795	1457.21	590.414
hsa_circ_0071374	chr4:166141085-166160051:+	KLHL2	circBase	355	3	18966	chr4:166129054-166141085|chr4:166160051-166184348	ENSG00000109466.13_3	ENST00000226725.10_1	NM_007246	K562, Hepg2	ANNOTATED, CDS, coding, INTERNAL, OVCODE, OVEXON	Salzman2013	-2.43463	0.184971	0.0244554	0.552047	6.92239	9.35702	181.112	231.531	0	0	769.127	712.192	416.346	674.759
hsa_circ_0020072	chr10:116247716-116251637:-	ABLIM1	circBase	147	2	3921	chr10:116245139-116247716|chr10:116251637-116286418	ENSG00000099204.18_3	ENST00000392952.7_1	NM_001003408	Hepg2, Helas3, A549	ANNOTATED, CDS, coding, INTERNAL, OVCODE, OVEXON	Salzman2013	-2.42206	0.186589	0.0287304	0.552047	6.92227	9.34434	181.112	231.531	0	0	1025.5	791.324	416.346	337.38
hsa_circ_0004293	chr11:118656760-118657227:-	DDX6	circBase	467	1	467	chr11:118651893-118656760|chr11:118657227-118661563	ENSG00000110367.11_2	ENST00000620157.4_1	NM_004397	Hs68_RNase, Hs68_control, K562, H1hesc, Gm12878, Bj, Ag04450, Sknshra	ANNOTATED, CDS, coding, INTERNAL, OVCODE, OVEXON, UTR5	Jeck2013, Salzman2013	-2.40139	0.189282	0.0193366	0.544463	7.16851	9.5699	362.223	115.766	0	0	769.127	712.192	312.259	1180.83
hsa_circ_0002926	chr19:5047486-5082515:+	KDM4B	circBase	486	4	35029	chr19:5041262-5047486|chr19:5082515-5110632	ENSG00000127663.14_3	ENST00000611640.4_1	NM_015015	Hs68_RNase, Hs68_control, K562, Huvec, Hepg2, Helas3, H1hesc, Gm12878, Bj, Ag04450, A549, Nhek, Sknshra, Mcf7	ANNOTATED, CDS, coding, INTERNAL, OVCODE, OVEXON	Jeck2013, Salzman2013	-2.37845	0.192316	0.0241978	0.552047	6.97492	9.35337	90.5558	231.531	135.069	0	384.564	553.927	416.346	1180.83
hsa_circ_0007771	chr6:150147399-150174296:-	LRP11	circBase	735	5	26897	chr6:150141839-150147399|chr6:150174296-150184543	ENSG00000120256.9_2	ENST00000239367.6_1	NM_032832	Hs68_RNase, Hs68_control	ANNOTATED, CDS, coding, INTERNAL, OVCODE, OVEXON	Jeck2013	-2.36254	0.194448	0.0349911	0.552047	6.92168	9.28423	181.112	231.531	0	0	384.564	791.324	832.691	421.725
hsa_circ_0002301	chr14:31596990-31602881:-	HECTD1	circBase	1403	4	5891	chr14:31592253-31596990|chr14:31602881-31604077	ENSG00000092148.12_3	ENST00000611816.4_2	NM_015382	Hs68_RNase, Hs68_control, Nhek, K562, Hepg2, Helas3, Bj, Ag04450, A549, Sknshra	ANNOTATED, CDS, coding, INTERNAL, OVCODE, OVEXON	Jeck2013, Salzman2013	-2.34592	0.196701	0.025898	0.552047	7.27006	9.61598	90.5558	231.531	135.069	115.604	897.315	633.059	1249.04	337.38
hsa_circ_0083443	chr8:17570722-17581342:-	MTUS1	circBase	336	3	10620	chr8:17542051-17570722|chr8:17581342-17581610	ENSG00000129422.14_3	ENST00000520196.5_1	NM_001001924	Nhek	ANNOTATED, CDS, coding, INTERNAL, OVCODE, OVEXON	Salzman2013	-2.3269	0.199312	0.0161752	0.512216	7.13737	9.46427	452.779	0	0	0	256.376	633.059	1457.21	421.725
hsa_circ_0004873	chr5:41794104-41807540:-	OXCT1	circBase	516	6	13436	chr5:41762302-41794104|chr5:41807540-41840552	ENSG00000083720.12_2	ENST00000196371.9_1	NM_000436	Hs68_RNase, Hs68_control	ANNOTATED, CDS, coding, INTERNAL, OVCODE, OVEXON	Jeck2013	-2.29635	0.203577	0.0484805	0.552047	7.00805	9.30441	0	347.297	135.069	0	769.127	553.927	312.259	843.449
hsa_circ_0001313	chr3:56626997-56628056:+	CCDC66	circBase	468	3	1059	chr3:56605330-56626997|chr3:56628056-56647616	ENSG00000180376.16_2	ENST00000394672.7_1	NM_001012506	HEK293, cd_19, cd_34, neutr, Hs68_RNase, Hs68_control, Nhek, K562, Hepg2, Helas3, H1hesc, Gm12878, Bj, Ag04450, A549, Sknshra	ANNOTATED, CDS, coding, INTERNAL, OVCODE, OVEXON	Jeck2013, Memczak2013, Salzman2013	-2.27966	0.205946	0.0123385	0.48713	7.66714	9.9468	271.668	463.062	0	0	512.752	1661.78	832.691	843.449
hsa_circ_0000915	chr19:18650180-18650530:-	FKBP8	circBase	259	2	350	chr19:18649246-18650180|chr19:18650530-18652488	ENSG00000105701.15_3	ENST00000597960.7_3	NM_012181	cd_19, cd_34, neutr, K562, Huvec, Hsmm, Hepg2, Helas3, H1hesc, Gm12878, Bj, Ag04450, A549, Nhek, Nhlf, Sknshra, Mcf7	ANNOTATED, CDS, coding, INTERNAL	Memczak2013, Salzman2013	-2.26787	0.207636	0.0468921	0.552047	7.06727	9.33514	0	0	540.276	0	897.315	474.795	416.346	759.104
hsa_circ_0001485	chr5:56160560-56161804:+	MAP3K1	circBase	467	3	1244	chr5:56155742-56160560|chr5:56161804-56167736	ENSG00000095015.5_2	ENST00000399503.3_1	NM_005921	cd_19, neutr	ANNOTATED, CDS, coding, INTERNAL	Memczak2013	-2.26742	0.207701	0.0120602	0.48713	7.77433	10.0417	0	347.297	405.207	115.604	769.127	870.457	1249.04	1265.17
hsa_circ_0044177	chr17:43552465-43553092:-	PLEKHM1	circBase	627	1	627	chr17:43545959-43552465|chr17:43553092-43555265	ENSG00000225190.10_3	ENST00000430334.7_1		Nhek, K562, Hsmm, Hepg2, Helas3, H1hesc, Gm12878, Bj, Ag04450, A549	INTERGENIC	Salzman2013	-2.26672	0.207802	0.00208354	0.211132	8.86939	11.1361	90.5558	926.125	0	809.225	1922.82	2532.24	1769.47	2699.04
chr4:140810510-140812121:-	chr4:140810510-140812121:-	MAML3	CIRCexplorer2	1611	1	1611	chr4:140651821-140810510|chr4:140812121-141074013	ENSG00000196782.12_2	ENST00000509479.6_1	NA	NA	NA	NA	-2.24981	0.210252	0.0214583	0.552047	7.42451	9.67432	362.223	115.766	0	115.604	1025.5	870.457	832.691	506.07
hsa_circ_0005882	chr2:168920009-168986268:-	STK39	circBase	402	6	66259	chr2:168873605-168920009|chr2:168986268-168994597	ENSG00000198648.10_3	ENST00000355999.4_1	NM_013233	Hs68_RNase, Hs68_control	ANNOTATED, CDS, coding, INTERNAL, OVCODE, OVEXON	Jeck2013	-2.23032	0.213111	0.0437848	0.552047	6.94112	9.17144	181.112	0	135.069	115.604	256.376	158.265	728.605	1096.48
hsa_circ_0003570	chr10:126370175-126384781:-	FAM53B	circBase	828	2	14606	chr10:126307362-126370175|chr10:126384781-126395204	ENSG00000258539.1_4	ENST00000494792.1_1	NM_014661	Hs68_RNase, Hs68_control, Nhek, K562, Hsmm, Hepg2, Helas3, H1hesc, Gm12878, Bj, Ag04450, A549, Sknshra	ANNOTATED, CDS, coding, INTERNAL, OVCODE, OVEXON	Jeck2013, Salzman2013	-2.21341	0.215624	0.0424795	0.552047	6.98815	9.20156	0	231.531	0	231.207	256.376	712.192	1249.04	84.3449
hsa_circ_0006499	chr5:102432244-102433485:-	GIN1	circBase	655	3	1241	chr5:102423876-102432244|chr5:102433485-102440244	ENSG00000145723.16_2	ENST00000512248.5_1	NM_017676	Hs68_RNase, Hs68_control, Gm12878, A549, Nhek	ANNOTATED, CDS, coding, INTERNAL, OVCODE, OVEXON	Jeck2013, Salzman2013	-2.20577	0.216769	0.0281492	0.552047	7.50631	9.71208	181.112	231.531	270.138	0	1025.5	870.457	832.691	590.414
hsa_circ_0004321	chr19:41242890-41243674:+	ITPKC	circBase	174	2	784	chr19:41239269-41242890|chr19:41243674-41245261	ENSG00000086544.2_2	ENST00000263370.2_1	NM_025194	Hs68_RNase, Hs68_control	ANNOTATED, CDS, coding, INTERNAL, OVCODE, OVEXON	Jeck2013	-2.02495	0.245714	0.0156319	0.507636	8.22888	10.2538	90.5558	115.766	270.138	693.622	1410.07	791.324	1040.86	1602.55
chr6:168271062-168290006:+	chr6:168271062-168290006:+	AFDN	CIRCexplorer2	711	5	18944	chr6:168265426-168271062|chr6:168290006-168291541	ENSG00000130396.20_3	ENST00000366806.6_1	NA	NA	NA	NA	-2.01363	0.247649	0.0319348	0.552047	7.67971	9.69334	271.668	115.766	135.069	231.207	128.188	1661.78	728.605	674.759
hsa_circ_0035292	chr15:52161413-52194233:+	TMOD3	circBase	898	7	32820	chr15:52155207-52161413|chr15:52194233-52200972	ENSG00000138594.13_3	ENST00000308580.11_1	NM_014547	Nhek, K562, H1hesc, Gm12878, Ag04450, Sknshra	ANNOTATED, CDS, coding, INTERNAL, OVCODE, OVERLAPTX, OVEXON	Salzman2013	-2.01314	0.247734	0.0218454	0.552047	8.07882	10.092	0	694.594	0	346.811	1922.82	870.457	728.605	843.449
hsa_circ_0008043	chr9:114332370-114348445:-	PTGR1	circBase	670	5	16075	chr9:114312079-114332370|chr9:114348445-114355205	ENSG00000106853.18_3	ENST00000538962.7_1	NM_001146108	Hs68_RNase, Hs68_control, Bj, Ag04450, A549	ANNOTATED, CDS, coding, INTERNAL, OVCODE, OVERLAPTX, OVEXON	Jeck2013, Salzman2013	-1.97613	0.254171	0.0348506	0.552047	7.78917	9.76529	543.335	0	0	231.207	769.127	395.662	1353.12	927.794
chr19:22157530-22171711:-	chr19:22157530-22171711:-	ZNF208	CIRCexplorer2	302	3	14181	chr19:22116039-22157530|chr19:22171711-22193593	ENSG00000160321.14_3	ENST00000599916.5_1	NA	NA	NA	NA	-1.96628	0.255912	0.0193919	0.544463	8.30708	10.2734	271.668	115.766	0	809.225	128.188	2136.58	416.346	2108.62
hsa_circ_0000994	chr2:40655612-40657444:-	SLC8A1	circBase	1832	1	1832	chr2:40404995-40655612|chr2:40657444-40679043	ENSG00000183023.18_3	ENST00000406785.6_1	NM_021097	cd_19, cd_34, Nhek, Hsmm, Hmec, Gm12878, Bj, Ag04450, A549, Sknshra	ANNOTATED, CDS, coding, UTR5	Memczak2013, Salzman2013	-1.95487	0.257944	0.00328882	0.270217	9.9132	11.8681	2173.34	115.766	135.069	1271.64	512.752	5618.4	1457.21	7169.32
hsa_circ_0004458	chr8:18656804-18662408:-	PSD3	circBase	448	4	5604	chr8:18623048-18656804|chr8:18662408-18725183	ENSG00000156011.16_3	ENST00000327040.12_1	NM_015310	Hs68_RNase, Hs68_control, Nhek, K562, Huvec, Hsmm, Hepg2, Helas3, H1hesc, Bj, Ag04450, A549, Sknshra, Mcf7	ANNOTATED, CDS, coding, INTERNAL, OVCODE, OVEXON	Jeck2013, Salzman2013	-1.92974	0.262476	0.036682	0.552047	7.91475	9.84449	181.112	0	405.207	346.811	128.188	633.059	1040.86	1771.24
chr16:1859238-1859834:-	chr16:1859238-1859834:-	HAGH	CIRCexplorer2	225	2	596	chr16:1845721-1859238|chr16:1859834-1866893	ENSG00000063854.12_2	ENST00000564445.5_1	NA	NA	NA	NA	-1.90826	0.266413	0.026675	0.552047	8.21206	10.1203	181.112	463.062	270.138	231.207	256.376	1345.25	0	2699.04
hsa_circ_0004338	chr9:138741982-138774924:-	CAMSAP1	circBase	885	6	32942	chr9:138719430-138741982|chr9:138774924-138798845	ENSG00000130559.18_2	ENST00000389532.8_1	NM_015447	Hs68_RNase, Hs68_control, K562, Huvec, Hepg2, Helas3, H1hesc, Gm12878, Bj, Ag04450, A549, Nhek, Sknshra, Mcf7	ANNOTATED, CDS, coding, INTERNAL, OVCODE, OVEXON	Jeck2013, Salzman2013	-1.90494	0.267027	0.0348815	0.552047	8.13258	10.0375	90.5558	231.531	810.414	0	1025.5	237.397	1040.86	1855.59
hsa_circ_0001613	chr6:76344422-76388643:+	SENP6	circBase	1701	11	44221	chr6:76343442-76344422|chr6:76388643-76405519	ENSG00000112701.17_3	ENST00000370010.6_1	NM_015571	HEK293, neutr, K562, Ag04450	ANNOTATED, CDS, coding, INTERNAL	Memczak2013, Salzman2013	-1.85506	0.276422	0.0378451	0.552047	7.76506	9.62012	633.891	115.766	0	0	384.564	633.059	520.432	1518.21
hsa_circ_0078299	chr6:151669845-151674887:+	AKAP12	circBase	5042	1	5042	chr6:151627038-151669845|chr6:151674887-151676861	ENSG00000131016.16_2	ENST00000402676.6_1	NM_005100	Sknshra	ANNOTATED, CDS, coding, INTERNAL, OVCODE, OVEXON, UTR3	Salzman2013	-1.849	0.277584	0.0416744	0.552047	7.98067	9.82968	452.779	0	0	462.414	0	316.53	1457.21	1771.24
hsa_circ_0008362	chr10:103427642-103436193:-	FBXW4	circBase	510	4	8551	chr10:103384567-103427642|chr10:103436193-103454137	ENSG00000107829.13_2	ENST00000331272.7_1	NM_022039	Hs68_RNase, Hs68_control	ANNOTATED, CDS, coding, INTERNAL, OVCODE, OVEXON	Jeck2013	-1.8239	0.282457	0.0131482	0.499632	8.93074	10.7546	905.558	115.766	0	809.225	2051.01	1107.85	1353.12	2361.66
hsa_circ_0000489	chr13:51501542-51523641:+	RNASEH2B	circBase	677	8	22099	chr13:51484276-51501542|chr13:51523641-51528040	ENSG00000136104.19_3	ENST00000336617.7_1	NM_024570	cd_19, neutr, Hs68_RNase, Hs68_control, Nhek, K562, Huvec, Hepg2, Helas3, H1hesc, Gm12878, A549, Sknshra	ANNOTATED, CDS, coding, INTERNAL, OVCODE, OVEXON	Jeck2013, Memczak2013, Salzman2013	-1.7925	0.288672	0.0363462	0.552047	8.05806	9.85055	815.003	0	0	115.604	384.564	1661.78	520.432	1012.14
hsa_circ_0003608	chr1:155644800-155649303:-	YY1AP1	circBase	390	3	4503	chr1:155642522-155644800|chr1:155649303-155650206	ENSG00000163374.19_3	ENST00000368339.9_2	NM_139121	Hs68_RNase, Hs68_control	ANNOTATED, CDS, coding, INTERNAL, OVCODE, OVEXON, UTR5	Jeck2013	-1.7863	0.289914	0.0431431	0.552047	8.12694	9.91324	543.335	0	135.069	346.811	769.127	1186.99	728.605	1096.48
hsa_circ_0023923	chr11:85707868-85742653:-	PICALM	circBase	1128	11	34785	chr11:85695016-85707868|chr11:85742653-85779692	ENSG00000073921.17_3	ENST00000532317.5_1	NM_007166	K562, Huvec, Hsmm, Hepg2, Helas3, H1hesc, Gm12878, Bj, Ag04450, A549, Nhek, Sknshra, Mcf7	ANNOTATED, CDS, coding, INTERNAL, OVCODE, OVERLAPTX, OVEXON	Salzman2013	-1.78156	0.290869	0.0190107	0.544463	8.76886	10.5504	271.668	231.531	270.138	924.829	1153.69	2294.84	936.777	1518.21
hsa_circ_0001449	chr4:148860975-148876525:+	ARHGAP10	circBase	222	3	15550	chr4:148834290-148860975|chr4:148876525-148886174	ENSG00000071205.11_2	ENST00000336498.7_1	NM_024605	cd_34, Huvec, Helas3, H1hesc, Gm12878, Bj, Ag04450, A549, Nhek, Sknshra	ANNOTATED, CDS, coding, INTERNAL	Memczak2013, Salzman2013	-1.77118	0.292969	0.0220459	0.552047	8.68524	10.4564	181.112	1157.66	270.138	0	897.315	1345.25	1353.12	1939.93
hsa_circ_0087960	chr9:113734352-113735838:-	LPAR1	circBase	226	2	1486	chr9:113704448-113734352|chr9:113735838-113800120	ENSG00000198121.13_3	ENST00000374431.7_1	NM_057159	Huvec, Hsmm, H1hesc, Gm12878, Bj, Ag04450, A549, Nhek, Nhlf, Sknshra	ANNOTATED, CDS, coding, INTERNAL, OVCODE, OVEXON, UTR5	Salzman2013	-1.7572	0.295821	0.00986167	0.475865	9.69778	11.455	815.003	115.766	1080.55	1271.64	2820.13	2611.37	3226.68	2530.35
hsa_circ_0000722	chr16:85667519-85667738:+	KIAA0182	circBase	219	1	219	chr16:85647004-85667519|chr16:85667738-85682157	ENSG00000131149.18_3	ENST00000253458.11_1	NM_014615	cd_19, cd_34, Hs68_RNase, Hs68_control	ANNOTATED, CDS, coding, INTERNAL, OVCODE, OVEXON	Jeck2013, Memczak2013	-1.68408	0.311201	0.0075103	0.40055	10.153	11.8371	2173.34	694.594	270.138	1271.64	2691.95	3402.69	5620.66	2867.73
hsa_circ_0001577	chr6:13632601-13644961:-	RANBP9	circBase	1020	7	12360	chr6:13625996-13632601|chr6:13644961-13652890	ENSG00000010017.12_2	ENST00000011619.5_1	NM_005493	HEK293, cd_19, neutr, K562, Hepg2, H1hesc, Bj, Ag04450, A549, Nhek, Sknshra	ANNOTATED, CDS, coding, INTERNAL	Memczak2013, Salzman2013	-1.66373	0.315621	0.0173046	0.531375	9.43909	11.1028	996.114	810.359	540.276	346.811	1538.25	2927.9	1873.55	2361.66
hsa_circ_0007444	chr5:95091099-95099324:+	RHOBTB3	circBase	479	2	8225	chr5:95088054-95091099|chr5:95099324-95103749	ENSG00000164292.12_3	ENST00000379982.7_1	NM_014899	Hs68_RNase, Hs68_control	ANNOTATED, CDS, coding, INTERNAL, OVCODE, OVEXON	Jeck2013	-1.58943	0.332303	0.0275084	0.552047	9.25719	10.8466	452.779	347.297	810.414	809.225	0	3086.16	2185.81	1939.93
hsa_circ_0004368	chr6:139264649-139265759:-	REPS1	circBase	352	3	1110	chr6:139262626-139264649|chr6:139265759-139266355	ENSG00000135597.18_3	ENST00000450536.6_1	NM_031922	Hs68_RNase, Hs68_control, K562, Huvec, Hepg2, Helas3, H1hesc, Gm12878, Bj, A549, Nhek, Sknshra	ANNOTATED, CDS, coding, INTERNAL, OVCODE, OVEXON	Jeck2013, Salzman2013	-1.58734	0.332784	0.0389437	0.552047	8.77334	10.3607	362.223	231.531	540.276	578.018	1538.25	1424.38	1769.47	506.07
hsa_circ_0071106	chr4:148778703-148803083:+	ARHGAP10	circBase	650	6	24380	chr4:148768373-148778703|chr4:148803083-148827788	ENSG00000071205.11_2	ENST00000336498.7_1	NM_024605	Gm12878, Bj, Ag04450, Sknshra	ANNOTATED, CDS, coding, INTERNAL, OVCODE, OVEXON	Salzman2013	-1.52079	0.348496	0.0344511	0.552047	9.22411	10.7449	1086.67	231.531	270.138	693.622	640.939	1978.31	1249.04	2867.73
hsa_circ_0000471	chr13:33091993-33101669:-	N4BP2L2	circBase	388	4	9676	chr13:33018263-33091993|chr13:33101669-33112754	ENSG00000244754.8_3	ENST00000357505.10_1	NM_033111	HEK293, cd_19, neutr, Hs68_RNase, Hs68_control, Nhek, K562, Huvec, Hepg2, Helas3, H1hesc, Gm12878, Bj, Ag04450, A549, Sknshra	ANNOTATED, CDS, coding, INTERNAL, OVCODE, OVEXON	Jeck2013, Memczak2013, Salzman2013	-1.43432	0.370021	0.0186786	0.544463	10.8566	12.2909	1086.67	3009.91	1080.55	2196.47	2307.38	6884.52	5412.49	5313.73
