# Supplementary material for: The possible molecular mechanism underlying the involvement of the variable shear factor QKI in the epithelial-mesenchymal transformation of oesophageal cancer
Source: PLoS One. 2023 Jul 10;18(7):e0288403. doi: 10.1371/journal.pone.0288403 (PMC10332600; doi:10.1371/journal.pone.0288403)
Supplement: S1 File — (ZIP) [file pone.0288403.s001.zip › supporting information/GSE189830/GSE189830_mRNA.xlsx]

## Sheet: up_TT_vs_TP
#log2FC >= 0.585 #p-value cut-off <= 0.05 #q-value cut-off <= 1.00 #Gene biotype: processed_transcript,lincRNA,3prime_overlapping_ncrna,antisense,non_coding,sense_intronic,sense_overlapping,TEC,known_ncrna,macro_lncRNA,bidirectional_promoter_lncrna,ncRNA,protein_coding #Condition pair: up_TT_vs_TP Column A: Track_id, The database name in gene level. Column B: Gene_Name, The name of gene. Column C…
Annotation					DE Statistic				FPKM
Track_id	Gene_Name	Locus	Strand	Gene_Type	log2FC	Fold_Change	p_value	q_value	TT_FPKM	TP_FPKM	RE00013-TP-Y-1	RE00013-TT-Y-1	RE00014-TP-Y-1	RE00014-TT-Y-1	RE0002-TP-Y-1	RE0002-TT-Y-1	RE0005-TP-Y-1	RE0005-TT-Y-1
ENSG00000130600.17_3	H19	chr11:2016393-2022700	-	processed_transcript	3.26778	9.63161	0.0225395	0.4494	5.91014	2.64236	6.6711	38.7746	6.40137	10.582	1.23589	139.49	10.9701	201.057
ENSG00000131620.17_3	ANO1	chr11:69924408-70035634	+	protein_coding	3.26758	9.63032	0.0433099	0.518515	6.18472	2.91714	4.29428	21.2823	48.8583	351.352	2.58597	33.2939	2.439	102.99
ENSG00000107159.12_2	CA9	chr9:35673853-35681156	+	protein_coding	3.00179	8.00995	0.0368081	0.504855	3.41851	0.416717	1.06618	13.9231	0.475239	9.49165	0.0417074	0.453992	0	56.4159
ENSG00000262406.2_2	MMP12	chr11:102733467-102745764	-	protein_coding	2.94574	7.70471	0.0218239	0.445608	4.91005	1.96431	4.44817	47.1711	16.9951	30.4736	0.100865	12.8729	1.14843	37.8495
ENSG00000187775.16_2	DNAH17	chr17:76419778-76573476	-	protein_coding	2.84339	7.17706	0.0223981	0.449013	3.98503	1.14163	5.21983	62.614	2.17201	13.6089	0.0259048	6.80663	0.170691	7.66594
ENSG00000119888.10_2	EPCAM	chr2:47572297-47614740	+	protein_coding	2.72164	6.59623	0.0245173	0.457498	4.61061	1.88896	7.66989	28.2482	2.91889	5.59768	4.03212	53.9019	0.100556	32.6236
ENSG00000073792.15_2	IGF2BP2	chr3:185361527-185542844	-	protein_coding	2.51746	5.72572	0.024466	0.457498	4.20404	1.68658	5.01456	28.3138	8.06099	11.7156	0.159621	8.23981	0.698814	32.5036
ENSG00000168040.4_2	FADD	chr11:70049269-70053496	+	protein_coding	2.46942	5.53821	0.000945777	0.240579	6.48072	4.0113	20.5208	143.774	21.7511	109.329	10.74	53.0361	10.7642	72.7059
ENSG00000085733.15_2	CTTN	chr11:70244510-70282690	+	protein_coding	2.34942	5.09618	0.0379143	0.505133	6.88033	4.53091	46.5914	171.435	49.833	180.761	25.247	69.7546	3.4979	85.8684
ENSG00000064300.8_3	NGFR	chr17:47572655-47592379	+	protein_coding	2.30028	4.92555	0.0241616	0.457498	4.2851	1.98481	2.38852	50.3798	6.56628	5.39642	0.97044	13.8634	3.85841	28.5746
ENSG00000117122.13_4	MFAP2	chr1:17300997-17307330	-	protein_coding	2.29653	4.91276	0.00523494	0.332164	3.36601	1.06948	1.30004	8.24314	3.65236	13.5371	0.126936	4.84078	0.608695	13.3984
ENSG00000131626.16_3	PPFIA1	chr11:70116806-70230509	+	protein_coding	2.28361	4.86894	0.0100121	0.367113	5.34789	3.06428	10.1612	110.759	12.6865	38.9201	3.85164	24.5211	5.60489	23.1613
ENSG00000196604.12_3	POTEF	chr2:130831603-130886795	-	protein_coding	2.24005	4.72415	0.0311858	0.483452	2.49113	0.251077	0.91363	7.91911	0.0197814	0.537135	0	17.2031	0.0279273	3.00352
ENSG00000169594.13_3	BNC1	chr15:83924655-83953466	-	protein_coding	2.23669	4.71314	0.0390889	0.509158	5.02647	2.78979	10.5409	19.2985	13.6327	32.5606	9.12001	29.1228	0.338111	53.9906
ENSG00000224271.5_3	AL117329.1	chr22:48027423-48251349	+	lincRNA	2.18011	4.53189	0.000640474	0.225838	2.53507	0.354956	0.541218	7.2207	0.666737	5.74282	0.0415469	2.3594	0	5.06062
ENSG00000234076.1_2	TPRG1-AS1	chr3:188659504-188665428	-	lincRNA	2.16632	4.48875	0.02054	0.436018	2.66496	0.498649	1.39168	6.14153	0.082479	1.20498	0.539252	17.5586	0	4.53598
ENSG00000128713.13_3	HOXD11	chr2:176968944-176974482	+	protein_coding	2.13789	4.40117	0.00120736	0.263729	2.69615	0.558259	1.1003	3.68023	1.05265	8.28533	0.0904746	6.83466	0	4.18083
ENSG00000128710.5_3	HOXD10	chr2:176973518-176984670	+	protein_coding	2.12364	4.35791	0.00726937	0.350955	3.16365	1.04002	2.12443	4.94079	2.67133	13.892	0.319263	10.6493	0.181351	5.25632
ENSG00000155380.11_3	SLC16A1	chr1:113454469-113499635	-	protein_coding	2.11451	4.33043	0.0470303	0.533571	4.88564	2.77113	8.14385	40.7676	20.3274	8.92403	1.6505	35.7657	3.20129	49.1107
ENSG00000184564.8_2	SLITRK6	chr13:86366925-86373623	-	protein_coding	2.11175	4.32214	0.0256744	0.464429	3.20476	1.09301	2.57486	32.0128	0.960221	4.42055	1.68789	5.03261	0.099365	5.69397
ENSG00000248103.1_3	AC008443.3	chr5:180708376-180710653	+	lincRNA	2.11051	4.31844	0.0220319	0.446468	2.93099	0.820481	2.06591	17.0534	0.506866	2.58183	0	12.2189	1.10534	2.95734
ENSG00000132470.13_2	ITGB4	chr17:73717408-73753899	+	protein_coding	2.08091	4.23075	0.0426334	0.517411	6.07936	3.99845	20.9642	50.4313	40.7876	71.5941	19.6041	51.3405	2.45058	105.982
ENSG00000182379.9_2	NXPH4	chr12:57610578-57620232	+	protein_coding	2.07675	4.21854	0.0478647	0.536372	3.13773	1.06099	1.0473	1.07107	3.26458	11.4071	0.582257	8.45053	0.371575	23.7105
ENSG00000137968.16_2	SLC44A5	chr1:75667816-76076801	-	protein_coding	2.07034	4.19987	0.0152048	0.410606	2.55759	0.487246	1.75133	6.35545	0.332779	6.9491	0.0215641	9.02097	0.030707	1.05026
ENSG00000162341.16_3	TPCN2	chr11:68816365-68929908	+	protein_coding	2.02475	4.06921	0.00345702	0.298941	3.82626	1.80151	3.15815	19.0509	3.78278	22.8336	1.45174	9.76438	2.02819	6.86982
ENSG00000132740.8_2	IGHMBP2	chr11:68671310-68708070	+	protein_coding	1.97364	3.92758	0.0193601	0.432488	4.26723	2.29359	4.82852	48.3581	5.31438	24.3158	2.37156	14.467	3.6563	6.11386
ENSG00000197345.12_2	MRPL21	chr11:68658744-68671303	-	protein_coding	1.96863	3.91397	0.00617451	0.341683	5.05759	3.08895	9.2279	64.888	12.3429	37.0799	5.97957	24.0462	4.50306	18.5749
ENSG00000083857.13_3	FAT1	chr4:187508937-187647876	-	protein_coding	1.95972	3.88987	0.0372195	0.504855	5.73035	3.77063	15.6345	107.243	34.6935	75.929	9.71468	26.9537	4.45401	33.1275
ENSG00000258815.1_3	AC131532.1	chr12:85711838-85736690	+	lincRNA	1.93414	3.8215	0.00831307	0.356725	2.24773	0.31359	1.02388	4.67769	0.178733	3.04687	0	8.71501	0	1.27929
ENSG00000180818.4_3	HOXC10	chr12:54378849-54384063	+	protein_coding	1.91392	3.76833	0.0109937	0.373693	2.20563	0.291704	0.393621	9.87518	0.588012	3.18008	0.0144904	3.96438	0	1.0061
ENSG00000188153.12_3	COL4A5	chrX:107683074-107940775	+	protein_coding	1.90248	3.73854	0.000658577	0.225838	3.99468	2.0922	3.70078	17.0961	4.85362	13.265	1.82946	10.573	3.24585	20.6156
ENSG00000178053.17_2	MLF1	chr3:158288952-158325041	+	protein_coding	1.87034	3.6562	0.00587088	0.340039	2.90476	1.03442	1.48056	6.25945	1.8341	3.06703	0.73668	6.06705	0.441718	14.0753
ENSG00000170425.3_2	ADORA2B	chr17:15848231-15879060	+	protein_coding	1.84134	3.58343	0.0217984	0.445608	3.68994	1.8486	4.04197	15.915	4.20441	7.17645	3.98342	8.29576	0.286569	20.5777
ENSG00000163975.11_3	MELTF	chr3:196715492-196756687	-	protein_coding	1.81245	3.51238	0.0448553	0.525276	2.8169	1.00445	0.967517	27.3236	1.26647	1.90036	0.778206	3.45535	1.04281	5.73604
ENSG00000141696.12_4	P3H4	chr17:39958199-39968856	-	protein_coding	1.79531	3.47091	0.00443021	0.313685	2.89126	1.09595	0.936232	8.91187	2.46748	7.30259	0.526157	2.85723	1.03743	8.54514
ENSG00000138696.10_2	BMPR1B	chr4:95679119-96079599	+	protein_coding	1.77761	3.42857	0.00429019	0.311714	1.94348	0.165875	0.107037	6.34665	0.232124	2.3559	0.00698256	3.4652	0.153175	0.988152
ENSG00000071539.13_3	TRIP13	chr5:892758-919472	+	protein_coding	1.76352	3.39526	0.00743151	0.351744	3.77869	2.01517	3.11244	8.03482	4.71227	12.2298	2.0917	29.6243	2.67625	8.69307
ENSG00000267284.1_3	AC022031.2	chr18:53388294-53455992	+	lincRNA	1.76278	3.39351	0.0108008	0.373693	1.91136	0.148582	0.234933	2.4265	0.222553	2.96535	0	7.58432	0	0.71659
ENSG00000163923.9_3	RPL39L	chr3:186838736-186898696	-	protein_coding	1.74294	3.34717	0.0329773	0.493601	3.68947	1.94653	3.17576	12.6365	3.14305	3.094	1.40669	17.9694	4.30122	25.1614
ENSG00000173905.8_2	GOLIM4	chr3:167726465-167813763	-	protein_coding	1.70739	3.2657	0.00235139	0.288765	4.67655	2.96916	8.39388	31.1217	11.4638	18.648	4.3283	20.5022	5.02751	30.5158
ENSG00000250682.5_2	LINC00491	chr5:101944860-102007263	-	lincRNA	1.69828	3.24514	0.00828385	0.356725	1.974	0.275718	0.527257	3.21071	0	0.943091	0.406324	6.73828	0	2.76216
ENSG00000260027.4_3	HOXB7	chr17:46684589-46710934	-	protein_coding	1.6975	3.24339	0.0030896	0.298941	2.22192	0.524414	0.612224	1.72807	0.749535	2.97979	0.146811	6.91129	0.323176	4.51429
ENSG00000280044.1_4	AC099506.2	chr16:82761079-82761299	+	TEC	1.66711	3.17577	0.0345266	0.500701	2.41995	0.752847	0.533444	8.44408	1.17816	6.65668	0.876447	0.59206	0.286539	6.12447
ENSG00000149948.13_3	HMGA2	chr12:66217911-66360075	+	protein_coding	1.66353	3.16791	0.0123948	0.384571	2.0552	0.391668	0.442995	7.65024	0.934266	1.63585	0.0395876	1.59304	0.0208777	4.04602
ENSG00000131650.13_2	KREMEN2	chr16:3013945-3018384	+	protein_coding	1.6586	3.15709	0.0395914	0.510332	2.75227	1.09367	2.16453	3.25142	2.96681	10.0192	0.46996	2.57076	0.124223	11.3201
ENSG00000105880.4_2	DLX5	chr7:96649704-96654409	-	protein_coding	1.6583	3.15645	0.0180839	0.426332	2.49545	0.83715	1.69554	7.64081	0.646279	8.86948	0.891658	1.47866	0.213492	3.78365
ENSG00000104341.16_3	LAPTM4B	chr8:98787285-98865241	+	protein_coding	1.65784	3.15543	0.00965271	0.36415	3.85374	2.1959	4.42444	20.1714	7.11121	11.028	3.13095	8.8269	1.42461	16.4586
ENSG00000196411.9_2	EPHB4	chr7:100400187-100425143	-	protein_coding	1.65185	3.14237	0.00298438	0.298941	4.50262	2.85077	7.66251	27.2593	8.98519	14.8482	6.66303	20.5226	3.08571	26.3943
ENSG00000175063.16_2	UBE2C	chr20:44441215-44445596	+	protein_coding	1.64871	3.13554	0.00208249	0.287484	5.31771	3.66899	15.7954	61.5515	10.3683	35.0687	8.1687	26.0769	13.9525	40.418
ENSG00000113083.13_3	LOX	chr5:121398890-121414055	-	protein_coding	1.64496	3.1274	0.0284454	0.477152	3.36851	1.72354	2.58212	4.13881	6.09854	18.7311	1.16491	8.25297	1.16075	11.128
ENSG00000114346.13_2	ECT2	chr3:172468472-172539264	+	protein_coding	1.63948	3.11553	0.00190775	0.278607	4.35619	2.71671	7.45272	15.3182	8.02531	14.8842	3.86537	26.0894	4.03122	24.0574
ENSG00000180801.13_3	ARSJ	chr4:114821440-114900883	-	protein_coding	1.63222	3.0999	0.0219415	0.445608	3.21412	1.5819	2.394	18.4864	3.60712	6.30094	1.57903	3.36637	0.991575	10.9387
ENSG00000083444.16_2	PLOD1	chr1:11994262-12035595	+	protein_coding	1.62128	3.07647	0.00364302	0.303366	4.44073	2.81946	6.25817	18.8012	11.891	20.6631	4.20326	16.5262	4.10003	28.5853
ENSG00000091127.13_2	PUS7	chr7:105080108-105162714	-	protein_coding	1.61126	3.05519	0.000422228	0.225838	3.92639	2.31513	5.12822	16.9413	4.66266	17.9532	3.79684	12.0264	2.68452	11.0637
ENSG00000145555.14_4	MYO10	chr5:16662023-16936385	-	protein_coding	1.60643	3.04498	0.0434701	0.519346	4.11494	2.50851	6.47185	12.6417	12.2808	22.5213	4.79849	18.4714	0.822111	13.4262
ENSG00000154380.17_3	ENAH	chr1:225674537-225840844	-	protein_coding	1.60313	3.03802	0.0408059	0.514324	3.84587	2.24274	6.09044	24.1859	8.53418	19.327	1.30125	9.3362	2.22558	7.07792
ENSG00000133026.12_4	MYH10	chr17:8377523-8534079	-	protein_coding	1.6027	3.03712	0.00218038	0.287484	4.35394	2.75124	7.15096	25.2563	9.18052	17.0674	3.43975	21.9297	4.57803	15.0745
ENSG00000099256.18_2	PRTFDC1	chr10:25137536-25241533	-	protein_coding	1.56575	2.96032	0.000514116	0.225838	2.6194	1.05365	1.44504	4.69792	1.53166	6.04441	0.35242	5.73008	1.21778	4.27832
ENSG00000165891.15_3	E2F7	chr12:77415027-77459360	-	protein_coding	1.56324	2.95517	0.000200575	0.219006	2.98845	1.42521	1.93702	10.0288	1.97969	6.53442	1.71951	5.48091	1.18551	6.36605
ENSG00000226887.7_3	ERVMER34-1	chr4:53588785-53617807	-	protein_coding	1.54431	2.91664	0.00881559	0.361392	2.48018	0.935879	1.14046	2.15196	1.94929	6.02611	0.911916	5.14179	0.109729	6.12606
ENSG00000166073.10_3	GPR176	chr15:40091233-40213093	-	protein_coding	1.53619	2.90027	0.0309978	0.483255	2.58323	1.04704	0.856606	7.3665	3.26436	6.03236	0.0675542	6.70888	1.15674	1.84367
ENSG00000072274.12_2	TFRC	chr3:195754054-195809060	-	protein_coding	1.52771	2.88329	0.0067852	0.349733	5.66514	4.13743	16.8298	81.6966	21.8509	29.6825	13.5432	35.6866	15.1901	70.2238
ENSG00000166033.11_2	HTRA1	chr10:124221041-124274424	+	protein_coding	1.52381	2.87549	0.0479691	0.536372	4.89988	3.37607	10.7881	32.7274	23.2672	39.9181	3.17983	14.3226	8.71776	36.567
ENSG00000122884.12_2	P4HA1	chr10:74766975-74856732	-	protein_coding	1.5171	2.86215	0.0135129	0.397957	4.57632	3.05922	6.15366	27.6158	10.0996	29.7105	4.28276	10.6353	10.5071	30.6785
ENSG00000167123.18_4	CERCAM	chr9:131174030-131199630	+	protein_coding	1.51274	2.85352	0.0196243	0.432488	3.00527	1.49252	2.08523	6.65253	4.94655	11.1226	0.536005	4.3831	1.2245	7.32282
ENSG00000100625.8_3	SIX4	chr14:61176246-61191066	-	protein_coding	1.50504	2.83833	0.0199703	0.433567	2.0219	0.516858	0.538007	7.9609	1.343	1.99678	0.0333252	1.63305	0.125618	2.84722
ENSG00000184916.8_3	JAG2	chr14:105607318-105635161	-	protein_coding	1.48812	2.80522	0.0210412	0.440055	3.83243	2.34432	4.19978	14.0874	8.0325	15.1592	5.97385	10.8546	1.03036	13.2492
ENSG00000258947.6_3	TUBB3	chr16:89987800-90005169	+	protein_coding	1.48286	2.79502	0.0416726	0.515757	2.43003	0.947169	0.916129	1.77283	1.8286	2.41832	0.443293	5.07285	0.766665	13.6527
ENSG00000141424.12_3	SLC39A6	chr18:33688495-33709348	-	protein_coding	1.48269	2.7947	0.00420769	0.311714	5.0575	3.57481	13.0024	36.6214	17.2557	26.3761	8.60959	24.5326	7.20718	45.7669
ENSG00000104723.20_3	TUSC3	chr8:15274724-15624158	+	protein_coding	1.47198	2.77402	0.0169874	0.423834	3.42903	1.95705	4.5551	15.2898	4.84307	8.4101	2.8398	6.75328	0.823414	10.3232
ENSG00000106484.14_2	MEST	chr7:130126012-130146137	+	protein_coding	1.46992	2.77007	0.00182851	0.27263	3.33561	1.86569	3.3129	6.39849	4.0058	10.9876	2.33807	10.7063	1.44777	9.00403
ENSG00000101000.5_3	PROCR	chr20:33759876-33804043	+	protein_coding	1.45871	2.74863	0.0487745	0.539079	3.63527	2.17655	4.89513	8.76864	8.7438	7.78244	1.26578	9.58239	2.20916	25.2582
ENSG00000090889.11_2	KIF4A	chrX:69509940-69640682	+	protein_coding	1.45642	2.74427	0.000560931	0.225838	3.77369	2.31726	4.65479	10.3241	3.86302	11.759	3.17877	19.4653	4.36898	10.8341
ENSG00000122592.7_3	HOXA7	chr7:27193335-27197555	-	protein_coding	1.45069	2.73339	0.00793888	0.356192	2.63831	1.18762	0.914599	4.12181	1.29371	4.91947	3.03531	8.68452	0.518958	4.11753
ENSG00000103855.17_2	CD276	chr15:73976307-74006859	+	protein_coding	1.43128	2.69685	0.0282018	0.477152	2.72803	1.29675	1.18039	7.34264	4.91135	7.58197	0.63346	3.08837	0.730271	5.5831
ENSG00000024422.11_3	EHD2	chr19:48216600-48246391	+	protein_coding	1.42691	2.68871	0.0313062	0.484213	5.13589	3.70897	10.8422	16.6976	21.3553	72.3413	11.7374	29.9481	7.67269	37.0475
ENSG00000166415.14_2	WDR72	chr15:53805938-54055075	-	protein_coding	1.41466	2.66597	0.0378304	0.505133	1.81879	0.404131	0.735539	2.14024	0.529797	1.93265	0.13499	8.34917	0.0175642	0.799063
ENSG00000166508.17_3	MCM7	chr7:99690351-99699563	-	protein_coding	1.40917	2.65583	0.00216106	0.287484	5.48362	4.07446	13.8784	35.4942	16.32	49.136	12.1467	62.1948	22.7803	33.6646
ENSG00000071794.15_2	HLTF	chr3:148747914-148804341	-	protein_coding	1.40794	2.65357	0.00731127	0.350955	3.79062	2.38268	4.9377	16.3225	5.09462	7.86299	2.12783	18.2406	5.53476	11.4151
ENSG00000167900.11_2	TK1	chr17:76170156-76183314	-	protein_coding	1.40657	2.65106	0.000484095	0.225838	4.71901	3.31244	8.31404	17.94	10.2047	23.0555	9.31581	33.9446	8.04764	29.2187
ENSG00000186193.8_2	SAPCD2	chr9:139956576-139965040	-	protein_coding	1.40497	2.64812	0.0197546	0.432488	3.66666	2.26169	7.21017	14.63	2.70154	5.2605	3.5001	12.5114	2.86715	18.671
ENSG00000276043.4_3	UHRF1	chr19:4903092-4962165	+	protein_coding	1.40456	2.64736	0.00271672	0.290305	4.19124	2.78668	6.65222	17.7287	7.43809	16.7609	2.84295	17.167	8.13693	17.4288
ENSG00000011426.10_3	ANLN	chr7:36429415-36493400	+	protein_coding	1.39721	2.63391	0.012983	0.392283	4.60927	3.21207	10.0978	13.2248	10.437	33.2052	10.3509	29.3911	4.11837	23.0011
ENSG00000131747.14_2	TOP2A	chr17:38544768-38574202	-	protein_coding	1.39556	2.6309	0.00692571	0.350955	5.70591	4.31035	24.4646	75.8681	14.4098	31.0899	15.2973	67.3859	23.2288	43.0066
ENSG00000088325.15_2	TPX2	chr20:30327074-30389608	+	protein_coding	1.38889	2.61878	0.00395656	0.306263	5.50989	4.121	18.5662	74.536	14.3895	35.6666	12.6444	32.8471	21.3097	44.9858
ENSG00000109084.13_2	TMEM97	chr17:26646121-26655711	+	protein_coding	1.37992	2.60255	0.00225627	0.287484	2.92289	1.54297	2.70781	9.41704	0.862623	5.92533	2.47024	5.71255	2.00825	5.83025
ENSG00000174371.16_3	EXO1	chr1:242011269-242058450	+	protein_coding	1.37709	2.59744	0.00702353	0.350955	3.15414	1.77705	2.5271	15.6289	2.30405	5.5379	1.87606	8.24932	3.11643	5.24529
ENSG00000093009.9_2	CDC45	chr22:19466982-19508135	+	protein_coding	1.37137	2.58716	0.000597786	0.225838	3.40426	2.03289	2.2011	9.10454	4.68164	9.87936	2.22737	9.7114	3.77767	9.67011
ENSG00000152377.13_2	SPOCK1	chr5:136310987-136934068	-	protein_coding	1.36681	2.57899	0.0255245	0.463632	1.98308	0.616273	0.31656	3.9633	1.79078	6.03674	0.0620815	1.51854	0.414955	1.77701
ENSG00000198554.11_3	WDHD1	chr14:55405668-55493823	-	protein_coding	1.35891	2.56491	0.00089278	0.240579	3.43948	2.08057	3.02063	7.43643	3.32028	7.27755	3.00976	13.5041	3.59553	12.6772
ENSG00000106397.11_3	PLOD3	chr7:100849258-100861701	-	protein_coding	1.35185	2.55239	0.0316537	0.485538	3.29827	1.94642	2.55494	9.43515	5.55553	15.1044	0.975965	4.55737	3.79182	9.02763
ENSG00000094804.9_2	CDC6	chr17:38443885-38460909	+	protein_coding	1.34838	2.54626	0.00133961	0.263729	3.30076	1.95238	2.15038	7.07631	3.94743	7.84415	1.98146	9.62279	3.82762	11.4281
ENSG00000138180.15_2	CEP55	chr10:95256389-95288849	+	protein_coding	1.34821	2.54596	0.00301489	0.298941	4.00395	2.65574	5.94468	9.52136	5.56992	14.5474	3.99397	15.0952	5.92109	24.1657
ENSG00000118193.11_2	KIF14	chr1:200520625-200589862	-	protein_coding	1.34309	2.53693	0.0389617	0.509158	3.15901	1.81592	3.30922	19.8086	2.45963	8.47329	1.2784	5.94294	3.52411	3.65093
ENSG00000057019.15_3	DCBLD2	chr3:98514785-98620533	-	protein_coding	1.34301	2.53681	0.0294905	0.478069	3.20294	1.85993	2.3726	18.1631	5.23474	8.58002	2.28566	5.64768	1.51285	4.89142
ENSG00000183856.10_2	IQGAP3	chr1:156495197-156542396	-	protein_coding	1.3405	2.53239	0.0299182	0.479084	3.52865	2.18815	5.81794	18.9158	3.83955	11.875	4.28724	10.469	1.47234	5.03185
ENSG00000197905.8_4	TEAD4	chr12:3068496-3149839	+	protein_coding	1.338	2.52801	0.0061211	0.340327	3.07809	1.74009	2.89705	8.60312	4.47019	7.62703	1.74763	5.52928	1.12607	8.40273
ENSG00000197461.13_3	PDGFA	chr7:536895-559933	-	protein_coding	1.33395	2.52092	0.0379352	0.505133	3.14739	1.81344	2.06719	6.60146	6.35083	17.2982	1.58501	5.86527	1.61851	5.4546
ENSG00000142192.20_3	APP	chr21:27252861-27543446	-	protein_coding	1.32817	2.51084	0.0355829	0.504803	6.22148	4.89331	30.122	77.4762	67.3706	106.678	17.3048	48.3284	19.0278	73.378
ENSG00000069188.16_2	SDK2	chr17:71330523-71640228	-	protein_coding	1.32652	2.50797	0.0346815	0.500701	2.72188	1.39536	1.51287	12.5046	3.00151	5.19331	0.816759	2.17722	1.62114	6.12875
ENSG00000073111.13_3	MCM2	chr3:127317066-127341279	+	protein_coding	1.32645	2.50784	0.00717229	0.350955	4.41234	3.08589	7.16545	23.7628	7.69347	22.5238	5.13361	27.5117	10.937	11.3781
ENSG00000156802.12_3	ATAD2	chr8:124332090-124428590	-	protein_coding	1.324	2.5036	0.000507409	0.225838	4.54735	3.22334	7.61083	22.5528	9.33981	28.3648	6.25862	21.0414	10.7728	18.6084
ENSG00000171603.16_2	CLSTN1	chr1:9789084-9884584	-	protein_coding	1.31582	2.48944	0.000923694	0.240579	6.38136	5.06553	35.7934	79.4191	42.1998	67.3878	32.7869	96.4648	22.416	89.1019
ENSG00000160949.16_2	TONSL	chr8:145654158-145669827	-	protein_coding	1.30876	2.47729	0.0206222	0.436018	3.18282	1.87406	2.40933	15.8301	3.59178	11.2433	1.8797	4.4942	3.00491	5.00623
ENSG00000076248.10_2	UNG	chr12:109535379-109548797	+	protein_coding	1.30317	2.4677	0.0171016	0.424354	4.16234	2.85917	4.83235	31.2161	6.17879	8.93648	5.80993	21.1075	8.72176	13.5247
ENSG00000077152.9_2	UBE2T	chr1:202300785-202311108	-	protein_coding	1.30282	2.46711	0.00735152	0.350955	3.79164	2.48882	5.76018	21.6676	4.98197	12.9625	3.35514	13.1617	4.63676	7.20552
ENSG00000130309.10_4	COLGALT1	chr19:17666403-17693971	+	protein_coding	1.29937	2.46121	0.0179303	0.426332	5.17554	3.87617	10.9741	30.7446	25.6458	50.6037	8.3627	23.2861	14.5633	41.8807
ENSG00000128709.12_3	HOXD9	chr2:176987448-176989665	+	protein_coding	1.29072	2.4465	0.0145131	0.404484	2.4847	1.19398	1.83235	3.0286	2.23115	7.44957	0.904442	6.42945	0.571881	2.88086
ENSG00000132481.6_3	TRIM47	chr17:73870242-73874656	-	protein_coding	1.28923	2.44398	0.00281745	0.297766	3.81353	2.5243	6.85781	14.8731	6.13221	12.1344	4.51807	12.0741	2.542	13.3372
ENSG00000111674.8_3	ENO2	chr12:7022909-7032861	+	protein_coding	1.28893	2.44347	0.0366722	0.504855	3.26853	1.9796	2.01878	6.71899	4.43079	11.1021	0.950766	6.36279	6.56444	11.5385
ENSG00000151914.19_4	DST	chr6:56322785-56819426	-	protein_coding	1.28527	2.43727	0.0262655	0.469663	5.1044	3.81913	16.0087	29.0984	23.5013	31.1866	14.367	31.8341	5.19781	43.0315
ENSG00000101003.9_2	GINS1	chr20:25388363-25433264	+	protein_coding	1.28134	2.43065	0.000820757	0.232787	3.35855	2.07721	4.15648	6.43778	3.03941	9.84968	3.01388	9.00348	2.79292	12.7116
ENSG00000164465.18_2	DCBLD1	chr6:117774980-117891021	+	protein_coding	1.28052	2.42927	0.0485028	0.538322	3.11238	1.83186	2.46093	8.71083	6.61308	13.6459	2.31321	4.5104	0.839811	6.13708
ENSG00000087586.17_2	AURKA	chr20:54944445-54967393	-	protein_coding	1.27869	2.42619	0.0330196	0.493739	3.62308	2.34439	3.94516	23.7877	3.74396	11.6587	2.51185	5.63079	7.07359	10.0774
ENSG00000137807.13_2	KIF23	chr15:69706585-69740766	+	protein_coding	1.2703	2.41212	0.000346675	0.225838	3.20163	1.93133	3.31063	11.1837	2.6258	8.25401	2.29832	7.62165	3.10499	6.36969
ENSG00000105810.9_2	CDK6	chr7:92234235-92465908	-	protein_coding	1.26962	2.41099	0.0386042	0.506396	4.59003	3.3204	7.8796	11.3062	15.2363	47.4108	5.90998	24.543	8.99554	21.1108
ENSG00000196866.2_3	HIST1H2AD	chr6:26199079-26199471	-	protein_coding	1.26904	2.41002	0.0204224	0.436018	6.91185	5.64281	47.7732	135.485	27.2517	112.512	44.4703	147.838	98.4647	90.1723
ENSG00000131019.10_2	ULBP3	chr6:150384286-150390231	-	protein_coding	1.26694	2.4065	0.0382514	0.506396	2.49088	1.22394	1.93686	3.91834	1.89061	2.59185	2.08785	4.32113	0.135652	9.62132
ENSG00000152894.14_4	PTPRK	chr6:128289924-128841819	-	protein_coding	1.26445	2.40235	0.00318167	0.298941	4.02276	2.75831	8.00456	14.0284	7.9781	15.0297	5.16801	15.4721	3.20283	16.5911
ENSG00000114631.10_3	PODXL2	chr3:127348024-127391652	+	protein_coding	1.25241	2.38239	0.0273424	0.475591	2.79662	1.5442	2.63827	14.4887	1.99345	4.97796	1.73676	5.34842	1.42719	2.96485
ENSG00000146242.8_2	TPBG	chr6:83072923-83080545	+	protein_coding	1.25145	2.3808	0.0346455	0.500701	3.51377	2.26232	4.91143	5.29719	5.13431	6.71367	2.93927	16.185	2.70877	19.391
ENSG00000141934.9_3	PLPP2	chr19:281040-291504	-	protein_coding	1.25008	2.37854	0.0284839	0.477152	2.51009	1.26001	2.18148	6.04952	2.14909	2.4921	1.90969	5.04579	0.128604	6.07531
ENSG00000178999.12_3	AURKB	chr17:8108051-8113918	-	protein_coding	1.25006	2.37851	0.00144448	0.263729	3.88865	2.63859	4.7598	15.6324	5.06034	10.1426	4.10046	17.695	7.44628	12.891
ENSG00000173207.12_2	CKS1B	chr1:154947129-154951725	+	protein_coding	1.248	2.37511	0.000241832	0.219006	4.07426	2.82626	6.98113	19.896	6.55917	15.8588	5.95177	16.2545	5.03292	12.2467
ENSG00000095739.10_2	BAMBI	chr10:28966271-28971868	+	protein_coding	1.24722	2.37383	0.0383366	0.506396	1.92239	0.67517	0.486326	6.60206	0.982918	1.4612	0.186639	4.23534	0.858866	1.10747
ENSG00000152952.11_2	PLOD2	chr3:145787227-145881440	-	protein_coding	1.24661	2.37283	0.00926474	0.36415	3.87778	2.63117	5.54855	10.0326	7.55972	10.3037	3.13782	15.3689	5.35135	21.8765
ENSG00000230345.1_3	AL121580.1	chr22:48256420-48257811	+	lincRNA	1.24611	2.37201	0.00226139	0.287484	1.40929	0.163175	0.288854	2.7974	0.219773	1.39668	0	0.824509	0	1.99714
ENSG00000237892.1_3	KLF7-IT1	chr2:207985608-207986768	-	sense_intronic	1.24414	2.36877	0.0402915	0.513736	2.95672	1.71258	3.39339	11.4548	2.72025	7.97238	0.824296	2.63444	2.86979	7.94468
ENSG00000283154.2_2	IQCJ-SCHIP1	chr3:158680024-159615155	+	protein_coding	1.24204	2.36533	0.0278951	0.477152	2.28441	1.04236	0.885929	3.61968	2.52424	3.80554	0.291569	1.9823	1.09616	7.50733
ENSG00000117411.16_2	B4GALT2	chr1:44444615-44456842	+	protein_coding	1.24115	2.36386	0.00882611	0.361392	3.86071	2.61956	6.74221	14.9115	8.15462	12.5868	4.74628	10.9894	2.50244	16.184
ENSG00000140534.13_3	TICRR	chr15:90118713-90174287	+	protein_coding	1.23621	2.35579	0.00867346	0.361392	3.25233	2.01612	4.50016	12.459	2.13566	8.22887	3.88282	9.98864	2.1789	5.0408
ENSG00000142945.12_2	KIF2C	chr1:45205490-45233439	+	protein_coding	1.23488	2.35361	0.00259841	0.290305	3.8514	2.61653	6.08446	15.3212	4.07651	10.0082	3.63974	16.2336	7.47706	13.0186
ENSG00000173621.8_3	LRFN4	chr11:66624118-66627946	+	protein_coding	1.2342	2.35252	0.00919086	0.36415	2.71042	1.47621	1.92085	9.53263	2.51603	6.01162	1.26218	2.86367	1.57897	5.43148
ENSG00000163918.10_3	RFC4	chr3:186507669-186524847	-	protein_coding	1.23152	2.34815	0.00429029	0.311714	3.54609	2.31456	3.38036	10.3675	4.56217	7.73185	2.51107	11.3506	6.15844	14.1865
ENSG00000088305.18_2	DNMT3B	chr20:31350191-31397162	+	protein_coding	1.22628	2.33964	0.0176026	0.425263	2.24221	1.01593	1.22849	5.16195	1.79286	2.18228	0.509438	2.28291	0.780008	6.7835
ENSG00000127423.10_2	AUNIP	chr1:26158404-26185949	-	protein_coding	1.22429	2.3364	0.000186891	0.219006	2.33539	1.1111	1.1059	3.37651	1.62903	3.7545	0.996668	5.34518	0.969511	3.91371
ENSG00000280206.1_4	AC026401.3	chr16:15795094-15795975	+	lincRNA	1.22312	2.33451	0.0465787	0.532332	4.25018	3.02705	5.34943	26.6061	10.2184	16.0237	3.03451	11.8773	14.3631	20.6688
ENSG00000146858.7_2	ZC3HAV1L	chr7:138710452-138720775	-	protein_coding	1.21786	2.32602	0.00451278	0.314831	3.4611	2.24323	4.6044	13.5614	4.54257	12.6453	3.95542	7.60869	2.26437	7.5991
ENSG00000050405.13_3	LIMA1	chr12:50569571-50677329	-	protein_coding	1.21664	2.32404	0.0272139	0.474639	4.58199	3.36536	11.8854	15.3484	16.7779	30.5642	6.61338	18.5925	5.4675	31.5468
ENSG00000226476.3_2	LINC01748	chr1:60981388-61106163	-	lincRNA	1.21388	2.31961	0.0337967	0.495482	1.3491	0.135216	0.233787	1.2153	0.138592	1.38061	0.0185741	4.85379	0.0167536	0.364322
ENSG00000136518.16_3	ACTL6A	chr3:179280668-179306196	+	protein_coding	1.21176	2.3162	0.000412869	0.225838	4.25154	3.03978	7.89564	18.293	7.26586	13.8704	6.94643	16.7103	6.8275	24.907
ENSG00000168078.9_2	PBK	chr8:27667137-27695612	-	protein_coding	1.20731	2.30907	0.0116909	0.379057	3.50405	2.29674	4.53794	15.4848	3.11833	4.90971	3.82348	12.4201	4.29818	11.6735
ENSG00000051128.18_3	HOMER3	chr19:19040010-19052070	-	protein_coding	1.20534	2.30591	0.0191677	0.431984	2.84745	1.64211	3.40713	5.06977	3.79195	6.17323	1.28397	4.85048	0.967603	9.53385
ENSG00000270170.1_2	NCBP2-AS2	chr3:196669494-196670411	+	protein_coding	1.203	2.30218	0.0152479	0.410606	4.14542	2.94242	8.7955	27.7791	6.26679	8.60517	6.05978	15.2826	5.94813	20.7909
ENSG00000241484.9_3	ARHGAP8	chr22:45148438-45258668	+	protein_coding	1.20125	2.29939	0.047357	0.535319	2.43369	1.23244	1.73393	5.54198	2.76998	5.15812	1.83592	2.12691	0.0427523	5.76367
ENSG00000106571.12_3	GLI3	chr7:42000548-42277469	-	protein_coding	1.19922	2.29616	0.0275002	0.475591	3.02204	1.82281	3.61372	6.38443	4.66678	10.5698	1.88676	8.8188	1.07534	4.19033
ENSG00000136982.5_3	DSCC1	chr8:120846216-120868250	-	protein_coding	1.19832	2.29472	0.00147885	0.263729	2.74955	1.55123	1.74259	6.95102	2.41074	6.96687	1.2546	4.02601	2.49777	5.42479
ENSG00000123364.4_2	HOXC13	chr12:54332549-54340328	+	protein_coding	1.19756	2.29351	0.00246398	0.290193	1.45997	0.262406	0.311522	2.64284	0.438054	2.41171	0.097534	1.09242	0	1.20248
ENSG00000253293.4_3	HOXA10	chr7:27210210-27219880	-	protein_coding	1.19346	2.28701	0.0130933	0.395072	1.52545	0.33199	0.522322	1.02854	0.460715	3.97176	0.0469725	2.33509	0.0783241	1.04186
ENSG00000166803.11_3	PCLAF	chr15:64656510-64679886	-	protein_coding	1.19319	2.28658	0.00227037	0.287484	2.91843	1.72524	2.28074	6.63254	1.55414	4.75056	2.24972	9.27872	3.38867	6.24142
ENSG00000101115.12_2	SALL4	chr20:50398870-50419059	-	protein_coding	1.19295	2.2862	0.029859	0.478487	1.45564	0.262693	0.192488	5.09945	0.434212	1.48383	0.0514565	1.35499	0.152005	0.586238
ENSG00000229647.1_2	MYOSLID	chr2:208104374-208110611	+	lincRNA	1.1902	2.28184	0.0397861	0.511776	1.58803	0.397836	0.313626	3.90172	0.570676	0.94108	0.32096	0.621773	0.10559	4.29418
ENSG00000198901.13_2	PRC1	chr15:91509268-91538859	-	protein_coding	1.1889	2.27979	0.000413438	0.225838	3.85825	2.66935	5.97879	16.1363	4.66273	11.9315	6.161	16.2007	4.78675	10.6059
ENSG00000164283.12_3	ESM1	chr5:54273692-54318499	-	protein_coding	1.18642	2.27587	0.0240111	0.457498	1.6377	0.451276	0.2892	3.79754	0.720786	2.83683	0.305337	0.451155	0.20676	2.50977
ENSG00000116096.5_2	SPR	chr2:73114489-73119287	+	protein_coding	1.1861	2.27536	0.0408013	0.514324	3.5556	2.36951	4.62987	5.92684	5.26758	13.256	7.01129	10.4274	1.52273	15.9391
ENSG00000126778.8_2	SIX1	chr14:61110133-61124977	-	protein_coding	1.18541	2.27428	0.0139982	0.400548	1.43688	0.251477	0.292612	4.3616	0.358809	1.14915	0	1.32095	0.143356	1.00888
ENSG00000196584.2_2	XRCC2	chr7:152341864-152373250	-	protein_coding	1.18478	2.27329	0.0240458	0.457498	2.81083	1.62605	2.40535	12.469	1.73831	6.35833	1.27273	3.76525	3.28316	4.13306
ENSG00000134901.12_2	KDELC1	chr13:103436631-103451357	-	protein_coding	1.18265	2.26994	0.00377781	0.303366	2.46973	1.28708	1.2154	5.77317	2.92812	4.46039	1.01831	3.57979	1.01917	4.55894
ENSG00000065328.16_2	MCM10	chr10:13203554-13253104	+	protein_coding	1.17996	2.2657	0.000179391	0.219006	2.82082	1.64087	1.69911	5.47617	2.51572	7.26674	1.69881	5.71977	2.69311	5.92792
ENSG00000111206.12_3	FOXM1	chr12:2966847-2986321	-	protein_coding	1.17668	2.26055	0.0204973	0.436018	3.25931	2.08263	5.99481	15.965	2.67637	7.11829	2.34137	5.80522	2.74646	7.96888
ENSG00000115946.7_2	PNO1	chr2:68384976-68403370	+	protein_coding	1.17105	2.25175	0.000771151	0.232787	3.56209	2.39104	4.07408	12.9817	4.84588	10.9596	3.35453	7.65656	4.86074	12.445
ENSG00000186185.13_2	KIF18B	chr17:43002077-43025079	-	protein_coding	1.17031	2.2506	0.00624482	0.341805	3.37734	2.20703	3.77849	14.7091	2.52421	7.77123	3.00716	8.11873	5.73498	8.2805
ENSG00000143476.17_2	DTL	chr1:212208895-212280742	+	protein_coding	1.17006	2.2502	0.0186016	0.428684	3.34025	2.1702	4.0676	15.542	3.08557	9.18686	2.42667	10.2222	4.78429	4.56364
ENSG00000100350.14_3	FOXRED2	chr22:36883237-36903148	-	protein_coding	1.16965	2.24957	0.0106847	0.373693	2.84035	1.67071	3.15675	9.24981	1.99999	3.32063	2.52375	6.03814	1.33804	7.44125
ENSG00000102384.13_2	CENPI	chrX:100353207-100418670	+	protein_coding	1.16947	2.2493	1.83612e-05	0.0991482	2.77233	1.60286	1.99916	5.23758	1.84072	5.68758	1.81831	6.54453	2.54499	5.92309
ENSG00000186871.6_4	ERCC6L	chrX:71424507-71458897	-	protein_coding	1.16845	2.24771	0.00333307	0.298941	2.5474	1.37895	2.17473	5.44293	1.36238	3.5351	1.18875	7.58265	1.7872	3.65682
ENSG00000127564.16_3	PKMYT1	chr16:3018025-3030540	-	protein_coding	1.16746	2.24616	0.000140388	0.219006	2.63258	1.46512	1.68903	4.27818	2.14061	4.86662	1.32043	5.67782	1.96489	6.15219
ENSG00000146670.9_3	CDCA5	chr11:64833772-64851636	-	protein_coding	1.16412	2.24096	0.00271434	0.290305	3.41228	2.24816	3.05603	10.1857	4.25856	10.8066	2.80408	6.58208	5.27829	11.8299
ENSG00000241360.1_3	PDXP	chr22:38054734-38062941	+	protein_coding	1.1629	2.23907	0.0198392	0.432488	2.59945	1.43655	1.26424	7.3929	2.70016	2.70314	1.77728	3.56946	1.30684	8.49955
ENSG00000184661.13_2	CDCA2	chr8:25316513-25365436	+	protein_coding	1.1599	2.23442	0.00773418	0.354802	3.35585	2.19594	3.8764	14.528	2.82679	5.55944	3.00368	10.2348	4.89911	8.60053
ENSG00000117650.12_2	NEK2	chr1:211831999-211848972	-	protein_coding	1.15827	2.2319	0.00605998	0.340039	2.96236	1.80409	3.22522	10.8228	1.84536	5.28689	2.32322	8.05392	2.72215	4.48335
ENSG00000180806.4_3	HOXC9	chr12:54388679-54397121	+	protein_coding	1.14877	2.21724	0.0364672	0.504855	1.61169	0.462926	0.454658	5.18875	0.445037	1.72278	0.248537	2.47346	0.375235	0.490371
ENSG00000164237.8_2	CMBL	chr5:10275987-10308138	-	protein_coding	1.14517	2.21172	0.0386576	0.506782	2.05332	0.908148	1.01963	0.815643	1.28241	3.36869	0.607941	4.54959	0.673333	5.74218
ENSG00000126787.12_3	DLGAP5	chr14:55614830-55658396	-	protein_coding	1.14447	2.21065	0.00390995	0.304809	3.77013	2.62566	5.74514	10.7219	4.22058	10.1364	3.78088	17.247	7.61777	13.5466
ENSG00000114770.16_2	ABCC5	chr3:183637722-183735803	-	protein_coding	1.14433	2.21044	0.0244018	0.457498	4.26886	3.12452	10.3564	18.3834	7.80331	10.6401	10.2762	27.971	4.13157	20.1283
ENSG00000157456.7_3	CCNB2	chr15:59397277-59417244	+	protein_coding	1.14233	2.20737	0.00767708	0.353777	3.81963	2.67729	5.28409	16.6767	3.60406	9.85887	4.71975	15.4217	9.11635	11.6091
ENSG00000029993.14_3	HMGB3	chrX:150148982-150159248	+	protein_coding	1.14154	2.20617	0.000223736	0.219006	3.7535	2.61196	6.03732	13.2706	5.77536	10.1798	4.54669	14.622	4.2813	12.2756
ENSG00000250546.5_3	AC079160.1	chr4:84717589-85214565	-	processed_transcript	1.14047	2.20452	0.040646	0.514017	1.27241	0.131938	0.321753	2.72942	0.0802155	1.17956	0.00973891	2.85929	0	0.0854536
ENSG00000101773.18_3	RBBP8	chr18:20378224-20606451	+	protein_coding	1.14037	2.20438	0.00172167	0.270709	4.2163	3.07592	7.24379	17.7465	9.59588	14.6369	8.39243	22.8005	5.16221	16.1107
ENSG00000074696.12_2	HACD3	chr15:65822756-65870690	+	protein_coding	1.13812	2.20095	0.00880764	0.361392	3.54026	2.40214	5.73349	17.2798	2.59557	8.37752	4.95386	10.1914	4.4157	8.54892
ENSG00000281881.1_2	SPRY4-IT1	chr5:141697185-141697887	-	lincRNA	1.13702	2.19926	0.0108121	0.373693	1.77123	0.634209	0.56978	4.91722	0.875984	1.47726	0.298059	2.62785	0.518104	1.55289
ENSG00000106976.20_1	DNM1	chr9:130953934-131017527	+	protein_coding	1.13588	2.19753	0.0127828	0.390001	2.39854	1.26266	1.25178	7.10445	2.5118	3.1369	0.564981	3.92394	1.67809	3.68184
ENSG00000114503.10_3	NCBP2	chr3:196662273-196669468	-	protein_coding	1.13486	2.19597	0.0379596	0.505133	4.07633	2.94147	7.18667	32.2345	5.44702	8.25464	6.06404	11.3055	8.34033	20.3965
ENSG00000076382.16_3	SPAG5	chr17:26904583-26926297	-	protein_coding	1.1328	2.19285	0.00607827	0.340039	3.53809	2.40528	3.76717	13.7176	3.56205	7.73376	3.29915	10.6317	7.42257	11.1787
ENSG00000135451.12_4	TROAP	chr12:49717019-49725514	+	protein_coding	1.1325	2.19239	0.00721188	0.350955	2.90056	1.76806	2.5869	11.1174	1.80625	4.70249	1.98987	5.43448	3.47152	5.99253
ENSG00000204775.4	KM-PA-2	chr8:145317003-145331153	-	protein_coding	1.13166	2.1911	0.0295056	0.478069	3.85808	2.72643	5.35743	19.4662	8.3485	14.3608	4.30754	6.07143	5.08176	18.8902
ENSG00000124207.16_2	CSE1L	chr20:47662783-47713497	+	protein_coding	1.13011	2.18876	0.0122333	0.384422	5.9222	4.79209	32.7388	105.073	23.6334	43.0179	28.4244	43.7339	23.0928	63.7396
ENSG00000111247.14_2	RAD51AP1	chr12:4647964-4669214	+	protein_coding	1.12814	2.18576	0.0010936	0.252173	2.88996	1.76183	2.92882	7.29164	2.06304	4.74129	1.75962	7.91326	2.98278	6.11498
ENSG00000136193.16_3	SCRN1	chr7:29959719-30029905	-	protein_coding	1.12771	2.18512	0.00480037	0.319233	4.11975	2.99204	7.54969	14.4349	9.9481	22.7982	4.451	14.0231	6.85254	15.5528
ENSG00000147459.17_2	DOCK5	chr8:25042238-25275598	+	protein_coding	1.12624	2.18289	0.0193194	0.432488	3.0072	1.88096	2.19062	6.06631	5.57065	7.10592	2.90368	5.82043	1.24877	9.69612
ENSG00000174013.7_2	FBXO45	chr3:196295482-196315930	+	protein_coding	1.12584	2.18229	0.0143842	0.403465	3.46639	2.34055	5.13151	12.2021	5.14821	6.59009	3.96015	7.69261	2.51956	16.136
ENSG00000115163.14_3	CENPA	chr2:26987157-27023935	+	protein_coding	1.12395	2.17943	0.00103048	0.249258	2.74216	1.61822	2.28761	7.05135	2.12278	4.84496	1.29829	6.26977	2.76445	4.85767
ENSG00000131153.8_3	GINS2	chr16:85709804-85723679	-	protein_coding	1.11848	2.17118	0.00785999	0.355746	3.03742	1.91894	1.9477	5.21226	2.42025	8.10907	2.35295	9.65257	5.04871	6.53767
ENSG00000145284.11_2	SCD5	chr4:83550692-83720010	-	protein_coding	1.11831	2.17093	0.0121449	0.383578	2.44347	1.32516	1.52974	2.84722	2.47449	4.78036	1.1905	3.42629	1.04708	7.89379
ENSG00000112578.9_2	BYSL	chr6:41888926-41900784	+	protein_coding	1.11783	2.17021	0.0387224	0.507278	3.42584	2.30801	3.18546	17.796	5.78776	6.73208	4.59207	5.21549	2.78508	13.7668
ENSG00000167771.5_2	RCOR2	chr11:63678693-63684316	-	protein_coding	1.11719	2.16924	0.0322727	0.488588	1.34764	0.230447	0.253186	2.55208	0.343558	0.817726	0.0277357	0.431325	0.094794	3.53908
ENSG00000162377.5_2	COA7	chr1:53150123-53164038	-	protein_coding	1.11636	2.168	0.00416607	0.310598	3.3295	2.21313	5.07414	11.1499	3.34049	6.68227	4.48766	9.19499	2.19498	9.73158
ENSG00000163964.14_3	PIGX	chr3:196366646-196462878	+	protein_coding	1.11561	2.16687	0.0378406	0.505133	3.28126	2.16564	4.98036	8.3119	3.60554	3.67142	3.07287	15.4837	2.61233	11.459
ENSG00000182481.8_3	KPNA2	chr17:66031635-66042958	+	protein_coding	1.11476	2.16558	0.00204964	0.285984	5.27693	4.16217	16.8305	31.7059	17.7188	30.0752	12.8897	46.7143	21.1625	45.5979
ENSG00000203760.8_2	CENPW	chr6:126661320-126670021	+	protein_coding	1.11336	2.16349	0.00262839	0.290305	4.35507	3.24171	11.344	16.6272	8.89004	22.1432	8.23502	24.9471	6.10086	15.5701
ENSG00000257298.1_4	AC008147.2	chr12:50579363-50585146	-	sense_intronic	1.11001	2.15848	0.0114	0.376319	1.60009	0.490076	0.751484	2.65759	0.001471	2.12121	0	1.64035	1.21853	1.80233
ENSG00000103404.14_3	USP31	chr16:23072727-23160591	-	protein_coding	1.1057	2.15203	0.0152868	0.410606	3.43171	2.32601	4.14785	8.64904	5.55043	13.7201	5.50828	7.35017	1.8803	10.4315
ENSG00000104738.16_3	MCM4	chr8:48872745-48890720	+	protein_coding	1.10465	2.15046	1.17847e-06	0.0258155	4.73553	3.63088	10.7651	26.4081	12.0192	24.2943	10.7725	24.7453	12.0607	27.2192
ENSG00000101474.11_3	APMAP	chr20:24943561-24973615	-	protein_coding	1.10298	2.14798	0.0205517	0.436018	5.19697	4.09399	14.4496	24.8726	22.8205	35.9729	12.6617	27.31	15.9152	65.8519
ENSG00000159335.15_2	PTMS	chr12:6874682-6880118	+	protein_coding	1.10229	2.14695	0.00441025	0.313672	5.74138	4.6391	23.2135	59.0669	33.9056	45.723	27.0215	57.9198	15.2775	48.5323
ENSG00000078900.14_3	TP73	chr1:3569084-3652765	+	protein_coding	1.10226	2.14691	0.0440242	0.522424	2.65747	1.55521	3.20407	3.04335	2.02795	7.50622	3.03237	7.09177	0.45307	4.69374
ENSG00000140525.17_4	FANCI	chr15:89787180-89860492	+	protein_coding	1.10224	2.14688	0.00122757	0.263729	3.91363	2.81139	5.47557	16.0806	5.59638	16.7084	5.25927	14.0647	8.08127	10.3199
ENSG00000092847.11_3	AGO1	chr1:36335409-36396129	+	protein_coding	1.10057	2.1444	0.0478173	0.536372	3.44443	2.34386	5.86566	15.6107	6.23407	5.60341	2.36723	15.214	2.97141	6.89695
ENSG00000281406.1_3	BLACAT1	chr1:205404014-205407007	-	lincRNA	1.09985	2.14333	0.0137296	0.397957	1.94746	0.847612	1.04672	2.15777	1.59832	2.53261	0.685457	4.89728	0.169925	2.36399
ENSG00000050344.8_2	NFE2L3	chr7:26191860-26226745	+	protein_coding	1.09797	2.14053	0.0268893	0.473123	3.18484	2.08688	4.31114	6.7362	5.71729	8.55467	1.32969	11.7309	2.91896	6.26661
ENSG00000138434.16_2	SSFA2	chr2:182756560-182795465	+	protein_coding	1.09611	2.13778	0.0240336	0.457498	4.1595	3.06339	7.95274	12.3016	11.5695	13.5712	5.36964	15.3448	5.81236	31.1925
ENSG00000139629.15_2	GALNT6	chr12:51745031-51786651	-	protein_coding	1.0952	2.13643	0.0372882	0.504855	2.35592	1.26072	2.02778	7.29389	1.84653	3.28395	0.441142	1.96628	1.65403	5.51618
ENSG00000109113.19_4	RAB34	chr17:27041299-27045447	-	protein_coding	1.09069	2.12976	0.0271545	0.474359	2.99919	1.9085	3.71028	10.2175	4.12054	6.36138	2.3129	3.70082	1.48593	9.52809
ENSG00000125871.13_2	MGME1	chr20:17949556-17971765	+	protein_coding	1.09035	2.12925	0.00669986	0.349733	4.15821	3.06786	9.66433	23.9431	7.12984	10.8946	7.56584	15.5366	5.65721	19.7128
ENSG00000163655.15_2	GMPS	chr3:155588325-155661815	+	protein_coding	1.0876	2.12521	0.00141908	0.263729	4.31369	3.22608	8.68219	22.8724	9.13671	12.6575	7.2	20.3522	8.52586	21.4639
ENSG00000004487.15_3	KDM1A	chr1:23345941-23410182	+	protein_coding	1.0852	2.12167	0.00128852	0.263729	4.8154	3.73019	13.5708	28.1076	13.2119	19.8701	10.5262	26.4257	11.9951	36.7246
ENSG00000163507.13_2	KIAA1524	chr3:108268716-108308491	-	protein_coding	1.08436	2.12044	0.0375503	0.504855	3.0927	2.00834	2.86204	11.7252	3.36081	7.62508	2.08418	10.9257	4.04374	3.0464
ENSG00000176208.8_2	ATAD5	chr17:29158988-29222887	+	protein_coding	1.08364	2.11937	0.0181104	0.426332	3.09246	2.00882	3.43579	12.0089	2.20192	4.72723	2.04332	7.93328	5.06923	6.95235
ENSG00000160957.12_3	RECQL4	chr8:145736671-145743229	-	protein_coding	1.08287	2.11824	0.00225785	0.287484	3.00408	1.92122	2.15654	8.86551	3.90661	8.32005	2.39419	5.08184	2.91425	6.40807
ENSG00000170312.15_2	CDK1	chr10:62538089-62554610	+	protein_coding	1.07943	2.1132	0.000714747	0.232787	3.74614	2.66671	6.81738	15.6563	4.47662	10.3393	4.53375	12.268	5.86189	11.937
ENSG00000152229.18_2	PSTPIP2	chr18:43563502-43652238	-	protein_coding	1.0773	2.11008	0.0478089	0.536372	3.01528	1.93799	4.19172	13.243	3.57508	6.31366	2.25309	3.10102	1.78973	9.00316
ENSG00000198088.10_4	NUP62CL	chrX:106366657-106449663	-	protein_coding	1.0756	2.10759	0.000296816	0.224209	2.13825	1.06266	1.28699	3.48474	1.60133	3.48551	0.931795	3.1926	0.656324	3.45328
ENSG00000163872.15_3	YEATS2	chr3:183415606-183530413	+	protein_coding	1.07511	2.10688	0.0149306	0.408674	3.93977	2.86466	5.74673	24.267	7.08074	10.3313	4.90294	9.77824	7.74555	16.9713
ENSG00000101412.12_2	E2F1	chr20:32263489-32274210	-	protein_coding	1.07435	2.10577	0.00294503	0.298941	3.36211	2.28776	3.42372	12.3168	3.60017	9.95594	3.06497	7.68381	5.87262	7.82307
ENSG00000171208.9_2	NETO2	chr16:47111614-47177908	-	protein_coding	1.07249	2.10306	0.00150517	0.263729	2.47448	1.40199	1.79137	4.75108	2.16	6.07958	1.68694	3.34891	1.05778	4.38807
ENSG00000099901.16_3	RANBP1	chr22:20103461-20114880	+	protein_coding	1.07219	2.10262	0.00574623	0.340039	4.27625	3.20406	6.9883	20.635	10.5459	21.8117	6.1794	11.9747	9.89179	21.014
ENSG00000096433.10_2	ITPR3	chr6:33588142-33664351	+	protein_coding	1.0715	2.10162	0.0333536	0.494892	5.17425	4.10275	15.3663	45.8532	22.7316	45.4416	10.0302	18.1971	19.3393	39.6942
ENSG00000170727.7	BOP1	chr8:145486055-145515082	-	protein_coding	1.07006	2.09952	0.0294055	0.478069	3.47273	2.40267	3.77648	13.7827	6.48465	11.3232	3.16245	4.65733	4.25377	13.7399
ENSG00000037965.5_3	HOXC8	chr12:54402890-54406146	+	protein_coding	1.06816	2.09676	0.029218	0.478069	1.37493	0.306768	0.220042	3.49531	0.27623	1.94187	0.224807	1.65674	0.227478	0.287805
ENSG00000114923.16_3	SLC4A3	chr2:220492049-220506702	+	protein_coding	1.06627	2.09401	0.0369696	0.504855	1.8902	0.823935	0.70598	6.37237	1.12647	3.37488	0.601719	1.27725	0.690037	1.57066
ENSG00000104369.4_2	JPH1	chr8:75146935-75233563	-	protein_coding	1.06569	2.09317	0.0111439	0.374534	2.03768	0.97199	1.61067	3.59676	1.68811	2.69567	0.842592	2.96464	0.14489	3.21951
ENSG00000100983.9_2	GSS	chr20:33516233-33543620	-	protein_coding	1.06394	2.09063	0.0186268	0.428684	5.21233	4.14839	19.4094	51.404	16.094	26.9423	25.1312	31.2608	9.84754	38.9915
ENSG00000101346.13_3	POFUT1	chr20:30795683-30826470	+	protein_coding	1.06306	2.08936	0.0216069	0.445347	3.88421	2.82115	6.21082	21.7297	7.01418	12.3835	5.93487	6.98408	5.22473	18.5734
ENSG00000170921.15_3	TANC2	chr17:61086917-61505060	+	protein_coding	1.06155	2.08717	0.0173459	0.425263	3.03845	1.9769	3.31581	7.04724	5.3133	8.89293	2.9766	6.84887	1.21613	6.29253
ENSG00000100479.12_2	POLE2	chr14:50110273-50155140	-	protein_coding	1.06111	2.08654	0.000970419	0.241568	2.54574	1.48463	2.14431	4.93769	1.45531	3.56129	1.65318	6.73155	1.99418	4.55146
ENSG00000163961.4_2	RNF168	chr3:196195654-196230639	-	protein_coding	1.06064	2.08586	0.0257318	0.4647	4.93232	3.87168	13.4536	33.0639	17.6991	14.5362	10.7168	36.9597	13.4996	42.2651
ENSG00000136068.14_2	FLNB	chr3:57994127-58157978	+	protein_coding	1.0599	2.08479	0.0324368	0.489315	5.54495	4.48504	20.1193	36.9567	41.436	42.6262	21.2301	47.6617	11.6233	57.9602
ENSG00000158163.14_3	DZIP1L	chr3:137780832-137834660	-	protein_coding	1.05913	2.08367	0.00507986	0.327292	2.28854	1.22941	1.76105	4.63989	2.15941	3.64898	1.31714	3.86826	0.495294	3.4635
ENSG00000175264.7_2	CHST1	chr11:45670427-45687172	-	protein_coding	1.05781	2.08176	0.0213697	0.443719	1.88131	0.823504	0.782236	2.17595	1.54274	1.61616	0.178689	5.00203	0.836248	2.69391
ENSG00000253304.1_2	TMEM200B	chr1:29445940-29450447	-	protein_coding	1.05519	2.07799	0.0166187	0.421447	2.2192	1.16401	1.38433	4.11244	2.22237	5.18996	1.02335	1.85266	0.62179	4.20729
ENSG00000110218.8_2	PANX1	chr11:93862094-93915138	+	protein_coding	1.05441	2.07687	0.0234167	0.454934	3.9604	2.90599	6.03125	18.0873	13.3488	11.8111	4.65682	12.8233	4.53022	16.3721
ENSG00000091656.15_4	ZFHX4	chr8:77593454-77779521	+	protein_coding	1.05367	2.07581	0.037855	0.505133	1.61009	0.556411	0.676611	4.42306	0.630686	0.708753	0.30032	3.15561	0.315629	1.25516
ENSG00000117399.13_2	CDC20	chr1:43824626-43828874	+	protein_coding	1.05174	2.07303	0.00235182	0.288765	4.80739	3.75565	13.4559	23.1623	11.9201	25.0894	9.37977	25.0109	16.1695	36.4904
ENSG00000121152.9_3	NCAPH	chr2:97001525-97039583	+	protein_coding	1.05101	2.07198	0.0104259	0.373693	3.51202	2.46101	3.82879	13.5251	4.70772	13.2993	3.18475	9.05803	6.96854	7.10859
ENSG00000176619.12_3	LMNB2	chr19:2427636-2456994	-	protein_coding	1.04744	2.06686	0.00151677	0.263729	5.16066	4.11322	16.7018	35.7547	23.0053	31.774	14.4171	32.0995	12.6925	40.0572
ENSG00000169607.12_2	CKAP2L	chr2:113494184-113522254	-	protein_coding	1.04724	2.06657	0.000652356	0.225838	2.91945	1.87221	2.80769	7.03697	3.67815	7.66052	2.06815	6.24559	2.28662	5.49615
ENSG00000013573.16_3	DDX11	chr12:31226779-31257725	+	protein_coding	1.04557	2.06419	0.0122363	0.384422	2.55063	1.50505	1.31443	5.44885	2.80481	7.63135	1.18159	3.62196	2.37844	3.58011
ENSG00000125912.10_3	NCLN	chr19:3185561-3209573	+	protein_coding	1.04501	2.06337	0.0201297	0.434761	3.70451	2.6595	4.3469	9.92688	7.17017	12.3899	3.89686	7.93219	6.44924	21.1027
ENSG00000152455.15_3	SUV39H2	chr10:14920819-14946314	+	protein_coding	1.044	2.06193	0.000519931	0.225838	2.5752	1.5312	1.93626	6.88692	1.92637	4.83435	1.74852	3.70956	1.95479	4.8206
ENSG00000164093.15_3	PITX2	chr4:111538579-111563279	-	protein_coding	1.04312	2.06069	0.0140428	0.400548	1.75786	0.714731	0.74328	2.99977	0.903565	4.18184	0.573058	2.11511	0.389769	1.02617
ENSG00000147650.11_3	LRP12	chr8:105501459-105601252	-	protein_coding	1.04119	2.05792	0.0455491	0.52996	1.97402	0.932835	0.983275	4.20505	2.34205	3.42592	0.375887	1.15762	0.456353	3.79241
ENSG00000162482.4_2	AKR7A3	chr1:19609052-19615744	-	protein_coding	1.0405	2.05695	0.0414337	0.515757	1.91215	0.871643	1.03983	3.18869	0.571136	0.829993	1.12153	2.9064	0.648567	5.70114
ENSG00000168827.14_2	GFM1	chr3:158362067-158410364	+	protein_coding	1.04026	2.0566	0.00152522	0.263729	3.75393	2.71367	5.9005	10.4272	5.71745	9.54205	4.6658	14.9093	6.05073	16.2849
ENSG00000102898.11_3	NUTF2	chr16:67880635-67906470	+	protein_coding	1.03806	2.05347	0.0127771	0.390001	3.91656	2.8785	8.55151	8.98068	6.17062	19.1141	4.8873	11.5244	6.25289	19.6819
ENSG00000173950.15_3	XXYLT1	chr3:194789008-194991896	-	protein_coding	1.03572	2.05014	0.0348762	0.501132	2.8395	1.80378	3.15784	12.7319	2.65841	3.35683	2.81787	5.01237	1.55849	6.29717
ENSG00000136522.13_2	MRPL47	chr3:179306073-179322442	-	protein_coding	1.03533	2.04959	0.0112301	0.375009	4.57714	3.5418	10.7072	21.9447	11.7115	13.9627	10.2002	23.2186	10.0377	38.0463
ENSG00000123473.15_2	STIL	chr1:47715811-47779819	-	protein_coding	1.03381	2.04743	0.00961101	0.36415	2.62951	1.5957	2.18992	5.3771	1.82219	4.7304	2.15462	9.02878	1.93834	3.00124
ENSG00000100526.19_3	CDKN3	chr14:54863567-54886936	+	protein_coding	1.03268	2.04582	0.00552595	0.340039	3.10557	2.07289	3.60047	6.50343	2.63869	5.62282	2.30459	9.77268	4.66431	9.25304
ENSG00000228649.8_3	SNHG26	chr7:22893797-22901198	+	processed_transcript	1.03106	2.04353	0.00154101	0.263729	2.49183	1.46077	1.29121	3.21243	1.84343	4.39225	1.75395	6.02218	2.19949	5.27614
ENSG00000170540.14_3	ARL6IP1	chr16:18802989-18813000	-	protein_coding	1.03076	2.04311	0.00168403	0.270709	5.35589	4.32512	22.8246	40.1329	16.6247	28.8234	17.8211	50.5447	19.4257	43.4837
ENSG00000165304.7_3	MELK	chr9:36572859-36677680	+	protein_coding	1.03061	2.04289	0.0027104	0.290305	3.84592	2.81531	6.77393	15.7061	6.38619	11.3031	5.31069	9.66096	5.77376	18.5103
ENSG00000160447.6_2	PKN3	chr9:131464802-131483197	+	protein_coding	1.0305	2.04274	0.0037055	0.303366	2.31417	1.28366	1.46357	3.26583	1.74354	2.54598	1.42594	5.425	1.14254	5.29392
ENSG00000117266.15_4	CDK18	chr1:205473723-205501921	+	protein_coding	1.02973	2.04164	0.0262458	0.469663	2.32092	1.29119	1.44686	6.1813	2.00816	6.52488	1.47327	2.79306	0.970447	2.04069
ENSG00000214160.9_2	ALG3	chr3:183960089-183967336	-	protein_coding	1.02812	2.03937	0.00229195	0.288549	3.52656	2.49844	4.85158	12.1954	5.12843	8.48462	5.30198	8.40109	3.5115	13.9894
ENSG00000279310.1_4	AC073530.2	chr12:67458798-67459058	-	TEC	1.02617	2.03661	0.0498134	0.543582	1.61379	0.587624	0.926679	4.89506	0	2.00326	1.11475	1.28187	0.251702	1.17182
ENSG00000114120.11_3	SLC25A36	chr3:140660672-140698775	+	protein_coding	1.02525	2.03531	0.0169191	0.423092	3.6729	2.64765	5.75457	17.6287	5.56886	5.99595	4.43616	14.1612	5.39302	12.3919
ENSG00000053372.4_2	MRTO4	chr1:19578033-19586622	+	protein_coding	1.02501	2.03498	0.000116418	0.219006	4.42779	3.40277	9.83911	22.2796	10.9409	18.1576	9.0703	18.4077	8.6001	23.7911
ENSG00000128059.8_2	PPAT	chr4:57259528-57301781	-	protein_coding	1.02262	2.0316	0.0212452	0.441973	3.01653	1.99391	3.29005	14.4256	3.24885	5.07555	2.26698	5.21744	3.227	6.3591
ENSG00000188483.7_2	IER5L	chr9:131937831-131940541	-	protein_coding	1.02214	2.03093	0.0306591	0.482137	3.0823	2.06016	4.00458	9.50487	5.30897	9.26551	2.71849	8.04485	1.57623	4.27571
ENSG00000051180.16_2	RAD51	chr15:40986972-41024537	+	protein_coding	1.02115	2.02953	0.00318937	0.298941	2.66299	1.64185	1.85471	5.65901	1.78731	7.08645	1.70845	4.25719	3.40059	4.68383
ENSG00000065911.11_2	MTHFD2	chr2:74425689-74444692	+	protein_coding	1.01868	2.02606	0.0392269	0.510204	4.27476	3.25608	7.49779	16.6864	12.6808	24.0983	4.69361	11.1478	11.5865	25.0343
ENSG00000118200.14_3	CAMSAP2	chr1:200708686-200829832	+	protein_coding	1.01715	2.02392	0.0471964	0.534451	4.01247	2.99532	8.45691	26.4407	10.8713	18.1197	5.95672	11.3692	4.17692	9.45401
ENSG00000177602.5_3	HASPIN	chr17:3627197-3629993	+	protein_coding	1.01524	2.02124	0.0218527	0.445608	2.75266	1.73742	2.14631	6.0508	1.88692	5.8757	1.16094	5.94984	5.29769	5.12349
ENSG00000089685.14_3	BIRC5	chr17:76210267-76221717	+	protein_coding	1.01432	2.01995	0.000631619	0.225838	2.51077	1.49645	1.58522	5.47237	1.31209	4.29341	2.46195	5.15559	2.06257	4.00269
ENSG00000184838.14_3	PRR16	chr5:119799973-120023027	+	protein_coding	1.01232	2.01716	0.0346183	0.500701	1.62734	0.615017	0.49941	3.14666	1.84121	1.7611	0.0907613	2.59926	0.184134	1.21065
ENSG00000170745.11_3	KCNS3	chr2:18059114-18542882	+	protein_coding	1.00963	2.01339	0.044864	0.525276	2.62143	1.6118	3.26526	5.28262	3.50333	5.96646	2.27453	4.46958	0.387309	4.98976
ENSG00000280018.3_4	CU634019.6	GL000195.1:137967-149287	+	lincRNA	1.00938	2.01305	0.0242561	0.457498	2.39782	1.38844	1.68901	5.19394	1.27385	6.25569	2.41745	5.09151	1.24795	1.81769
ENSG00000164109.13_2	MAD2L1	chr4:120976763-120988229	-	protein_coding	1.0088	2.01223	0.0333815	0.494892	2.69428	1.68549	2.82137	12.0146	2.07862	4.34104	1.52179	3.5475	2.6078	4.55151
ENSG00000165704.14_2	HPRT1	chrX:133594183-133654543	+	protein_coding	1.00628	2.00873	0.00745679	0.352018	4.53226	3.52597	10.9228	16.5715	13.0773	23.7277	7.2974	19.2578	11.6432	31.5686
ENSG00000188372.14_3	ZP3	chr7:76026835-76071388	+	protein_coding	1.00498	2.00692	0.00424253	0.311714	2.04364	1.03866	1.26654	2.13941	1.31665	3.6597	1.31803	2.87707	0.46328	4.09424
ENSG00000139117.13_3	CPNE8	chr12:39040624-39301232	-	protein_coding	1.0036	2.005	0.0462317	0.532332	2.84574	1.84214	3.21085	3.73735	4.87572	7.77621	1.39843	9.93337	1.78481	4.87507
ENSG00000150753.11_3	CCT5	chr5:10250033-10266524	+	protein_coding	1.00244	2.00339	0.00993995	0.367113	5.54519	4.54275	21.4706	26.6018	26.4726	54.6235	22.0486	58.6622	19.7423	50.9019
ENSG00000035862.12_3	TIMP2	chr17:76849059-76921469	-	protein_coding	1.00181	2.00251	0.0447144	0.524993	4.00683	3.00502	8.81643	9.59686	12.4159	19.3934	5.47924	13.8342	3.86746	19.8337
ENSG00000132383.11_2	RPA1	chr17:1732996-1803376	+	protein_coding	0.999979	1.99997	0.00254998	0.290305	4.71899	3.71901	12.333	20.0561	11.0673	20.7426	11.9777	36.6722	13.4013	26.8947
ENSG00000068489.12_3	PRR11	chr17:57232860-57282066	+	protein_coding	0.999787	1.99971	0.00350216	0.298941	3.17149	2.1717	4.25382	9.19912	3.30503	6.75819	2.51375	6.13453	4.18521	10.6725
ENSG00000092853.13_2	CLSPN	chr1:36185819-36235568	-	protein_coding	0.998626	1.9981	0.030136	0.479766	3.05793	2.05931	2.70689	5.02968	3.02058	6.99867	1.71102	9.64407	6.46831	8.36912
ENSG00000125885.13_4	MCM8	chr20:5931298-5979623	+	protein_coding	0.998498	1.99792	0.00183523	0.27263	3.15323	2.15473	2.95849	8.36642	3.25086	9.19696	2.75696	7.67591	5.21884	6.55968
ENSG00000120526.10_2	NUDCD1	chr8:110253148-110346614	-	protein_coding	0.997783	1.99693	0.0109177	0.373693	3.50385	2.50607	4.82832	14.3596	5.87636	9.29935	2.99766	6.90183	5.49977	12.2477
ENSG00000158079.14_3	PTPDC1	chr9:96793076-96872138	+	protein_coding	0.997556	1.99661	0.0200605	0.433919	2.33466	1.33711	1.51842	5.90703	1.32156	1.99776	1.30536	6.30795	2.02267	3.27888
ENSG00000136492.8_2	BRIP1	chr17:59758627-59940882	-	protein_coding	0.997168	1.99608	0.0140181	0.400548	2.65522	1.65805	2.15999	8.6274	1.69278	4.3311	2.05567	6.50802	2.81507	3.08654
ENSG00000135454.13_2	B4GALNT1	chr12:58017193-58027138	-	protein_coding	0.995266	1.99345	0.0107759	0.373693	1.38393	0.388661	0.0864534	1.01739	0.985025	2.46832	0	1.54663	0.362126	1.60339
ENSG00000172167.7_3	MTBP	chr8:121457640-121554373	+	protein_coding	0.992106	1.98909	0.0120154	0.382514	2.02789	1.03579	1.10646	5.75188	0.754725	2.57967	0.832896	2.66461	1.60803	2.12272
ENSG00000157992.12_2	KRTCAP3	chr2:27665233-27669348	+	protein_coding	0.991638	1.98844	0.000516826	0.225838	3.02273	2.03109	3.14188	6.98775	3.6111	8.59563	3.48832	6.02152	2.25534	7.10595
ENSG00000175792.11_3	RUVBL1	chr3:127783621-127872757	-	protein_coding	0.98755	1.98282	0.0216354	0.445347	3.4493	2.46175	4.31267	18.031	5.69081	8.48783	3.15006	9.28915	5.24309	6.66243
ENSG00000131470.14_2	PSMC3IP	chr17:40724333-40729849	-	protein_coding	0.987064	1.98215	0.000356795	0.225838	2.59091	1.60384	1.66454	4.50145	2.71679	5.03345	1.7118	4.66525	2.17813	6.00648
ENSG00000104375.15_3	STK3	chr8:99413631-99955055	-	protein_coding	0.986935	1.98197	0.000718978	0.232787	2.51396	1.52702	2.22158	4.43007	2.5907	4.86155	1.617	4.37325	1.2786	5.22375
ENSG00000113569.15_2	NUP155	chr5:37288239-37371283	-	protein_coding	0.98611	1.98084	0.0202097	0.434886	3.92853	2.94242	6.83625	13.9335	6.11521	7.53086	6.04659	21.7221	7.88705	17.5705
ENSG00000142731.10_2	PLK4	chr4:128802016-128820350	+	protein_coding	0.986109	1.98084	0.0294801	0.478069	2.93614	1.95003	3.3969	13.3656	1.85559	4.72859	2.79485	5.94992	3.67772	4.99948
ENSG00000134690.10_2	CDCA8	chr1:38158090-38175391	+	protein_coding	0.985286	1.97971	0.00953657	0.36415	3.61483	2.62954	4.28835	8.94242	3.85183	10.659	4.90489	14.8476	8.67943	11.2623
ENSG00000138778.11_2	CENPE	chr4:104026963-104119566	-	protein_coding	0.985049	1.97938	0.0236243	0.454934	3.18555	2.2005	4.70179	13.0434	2.80078	7.67647	2.17318	7.10383	5.49067	5.93872
ENSG00000137563.11_2	GGH	chr8:63927638-63951730	-	protein_coding	0.983351	1.97705	0.0418135	0.515757	3.44861	2.46526	5.5389	7.07679	4.98059	11.9359	7.52411	9.54777	1.78978	11.8927
ENSG00000100916.13_3	BRMS1L	chr14:36295524-36401531	+	protein_coding	0.981653	1.97473	0.000750763	0.232787	2.25735	1.2757	1.9269	4.81965	1.10906	3.45854	1.53845	3.98062	1.19292	3.04338
ENSG00000100138.13_2	SNU13	chr22:42069934-42086508	-	protein_coding	0.981587	1.97464	0.0174479	0.425263	4.2706	3.28901	10.3735	12.4528	11.5647	17.5333	7.77622	17.3104	6.27803	29.3986
ENSG00000111602.11_2	TIMELESS	chr12:56810157-56843187	-	protein_coding	0.97949	1.97177	0.00601721	0.340039	3.66954	2.69005	6.40292	14.1646	4.19214	8.91548	4.78224	15.7171	6.80365	9.42949
ENSG00000089048.14_2	ESF1	chr20:13694969-13765532	-	protein_coding	0.978371	1.97024	0.00384237	0.303366	3.88371	2.90534	7.40552	17.5751	5.29792	10.9294	5.7979	10.8429	7.75473	17.0904
ENSG00000178700.7_3	DHFR2	chr3:93766680-93782233	-	protein_coding	0.978126	1.96991	0.00864264	0.361392	1.85627	0.878145	0.750104	3.36673	0.736551	2.63264	0.615828	3.67142	1.32405	1.31924
ENSG00000102595.19_3	UGGT2	chr13:96453834-96705736	-	protein_coding	0.977191	1.96863	0.0199999	0.43378	2.61715	1.63996	2.50138	7.25422	3.23229	6.97019	1.92545	3.8775	1.17621	3.41593
ENSG00000084774.13_2	CAD	chr2:27440258-27466811	+	protein_coding	0.976632	1.96787	0.00922114	0.36415	4.10471	3.12808	6.74735	25.1431	7.52676	16.5247	6.63074	13.2237	10.5898	12.4444
ENSG00000156162.16_2	DPY19L4	chr8:95731931-95806064	+	protein_coding	0.976141	1.9672	0.00837737	0.357286	3.14128	2.16514	4.47276	12.4833	3.2004	8.59012	3.26294	5.78912	3.12935	5.90311
ENSG00000115392.11_3	FANCL	chr2:58386378-58468507	-	protein_coding	0.973743	1.96393	0.0371791	0.504855	3.363	2.38925	5.48316	12.9779	2.83156	7.98725	4.57512	14.5188	4.43914	4.74809
ENSG00000167721.10_3	TSR1	chr17:2225797-2240801	-	protein_coding	0.973715	1.96389	0.000379041	0.225838	4.49122	3.5175	10.8518	26.0527	10.3928	18.9451	11.2776	17.8816	9.37453	24.1119
ENSG00000138035.14_2	PNPT1	chr2:55861400-55921045	-	protein_coding	0.971789	1.96127	0.0153636	0.410915	3.59245	2.62066	5.58442	18.8412	5.27179	11.7313	3.95992	8.95537	5.98561	7.41862
ENSG00000101189.6_2	MRGBP	chr20:61427805-61433090	+	protein_coding	0.97155	1.96095	0.0172081	0.425129	3.24008	2.26853	3.4934	15.3961	4.52848	7.0531	2.99377	5.84435	4.43279	7.81887
ENSG00000178718.6_2	RPP25	chr15:75246757-75249805	-	protein_coding	0.971177	1.96044	0.0158682	0.415395	2.81689	1.84571	2.9268	7.03533	2.35993	3.22674	3.51914	6.84945	1.79921	8.24752
ENSG00000085840.12_2	ORC1	chr1:52838501-52870131	-	protein_coding	0.969351	1.95796	0.00860705	0.361392	3.1117	2.14235	3.09572	5.22578	3.05307	6.61617	2.80137	9.1208	5.01994	10.6337
ENSG00000105011.8_2	ASF1B	chr19:14230321-14247768	-	protein_coding	0.967402	1.95532	0.0362549	0.504855	3.36824	2.40084	3.91842	5.5128	3.88381	7.27478	3.07394	14.4703	6.9488	12.6378
ENSG00000153485.5_3	TMEM251	chr14:93651296-93653434	+	protein_coding	0.964874	1.95189	0.0245192	0.457498	2.87634	1.91147	3.73771	4.64875	1.82643	4.05683	3.54437	8.61048	2.29122	9.58974
ENSG00000237649.7_2	KIFC1	chr6:33359313-33377701	+	protein_coding	0.964241	1.95104	0.00480905	0.319233	4.07774	3.11349	6.40365	17.8663	6.55975	15.4613	6.52063	13.7372	12.3295	16.763
ENSG00000181690.7_2	PLAG1	chr8:57073463-57123883	-	protein_coding	0.964047	1.95077	0.0423535	0.516302	1.92044	0.956396	1.29226	5.16153	0.677851	1.48279	0.278725	2.98988	1.88285	2.36398
ENSG00000168393.12_3	DTYMK	chr2:242615157-242626406	-	protein_coding	0.962234	1.94832	0.000503859	0.225838	3.52957	2.56734	4.47747	11.3209	4.50676	11.4314	4.71303	8.22692	6.16216	11.5838
ENSG00000278463.1_2	HIST1H2AB	chr6:26033404-26033796	-	protein_coding	0.960831	1.94643	0.0197313	0.432488	6.38543	5.4246	40.6187	93.7393	26.8689	61.4182	41.4807	95.1978	68.067	84.8659
ENSG00000177426.20_3	TGIF1	chr18:3411606-3459976	+	protein_coding	0.960223	1.94561	0.00537052	0.337097	2.54043	1.58021	1.68743	5.61579	3.35115	3.4487	1.46658	5.10789	1.7716	5.37209
ENSG00000122966.15_4	CIT	chr12:120123595-120315095	-	protein_coding	0.960136	1.94549	0.000659803	0.225838	2.88194	1.9218	3.01464	8.5626	2.39908	5.39765	2.73104	6.53772	3.04803	5.4027
ENSG00000273014.1_3	AC018645.2	chr7:32798494-32798965	+	lincRNA	0.959791	1.94503	0.00571829	0.340039	2.09141	1.13162	1.41758	3.87792	1.88619	2.11438	0.731412	3.98379	0.907656	3.35656
ENSG00000166503.8_4	HDGFL3	chr15:83781490-83876770	-	protein_coding	0.958895	1.94382	0.0181218	0.426332	2.15106	1.19217	1.39655	5.64879	1.99211	4.22227	0.721737	2.53674	1.20791	2.16906
ENSG00000184058.13_3	TBX1	chr22:19744226-19771116	+	protein_coding	0.958767	1.94365	0.032251	0.488588	1.72544	0.766669	0.609377	3.4865	0.57825	1.31886	0.612764	1.14047	1.0453	4.36959
ENSG00000277310.1_4	AC090246.1	chr18:47782406-47782831	-	sense_intronic	0.958278	1.94299	0.0166704	0.421447	1.24071	0.28243	0.13814	1.38153	0.104493	0.373968	0.179905	2.15842	0.475277	2.01758
ENSG00000253729.7_3	PRKDC	chr8:48685669-48872743	-	protein_coding	0.958217	1.94291	0.00318638	0.298941	5.97479	5.01658	28.2163	85.929	37.2249	50.5976	27.2831	52.1564	33.7586	64.6175
ENSG00000166451.13_3	CENPN	chr16:81040103-81066719	+	protein_coding	0.957735	1.94226	0.0057927	0.340039	2.80721	1.84948	2.51183	3.78766	2.91687	5.85333	2.39921	9.25874	2.60697	6.1302
ENSG00000104147.8_2	OIP5	chr15:41601466-41624819	-	protein_coding	0.957415	1.94183	0.0024347	0.288765	2.68254	1.72512	2.63655	6.65425	1.39046	4.87884	2.59313	4.48392	2.82483	5.88356
ENSG00000166845.13_3	C18orf54	chr18:51884287-51911588	+	protein_coding	0.956546	1.94066	0.0013	0.263729	1.91097	0.954426	0.671189	2.9381	1.23992	2.27454	0.56708	3.12649	1.40378	2.75857
ENSG00000145220.13_3	LYAR	chr4:4269428-4291896	-	protein_coding	0.954852	1.93838	0.0377898	0.505133	3.61229	2.65744	5.65835	19.3223	6.0101	10.6869	3.50792	5.96197	6.53015	12.5276
ENSG00000123975.4_2	CKS2	chr9:91926113-91931618	+	protein_coding	0.954656	1.93812	0.0297576	0.478334	5.2005	4.24585	19.1704	41.0525	14.5458	20.2078	13.9778	41.7241	26.5887	46.9807
ENSG00000125319.14_2	C17orf53	chr17:42219274-42239844	+	protein_coding	0.954605	1.93805	0.000119055	0.219006	2.16213	1.20752	1.21418	3.50149	1.64133	3.44727	1.51008	3.16953	0.93768	3.80756
ENSG00000174891.12_3	RSRC1	chr3:157823644-158263519	+	protein_coding	0.952927	1.9358	0.00168307	0.270709	3.28333	2.3304	4.74937	8.64527	3.72323	7.44341	3.30708	12.069	4.47064	7.44196
ENSG00000185798.7_2	WDR53	chr3:196281048-196295545	-	protein_coding	0.951864	1.93437	0.00987433	0.367113	3.26183	2.30997	3.5852	10.1953	3.66638	5.46962	3.13192	8.69335	5.83897	11.0573
ENSG00000138231.12_2	DBR1	chr3:137879854-137893791	-	protein_coding	0.946352	1.92699	0.00318134	0.298941	3.07809	2.13174	3.39331	7.63486	2.70813	5.19745	3.211	9.79293	4.37695	7.80603
ENSG00000181588.16_3	MEX3D	chr19:1554668-1568057	-	protein_coding	0.94503	1.92523	0.037011	0.504855	3.83215	2.88712	7.19626	11.5136	9.37852	11.3517	7.8581	11.9794	2.97512	19.512
ENSG00000116161.17_2	CACYBP	chr1:174968300-174980851	+	protein_coding	0.94357	1.92328	0.0322736	0.488588	4.00583	3.06226	6.75296	19.33	7.00688	17.1908	4.325	12.5583	13.7258	12.2832
ENSG00000003096.14_3	KLHL13	chrX:117031776-117251303	-	protein_coding	0.943141	1.92271	0.0268481	0.472777	1.81349	0.870345	1.04496	1.6202	1.3382	3.05486	0.968274	1.71903	0.186722	4.28361
ENSG00000154839.9_3	SKA1	chr18:47901365-47920543	+	protein_coding	0.941524	1.92056	0.035473	0.504566	2.35754	1.41601	0.969106	3.49547	1.33209	2.1732	1.83331	6.43951	2.8971	5.50042
ENSG00000127586.16_2	CHTF18	chr16:838046-850737	+	protein_coding	0.941139	1.92004	0.00145842	0.263729	2.55864	1.61751	2.11606	5.96685	2.10599	4.05499	1.74179	3.70683	2.34065	6.26825
ENSG00000012048.20_3	BRCA1	chr17:41196312-41322262	-	protein_coding	0.938207	1.91615	0.00222951	0.287484	2.55557	1.61736	2.17365	6.25373	1.75208	3.67032	1.66497	4.39072	2.80698	5.54113
ENSG00000176890.15_2	TYMS	chr18:657604-673578	+	protein_coding	0.937814	1.91562	0.0182197	0.426745	4.24725	3.30943	6.2098	19.5251	6.91097	13.4689	9.81233	17.8368	14.6633	22.2524
ENSG00000107937.18_2	GTPBP4	chr10:1033959-1065876	+	protein_coding	0.937677	1.91544	0.00157048	0.265771	3.96618	3.0285	6.76935	15.7127	8.09266	16.9769	5.62032	11.1462	8.47824	15.3514
ENSG00000168779.19_3	SHOX2	chr3:157813743-157824292	-	protein_coding	0.937282	1.91492	0.0138262	0.397957	1.14465	0.207372	0.0793185	1.42114	0.478375	1.27456	0	2.11642	0.113694	0.39228
ENSG00000072864.14_3	NDE1	chr16:15737124-15820210	+	protein_coding	0.937236	1.91486	0.0418425	0.515757	3.3652	2.42796	3.04797	10.7678	5.78604	7.58519	2.2536	8.7681	8.38301	10.4249
ENSG00000119231.10_3	SENP5	chr3:196594727-196661585	+	protein_coding	0.936746	1.91421	0.0160725	0.415395	4.32502	3.38827	8.84793	29.558	10.0941	11.7759	7.8215	17.8272	11.4712	20.9556
ENSG00000108773.10_3	KAT2A	chr17:40265126-40273376	-	protein_coding	0.936085	1.91333	0.0284464	0.477152	4.2717	3.33561	9.05077	26.913	7.51832	12.231	8.47007	12.68	11.8107	26.552
ENSG00000112742.9_2	TTK	chr6:80713604-80752244	+	protein_coding	0.936019	1.91324	0.0243206	0.457498	3.00109	2.06507	4.47886	7.11158	2.34065	3.94231	3.18671	11.6129	3.00127	7.12496
ENSG00000176170.13_2	SPHK1	chr17:74372665-74383941	+	protein_coding	0.933339	1.90969	0.0144868	0.404264	2.77154	1.8382	3.35991	8.38523	3.10312	7.17831	2.26754	3.54663	1.79638	5.22965
ENSG00000198720.12_3	ANKRD13B	chr17:27916787-27941779	+	protein_coding	0.932639	1.90876	0.0379734	0.505133	2.06917	1.13653	1.34013	4.89189	1.36034	1.9085	0.988058	1.65645	1.12755	5.81251
ENSG00000171793.13_2	CTPS1	chr1:41445007-41478237	+	protein_coding	0.932617	1.90874	0.000832683	0.232787	3.89327	2.96065	6.03662	15.2258	7.78135	16.6579	5.79986	12.6267	7.7408	11.486
ENSG00000117862.11_3	TXNDC12	chr1:52485803-52521843	-	protein_coding	0.930918	1.90649	0.00981139	0.367113	3.87169	2.94077	5.06005	8.91775	8.96845	13.8708	5.988	17.0147	7.2336	16.2826
ENSG00000166851.14_3	PLK1	chr16:23688977-23701688	+	protein_coding	0.930078	1.90538	0.0112096	0.374898	3.09547	2.1654	3.12094	7.62844	3.42641	8.25286	2.19717	5.88493	5.94358	8.7099
ENSG00000124795.14_3	DEK	chr6:18224099-18265054	-	protein_coding	0.92884	1.90375	0.00333393	0.298941	5.41743	4.48859	23.7512	47.1346	21.4616	39.2889	16.033	32.6054	25.8205	50.1895
ENSG00000095002.13_3	MSH2	chr2:47630108-47789450	+	protein_coding	0.927612	1.90213	0.0330999	0.494602	4.00239	3.07478	6.96737	16.2901	5.48888	11.0542	6.99503	25.7811	11.1928	10.8195
ENSG00000100297.15_3	MCM5	chr22:35796056-35821423	+	protein_coding	0.926572	1.90075	0.0256282	0.46436	4.19132	3.26475	6.45736	15.9382	9.40946	20.0032	5.53458	17.9024	15.8236	15.5646
ENSG00000198836.8_2	OPA1	chr3:193310933-193415612	+	protein_coding	0.923315	1.89647	0.0168435	0.423092	4.55526	3.63195	14.1512	31.2665	9.52929	14.0532	10.9972	19.4902	11.3417	29.7012
ENSG00000104889.5_2	RNASEH2A	chr19:12912877-12924452	+	protein_coding	0.921114	1.89358	0.0120441	0.382514	3.35652	2.43541	4.13505	8.63512	4.04961	5.43315	5.05954	11.4688	4.44853	13.2412
ENSG00000137804.12_3	NUSAP1	chr15:41624892-41673248	+	protein_coding	0.920314	1.89253	0.0369564	0.504855	4.27739	3.35707	11.448	30.8555	6.18354	16.0067	7.24522	15.1175	13.9513	15.1952
ENSG00000129195.15_3	PIMREG	chr17:6347735-6354789	+	protein_coding	0.919974	1.89208	0.00399364	0.306396	1.72936	0.809388	1.37348	2.81952	0.532695	1.76265	0.811512	2.84127	0.431257	1.9823
ENSG00000085999.11_3	RAD54L	chr1:46713360-46744145	+	protein_coding	0.916893	1.88804	0.00147169	0.263729	3.01026	2.09336	2.74902	6.6801	3.30344	6.75299	2.62426	8.43849	4.67164	6.49845
ENSG00000163029.15_2	SMC6	chr2:17845079-17981509	-	protein_coding	0.916631	1.8877	0.010169	0.37127	3.54195	2.62532	5.61692	11.3583	4.83083	8.51996	4.33631	16.8653	6.04	7.75646
ENSG00000170537.12_2	TMC7	chr16:18995256-19075264	+	protein_coding	0.915282	1.88594	0.0168046	0.423092	1.29096	0.375679	0.363973	1.59381	0.719189	0.929266	0.125438	0.899806	0.073771	2.7708
ENSG00000122863.5_2	CHST3	chr10:73724123-73773322	+	protein_coding	0.915099	1.8857	0.0488467	0.539333	3.32707	2.41197	5.69543	9.50156	6.7792	10.0708	4.67057	6.31207	1.71618	10.932
ENSG00000149636.15_4	DSN1	chr20:35380194-35402221	-	protein_coding	0.91428	1.88463	0.0038521	0.303366	3.4253	2.51102	5.32295	11.3404	3.16878	7.56119	4.75034	9.52994	5.96548	10.9726
ENSG00000139734.17_3	DIAPH3	chr13:60239717-60738121	-	protein_coding	0.912741	1.88262	0.0100216	0.367113	2.63976	1.72702	2.38366	6.29025	2.71912	8.19536	2.01751	3.8031	2.16277	3.68554
ENSG00000101220.17_2	C20orf27	chr20:3734155-3749034	-	protein_coding	0.910408	1.87958	0.00952636	0.36415	3.51471	2.6043	5.48315	12.7943	5.54926	9.27786	4.03251	6.74767	5.39918	14.5365
ENSG00000239789.5_3	MRPS17	chr7:56019512-56024194	+	protein_coding	0.909925	1.87895	0.000744474	0.232787	3.43609	2.52617	5.02953	11.5001	4.67561	8.48141	5.08537	7.93417	4.28721	11.9607
ENSG00000132436.11_4	FIGNL1	chr7:50511826-50610233	-	protein_coding	0.909198	1.878	0.00556616	0.340039	3.2167	2.3075	5.0171	7.77297	4.63774	7.82806	3.48511	11.7903	2.94673	6.54038
ENSG00000198792.12_3	TMEM184B	chr22:38615298-38669040	-	protein_coding	0.907785	1.87616	0.0310528	0.483255	3.30105	2.39327	4.23632	6.12611	6.76858	8.83137	3.12165	7.37356	3.54298	15.0873
ENSG00000277258.4_2	PCGF2	chr17:36890150-36906070	-	protein_coding	0.907554	1.87586	0.0121682	0.383578	2.92467	2.01711	3.14263	6.7499	4.86008	5.4291	3.15071	6.28121	1.66407	8.16224
ENSG00000172301.10_2	COPRS	chr17:30178883-30186356	-	protein_coding	0.905215	1.87282	0.000618347	0.225838	3.35464	2.44943	4.69361	9.93374	5.2407	9.49908	3.41516	7.55052	4.67334	10.1553
ENSG00000091651.8_3	ORC6	chr16:46723555-46732306	+	protein_coding	0.905003	1.87255	0.0109794	0.373693	2.31594	1.41094	1.48847	5.57446	1.34799	4.17355	1.2023	3.81165	2.88536	2.75601
ENSG00000005100.12_3	DHX33	chr17:5344232-5372380	-	protein_coding	0.90488	1.87239	0.00678219	0.349733	3.28877	2.38389	4.5526	13.0298	4.07051	6.45659	3.64101	6.90855	4.6797	10.0251
ENSG00000267374.1_4	AC016205.1	chr18:36786888-37380282	-	lincRNA	0.904433	1.87181	0.0332538	0.494892	1.42009	0.515655	0.962755	2.31842	0.531248	0.932903	0.380332	2.98599	0.0069681	1.00576
ENSG00000099284.13_2	H2AFY2	chr10:71812552-71872036	+	protein_coding	0.904023	1.87128	0.0317623	0.486223	3.98456	3.08054	9.49655	21.1575	8.09682	16.5392	9.73359	12.0701	3.9964	11.3618
ENSG00000161203.13_3	AP2M1	chr3:183892477-183901879	+	protein_coding	0.903695	1.87085	0.025234	0.461857	5.3336	4.4299	20.4342	28.6184	28.6661	41.4632	19.8975	31.8375	15.2431	63.0243
ENSG00000080839.11_3	RBL1	chr20:35624752-35724398	-	protein_coding	0.902007	1.86866	0.0459079	0.53069	3.54058	2.63857	6.06198	18.1675	3.81815	8.81249	3.52284	10.0572	8.77095	7.81634
ENSG00000168496.3_3	FEN1	chr11:61560109-61564716	+	protein_coding	0.899996	1.86606	0.006648	0.34845	4.39899	3.499	7.85268	17.1955	10.6864	25.4285	8.86075	18.155	15.0158	20.5079
ENSG00000261427.6_4	AC099518.3	chr16:19125324-19184900	+	protein_coding	0.898006	1.86349	0.0293997	0.478069	1.25914	0.361131	0.0457994	0.617056	0.776652	1.08044	0.38858	2.75201	0.0549282	1.60021
ENSG00000141076.17_4	UTP4	chr16:69165194-69265033	+	protein_coding	0.89719	1.86243	0.000308612	0.225349	3.52723	2.63004	4.84455	11.1224	5.92127	10.0516	4.91396	8.62906	5.13862	12.6967
ENSG00000271778.1_4	AC080013.3	chr3:158500336-158500913	+	sense_intronic	0.895336	1.86004	0.0147318	0.406733	1.34323	0.447897	0.547071	2.17722	0.232978	0.583714	0.153148	2.20998	0.57388	1.56559
ENSG00000101361.16_3	NOP56	chr20:2632791-2639039	+	protein_coding	0.894906	1.85949	0.010706	0.373693	4.26083	3.36593	8.49335	20.0179	8.73585	16.0851	9.13494	12.2561	11.0605	27.3748
ENSG00000163808.16_3	KIF15	chr3:44803209-44914868	+	protein_coding	0.894785	1.85933	0.0268176	0.472777	2.89037	1.99559	3.65387	9.86055	1.96527	4.38782	2.84604	8.44383	3.76471	4.46946
ENSG00000113810.15_2	SMC4	chr3:160117062-160152750	+	protein_coding	0.894419	1.85886	0.012753	0.390001	4.79476	3.90034	16.8715	35.4448	11.4238	16.4676	13.8955	30.6328	14.0316	28.4751
ENSG00000198056.13_4	PRIM1	chr12:57125380-57146157	-	protein_coding	0.89423	1.85862	0.0108472	0.373693	3.06771	2.17348	2.92489	8.23396	2.98898	6.0926	2.67247	7.02425	6.20258	8.4037
ENSG00000106125.14_3	MINDY4	chr7:30811033-30932002	+	protein_coding	0.893844	1.85812	0.00140381	0.263729	1.60032	0.706478	0.796165	1.60975	0.858281	2.86225	0.569256	1.90126	0.353734	1.89038
ENSG00000106628.10_3	POLD2	chr7:44154280-44163957	-	protein_coding	0.892209	1.85602	0.00377968	0.303366	3.93238	3.04017	7.40441	13.5993	8.65004	14.3885	8.82182	12.7483	4.74774	16.5903
ENSG00000024526.16_3	DEPDC1	chr1:68939835-68962904	-	protein_coding	0.891662	1.85531	0.00103339	0.249258	2.75423	1.86257	3.70273	5.90477	2.05143	4.95726	2.61973	6.52134	2.36685	5.69779
ENSG00000180370.10_2	PAK2	chr3:196466728-196559518	+	protein_coding	0.891145	1.85465	0.0270452	0.473888	5.30322	4.41207	20.6941	43.4991	22.8594	26.0204	13.7501	33.2967	25.9073	57.941
ENSG00000138092.10_2	CENPO	chr2:25016005-25045245	+	protein_coding	0.890887	1.85432	0.0157913	0.414282	2.68994	1.79906	1.69944	5.80004	2.63638	6.55963	2.39684	7.2156	3.39805	3.10547
ENSG00000162063.12_3	CCNF	chr16:2479395-2508855	+	protein_coding	0.890306	1.85357	0.00377772	0.303366	2.97275	2.08244	3.48994	7.26972	2.13952	6.39656	2.98824	6.05453	4.723	7.80149
ENSG00000167193.7_2	CRK	chr17:1323983-1366456	-	protein_coding	0.889748	1.85285	0.0426239	0.517411	4.77359	3.88384	12.0116	20.7759	22.4112	25.3694	17.6351	30.4291	7.36617	30.0147
ENSG00000159214.12_2	CCDC24	chr1:44457031-44462200	+	protein_coding	0.889439	1.85246	0.0240906	0.457498	1.44182	0.552386	0.571403	1.15521	0.580572	0.784724	0.239895	3.21862	0.501937	2.35659
ENSG00000100714.15_3	MTHFD1	chr14:64854749-64930175	+	protein_coding	0.889418	1.85243	0.00810557	0.356547	4.01329	3.12387	8.1057	14.1528	7.58692	10.4832	8.45051	15.2011	6.8147	23.1203
ENSG00000111445.13_2	RFC5	chr12:118451393-118470935	+	protein_coding	0.889355	1.85235	0.00908187	0.36415	3.36671	2.47735	4.61997	9.93599	3.95463	6.05959	4.05745	9.27045	5.82892	13.2788
ENSG00000167513.8_3	CDT1	chr16:88869621-88875666	+	protein_coding	0.889044	1.85195	0.00781612	0.355179	3.50828	2.61924	4.32616	7.32877	5.24133	14.8775	4.67746	9.21964	6.55152	11.405
ENSG00000020256.19_3	ZFP64	chr20:50668202-50820847	-	protein_coding	0.888826	1.85167	0.044711	0.524993	2.82228	1.93345	3.34491	13.2865	2.60741	4.21764	2.97047	4.36321	2.42049	5.25942
ENSG00000226479.3_3	TMEM185B	chr2:120978854-120980984	-	protein_coding	0.888228	1.8509	4.42946e-06	0.0485158	3.93798	3.04975	6.6993	14.1172	7.66674	15.5191	7.39422	13.2714	7.39426	14.4838
ENSG00000139800.8_2	ZIC5	chr13:100615218-100624163	-	protein_coding	0.888141	1.85079	0.0445055	0.524993	1.01272	0.124579	0	0.050054	0.412564	2.01286	0	1.31574	0	1.26233
ENSG00000273331.1_3	TM4SF19-TCTEX1D2	chr3:196042953-196065244	-	protein_coding	0.887913	1.8505	0.0486578	0.538834	1.47553	0.587615	0.759901	0.674565	0.558392	1.62938	0.488931	1.55691	0.248875	4.31179
ENSG00000273703.1_2	HIST1H2BM	chr6:27782822-27783202	+	protein_coding	0.886699	1.84894	0.0352383	0.503592	7.48328	6.59658	93.5922	210.644	64.9357	125.434	84.1913	204.111	164.085	185.771
ENSG00000092208.16_3	GEMIN2	chr14:39583427-39606177	+	protein_coding	0.885986	1.84803	0.00707188	0.350955	2.1376	1.25161	1.13753	2.9258	1.33495	2.27963	1.07984	4.4174	2.09647	4.37499
ENSG00000109805.9_2	NCAPG	chr4:17812525-17846485	+	protein_coding	0.882379	1.84341	0.0264186	0.469663	3.48604	2.60366	5.1466	16.9836	3.85322	8.09539	4.15343	8.93467	7.87885	8.6997
ENSG00000172336.4_2	POP7	chr7:100303676-100305118	+	protein_coding	0.882364	1.84339	0.0171669	0.425129	4.66656	3.7842	12.9163	16.0235	17.1328	28.5295	13.7052	26.3262	8.7089	29.2842
ENSG00000164032.11_2	H2AFZ	chr4:100869243-100871545	-	protein_coding	0.881744	1.8426	0.00891711	0.363082	5.53814	4.65639	22.8151	42.6589	26.1703	63.1524	20.1304	50.1535	28.5802	31.5402
ENSG00000161888.11_3	SPC24	chr19:11242196-11266484	-	protein_coding	0.878872	1.83894	0.0190835	0.431984	2.73037	1.8515	2.28078	7.40121	1.86419	4.22475	2.81792	8.04036	3.72741	3.88766
ENSG00000107130.9_2	NCS1	chr9:132934857-132999583	+	protein_coding	0.877902	1.8377	0.0345634	0.500701	3.5273	2.6494	5.83912	10.8707	7.26296	11.3188	3.91436	5.90176	4.57941	16.5099
ENSG00000011201.11_3	ANOS1	chrX:8496915-8700227	-	protein_coding	0.877641	1.83737	0.00284232	0.297913	1.78794	0.910295	0.859178	2.11519	1.33006	1.99399	0.943615	3.35119	0.481857	2.50385
ENSG00000154920.14_3	EME1	chr17:48450581-48458844	+	protein_coding	0.876432	1.83583	0.00181379	0.27263	1.73458	0.858149	1.08974	3.0195	0.867241	1.82593	0.463896	1.93265	0.890219	2.6817
ENSG00000185875.12_2	THNSL1	chr10:25305587-25315593	+	protein_coding	0.874782	1.83373	0.0106686	0.373693	2.38083	1.50605	1.43129	4.53007	1.30168	3.07419	1.71574	5.14411	3.28244	4.31586
ENSG00000275700.4_2	AATF	chr17:35306175-35414171	+	protein_coding	0.872838	1.83126	0.0203795	0.435971	4.09792	3.22508	6.91785	13.3997	8.41803	14.6934	6.71368	13.3434	12.2909	25.5256
ENSG00000260862.1_4	AC099506.1	chr16:82806924-82863243	+	sense_intronic	0.871842	1.83	0.0442725	0.523205	1.18697	0.315129	0.179064	2.57231	0.580069	1.43904	0.25063	0.240043	0.028278	1.48686
ENSG00000175279.21_3	CENPS	chr1:10490500-10502866	+	protein_coding	0.87117	1.82915	0.0099902	0.367113	2.39292	1.52175	1.98607	4.15581	1.3207	3.30851	2.36843	6.91775	1.9122	3.32649
ENSG00000130826.17_3	DKC1	chrX:153991017-154005964	+	protein_coding	0.870992	1.82892	0.0105155	0.373693	3.98447	3.11348	7.98082	19.2479	7.27	12.8034	6.41464	10.0449	9.18812	19.3357
ENSG00000074800.13_3	ENO1	chr1:8921061-8939308	-	protein_coding	0.87069	1.82854	0.0350498	0.502144	8.12217	7.25148	157.932	207.849	189.897	238.157	191.683	305.652	91.2151	392.469
ENSG00000172270.18_2	BSG	chr19:571277-583493	+	protein_coding	0.870605	1.82843	0.0415331	0.515757	5.4558	4.5852	27.5281	33.3546	31.9346	33.9739	19.4625	40.6046	16.2682	73.2286
ENSG00000278272.1_2	HIST1H3C	chr6:26045639-26046049	+	protein_coding	0.869617	1.82718	0.0176841	0.425263	7.98891	7.11929	123.886	239.73	100.047	237.342	126.464	294.453	231.304	244.69
ENSG00000123416.15_3	TUBA1B	chr12:49521565-49525180	-	protein_coding	0.868778	1.82612	0.00817835	0.356725	6.68774	5.81896	49.5613	134.229	64.1408	101.897	45.4575	72.5427	65.3736	109.363
ENSG00000116062.14_3	MSH6	chr2:47922669-48037240	+	protein_coding	0.867781	1.82485	0.0275411	0.475591	2.96391	2.09613	2.89642	8.74367	3.18637	5.35459	2.22103	9.43997	5.36052	4.73316
ENSG00000131043.11_3	AAR2	chr20:34824381-34858840	+	protein_coding	0.867429	1.82441	0.0109334	0.373693	3.55195	2.68452	5.73489	15.5205	3.96574	8.93687	5.83147	7.86899	6.47584	11.9966
ENSG00000106049.8_2	HIBADH	chr7:27565061-27702614	-	protein_coding	0.867173	1.82409	0.00472117	0.318188	3.61433	2.74716	6.87505	9.11367	4.77392	11.474	4.35956	14.0702	7.33788	10.8319
ENSG00000146731.10_2	CCT6A	chr7:56119323-56131682	+	protein_coding	0.866665	1.82344	0.000272537	0.223397	5.89229	5.02563	36.2338	57.012	31.0873	59.2154	33.9225	53.5822	25.9825	64.2758
ENSG00000105821.14_2	DNAJC2	chr7:102952921-102985320	-	protein_coding	0.865812	1.82236	0.00094184	0.240579	2.98213	2.11632	3.31441	6.93068	3.19487	6.94861	2.53702	7.64369	4.52109	6.15391
ENSG00000239672.7_3	NME1	chr17:49230897-49239789	+	protein_coding	0.86573	1.82226	0.0160177	0.415395	3.92336	3.05763	7.33779	22.2555	7.36125	11.3747	7.47245	9.39091	7.13632	16.721
ENSG00000167670.15_2	CHAF1A	chr19:4402659-4445015	+	protein_coding	0.864731	1.821	0.0164879	0.420471	3.83886	2.97413	6.17816	16.5192	6.8995	9.26039	4.99705	16.2326	10.2113	12.5337
ENSG00000131473.16_3	ACLY	chr17:40023161-40086795	-	protein_coding	0.863869	1.81991	0.0123715	0.384571	5.13635	4.27248	16.4929	28.3681	23.6354	45.3026	12.6576	31.5785	22.7018	33.5435
ENSG00000261061.1_4	AC092718.4	chr16:81064375-81065090	+	sense_intronic	0.863713	1.81972	0.0116974	0.379057	2.80075	1.93704	2.41058	3.82935	3.59285	6.73971	2.25398	8.63037	3.21794	5.54915
ENSG00000135446.16_3	CDK4	chr12:58141510-58149796	-	protein_coding	0.863525	1.81948	0.00575896	0.340039	4.10641	3.24288	6.16971	17.2886	11.975	13.9804	7.20881	15.6563	9.51791	18.2897
ENSG00000162694.13_3	EXTL2	chr1:101337928-101361554	-	protein_coding	0.862916	1.81871	0.0315407	0.484863	2.0885	1.22558	1.63885	5.73128	1.59445	1.65717	0.746292	3.46918	1.50132	3.09313
ENSG00000132382.14_3	MYBBP1A	chr17:4442192-4458926	-	protein_coding	0.861683	1.81716	0.0179951	0.426332	3.96937	3.10769	8.12449	24.2288	7.08463	14.1199	6.43512	10.0653	9.06633	13.2623
ENSG00000031691.6_2	CENPQ	chr6:49431091-49460820	+	protein_coding	0.860973	1.81626	0.00790572	0.356192	2.83098	1.97001	3.03876	6.48467	2.46755	4.64211	2.49412	5.00569	3.81415	9.10803
ENSG00000247077.6_3	PGAM5	chr12:133287405-133299320	+	protein_coding	0.860796	1.81604	0.0320503	0.487526	3.95678	3.09599	7.70991	15.7705	9.74147	18.2011	6.49914	7.7018	6.61814	19.7472
ENSG00000164934.13_3	DCAF13	chr8:104426942-104455681	+	protein_coding	0.859219	1.81406	0.00132129	0.263729	2.91401	2.05479	2.67657	7.89386	3.52422	6.09227	2.94434	4.98115	3.54204	7.55371
ENSG00000058804.11_2	NDC1	chr1:54231133-54304533	-	protein_coding	0.858707	1.81341	0.00171677	0.270709	4.01694	3.15823	8.20154	17.793	7.11857	12.3458	6.6055	15.2091	10.1795	15.8957
ENSG00000131094.3_2	C1QL1	chr17:43037061-43045439	-	protein_coding	0.858476	1.81312	0.00236683	0.288765	1.06757	0.209098	0.199768	0.62214	0.2553	1.12013	0.031819	1.02012	0.149028	1.77754
ENSG00000134490.13_3	TMEM241	chr18:20777108-21017925	-	protein_coding	0.857349	1.81171	0.00590939	0.340039	2.1508	1.29345	1.47336	4.77339	1.78829	2.12374	1.50229	3.89094	1.09175	3.40882
ENSG00000132646.10_2	PCNA	chr20:5095599-5107272	-	protein_coding	0.856824	1.81105	0.00575434	0.340039	6.2936	5.43678	44.3088	54.6018	37.9535	95.5659	36.8512	84.1587	51.6892	81.8149
ENSG00000068878.14_2	PSME4	chr2:54091204-54197977	-	protein_coding	0.856099	1.81014	0.0173031	0.425263	4.52875	3.67265	12.4232	27.2355	15.0626	17.7037	8.44157	29.9465	11.9894	16.3707
ENSG00000174953.13_4	DHX36	chr3:153990335-154042286	-	protein_coding	0.855716	1.80966	0.0279309	0.477152	3.64231	2.78659	5.83146	12.9711	5.53365	7.01149	4.09864	12.5577	8.96024	15.0194
ENSG00000112242.14_3	E2F3	chr6:20402137-20493946	+	protein_coding	0.855288	1.80912	0.0216514	0.445347	2.59982	1.74454	2.54132	8.77079	2.83532	3.99099	1.45146	4.00873	2.78652	4.52912
ENSG00000127463.14_4	EMC1	chr1:19542158-19578046	-	protein_coding	0.85472	1.80841	0.00664896	0.34845	3.43896	2.58424	4.77998	10.6685	5.21113	6.14728	5.53729	11.9047	4.51117	11.8534
ENSG00000118705.16_3	RPN2	chr20:35806813-35870026	+	protein_coding	0.854427	1.80804	0.0308887	0.482975	6.42568	5.57126	51.8319	114.285	59.5602	91.5067	45.6662	51.2634	33.2276	96.9828
ENSG00000197045.12_3	GMFB	chr14:54941202-54955914	-	protein_coding	0.853567	1.80696	0.0483374	0.537775	3.12757	2.27401	5.30379	9.00836	4.3225	5.55947	1.65813	6.70831	5.13598	10.5288
ENSG00000080986.12_2	NDC80	chr18:2571510-2616634	+	protein_coding	0.853335	1.80667	0.0133142	0.397357	3.1339	2.28056	3.68764	8.51361	2.74114	5.89979	3.35572	9.62925	6.29544	7.50947
ENSG00000075218.18_2	GTSE1	chr22:46692638-46726707	+	protein_coding	0.853313	1.80664	0.0464445	0.532332	2.85882	2.00551	2.97937	8.60413	2.41801	8.72159	2.26963	3.20838	4.84499	6.04775
ENSG00000090520.11_3	DNAJB11	chr3:186285192-186303589	+	protein_coding	0.853286	1.80661	0.00924809	0.36415	3.78436	2.93107	7.03225	11.5115	8.84607	13.3073	4.32873	10.5717	7.02857	16.4003
ENSG00000104524.13_4	PYCR3	chr8:144686083-144691943	-	protein_coding	0.852265	1.80533	0.00960603	0.36415	2.25781	1.40554	1.21995	5.08405	2.10441	3.6022	1.57957	2.25718	1.77057	4.73679
ENSG00000161996.18_3	WDR90	chr16:699311-717833	+	protein_coding	0.851831	1.80479	0.00528983	0.333945	2.27201	1.42018	1.59228	5.65493	1.62787	2.67818	1.78769	3.03366	1.70108	4.51187
ENSG00000184445.11_3	KNTC1	chr12:123011793-123110943	+	protein_coding	0.851824	1.80478	0.0201444	0.434761	3.72715	2.87532	6.03078	17.7851	6.08528	9.70341	4.39701	11.8271	9.78257	10.9253
ENSG00000117395.12_3	EBNA1BP2	chr1:43629846-43736607	-	protein_coding	0.85127	1.80409	0.00463928	0.318188	3.92977	3.0785	7.03519	14.7168	9.46908	11.9091	7.29857	11.9079	6.29413	19.5965
ENSG00000128944.13_3	KNSTRN	chr15:40674922-40686447	+	protein_coding	0.851	1.80375	0.0353441	0.504081	2.54429	1.69329	3.00587	8.0833	2.32302	2.89735	1.33769	3.86499	2.51488	5.72262
ENSG00000103512.14_3	NOMO1	chr16:14927538-14990017	+	protein_coding	0.849837	1.8023	0.00121772	0.263729	4.36867	3.51883	9.99792	19.6235	14.2954	20.6426	8.76671	18.1999	9.50696	20.2537
ENSG00000138792.9_3	ENPEP	chr4:111286889-111486441	+	protein_coding	0.848119	1.80015	0.00300332	0.298941	1.43162	0.583503	0.578929	2.07562	0.771281	1.30161	0.105869	1.90355	0.63025	1.57603
ENSG00000108953.16_2	YWHAE	chr17:1247566-1303672	-	protein_coding	0.847337	1.79918	0.0262953	0.469663	6.27332	5.42598	62.71	72.0647	42.2841	60.6457	45.0705	82.8755	25.8888	93.7499
ENSG00000156970.12_3	BUB1B	chr15:40453224-40513337	+	protein_coding	0.846243	1.79781	0.042815	0.518163	3.25737	2.41113	4.31318	15.3344	3.21693	7.51376	3.68786	7.96325	6.62007	5.70767
ENSG00000175193.13_2	PARL	chr3:183547059-183602721	-	protein_coding	0.845992	1.7975	0.00802639	0.356192	3.96666	3.12066	7.19076	13.3114	8.83548	11.4728	7.29933	13.0094	7.56034	22.8926
ENSG00000145014.17_4	TMEM44	chr3:194308402-194354418	-	protein_coding	0.845409	1.79677	0.0151365	0.410606	2.10968	1.26427	1.55028	4.78534	1.56454	2.34829	2.08615	3.1454	0.649379	3.32104
ENSG00000068654.15_2	POLR1A	chr2:86247339-86333278	-	protein_coding	0.844855	1.79608	0.00747231	0.352018	3.54087	2.69602	5.03963	16.5334	5.96599	10.3217	5.67335	9.28293	5.28045	7.98957
ENSG00000114416.17_2	FXR1	chr3:180585929-180700541	+	protein_coding	0.844481	1.79562	0.0192581	0.432242	3.77423	2.92975	5.84442	14.7764	6.5442	8.30211	5.24603	12.0207	9.45242	17.3402
ENSG00000269189.1_4	AL445223.1	chr13:98885904-98886954	+	sense_intronic	0.84374	1.7947	0.0457176	0.530169	1.11926	0.275515	0.361894	3.16701	0.348836	0.882127	0.071701	0.883062	0.090378	0.507923
ENSG00000159259.7_3	CHAF1B	chr21:37757676-37791313	+	protein_coding	0.842585	1.79326	0.00195916	0.281115	2.40175	1.55917	1.95485	5.70032	1.82259	4.66511	1.8317	2.99788	2.19299	4.13886
ENSG00000156876.9_3	SASS6	chr1:100549119-100598511	-	protein_coding	0.842394	1.79302	0.0083213	0.356725	2.79029	1.94789	2.83539	7.3885	2.30394	5.4183	2.19323	6.53666	4.47552	4.64361
ENSG00000167747.14_3	C19orf48	chr19:51300961-51308186	-	protein_coding	0.842218	1.7928	0.00880258	0.361392	3.40684	2.56462	3.94031	9.54707	5.52294	14.7278	5.01951	8.11221	5.31465	7.37173
ENSG00000132603.13_3	NIP7	chr16:69373333-69377014	+	protein_coding	0.841762	1.79224	0.0112475	0.375019	3.68157	2.83981	6.12216	11.4354	7.50206	14.4176	7.65542	8.80062	4.01244	13.4254
ENSG00000121621.6_2	KIF18A	chr11:28042167-28129855	-	protein_coding	0.840826	1.79108	0.0166793	0.421447	2.30301	1.46218	2.27353	4.55428	1.18839	2.37374	1.27714	4.86538	2.53272	4.39587
ENSG00000101190.12_2	TCFL5	chr20:61472467-61493115	-	protein_coding	0.840282	1.7904	0.0413054	0.515757	2.72694	1.88665	2.69478	10.8194	3.01753	5.97872	2.03584	3.49589	3.14889	4.18051
ENSG00000145386.9_2	CCNA2	chr4:122737599-122745088	-	protein_coding	0.83916	1.78901	0.0250413	0.460702	4.31714	3.47798	11.1469	28.535	7.33662	16.3853	8.54153	17.8511	14.9526	15.3117
ENSG00000164953.15_3	TMEM67	chr8:94767072-94831462	+	protein_coding	0.839064	1.78889	0.00901065	0.36415	1.69845	0.859385	1.05265	3.85469	0.865624	1.42578	0.717323	2.10367	0.647445	2.03563
ENSG00000176894.9_3	PXMP2	chr12:133264192-133281577	+	protein_coding	0.83772	1.78722	0.00118383	0.263729	2.84742	2.0097	2.87075	5.72121	2.37489	5.81846	3.72062	5.58416	3.26452	7.89214
ENSG00000112837.16_3	TBX18	chr6:85397069-85474237	-	protein_coding	0.837287	1.78669	0.00658378	0.347584	1.54356	0.706276	0.759608	1.99988	0.885933	2.17954	0.628354	2.63386	0.311445	1.08353
ENSG00000146918.19_2	NCAPG2	chr7:158424003-158497520	-	protein_coding	0.836082	1.7852	0.00257814	0.290305	3.33208	2.496	4.01779	8.00149	4.48789	10.9113	4.04476	7.6748	6.28989	10.0583
ENSG00000134057.14_3	CCNB1	chr5:68462837-68474072	+	protein_coding	0.835429	1.78439	0.012347	0.384571	4.47953	3.6441	13.6387	19.9908	11.2485	13.8712	9.86538	26.6447	11.5402	27.7014
ENSG00000173852.14_3	DPY19L1	chr7:34968488-35077883	-	protein_coding	0.834912	1.78375	0.018978	0.431984	2.7862	1.95129	2.73602	4.9924	4.63923	8.044	1.62794	5.51748	3.03967	5.41036
ENSG00000197785.13_2	ATAD3A	chr1:1447531-1470067	+	protein_coding	0.834341	1.78304	0.00555345	0.340039	3.89012	3.05578	7.77379	10.0245	8.84466	17.234	6.53941	12.6053	6.3417	16.6694
ENSG00000154640.14_3	BTG3	chr21:18965971-18985265	-	protein_coding	0.832581	1.78087	0.040481	0.513846	3.52909	2.69651	6.3892	9.02662	9.06858	12.2397	4.34075	7.71775	3.44379	14.3466
ENSG00000145247.11_3	OCIAD2	chr4:48887036-48908954	-	protein_coding	0.830327	1.77809	0.0161562	0.415395	3.69986	2.86953	4.61493	9.95753	7.68841	17.2571	5.21437	11.9679	8.40978	9.99163
ENSG00000181938.13_2	GINS3	chr16:58328984-58440048	+	protein_coding	0.830249	1.77799	0.0286808	0.477227	2.53518	1.70493	2.59303	6.12506	1.51154	3.22176	3.94898	5.7609	1.52943	4.551
ENSG00000088812.17_3	ATRN	chr20:3451687-3631769	+	protein_coding	0.830248	1.77799	0.00416854	0.310598	3.96472	3.13448	8.62925	14.2792	8.96003	17.8115	7.76446	10.8066	6.07466	16.5127
ENSG00000132640.14_3	BTBD3	chr20:11871371-11907257	+	protein_coding	0.830072	1.77777	0.0300353	0.479766	2.78037	1.95029	3.88451	6.72191	4.06778	6.24563	3.10968	4.83278	1.19251	5.82683
ENSG00000138160.5_2	KIF11	chr10:94353043-94415152	+	protein_coding	0.829654	1.77726	0.0188007	0.429905	4.19687	3.36722	11.6029	22.2791	6.51645	15.3382	8.07607	20.4405	12.1872	12.8717
ENSG00000233822.4_3	HIST1H2BN	chr6:27805538-27833576	+	protein_coding	0.828596	1.77596	0.00642783	0.345965	3.22221	2.39361	4.20889	8.779	3.2674	5.78698	4.78694	11.0555	4.92707	8.4792
ENSG00000121211.7_3	MND1	chr4:154265801-154336270	+	protein_coding	0.828009	1.77523	0.0320011	0.487182	2.4266	1.59859	2.0425	5.9403	1.32317	3.45792	1.34419	3.91757	4.0768	4.49105
ENSG00000108700.4_2	CCL8	chr17:32646055-32648421	+	protein_coding	0.825205	1.77179	0.0184456	0.42777	1.26296	0.437755	0.300537	1.17018	0.894403	2.02756	0	0.791298	0.366202	1.81837
ENSG00000274641.1_2	HIST1H2BO	chr6:27861241-27861621	+	protein_coding	0.824456	1.77087	0.0111645	0.374534	7.26889	6.44443	90.2642	125.044	69.2597	157.452	69.4091	175.813	126.418	159.204
ENSG00000183770.5_2	FOXL2	chr3:138663066-138665982	-	protein_coding	0.824399	1.7708	0.0470339	0.533571	0.848255	0.0238566	0.02004	0.592928	0.023005	0.020258	0.023838	1.15445	0	2.00026
ENSG00000131791.7_2	PRKAB2	chr1:146626685-146644129	-	protein_coding	0.824313	1.77069	0.0137818	0.397957	3.5296	2.70529	5.11343	13.1456	5.62894	15.1147	5.35794	8.86499	6.02173	6.90897
ENSG00000185130.5_2	HIST1H2BL	chr6:27775222-27775709	-	protein_coding	0.823739	1.76999	0.0264588	0.469663	6.70046	5.87672	53.0652	126.183	41.8973	77.5546	54.4658	118.018	91.6632	97.3891
ENSG00000124562.9_3	SNRPC	chr6:34725183-34741571	+	protein_coding	0.823384	1.76955	0.0264523	0.469663	4.97665	4.15326	19.4631	32.4135	14.2747	33.5164	13.9805	18.4861	20.407	42.7328
ENSG00000142684.8_3	ZNF593	chr1:26496362-26497364	+	protein_coding	0.823221	1.76935	0.00226119	0.287484	3.94436	3.12114	7.80373	12.9629	9.28674	14.9959	6.77922	11.7776	7.1348	18.6812
ENSG00000182118.7_3	FAM89A	chr1:231154704-231175992	-	protein_coding	0.823208	1.76934	0.0467789	0.532332	2.26347	1.44027	1.52467	3.33128	3.29805	3.17382	0.625954	3.48066	2.07376	5.5615
ENSG00000223749.9_3	MIR503HG	chrX:133677367-133680662	-	lincRNA	0.822524	1.7685	0.00496669	0.32381	1.16382	0.341292	0.250755	1.4218	0.560511	1.87853	0.0327747	0.870911	0.277942	0.932023
ENSG00000171492.14_3	LRRC8D	chr1:90286573-90402170	+	protein_coding	0.822459	1.76842	0.0417848	0.515757	3.36351	2.54105	4.72284	11.194	5.7154	6.58327	2.64476	7.82781	7.19175	12.7472
ENSG00000237172.3_2	B3GNT9	chr16:67182008-67185117	-	protein_coding	0.821669	1.76745	0.0236007	0.454934	2.64611	1.82444	2.71797	3.60865	3.91698	6.07884	1.61417	7.53576	2.29236	4.51388
ENSG00000184575.11_2	XPOT	chr12:64798130-64844907	+	protein_coding	0.821002	1.76663	0.016054	0.415395	4.70792	3.88692	17.189	33.4961	14.3563	22.6562	12.4653	16.7893	11.7352	31.1387
ENSG00000278540.4_3	ACACA	chr17:35441923-35766909	-	protein_coding	0.820871	1.76647	0.0103699	0.373693	4.19647	3.3756	10.8654	14.9389	9.44078	15.4796	12.2599	19.7016	6.06431	19.7797
ENSG00000101407.12_2	TTI1	chr20:36611409-36661870	-	protein_coding	0.82025	1.76571	0.0263139	0.469663	3.53056	2.71031	5.20991	13.9388	6.39203	10.5594	3.20765	8.87392	8.49848	9.45876
ENSG00000037897.16_3	METTL1	chr12:58162254-58166576	-	protein_coding	0.820117	1.76555	0.00639376	0.34498	2.41384	1.59372	1.64764	6.34696	2.37449	3.21329	2.3355	3.58337	1.78486	4.68377
ENSG00000163811.11_3	WDR43	chr2:29117509-29171088	+	protein_coding	0.819181	1.7644	0.0241229	0.457498	4.84188	4.0227	14.7795	47.0152	16.808	26.4131	13.9639	18.8148	15.5983	24.9347
ENSG00000174292.12_3	TNK1	chr17:7283853-7293093	+	protein_coding	0.818957	1.76413	0.0132173	0.396084	2.55713	1.73817	2.95395	3.83125	1.78273	3.46599	2.78644	6.22701	1.97326	6.694
ENSG00000163714.17_3	U2SURP	chr3:142683339-142779388	+	protein_coding	0.818342	1.76338	0.0338148	0.495482	4.3303	3.51196	11.0319	28.9589	9.78648	15.9177	7.38265	13.3192	14.5678	21.564
ENSG00000164163.10_3	ABCE1	chr4:146019084-146050331	+	protein_coding	0.81736	1.76218	0.00951533	0.36415	4.33023	3.51287	11.9137	28.5487	9.87595	17.3754	9.11623	14.0636	10.9504	19.0175
ENSG00000136824.18_3	SMC2	chr9:106856541-106903698	+	protein_coding	0.817103	1.76186	0.023601	0.454934	3.76587	2.94877	7.38122	16.3434	5.04628	8.0307	5.88349	15.5956	9.18751	12.1739
ENSG00000171298.12_2	GAA	chr17:78075355-78093678	+	protein_coding	0.816816	1.76151	0.0135423	0.397957	3.61342	2.79661	5.39076	9.5163	6.95454	14.9825	5.88744	14.7774	5.65616	7.46159
ENSG00000108557.18_4	RAI1	chr17:17584787-17714767	+	protein_coding	0.816305	1.76089	0.0152977	0.410606	3.31512	2.49882	3.66591	9.52067	3.90315	12.7045	4.70682	6.93917	6.81749	7.57279
ENSG00000128045.6_2	RASL11B	chr4:53728457-53733002	+	protein_coding	0.814189	1.75831	0.0329862	0.493601	1.05869	0.2445	0.0949054	0.568696	0.222423	2.22621	0.115013	1.63908	0.319863	0.409623
ENSG00000133739.15_2	LRRCC1	chr8:86019382-86058311	+	protein_coding	0.813128	1.75702	0.00319796	0.298941	2.25037	1.43724	2.05777	5.13355	1.42968	3.23984	1.69752	4.2465	1.68345	2.75651
ENSG00000179950.13_2	PUF60	chr8:144898514-144912029	-	protein_coding	0.811427	1.75495	0.0100201	0.367113	3.91572	3.10429	8.04584	17.3226	7.9725	15.6457	6.07526	9.07053	8.52431	15.8909
ENSG00000281332.1_3	AC018645.3	chr7:32799891-32802536	+	lincRNA	0.810479	1.75379	0.00622046	0.341805	1.6041	0.793617	1.18629	2.86378	0.749689	2.06956	0.461403	2.12501	0.614997	1.30454
ENSG00000127928.12_3	GNGT1	chr7:93220885-93540577	+	protein_coding	0.809725	1.75288	0.0177824	0.425263	0.901859	0.0921339	0.149683	0.495189	0.100804	1.26557	0.0201221	1.72228	0	0.321724
ENSG00000276368.1_2	HIST1H2AJ	chr6:27782132-27782518	-	protein_coding	0.809545	1.75266	0.0180994	0.426332	7.73608	6.92653	112.514	278.473	93.6834	185.134	108.394	190.696	185.234	206.199
ENSG00000184428.12_2	TOP1MT	chr8:144386554-144442149	-	protein_coding	0.807809	1.75055	0.0235287	0.454934	2.63469	1.82688	2.23911	6.55671	2.96141	5.70962	2.16117	2.70408	2.90529	6.92076
ENSG00000012232.8_2	EXTL3	chr8:28457986-28613116	+	protein_coding	0.805507	1.74776	0.00659474	0.347584	2.77102	1.96551	3.22375	5.20496	3.53716	4.18615	2.77096	6.77971	2.21943	7.67146
ENSG00000174938.14_3	SEZ6L2	chr16:29882480-29910868	-	protein_coding	0.804226	1.74621	0.046301	0.532332	1.56368	0.759456	0.63444	2.12254	1.38605	3.48681	0.219532	1.84925	0.72677	0.912861
ENSG00000167397.14_3	VKORC1	chr16:31102163-31107301	-	protein_coding	0.803571	1.74542	0.00455616	0.315846	3.46649	2.66292	4.31362	9.37423	7.23821	10.2086	4.1541	9.02162	6.13016	11.8122
ENSG00000109685.17_3	NSD2	chr4:1873151-1983934	+	protein_coding	0.802802	1.74449	0.04472	0.524993	2.84976	2.04696	2.57611	9.43742	3.10099	8.97272	2.75024	3.85077	4.30179	4.34852
ENSG00000115484.14_2	CCT4	chr2:62095224-62115939	-	protein_coding	0.801303	1.74267	0.00243867	0.288765	6.06072	5.25941	38.6892	86.5117	33.9125	52.7814	35.1714	63.9517	41.9484	63.9445
ENSG00000011260.13_2	UTP18	chr17:49337889-49375297	+	protein_coding	0.801128	1.74246	0.0301277	0.479766	4.08643	3.2853	9.23163	23.0868	8.01741	11.6644	6.90339	11.6369	11.3895	20.6046
ENSG00000181192.11_3	DHTKD1	chr10:12110971-12165224	+	protein_coding	0.800208	1.74135	0.00646605	0.34717	3.93748	3.13727	9.50857	17.2496	7.48097	9.68738	7.02969	15.7193	7.37458	15.8987
ENSG00000140832.9_3	MARVELD3	chr16:71660064-71676017	+	protein_coding	0.79944	1.74042	0.0362876	0.504855	1.51217	0.712728	0.960435	1.36716	0.711681	2.81338	1.14998	1.37302	0	2.09024
ENSG00000147684.7_2	NDUFB9	chr8:125551344-125580751	+	protein_coding	0.799324	1.74029	0.0368692	0.504855	4.37645	3.57712	8.58283	13.8429	13.7334	18.1902	15.6513	23.8398	7.6306	25.3039
ENSG00000079616.12_2	KIF22	chr16:29802040-29816706	+	protein_coding	0.799261	1.74021	0.0119452	0.382051	4.0376	3.23834	7.47825	16.6218	6.80224	12.3824	7.42028	15.7042	13.2397	17.4651
ENSG00000146842.16_2	TMEM209	chr7:129804555-129847610	-	protein_coding	0.799089	1.74	0.0236058	0.454934	3.12958	2.3305	3.86489	5.28075	3.32861	8.0037	3.1399	7.781	6.3415	10.8146
ENSG00000276903.1_2	HIST1H2AL	chr6:27833133-27833525	+	protein_coding	0.799004	1.7399	0.0293769	0.478069	6.90097	6.10197	67.3475	130.582	51.7591	98.2485	55.375	151.819	108.496	101.211
ENSG00000068885.14_4	IFT80	chr3:159974774-160117668	-	protein_coding	0.79857	1.73938	0.0168708	0.423092	2.92125	2.12268	3.92062	7.43453	2.64305	3.93371	2.8459	7.78135	4.21771	8.01032
ENSG00000106263.17_2	EIF3B	chr7:2393721-2420380	+	protein_coding	0.797533	1.73813	0.0384451	0.506396	4.59143	3.79389	12.9873	23.5364	14.5713	35.1431	12.8349	12.7667	11.2821	26.6671
ENSG00000131238.17_3	PPT1	chr1:40537133-40563399	-	protein_coding	0.797293	1.73784	0.0477479	0.536372	3.64789	2.8506	5.44474	9.29171	9.99309	13.3874	3.73828	16.0817	7.06336	8.76109
ENSG00000122565.18_2	CBX3	chr7:26240782-26252976	+	protein_coding	0.796388	1.73675	0.0229918	0.454566	4.28568	3.48929	9.98941	21.9077	9.86891	18.4684	6.59609	18.0382	16.5298	16.0427
ENSG00000198612.10_2	COPS8	chr2:237993955-238009109	+	protein_coding	0.795996	1.73628	0.0194158	0.432488	2.92591	2.12992	2.5608	7.03708	3.47003	4.36701	2.90229	6.49005	4.9088	9.3237
ENSG00000106268.15_3	NUDT1	chr7:2281857-2290781	+	protein_coding	0.795946	1.73622	0.0164136	0.419553	3.2921	2.49616	4.31644	5.4631	4.50539	13.2143	5.12404	8.26045	4.65231	9.82152
ENSG00000161800.12_2	RACGAP1	chr12:50370706-50426919	-	protein_coding	0.795933	1.7362	0.00131851	0.263729	3.96368	3.16774	8.51733	15.3059	6.56405	12.6841	10.0962	16.1131	7.16389	14.5185
ENSG00000111581.9_3	NUP107	chr12:69080514-69139589	+	protein_coding	0.793282	1.73301	0.0121696	0.383578	3.1938	2.40052	4.01306	11.4559	4.01844	6.40378	3.35092	7.02161	6.1	8.47601
ENSG00000131188.11_2	PRR7	chr5:176873446-176883287	+	protein_coding	0.792628	1.73223	0.0219451	0.445608	2.12821	1.33559	1.02563	4.67858	2.21609	2.11501	1.18152	2.85246	1.85468	4.36028
ENSG00000169359.13_2	SLC33A1	chr3:155538813-155572218	-	protein_coding	0.790877	1.73013	0.00855742	0.361392	2.95093	2.16005	3.48025	6.51223	2.84283	4.73016	3.11901	7.3005	4.62618	9.00534
ENSG00000175054.14_3	ATR	chr3:142168077-142297668	-	protein_coding	0.790873	1.73012	0.029096	0.478069	3.75012	2.95925	6.65588	16.2133	6.28984	7.9517	4.94804	14.3849	10.0205	12.827
ENSG00000112118.18_2	MCM3	chr6:52128807-52149679	-	protein_coding	0.789204	1.72812	0.007362	0.350955	5.08705	4.29784	15.5198	38.5505	18.6972	33.2211	15.379	31.2791	27.0814	29.5524
ENSG00000196747.4_2	HIST1H2AI	chr6:27775977-27776479	+	protein_coding	0.788756	1.72758	0.00400714	0.306396	7.66829	6.87953	102.935	198.332	93.8768	198.241	119.524	222.016	160.727	192.305
ENSG00000151967.18_3	SCHIP1	chr3:159557650-159615149	+	protein_coding	0.788435	1.7272	0.00334968	0.298941	1.27055	0.482113	0.393066	2.0263	0.462625	1.61963	0.177138	1.21139	0.587047	0.932299
ENSG00000151176.7_2	PLBD2	chr12:113796371-113829430	+	protein_coding	0.788427	1.72719	0.040178	0.512901	4.02216	3.23373	8.37209	13.2608	14.1232	16.8672	6.24221	11.4401	6.62861	20.9853
ENSG00000165480.15_2	SKA3	chr13:21727734-21750741	-	protein_coding	0.786653	1.72507	0.00287705	0.298381	2.66414	1.87748	2.95157	6.21975	2.33448	6.42823	2.17119	4.29348	3.36209	4.68578
ENSG00000179409.10_3	GEMIN4	chr17:647654-657239	-	protein_coding	0.786243	1.72458	0.00937344	0.36415	3.11223	2.32599	4.18942	7.94602	2.56572	6.66862	4.28892	9.54363	5.45851	6.72964
ENSG00000166226.12_2	CCT2	chr12:69979114-69995350	+	protein_coding	0.785732	1.72397	0.0105308	0.373693	4.95273	4.167	16.2	40.4192	17.5285	22.3136	14.6249	25.1636	19.9115	35.4063
ENSG00000104472.9_3	CHRAC1	chr8:141521397-141527236	+	protein_coding	0.784679	1.72271	0.00061946	0.225838	3.20641	2.42173	4.82065	8.5121	4.69992	6.78282	3.85536	7.93717	4.1167	9.97197
ENSG00000076003.4_2	MCM6	chr2:136597196-136633996	-	protein_coding	0.784298	1.72225	0.0429474	0.518309	4.46319	3.67889	10.1622	22.1478	11.2651	27.8908	8.07564	17.5212	20.6532	18.1105
ENSG00000170264.12_2	FAM161A	chr2:62051989-62081278	-	protein_coding	0.782521	1.72013	0.00471345	0.318188	1.65396	0.871436	0.804106	3.13047	0.798789	1.29305	0.816589	2.42313	0.900266	2.025
ENSG00000273706.4_2	LHX1	chr17:35294084-35301912	+	protein_coding	0.782239	1.7198	0.0482669	0.537605	0.824438	0.0421995	0	0	0.124122	1.31094	0	0.610412	0	1.64239
ENSG00000164754.14_3	RAD21	chr8:117858174-117887105	-	protein_coding	0.781901	1.71939	0.0201855	0.434886	5.46992	4.68802	28.5094	65.2125	24.3092	38.65	18.0878	36.8102	29.9705	37.8735
ENSG00000128791.11_2	TWSG1	chr18:9334765-9402418	+	protein_coding	0.781731	1.71919	0.0301724	0.479898	3.39127	2.60953	6.22723	8.42939	8.18493	10.2226	2.91349	10.6338	4.34048	8.84445
ENSG00000138095.18_2	LRPPRC	chr2:44113647-44223144	-	protein_coding	0.780832	1.71812	0.00838671	0.357286	4.78571	4.00488	16.3903	40.3798	14.7284	21.3804	14.4823	23.8707	14.6864	24.1318
ENSG00000272468.1_3	AL021807.1	chr6:27090436-27091000	-	lincRNA	0.779948	1.71707	0.0339184	0.496541	1.6448	0.864855	0.636733	2.01082	1.76418	2.36031	0.448782	3.27304	0.678197	1.21176
ENSG00000184220.11_3	CMSS1	chr3:99536678-99900576	+	protein_coding	0.779795	1.71689	0.0274362	0.475591	2.21682	1.43702	1.82407	6.2124	2.23807	3.54249	1.06407	3.24693	1.8475	2.35636
ENSG00000117419.14_3	ERI3	chr1:44686742-44820932	-	protein_coding	0.779705	1.71678	0.000541384	0.225838	3.76675	2.98704	7.15237	15.3646	7.28309	10.4642	6.90766	11.7282	6.39998	13.3747
ENSG00000166197.16_3	NOLC1	chr10:103911933-103923628	+	protein_coding	0.779383	1.7164	0.0476476	0.536372	4.99102	4.21164	18.3324	53.1087	22.3929	29.4692	14.2731	19.8188	16.0617	28.7994
ENSG00000106244.12_2	PDAP1	chr7:98989671-99006452	-	protein_coding	0.778042	1.7148	0.00919516	0.36415	5.26763	4.48959	21.5417	26.5757	25.6225	50.1739	20.4623	36.8736	18.7739	40.2048
ENSG00000170779.10_2	CDCA4	chr14:105475910-105487485	-	protein_coding	0.777914	1.71465	0.0120633	0.382514	3.9557	3.17778	8.90604	12.3095	8.9035	10.9594	7.95832	15.1834	6.62982	21.5004
ENSG00000161202.17_2	DVL3	chr3:183873176-183891398	+	protein_coding	0.776542	1.71302	0.00129351	0.263729	4.55708	3.78054	12.3144	21.9932	15.3047	20.477	12.4634	20.3691	11.2021	28.1015
ENSG00000092201.9_2	SUPT16H	chr14:21819631-21852425	-	protein_coding	0.775544	1.71183	0.00775815	0.354802	4.93409	4.15855	16.1827	32.3295	15.2501	22.5223	14.5373	28.554	22.4461	36.6978
ENSG00000001036.13_2	FUCA2	chr6:143815948-143832827	-	protein_coding	0.77535	1.71161	0.0135994	0.397957	3.60126	2.82591	6.56135	9.39414	9.25667	12.4748	4.4121	12.5551	5.02225	10.427
ENSG00000004660.14_2	CAMKK1	chr17:3763609-3798185	-	protein_coding	0.775197	1.71142	0.0215357	0.445057	2.15316	1.37796	2.15638	4.98608	1.74828	4.15671	1.04455	2.00967	1.57268	3.21339
ENSG00000165389.6_3	SPTSSA	chr14:34901995-34931562	-	protein_coding	0.771008	1.70646	0.0466891	0.532332	3.88077	3.10977	10.7802	10.6062	10.1442	12.4929	7.0237	18.2259	4.27176	14.64
ENSG00000130695.14_2	CEP85	chr1:26560644-26605529	+	protein_coding	0.769753	1.70498	0.00939178	0.36415	2.82807	2.05832	2.99617	7.05562	2.61549	4.70358	3.2144	8.52516	3.9421	4.81052
ENSG00000133131.14_3	MORC4	chrX:106057101-106243474	-	protein_coding	0.768445	1.70343	0.0111498	0.374534	2.67414	1.90569	3.12075	4.26433	3.02469	5.83004	3.45507	4.78812	1.66761	6.97407
ENSG00000198420.9_3	TCAF1	chr7:143548468-143599291	-	protein_coding	0.765827	1.70034	0.00158934	0.265771	3.10434	2.33851	3.98057	6.21164	4.58003	7.96646	4.14911	6.83067	3.57296	9.80286
ENSG00000101413.11_2	RPRD1B	chr20:36661948-36756182	+	protein_coding	0.764817	1.69915	0.0149433	0.408674	3.08065	2.31583	5.44626	10.1956	4.41794	5.49673	3.00976	6.79234	3.38811	8.03776
ENSG00000275379.1_2	HIST1H3I	chr6:27839683-27840093	-	protein_coding	0.763499	1.6976	0.00577162	0.340039	7.49693	6.73343	90.8609	182.156	94.2255	160.71	95.9334	201.48	150.182	176.524
ENSG00000006634.7_2	DBF4	chr7:87505531-87538856	+	protein_coding	0.7629	1.6969	0.0152782	0.410606	1.97556	1.21266	1.25203	2.73971	0.96183	3.67514	0.912591	3.27654	2.41453	2.19953
ENSG00000183765.20_2	CHEK2	chr22:29083731-29138410	-	protein_coding	0.762499	1.69643	0.00322697	0.298941	2.46775	1.70525	2.1868	5.81968	2.30358	3.94475	1.92264	5.28242	2.67461	3.42011
ENSG00000145354.9_2	CISD2	chr4:103790135-103810399	+	protein_coding	0.762098	1.69595	0.000604787	0.225838	3.47902	2.71692	6.42944	12.2128	5.65489	9.82891	5.63602	9.02128	4.69498	9.78081
ENSG00000173588.14_3	CEP83	chr12:94700225-94853764	-	protein_coding	0.760758	1.69438	0.0396039	0.510332	2.36688	1.60612	1.9621	8.15934	2.07665	3.30189	1.64097	3.27827	2.56879	3.19965
ENSG00000197238.4_2	HIST1H4J	chr6:27791886-27792258	+	protein_coding	0.760698	1.69431	0.0144612	0.404213	7.68527	6.92457	108.56	177.84	98.2671	188.473	122.059	286.709	161.719	183.084
ENSG00000153404.14_3	PLEKHG4B	chr5:92266-190087	+	protein_coding	0.759617	1.69304	0.0119467	0.382051	0.989424	0.229808	0.236344	0.569195	0.313454	1.83899	0.0839185	0.614341	0.0743979	1.16047
ENSG00000167085.11_2	PHB	chr17:47481411-47492267	-	protein_coding	0.758503	1.69173	0.0300586	0.479766	4.27959	3.52108	10.6483	17.1325	12.2891	14.6993	9.24891	14.2908	9.94901	31.6866
ENSG00000134222.16_3	PSRC1	chr1:109822178-109825808	-	protein_coding	0.757842	1.69096	0.00326182	0.298941	2.01026	1.25242	1.32807	3.10771	1.46866	4.04722	1.5736	3.18604	1.17801	2.03484
ENSG00000152253.8_2	SPC25	chr2:169690642-169769881	-	protein_coding	0.757418	1.69046	0.00973239	0.366319	2.62746	1.87004	2.71644	5.58507	1.93612	6.23328	2.24203	5.07767	4.04703	4.03665
ENSG00000179051.13_3	RCC2	chr1:17733256-17766220	-	protein_coding	0.756326	1.68918	0.000285543	0.223397	6.00242	5.24609	41.006	58.0557	37.4212	57.8109	35.3933	74.4842	34.3202	63.4256
ENSG00000140848.16_3	CPNE2	chr16:57126449-57182279	+	protein_coding	0.755843	1.68862	0.0373217	0.504855	2.19475	1.43891	1.76469	1.72814	2.0123	5.58293	1.68	4.56491	1.4207	3.39544
ENSG00000196976.7_3	LAGE3	chrX:153706108-153707596	-	protein_coding	0.755206	1.68787	0.0134496	0.397957	3.60725	2.85204	5.76528	8.60685	6.26165	8.72261	6.5711	12.0652	6.30672	17.075
ENSG00000111845.4_2	PAK1IP1	chr6:10694928-10710015	+	protein_coding	0.754895	1.68751	0.041234	0.515567	3.92489	3.16999	10.5776	18.3041	7.49384	10.6136	8.75115	10.1273	5.84339	20.3319
ENSG00000196470.11_3	SIAH1	chr16:48390275-48482313	-	protein_coding	0.754889	1.6875	0.00743438	0.351744	2.69088	1.93599	2.82114	4.97346	3.09955	8.35906	2.54	5.01633	2.86576	4.16839
ENSG00000175879.8_3	HOXD8	chr2:176994422-176997423	+	protein_coding	0.75483	1.68743	0.00106969	0.252173	1.15853	0.403701	0.202642	1.33018	0.612892	1.54451	0.315423	1.12717	0.200321	0.968857
ENSG00000136875.12_2	PRPF4	chr9:116037623-116055185	+	protein_coding	0.754522	1.68707	0.0368202	0.504855	3.88662	3.1321	6.99937	13.8125	8.41075	8.50126	7.19835	13.1512	8.57223	23.0298
ENSG00000169679.14_3	BUB1	chr2:111395275-111435691	-	protein_coding	0.754053	1.68652	0.0491956	0.540952	3.29817	2.54411	4.41215	11.618	3.91465	9.16559	3.30289	8.14493	9.11106	6.98149
ENSG00000139921.12_2	TMX1	chr14:51706880-51724264	+	protein_coding	0.753433	1.6858	0.0292169	0.478069	4.14979	3.39636	11.1668	11.8619	8.97155	13.0139	9.71035	18.9754	8.45984	26.5734
ENSG00000010292.12_3	NCAPD2	chr12:6602522-6641121	+	protein_coding	0.753371	1.68573	0.0233211	0.454934	4.62066	3.86729	11.9319	26.7848	11.1135	17.3833	13.0269	31.4137	19.644	21.1245
ENSG00000105849.5_2	TWISTNB	chr7:19735085-19748710	-	protein_coding	0.751602	1.68366	0.00346734	0.298941	3.27263	2.52103	4.80544	8.0854	4.35122	9.87223	3.82974	7.12483	6.23444	9.86823
ENSG00000100296.13_3	THOC5	chr22:29901868-29951205	-	protein_coding	0.75019	1.68201	0.028455	0.477152	3.07897	2.32878	3.28903	12.4703	3.99625	5.86237	3.57478	6.46597	5.4977	6.38777
ENSG00000183579.15_3	ZNRF3	chr22:29279580-29453475	+	protein_coding	0.749986	1.68178	0.0252581	0.461857	2.31455	1.56457	2.86229	3.63506	2.31223	4.03304	2.37284	4.04119	0.774047	4.2069
ENSG00000165244.6_2	ZNF367	chr9:99148223-99180611	-	protein_coding	0.749499	1.68121	0.0387418	0.507278	2.64937	1.89987	2.99978	6.04216	2.03431	3.36235	2.07163	7.82149	4.20244	4.71728
ENSG00000152413.14_2	HOMER1	chr5:78668459-78810040	-	protein_coding	0.748712	1.68029	0.0099716	0.367113	2.47457	1.72586	2.99889	6.12534	2.90802	4.46008	1.79404	3.49651	1.74165	4.45506
ENSG00000017260.19_4	ATP2C1	chr3:130569439-130735556	+	protein_coding	0.747854	1.67929	0.0103538	0.373693	4.03238	3.28452	9.11194	14.8492	11.9536	19.0536	7.21164	16.5027	7.38116	11.8872
ENSG00000166881.9_3	NEMP1	chr12:57449426-57481846	-	protein_coding	0.743278	1.67397	0.0306826	0.482162	3.50443	2.76115	5.21206	11.9783	6.17269	9.23786	3.52996	11.0689	9.46507	9.34323
ENSG00000146143.17_3	PRIM2	chr6:57179603-57513375	+	protein_coding	0.742415	1.67297	0.019672	0.432488	2.63095	1.88854	2.34679	6.26211	2.45209	4.98123	1.87122	4.21594	4.66566	5.49829
ENSG00000095203.14_2	EPB41L4B	chr9:111934255-112083244	-	protein_coding	0.742085	1.67259	0.0072725	0.350955	1.16503	0.422947	0.581479	1.02328	0.509384	0.798093	0.214867	1.53196	0.114003	1.74481
ENSG00000090447.11_2	TFAP4	chr16:4307187-4323076	-	protein_coding	0.741199	1.67156	0.0273605	0.475591	2.28157	1.54038	1.86452	6.65211	1.76568	3.68189	1.49601	2.68988	2.6199	3.2274
ENSG00000174442.11_2	ZWILCH	chr15:66797297-66842466	+	protein_coding	0.739518	1.66962	0.0138619	0.397979	2.67304	1.93352	3.59146	7.79901	3.36909	4.35778	2.29277	5.53702	2.22321	4.36861
ENSG00000105447.12_3	GRWD1	chr19:48949030-48960279	+	protein_coding	0.739409	1.66949	0.0222216	0.4484	3.23529	2.49588	3.8303	7.61335	5.28616	13.6945	4.27564	6.24551	5.31979	7.57586
ENSG00000100162.14_2	CENPM	chr22:42334725-42343168	-	protein_coding	0.739039	1.66906	0.0460978	0.532324	2.65156	1.91252	1.76957	7.53462	2.56536	5.84951	2.40033	4.26891	4.98224	4.06092
ENSG00000158234.12_3	FAIM	chr3:138327448-138352218	+	protein_coding	0.738912	1.66892	0.0392868	0.510204	2.05839	1.31948	1.90846	3.68014	0.858375	1.86485	2.30666	4.64015	1.17082	2.98012
ENSG00000139350.11_3	NEDD1	chr12:97301001-97347555	+	protein_coding	0.738014	1.66788	0.00277598	0.295197	3.31898	2.58097	5.55259	9.88604	4.6935	8.2034	3.68047	8.45987	6.34035	9.46532
ENSG00000272622.1_4	AC010735.2	chr2:227664862-227675745	+	lincRNA	0.737247	1.66699	0.0156866	0.413105	0.814657	0.0774097	0.060796	0.217438	0.114909	1.50412	0	0.623458	0.047947	0.933757
ENSG00000040531.14_3	CTNS	chr17:3539762-3564836	+	protein_coding	0.73646	1.66608	0.0124327	0.384676	2.51199	1.77553	2.24386	4.06372	3.54249	4.59686	1.43253	4.60355	2.83293	5.66583
ENSG00000111665.11_2	CDCA3	chr12:6953957-6961230	-	protein_coding	0.73563	1.66512	0.0127131	0.390001	2.05342	1.31779	1.44829	4.63915	1.10149	2.22161	1.35336	2.97332	2.18936	3.11272
ENSG00000126215.13_2	XRCC3	chr14:104163946-104181841	-	protein_coding	0.735116	1.66453	0.0154567	0.410915	2.0354	1.30029	1.48175	3.56426	1.19597	1.8297	1.2182	4.23447	2.0431	3.17721
ENSG00000137168.7_2	PPIL1	chr6:36822603-36842800	-	protein_coding	0.734811	1.66418	0.004955	0.32381	4.17209	3.43728	11.3262	17.0587	10.1963	17.0317	10.7776	13.723	7.47105	21.0282
ENSG00000273542.1_2	HIST1H4K	chr6:27798994-27799305	-	protein_coding	0.733375	1.66252	0.0198876	0.432488	7.92895	7.19558	127.452	201.758	118.003	228.899	155.606	345.285	191.854	217.505
ENSG00000106615.9_2	RHEB	chr7:151163098-151217206	-	protein_coding	0.732989	1.66208	0.0197243	0.432488	3.91569	3.1827	8.05786	11.0764	9.62368	20.9619	6.98692	10.6361	7.84448	15.8092
ENSG00000273186.1_4	AL359091.4	chr9:131193877-131194285	+	sense_intronic	0.732001	1.66094	0.00249087	0.290305	1.12981	0.397804	0.411021	1.42374	0.134542	1.09538	0.275093	0.764099	0.476073	1.55947
ENSG00000196715.5_2	VKORC1L1	chr7:65338254-65424550	+	protein_coding	0.731905	1.66083	0.0043258	0.311714	3.57212	2.84021	6.74119	11.2378	6.85692	13.8324	6.17651	8.27486	5.02537	10.886
ENSG00000273983.1_2	HIST1H3G	chr6:26269633-26272043	-	protein_coding	0.731325	1.66016	0.00880927	0.361392	5.07917	4.34784	17.4373	30.6037	16.6889	27.9208	17.755	40.5257	27.1068	33.4083
ENSG00000139618.14_3	BRCA2	chr13:32889611-32974403	+	protein_coding	0.730326	1.65901	0.0123485	0.384571	2.59934	1.86902	2.9359	6.25496	2.42787	6.06965	1.83209	4.24734	3.65955	4.01128
ENSG00000083093.9_2	PALB2	chr16:23614481-23652631	-	protein_coding	0.730174	1.65884	0.00129225	0.263729	3.15625	2.42607	4.6283	8.26779	3.9696	5.96715	4.61401	9.15314	4.31262	8.63532
ENSG00000106348.16_3	IMPDH1	chr7:128032331-128050306	-	protein_coding	0.729444	1.658	0.0405126	0.513846	3.90121	3.17177	6.39449	12.6169	10.7927	13.4899	7.20806	9.68651	8.21359	22.6345
ENSG00000143971.7_2	ETAA1	chr2:67624451-67637677	+	protein_coding	0.728554	1.65698	0.00359773	0.303366	3.18233	2.45377	4.48832	9.99295	4.00119	6.77885	3.93028	8.95512	5.65659	6.97676
ENSG00000171320.14_2	ESCO2	chr8:27629466-27670157	+	protein_coding	0.728382	1.65678	0.00983037	0.367113	1.79744	1.06905	1.0663	2.90144	0.878881	1.48554	0.928115	3.11893	1.58847	2.65511
ENSG00000100029.17_2	PES1	chr22:30972612-31003070	-	protein_coding	0.727458	1.65572	0.00932195	0.36415	3.97546	3.24801	8.30833	17.1476	9.70689	14.726	8.68395	10.0844	7.44113	18.3547
ENSG00000100814.17_2	CCNB1IP1	chr14:20779527-20801471	-	protein_coding	0.726352	1.65445	0.0381953	0.506396	2.77091	2.04456	3.68659	8.95406	4.31156	4.19467	2.79085	6.42476	2.06955	4.65283
ENSG00000004864.13_2	SLC25A13	chr7:95749532-95951459	-	protein_coding	0.725793	1.65381	0.0378652	0.505133	3.48179	2.756	7.36916	7.18113	5.44898	15.4987	6.89272	10.1181	3.88821	9.37999
ENSG00000159055.3_2	MIS18A	chr21:33640530-33651380	-	protein_coding	0.725341	1.65329	0.0091655	0.36415	3.1981	2.47276	5.35809	9.50464	4.16195	10.3556	4.30166	5.46795	4.45696	8.19477
ENSG00000076604.14_3	TRAF4	chr17:27071002-27077976	+	protein_coding	0.724805	1.65268	0.0225961	0.449992	2.95554	2.23074	3.87098	10.8072	4.50645	5.68745	3.51386	4.90476	3.00904	6.76636
ENSG00000163069.12_2	SGCB	chr4:52886872-52904648	-	protein_coding	0.723971	1.65172	0.0404555	0.513846	3.02228	2.29831	4.40946	11.087	4.87835	6.56166	2.2581	5.85461	4.65024	5.95459
ENSG00000089597.16_2	GANAB	chr11:62392298-62414198	-	protein_coding	0.723918	1.65166	0.0116363	0.379057	5.86812	5.1442	30.5135	49.6491	43.8947	78.2919	30.2504	47.3483	34.3739	58.9422
ENSG00000197498.12_2	RPF2	chr6:111303218-111349466	+	protein_coding	0.723033	1.65065	0.0122534	0.384422	3.25642	2.53338	4.75259	9.97567	4.47148	6.18221	4.75525	7.04003	5.20103	12.1573
ENSG00000099203.6_3	TMED1	chr19:10943114-10946994	-	protein_coding	0.722421	1.64995	0.0235642	0.454934	2.77972	2.0573	3.27739	5.82946	3.53413	3.6066	3.551	8.55594	2.39982	6.39737
ENSG00000168778.11_2	TCTN2	chr12:124155660-124192950	+	protein_coding	0.722128	1.64961	0.0311016	0.483255	1.89713	1.175	1.21419	4.85427	1.3537	2.75411	1.193	1.45537	1.27426	2.56678
ENSG00000066697.14_3	MSANTD3	chr9:103189438-103213993	+	protein_coding	0.720798	1.64809	0.0198312	0.432488	3.00857	2.28777	3.5731	6.66315	5.45267	8.83921	2.99967	4.80491	3.817	8.58327
ENSG00000169957.9_3	ZNF768	chr16:30535322-30538142	-	protein_coding	0.719768	1.64692	0.00573186	0.340039	3.52229	2.80252	7.47386	11.8379	5.80515	9.46567	6.58282	12.1062	4.41782	8.89743
ENSG00000139343.10_2	SNRPF	chr12:96252706-96297606	+	protein_coding	0.719191	1.64626	0.0289511	0.477922	3.88269	3.1635	8.03433	20.4718	8.41843	10.2307	7.44259	9.76526	7.97192	17.236
ENSG00000120539.14_2	MASTL	chr10:27443753-27475853	+	protein_coding	0.718099	1.64501	0.0137234	0.397957	3.51822	2.80012	6.08332	9.46358	5.53893	11.1937	4.42289	8.47737	8.36931	13.2513
ENSG00000243725.6_3	TTC4	chr1:55181495-55208330	+	protein_coding	0.714071	1.64043	0.0292051	0.478069	2.8535	2.13943	2.52279	6.05768	3.8192	4.84145	2.57825	5.74919	5.20284	8.80659
ENSG00000179859.9_4	AC104581.1	chr17:7816642-7819594	-	protein_coding	0.713842	1.64017	0.0482044	0.537395	2.15462	1.44078	1.92503	1.6494	1.65967	3.17029	1.85713	5.51622	1.44335	4.45901
ENSG00000113578.17_2	FGF1	chr5:141971743-142077635	-	protein_coding	0.713618	1.63991	0.0421626	0.515757	1.36785	0.654234	0.866601	0.924636	0.573904	0.96438	0.762376	2.43339	0.184808	2.41791
ENSG00000132361.16_3	CLUH	chr17:2592680-2615957	-	protein_coding	0.712944	1.63915	0.0473591	0.535319	4.62184	3.90889	18.9621	30.3104	14.8064	19.7894	16.7144	20.2991	8.10782	25.5068
ENSG00000005448.16_2	WDR54	chr2:74648805-74652882	+	protein_coding	0.712337	1.63846	0.0384707	0.506396	1.8517	1.13936	1.26579	2.30291	1.56345	2.64259	0.479354	1.78631	1.74038	4.06209
ENSG00000278259.4_2	MYO19	chr17:34851477-34899284	-	protein_coding	0.712269	1.63838	0.000838408	0.232787	3.13232	2.42005	4.10639	7.82556	4.11633	7.48232	5.63386	7.27595	3.73357	8.54136
ENSG00000132305.20_2	IMMT	chr2:86371055-86422893	-	protein_coding	0.712098	1.63819	0.00158477	0.265771	4.3379	3.6258	11.862	22.336	9.44971	19.3481	11.3172	19.7859	13.0273	15.9447
ENSG00000156469.8_3	MTERF3	chr8:97251626-97273838	-	protein_coding	0.711876	1.63793	0.00762543	0.353777	3.40125	2.68938	5.17397	12.4887	5.83359	9.77215	4.19683	8.10142	6.89548	8.42179
ENSG00000112984.11_3	KIF20A	chr5:137514408-137523404	+	protein_coding	0.710661	1.63655	0.0133041	0.397357	3.33199	2.62133	6.71813	8.47167	4.9587	7.22179	5.24822	12.7698	3.9885	8.58934
ENSG00000133027.17_2	PEMT	chr17:17408877-17495022	-	protein_coding	0.7099	1.63569	0.0189284	0.431781	2.88254	2.17264	4.10704	7.67307	3.88278	5.09875	4.3811	5.68922	2.07905	7.35872
ENSG00000162607.12_2	USP1	chr1:62901968-62917475	+	protein_coding	0.709525	1.63527	0.00948476	0.36415	4.33446	3.62493	11.7975	20.197	8.8879	16.2721	9.74136	20.1796	16.0437	20.3633
ENSG00000182199.10_3	SHMT2	chr12:57623110-57628718	+	protein_coding	0.709355	1.63507	0.0492521	0.541082	4.07747	3.36812	9.33205	14.114	11.0915	18.753	8.4878	9.52043	8.58925	24.8655
ENSG00000196712.17_3	NF1	chr17:29421945-29709134	+	protein_coding	0.709258	1.63496	0.00256974	0.290305	3.28138	2.57212	5.32275	10.6742	5.56707	8.70755	3.78301	7.49149	5.29736	8.2864
ENSG00000141569.10_2	TRIM65	chr17:73876416-73893084	-	protein_coding	0.709028	1.6347	0.0175215	0.425263	3.29462	2.58559	5.22225	13.7698	4.4911	6.51661	5.01563	8.95322	5.31644	7.38987
ENSG00000117155.16_3	SSX2IP	chr1:85109390-85156486	-	protein_coding	0.708603	1.63422	0.00331758	0.298941	2.2252	1.5166	2.27447	5.10958	1.73088	3.42004	1.92493	3.29528	1.56218	3.1208
ENSG00000111358.13_3	GTF2H3	chr12:124118286-124147153	+	protein_coding	0.708445	1.63404	0.0329351	0.493601	3.19288	2.48443	4.83487	10.3267	4.54513	5.93713	4.98364	5.67095	4.06575	12.3394
ENSG00000163864.15_3	NMNAT3	chr3:139279022-139396859	-	protein_coding	0.708237	1.63381	0.0196359	0.432488	1.82076	1.11253	1.63411	1.43723	1.03486	2.37088	0.942902	3.63417	1.09892	3.09077
ENSG00000135632.11_2	SMYD5	chr2:73441350-73454365	+	protein_coding	0.707317	1.63276	0.0372131	0.504855	3.02555	2.31823	3.8035	10.0823	3.46555	8.34115	3.27608	4.44721	5.74447	6.79678
ENSG00000112761.20_3	WISP3	chr6:112375275-112392172	+	protein_coding	0.706902	1.6323	0.0266049	0.471145	0.744775	0.037873	0.0549512	0.100412	0.0414967	0.492289	0.0109121	1.25479	0	1.12953
ENSG00000158169.12_3	FANCC	chr9:97861336-98189078	-	protein_coding	0.706216	1.63152	0.00257227	0.290305	1.83731	1.13109	1.30625	3.06643	1.15832	1.69243	1.173	3.0528	1.12758	2.67471
ENSG00000100726.14_2	TELO2	chr16:1543345-1560458	+	protein_coding	0.705804	1.63105	0.00309709	0.298941	3.38534	2.67954	4.79686	8.89855	5.53494	10.1522	4.81819	7.63966	6.64298	11.5005
ENSG00000265817.2_3	FSBP	chr8:95384398-95449180	-	protein_coding	0.705718	1.63096	0.0198152	0.432488	2.20989	1.50417	1.81374	3.83398	1.41052	3.4258	2.73428	5.20711	1.55626	2.44977
ENSG00000162065.12_3	TBC1D24	chr16:2525052-2559561	+	protein_coding	0.705628	1.63085	0.0230243	0.454797	1.55046	0.844829	0.975407	2.99866	1.01113	1.97136	0.339528	1.13533	0.955364	1.90136
ENSG00000198753.11_3	PLXNB3	chrX:153029651-153044801	+	protein_coding	0.704256	1.6293	0.00880887	0.361392	1.81319	1.10894	1.5762	2.97761	1.2276	2.93445	1.3204	1.80923	0.625226	2.46905
ENSG00000196363.9_2	WDR5	chr9:137000487-137025090	+	protein_coding	0.703961	1.62897	0.0259159	0.466104	3.98086	3.2769	8.95299	20.8175	7.40033	10.4476	9.45447	11.7032	9.09787	18.5886
ENSG00000126814.6_3	TRMT5	chr14:61438169-61448076	-	protein_coding	0.703743	1.62873	0.0176272	0.425263	2.45464	1.7509	2.47328	6.27435	1.93158	2.76524	2.79575	4.32404	2.32011	5.19234
ENSG00000124571.17_3	XPO5	chr6:43490068-43543812	-	protein_coding	0.701843	1.62658	0.0312895	0.484213	3.6345	2.93266	6.81289	17.7963	7.24123	11.2613	6.47987	7.14717	6.0563	11.6696
ENSG00000163535.17_4	SGO2	chr2:201374731-201448505	+	protein_coding	0.701099	1.62574	0.0363273	0.504855	2.37216	1.67106	2.62709	5.37535	1.53085	4.0484	1.35024	4.03051	3.76678	3.4371
ENSG00000170365.9_3	SMAD1	chr4:146402346-146479231	+	protein_coding	0.700279	1.62482	0.029706	0.478334	2.72903	2.02875	3.80416	7.5038	3.39381	5.4913	3.55847	6.37918	1.88126	3.74382
ENSG00000140367.11_3	UBE2Q2	chr15:76135626-76193419	+	protein_coding	0.700074	1.62459	0.00315198	0.298941	3.48345	2.78337	7.01886	8.53028	4.61103	10.0978	5.78117	10.1385	6.36305	12.2837
ENSG00000049541.10_3	RFC2	chr7:73645829-73668788	-	protein_coding	0.699512	1.62396	0.0180104	0.426332	3.53929	2.83978	5.3554	7.15915	6.20184	14.4581	5.62952	10.3946	7.65694	11.7125
ENSG00000232956.8_2	SNHG15	chr7:45022622-45026560	-	lincRNA	0.699308	1.62373	0.0243964	0.457498	2.95072	2.25141	2.72481	8.21572	4.91919	5.45024	3.10687	5.25791	4.67663	8.60472
ENSG00000035141.7_2	FAM136A	chr2:70523107-70529222	-	protein_coding	0.698855	1.62322	0.00163773	0.269746	3.81462	3.11576	8.8957	14.9752	6.45543	12.4846	8.04475	10.8904	7.46127	14.303
ENSG00000204899.5_2	MZT1	chr13:73282495-73301825	-	protein_coding	0.697679	1.62189	0.0325004	0.489315	3.04405	2.34637	4.16983	9.18316	4.72131	9.19994	2.9669	4.34794	4.70015	7.33169
ENSG00000114744.8_2	COMMD2	chr3:149456257-149470286	-	protein_coding	0.69707	1.62121	0.0155707	0.412445	2.90903	2.21196	3.42408	6.32197	3.52885	5.01304	3.45031	5.44371	4.16731	10.2193
ENSG00000157193.15_3	LRP8	chr1:53708036-53793742	-	protein_coding	0.696104	1.62012	0.0269721	0.473438	2.58582	1.88971	3.13878	6.83643	2.97366	5.73713	1.66719	3.43107	3.29856	4.55304
ENSG00000097046.12_2	CDC7	chr1:91966450-91991321	+	protein_coding	0.696014	1.62002	0.0362324	0.504855	3.03764	2.34163	3.86901	9.51368	3.3714	6.03	3.44433	9.35724	5.97808	4.93926
ENSG00000102878.16_3	HSF4	chr16:67198584-67203848	+	protein_coding	0.69549	1.61943	0.0221842	0.4484	1.97014	1.27466	1.34803	2.39108	1.22426	4.48679	2.28666	2.75938	0.99616	2.36914
ENSG00000188807.12_2	TMEM201	chr1:9648980-9674931	+	protein_coding	0.694921	1.6188	0.0108925	0.373693	2.39897	1.70405	2.58826	6.02878	2.91919	3.6945	1.58345	3.90721	2.10173	3.77913
ENSG00000106246.17_4	PTCD1	chr7:99014362-99063786	-	protein_coding	0.693126	1.61678	0.0140391	0.400548	2.40856	1.71544	2.04796	3.23854	1.82471	5.41884	2.78124	5.70806	2.57249	3.35438
ENSG00000145919.10_2	BOD1	chr5:173034517-173043663	-	protein_coding	0.692122	1.61566	0.0010931	0.252173	3.61705	2.92493	6.92651	9.84191	6.82234	10.0429	5.59773	13.0124	7.13111	12.5101
ENSG00000108561.8_3	C1QBP	chr17:5336097-5352150	-	protein_coding	0.691634	1.61511	0.0215951	0.445347	5.55533	4.8637	33.8481	57.4814	27.052	34.8203	26.6151	36.715	25.6187	60.8907
ENSG00000136261.14_2	BZW2	chr7:16685756-16746148	+	protein_coding	0.691446	1.6149	0.000233864	0.219006	4.21547	3.52403	11.0869	18.4464	10.4561	16.7966	10.9116	15.3716	9.61768	20.0217
ENSG00000122970.15_2	IFT81	chr12:110562140-110656602	+	protein_coding	0.691016	1.61442	0.0234555	0.454934	1.82457	1.13355	1.67238	4.2689	1.37859	2.09994	0.998804	2.23998	0.823652	1.97426
ENSG00000049449.8_3	RCN1	chr11:31833939-32127301	+	protein_coding	0.690298	1.61362	0.0382702	0.506396	3.07643	2.38613	5.30337	10.1702	5.08053	6.56472	2.65431	5.18495	4.33177	8.68729
ENSG00000121579.12_3	NAA50	chr3:113435307-113465147	-	protein_coding	0.689828	1.61309	0.0271444	0.474359	4.53958	3.84975	13.1818	23.6573	20.5602	23.5858	10.6206	25.6378	11.1605	17.1162
ENSG00000167088.10_3	SNRPD1	chr18:19192228-19213485	+	protein_coding	0.689671	1.61292	0.0283031	0.477152	3.18459	2.49492	4.32004	13.301	4.18282	6.74021	4.2929	7.11783	5.91846	6.60451
ENSG00000172172.7_3	MRPL13	chr8:121393000-121457642	-	protein_coding	0.689553	1.61278	0.00702286	0.350955	3.09364	2.40409	4.79094	8.41926	4.40659	6.11473	4.91148	6.55212	3.24074	9.49229
ENSG00000136108.14_4	CKAP2	chr13:53029564-53050763	+	protein_coding	0.688332	1.61142	0.0137859	0.397957	3.57044	2.88211	7.20507	11.9011	6.23939	15.6042	5.93669	9.29136	6.16914	8.03483
ENSG00000184900.15_2	SUMO3	chr21:46225532-46238694	-	protein_coding	0.688284	1.61137	0.0134866	0.397957	4.85187	4.16358	15.3433	31.1562	19.1486	37.49	16.2856	19.864	17.1211	25.929
ENSG00000171103.10_2	TRMT61B	chr2:29072687-29093167	-	protein_coding	0.686919	1.60984	0.00999631	0.367113	3.22551	2.53859	3.51555	10.8675	4.67189	7.74534	5.04296	7.69657	6.36336	7.48033
ENSG00000129007.14_3	CALML4	chr15:68483043-68498448	-	protein_coding	0.686536	1.60941	0.0360654	0.504855	1.46165	0.775119	0.864918	2.77077	0.221204	1.69042	0.648689	1.68134	1.28428	1.11546
ENSG00000029559.6_2	IBSP	chr4:88720733-88733587	+	protein_coding	0.68522	1.60795	0.00434547	0.312104	0.772712	0.0874922	0	1.04381	0.2234	0.753353	0	0.305391	0.041796	0.821325
ENSG00000119335.16_3	SET	chr9:131445703-131458679	+	protein_coding	0.685155	1.60787	0.0394867	0.510332	6.3991	5.71395	53.2131	113.239	46.5836	54.3794	44.3292	76.7125	63.9139	102.189
ENSG00000198176.12_2	TFDP1	chr13:114239036-114295785	+	protein_coding	0.684323	1.60695	0.0232778	0.454934	4.88961	4.20529	19.1815	30.8718	16.4461	42.876	16.4278	20.6548	17.8702	24.4971
ENSG00000106290.14_3	TAF6	chr7:99704693-99717464	-	protein_coding	0.684271	1.60689	0.0264783	0.469663	3.46322	2.77895	5.50133	7.82167	6.54724	15.6137	4.67631	8.35264	6.96768	9.79394
ENSG00000105948.13_2	TTC26	chr7:138818490-138876732	+	protein_coding	0.683816	1.60638	0.00818909	0.356725	1.42577	0.741958	1.11669	2.46725	0.422	1.47488	0.712846	1.41973	0.51751	1.50898
ENSG00000085415.15_2	SEH1L	chr18:12947132-12987535	+	protein_coding	0.683669	1.60622	0.019096	0.431984	2.84878	2.16511	3.20689	8.92305	3.19679	4.01822	3.60658	5.79482	3.97509	6.95985
ENSG00000043514.15_2	TRIT1	chr1:40306694-40349183	-	protein_coding	0.683485	1.60601	0.00240639	0.288765	3.36485	2.68137	5.79537	10.719	4.56743	8.89133	6.82107	8.21716	4.72205	9.54245
ENSG00000133318.13_3	RTN3	chr11:63448918-63527363	+	protein_coding	0.68299	1.60546	0.0484716	0.538322	3.80025	3.11726	12.3384	9.19092	6.69643	17.7098	6.92707	13.2619	5.96699	12.8514
ENSG00000127922.9_4	SEM1	chr7:96110938-96339203	-	protein_coding	0.682641	1.60507	0.0373911	0.504855	2.64257	1.95993	2.96849	3.40439	2.88231	7.77283	2.9565	7.16973	2.75805	3.81657
ENSG00000163902.11_3	RPN1	chr3:128338813-128399918	-	protein_coding	0.68259	1.60502	0.0346647	0.500701	5.74326	5.06067	31.208	46.5726	48.2626	66.2813	28.6182	60.0787	25.4003	41.114
ENSG00000101350.7_2	KIF3B	chr20:30865467-30922814	+	protein_coding	0.682416	1.60482	0.048708	0.538834	3.80093	3.11851	7.47483	18.1695	8.61884	11.219	5.16364	9.08237	10.3233	14.9795
ENSG00000106701.11_3	FSD1L	chr9:108210077-108314714	+	protein_coding	0.680723	1.60294	0.0376579	0.504855	1.06169	0.380963	0.50628	2.10216	0.333386	0.386426	0.101051	1.19641	0.300337	1.00966
ENSG00000103550.13_4	KNOP1	chr16:19713256-19729557	-	protein_coding	0.67976	1.60187	0.00930847	0.36415	2.69798	2.01822	3.21226	8.37227	3.23023	4.64452	2.86813	4.7453	2.90663	4.83324
ENSG00000197275.13_3	RAD54B	chr8:95384188-95487337	-	protein_coding	0.679086	1.60112	0.0311993	0.483452	1.66059	0.981501	1.07914	4.12694	0.903342	1.5713	0.918528	2.03873	1.00205	1.49369
ENSG00000126602.10_3	TRAP1	chr16:3701640-3767598	-	protein_coding	0.678813	1.60082	0.0269187	0.473126	4.35012	3.67131	11.5846	23.5842	11.8496	16.3657	13.2734	13.3726	10.4141	27.1957
ENSG00000164758.7_2	MED30	chr8:118532952-118552501	+	protein_coding	0.678803	1.60081	0.0339323	0.496541	3.04883	2.37003	3.79714	8.6759	4.05194	6.2492	3.23881	5.0605	5.95213	10.0324
ENSG00000004975.11_2	DVL2	chr17:7128660-7137864	-	protein_coding	0.678393	1.60036	0.0124099	0.384571	3.34097	2.66258	6.0145	9.97976	4.85758	6.28931	4.38632	11.1134	6.26204	9.87397
ENSG00000155097.11_2	ATP6V1C1	chr8:104033291-104085279	+	protein_coding	0.677993	1.59991	0.0224733	0.449179	3.71341	3.03541	6.622	13.4988	10.0921	13.6067	4.81859	9.86492	8.1855	11.867
ENSG00000150394.13_3	CDH8	chr16:61681146-62070939	-	protein_coding	0.676549	1.59831	0.018486	0.428069	0.758944	0.082395	0.05957	0.185744	0.0669385	0.774036	0.0610803	1.41291	0.0476015	0.615716
ENSG00000186638.16_3	KIF24	chr9:34252379-34311369	-	protein_coding	0.676186	1.59791	0.017705	0.425263	1.92077	1.24459	1.38197	3.68508	0.916576	1.79071	1.33727	2.63918	1.95435	3.31922
ENSG00000167004.12_2	PDIA3	chr15:44038590-44065477	+	protein_coding	0.675608	1.59727	0.00958263	0.36415	6.03971	5.3641	43.1383	75.8589	47.4717	76.9107	38.47	50.5628	33.076	59.6602
ENSG00000114125.13_2	RNF7	chr3:141457046-141466402	+	protein_coding	0.675507	1.59716	0.0197201	0.432488	3.98612	3.31062	8.54811	12.5904	8.38508	10.6321	10.7059	19.4711	8.23889	18.4867
ENSG00000165490.12_3	DDIAS	chr11:82611017-82669319	+	protein_coding	0.67531	1.59694	0.00578598	0.340039	1.45497	0.779657	1.17261	1.68332	0.591661	1.41468	0.778204	2.28007	0.412495	1.6579
ENSG00000136270.13_3	TBRG4	chr7:45139699-45151646	-	protein_coding	0.674636	1.59619	0.00219728	0.287484	3.21465	2.54001	4.03892	8.02839	4.65758	8.33669	4.8231	7.02354	5.89217	9.98124
ENSG00000126067.11_2	PSMB2	chr1:36065145-36107445	-	protein_coding	0.673344	1.59477	0.00571395	0.340039	4.13249	3.45915	9.9902	14.4059	10.5561	14.8097	8.38098	15.7297	11.279	22.2228
ENSG00000167920.8_3	TMEM99	chr17:38975358-38992526	+	protein_coding	0.672962	1.59434	0.010735	0.373693	2.01632	1.34336	1.58008	3.21725	1.6583	2.18058	2.1104	3.33848	0.943162	3.60274
ENSG00000146410.11_4	MTFR2	chr6:136552162-136571473	-	protein_coding	0.67233	1.59364	0.00780606	0.355179	1.79021	1.11788	1.22495	2.15905	0.951557	1.90508	0.878031	3.26666	1.72058	2.65451
ENSG00000006125.17_4	AP2B1	chr17:33905065-34053428	+	protein_coding	0.670944	1.59211	0.0419671	0.515757	4.43425	3.76331	12.5372	28.331	13.7244	16.7556	8.21865	19.9448	17.503	19.0278
ENSG00000180329.13_3	CCDC43	chr17:42750437-42767147	-	protein_coding	0.670227	1.59132	0.0299729	0.47926	3.39874	2.72851	4.67921	10.8096	4.86278	6.51039	6.83546	8.54472	6.39607	13.6161
ENSG00000064102.14_2	INTS13	chr12:27058114-27091259	-	protein_coding	0.670063	1.59114	0.0293649	0.478069	3.76694	3.09688	7.96862	18.9717	8.0858	8.56298	7.0335	10.7274	7.18501	14.3334
ENSG00000132780.16_3	NASP	chr1:46049518-46084576	+	protein_coding	0.669905	1.59097	0.0264438	0.469663	3.83476	3.16486	6.5228	13.1398	7.90847	11.7868	6.35535	17.2053	12.1245	11.5926
ENSG00000114686.8_3	MRPL3	chr3:131181056-131221827	-	protein_coding	0.669093	1.59007	0.0210316	0.440055	4.13381	3.46472	10.522	24.0369	10.2249	15.651	9.96034	17.6319	9.48096	11.2272
ENSG00000155561.14_3	NUP205	chr7:135242667-135333505	+	protein_coding	0.66831	1.58921	0.000955462	0.240579	4.51186	3.84355	13.203	20.6419	13.1778	19.0046	12.2187	21.8741	14.9559	26.3562
ENSG00000177045.7_2	SIX5	chr19:46268043-46272484	-	protein_coding	0.667916	1.58878	0.0462862	0.532332	2.59176	1.92384	3.43179	6.01551	3.27594	6.49317	3.07541	5.32614	1.68383	2.97123
ENSG00000141101.12_2	NOB1	chr16:69775770-69788843	-	protein_coding	0.667416	1.58823	0.00742577	0.351744	4.56738	3.89997	13.1304	21.9697	12.8062	22.6202	16.5815	17.7941	13.4791	29.9896
ENSG00000176124.11_4	DLEU1	chr13:50656307-51297372	+	processed_transcript	0.666922	1.58768	0.0407243	0.514182	1.5733	0.906381	0.941383	2.31204	0.82067	3.20343	0.972814	2.08823	0.769959	0.82405
ENSG00000123374.10_2	CDK2	chr12:56360553-56366568	+	protein_coding	0.666589	1.58732	0.020482	0.436018	3.18324	2.51665	4.48606	7.55399	6.70846	8.45451	3.22216	6.59143	5.006	10.0884
ENSG00000120324.8_2	PCDHB10	chr5:140571926-140575215	+	protein_coding	0.666541	1.58726	0.020349	0.435971	1.12023	0.453684	0.327707	0.863284	0.326355	0.841177	0.376951	2.36616	0.450805	0.93364
ENSG00000170632.13_3	ARMC10	chr7:102715328-102740211	+	protein_coding	0.666164	1.58685	0.0196053	0.432488	3.07746	2.41129	2.91135	7.188	3.84412	9.22954	5.20189	7.54608	5.81429	6.09294
ENSG00000121057.12_3	AKAP1	chr17:55162453-55198710	+	protein_coding	0.665265	1.58586	0.0187278	0.428684	3.67641	3.01115	6.97779	16.0483	6.85162	8.88723	9.22849	11.128	5.59372	12.0706
ENSG00000137574.10_2	TGS1	chr8:56685701-56738007	+	protein_coding	0.665028	1.5856	0.0282045	0.477152	3.86613	3.20111	7.22331	16.568	7.46189	11.5662	6.59053	11.3257	12.5435	15.617
ENSG00000169398.19_3	PTK2	chr8:141667999-142012315	-	protein_coding	0.663184	1.58357	0.0216328	0.445347	3.2492	2.58601	5.43875	10.3012	6.64428	10.7286	3.8176	6.89929	4.48154	6.80673
ENSG00000132313.14_3	MRPL35	chr2:86426478-86440917	+	protein_coding	0.66225	1.58255	0.0401024	0.512867	3.36956	2.70731	6.38124	9.39624	4.71974	6.44175	7.82632	11.6406	3.88254	10.6692
ENSG00000145194.17_2	ECE2	chr3:183967438-184010819	+	protein_coding	0.661995	1.58227	0.013412	0.397957	1.27068	0.608685	0.543148	1.97389	0.737437	0.936881	0.635874	1.06676	0.232716	1.84665
ENSG00000136699.19_3	SMPD4	chr2:130908965-130940323	-	protein_coding	0.660975	1.58115	0.0295652	0.478132	3.57581	2.91484	6.20396	14.7181	6.63077	13.5808	5.67148	7.15655	7.81968	9.81482
ENSG00000162062.14_3	C16orf59	chr16:2510081-2514964	+	protein_coding	0.660697	1.58085	0.000835308	0.232787	1.56041	0.899717	0.724936	1.77798	1.15345	1.89044	0.608242	1.94867	1.02818	2.19598
ENSG00000163882.9_2	POLR2H	chr3:184079506-184086384	+	protein_coding	0.660163	1.58026	0.0168462	0.423092	3.08106	2.4209	4.15004	8.73766	4.59242	5.24177	4.25421	6.31295	4.43415	10.5374
ENSG00000133422.12_2	MORC2	chr22:31321117-31364284	-	protein_coding	0.659437	1.57947	0.0267025	0.47189	3.54475	2.88531	5.72894	11.8207	5.78646	9.32573	4.94166	12.8544	9.98399	9.11292
ENSG00000196305.17_3	IARS	chr9:94972489-95056038	-	protein_coding	0.658915	1.5789	0.0173313	0.425263	4.9712	4.31228	20.126	41.8127	18.0081	21.6113	18.2132	27.2818	19.1907	34.3601
ENSG00000083635.7_3	NUFIP1	chr13:45513384-45563618	-	protein_coding	0.658693	1.57865	0.0390484	0.509158	2.35734	1.69865	2.27144	5.36354	2.29506	5.39141	2.04819	2.09134	2.37856	4.48374
ENSG00000110844.13_3	PRPF40B	chr12:49962001-50038449	+	protein_coding	0.658059	1.57796	0.0288765	0.477776	2.07275	1.4147	1.75485	5.6244	1.85848	2.99919	1.65018	2.48066	1.42078	2.39677
ENSG00000143870.12_3	PDIA6	chr2:10923517-10978103	-	protein_coding	0.657616	1.57747	0.030188	0.479898	5.84297	5.18535	37.3477	55.5589	45.0933	82.9146	30.6178	47.9641	30.3672	45.7109
ENSG00000179195.15_3	ZNF664	chr12:124456392-124499986	+	protein_coding	0.656747	1.57652	0.0491196	0.540952	4.48404	3.8273	15.5676	30.3527	11.9106	18.6497	13.292	13.4651	12.2808	27.1433
ENSG00000152284.4_3	TCF7L1	chr2:85360533-85537511	+	protein_coding	0.656057	1.57577	0.0246021	0.457498	2.20653	1.55047	1.82294	3.39877	3.34719	3.97821	1.25878	2.97786	1.65562	4.21038
ENSG00000176022.4_3	B3GALT6	chr1:1167645-1170421	+	protein_coding	0.655564	1.57523	0.00543019	0.339133	2.9803	2.32474	3.78959	7.63789	3.94393	7.24869	3.42651	7.8706	5.00938	5.1361
ENSG00000020426.10_3	MNAT1	chr14:61201460-61436671	+	protein_coding	0.654721	1.57431	0.0466628	0.532332	2.73217	2.07744	3.04251	7.66047	3.29303	3.09262	2.57356	6.38893	4.11654	6.4427
ENSG00000066855.15_2	MTFR1	chr8:66556969-66683496	+	protein_coding	0.653468	1.57294	0.00808123	0.356192	2.94107	2.2876	4.89616	6.56648	4.35551	6.26383	3.95403	6.11183	2.63263	7.89943
ENSG00000274997.1_2	HIST1H2AH	chr6:27114908-27115294	+	protein_coding	0.652965	1.5724	0.022448	0.449082	7.19823	6.54527	79.0928	138.844	75.8226	128.683	87.1147	160.085	139.331	158.202
ENSG00000279712.1_3	FP325330.3	chr22:48312477-48322013	+	lincRNA	0.652897	1.57232	9.86481e-06	0.0720328	0.729693	0.0767957	0.08001	0.766449	0.111247	0.659659	0.024047	0.641327	0.00673	0.57153
ENSG00000123388.4_2	HOXC11	chr12:54366910-54371427	+	protein_coding	0.651593	1.5709	0.0406877	0.514017	0.716383	0.0647898	0.0674083	1.21201	0.0802955	0.736976	0	0.896833	0.0378666	0
ENSG00000184357.4_2	HIST1H1B	chr6:27834627-27835307	-	protein_coding	0.651508	1.57081	0.0286103	0.477152	8.48535	7.83384	200.778	405.309	175.877	338.119	224.228	400.656	336.064	297.066
ENSG00000183828.14_3	NUDT14	chr14:105639275-105647660	-	protein_coding	0.651353	1.57064	0.037504	0.504855	2.59525	1.9439	2.98365	3.94933	2.23679	3.74453	4.20135	6.70947	2.26718	6.36593
ENSG00000111639.7_2	MRPL51	chr12:6601052-6603007	-	protein_coding	0.650643	1.56987	0.0202825	0.435597	5.05111	4.40046	19.3593	34.5814	16.7447	23.3441	23.0923	30.1922	21.8548	43.7173
ENSG00000196787.3_2	HIST1H2AG	chr6:27100821-27103070	+	protein_coding	0.650362	1.56956	0.0219257	0.445608	5.69506	5.0447	28.9777	41.7368	30.0131	47.7209	27.1887	67.6153	44.2899	49.4193
ENSG00000124228.14_4	DDX27	chr20:47835832-47860614	+	protein_coding	0.649941	1.5691	0.0446936	0.524993	3.76687	3.11693	7.11607	17.5008	6.89115	9.91798	7.0643	8.82316	9.96736	16.3053
ENSG00000105865.10_2	DUS4L	chr7:107203929-107218909	+	protein_coding	0.648478	1.56751	0.0176279	0.425263	1.71246	1.06398	1.06675	1.31445	0.895956	3.22416	1.13891	2.82424	1.27959	2.08515
ENSG00000162385.10_2	MAGOH	chr1:53692564-53704282	-	protein_coding	0.648157	1.56717	0.0131865	0.396084	4.20536	3.5572	10.5469	18.7034	10.0967	14.5069	8.29013	18.8904	15.1294	18.0569
ENSG00000129028.8_2	THAP10	chr15:71173681-71185124	-	protein_coding	0.644585	1.56329	0.0117273	0.379466	1.19518	0.550597	0.71415	1.7797	0.281594	1.60875	0.648006	0.864086	0.271237	1.03351
ENSG00000092140.14_3	G2E3	chr14:31028329-31089269	+	protein_coding	0.64405	1.56271	0.0298223	0.47835	2.44417	1.80012	2.11522	4.79914	1.93383	3.74824	1.99709	5.24926	4.36957	4.09744
ENSG00000090273.13_3	NUDC	chr1:27226729-27273353	+	protein_coding	0.64279	1.56135	0.0293241	0.478069	4.63539	3.9926	13.8508	21.2996	14.4364	21.9223	11.5317	21.3779	21.3494	32.3577
ENSG00000101464.10_3	PIGU	chr20:33148346-33286594	-	protein_coding	0.642295	1.56081	0.043002	0.518309	3.20609	2.5638	5.52084	12.2393	4.2854	5.52974	5.96854	6.92846	4.08861	9.58215
ENSG00000147669.10_2	POLR2K	chr8:101162812-101166230	+	protein_coding	0.642152	1.56066	0.00023932	0.219006	4.08266	3.4405	10.3893	16.8225	9.65834	15.9671	8.76318	14.1093	10.722	17.038
ENSG00000117906.13_3	RCN2	chr15:77223960-77246733	+	protein_coding	0.641722	1.56019	0.0449867	0.52615	2.73366	2.09194	3.68209	9.86134	3.07088	3.94492	3.20656	5.54339	3.11996	4.56944
ENSG00000100263.13_3	RHBDD3	chr22:29655841-29664198	-	protein_coding	0.641572	1.56003	0.000578847	0.225838	2.4833	1.84172	2.61689	5.35773	2.63678	4.7557	2.56134	3.63181	2.52364	4.76813
ENSG00000118894.14_2	EEF2KMT	chr16:5134305-5147809	-	protein_coding	0.641435	1.55988	0.00116238	0.263729	2.07884	1.4374	2.06475	2.80367	1.6046	3.30912	1.33894	3.05991	1.8817	3.787
ENSG00000153774.8_3	CFDP1	chr16:75327596-75467383	-	protein_coding	0.640945	1.55935	0.00306948	0.298941	3.47068	2.82973	6.23071	9.5875	6.08449	8.28569	5.73892	9.75023	6.40042	13.2917
ENSG00000135624.15_2	CCT7	chr2:73460548-73480149	+	protein_coding	0.640183	1.55853	0.0270626	0.473888	5.51576	4.87558	26.4094	51.7122	29.2093	41.8162	31.2214	30.2708	26.8353	61.0838
ENSG00000001497.16_2	LAS1L	chrX:64732462-64754655	-	protein_coding	0.639547	1.55784	0.0254692	0.463396	3.47104	2.83149	5.30351	13.213	5.56368	7.9415	5.56616	11.8469	8.44952	8.26079
ENSG00000178966.16_3	RMI1	chr9:86595626-86618989	+	protein_coding	0.639481	1.55777	0.0398645	0.512198	2.94821	2.30872	4.90007	8.6614	2.68873	4.30566	3.90061	7.85532	4.64934	6.81644
ENSG00000160993.3_2	ALKBH4	chr7:102096685-102105323	-	protein_coding	0.639308	1.55758	0.00757565	0.353299	2.39068	1.75137	2.19066	3.37775	1.99976	4.04317	2.89032	5.91267	2.45069	3.95519
ENSG00000147586.9_3	MRPS28	chr8:80830952-80942524	-	protein_coding	0.638067	1.55624	0.00631621	0.342721	3.28904	2.65097	5.42959	11.7067	4.54227	7.64259	6.36067	8.31947	4.9333	7.91917
ENSG00000184162.14_2	NR2C2AP	chr19:19312225-19314233	-	protein_coding	0.637765	1.55592	0.0219388	0.445608	2.6716	2.03384	2.29418	6.09062	2.44538	3.90788	3.9643	5.57946	3.99051	6.19721
ENSG00000196636.7_2	SDHAF3	chr7:96745902-96811075	+	protein_coding	0.637718	1.55587	0.0229471	0.454091	2.50705	1.86934	3.25122	3.47456	2.87341	4.50093	2.39476	7.22392	2.18778	4.15856
ENSG00000124383.8_2	MPHOSPH10	chr2:71357444-71377231	+	protein_coding	0.635665	1.55365	0.00150338	0.263729	3.56594	2.93027	6.41763	13.4505	6.37764	8.96739	7.17547	10.5466	6.54574	10.8275
ENSG00000079691.17_3	CARMIL1	chr6:25279306-25620758	+	protein_coding	0.635591	1.55357	0.0120235	0.382514	3.43076	2.79517	6.06084	8.75136	6.83068	9.83868	7.26333	9.06719	4.08052	11.7086
ENSG00000134253.9_3	TRIM45	chr1:117653682-117665209	-	protein_coding	0.635363	1.55333	0.0137607	0.397957	1.23321	0.59785	0.812216	1.86093	0.445996	1.17767	0.632789	1.63384	0.226239	0.861434
ENSG00000106344.8_3	RBM28	chr7:127937738-127983962	-	protein_coding	0.634716	1.55263	0.00146297	0.263729	2.75209	2.11737	2.77802	6.28417	2.93165	5.47061	3.57376	5.4235	4.21746	5.80375
ENSG00000152749.7_2	GPR180	chr13:95254157-95286899	+	protein_coding	0.633222	1.55103	0.0464907	0.532332	2.37679	1.74357	2.19005	5.03101	3.37616	5.80489	1.50673	2.77786	2.59307	3.69333
ENSG00000124784.8_2	RIOK1	chr6:7389729-7418270	+	protein_coding	0.632603	1.55036	0.00290127	0.298381	3.6028	2.97019	6.70623	11.8072	7.36409	9.22506	6.02954	10.2147	7.32303	13.8352
ENSG00000100934.14_3	SEC23A	chr14:39501123-39578850	-	protein_coding	0.631067	1.54871	0.0358112	0.504803	3.5141	2.88303	6.78347	8.14457	8.4413	11.5431	3.87409	10.9222	7.26826	11.4586
ENSG00000177302.14_3	TOP3A	chr17:18174742-18218321	-	protein_coding	0.630966	1.5486	0.010889	0.373693	2.91259	2.28163	3.6094	8.82789	4.15598	5.3367	3.06814	6.07384	4.78094	6.29678
ENSG00000161654.9_2	LSM12	chr17:42112003-42144987	-	protein_coding	0.630554	1.54816	0.0200657	0.433919	4.43265	3.8021	14.626	24.8444	13.5339	17.0775	11.2416	15.617	12.618	27.015
ENSG00000143977.13_2	SNRPG	chr2:70508494-70520903	-	protein_coding	0.630553	1.54816	0.00400709	0.306396	4.65431	4.02375	13.529	28.3323	17.2213	20.5737	13.7032	21.8683	16.9827	26.7869
ENSG00000196230.12_2	TUBB	chr6:30687978-30693203	+	protein_coding	0.629355	1.54687	0.0102073	0.37205	7.91738	7.28802	130.741	214.41	190.436	278.486	129.487	222.576	180.278	252.76
ENSG00000101457.12_3	DNTTIP1	chr20:44420576-44440066	+	protein_coding	0.628289	1.54573	0.00914141	0.36415	3.56178	2.93349	7.09987	11.9739	7.00961	10.4166	5.50636	8.03641	7.06951	13.5279
ENSG00000168502.17_3	MTCL1	chr18:8705659-8832776	+	protein_coding	0.628092	1.54552	0.00602945	0.340039	1.84574	1.21765	1.35649	2.59584	1.76309	3.24323	1.45746	2.29229	0.82829	2.32273
ENSG00000167635.11_2	ZNF146	chr19:36705504-36729676	+	protein_coding	0.627483	1.54487	0.0465146	0.532332	4.52391	3.89643	13.1687	31.0975	13.8987	21.3131	11.7576	24.7066	17.2608	14.2145
ENSG00000158321.15_4	AUTS2	chr7:69063905-70258054	+	protein_coding	0.626963	1.54431	0.0391782	0.509946	3.05581	2.42885	4.89875	6.01774	4.34519	11.1556	5.32952	7.60022	3.21242	5.51752
ENSG00000088930.7_2	XRN2	chr20:21283942-21370465	+	protein_coding	0.626021	1.5433	0.0136635	0.397957	5.18068	4.55466	21.6994	35.6381	23.9588	35.7824	16.5751	30.7083	29.6347	39.4958
ENSG00000052749.13_4	RRP12	chr10:99116115-99185833	-	protein_coding	0.624631	1.54182	0.0414948	0.515757	2.70827	2.08363	3.19814	8.03034	4.26837	5.53759	2.61516	3.42226	3.03725	5.98731
ENSG00000181610.12_2	MRPS23	chr17:55912142-55927417	-	protein_coding	0.624546	1.54173	0.0323071	0.488757	2.53064	1.90609	2.85077	6.8717	2.45192	3.87647	2.60533	3.134	3.11728	6.02504
ENSG00000182768.8_3	NGRN	chr15:90808891-90821373	+	protein_coding	0.62453	1.54171	0.000921586	0.240579	3.64396	3.01943	6.95855	13.2877	6.86444	9.8767	7.16057	12.8885	7.46328	10.315
ENSG00000205937.11_3	RNPS1	chr16:2303117-2318413	-	protein_coding	0.623098	1.54018	0.0251237	0.461324	3.58523	2.96214	5.54528	11.9955	7.38489	10.1407	5.59006	8.50425	9.19655	14.0809
ENSG00000048405.9_3	ZNF800	chr7:126986844-127071978	-	protein_coding	0.622512	1.53955	0.0121483	0.383578	2.86826	2.24575	4.49466	6.39539	2.7328	7.23137	3.12298	5.62763	4.98369	6.046
ENSG00000237594.2_3	AP000251.1	chr21:32931558-32932800	+	lincRNA	0.622358	1.53939	0.0103208	0.373693	1.32088	0.698518	0.741917	2.04641	0.31077	0.948641	0.735113	1.48908	0.750725	1.63594
ENSG00000040608.13_3	RTN4R	chr22:20228938-20270769	-	protein_coding	0.622078	1.53909	0.0307217	0.482214	1.26956	0.64748	0.56292	0.585048	0.777989	1.95129	0.616555	1.63856	0.340256	1.73703
ENSG00000110917.7_2	MLEC	chr12:121124672-121139667	+	protein_coding	0.621437	1.53841	0.0430426	0.518309	4.6704	4.04896	12.8675	20.5184	20.0572	29.0982	14.9173	17.6808	15.1499	33.7516
ENSG00000250899.3_3	AC125807.2	chr12:3150603-3154116	+	lincRNA	0.621219	1.53817	0.00268626	0.290305	1.39613	0.774912	0.559894	2.1263	1.03563	1.57284	0.576731	1.57536	0.712128	1.31648
ENSG00000130935.9_3	NOL11	chr17:65713949-65740647	+	protein_coding	0.620263	1.53716	0.0404026	0.513846	3.69597	3.07571	6.95197	17.6341	6.34481	9.24155	6.53268	10.9165	10.4846	11.4042
ENSG00000182628.12_2	SKA2	chr17:57187312-57232630	-	protein_coding	0.61965	1.5365	0.0214852	0.444543	3.50507	2.88542	9.12091	9.81021	5.44965	8.55444	5.96356	13.6225	5.5585	10.0018
ENSG00000154545.16_2	MAGED4	chrX:51927919-51935364	+	protein_coding	0.619538	1.53638	0.00546975	0.339133	1.17533	0.555792	0.381602	1.36576	0.906839	1.42342	0.254234	1.29513	0.413075	0.977118
ENSG00000127337.6_2	YEATS4	chr12:69753483-69784576	+	protein_coding	0.618526	1.53531	0.0364225	0.504855	2.94054	2.32201	3.9045	7.49408	2.9817	5.0196	3.32722	7.3745	6.39787	7.11176
ENSG00000126953.5_2	TIMM8A	chrX:100600649-100604184	-	protein_coding	0.617369	1.53407	0.0166801	0.421447	2.65659	2.03922	2.97403	7.22102	3.28668	3.77876	2.86199	4.44686	3.33812	6.38691
ENSG00000009954.10_2	BAZ1B	chr7:72854728-72936608	-	protein_coding	0.616973	1.53365	0.0471442	0.534451	4.93484	4.31787	16.6443	27.5918	19.4771	38.5293	13.9862	29.9402	28.2189	24.0295
ENSG00000079462.7_3	PAFAH1B3	chr19:42801185-42807698	-	protein_coding	0.616498	1.53315	0.0145706	0.404979	2.92602	2.30952	3.68579	9.17187	3.922	5.88074	4.42961	7.26231	3.82225	4.76957
ENSG00000108883.12_2	EFTUD2	chr17:42927311-42977030	-	protein_coding	0.615902	1.53252	0.00624105	0.341805	3.42655	2.81065	5.08779	11.8719	5.93163	8.76689	6.45148	7.78579	6.70579	11.1003
ENSG00000167523.13_2	SPATA33	chr16:89724210-89737680	+	protein_coding	0.613607	1.53008	0.000936254	0.240579	1.46458	0.850974	0.647658	2.25075	0.912953	1.46979	0.799357	1.54156	0.866316	1.84307
ENSG00000258429.1_3	PDF	chr16:69362524-69364498	-	protein_coding	0.613565	1.53004	0.0160778	0.415395	2.80128	2.18772	3.34182	5.52027	4.00752	5.46474	3.35263	4.6215	3.55229	8.96351
ENSG00000163002.12_4	NUP35	chr2:183982241-184026408	+	protein_coding	0.612884	1.52931	0.0124117	0.384571	2.4751	1.86222	2.56491	6.49934	2.19931	4.2709	2.51027	3.96538	3.36404	3.86923
ENSG00000165506.14_3	DNAAF2	chr14:50091892-50101948	-	protein_coding	0.612856	1.52928	0.0369943	0.504855	2.50264	1.88978	2.96144	5.49639	2.54204	2.54334	2.54618	5.68151	2.79013	5.70679
ENSG00000158402.18_3	CDC25C	chr5:137620954-137674044	-	protein_coding	0.612824	1.52925	0.0447183	0.524993	1.6625	1.04968	1.27576	2.41182	0.592089	1.42205	0.940029	3.39001	1.61238	1.76832
ENSG00000132768.13_2	DPH2	chr1:44435672-44439041	+	protein_coding	0.612628	1.52904	0.0176421	0.425263	2.73589	2.12326	4.23046	7.36778	3.92274	5.31729	2.38282	5.75801	3.13656	4.51293
ENSG00000156697.12_3	UTP14A	chrX:129040097-129063737	+	protein_coding	0.612462	1.52887	0.0344859	0.500701	3.39755	2.78509	5.6712	14.1319	5.96869	8.46915	5.28135	6.47081	6.72989	10.5209
ENSG00000175305.17_3	CCNE2	chr8:95891998-95908906	-	protein_coding	0.612165	1.52855	0.00624728	0.341805	2.21245	1.60028	1.73069	3.10698	1.89229	3.40148	1.7748	4.53271	2.85646	3.61312
ENSG00000065183.15_2	WDR3	chr1:118472343-118509165	+	protein_coding	0.612031	1.52841	0.0464421	0.532332	3.09586	2.48383	6.35473	11.2017	4.20967	6.12645	4.02775	5.50221	4.08255	8.45011
ENSG00000236347.1_3	AL513123.1	chr6:113852320-113864995	+	lincRNA	0.61136	1.5277	0.0309143	0.48303	0.61136	0	0	0	0	0.522909	0	0.965339	0	0.819864
ENSG00000168275.14_2	COA6	chr1:234509202-234519795	+	protein_coding	0.611026	1.52735	0.0161409	0.415395	3.54194	2.93092	7.61974	14.5088	5.65576	11.7154	6.57964	8.32401	6.77737	9.00946
ENSG00000114767.6_2	RRP9	chr3:51967446-51975957	-	protein_coding	0.611013	1.52733	0.036505	0.504855	3.51978	2.90877	5.78151	13.4679	7.04671	9.59828	5.53081	6.98465	7.92478	13.1366
ENSG00000187514.16_3	PTMA	chr2:232571605-232578251	+	protein_coding	0.60875	1.52494	0.0135393	0.397957	6.96754	6.35879	80.3217	137.514	78.2005	108.905	63.3967	134.578	108.382	117.865
ENSG00000182324.6_3	KCNJ14	chr19:48958766-48970237	+	protein_coding	0.608713	1.5249	0.00596583	0.340039	1.10132	0.492602	0.284196	0.743697	0.48186	1.28085	0.402769	1.7178	0.468004	0.960334
ENSG00000187243.16_3	MAGED4B	chrX:51804923-51812344	-	protein_coding	0.608485	1.52466	0.00654484	0.347312	1.17249	0.564	0.409047	1.4634	0.870117	1.35119	0.277177	1.38471	0.419315	0.868768
ENSG00000168439.16_2	STIP1	chr11:63952744-63972015	+	protein_coding	0.608371	1.52454	0.0486119	0.538834	4.85086	4.24249	15.3501	27.1333	17.2919	30.3272	14.3037	20.9789	27.0476	34.7992
ENSG00000106355.9_2	LSM5	chr7:32524944-32534895	-	protein_coding	0.607906	1.52405	0.0061004	0.340039	2.3935	1.78559	2.45951	3.83162	2.1259	4.73529	1.98631	4.83594	3.37466	3.71304
ENSG00000129103.17_3	SUMF2	chr7:56131695-56148363	+	protein_coding	0.607714	1.52384	0.00427226	0.311714	4.21138	3.60366	10.9166	15.236	11.8362	15.9896	9.31288	18.1913	12.8443	21.2452
ENSG00000180346.3_2	TIGD2	chr4:90032651-90036050	+	protein_coding	0.607628	1.52375	0.0186611	0.428684	2.56011	1.95248	2.57884	6.24281	2.59089	4.2496	3.43062	6.19236	2.94109	3.42362
ENSG00000236269.1_3	ENO1-IT1	chr1:8935847-8938066	-	sense_intronic	0.606379	1.52243	0.00822574	0.356725	2.05991	1.45353	1.05864	3.72073	2.22585	2.83396	1.98881	3.173	1.83469	3.00199
ENSG00000085760.14_2	MTIF2	chr2:55463731-55496483	-	protein_coding	0.604596	1.52055	0.0113377	0.376319	3.89044	3.28585	9.18917	15.6848	7.35491	11.2754	9.13507	17.7147	9.48695	11.6188
ENSG00000037042.8_2	TUBG2	chr17:40811323-40819024	+	protein_coding	0.604328	1.52027	0.0277412	0.477152	3.05594	2.45162	3.91262	7.66593	6.3908	5.75532	3.90814	6.47265	4.0248	9.93422
ENSG00000084693.15_3	AGBL5	chr2:27265232-27293490	+	protein_coding	0.603768	1.51968	0.0370011	0.504855	2.46988	1.86611	2.85572	7.11648	2.17519	4.99708	3.01958	3.20184	2.58895	3.60559
ENSG00000088205.12_2	DDX18	chr2:118572226-118589955	+	protein_coding	0.603033	1.51891	0.0247056	0.458307	3.95154	3.34851	8.23185	17.7921	9.13363	16.339	7.62987	10.7711	12.3336	13.9388
ENSG00000035499.12_2	DEPDC1B	chr5:59892739-59996017	-	protein_coding	0.600639	1.51639	0.0379784	0.505133	2.0126	1.41196	1.70085	3.27925	1.35369	2.81139	1.05413	2.33251	2.83961	3.87734
ENSG00000188636.3_3	RTL6	chr22:44888452-44894178	-	protein_coding	0.599098	1.51477	0.0416455	0.515757	2.79214	2.19305	3.1154	9.05673	4.17886	6.42847	3.61162	3.8109	3.44826	5.40463
ENSG00000106635.7_2	BCL7B	chr7:72950686-72972332	-	protein_coding	0.598847	1.51451	0.0492983	0.541122	2.69437	2.09553	4.50957	3.43499	2.45955	6.99757	2.87833	6.76028	3.51317	5.37705
ENSG00000274523.4_3	RCC1L	chr7:74441226-74490064	-	protein_coding	0.598334	1.51397	0.0044692	0.314307	3.0441	2.44577	3.9376	6.33174	3.68558	8.26363	4.66828	7.36842	5.71844	7.14392
ENSG00000155438.11_3	NIFK	chr2:122484521-122494499	-	protein_coding	0.596247	1.51178	0.0313879	0.484213	3.72429	3.12804	7.72627	14.3522	7.44477	13.0029	6.95389	7.76915	8.96642	15.1862
ENSG00000112312.9_3	GMNN	chr6:24775159-24786327	+	protein_coding	0.595676	1.51118	0.0112971	0.3761	3.23775	2.64207	4.49482	7.87556	6.32039	10.6139	4.57082	9.06542	5.77588	6.63185
ENSG00000183763.8_2	TRAIP	chr3:49866032-49894007	-	protein_coding	0.595662	1.51117	0.0357528	0.504803	1.80124	1.20558	1.17834	3.12942	0.872147	2.14385	1.44739	3.42084	1.83461	1.57073
ENSG00000102900.12_4	NUP93	chr16:56764017-56884198	+	protein_coding	0.594729	1.51019	0.000126383	0.219006	2.59343	1.9987	2.6074	5.00748	3.22768	4.59847	3.06955	5.03269	3.10996	5.53931
ENSG00000188343.12_3	FAM92A	chr8:94710789-94743755	+	protein_coding	0.594056	1.50948	0.0373096	0.504855	1.16956	0.575502	0.483837	2.33204	0.849729	0.944894	0.289915	0.863231	0.392894	1.12039
ENSG00000172534.13_2	HCFC1	chrX:153213004-153237258	-	protein_coding	0.593235	1.50863	0.0457837	0.530374	4.28107	3.68784	10.7985	25.3082	10.6898	20.4183	10.4878	13.4045	16.407	16.6015
ENSG00000125991.19_4	ERGIC3	chr20:34129770-34145405	+	protein_coding	0.593221	1.50861	0.029361	0.478069	4.03361	3.44039	10.8238	21.9074	8.93402	14.1025	11.4318	11.3505	8.51086	15.836
ENSG00000100410.7_2	PHF5A	chr22:41855721-41864729	-	protein_coding	0.590795	1.50608	0.00959976	0.36415	4.53014	3.93935	12.5637	21.6907	16.6972	23.3896	13.3398	17.1993	15.0924	27.2962
ENSG00000221829.9_3	FANCG	chr9:35073832-35080013	-	protein_coding	0.590455	1.50572	0.0334129	0.494892	2.75736	2.1669	3.18431	8.47267	3.7215	4.24797	3.9012	4.41259	3.19958	6.76823
ENSG00000103018.16_3	CYB5B	chr16:69458428-69500169	+	protein_coding	0.59028	1.50554	0.00447708	0.314307	2.34272	1.75244	2.01457	4.74495	2.64781	4.62828	2.08244	3.22673	2.80186	3.8445
ENSG00000100344.10_3	PNPLA3	chr22:44319619-44360368	+	protein_coding	0.589592	1.50482	0.00282733	0.297766	0.875261	0.285669	0.21769	1.2314	0.346973	0.788261	0.13031	0.544198	0.19093	0.837412
ENSG00000241288.7_3	AC092902.2	chr3:125546081-125635227	-	processed_transcript	0.58932	1.50454	0.00517574	0.33152	1.24277	0.65345	0.452207	1.64575	0.721247	0.821139	0.615947	1.56423	0.515422	1.53861
ENSG00000186314.11_3	PRELID2	chr5:144851362-145214932	-	protein_coding	0.589157	1.50437	0.00797472	0.356192	1.28283	0.693678	0.813092	1.71667	0.556635	1.26052	0.743861	0.980788	0.390441	1.8814
ENSG00000164087.7_3	POC1A	chr3:52109269-52188706	-	protein_coding	0.589078	1.50428	0.00841594	0.357286	2.31103	1.72196	1.73692	4.12245	2.47537	3.37808	2.32768	5.18397	2.74142	3.37253
ENSG00000136045.11_2	PWP1	chr12:108079509-108106944	+	protein_coding	0.58857	1.50376	0.0334881	0.494892	4.28251	3.69394	13.9887	22.2315	11.8368	16.3937	11.4556	12.8919	10.7048	24.5521
ENSG00000065427.14_4	KARS	chr16:75661372-75682541	-	protein_coding	0.587448	1.50259	0.00453045	0.31506	4.7794	4.19195	16.8059	26.1427	17.9941	26.7034	16.2095	21.1399	18.1716	33.1668
ENSG00000100902.10_3	PSMA6	chr14:35747839-35786699	+	protein_coding	0.587021	1.50214	0.0132152	0.396084	3.48804	2.90102	6.79046	8.4252	7.48352	8.81121	6.1826	10.5358	5.55769	13.8578
ENSG00000103495.13_3	MAZ	chr16:29817427-29822485	+	protein_coding	0.586571	1.50167	0.0283093	0.477152	4.22405	3.63748	8.76207	20.4561	11.5313	18.3092	10.0036	15.5568	16.8193	16.7817
ENSG00000086015.20_2	MAST2	chr1:46252659-46501796	+	protein_coding	0.585778	1.50085	0.0404192	0.513846	2.99885	2.41307	3.30211	5.43963	5.05165	8.91812	3.29795	7.0981	6.19138	6.89411

## Sheet: down_TT_vs_TP
#log2FC <= -0.585 #p-value cut-off <= 0.05 #q-value cut-off <= 1.00 #Gene biotype: processed_transcript,lincRNA,3prime_overlapping_ncrna,antisense,non_coding,sense_intronic,sense_overlapping,TEC,known_ncrna,macro_lncRNA,bidirectional_promoter_lncrna,ncRNA,protein_coding #Condition pair: down_TT_vs_TP Column A: Track_id, The database name in gene level. Column B: Gene_Name, The name of gene. Colum…
Annotation					DE Statistic				FPKM
Track_id	Gene_Name	Locus	Strand	Gene_Type	log2FC	Fold_Change	p_value	q_value	TT_FPKM	TP_FPKM	RE00013-TP-Y-1	RE00013-TT-Y-1	RE00014-TP-Y-1	RE00014-TT-Y-1	RE0002-TP-Y-1	RE0002-TT-Y-1	RE0005-TP-Y-1	RE0005-TT-Y-1
ENSG00000172005.10_2	MAL	chr2:95691422-95719741	+	protein_coding	-4.39193	0.0476318	0.0204788	0.436018	3.41482	7.80675	731.612	21.054	235.29	2.79749	835.765	9.35487	16.3515	13.9183
ENSG00000096006.11_2	CRISP3	chr6:49695097-49712150	-	protein_coding	-4.20993	0.0540361	0.0418648	0.515757	0.49663	4.70656	88.3451	0.317105	26.549	0.39421	175.204	0.550438	0.0717013	0.391871
ENSG00000094963.13_2	FMO2	chr1:171154347-171180369	+	protein_coding	-3.1885	0.109689	0.00956162	0.36415	1.06273	4.25124	65.01	2.03754	18.2473	0.308808	23.0773	1.20368	3.29943	1.17325
ENSG00000198478.7_2	SH3BGRL2	chr6:80341000-80413376	+	protein_coding	-2.77795	0.145798	0.0298286	0.47835	1.42733	4.20528	52.0127	1.87345	10.8379	0.564674	51.0893	2.76832	2.54211	2.08816
ENSG00000133985.2_2	TTC9	chr14:71108504-71142077	+	protein_coding	-2.73878	0.149811	0.00195987	0.281115	1.46086	4.19964	32.4596	1.03476	10.6525	1.03018	28.9938	2.54372	8.74752	2.92227
ENSG00000183018.8_3	SPNS2	chr17:4402133-4442330	+	protein_coding	-2.57972	0.167274	0.0414255	0.515757	1.91296	4.49268	44.2791	1.7624	19.2174	2.06454	77.2107	3.21883	2.58783	4.63104
ENSG00000138166.5_2	DUSP5	chr10:112257596-112271302	+	protein_coding	-2.53698	0.172303	0.0209121	0.439041	3.27203	5.809	75.5565	3.43251	100.852	11.4689	92.4564	7.50234	12.5575	17.5308
ENSG00000145287.10_2	PLAC8	chr4:84011201-84058228	-	protein_coding	-2.46894	0.180624	0.0018215	0.27263	0.589146	3.05809	6.09905	0.1232	3.46399	0.660478	7.70143	1.22115	16.4497	0.23633
ENSG00000228789.6_2	HCG22	chr6:31021227-31027667	+	lincRNA	-2.44749	0.18333	0.0366884	0.504855	0.197968	2.64546	10.1225	0	3.01537	0.184468	24.2019	0.211796	0.36171	0.206216
ENSG00000105289.14_3	TJP3	chr19:3708107-3750811	+	protein_coding	-2.31329	0.201201	0.0235245	0.454934	0.677316	2.99061	14.6365	0.177847	6.32752	0.125775	14.5571	2.54826	1.23884	0.389998
ENSG00000230825.1_3	AC005532.1	chr7:7294785-7317410	+	processed_transcript	-2.30168	0.202826	0.0351063	0.502311	0.0747241	2.37641	8.54959	0.0136537	1.50869	0.0608001	18.6715	0.144073	0.542453	0
ENSG00000263155.5_4	MYZAP	chr15:57884139-57977562	+	protein_coding	-2.27795	0.20619	0.0365068	0.504855	0.598879	2.87683	18.1743	0.20061	2.58674	0.697395	19.1346	0.327253	1.10225	0.945288
ENSG00000095585.16_2	BLNK	chr10:97951458-98031344	-	protein_coding	-2.27036	0.207278	0.000100136	0.219006	1.39625	3.66662	13.7852	0.953551	7.76805	2.42934	14.4785	1.73914	11.9594	1.61581
ENSG00000137193.13_2	PIM1	chr6:37137979-37143202	+	protein_coding	-2.26004	0.208766	0.00177307	0.271615	3.55268	5.81272	79.0037	5.23116	59.488	15.528	61.6352	10.626	31.932	14.8356
ENSG00000180871.7_3	CXCR2	chr2:218990012-219001976	+	protein_coding	-2.21918	0.214763	0.0393803	0.510332	1.14795	3.36714	14.7812	0.0519747	13.7962	1.24034	20.2712	3.35068	1.28222	1.35179
ENSG00000188257.10_2	PLA2G2A	chr1:20301924-20306909	-	protein_coding	-2.16876	0.222402	3.01294e-05	0.110003	0.177918	2.34668	4.25092	0.138419	5.83122	0.296672	2.74838	0.109437	3.97855	0
ENSG00000149260.15_3	CAPN5	chr11:76777979-76837201	+	protein_coding	-2.03045	0.244778	0.0145696	0.404979	0.828518	2.85897	9.85223	0.694306	7.9007	0.95414	12.245	0.917909	1.16545	0.566244
ENSG00000183844.16_3	FAM3B	chr21:42676139-42729358	+	protein_coding	-2.00508	0.249122	0.0456548	0.530002	0.170389	2.17546	6.74804	0.105705	2.64094	0.0297873	12.7788	0.156512	0.0712793	0.217958
ENSG00000156675.15_2	RAB11FIP1	chr8:37716136-37756985	-	protein_coding	-1.95703	0.257557	0.00323158	0.298941	2.54837	4.50541	35.3331	4.13203	27.4778	3.86829	23.5202	5.31943	9.48859	6.41655
ENSG00000074416.13_4	MGLL	chr3:127407905-127542093	-	protein_coding	-1.94884	0.259025	0.029539	0.478132	1.83964	3.78848	21.0611	1.31785	12.1577	5.55072	27.5421	3.0551	3.40037	1.66545
ENSG00000102886.14_2	GDPD3	chr16:30116131-30125177	-	protein_coding	-1.93742	0.261083	0.00364406	0.303366	1.30184	3.23926	12.9599	2.25224	5.07383	1.13994	15.4469	1.36551	4.70196	1.24419
ENSG00000173210.19_2	ABLIM3	chr5:148521046-148640105	+	protein_coding	-1.92613	0.263134	0.010892	0.373693	1.00994	2.93607	10.9169	0.866793	5.82603	0.961532	13.3867	0.739173	1.93146	1.58257
ENSG00000147138.1_2	GPR174	chrX:78426469-78427726	+	protein_coding	-1.92484	0.263369	0.043504	0.519346	0.634299	2.55914	2.95688	0.393052	4.71988	0.471798	1.25213	1.37935	22.669	0.189868
ENSG00000250722.5_3	SELENOP	chr5:42799982-42887494	-	protein_coding	-1.9237	0.263577	0.035629	0.504803	2.24423	4.16794	21.2114	1.00382	20.1623	3.42208	21.8482	15.599	8.72091	2.42579
ENSG00000102409.9_2	BEX4	chrX:102470020-102472174	+	protein_coding	-1.92138	0.264002	0.00369634	0.303366	1.86573	3.78712	18.3043	2.01583	7.92657	3.69359	18.3255	4.62291	9.90614	1.21663
ENSG00000073737.16_3	DHRS9	chr2:169921299-169952677	+	protein_coding	-1.90907	0.266265	0.0156233	0.412886	0.688076	2.59714	13.8182	1.03833	3.44382	0.126374	6.39243	0.319911	1.7538	1.22344
ENSG00000152137.6_3	HSPB8	chr12:119616447-119658936	+	protein_coding	-1.87554	0.272525	0.0170435	0.424354	2.92459	4.80013	33.8721	2.72733	18.3352	3.42162	36.8664	12.2722	22.5968	14.1927
ENSG00000196260.4_3	SFTA2	chr6:30899130-30923413	-	protein_coding	-1.81914	0.28339	0.0354789	0.504566	0.102557	1.92169	6.9363	0	2.74354	0.0489146	5.78217	0.0921039	0.0225411	0.160076
ENSG00000109846.7_2	CRYAB	chr11:111779289-111794446	-	protein_coding	-1.81742	0.283727	0.00860359	0.361392	1.96612	3.78354	12.8918	1.16824	10.8274	3.34552	15.1008	1.6718	12.5939	8.25742
ENSG00000134324.11_3	LPIN1	chr2:11817721-11967535	+	protein_coding	-1.8124	0.284716	0.00317166	0.298941	1.78349	3.59589	13.3484	4.89529	6.91425	1.76271	14.9889	2.91291	10.7722	1.20392
ENSG00000114166.7_2	KAT2B	chr3:20081515-20195896	+	protein_coding	-1.80321	0.286537	0.00082734	0.232787	2.1435	3.94671	16.9983	3.8753	8.44849	2.81957	19.6284	4.71221	15.1157	2.58272
ENSG00000188277.9_2	C15orf62	chr15:41062278-41064647	+	protein_coding	-1.79362	0.288446	0.0437366	0.520637	0.627251	2.42088	13.504	0.282988	2.3426	0.350334	8.24748	0.454876	0.834119	1.25838
ENSG00000162777.16_2	DENND2D	chr1:111729796-111747157	-	protein_coding	-1.79041	0.28909	0.0419869	0.515757	2.34887	4.13927	11.0436	2.26549	8.94744	3.46064	11.2318	7.10635	64.7994	4.70354
ENSG00000165169.10_2	DYNLT3	chrX:37696010-37706890	-	protein_coding	-1.76591	0.294042	0.0494461	0.541623	2.20598	3.97189	24.324	2.06304	15.4	4.5614	25.79	1.4411	4.44854	9.89795
ENSG00000138135.6_2	CH25H	chr10:90965386-90967071	-	protein_coding	-1.74376	0.298591	0.00404781	0.30776	0.919985	2.66374	3.72317	0.129422	6.7002	1.00849	5.0757	2.5918	6.29681	0.573022
ENSG00000111713.2_2	GYS2	chr12:21689123-21757781	-	protein_coding	-1.73597	0.300207	0.0455307	0.52996	0.0467426	1.78271	5.46425	0.086218	1.19144	0	7.81201	0.048013	0.122735	0
ENSG00000198488.10_3	B3GNT6	chr11:76745442-76753020	+	protein_coding	-1.72971	0.301512	0.0493994	0.541623	0.0430274	1.77274	9.89371	0	3.20389	0	1.88866	0.0131632	0.0305426	0.112067
ENSG00000187764.11_3	SEMA4D	chr9:91975702-92113045	-	protein_coding	-1.72489	0.302521	0.00804114	0.356192	1.50772	3.23261	5.96132	1.47821	6.13587	1.57977	6.1206	3.01561	21.0695	1.54684
ENSG00000070081.15_3	NUCB2	chr11:17229700-17371521	+	protein_coding	-1.71404	0.304806	0.00289366	0.298381	1.56522	3.27926	12.8819	1.50534	5.5032	2.61047	12.2995	1.1302	6.39953	2.97981
ENSG00000100292.16_2	HMOX1	chr22:35776354-35790207	+	protein_coding	-1.68271	0.311496	0.00348468	0.298941	2.60288	4.28559	14.6444	4.7848	27.7281	9.58723	20.6275	3.15801	13.883	4.34833
ENSG00000030419.16_3	IKZF2	chr2:213864415-214017151	-	protein_coding	-1.67232	0.313749	0.0243475	0.457498	1.66592	3.33824	15.5732	1.11341	4.91059	2.53953	14.8483	5.60793	5.73949	1.05106
ENSG00000078596.10_2	ITM2A	chrX:78615881-78623164	-	protein_coding	-1.66939	0.314387	0.0249304	0.459701	1.2759	2.94528	5.52235	1.14305	5.15793	1.31805	3.12817	2.86402	20.2264	0.791176
ENSG00000186517.13_2	ARHGAP30	chr1:161016736-161039760	-	protein_coding	-1.66308	0.315765	0.0419183	0.515757	2.0971	3.76018	8.24985	1.60278	11.2077	5.17034	6.48289	5.8813	38.8903	2.03209
ENSG00000095637.21_3	SORBS1	chr10:97071528-97321171	-	protein_coding	-1.65742	0.317005	0.0390161	0.509158	1.35928	3.0167	11.9875	3.13039	6.99834	1.06409	1.63382	1.67784	14.6806	0.897742
ENSG00000163687.13_4	DNASE1L3	chr3:58177984-58200424	-	protein_coding	-1.64203	0.320406	0.0202401	0.435112	1.20901	2.85103	8.13051	0.14497	9.69714	0.947371	6.13102	1.90797	2.89111	3.40514
ENSG00000102970.10_2	CCL17	chr16:57438679-57449974	+	protein_coding	-1.63755	0.321403	0.027797	0.477152	0.279675	1.91722	1.14468	0.464799	1.78897	0	1.91198	0.366865	10.6834	0.084574
ENSG00000176945.16_4	MUC20	chr3:195447753-195467994	+	protein_coding	-1.63708	0.321506	0.0183675	0.427401	1.05928	2.69636	15.5692	0.671721	3.17917	0.970631	5.70263	1.8057	2.80281	1.04027
ENSG00000167769.4_2	ACER1	chr19:6306153-6333640	-	protein_coding	-1.61761	0.325875	0.0164477	0.419935	0.146595	1.7642	4.90491	0	0.885905	0	5.00786	0	0.990024	0.501474
ENSG00000189058.8_3	APOD	chr3:195295573-195311076	-	protein_coding	-1.61672	0.326075	0.0209239	0.439041	0.793568	2.41029	6.39987	0.223291	5.03185	0.936644	1.33578	2.1597	6.65904	0.205942
ENSG00000132002.7_4	DNAJB1	chr19:14625582-14640582	-	protein_coding	-1.60421	0.328916	0.0296777	0.478334	5.60423	7.20844	107.889	28.2254	111.551	46.6636	92.956	60.6046	414.5	64.2541
ENSG00000153292.15_3	ADGRF1	chr6:46965440-47010099	-	protein_coding	-1.5984	0.330243	0.0499263	0.543582	0.296552	1.89495	6.54471	0.212149	2.96231	0.13241	5.22657	0.156917	0.0278079	0.432923
ENSG00000078804.12_3	TP53INP2	chr20:33292094-33301243	+	protein_coding	-1.58116	0.334212	0.0440238	0.522424	2.94261	4.52377	42.0074	4.53311	16.5383	4.87536	41.6498	11.7012	7.70396	7.4607
ENSG00000136732.14_3	GYPC	chr2:127413509-127454251	+	protein_coding	-1.57166	0.336421	0.0417922	0.515757	1.30219	2.87385	3.35861	1.13639	5.09404	2.39852	3.5652	1.7721	22.8091	0.837423
ENSG00000013016.15_3	EHD3	chr2:31457203-31492313	+	protein_coding	-1.56344	0.338343	0.0260567	0.467867	2.71649	4.27993	25.933	7.43115	15.4364	5.71016	40.0413	5.30526	6.83858	4.23187
ENSG00000137878.16_3	GCOM1	chr15:57884106-58006943	+	protein_coding	-1.56311	0.33842	0.0191634	0.431984	0.635004	2.19812	5.06783	0.754539	4.74479	0.224586	6.2774	0.41519	0.747892	0.912733
ENSG00000188906.14_3	LRRK2	chr12:40590546-40763087	+	protein_coding	-1.54245	0.343302	0.000496859	0.225838	0.99386	2.53631	4.85581	0.658218	4.05914	0.789643	5.98153	2.03717	4.47531	0.745218
ENSG00000198624.12_2	CCDC69	chr5:150560613-150603706	-	protein_coding	-1.53722	0.344549	0.0347951	0.501132	1.08453	2.62175	3.59751	0.591251	5.35541	1.08253	2.17636	2.7405	14.4634	0.631714
ENSG00000122042.9_2	UBL3	chr13:30338508-30424821	-	protein_coding	-1.52824	0.346701	0.00921855	0.36415	2.67746	4.2057	31.1741	5.24336	12.1699	6.99978	25.0785	5.26389	9.49044	4.35355
ENSG00000172575.11_2	RASGRP1	chr15:38780304-38857776	-	protein_coding	-1.51824	0.349111	0.0267116	0.47189	1.19121	2.70945	4.77125	0.792033	3.76137	0.847991	3.33045	3.31937	14.3804	0.900605
ENSG00000070190.12_3	DAPP1	chr4:100737990-100791311	+	protein_coding	-1.48946	0.356147	0.00991015	0.367113	2.30379	3.79325	15.1177	1.30222	11.5564	4.80101	15.0079	4.73105	10.4031	6.76531
ENSG00000124406.16_3	ATP8A1	chr4:42410390-42659122	-	protein_coding	-1.48881	0.356305	0.0486774	0.538834	0.868651	2.35747	3.12979	0.768184	3.12712	0.690417	1.57347	1.7705	14.7245	0.342396
ENSG00000106733.20_2	NMRK1	chr9:77675489-77703133	-	protein_coding	-1.47406	0.359969	0.00208723	0.287484	1.6279	3.10196	6.55721	1.04784	5.44782	2.09855	10.122	3.26294	9.02695	2.37307
ENSG00000280285.1_4	AC108215.1	chr4:57528635-57531860	-	TEC	-1.47288	0.360262	0.0495365	0.541623	0.315055	1.78794	4.61148	0.107725	2.94624	0.190293	5.17486	0.227928	0.039927	0.479469
ENSG00000128016.5_2	ZFP36	chr19:39897453-39900052	+	protein_coding	-1.47053	0.36085	0.0195672	0.432488	4.68114	6.15167	96.1279	17.1119	135.171	27.1306	40.7997	22.3481	45.2109	35.4131
ENSG00000137880.5_2	GCHFR	chr15:41056218-41059908	+	protein_coding	-1.46646	0.36187	0.0195796	0.432488	1.64459	3.11104	11.7957	0.573186	4.84457	2.82635	11.7523	2.92224	4.84339	3.04744
ENSG00000128965.11_2	CHAC1	chr15:41245160-41248717	+	protein_coding	-1.45134	0.365681	0.0479471	0.536372	1.00237	2.45371	5.71552	0.602355	4.8313	1.44899	10.8419	0.510059	0.942226	1.71791
ENSG00000159314.11_3	ARHGAP27	chr17:43471268-43511787	-	protein_coding	-1.4474	0.366682	0.0129219	0.391375	1.95926	3.40666	11.8752	0.820883	7.14487	3.68722	12.7597	3.95218	7.76557	4.40993
ENSG00000181804.14_3	SLC9A9	chr3:142984064-143567373	-	protein_coding	-1.44718	0.366737	0.0404514	0.513846	1.85028	3.29746	8.51307	0.596293	5.5607	3.30943	12.1519	7.6178	10.3836	1.85119
ENSG00000135127.11_3	BICDL1	chr12:120427673-120532298	+	protein_coding	-1.44131	0.368232	0.0232357	0.454934	1.35501	2.79632	6.48992	0.295485	3.50886	1.4518	6.20977	4.36099	8.56406	1.51439
ENSG00000129465.15_3	RIPK3	chr14:24805227-24809251	-	protein_coding	-1.43604	0.36958	0.00488252	0.323131	0.898527	2.33457	3.17816	0.462456	2.91633	1.57412	3.73565	1.25824	7.35325	0.42054
ENSG00000135605.12_2	TEC	chr4:48137800-48271881	-	protein_coding	-1.43369	0.370182	0.00103544	0.249258	0.839304	2.273	4.09649	0.447283	3.2216	0.5449	4.83278	1.78841	3.34849	0.643664
ENSG00000167106.11_2	FAM102A	chr9:130702858-130742792	-	protein_coding	-1.42028	0.373641	0.0109957	0.373693	2.71177	4.13204	14.1595	9.38752	13.6006	2.73234	13.9384	6.7967	27.5838	5.09383
ENSG00000025039.14_2	RRAGD	chr6:90074355-90121989	-	protein_coding	-1.40867	0.37666	0.0494544	0.541623	1.58096	2.98963	9.23192	4.14187	7.4001	1.4859	14.4745	1.89408	1.99233	1.16546
ENSG00000163545.8_2	NUAK2	chr1:205271187-205290919	-	protein_coding	-1.39537	0.380146	0.017214	0.425129	2.61756	4.01294	19.5637	2.30645	24.3249	6.85955	11.7675	5.73792	9.21657	7.10171
ENSG00000074706.13_4	IPCEF1	chr6:154475631-154677926	-	protein_coding	-1.37902	0.384481	0.0479291	0.536372	0.397389	1.77641	1.50817	0.198878	1.72895	0.283773	0.924379	0.616688	9.45597	0.209526
ENSG00000113088.5_2	GZMK	chr5:54320081-54330398	+	protein_coding	-1.3686	0.387267	0.0247837	0.45854	0.748201	2.1168	3.46875	0.787025	4.6355	0.645578	0.979043	1.40235	6.10079	0.12678
ENSG00000138678.10_2	GPAT3	chr4:84457067-84527028	+	protein_coding	-1.3656	0.388074	0.00955408	0.36415	0.56504	1.93064	5.08014	0.237296	1.81605	0.581968	4.41932	0.401508	1.27624	0.746261
ENSG00000010017.12_2	RANBP9	chr6:13621730-13711796	-	protein_coding	-1.36485	0.388274	0.0251727	0.461838	3.84021	5.20506	66.9217	14.6029	24.9936	12.3056	56.6555	12.0346	17.1887	14.55
ENSG00000234756.1_3	AC024597.1	chr10:64049280-64063792	+	lincRNA	-1.36051	0.389444	0.0486905	0.538834	0.163822	1.52434	4.32798	0.171947	1.86619	0	3.48347	0	0	0.343859
ENSG00000169220.17_2	RGS14	chr5:176784838-176799602	+	protein_coding	-1.35836	0.390026	0.00653309	0.347312	1.96959	3.32794	7.14679	1.24836	8.19668	3.16664	8.32022	4.41206	13.5612	3.64091
ENSG00000157368.10_2	IL34	chr16:70613798-70694585	+	protein_coding	-1.3569	0.390421	0.0411533	0.515567	0.906857	2.26375	6.35255	0.498803	2.2099	1.0722	8.46971	1.77028	1.37993	0.436366
ENSG00000139725.7_3	RHOF	chr12:122215660-122241309	-	protein_coding	-1.35003	0.392283	0.0356701	0.504803	1.54353	2.89356	6.71848	2.42462	8.31255	1.02819	2.02616	2.09461	13.0185	2.35942
ENSG00000198168.8_2	SVIP	chr11:22835345-22851845	-	protein_coding	-1.3258	0.398927	0.00268474	0.290305	0.738069	2.06387	2.58814	1.06516	2.1776	0.915398	3.19693	0.527868	5.3863	0.280633
ENSG00000198648.10_3	STK39	chr2:168810530-169104651	-	protein_coding	-1.30925	0.403531	0.00871445	0.361392	2.82252	4.13177	25.1252	4.92087	13.9281	11.4565	14.5998	4.10291	14.5227	5.65361
ENSG00000069667.15_3	RORA	chr15:60780483-61521518	-	protein_coding	-1.30614	0.4044	0.00146712	0.263729	1.55972	2.86586	6.55568	2.05844	4.82911	1.54943	6.22046	3.27818	7.87977	1.26405
ENSG00000187955.11_2	COL14A1	chr8:121072019-121384275	+	protein_coding	-1.2963	0.407168	0.0418255	0.515757	2.02259	3.3189	12.906	1.84592	11.5059	3.22097	4.60474	7.90732	9.17359	1.54719
ENSG00000213809.8_3	KLRK1	chr12:10524952-10544473	-	protein_coding	-1.28381	0.410711	0.0472091	0.534451	0.557345	1.84115	2.59922	0.638702	2.65462	0.255891	0.578161	1.05419	6.93898	0.109224
ENSG00000203709.11_3	C1orf132	chr1:207974863-208052441	-	lincRNA	-1.28222	0.411162	0.022341	0.448992	1.34489	2.62711	3.31894	1.29425	5.14589	1.16113	4.3988	3.89439	9.16478	0.715504
ENSG00000168631.12_4	DPCR1	chr6:30902300-30921998	+	protein_coding	-1.26396	0.416398	0.0435329	0.519407	0.0102776	1.27424	3.51726	0	0.98617	0	2.81458	0.0289055	0	0
ENSG00000033327.12_3	GAB2	chr11:77926343-78129394	-	protein_coding	-1.26214	0.416925	0.00335393	0.298941	1.42659	2.68873	4.81397	1.07335	7.37236	2.46909	6.90081	2.06972	3.49327	1.36482
ENSG00000237440.8_3	ZNF737	chr19:20718631-20748615	-	protein_coding	-1.26214	0.416926	0.0467451	0.532332	1.11249	2.37463	2.54721	1.61821	2.59599	0.612116	3.0529	1.52348	12.9915	1.05196
ENSG00000047346.12_3	FAM214A	chr15:52873514-53002014	-	protein_coding	-1.25387	0.41932	0.00841044	0.357286	2.22082	3.4747	12.3599	4.34603	5.70493	2.54501	11.8406	5.65267	12.2791	2.74535
ENSG00000143850.13_3	PLEKHA6	chr1:204187979-204346793	-	protein_coding	-1.2458	0.421673	0.0349844	0.501897	0.436821	1.68262	4.06924	0.482669	1.18094	0.36911	4.88367	0.420826	0.632466	0.164021
ENSG00000160190.13_3	SLC37A1	chr21:43916118-44001550	+	protein_coding	-1.242	0.422786	0.0195881	0.432488	1.11322	2.35522	4.58857	0.523277	2.50535	3.07869	6.16046	1.23232	3.88642	0.579033
ENSG00000225190.10_3	PLEKHM1	chr17:43513266-43568115	-	protein_coding	-1.23893	0.423686	0.0153109	0.410606	2.27276	3.5117	13.6333	2.47941	10.7717	3.12342	14.6488	4.66074	5.27832	5.71499
ENSG00000228126.1_2	FALEC	chr1:150488233-150490508	+	lincRNA	-1.23583	0.424599	0.0177183	0.425263	0.0402004	1.27603	3.53709	0	0.36174	0.117908	1.96139	0	0.879857	0
ENSG00000145916.18_2	RMND5B	chr5:177557997-177577566	+	protein_coding	-1.22817	0.426858	0.0224035	0.449013	1.67522	2.90339	7.75039	1.40966	3.82243	1.85341	11.2332	4.57791	5.0701	1.71252
ENSG00000243708.10_3	PLA2G4B	chr15:42129973-42140345	+	protein_coding	-1.22732	0.42711	0.00827965	0.356725	1.14708	2.37441	5.77214	0.297467	3.77122	1.50116	4.85789	1.55863	2.8192	1.89722
ENSG00000160796.16_2	NBEAL2	chr3:47021173-47051193	+	protein_coding	-1.22602	0.427495	0.0041286	0.310598	3.44691	4.67293	26.5364	8.60453	23.3704	12.9417	36.8692	9.33339	15.6616	9.22024
ENSG00000168477.17_3	TNXB	chr6:32008931-32083111	-	protein_coding	-1.22234	0.428586	0.0491979	0.540952	0.907665	2.13001	5.4246	0.601775	4.04151	0.825961	1.08689	2.59041	4.43101	0.179506
ENSG00000122035.6_2	RASL11A	chr13:27844464-27847827	+	protein_coding	-1.21968	0.429377	0.0146715	0.406313	0.845495	2.06518	2.94974	0.609738	2.91165	0.634091	1.80835	1.85957	6.0688	0.385944
ENSG00000106351.12_3	AGFG2	chr7:100136834-100165842	+	protein_coding	-1.21377	0.431142	0.0310874	0.483255	1.76498	2.97875	8.33641	1.31364	4.0626	2.60425	12.6258	4.80908	4.99586	1.75442
ENSG00000139626.15_2	ITGB7	chr12:53585102-53601091	-	protein_coding	-1.21044	0.432137	0.0281433	0.477152	1.26322	2.47366	3.57209	0.976102	3.77658	2.32197	2.70961	1.75754	10.7497	0.833773
ENSG00000171823.6_2	FBXL14	chr12:1675159-1703331	-	protein_coding	-1.20643	0.433341	0.0393515	0.510332	1.48225	2.68868	3.23681	0.9938	4.71322	3.28179	4.28455	2.48327	12.5072	1.04888
ENSG00000145911.5_2	N4BP3	chr5:177540444-177553088	+	protein_coding	-1.20101	0.434972	0.0315044	0.484646	1.21111	2.41211	6.40254	0.930427	3.60497	1.25591	8.28618	1.85354	1.5353	1.31184
ENSG00000166046.10_3	TCP11L2	chr12:106695707-106740793	+	protein_coding	-1.20101	0.434972	0.0282441	0.477152	2.12496	3.32596	15.6885	5.24132	4.86043	1.77513	11.9945	3.52065	6.95703	3.62319
ENSG00000109906.13_3	ZBTB16	chr11:113930315-114121398	+	protein_coding	-1.19977	0.435344	0.0248504	0.458998	0.305595	1.50537	2.14646	0.048194	1.33931	0.27083	0.567643	0.50201	4.62972	0.166195
ENSG00000239264.8_3	TXNDC5	chr6:7881750-7911047	-	protein_coding	-1.19653	0.436323	0.0375258	0.504855	3.18317	4.3797	9.65653	7.05678	45.4441	9.2557	19.7113	7.04948	17.3202	9.23347
ENSG00000101577.9_3	LPIN2	chr18:2916992-3013313	-	protein_coding	-1.19647	0.43634	0.00870241	0.361392	1.84986	3.04633	5.64826	2.65246	6.16137	2.81763	5.23756	2.53597	14.683	2.42423
ENSG00000256039.1_3	LINC02446	chr12:10705962-10710648	+	lincRNA	-1.19634	0.436382	0.0289345	0.477922	0.507938	1.70428	2.02757	0.855973	2.64871	0.068539	0.6979	0.654765	5.01182	0.246005
ENSG00000130340.15_3	SNX9	chr6:158121419-158366109	+	protein_coding	-1.18043	0.441219	0.00956335	0.36415	3.19654	4.37697	21.6227	12.3203	14.1609	8.30516	30.5814	7.69636	16.2068	5.55304
ENSG00000176928.5_2	GCNT4	chr5:74321171-74326724	-	protein_coding	-1.17463	0.442997	0.0190601	0.431984	0.505591	1.68022	1.51305	0.158551	1.12348	0.596575	2.05188	0.523851	5.47697	0.441268
ENSG00000168490.13_2	PHYHIP	chr8:22077217-22089854	-	protein_coding	-1.16924	0.444656	0.0225459	0.4494	0.243461	1.4127	1.87196	0.102666	1.87124	0.0527125	3.47155	0.061849	0.362558	0.593457
ENSG00000167323.11_3	STIM1	chr11:3875757-4114440	+	protein_coding	-1.16801	0.445035	0.00726085	0.350955	2.00016	3.16817	8.90231	1.43298	5.42112	3.78114	9.20296	3.30849	9.06425	4.11019
ENSG00000163606.10_3	CD200R1	chr3:112640056-112693969	-	protein_coding	-1.16258	0.446712	0.00184193	0.27263	0.249653	1.41224	2.09981	0.134586	0.94352	0.207459	1.24846	0.318506	2.70418	0.106165
ENSG00000102547.18_2	CAB39L	chr13:49882786-50018262	-	protein_coding	-1.16229	0.446803	0.0160032	0.415395	0.973023	2.13531	3.70247	1.05008	2.27994	1.43099	7.14161	0.766884	1.96666	0.686068
ENSG00000166405.14_3	RIC3	chr11:8127640-8190602	-	protein_coding	-1.15751	0.448286	0.0375062	0.504855	0.251686	1.4092	0.855451	0.0101534	0.737415	0.035137	1.74523	0.782302	4.62222	0.0781856
ENSG00000007237.18_3	GAS7	chr17:9813926-10101868	-	protein_coding	-1.1557	0.448847	0.0376399	0.504855	1.34499	2.50069	8.50799	0.732151	6.55073	2.54876	3.71056	2.07644	2.03378	1.202
ENSG00000235863.3_2	B3GALT4	chr6:33244909-33252609	+	protein_coding	-1.14627	0.45179	0.030077	0.479766	1.41162	2.5579	4.89301	0.819799	2.4664	2.55902	7.53239	3.02051	5.89813	0.923671
ENSG00000177054.13_2	ZDHHC13	chr11:19138646-19197969	+	protein_coding	-1.14334	0.45271	0.0463943	0.532332	1.99814	3.14148	12.8374	2.38757	5.54902	2.38177	13.9068	2.90638	3.48857	4.69107
ENSG00000135604.9_2	STX11	chr6:144471663-144509507	+	protein_coding	-1.14135	0.453336	0.00825239	0.356725	1.4619	2.60325	4.52366	0.848361	6.59675	2.73719	3.24038	1.79164	6.66237	1.98616
ENSG00000164674.15_2	SYTL3	chr6:159071046-159185908	+	protein_coding	-1.13971	0.453852	0.0432719	0.518515	1.25599	2.3957	2.6699	1.43947	4.29511	0.928653	2.22328	1.67149	11.2427	1.58857
ENSG00000110944.8_2	IL23A	chr12:56727958-56734194	+	protein_coding	-1.13803	0.454379	0.0356104	0.504803	1.07447	2.2125	6.8617	0.771217	3.21987	0.819236	3.29432	0.498408	2.23895	3.07378
ENSG00000133056.13_3	PIK3C2B	chr1:204391756-204463852	-	protein_coding	-1.12087	0.459815	0.0202047	0.434886	2.06955	3.19042	5.98036	2.10505	5.76274	4.42376	11.4377	5.13513	10.828	2.00465
ENSG00000112078.13_2	KCTD20	chr6:36410544-36458920	+	protein_coding	-1.11442	0.461876	0.0106728	0.373693	2.63806	3.75249	16.5331	5.18676	15.4948	5.08236	14.8349	5.71468	6.2048	4.94272
ENSG00000135363.11_2	LMO2	chr11:33880122-33913836	-	protein_coding	-1.10961	0.463419	0.0152074	0.410606	1.54888	2.65849	5.70169	1.51691	4.5041	2.43533	3.26002	2.93247	9.1126	1.15546
ENSG00000164442.9_2	CITED2	chr6:139692944-139695757	-	protein_coding	-1.10791	0.463965	0.00633572	0.342721	2.43484	3.54275	13.0315	6.79706	9.85979	4.35902	13.7883	3.39847	7.18566	3.65073
ENSG00000172731.13_2	LRRC20	chr10:72058726-72142406	-	protein_coding	-1.1012	0.466129	0.0475609	0.536372	1.29158	2.39278	8.73606	0.793433	4.51194	1.61106	4.68716	1.3402	1.49235	2.27689
ENSG00000107960.10_2	STN1	chr10:105642300-105677963	-	protein_coding	-1.10119	0.466133	0.004386	0.312963	3.256	4.35719	25.304	8.58116	17.1031	7.24386	26.1546	9.42352	12.6445	9.11708
ENSG00000124570.17_2	SERPINB6	chr6:2948393-2972399	-	protein_coding	-1.09979	0.466585	0.011206	0.374898	2.66614	3.76593	16.0176	7.42954	12.2395	6.35114	15.0868	5.59144	8.44908	2.97388
ENSG00000096968.13_3	JAK2	chr9:4984390-5128183	+	protein_coding	-1.09673	0.467575	0.00725045	0.350955	2.3083	3.40503	10.1189	3.01833	6.74209	3.8858	9.88536	6.65689	12.4369	3.00342
ENSG00000106078.17_3	COBL	chr7:51083909-51384515	-	protein_coding	-1.0932	0.468721	0.00775758	0.354802	0.101252	1.19445	1.97078	0.0539469	0.850003	0.0193948	2.34164	0.0658007	0.493683	0.156333
ENSG00000144655.14_2	CSRNP1	chr3:39183346-39196053	-	protein_coding	-1.09245	0.468966	0.0491929	0.540952	2.55855	3.65099	8.43285	3.41709	19.6961	7.75268	6.04073	3.50468	17.117	5.91605
ENSG00000138764.14_3	CCNG2	chr4:78078304-78354542	+	protein_coding	-1.08984	0.469813	0.0289742	0.477943	2.4136	3.50344	16.9264	6.71653	5.2336	3.04528	13.1188	4.14885	9.4841	4.01395
ENSG00000132514.13_3	CLEC10A	chr17:6977856-6983626	-	protein_coding	-1.08769	0.470514	0.00472789	0.318188	0.643375	1.73107	2.77824	0.13855	2.71715	0.862301	1.91712	1.21863	1.96454	0.265361
ENSG00000150991.14_3	UBC	chr12:125396150-125401914	-	protein_coding	-1.08471	0.471487	0.0126747	0.389413	4.59912	5.68383	49.098	14.2906	54.4696	29.03	37.6362	20.4806	64.034	33.9833
ENSG00000112343.10_2	TRIM38	chr6:25963030-25991454	+	protein_coding	-1.08445	0.471572	0.00997985	0.367113	2.57778	3.66223	9.50674	2.90548	10.009	5.82551	10.791	6.88557	17.8365	5.04388
ENSG00000088538.12_2	DOCK3	chr3:50712672-51421629	+	protein_coding	-1.08253	0.472199	0.00224187	0.287484	0.13132	1.21385	2.42755	0	0.725059	0.080792	1.19046	0.191048	1.23513	0.118032
ENSG00000146477.5_2	SLC22A3	chr6:160769300-160873613	+	protein_coding	-1.08179	0.472443	0.0399744	0.512514	0.998993	2.08078	2.79924	0.155806	2.68364	2.88261	2.79623	1.28218	5.02815	0.557932
ENSG00000265972.5_2	TXNIP	chr1:145438469-145442635	+	protein_coding	-1.07946	0.473207	0.0238707	0.45709	5.6265	6.70595	115.615	46.6778	93.6398	48.9221	57.2723	58.0619	183.705	41.3701
ENSG00000131242.17_3	RAB11FIP4	chr17:29718642-29865236	+	protein_coding	-1.07614	0.474295	0.004229	0.311714	0.931733	2.00788	1.81156	0.82258	2.52707	0.963772	3.30382	0.848942	5.13069	1.00086
ENSG00000197329.11_2	PELI1	chr2:64319786-64371588	-	protein_coding	-1.06621	0.477572	0.000204978	0.219006	3.56057	4.62678	26.829	10.446	26.7161	10.4617	23.0554	12.6828	19.0796	9.79629
ENSG00000166925.8_3	TSC22D4	chr7:100060982-100076902	-	protein_coding	-1.065	0.477973	0.0353114	0.504081	2.69924	3.76424	11.9997	3.17104	10.1093	12.2889	12.6009	5.58173	16.3545	3.87681
ENSG00000113396.12_3	SLC27A6	chr5:127873706-128369335	+	protein_coding	-1.06402	0.478296	0.00705927	0.350955	0.209353	1.27338	2.02948	0.0221091	0.965777	0.0792908	2.2098	0.595884	0.786151	0.0149615
ENSG00000169100.13_2	SLC25A6	chrX:1505045-1511617	-	protein_coding	-1.05065	0.48275	0.0141613	0.401317	5.49703	6.54768	84.0597	73.8383	75.9414	48.5348	99.6042	33.6433	115.331	31.3918
ENSG00000170915.8_3	PAQR8	chr6:52226219-52272575	+	protein_coding	-1.04713	0.483931	0.0375859	0.504855	1.15666	2.20378	4.55672	2.35211	1.91739	0.762316	2.54951	1.44838	6.82776	0.707943
ENSG00000275927.1_4	AC009152.1	chr16:17539682-17540237	-	sense_intronic	-1.04503	0.484634	0.0160383	0.415395	0.608583	1.65362	1.00478	0	2.63036	0.686163	2.13695	0.935667	3.29169	0.656062
ENSG00000151726.13_3	ACSL1	chr4:185676749-185747972	-	protein_coding	-1.04002	0.48632	0.0378805	0.505133	2.78198	3.82201	13.3199	3.09135	20.8758	8.47806	14.0972	5.65657	7.45964	7.6697
ENSG00000095015.5_2	MAP3K1	chr5:56111401-56191979	+	protein_coding	-1.03655	0.487493	0.00602996	0.340039	3.35674	4.39329	20.6483	8.96589	14.9261	13.3893	24.044	9.72388	21.5843	6.16156
ENSG00000003249.13_2	DBNDD1	chr16:90071273-90086536	-	protein_coding	-1.02583	0.491127	0.0388188	0.507984	0.933705	1.95954	3.57352	0.589327	1.77098	0.582029	6.13341	1.65905	1.53127	0.991312
ENSG00000164938.13_2	TP53INP1	chr8:95938200-95961639	-	protein_coding	-1.02565	0.491191	0.028484	0.477152	2.86512	3.89077	13.6248	4.86195	18.3306	6.23054	7.74346	10.5084	18.5852	4.77722
ENSG00000006062.14_2	MAP3K14	chr17:43340488-43394406	-	protein_coding	-1.02453	0.491569	0.0314872	0.484646	2.03087	3.05541	4.40489	1.98943	7.72765	3.14719	5.62302	4.28503	14.2875	3.25622
ENSG00000198399.14_3	ITSN2	chr2:24425733-24583583	-	protein_coding	-1.02022	0.493042	0.00697578	0.350955	3.04737	4.06759	19.965	7.86394	13.4058	8.39952	12.4409	9.16186	18.4719	4.51694
ENSG00000110002.15_3	VWA5A	chr11:123986069-124018428	+	protein_coding	-1.01563	0.494613	0.00225862	0.287484	1.10246	2.11809	3.75073	0.87319	3.99026	0.855756	3.14291	2.04725	2.61617	1.00672
ENSG00000197324.8_3	LRP10	chr14:23340822-23350789	+	protein_coding	-1.01192	0.495888	0.0244973	0.457498	3.84895	4.86087	35.0843	9.41878	27.6924	16.6861	40.9626	14.2855	15.4104	14.3063
ENSG00000163328.13_2	GPR155	chr2:175296299-175351822	-	protein_coding	-1.01061	0.496338	0.0453921	0.529489	0.873107	1.88371	1.64899	0.786507	2.48972	0.786625	1.51559	1.27131	6.97456	0.552425
ENSG00000107864.14_2	CPEB3	chr10:93806449-94050844	-	protein_coding	-1.00996	0.49656	0.0253119	0.462068	1.04439	2.05435	6.30866	0.910566	2.50103	0.674313	3.38776	1.67985	1.65101	1.11089
ENSG00000120278.15_3	PLEKHG1	chr6:150921019-151164801	+	protein_coding	-1.00972	0.496642	0.00216264	0.287484	2.30419	3.31391	8.17858	3.42862	8.05056	4.27183	7.40267	4.8678	13.0114	3.34331
ENSG00000099785.10_2	MARCH2	chr19:8478154-8503901	+	protein_coding	-1.00808	0.497207	0.00545841	0.339133	2.14327	3.15135	7.94047	2.39243	8.87097	3.30504	7.66733	5.97665	7.14699	2.73779
ENSG00000103653.16_3	CSK	chr15:75074398-75095539	+	protein_coding	-1.00683	0.497638	0.0156439	0.412886	3.4522	4.45903	18.2564	11.2701	14.8888	13.6809	20.8141	8.13185	34.0594	7.72375
ENSG00000116191.17_3	RALGPS2	chr1:178694282-178890976	+	protein_coding	-1.00431	0.498509	0.0114239	0.376319	1.69959	2.7039	6.26187	2.21483	3.67289	3.22359	5.21063	2.76624	7.55166	1.17653
ENSG00000156049.6_2	GNA14	chr9:80037995-80263223	-	protein_coding	-1.00406	0.498595	0.0077892	0.355179	0.412661	1.41672	1.55294	0.0910505	2.09985	0.276198	0.969369	0.976178	2.25983	0.141049
ENSG00000075399.13_4	VPS9D1	chr16:89773542-89787394	-	protein_coding	-1.00349	0.498793	0.00900092	0.36415	1.81904	2.82253	5.86886	1.27334	5.86529	3.54649	7.50886	3.70801	5.24092	2.18542
ENSG00000148429.14_2	USP6NL	chr10:11495945-11653753	-	protein_coding	-1.00184	0.499364	0.00605382	0.340039	2.03504	3.03687	11.6113	3.28186	5.16734	2.82581	7.34839	3.76036	5.9871	2.61769
ENSG00000064687.12_1	ABCA7	chr19:1040100-1065571	+	protein_coding	-1.00061	0.49979	0.0211158	0.440536	2.02438	3.02499	5.41095	2.95908	7.31443	1.93209	5.04855	4.36147	12.6157	3.40088
ENSG00000060971.17_3	ACAA1	chr3:38144620-38178733	-	protein_coding	-0.999972	0.50001	0.000771908	0.232787	2.04442	3.04439	6.73133	2.71501	7.65897	3.27042	9.63966	3.06959	5.50368	3.48476
ENSG00000197976.11_2	AKAP17A	chrX:1710486-1721407	+	protein_coding	-0.994735	0.501828	0.0394144	0.510332	2.90544	3.90018	10.1423	8.42976	14.8313	9.00174	9.51862	5.07503	25.7814	4.50021
ENSG00000260402.1_3	AC133485.2	chr16:32274148-32276835	-	lincRNA	-0.993436	0.50228	0.0395238	0.510332	0.0506662	1.0441	2.09835	0	0.993725	0	1.92704	0	0	0.150822
ENSG00000152518.7_3	ZFP36L2	chr2:43449541-43453748	-	protein_coding	-0.99083	0.503188	0.0413233	0.515757	5.20021	6.19104	79.9762	38.9457	112.302	31.1846	37.2315	50.1138	80.2333	26.7983
ENSG00000173846.12_2	PLK3	chr1:45265897-45271662	+	protein_coding	-0.98682	0.504589	0.0153962	0.410915	2.41701	3.40383	9.74009	3.62839	14.0126	6.09285	6.26444	2.87749	9.71402	5.391
ENSG00000135960.9_2	EDAR	chr2:109510927-109605828	-	protein_coding	-0.982361	0.506151	0.0486626	0.538834	0.475216	1.45758	1.63229	0	0.43711	0.733326	2.76469	0.814588	2.99525	0.187297
ENSG00000188171.15_3	ZNF626	chr19:20802867-20844402	-	protein_coding	-0.976972	0.508045	0.0192563	0.432242	0.367844	1.34482	0.814078	0.143222	0.87771	0.389178	1.77772	0.424617	3.39892	0.225581
ENSG00000138744.14_4	NAAA	chr4:76834810-76862204	-	protein_coding	-0.974219	0.509015	0.00888757	0.362553	1.26463	2.23885	3.64182	2.34606	2.45432	1.34599	4.88262	1.45655	4.2629	0.728161
ENSG00000102882.11_3	MAPK3	chr16:30125426-30134827	-	protein_coding	-0.971271	0.510056	0.0354354	0.504566	3.25075	4.22202	24.4767	7.17561	17.5078	7.41374	25.1835	8.40578	8.82418	11.6879
ENSG00000122359.17_3	ANXA11	chr10:81910645-81965328	-	protein_coding	-0.969581	0.510654	0.00905819	0.36415	3.3953	4.36488	24.0387	7.36846	19.2569	15.1312	21.6696	8.6214	14.6753	8.43629
ENSG00000084676.15_2	NCOA1	chr2:24714783-24993571	+	protein_coding	-0.968134	0.511167	0.0250463	0.460702	2.86222	3.83035	16.6488	7.65189	11.0641	6.53945	11.1501	9.52114	14.8277	3.07327
ENSG00000221923.8_2	ZNF880	chr19:52873170-52889048	+	protein_coding	-0.966316	0.511811	0.0415887	0.515757	0.466388	1.4327	1.26745	0.211119	1.2359	0.577806	0.854828	0.526852	4.64746	0.248963
ENSG00000003147.17_2	ICA1	chr7:8152814-8302317	-	protein_coding	-0.961692	0.513454	0.00583826	0.340039	0.855571	1.81726	2.56019	1.34102	1.99509	0.688982	2.63208	1.21232	2.98259	0.225554
ENSG00000123104.11_3	ITPR2	chr12:26489448-26986131	-	protein_coding	-0.960224	0.513977	0.0275393	0.475591	3.0895	4.04973	13.459	12.2993	13.0909	9.26301	19.7525	6.75059	16.7914	3.96244
ENSG00000118596.11_3	SLC16A7	chr12:59989848-60183636	+	protein_coding	-0.954981	0.515848	0.000280328	0.223397	0.551328	1.50631	1.65976	0.544638	1.43111	0.418924	2.3178	0.643394	2.03584	0.280376
ENSG00000177105.9_3	RHOG	chr11:3848208-3862213	-	protein_coding	-0.953473	0.516388	0.0290829	0.478069	3.60555	4.55902	19.7328	6.89447	26.0655	16.7812	17.2757	8.49825	29.1063	15.4659
ENSG00000280138.1_4	AC027290.2	chr12:123354606-123373267	-	TEC	-0.950121	0.517589	0.0199008	0.432488	1.86156	2.81168	6.54001	1.52544	6.05914	3.24355	8.46671	2.18441	3.82255	4.11027
ENSG00000229891.1_2	LINC01315	chr22:42760406-42765242	-	lincRNA	-0.941745	0.520603	0.0366584	0.504855	0.412543	1.35429	1.81689	0.0609523	1.73479	0.273252	3.01549	0.709475	0.381313	0.359184
ENSG00000143409.15_2	MINDY1	chr1:150968562-150980851	-	protein_coding	-0.941519	0.520685	0.0237047	0.455504	1.90652	2.84803	8.30837	3.83551	4.32654	2.57531	8.69421	3.51105	4.59171	1.53304
ENSG00000165475.13_2	CRYL1	chr13:20977806-21099996	-	protein_coding	-0.936794	0.522393	0.0494193	0.541623	1.88079	2.81759	8.17931	1.44486	6.83886	5.35201	6.9496	2.88516	3.31822	2.04878
ENSG00000147526.19_3	TACC1	chr8:38585704-38710546	+	protein_coding	-0.935148	0.522989	0.00350716	0.298941	2.99506	3.93021	17.3004	7.26309	13.361	7.57824	9.94467	7.54277	17.7758	5.6723
ENSG00000121413.12_2	ZSCAN18	chr19:58595205-58629794	-	protein_coding	-0.930664	0.524617	0.00561159	0.340039	0.452409	1.38307	1.33449	0.19805	1.24393	0.519631	1.26035	0.579098	2.9085	0.219363
ENSG00000226251.5_3	AL451060.1	chr1:212398620-212412319	-	lincRNA	-0.930194	0.524788	0.0154422	0.410915	0.155747	1.08594	1.785	0	1.50498	0	1.30559	0.12248	0.262385	0.372018
ENSG00000008513.14_3	ST3GAL1	chr8:134467091-134584183	-	protein_coding	-0.925771	0.526399	0.0461661	0.532332	2.36091	3.28669	6.73196	1.61196	10.934	5.47008	7.10054	5.47906	11.1331	5.35968
ENSG00000183049.12_2	CAMK1D	chr10:12391481-12877545	+	protein_coding	-0.925425	0.526525	0.046229	0.532332	1.7607	2.68613	5.04175	1.91134	3.90013	1.73483	6.05547	1.46243	7.21337	5.72524
ENSG00000230438.6_2	SERPINB9P1	chr6:2854891-2881641	-	lincRNA	-0.923729	0.527145	0.0147862	0.406918	0.770168	1.6939	1.34459	0.493451	1.5872	0.955475	2.69478	0.998623	3.88845	0.449442
ENSG00000176531.10_2	PHLDB3	chr19:43979106-44009087	-	protein_coding	-0.920643	0.528274	0.0465382	0.532332	1.74914	2.66979	6.71422	1.00257	3.90149	1.94288	7.72485	3.23148	3.97008	4.12065
ENSG00000143365.17_3	RORC	chr1:151778547-151804348	-	protein_coding	-0.915602	0.530123	0.00874501	0.361392	0.196728	1.11233	1.57342	0.0789367	0.601676	0.0609877	2.0808	0.334555	0.720404	0.129385
ENSG00000148908.14_2	RGS10	chr10:121259340-121302220	-	protein_coding	-0.911599	0.531595	0.0493052	0.541122	3.3361	4.2477	17.8396	15.2785	13.4892	10.4247	14.3258	6.91087	30.1313	6.06932
ENSG00000159023.19_3	EPB41	chr1:29213603-29446558	+	protein_coding	-0.911286	0.531711	0.0063268	0.342721	2.36347	3.27475	8.72211	4.5851	8.07053	4.95002	6.24597	4.08115	12.7311	3.15321
ENSG00000174808.11_2	BTC	chr4:75669969-75719896	-	protein_coding	-0.909721	0.532288	0.0157469	0.414024	0.210643	1.12036	1.3023	0.293201	0.363972	0.147247	2.33579	0.169089	1.13249	0.033878
ENSG00000141404.15_3	GNAL	chr18:11688955-11885684	+	protein_coding	-0.905382	0.533891	0.0148932	0.408342	0.588589	1.49397	1.69604	0.170466	2.07947	0.297972	1.63989	1.58694	1.87165	0.301134
ENSG00000175155.8_3	YPEL2	chr17:57409050-57479090	+	protein_coding	-0.900528	0.535691	0.00660071	0.347584	0.841467	1.742	1.45773	1.4186	2.5592	0.636498	3.00822	0.812013	2.57053	0.437432
ENSG00000196782.12_2	MAML3	chr4:140637907-141075338	-	protein_coding	-0.899696	0.536	0.03237	0.489315	1.76764	2.66733	6.25786	3.26945	4.52096	2.24394	8.77578	3.04089	3.15734	1.40174
ENSG00000148154.9_2	UGCG	chr9:114659046-114697649	+	protein_coding	-0.898497	0.536445	0.0454172	0.529489	3.78046	4.67895	36.8698	8.71328	31.3081	10.4452	15.8628	18.6132	19.8683	15.3525
ENSG00000156299.13_3	TIAM1	chr21:32490734-32932290	-	protein_coding	-0.897082	0.536972	0.0288768	0.477776	2.88123	3.77831	13.4017	6.75112	14.6247	5.13468	18.2885	5.17054	7.1662	9.04314
ENSG00000135587.8_3	SMPD2	chr6:109761966-109765122	+	protein_coding	-0.8945	0.537934	0.0280414	0.477152	2.27318	3.16768	7.40519	6.39043	5.56571	3.11932	12.9772	3.59547	7.45318	2.90266
ENSG00000076513.16_3	ANKRD13A	chr12:110436991-110477568	+	protein_coding	-0.892352	0.538735	0.00215009	0.287484	3.03499	3.92734	14.0943	6.15326	11.585	6.90526	12.7442	7.5615	19.5213	8.32225
ENSG00000121671.11_2	CRY2	chr11:45868669-45904799	+	protein_coding	-0.889313	0.539871	0.0109997	0.373693	1.55107	2.44038	3.53939	1.82799	4.99163	2.71635	3.49686	1.07455	6.09672	2.38184
ENSG00000154556.17_3	SORBS2	chr4:186506598-186877806	-	protein_coding	-0.884973	0.541498	0.0437548	0.520637	0.364842	1.24981	2.15857	0.112454	0.347736	0.193086	2.49017	0.768272	1.15271	0.171684
ENSG00000166946.13_3	CCNDBP1	chr15:43477316-43489374	+	protein_coding	-0.883209	0.54216	0.0426284	0.517411	1.86823	2.75143	5.5356	1.16751	3.7944	4.27721	7.30816	3.80442	6.89829	2.23268
ENSG00000071073.12_2	MGAT4A	chr2:99235569-99347589	-	protein_coding	-0.881862	0.542666	0.0296186	0.478132	1.46872	2.35058	3.80534	1.9808	5.28675	2.20788	2.12616	2.10542	6.165	0.976237
ENSG00000085563.14_2	ABCB1	chr7:87132949-87342639	-	protein_coding	-0.881024	0.542982	0.014023	0.400548	0.590131	1.47115	1.69563	0.275074	1.8327	0.366763	1.3795	1.46125	2.25162	0.197302
ENSG00000265590.9_4	AP000275.2	chr21:33951132-33984591	-	protein_coding	-0.880062	0.543344	0.0283694	0.477152	0.0387839	0.918846	0.0347777	0	1.33308	0.113526	0.969076	0	1.68759	0
ENSG00000186810.7_2	CXCR3	chrX:70835766-70838367	-	protein_coding	-0.87666	0.544627	0.0408041	0.514324	0.533972	1.41063	1.68016	0.514555	1.5972	0.377259	0.55544	0.727103	3.61372	0.219964
ENSG00000149809.14_3	TM7SF2	chr11:64879317-64883856	+	protein_coding	-0.870436	0.546981	0.0248432	0.458998	1.31971	2.19015	4.7501	1.63135	2.38131	1.33262	6.13674	1.52766	2.12565	1.50236
ENSG00000130449.5_3	ZSWIM6	chr5:60628100-60841997	+	protein_coding	-0.867822	0.547973	0.0327693	0.492012	2.68434	3.55216	9.81089	3.00908	16.019	7.42548	11.1415	6.25555	7.47544	5.96562
ENSG00000163932.13_3	PRKCD	chr3:53190025-53226733	+	protein_coding	-0.865647	0.5488	0.0100044	0.367113	3.31183	4.17747	15.3863	7.70971	19.773	14.6838	15.9304	7.24037	17.6009	7.63846
ENSG00000147889.17_3	CDKN2A	chr9:21967752-21995300	-	protein_coding	-0.858232	0.551628	0.000474087	0.225838	0.178264	1.0365	0.802969	0.106112	1.24099	0.191659	1.49017	0.142133	0.759571	0.0888871
ENSG00000271046.1_3	AL512631.1	chr10:11721674-11722513	+	lincRNA	-0.855492	0.552677	0.0416872	0.515757	0.0681845	0.923676	0.921944	0	0.542662	0	0.230173	0.075009	2.55009	0.123803
ENSG00000072803.17_2	FBXW11	chr5:171288553-171433877	-	protein_coding	-0.854393	0.553098	0.0148152	0.407203	2.98859	3.84299	20.4149	5.695	12.3849	5.55095	12.0573	9.07796	10.3301	7.97839
ENSG00000255819.7_3	KLRC4-KLRK1	chr12:10524952-10562745	-	protein_coding	-0.85407	0.553222	0.0395027	0.510332	0.263542	1.11761	1.59773	0.0165812	0.842863	0	0.387206	0.66128	2.33819	0.229566
ENSG00000186815.12_3	TPCN1	chr12:113658855-113736390	+	protein_coding	-0.85151	0.554204	0.00153724	0.263729	2.56414	3.41565	9.38994	4.35681	7.67335	6.14025	12.1591	4.50297	9.93507	4.81178
ENSG00000154655.15_4	L3MBTL4	chr18:5954705-6415236	-	protein_coding	-0.848382	0.555407	0.0347153	0.500701	0.470088	1.31847	1.53451	1.22107	0.751314	0.114737	2.59116	0.224436	1.42719	0.214425
ENSG00000214652.5_2	ZNF727	chr7:63505821-63538927	+	protein_coding	-0.844752	0.556807	0.0209882	0.43997	0.270255	1.11501	1.17263	0.48171	0.374231	0	2.03179	0.30558	1.43141	0.093587
ENSG00000213366.12_3	GSTM2	chr1:110210644-110252173	+	protein_coding	-0.844533	0.556891	0.0105253	0.373693	0.487611	1.33214	1.12054	0.161457	1.03553	0.929744	2.02985	0.416841	2.07267	0.217078
ENSG00000175482.8_3	POLD4	chr11:67118248-67124443	-	protein_coding	-0.842969	0.557495	0.0456518	0.530002	1.60514	2.44811	3.43552	0.780473	3.74279	2.15234	4.12986	2.98682	7.21737	2.82812
ENSG00000136828.18_3	RALGPS1	chr9:129677053-129985445	+	protein_coding	-0.841928	0.557898	0.0235932	0.454934	0.551517	1.39344	1.58643	0.145013	1.04792	0.332201	2.79567	1.20591	1.36904	0.371272
ENSG00000233244.2	CYP4F59P	chr9:43027748-43032877	-	lincRNA	-0.841649	0.558006	0.0485095	0.538322	0.0432314	0.88488	0.66047	0	0.647639	0.077801	2.59315	0.045965	0.182861	0
ENSG00000196705.8_3	ZNF431	chr19:21324827-21378856	+	protein_coding	-0.841368	0.558114	0.00625691	0.341805	1.32438	2.16574	3.33849	1.22649	2.2205	2.03752	4.75837	1.37721	4.03795	1.44625
ENSG00000130222.10_2	GADD45G	chr9:92219928-92221470	+	protein_coding	-0.840108	0.558602	0.0476292	0.536372	0.749868	1.58998	2.39458	0.275569	2.91243	1.32132	0.720425	0.92848	2.59461	0.400476
ENSG00000107771.15_3	CCSER2	chr10:86088342-86278277	+	protein_coding	-0.839374	0.558886	0.00162384	0.269483	2.64828	3.48765	10.5378	4.01715	9.77078	4.58341	9.53218	6.82489	11.0965	6.04705
ENSG00000113441.15_3	LNPEP	chr5:96271098-96373219	+	protein_coding	-0.837387	0.559656	0.0432749	0.518515	3.36533	4.20272	14.9852	6.65592	12.3772	8.31985	16.0472	13.0535	30.5386	10.248
ENSG00000204370.9_3	SDHD	chr11:111957497-111990736	+	protein_coding	-0.83694	0.55983	0.0376105	0.504855	3.43783	4.27477	20.8365	11.2153	14.0414	8.07883	28.5455	7.24422	13.4668	14.0826
ENSG00000163531.15_3	NFASC	chr1:204797779-204991950	+	protein_coding	-0.835597	0.560351	0.0195715	0.432488	0.607338	1.44294	1.87663	0.195054	1.07983	1.34911	2.01399	0.599263	2.0298	0.19977
ENSG00000172164.13_3	SNTB1	chr8:121547985-121825513	-	protein_coding	-0.822807	0.565341	0.0145864	0.404979	1.07715	1.89996	2.47029	0.963706	1.51016	1.45162	3.1654	1.122	4.34636	0.939755
ENSG00000130383.7_3	FUT5	chr19:5865837-5870551	-	protein_coding	-0.819168	0.566769	0.0415832	0.515757	0.123552	0.94272	1.82757	0.0739391	0.657574	0.073715	1.63756	0.085841	0.10423	0.124958
ENSG00000137449.15_2	CPEB2	chr4:15004298-15071777	+	protein_coding	-0.816147	0.567957	0.0196018	0.432488	1.44441	2.26056	3.77572	0.975968	3.26824	2.17252	6.10361	2.0318	2.64095	1.8864
ENSG00000279913.1_4	AP001962.1	chr4:100765295-100765853	+	TEC	-0.811214	0.569902	0.0179669	0.426332	0.726873	1.53809	2.16055	0.21789	1.15806	0.583555	1.7571	1.26729	2.78236	0.715913
ENSG00000177042.14_3	TMEM80	chr11:695428-705028	+	protein_coding	-0.810625	0.570135	0.0218104	0.445608	1.35404	2.16466	5.19122	1.58078	1.654	1.54139	3.84012	1.54831	4.08138	1.55476
ENSG00000071205.11_2	ARHGAP10	chr4:148653214-148993931	+	protein_coding	-0.808752	0.570875	0.0372104	0.504855	1.94693	2.75568	7.75051	3.53499	3.96224	3.08678	9.06649	2.03927	3.75976	2.92295
ENSG00000138449.10_3	SLC40A1	chr2:190425305-190448484	-	protein_coding	-0.807109	0.571526	0.0334345	0.494892	2.65983	3.46694	13.6169	4.40352	10.1161	7.17565	7.71635	7.64821	9.55535	3.17477
ENSG00000258461.5_4	AC012651.1	chr15:42640301-42704515	+	protein_coding	-0.806702	0.571687	0.0181381	0.426332	1.02225	1.82895	1.79638	1.20277	2.20968	0.91382	2.75414	1.75461	3.72832	0.46547
ENSG00000140459.17_3	CYP11A1	chr15:74630100-74660081	-	protein_coding	-0.806341	0.57183	0.0428636	0.518195	0.0228355	0.829176	1.38365	0	0.469112	0	1.69737	0.0653607	0.0548507	0
ENSG00000150455.13_2	TIRAP	chr11:126152960-126168740	+	protein_coding	-0.800478	0.574159	0.00336622	0.298941	1.10872	1.9092	2.02863	1.19373	2.35013	1.34296	2.88865	1.18803	4.04424	0.923217
ENSG00000173559.12_2	NABP1	chr2:192542794-192561385	+	protein_coding	-0.7977	0.575265	0.0142744	0.402438	2.68135	3.47905	7.31768	6.17408	10.673	4.27245	9.27037	6.92243	14.5031	4.64972
ENSG00000003400.14_4	CASP10	chr2:202047604-202094129	+	protein_coding	-0.791386	0.577789	0.0129351	0.391375	1.06315	1.85454	2.41156	0.469656	2.94675	1.41551	2.34217	1.92952	2.80069	0.832903
ENSG00000104964.14_2	AES	chr19:3052908-3063105	-	protein_coding	-0.790737	0.578049	0.0422999	0.515936	3.7729	4.56364	20.2883	8.24318	16.7386	13.7755	23.2116	19.1446	33.2044	11.6912
ENSG00000120910.14_3	PPP3CC	chr8:22298332-22398655	+	protein_coding	-0.787721	0.579259	0.0467789	0.532332	2.39331	3.18103	6.24871	3.95175	7.60478	3.49346	5.6739	5.6869	15.2539	4.11992
ENSG00000136279.20_3	DBNL	chr7:44084239-44109055	+	protein_coding	-0.782866	0.581211	0.0192016	0.432242	3.2282	4.01106	12.9776	5.93026	11.7684	9.54188	17.0155	11.4096	20.0176	7.50568
ENSG00000162923.14_2	WDR26	chr1:224572845-224624735	-	protein_coding	-0.773772	0.584886	0.0336555	0.495331	3.85609	4.62986	33.1116	21.4241	22.2221	12.1189	24.9202	11.4483	17.3006	11.008
ENSG00000182983.14_3	ZNF662	chr3:42947223-42959133	+	protein_coding	-0.773082	0.585166	0.0219488	0.445608	0.495422	1.2685	1.33215	0.219585	0.629852	0.541193	2.35228	0.732625	1.64354	0.212756
ENSG00000181444.12_2	ZNF467	chr7:149461271-149470568	-	protein_coding	-0.772863	0.585255	0.0480055	0.536372	0.913502	1.68637	2.35666	0.259672	2.49781	1.17202	1.10201	1.5679	3.34759	0.791701
ENSG00000129353.14_3	SLC44A2	chr19:10713133-10755235	+	protein_coding	-0.769364	0.586676	0.00381698	0.303366	3.80613	4.5755	24.1805	10.0091	18.2731	13.0836	27.0951	15.4169	22.7027	14.0412
ENSG00000090238.11_3	YPEL3	chr16:30103635-30108236	-	protein_coding	-0.765842	0.58811	0.0310766	0.483255	2.24502	3.01086	10.0201	3.24838	5.67518	3.64718	4.92293	5.63674	8.68839	2.85391
ENSG00000113282.13_2	CLINT1	chr5:157212751-157286183	-	protein_coding	-0.761878	0.589728	0.0304834	0.481102	3.33756	4.09943	23.6111	6.70802	12.8761	7.73175	17.6561	11.8292	12.5515	11.0941
ENSG00000168216.10_3	LMBRD1	chr6:70385694-70507003	-	protein_coding	-0.761588	0.589847	0.00908918	0.36415	3.35239	4.11397	18.7523	7.99288	11.5265	7.66567	19.1779	10.7016	17.0052	10.9324
ENSG00000118620.12_3	ZNF430	chr19:21203426-21242856	+	protein_coding	-0.755956	0.592154	0.0403017	0.513736	1.59577	2.35173	3.81459	3.06037	2.34036	1.27793	4.91733	1.94968	6.13321	2.05929
ENSG00000277595.1_4	AC007546.1	chr12:110470050-110470608	+	sense_intronic	-0.753204	0.593284	0.0288049	0.477776	0.976866	1.73007	1.93983	1.0111	2.20208	0.884618	1.38101	1.26428	4.40377	0.74854
ENSG00000177189.12_2	RPS6KA3	chrX:20168029-20285218	-	protein_coding	-0.752242	0.59368	0.0354942	0.504566	2.83978	3.59202	10.8477	5.37512	10.4171	7.17862	6.97716	6.4905	18.5969	5.72597
ENSG00000076344.15_3	RGS11	chr16:318300-325980	-	protein_coding	-0.749171	0.594945	0.0223823	0.449013	0.118513	0.867684	0.928528	0.0959801	0.248873	0.147224	1.7952	0.087678	0.646792	0.0156705
ENSG00000112419.14_3	PHACTR2	chr6:143857982-144152322	+	protein_coding	-0.74514	0.59661	0.0367953	0.504855	2.73489	3.48003	16.4176	6.05947	8.19584	4.81841	11.2847	7.18503	6.87817	4.84163
ENSG00000267093.1	CTD-2105E13.13	chr19:55911113-55911787	-	lincRNA	-0.745096	0.596628	0.0232187	0.454934	0.396159	1.14126	1.74243	0.383159	0.683809	0.865971	1.45109	0.162106	1.09132	0
ENSG00000231335.1_4	AC121158.1	chr4:77558776-77565521	+	sense_intronic	-0.744291	0.596961	0.0298031	0.47835	0.047805	0.792096	1.13676	0.030063	0.326065	0	1.58717	0.06541	0.226402	0.040357
ENSG00000136546.13_2	SCN7A	chr2:167260083-167350757	-	protein_coding	-0.742678	0.597629	0.0395735	0.510332	0.180069	0.922747	1.66143	0.0604801	0.502388	0.0752165	0.301361	0.441003	1.48201	0.00267904
ENSG00000088387.18_3	DOCK9	chr13:99445683-99738879	-	protein_coding	-0.740993	0.598327	0.0405418	0.513846	3.58632	4.32731	26.1256	9.11105	16.818	15.9683	23.7855	9.94042	12.5572	10.089
ENSG00000196954.13_3	CASP4	chr11:104813593-104840163	-	protein_coding	-0.7406	0.59849	0.0296893	0.478334	2.47965	3.22025	7.53027	2.79217	8.48828	4.74472	6.74113	7.05321	11.0397	4.51661
ENSG00000177570.13_2	SAMD12	chr8:119201698-119634234	-	protein_coding	-0.738717	0.599272	0.0262585	0.469663	1.05829	1.79701	2.76325	0.480164	1.62804	1.48093	3.78369	1.16051	2.0822	1.37046
ENSG00000135063.17_3	FAM189A2	chr9:71939488-72007371	+	protein_coding	-0.737608	0.599733	0.00346997	0.298941	0.318642	1.05625	1.04074	0.317462	0.748366	0.215638	1.63065	0.446018	0.992362	0.0446398
ENSG00000166439.5_3	RNF169	chr11:74459913-74553458	+	protein_coding	-0.737449	0.599799	0.021772	0.445608	3.22647	3.96392	20.2555	10.2626	11.676	8.72425	16.5534	9.09689	11.5377	5.94018
ENSG00000125652.7_2	ALKBH7	chr19:6372444-6375262	+	protein_coding	-0.733347	0.601507	0.0430909	0.518309	2.73607	3.46942	9.25268	4.43385	8.06074	4.47915	15.8787	8.81533	8.59974	5.74275
ENSG00000157625.15_2	TAB3	chrX:30845559-30993201	-	protein_coding	-0.732546	0.601841	0.0410161	0.515567	2.15612	2.88866	9.75225	4.90599	5.4461	4.02026	6.8163	2.15472	4.55265	3.21933
ENSG00000197892.12_2	KIF13B	chr8:28924796-29120641	-	protein_coding	-0.727142	0.604099	0.00230855	0.288765	2.22846	2.9556	8.60463	3.16287	6.47285	3.62592	6.40541	4.65878	5.81374	3.4261
ENSG00000105516.10_2	DBP	chr19:49133287-49140695	-	protein_coding	-0.724251	0.605311	0.0367282	0.504855	1.04964	1.77389	2.22368	0.584523	2.618	1.08755	1.63934	2.16704	3.44286	0.752687
ENSG00000005810.17_1	MYCBP2	chr13:77618790-77901185	-	protein_coding	-0.724046	0.605397	0.0465725	0.532332	4.15761	4.88165	24.717	11.5328	20.8557	24.5688	31.684	16.9526	40.1127	16.6349
ENSG00000160685.13_2	ZBTB7B	chr1:154975106-154990998	+	protein_coding	-0.722383	0.606095	0.00563717	0.340039	2.77039	3.49277	11.3459	6.00316	9.32456	6.34971	13.5471	5.91711	7.66056	5.08684
ENSG00000279901.1_4	AC092117.2	chr16:2733107-2734765	+	TEC	-0.722368	0.606102	0.0197957	0.432488	0.874176	1.59654	1.42301	0.720331	3.10017	0.86876	1.36492	1.25576	2.56007	0.55652
ENSG00000144746.6_2	ARL6IP5	chr3:69134095-69155217	+	protein_coding	-0.722289	0.606135	0.00238378	0.288765	4.04521	4.7675	25.202	11.8828	25.2185	19.0286	25.1671	15.7411	29.6154	16.1976
ENSG00000177666.16_3	PNPLA2	chr11:818902-825573	+	protein_coding	-0.721469	0.60648	0.00524644	0.332164	2.86716	3.58863	9.41598	5.22255	10.8849	6.53019	9.87728	5.84302	14.557	7.83858
ENSG00000159733.13_2	ZFYVE28	chr4:2271309-2420390	-	protein_coding	-0.718829	0.607591	0.0127729	0.390001	0.58565	1.30448	0.999587	0.250196	1.92547	0.535517	1.24845	1.02244	1.82962	0.306423
ENSG00000099822.2_2	HCN2	chr19:589893-617159	+	protein_coding	-0.71581	0.608863	0.00173119	0.270709	0.222944	0.938753	1.22576	0	0.579111	0.176206	1.04098	0.200904	0.882099	0.313588
ENSG00000203815.2	AL358813.2	chr1:149675978-149676609	+	protein_coding	-0.714989	0.60921	0.043253	0.518515	0.794549	1.50954	1.8007	0.961699	1.26221	1.02788	1.32522	0.836609	3.46069	0.238914
ENSG00000163788.13_2	SNRK	chr3:43328004-43466256	+	protein_coding	-0.714695	0.609334	0.0412068	0.515567	1.57499	2.28969	3.47795	1.63723	5.11853	1.41082	2.56429	3.5573	4.8527	1.71929
ENSG00000104044.15_3	OCA2	chr15:28000021-28344504	-	protein_coding	-0.712549	0.610241	0.00393716	0.305842	0.0655768	0.778126	0.798368	0	0.552257	0.074675	1.25187	0.00904326	0.375853	0.106052
ENSG00000227124.8_3	ZNF717	chr3:75758794-75834734	-	protein_coding	-0.711079	0.610863	0.0183317	0.427401	0.196542	0.907621	0.671548	0.0669766	0.465791	0.174267	0.738001	0.124559	1.90833	0.223927
ENSG00000256229.7_2	ZNF486	chr19:20278037-20311299	+	protein_coding	-0.709767	0.611419	0.0341833	0.498216	0.630353	1.34012	1.08919	0.986595	1.08864	0.425511	1.38937	0.621289	2.94039	0.25049
ENSG00000136874.10_3	STX17	chr9:102668915-102732623	+	protein_coding	-0.70764	0.612321	0.0197698	0.432488	2.39938	3.10702	5.03143	4.22705	6.41044	4.562	10.6344	4.39295	9.59784	3.94114
ENSG00000131849.11_2	ZNF132	chr19:58944181-58951589	-	protein_coding	-0.706367	0.612862	0.0233883	0.454934	0.370799	1.07717	0.756089	0.149597	0.616958	0.343988	1.26642	0.56118	2.07929	0.159024
ENSG00000163466.15_2	ARPC2	chr2:219081817-219119079	+	protein_coding	-0.706358	0.612865	0.0480531	0.53652	4.98839	5.69475	56.9549	17.8895	52.7521	42.4499	53.8245	30.7996	41.1404	37.9035
ENSG00000214655.10_3	ZSWIM8	chr10:75545340-75561555	+	protein_coding	-0.705256	0.613334	0.00388979	0.30432	2.72715	3.43241	8.93077	4.79939	9.09965	7.04937	12.2436	6.17135	9.2267	4.74212
ENSG00000163273.3_2	NPPC	chr2:232786530-232791113	-	protein_coding	-0.705244	0.613339	0.018637	0.428684	0.233834	0.939078	1.88924	0.207369	0.717435	0.055548	0.448057	0.288857	0.880672	0.164236
ENSG00000166398.12_3	KIAA0355	chr19:34745442-34846491	+	protein_coding	-0.704278	0.61375	0.0161119	0.415395	2.21024	2.91452	6.00186	3.98713	6.1226	3.77124	4.90202	4.04108	9.97933	2.82286
ENSG00000151502.10_2	VPS26B	chr11:134094539-134117686	+	protein_coding	-0.701441	0.614958	0.00753914	0.353299	2.26472	2.96616	5.89078	4.57915	6.5044	5.04884	7.83384	3.02043	7.16347	2.93076
ENSG00000111846.16_4	GCNT2	chr6:10492456-10629601	+	protein_coding	-0.701323	0.615008	0.00789266	0.356192	0.581187	1.28251	1.48766	0.248912	0.990128	0.262821	1.58025	0.867058	1.74134	0.701327
ENSG00000148341.17_2	SH3GLB2	chr9:131769315-131790582	-	protein_coding	-0.696784	0.616946	0.0430775	0.518309	2.3491	3.04588	8.7867	4.6182	5.33531	2.49265	10.1397	5.20482	5.73486	4.53494
ENSG00000140396.12_4	NCOA2	chr8:71021997-71316040	-	protein_coding	-0.696098	0.617239	0.023154	0.454934	3.00374	3.69984	14.8707	5.44247	8.75589	8.65708	14.5168	8.69555	10.8683	5.86116
ENSG00000235314.1_2	LINC00957	chr7:44078770-44081905	+	lincRNA	-0.695888	0.617329	0.0181746	0.426724	0.724464	1.42035	1.54945	0.196897	1.18179	0.857038	1.63331	0.68469	2.50357	0.990413
ENSG00000102699.5_2	PARP4	chr13:24995064-25086948	-	protein_coding	-0.693608	0.618306	0.0471831	0.534451	4.01234	4.70595	24.0926	14.2934	22.5769	26.8102	27.21	12.3471	26.8032	10.9467
ENSG00000137714.2_2	FDX1	chr11:110300607-110335605	+	protein_coding	-0.690291	0.619729	0.00261207	0.290305	1.87807	2.56836	5.32937	3.23405	4.62802	3.21138	5.08486	1.85072	4.71019	2.59161
ENSG00000076770.14_3	MBNL3	chrX:131503345-131623996	-	protein_coding	-0.687538	0.620913	0.0154227	0.410915	2.04609	2.73363	6.55751	3.16462	3.77717	3.49876	7.28473	3.66311	5.54318	2.32962
ENSG00000125952.18_2	MAX	chr14:65472892-65569413	-	protein_coding	-0.686881	0.621196	0.00548038	0.339133	3.31498	4.00187	15.5722	9.22861	12.4705	6.57637	15.5145	9.85866	16.8688	10.657
ENSG00000173597.8_2	SULT1B1	chr4:70586880-70653679	-	protein_coding	-0.68627	0.621459	0.0415742	0.515757	0.210168	0.896438	1.20872	0.136649	0.719454	0.0644828	0.171393	0.287642	1.6989	0.149496
ENSG00000187531.13_3	SIRT7	chr17:79869815-79879199	-	protein_coding	-0.68396	0.622454	0.0275364	0.475591	2.24463	2.92859	6.81393	2.86958	5.39754	4.96821	8.36594	2.55414	6.17698	5.14558
ENSG00000227486.1_4	AL445472.1	chrX:55934556-56041606	+	lincRNA	-0.681085	0.623696	0.0291058	0.478069	0.75453	1.43562	1.50985	0.419846	0.960953	0.696649	2.185	1.28038	2.41529	0.474703
ENSG00000182054.9_2	IDH2	chr15:90626277-90645736	-	protein_coding	-0.677488	0.625253	0.0271063	0.474273	4.46329	5.14078	47.5711	21.7055	29.5307	17.1276	39.5599	20.7935	24.7574	25.396
ENSG00000183826.16_3	BTBD9	chr6:38136227-38607924	-	protein_coding	-0.677245	0.625358	0.0286213	0.477152	1.59061	2.26786	3.87294	2.97863	2.76111	1.4682	3.28515	2.00682	5.85017	1.78657
ENSG00000117560.7_2	FASLG	chr1:172628158-172636014	+	protein_coding	-0.676288	0.625773	0.0150116	0.410029	0.464016	1.1403	1.17227	0.712115	0.94369	0.334244	0.818363	0.312923	2.07497	0.207045
ENSG00000170473.16_2	PYM1	chr12:56295197-56326402	-	protein_coding	-0.674622	0.626496	0.0308729	0.482975	2.39598	3.07061	7.91389	4.23556	5.85147	3.04386	11.107	4.99965	5.73737	5.04181
ENSG00000155744.9_2	FAM126B	chr2:201838441-201936394	-	protein_coding	-0.670258	0.628394	0.00267954	0.290305	2.0492	2.71946	6.1956	2.61925	5.78943	3.35598	5.28534	4.18185	5.12806	2.59163
ENSG00000255455.2_3	AP003486.1	chr11:130736149-130740142	-	lincRNA	-0.666153	0.630185	0.0400949	0.512867	0.958961	1.62511	1.5704	0.719963	1.66739	1.05144	1.57895	1.17322	4.12037	0.862175
ENSG00000183943.5_2	PRKX	chrX:3522411-3631649	-	protein_coding	-0.665239	0.630584	0.0417219	0.515757	2.59325	3.25849	12.0199	7.2327	5.68161	4.59203	9.72213	4.8112	7.99177	3.95691
ENSG00000213988.10_3	ZNF90	chr19:20188803-20237885	+	protein_coding	-0.662871	0.63162	0.024038	0.457498	0.107001	0.769872	0.523531	0.0538474	0.398803	0.0961056	0.474592	0.0733958	1.68992	0.0850563
ENSG00000196263.7_3	ZNF471	chr19:57019212-57041590	+	protein_coding	-0.662376	0.631837	0.0180766	0.426332	0.328841	0.991216	0.946423	0.0223342	0.522877	0.427218	1.70302	0.426335	0.948913	0.195801
ENSG00000160408.14_3	ST6GALNAC6	chr9:130647600-130667687	-	protein_coding	-0.661006	0.632437	0.04513	0.527263	1.37486	2.03587	1.96109	2.65526	3.04709	1.26095	3.03556	1.46854	4.84698	1.21744
ENSG00000133112.16_2	TPT1	chr13:45907606-45915505	-	protein_coding	-0.660912	0.632478	0.00964819	0.36415	5.26575	5.92667	51.8928	47.0104	57.4902	35.6429	57.7622	29.3205	74.3075	40.0712
ENSG00000170500.12_3	LONRF2	chr2:100889753-100939195	-	protein_coding	-0.65727	0.634077	0.0188628	0.430875	0.0667006	0.72397	0.551575	0.126674	0.322313	0.0398039	0.457746	0.0269893	1.48862	0
ENSG00000112406.4_2	HECA	chr6:139456249-139501939	+	protein_coding	-0.655176	0.634998	0.0276791	0.477056	3.82832	4.4835	22.213	11.7162	19.8329	9.64372	17.4663	18.4669	27.0418	14.4528
ENSG00000115540.14_3	MOB4	chr2:198380295-198418423	+	protein_coding	-0.654696	0.635209	0.0214411	0.44436	2.73866	3.39336	11.1386	6.0895	6.17168	5.02155	9.42919	5.21554	12.4267	6.47952
ENSG00000102218.5_2	RP2	chrX:46696375-46741793	+	protein_coding	-0.653504	0.635734	0.0477568	0.536372	2.07269	2.72619	7.00942	2.48949	5.87068	3.7925	6.71617	2.32466	3.51502	4.6324
ENSG00000114738.10_2	MAPKAPK3	chr3:50648951-50686728	+	protein_coding	-0.653421	0.635771	0.0455544	0.52996	3.04456	3.69798	12.1499	4.86269	11.4641	7.88402	17.1234	7.46484	8.54974	9.51212
ENSG00000204178.9_2	TMEM57	chr1:25757349-25826700	+	protein_coding	-0.652971	0.635969	0.0175588	0.425263	3.17399	3.82696	15.9666	6.92942	10.3677	7.8162	17.5062	9.1506	10.364	8.35072
ENSG00000132471.11_3	WBP2	chr17:73841780-73852588	-	protein_coding	-0.651001	0.636838	0.0484992	0.538322	2.92259	3.57359	10.5457	4.21835	11.7435	7.33009	9.36295	5.46979	12.1776	10.7509
ENSG00000047644.18_3	WWC3	chrX:9983602-10112518	+	protein_coding	-0.640582	0.641454	0.0357396	0.504803	2.5989	3.23948	8.4599	4.75269	8.46483	8.56491	7.61441	4.40908	9.31576	3.52599
ENSG00000129657.14_3	SEC14L1	chr17:75082798-75213183	+	protein_coding	-0.640531	0.641477	0.0136227	0.397957	2.7214	3.36193	9.03174	4.45715	11.2498	4.68845	7.2852	6.56976	9.9738	7.05096
ENSG00000203685.9_3	STUM	chr1:226736501-226796915	+	protein_coding	-0.640519	0.641482	0.0287156	0.477272	0.0678553	0.708374	0.956259	0.0794773	1.04215	0.0633238	0.042118	0.0321251	0.712126	0.0188131
ENSG00000143869.6_2	GDF7	chr2:20866424-20879005	+	protein_coding	-0.632811	0.644919	0.0165773	0.421447	0.089046	0.721857	0.413625	0	0.244799	0.080027	0.93022	0.130272	1.17852	0.048587
ENSG00000123933.16_3	MXD4	chr4:2249159-2264021	-	protein_coding	-0.631738	0.645399	0.046147	0.532332	2.0728	2.70454	3.93417	3.72374	4.44186	2.933	5.48358	3.55444	9.37069	2.70213
ENSG00000033800.13_2	PIAS1	chr15:68346517-68490941	+	protein_coding	-0.631694	0.645418	0.0358012	0.504803	2.49253	3.12423	7.17667	5.70414	5.86873	3.95917	6.92612	5.32887	11.9846	3.76682
ENSG00000272916.5_4	AC022400.6	chr10:75556272-75571409	-	protein_coding	-0.629856	0.646241	0.0375533	0.504855	0.447308	1.07716	0.688844	0.350775	0.544472	0.273697	1.5398	0.309403	1.99134	0.53423
ENSG00000102981.9_2	PARD6A	chr16:67694849-67696681	+	protein_coding	-0.62954	0.646383	0.039978	0.512514	0.289372	0.918912	0.574498	0.030642	0.784716	0.488151	0.553502	0.197765	1.92723	0.214263
ENSG00000198121.13_3	LPAR1	chr9:113635543-113800738	-	protein_coding	-0.623128	0.649262	0.0285212	0.477152	1.90975	2.53287	3.78915	2.51714	5.3637	4.24093	4.80686	2.95673	5.3383	1.73292
ENSG00000166441.12_3	RPL27A	chr11:8703958-8736306	+	protein_coding	-0.623099	0.649275	0.0217995	0.445608	4.78094	5.40404	36.8052	33.8011	36.3333	22.0211	40.937	21.5479	53.3083	30.6229
ENSG00000173281.4_2	PPP1R3B	chr8:8993765-9009084	-	protein_coding	-0.62208	0.649734	0.0341749	0.498216	2.24347	2.86555	6.35433	5.22936	6.87004	3.86929	7.1829	2.19462	4.95714	4.18895
ENSG00000172375.12_2	C2CD2L	chr11:118972908-118989254	+	protein_coding	-0.6203	0.650535	0.00986	0.367113	1.04913	1.66943	1.71115	1.25387	2.45958	0.950522	1.67894	1.28815	3.07435	0.822709
ENSG00000145700.9_2	ANKRD31	chr5:74364100-74532703	-	protein_coding	-0.620293	0.650539	0.0313528	0.484213	0.25916	0.879452	0.645168	0.109287	0.484855	0.18202	1.819	0.122707	0.663323	0.393555
ENSG00000119801.12_2	YPEL5	chr2:30369807-30383399	+	protein_coding	-0.613759	0.653492	0.021708	0.445608	3.45551	4.06927	18.6205	11.0117	11.3368	7.76103	15.2895	10.0074	19.1405	11.5027
ENSG00000169239.12_3	CA5B	chrX:15706953-15806532	+	protein_coding	-0.613507	0.653606	0.0195013	0.432488	0.841387	1.45489	1.55527	1.23305	1.42833	0.535947	1.5335	1.0093	2.59256	0.495587
ENSG00000279410.1_4	AC099494.1	chr16:17286720-17288089	-	TEC	-0.60717	0.656483	0.00338771	0.298941	0.424154	1.03132	0.766879	0.287146	1.05967	0.513082	0.972763	0.443045	1.43086	0.153353
ENSG00000083223.17_2	ZCCHC6	chr9:88902648-88969369	-	protein_coding	-0.606641	0.656724	0.00729128	0.350955	3.46392	4.07056	18.8401	10.4775	14.4102	8.19105	15.9594	9.19216	14.3701	12.7877
ENSG00000172932.14_3	ANKRD13D	chr11:67056018-67069956	+	protein_coding	-0.605732	0.657138	0.0377628	0.505133	2.24592	2.85166	4.45412	3.9558	7.02502	5.11333	5.71182	2.59216	8.24113	3.65173
ENSG00000171159.4_2	C9orf16	chr9:130922539-130926207	+	protein_coding	-0.605534	0.657228	0.0166035	0.421447	3.09597	3.7015	11.6011	6.61769	10.1849	5.97738	13.8059	10.6758	12.7271	7.61222
ENSG00000122223.12_4	CD244	chr1:160799950-160832645	-	protein_coding	-0.604617	0.657646	0.00492835	0.32381	0.329639	0.934257	0.828939	0.223831	0.804186	0.256954	1.25589	0.544233	0.791263	0.0499577
ENSG00000143891.16_3	GALM	chr2:38893052-38968379	+	protein_coding	-0.603192	0.658296	0.044773	0.525276	1.33356	1.93676	2.90566	1.2493	3.56305	2.27463	1.62233	1.63326	3.59674	1.08003
ENSG00000148832.15_3	PAOX	chr10:135192738-135205198	+	protein_coding	-0.602852	0.658451	0.0343683	0.499915	1.66691	2.26977	3.91028	1.66876	3.02346	2.04095	5.69422	3.19925	3.08945	1.98314
ENSG00000175104.14_2	TRAF6	chr11:36508577-36531822	-	protein_coding	-0.600709	0.65943	0.025568	0.464036	2.12065	2.72136	4.99382	2.55585	3.99483	3.32082	6.85064	4.33612	7.04839	3.36292
ENSG00000280551.1_4	AC096745.2	chr4:119963179-119965092	+	TEC	-0.599285	0.660081	0.0313607	0.484213	0.278934	0.878219	0.934263	0.194972	0.551159	0.392703	0.447819	0.267633	1.62781	0.027213
ENSG00000163820.14_2	FYCO1	chr3:45959391-46037316	-	protein_coding	-0.59679	0.661223	0.00767348	0.353777	2.66803	3.26482	8.30794	5.44243	7.38007	4.58921	8.75621	7.06642	10.2164	4.61759
ENSG00000168329.13_3	CX3CR1	chr3:39304985-39323226	-	protein_coding	-0.596649	0.661288	0.0308206	0.482944	0.44096	1.03761	1.07106	0.113161	1.275	0.40987	1.03854	0.993695	0.848896	0.0853576
ENSG00000253586.1_4	AC067817.1	chr8:38657161-38659814	+	sense_intronic	-0.595703	0.661722	0.00425014	0.311714	0.749497	1.3452	1.55935	0.513605	1.78868	0.765128	1.14914	1.01347	1.71638	0.485081
ENSG00000261220.2_3	AC103706.1	chr8:134585426-134586104	+	lincRNA	-0.594082	0.662466	0.0238136	0.456796	0.308444	0.902526	0.584431	0.056105	0.701706	0.117901	0.737606	0.468302	1.6064	0.356681
ENSG00000184709.7_3	LRRC26	chr9:140063210-140064503	-	protein_coding	-0.593544	0.662713	0.0375008	0.504855	0.0816635	0.675208	0.998639	0	0.414815	0	1.06993	0.202207	0.110813	0.043166
ENSG00000080822.16_3	CLDND1	chr3:98216756-98241910	-	protein_coding	-0.593047	0.662941	0.0230611	0.454934	3.21617	3.80921	15.424	10.5895	13.1441	9.99028	13.0448	6.02809	10.8354	7.33181
ENSG00000254281.1_3	AP003354.2	chr8:103991013-104012412	+	lincRNA	-0.590132	0.664282	0.0395497	0.510332	0.194112	0.784244	0.428812	0.102807	0.894811	0.205221	0.277526	0.179579	1.54339	0.09255
ENSG00000137497.17_4	NUMA1	chr11:71713910-71791739	-	protein_coding	-0.589471	0.664586	0.034755	0.500883	3.48287	4.07234	15.9792	9.93526	10.501	10.2589	19.7618	12.3136	18.7548	8.53179
ENSG00000172340.14_3	SUCLG2	chr3:67410884-67705038	-	protein_coding	-0.589151	0.664734	0.0294563	0.478069	3.77917	4.36833	18.6424	12.8547	14.0198	12.6695	24.447	15.6095	23.2377	10.2947
ENSG00000148660.20_2	CAMK2G	chr10:75572259-75634349	-	protein_coding	-0.588966	0.664819	0.00339662	0.298941	2.50655	3.09551	7.64077	4.49943	7.21222	5.92188	6.85831	4.72638	8.57251	3.78367
ENSG00000132677.12_2	RHBG	chr1:156339003-156355011	+	protein_coding	-0.588711	0.664937	0.0496563	0.542529	0.00556428	0.594276	0.870449	0	0.337047	0	1.07724	0	0	0.0155471
ENSG00000110429.13_2	FBXO3	chr11:33762485-33796089	-	protein_coding	-0.587123	0.665669	9.33992e-05	0.219006	1.8546	2.44173	4.92689	2.71274	4.22926	2.36101	4.05054	2.80221	4.56578	2.6055
ENSG00000109670.13_3	FBXW7	chr4:153242411-153457253	-	protein_coding	-0.586711	0.665859	0.00531307	0.334448	2.43861	3.02532	6.41621	4.98832	8.68995	4.74301	6.01898	4.51179	7.71104	3.5566
ENSG00000197057.9_2	DTHD1	chr4:36283244-36347378	+	protein_coding	-0.586101	0.666141	0.0430575	0.518309	0.285208	0.87131	1.01391	0.177365	1.10103	0.114788	0.20711	0.523067	1.1925	0.103069
ENSG00000130150.11_2	MOSPD2	chrX:14891563-14940449	+	protein_coding	-0.585781	0.666289	0.00524433	0.332164	1.92103	2.50681	3.74958	2.45112	4.2645	3.20361	5.97002	2.98271	4.98761	2.55949

## Sheet: up_TP_vs_TN
#log2FC >= 0.585 #p-value cut-off <= 0.05 #q-value cut-off <= 1.00 #Gene biotype: processed_transcript,lincRNA,3prime_overlapping_ncrna,antisense,non_coding,sense_intronic,sense_overlapping,TEC,known_ncrna,macro_lncRNA,bidirectional_promoter_lncrna,ncRNA,protein_coding #Condition pair: up_TP_vs_TN Column A: Track_id, The database name in gene level. Column B: Gene_Name, The name of gene. Column C…
Annotation					DE Statistic				FPKM
Track_id	Gene_Name	Locus	Strand	Gene_Type	log2FC	Fold_Change	p_value	q_value	TP_FPKM	TN_FPKM	RE00013-TN-Y-1	RE00013-TP-Y-1	RE00014-TN-Y-1	RE00014-TP-Y-1	RE0002-TN-Y-1	RE0002-TP-Y-1	RE0005-TN-Y-1	RE0005-TP-Y-1
ENSG00000130303.12_3	BST2	chr19:17513748-17516457	-	protein_coding	1.87443	3.66656	0.00133783	0.536393	5.3245	3.45007	6.37071	48.7425	17.4378	38.6287	6.95047	36.9228	12.2035	33.4903
ENSG00000078081.7_3	LAMP3	chr3:182840001-182881627	-	protein_coding	1.63335	3.10233	0.0212335	0.536393	3.04469	1.41133	1.44789	6.47705	1.51635	6.93538	1.98474	2.65437	1.72237	20.3823
ENSG00000134028.14_2	ADAMDEC1	chr8:24241798-24263526	+	protein_coding	1.6227	3.07951	0.0495507	0.536393	2.0707	0.447999	0.790005	5.09442	0.367117	3.23748	0.124341	0.218662	0.258597	8.89574
ENSG00000101057.15_2	MYBL2	chr20:42295659-42345136	+	protein_coding	1.60698	3.04614	0.0408459	0.536393	3.80052	2.19354	3.78733	12.2826	4.05562	13.6901	3.35185	3.89376	3.15666	38.4762
ENSG00000049768.14_2	FOXP3	chrX:49106897-49121288	-	protein_coding	1.51477	2.85754	0.0497769	0.536393	2.06746	0.552684	0.411841	2.00775	0.465364	3.46418	0.531112	0.742016	0.461369	12.1956
ENSG00000101224.17_3	CDC25B	chr20:3767419-3786768	+	protein_coding	1.47169	2.77348	0.035193	0.536393	3.54958	2.07789	3.76891	7.53323	3.62052	12.0816	2.32054	4.47788	3.34214	29.7422
ENSG00000187608.8_4	ISG15	chr1:936518-949921	+	protein_coding	1.41938	2.6747	0.0336052	0.536393	4.05325	2.63388	2.81073	31.9521	5.57547	22.9322	5.54862	8.54966	8.04519	9.08665
ENSG00000113296.14_3	THBS4	chr5:79287134-79379110	+	protein_coding	1.40401	2.64636	0.0403914	0.536393	1.57701	0.172998	0.0586845	4.40265	0.142779	3.17988	0.0315585	0.017836	0.294459	2.44711
ENSG00000134817.10_2	APLNR	chr11:57001051-57004788	-	protein_coding	1.38572	2.61303	0.0205064	0.536393	2.14383	0.758112	0.846847	2.55899	0.947286	8.83017	0.545682	1.36253	0.471893	3.61494
ENSG00000154589.6_2	LY96	chr8:74903587-74941322	+	protein_coding	1.37304	2.59017	0.0494415	0.536393	2.43758	1.06454	0.400585	4.70812	1.52654	4.86312	0.42664	1.42531	2.79034	9.61082
ENSG00000130208.9_3	APOC1	chr19:45417504-45422606	+	protein_coding	1.37272	2.58959	0.0286219	0.536393	1.8266	0.453878	0.543878	4.51657	0.191053	3.372	0.335642	0.341678	0.433144	3.89157
ENSG00000133106.14_3	EPSTI1	chr13:43460524-43566407	-	protein_coding	1.3391	2.52993	0.0333273	0.536393	2.63442	1.29533	1.08472	6.60839	1.1374	5.17403	1.45593	1.61739	2.31575	11.0902
ENSG00000158985.13_2	CDC42SE2	chr5:130581186-130734140	+	protein_coding	1.2937	2.45155	0.0435122	0.536393	2.96468	1.67098	2.35685	5.9141	2.29455	4.32949	3.03035	3.89146	1.30669	19.6048
ENSG00000113088.5_2	GZMK	chr5:54320081-54330398	+	protein_coding	1.28778	2.44153	0.0325193	0.536393	2.1168	0.829015	1.09659	3.46875	1.5355	4.6355	0.210814	0.979043	0.547314	6.10079
ENSG00000204516.9_3	MICB	chr6:31462658-31478901	+	protein_coding	1.22627	2.33962	0.0378751	0.536393	1.77226	0.545984	0.861698	2.03949	0.191732	1.96826	0.571964	0.884473	0.302867	7.00794
ENSG00000263917.1_4	AC011825.3	chr18:29598792-29691742	+	processed_transcript	1.21609	2.32317	0.0496454	0.536393	1.3048	0.088703	0.278819	1.32127	0	0	0	2.26562	0	3.91406
ENSG00000178252.17_3	WDR6	chr3:49044495-49053386	+	protein_coding	1.21472	2.32095	0.00761497	0.536393	3.03649	1.82177	1.93454	8.38725	5.51465	6.73967	1.81315	6.07762	1.9041	7.81356
ENSG00000276043.4_3	UHRF1	chr19:4903092-4962165	+	protein_coding	1.21393	2.31968	0.00623104	0.536393	2.78668	1.57275	1.84219	6.65222	2.06584	7.43809	2.35474	2.84295	1.67869	8.13693
ENSG00000240065.7_3	PSMB9	chr6:32811913-32827362	+	protein_coding	1.20181	2.30028	0.0296677	0.536393	3.21723	2.01542	2.23567	7.99155	2.882	7.30507	3.73745	4.07541	3.49003	18.7371
ENSG00000134321.11_2	RSAD2	chr2:7005937-7038370	+	protein_coding	1.1997	2.29691	0.0365737	0.536393	2.02849	0.82879	0.33135	7.13743	0.626868	4.18088	1.31979	1.34201	0.98093	1.80583
ENSG00000197153.4_3	HIST1H3J	chr6:27858160-27860884	-	protein_coding	1.19834	2.29475	0.0297825	0.536393	5.44719	4.24885	16.6008	26.4019	14.1234	73.2761	29.4073	29.2088	15.1425	57.9261
ENSG00000137965.10_2	IFI44	chr1:79115481-79129763	+	protein_coding	1.16276	2.23886	0.0404521	0.536393	3.46371	2.30095	2.6697	21.8246	4.30036	11.1308	4.15859	4.56706	4.87691	8.61175
ENSG00000179750.15_3	APOBEC3B	chr22:39378352-39388809	+	protein_coding	1.11249	2.16219	0.0138519	0.536393	1.82306	0.710564	0.479843	1.81129	0.606186	4.74087	0.592029	1.18533	0.895143	3.44407
ENSG00000171241.8_2	SHCBP1	chr16:46614466-46655538	-	protein_coding	1.1071	2.15412	0.0133847	0.536393	2.14955	1.04246	0.891875	2.97755	0.901805	3.0974	1.53407	1.96645	0.974083	7.01599
ENSG00000274641.1_2	HIST1H2BO	chr6:27861241-27861621	+	protein_coding	1.10614	2.15269	0.00771399	0.536393	6.44443	5.33829	38.1874	90.2642	33.8892	69.2597	58.7173	69.4091	31.8096	126.418
ENSG00000234745.10_2	HLA-B	chr6:31237268-31324965	-	protein_coding	1.08619	2.12313	0.0265434	0.536393	7.09036	6.00417	48.6538	135.111	56.1637	144.98	65.2949	75.418	89.1957	226.124
ENSG00000111335.12_2	OAS2	chr12:113416200-113449528	+	protein_coding	1.08244	2.11761	0.0192327	0.536393	3.87467	2.79224	4.16097	22.2027	6.15194	12.1951	7.35435	7.58248	6.46653	16.62
ENSG00000092853.13_2	CLSPN	chr1:36185819-36235568	-	protein_coding	1.07977	2.11369	0.0179885	0.536393	2.05931	0.979541	0.893747	2.70689	0.962915	3.02058	1.52988	1.71102	0.607538	6.46831
ENSG00000139146.13_3	FAM60A	chr12:31433518-31479992	-	protein_coding	1.07626	2.10856	0.00682722	0.536393	3.28382	2.20756	3.11552	10.1788	3.43411	8.83308	3.12763	5.22309	5.04268	12.1528
ENSG00000160179.18_3	ABCG1	chr21:43619799-43717354	+	protein_coding	1.06871	2.09756	0.048285	0.536393	2.16568	1.09697	1.54893	2.88044	1.20851	5.50975	0.703652	1.12154	1.18296	6.56209
ENSG00000267093.1	CTD-2105E13.13	chr19:55911113-55911787	-	lincRNA	1.06456	2.09154	0.000589331	0.536393	1.14126	0.0766909	0	1.74243	0.17448	0.683809	0.043162	1.45109	0.009596	1.09132
ENSG00000173193.13_3	PARP14	chr3:122399465-122449687	+	protein_coding	1.05658	2.07999	0.0225801	0.536393	3.93923	2.88265	6.75856	24.8156	5.45551	11.4018	5.80402	8.07042	7.68121	18.0682
ENSG00000119969.14_3	HELLS	chr10:96261191-96373662	+	protein_coding	1.05048	2.07121	0.0209149	0.536393	2.63291	1.58243	1.49828	3.54014	1.57891	4.85147	3.89722	4.59372	1.54923	8.96091
ENSG00000132530.16_3	XAF1	chr17:6658766-6678966	+	protein_coding	1.04001	2.05625	0.0133474	0.536393	3.4794	2.43938	3.4313	15.8958	3.82331	8.56387	6.02565	6.35511	4.76433	12.02
ENSG00000088325.15_2	TPX2	chr20:30327074-30389608	+	protein_coding	1.03869	2.05436	0.00147334	0.536393	4.121	3.08231	7.18724	18.5662	6.47346	14.3895	9.23745	12.6444	7.21519	21.3097
ENSG00000134326.11_4	CMPK2	chr2:6980701-7006766	-	protein_coding	1.03161	2.04431	0.0244329	0.536393	1.64928	0.617668	0.190865	4.1349	0.538245	2.10279	0.767592	0.752828	0.711891	2.46664
ENSG00000164430.15_3	MB21D1	chr6:74123238-74161999	-	protein_coding	1.02371	2.03314	0.0481681	0.536393	2.00864	0.984923	0.642451	3.90318	1.06977	3.94837	0.747611	0.819263	1.5829	4.94021
ENSG00000188033.9_3	ZNF490	chr19:12688775-12750912	-	protein_coding	1.01951	2.02724	0.00982328	0.536393	1.90507	0.885551	1.07355	2.3112	0.667893	1.75667	1.07164	2.44562	0.625974	5.2559
ENSG00000168040.4_2	FADD	chr11:70049269-70053496	+	protein_coding	1.0172	2.02399	0.0107973	0.536393	4.0113	2.9941	5.62436	20.5208	7.72073	21.7511	7.5284	10.74	7.17875	10.7642
ENSG00000249096.6_3	LINC02362	chr4:185286336-185303460	-	lincRNA	1.00947	2.01317	0.0340913	0.536393	1.33335	0.323884	0.204785	1.74234	0.390691	3.08765	0.263521	0.236515	0.159504	1.90886
ENSG00000278588.1_2	HIST1H2BI	chr6:26273204-26273584	+	protein_coding	0.99706	1.99593	0.0188339	0.536393	6.53798	5.54092	44.3318	86.9676	42.0381	67.6681	68.3588	83.2548	33.7196	145.501
ENSG00000124635.8_2	HIST1H2BJ	chr6:27093676-27100529	-	protein_coding	0.993703	1.99129	0.00939958	0.536393	5.47157	4.47786	20.5167	40.2072	18.2694	42.2187	31.9236	33.7767	17.0606	61.5876
ENSG00000173821.19_3	RNF213	chr17:78234665-78372586	+	protein_coding	0.990113	1.98634	0.0411934	0.536393	4.5885	3.59838	10.5149	19.3943	11.6825	24.1882	10.5979	12.5847	11.707	47.0116
ENSG00000115415.18_4	STAT1	chr2:191829084-191885686	-	protein_coding	0.988644	1.98432	0.032768	0.536393	5.10508	4.11644	11.0582	49.2512	13.8842	30.3362	20.5404	19.9069	22.4111	41.6233
ENSG00000125430.8_3	HS3ST3B1	chr17:14204400-14252721	+	protein_coding	0.987696	1.98302	0.0301027	0.536393	2.30961	1.32192	1.66699	2.7959	1.24963	4.27317	1.36082	2.20636	1.75772	8.41132
ENSG00000249709.7_3	ZNF564	chr19:12636184-12662356	-	protein_coding	0.97828	1.97012	0.0410596	0.536393	2.39096	1.41268	3.48666	3.37425	1.30769	3.34142	1.80436	3.59368	0.730218	7.67572
ENSG00000178999.12_3	AURKB	chr17:8108051-8113918	-	protein_coding	0.971906	1.96143	0.00192962	0.536393	2.63859	1.66668	1.9441	4.7598	2.77852	5.06034	2.31897	4.10046	1.75175	7.44628
ENSG00000125657.4_2	TNFSF9	chr19:6531010-6535939	+	protein_coding	0.968927	1.95738	0.0478348	0.536393	2.03249	1.06357	0.876819	3.29876	0.752859	7.24801	1.37751	1.53419	1.43989	2.11771
ENSG00000068079.7_2	IFI35	chr17:41158742-41166473	+	protein_coding	0.966768	1.95446	0.035643	0.536393	2.42657	1.4598	1.10381	4.58483	2.17081	5.59164	1.54375	1.84994	2.37383	6.96231
ENSG00000282851.1_3	BISPR	chr19:17516503-17529713	+	lincRNA	0.959947	1.94524	0.0327066	0.536393	1.70121	0.741259	0.549404	1.86066	1.218	1.18806	0.428617	1.92283	0.59046	5.11122
ENSG00000196839.12_2	ADA	chr20:43248163-43280874	-	protein_coding	0.959351	1.94443	0.0195169	0.536393	2.1489	1.18955	1.04578	3.4126	1.28367	4.27356	1.25635	1.52314	1.56718	5.58856
ENSG00000144354.13_2	CDCA7	chr2:174219548-174233725	+	protein_coding	0.949629	1.93138	0.016814	0.536393	3.00053	2.0509	3.46474	6.60145	2.29122	5.3891	4.62598	5.61204	2.56596	11.7739
ENSG00000198743.6_3	SLC5A3	chr21:35445870-35478561	+	protein_coding	0.944457	1.92446	0.0463513	0.536393	3.42603	2.48157	3.7992	8.44155	3.71987	11.5242	4.93691	4.98529	6.2352	17.8569
ENSG00000117399.13_2	CDC20	chr1:43824626-43828874	+	protein_coding	0.942749	1.92219	0.00102385	0.536393	3.75565	2.81291	6.11333	13.4559	6.54106	11.9201	6.03218	9.37977	5.46369	16.1695
ENSG00000275481.1_4	AC025031.4	chr12:46782639-46785909	+	lincRNA	0.940789	1.91958	0.0474398	0.536393	1.56162	0.620833	0.433798	1.22858	0.585656	1.74411	0.510322	0.975654	0.62851	5.28404
ENSG00000110852.4_3	CLEC2B	chr12:10005583-10022735	-	protein_coding	0.935575	1.91265	0.0338374	0.536393	2.86296	1.92738	1.40344	8.23688	2.18284	5.7503	5.70186	4.94318	3.08276	6.55921
ENSG00000100297.15_3	MCM5	chr22:35796056-35821423	+	protein_coding	0.933205	1.90951	0.0239585	0.536393	3.26475	2.33154	4.01314	6.45736	4.49262	9.40946	4.23598	5.53458	3.45216	15.8236
ENSG00000145649.7_2	GZMA	chr5:54398476-54406080	+	protein_coding	0.930481	1.90591	0.00637377	0.536393	2.70416	1.77367	2.43473	6.27553	3.2509	6.6176	1.8545	3.36365	2.27954	6.45752
ENSG00000168496.3_3	FEN1	chr11:61560109-61564716	+	protein_coding	0.930425	1.90584	0.00574378	0.536393	3.499	2.56857	3.72406	7.85268	5.90496	10.6864	5.49247	8.86075	4.84769	15.0158
ENSG00000168394.10_2	TAP1	chr6:32812986-32821755	-	protein_coding	0.926676	1.90089	0.0176351	0.536393	4.41886	3.49218	6.61854	23.4161	9.22215	18.8459	11.9094	14.8875	14.9473	26.1918
ENSG00000265590.9_4	AP000275.2	chr21:33951132-33984591	-	protein_coding	0.918846	1.8906	0.023325	0.536393	0.918846	0	0	0.0347777	0	1.33308	0	0.969076	0	1.68759
ENSG00000124575.6_2	HIST1H1D	chr6:26234496-26235161	-	protein_coding	0.914845	1.88537	0.0116904	0.536393	7.38255	6.46771	87.9528	169.684	74.1923	190.513	107.961	105.47	83.1957	221.771
ENSG00000275713.2_2	HIST1H2BH	chr6:26251879-26253938	+	protein_coding	0.914272	1.88462	0.0195231	0.536393	4.88805	3.97378	12.8788	26.7317	13.4618	22.0091	22.9391	26.2187	11.683	43.2644
ENSG00000197846.3	HIST1H2BF	chr6:26199748-26200942	+	protein_coding	0.913459	1.88356	0.0293621	0.536393	5.24712	4.33366	23.4255	39.8712	15.1493	27.8329	23.036	26.5805	16.4337	63.0111
ENSG00000163508.12_2	EOMES	chr3:27757440-27764202	-	protein_coding	0.908966	1.8777	0.0251189	0.536393	1.23007	0.321105	0.252833	1.75137	0.514438	1.44162	0.128495	0.329084	0.137641	2.39136
ENSG00000196890.4_2	HIST3H2BB	chr1:228645808-228648171	+	protein_coding	0.908443	1.87702	0.0108717	0.536393	2.59515	1.6867	2.60745	4.71247	2.03487	6.76774	2.40346	2.86901	1.88226	6.76515
ENSG00000169679.14_3	BUB1	chr2:111395275-111435691	-	protein_coding	0.899448	1.86535	0.0247524	0.536393	2.54411	1.64467	2.01103	4.41215	1.6893	3.91465	3.05227	3.30289	1.91288	9.11106
ENSG00000163918.10_3	RFC4	chr3:186507669-186524847	-	protein_coding	0.898035	1.86353	0.0112195	0.536393	2.31456	1.41653	1.18187	3.38036	1.71221	4.56217	2.20267	2.51107	1.6792	6.15844
ENSG00000076003.4_2	MCM6	chr2:136597196-136633996	-	protein_coding	0.893403	1.85755	0.0249823	0.536393	3.67889	2.78548	4.98968	10.1622	6.24064	11.2651	7.82076	8.07564	4.90706	20.6532
ENSG00000073111.13_3	MCM2	chr3:127317066-127341279	+	protein_coding	0.888674	1.85147	0.0100332	0.536393	3.08589	2.19722	3.46229	7.16545	4.15124	7.69347	4.42099	5.13361	2.54949	10.937
ENSG00000138180.15_2	CEP55	chr10:95256389-95288849	+	protein_coding	0.88804	1.85066	0.00269004	0.536393	2.65574	1.7677	1.94539	5.94468	1.88097	5.56992	3.36488	3.99397	2.62971	5.92109
ENSG00000026751.16_3	SLAMF7	chr1:160708847-160724611	+	protein_coding	0.88686	1.84915	0.0265678	0.536393	2.8695	1.98264	2.3782	7.30929	3.19466	7.45897	3.04557	3.0255	3.25568	9.08129
ENSG00000185130.5_2	HIST1H2BL	chr6:27775222-27775709	-	protein_coding	0.886834	1.84911	0.0283326	0.536393	5.87672	4.98989	26.4871	53.0652	27.6484	41.8973	47.1666	54.4658	25.8813	91.6632
ENSG00000143799.12_2	PARP1	chr1:226548392-226595780	-	protein_coding	0.879292	1.83947	0.0383828	0.536393	4.38861	3.50932	9.33562	16.4965	11.319	19.6333	9.7665	12.5888	11.2646	38.2387
ENSG00000184445.11_3	KNTC1	chr12:123011793-123110943	+	protein_coding	0.87913	1.83927	0.0104309	0.536393	2.87532	1.99619	2.63314	6.03078	2.51404	6.08528	4.09178	4.39701	2.89672	9.78257
ENSG00000131626.16_3	PPFIA1	chr11:70116806-70230509	+	protein_coding	0.874646	1.83356	0.044324	0.536393	3.06428	2.18963	3.24714	10.1612	3.62729	12.6865	3.60404	3.85164	3.78648	5.60489
ENSG00000243449.6_3	C4orf48	chr4:2043720-2045697	+	protein_coding	0.872904	1.83135	0.00399571	0.536393	1.3381	0.4652	0.341086	1.25723	0.476757	2.30027	0.140578	0.987433	0.607924	1.75943
ENSG00000168944.15_3	CEP120	chr5:122680579-122759286	-	protein_coding	0.872328	1.83061	0.0472854	0.536393	2.56792	1.69559	1.83754	3.71621	2.24885	4.23247	2.92255	3.25064	2.04408	10.785
ENSG00000156587.15_3	UBE2L6	chr11:57319129-57335757	-	protein_coding	0.871692	1.82981	0.0203028	0.536393	4.2052	3.33351	6.70414	21.2471	8.16241	17.091	8.97145	11.6169	13.6708	21.7971
ENSG00000204525.16_2	HLA-C	chr6:31236526-31239907	-	protein_coding	0.86496	1.82129	0.0417868	0.536393	5.70804	4.84308	24.8575	56.7489	28.3422	58.406	23.327	27.355	35.7688	75.7645
ENSG00000121152.9_3	NCAPH	chr2:97001525-97039583	+	protein_coding	0.863917	1.81997	0.012931	0.536393	2.46101	1.59709	1.87142	3.82879	1.90111	4.70772	3.02304	3.18475	1.49962	6.96854
ENSG00000197299.10_2	BLM	chr15:91260558-91359395	+	protein_coding	0.863888	1.81994	0.0460261	0.536393	1.60048	0.736597	0.518032	1.67347	0.703356	1.68155	0.975794	1.01	0.508769	4.86839
ENSG00000059378.12_2	PARP12	chr7:139723544-139763521	-	protein_coding	0.860466	1.81562	0.0153321	0.536393	2.68438	1.82392	2.09318	5.95593	3.00913	5.80605	2.44049	3.01414	2.68245	7.98409
ENSG00000093009.9_2	CDC45	chr22:19466982-19508135	+	protein_coding	0.858908	1.81367	0.0126555	0.536393	2.03289	1.17398	0.880261	2.2011	1.29779	4.68164	1.8672	2.22737	1.0923	3.77767
ENSG00000131747.14_2	TOP2A	chr17:38544768-38574202	-	protein_coding	0.856627	1.8108	0.0242668	0.536393	4.31035	3.45373	8.7845	24.4646	7.30768	14.4098	15.6979	15.2973	9.61748	23.2288
ENSG00000119922.9_3	IFIT2	chr10:91043451-91069033	+	protein_coding	0.855829	1.8098	0.0431693	0.536393	2.27477	1.41894	0.806126	3.75717	1.93197	6.71519	2.11085	2.02468	2.10304	3.93992
ENSG00000117676.13_3	RPS6KA1	chr1:26856252-26901521	+	protein_coding	0.855255	1.80908	0.046022	0.536393	2.83291	1.97766	2.12691	4.79401	3.33725	8.35732	2.46742	3.3989	4.1168	9.80662
ENSG00000177602.5_3	HASPIN	chr17:3627197-3629993	+	protein_coding	0.850184	1.80273	0.0446025	0.536393	1.73742	0.887235	0.668702	2.14631	1.14501	1.88692	0.826249	1.16094	0.790484	5.29769
ENSG00000163507.13_2	KIAA1524	chr3:108268716-108308491	-	protein_coding	0.847583	1.79948	0.00542165	0.536393	2.00834	1.16075	0.995579	2.86204	1.11254	3.36081	1.93341	2.08418	1.02041	4.04374
ENSG00000275221.1_2	HIST1H2AK	chr6:27805725-27806117	-	protein_coding	0.847189	1.79899	0.0190435	0.536393	4.8629	4.01571	13.6725	23.1397	13.5921	23.645	18.4018	23.7223	15.4792	47.7489
ENSG00000103429.10_2	BFAR	chr16:14726672-14763093	+	protein_coding	0.847073	1.79885	0.00651224	0.536393	2.5524	1.70532	2.34722	5.01446	2.40006	5.57091	2.01837	2.93727	2.29209	6.60982
ENSG00000072571.19_3	HMMR	chr5:162887209-162918951	+	protein_coding	0.84667	1.79834	0.0414187	0.536393	2.19594	1.34927	1.25698	3.66025	1.03854	2.65577	2.3819	2.25864	1.7082	6.93882
ENSG00000144554.10_2	FANCD2	chr3:10068098-10143614	+	protein_coding	0.84661	1.79827	0.00992006	0.536393	2.33325	1.48664	1.66081	3.48469	1.58611	3.65672	2.19587	2.94676	1.80443	6.82456
ENSG00000140006.11_3	WDR89	chr14:64063757-64108579	-	protein_coding	0.84386	1.79485	0.0468956	0.536393	2.34044	1.49658	1.39449	3.95	1.17965	2.85637	2.03697	2.93328	2.9996	7.76249
ENSG00000276533.1_4	AC018926.2	chr15:55581047-55581544	-	sense_intronic	0.842464	1.79311	0.0367013	0.536393	1.84043	0.997965	0.93562	1.806	0.98958	1.72169	0.838895	2.19147	1.24663	5.7481
ENSG00000102393.9_2	GLA	chrX:100652791-100662913	-	protein_coding	0.841093	1.79141	0.0226172	0.536393	2.62405	1.78296	2.13466	5.15986	2.83493	7.99038	1.98581	2.81697	2.90739	5.8329
ENSG00000142945.12_2	KIF2C	chr1:45205490-45233439	+	protein_coding	0.83936	1.78926	0.0159028	0.536393	2.61653	1.77717	2.65415	6.08446	1.82784	4.07651	3.45755	3.63974	1.99629	7.47706
ENSG00000138646.8_3	HERC5	chr4:89378268-89427314	+	protein_coding	0.834102	1.78275	0.0285341	0.536393	1.45275	0.618651	0.404125	2.53167	0.593464	2.40496	0.502218	0.519225	0.653672	2.0731
ENSG00000172965.14_3	MIR4435-2HG	chr2:111953927-112252677	-	lincRNA	0.829705	1.77732	0.0371663	0.536393	2.03033	1.20063	1.29172	2.3647	1.46225	5.55536	0.901178	1.58656	1.60127	3.8809
ENSG00000077152.9_2	UBE2T	chr1:202300785-202311108	-	protein_coding	0.829362	1.7769	0.0042078	0.536393	2.48882	1.65945	1.95299	5.76018	1.75526	4.98197	3.10278	3.35514	1.98319	4.63676
ENSG00000136205.16_2	TNS3	chr7:47314752-47622156	-	protein_coding	0.823432	1.76961	0.0452636	0.536393	2.7383	1.91487	2.72774	4.30632	3.51006	9.26857	2.53694	3.06974	2.39995	7.94066
ENSG00000183598.3_2	HIST2H3D	chr1:149784826-149785236	-	protein_coding	0.823	1.76908	0.0281594	0.536393	5.3774	4.5544	21.1771	32.6172	19.0777	32.6632	31.5241	38.1768	20.0486	66.3428
ENSG00000163755.8_2	HPS3	chr3:148847371-148891519	+	protein_coding	0.821273	1.76696	0.0153018	0.536393	2.46051	1.63923	1.89033	3.70874	2.04863	5.20606	2.35038	2.81973	2.18923	7.22229
ENSG00000197355.10_2	UAP1L1	chr9:139971953-139978991	+	protein_coding	0.820275	1.76574	0.0413741	0.536393	1.98121	1.16094	1.08683	2.88788	1.76985	4.32603	1.37188	1.24958	0.823351	4.21674
ENSG00000118193.11_2	KIF14	chr1:200520625-200589862	-	protein_coding	0.816454	1.76107	0.0136332	0.536393	1.81592	0.999471	1.16092	3.30922	0.735217	2.45963	1.11801	1.2784	1.01169	3.52411
ENSG00000146670.9_3	CDCA5	chr11:64833772-64851636	-	protein_coding	0.814955	1.75924	0.0037596	0.536393	2.24816	1.43321	1.49077	3.05603	1.56034	4.25856	1.80879	2.80408	1.96897	5.27829
ENSG00000278828.1_2	HIST1H3H	chr6:27777842-27779078	+	protein_coding	0.814044	1.75813	0.0162618	0.536393	5.38352	4.56947	20.7696	34.8049	20.2213	39.5487	34.797	36.69	18.2188	54.4952
ENSG00000254484.1_4	AP002336.1	chr11:70166034-70167521	+	sense_intronic	0.812002	1.75565	0.0254047	0.536393	1.77531	0.963309	1.09406	3.18578	0.80238	3.04576	0.58833	1.07482	1.41081	2.90778
ENSG00000064687.12_1	ABCA7	chr19:1040100-1065571	+	protein_coding	0.811428	1.75495	0.0275493	0.536393	3.02499	2.21356	3.55241	5.41095	3.07696	7.31443	3.57837	5.04855	4.44629	12.6157
ENSG00000080839.11_3	RBL1	chr20:35624752-35724398	-	protein_coding	0.810734	1.7541	0.02895	0.536393	2.63857	1.82784	2.34815	6.06198	2.12372	3.81815	3.49328	3.52284	2.37982	8.77095
ENSG00000152332.15_2	UHMK1	chr1:162467041-162499419	+	protein_coding	0.810412	1.75371	0.047206	0.536393	4.00708	3.19666	8.60877	16.284	4.05986	13.6862	11.5183	12.1372	10.6095	19.0422
ENSG00000279995.1_4	AC139792.3	chr5:34124267-34124490	-	TEC	0.809418	1.7525	0.0376874	0.536393	2.23018	1.42076	1.60408	3.24975	1.08847	2.46158	3.35956	4.41662	1.16692	5.08189
ENSG00000109805.9_2	NCAPG	chr4:17812525-17846485	+	protein_coding	0.808103	1.75091	0.0162987	0.536393	2.60366	1.79556	2.17217	5.1466	1.83784	3.85322	3.55532	4.15343	2.54162	7.87885
ENSG00000146143.17_3	PRIM2	chr6:57179603-57513375	+	protein_coding	0.807737	1.75046	0.0141799	0.536393	1.88854	1.0808	0.793898	2.34679	1.14789	2.45209	1.5356	1.87122	1.04892	4.66566
ENSG00000108465.14_3	CDK5RAP3	chr17:46045176-46059140	+	protein_coding	0.807296	1.74993	0.0413529	0.536393	2.89867	2.09138	2.25798	5.55334	2.09148	5.99917	5.41644	5.26229	4.10338	9.76728
ENSG00000055332.16_3	EIF2AK2	chr2:37326353-37384208	-	protein_coding	0.8058	1.74811	0.0185469	0.536393	3.24734	2.44154	3.74635	13.3149	5.03903	8.28929	5.35277	5.67083	3.78208	8.16716
ENSG00000160710.15_3	ADAR	chr1:154554538-154600475	-	protein_coding	0.804981	1.74712	0.0161806	0.536393	5.12877	4.32379	15.6168	41.4428	20.8523	32.7236	18.7844	21.9689	21.3871	44.5805
ENSG00000126787.12_3	DLGAP5	chr14:55614830-55658396	-	protein_coding	0.802538	1.74417	0.029669	0.536393	2.62566	1.82312	2.21271	5.74514	2.15296	4.22058	4.41249	3.78088	1.85939	7.61777
ENSG00000085840.12_2	ORC1	chr1:52838501-52870131	-	protein_coding	0.800188	1.74133	0.00645291	0.536393	2.14235	1.34216	1.30982	3.09572	1.35821	3.05307	2.28398	2.80137	1.30975	5.01994
ENSG00000279500.1_4	AC108704.2	chr12:129297731-129299295	-	TEC	0.798133	1.73885	0.0223984	0.536393	1.93443	1.13629	0.774518	1.85667	1.4583	3.04403	1.66926	2.20108	1.00506	4.77178
ENSG00000094804.9_2	CDC6	chr17:38443885-38460909	+	protein_coding	0.796789	1.73723	0.0170527	0.536393	1.95238	1.15559	0.883939	2.15038	1.24717	3.94743	1.95381	1.98146	0.969645	3.82762
ENSG00000177570.13_2	SAMD12	chr8:119201698-119634234	-	protein_coding	0.795853	1.7361	0.00829511	0.536393	1.79701	1.00116	1.0246	2.76325	0.683869	1.62804	1.19349	3.78369	1.1465	2.0822
ENSG00000270116.1_3	AP001429.1	chr21:38473114-38473643	+	sense_intronic	0.794646	1.73465	0.0292774	0.536393	2.27455	1.47991	1.06144	2.72401	1.80236	3.6187	3.02025	3.50826	1.60637	6.06794
ENSG00000278272.1_2	HIST1H3C	chr6:26045639-26046049	+	protein_coding	0.794482	1.73445	0.0411978	0.536393	7.11929	6.32481	69.6742	123.886	74.6763	100.047	111.474	126.464	67.6368	231.304
ENSG00000129071.9_2	MBD4	chr3:129149787-129159022	-	protein_coding	0.794427	1.73439	0.0203381	0.536393	3.1516	2.35717	3.63928	6.62332	4.02594	9.02615	4.91705	5.12688	3.99511	12.3164
ENSG00000105810.9_2	CDK6	chr7:92234235-92465908	-	protein_coding	0.793592	1.73338	0.0281705	0.536393	3.3204	2.52681	3.98324	7.8796	4.57044	15.2363	5.86778	5.90998	4.78584	8.99554
ENSG00000143476.17_2	DTL	chr1:212208895-212280742	+	protein_coding	0.792379	1.73193	0.0114828	0.536393	2.1702	1.37782	1.1883	4.0676	1.51866	3.08557	2.46255	2.42667	1.38992	4.78429
ENSG00000261716.1_3	AC239868.2	chr1:149816065-149820591	-	sense_overlapping	0.78943	1.72839	0.0159394	0.536393	2.08115	1.29172	1.33989	3.52647	1.57104	3.51025	1.66441	1.71015	1.24119	4.79428
ENSG00000105374.9_2	NKG7	chr19:51874860-51875969	-	protein_coding	0.788279	1.72701	0.0337992	0.536393	2.15878	1.3705	1.76726	4.82383	2.42879	4.09406	1.21081	1.74784	1.13062	3.87714
ENSG00000175063.16_2	UBE2C	chr20:44441215-44445596	+	protein_coding	0.786113	1.72442	0.00833813	0.536393	3.66899	2.88288	6.37803	15.7954	5.8507	10.3683	7.13457	8.1687	6.19984	13.9525
ENSG00000122565.18_2	CBX3	chr7:26240782-26252976	+	protein_coding	0.783576	1.72139	0.028803	0.536393	3.48929	2.70572	4.24489	9.98941	5.32472	9.86891	6.50381	6.59609	6.27695	16.5298
ENSG00000112312.9_3	GMNN	chr6:24775159-24786327	+	protein_coding	0.783381	1.72116	0.00736678	0.536393	2.64207	1.85869	1.93623	4.49482	2.27747	6.32039	4.03806	4.57082	2.56859	5.77588
ENSG00000156970.12_3	BUB1B	chr15:40453224-40513337	+	protein_coding	0.783332	1.7211	0.00690679	0.536393	2.41113	1.62779	2.11002	4.31318	1.80464	3.21693	2.4083	3.68786	2.06818	6.62007
ENSG00000263013.1_4	AC133065.4	chr16:11032743-11033901	-	sense_intronic	0.78118	1.71854	0.0155823	0.536393	1.73381	0.952631	0.788079	1.96243	1.1839	1.93755	0.91981	1.66097	0.871561	4.28497
ENSG00000140525.17_4	FANCI	chr15:89787180-89860492	+	protein_coding	0.780378	1.71758	0.00827516	0.536393	2.81139	2.03101	2.63416	5.47557	2.47401	5.59638	4.63234	5.25927	2.92339	8.08127
ENSG00000187990.4	HIST1H2BG	chr6:26216428-26216872	-	protein_coding	0.779351	1.71636	0.0132842	0.536393	6.79448	6.01513	76.5181	133.441	50.7914	121.229	77.5413	79.8553	54.4854	113.276
ENSG00000145386.9_2	CCNA2	chr4:122737599-122745088	-	protein_coding	0.779286	1.71628	0.025747	0.536393	3.47798	2.69869	5.1884	11.1469	4.69578	7.33662	8.10254	8.54153	4.53679	14.9526
ENSG00000276903.1_2	HIST1H2AL	chr6:27833133-27833525	+	protein_coding	0.778127	1.7149	0.0307145	0.536393	6.10197	5.32384	33.2685	67.3475	33.9773	51.7591	51.4277	55.375	39.9546	108.496
ENSG00000160208.12_2	RRP1B	chr21:45079429-45115960	+	protein_coding	0.777287	1.7139	0.0164981	0.536393	3.61832	2.84103	4.61442	9.68325	6.45715	11.7062	6.60389	8.36845	7.27998	16.8855
ENSG00000051108.14_4	HERPUD1	chr16:56965960-56978775	+	protein_coding	0.775341	1.7116	0.040304	0.536393	3.64157	2.86623	6.19733	13.519	5.19137	15.4336	6.84049	5.94746	7.09066	13.6351
ENSG00000255717.6_2	SNHG1	chr11:62619460-62623386	-	processed_transcript	0.774469	1.71056	0.0216156	0.536393	3.51615	2.74168	4.22348	8.28134	6.08835	15.1664	7.69609	8.08425	5.21563	11.5705
ENSG00000275560.1_4	AC008115.3	chr12:12871907-12872455	+	sense_intronic	0.772852	1.70864	0.047609	0.536393	2.9136	2.14075	4.4099	6.22597	3.50637	4.95906	3.71541	4.76055	2.28987	11.9952
ENSG00000165304.7_3	MELK	chr9:36572859-36677680	+	protein_coding	0.77277	1.70855	0.00103145	0.536393	2.81531	2.04254	2.6747	6.77393	2.74526	6.38619	4.15407	5.31069	3.06075	5.77376
ENSG00000196584.2_2	XRCC2	chr7:152341864-152373250	-	protein_coding	0.772684	1.70845	0.0151009	0.536393	1.62605	0.853364	0.558408	2.40535	0.725678	1.73831	1.27589	1.27273	0.740848	3.28316
ENSG00000170270.4_2	GON7	chr14:93669239-93673439	-	protein_coding	0.77187	1.70748	0.026647	0.536393	2.53772	1.76585	2.02354	4.91297	1.8921	3.55131	3.31299	3.66638	2.5464	8.0531
ENSG00000270190.1_4	AC068491.3	chr2:112024445-112025050	-	lincRNA	0.770057	1.70534	0.0342332	0.536393	1.85434	1.08428	1.11485	1.91691	1.05696	4.99241	0.875412	1.57546	1.47745	2.79724
ENSG00000139618.14_3	BRCA2	chr13:32889611-32974403	+	protein_coding	0.769289	1.70443	0.00864596	0.536393	1.86902	1.09973	0.878971	2.9359	0.867322	2.42787	1.74981	1.83209	1.18657	3.65955
ENSG00000174371.16_3	EXO1	chr1:242011269-242058450	+	protein_coding	0.766509	1.70115	0.000674681	0.536393	1.77705	1.01054	1.00917	2.5271	0.843069	2.30405	1.20039	1.87606	1.02189	3.11643
ENSG00000171492.14_3	LRRC8D	chr1:90286573-90402170	+	protein_coding	0.765546	1.70001	0.032707	0.536393	2.54105	1.7755	1.79917	4.72284	2.53515	5.7154	3.21085	2.64476	2.29695	7.19175
ENSG00000123136.14_2	DDX39A	chr19:14519631-14530195	-	protein_coding	0.765033	1.69941	0.0390357	0.536393	3.20614	2.44111	3.35124	6.64446	5.01943	8.99363	4.89298	5.32995	4.63487	14.0006
ENSG00000143815.14_3	LBR	chr1:225589204-225616627	-	protein_coding	0.764961	1.69932	0.0223537	0.536393	3.98039	3.21543	8.08226	14.1188	7.8258	13.9101	8.28426	9.96905	9.00166	24.1018
ENSG00000075218.18_2	GTSE1	chr22:46692638-46726707	+	protein_coding	0.764074	1.69828	0.0137907	0.536393	2.00551	1.24143	1.41779	2.97937	1.30562	2.41801	1.8698	2.26963	0.953332	4.84499
ENSG00000100629.16_3	CEP128	chr14:80943326-81425861	-	protein_coding	0.762352	1.69625	0.0372698	0.536393	1.91083	1.14848	1.17771	2.29307	1.11379	2.9361	1.38814	1.45685	1.19676	5.27799
ENSG00000156802.12_3	ATAD2	chr8:124332090-124428590	-	protein_coding	0.760739	1.69436	0.0114689	0.536393	3.22334	2.4626	3.86867	7.61083	3.70804	9.33981	6.36643	6.25862	4.46716	10.7728
ENSG00000104093.13_3	DMXL2	chr15:51739908-51915030	-	protein_coding	0.756922	1.68988	0.0209485	0.536393	2.24885	1.49193	1.423	4.00564	1.62296	6.01079	2.00664	2.32943	2.27519	3.36809
ENSG00000148773.13_3	MKI67	chr10:129894923-129924649	-	protein_coding	0.756542	1.68944	0.0359012	0.536393	4.21691	3.46037	10.9246	19.8883	9.51991	12.3872	14.7827	17.8888	6.41409	21.6396
ENSG00000156471.12_2	PTDSS1	chr8:97273943-97349223	+	protein_coding	0.756248	1.68909	0.0124494	0.536393	3.0595	2.30326	3.66287	5.6772	3.32664	8.19272	3.61093	6.03323	5.37975	10.1896
ENSG00000112118.18_2	MCM3	chr6:52128807-52149679	-	protein_coding	0.754384	1.68691	0.0078439	0.536393	4.29784	3.54346	10.2308	15.5198	9.93767	18.6972	12.282	15.379	10.3279	27.0814
ENSG00000062822.12_3	POLD1	chr19:50887461-50921275	+	protein_coding	0.75278	1.68504	0.0435142	0.536393	2.61671	1.86393	2.54053	3.50733	2.89686	8.24922	2.24198	3.21646	2.92468	7.05123
ENSG00000138346.14_3	DNA2	chr10:70173821-70231878	-	protein_coding	0.751544	1.68359	0.0163881	0.536393	1.94807	1.19652	1.08345	2.72265	0.925557	2.40472	1.94562	2.13465	1.33477	4.57937
ENSG00000131370.15_2	SH3BP5	chr3:15296360-15382875	-	protein_coding	0.750943	1.68289	0.0284906	0.536393	3.20327	2.45233	3.94081	7.31662	5.55146	8.47065	3.33811	5.66316	5.38946	12.7126
ENSG00000133119.12_3	RFC3	chr13:34392186-34540695	+	protein_coding	0.750572	1.68246	0.0232776	0.536393	2.51408	1.76351	2.27326	5.15296	2.08374	4.14903	3.02416	2.94183	2.27149	7.5261
ENSG00000166508.17_3	MCM7	chr7:99690351-99699563	-	protein_coding	0.748787	1.68038	0.0112511	0.536393	4.07446	3.32567	7.83145	13.8784	9.90097	16.32	10.5244	12.1467	8.10733	22.7803
ENSG00000072274.12_2	TFRC	chr3:195754054-195809060	-	protein_coding	0.747442	1.67881	0.0262957	0.536393	4.13743	3.38999	6.2683	16.8298	9.29059	21.8509	9.76418	13.5432	14.0001	15.1901
ENSG00000134109.10_2	EDEM1	chr3:5229331-5261642	+	protein_coding	0.747292	1.67864	0.0356657	0.536393	4.26949	3.5222	10.4444	16.1064	12.2633	23.5519	9.74226	11.0772	9.68587	26.2751
ENSG00000196776.14_2	CD47	chr3:107762145-107809872	-	protein_coding	0.746163	1.67733	0.00655187	0.536393	4.4165	3.67034	10.5654	18.2849	10.7695	21.6935	13.8519	15.7478	11.9965	27.3742
ENSG00000203811.1_2	HIST2H3C	chr1:149811110-149812765	-	protein_coding	0.745387	1.67642	0.0422513	0.536393	4.85208	4.10669	15.0265	33.7762	16.9499	19.0078	24.3361	27.803	11.0866	33.7187
ENSG00000144228.8_3	SPOPL	chr2:139259371-139331117	+	protein_coding	0.743665	1.67442	0.0446238	0.536393	2.70559	1.96192	1.84363	5.5456	2.17041	6.31023	3.75029	3.50906	4.37876	7.39238
ENSG00000206503.12_2	HLA-A	chr6:29909037-29913661	+	protein_coding	0.742651	1.67325	0.0388908	0.536393	6.98802	6.24537	57.7674	119.724	71.4838	109.667	83.6938	93.4125	90.8212	204.86
ENSG00000186185.13_2	KIF18B	chr17:43002077-43025079	-	protein_coding	0.741953	1.67244	0.0112652	0.536393	2.20703	1.46507	1.96153	3.77849	1.6462	2.52421	1.73026	3.00716	1.71508	5.73498
ENSG00000183558.5	HIST2H2AA3	chr1:149813505-149814478	-	protein_coding	0.740925	1.67125	0.00955609	0.536393	6.49532	5.75439	55.3367	101.243	43.7666	83.5469	66.356	68.0844	48.9867	109.925
ENSG00000274997.1_2	HIST1H2AH	chr6:27114908-27115294	+	protein_coding	0.739695	1.66982	0.0289108	0.536393	6.54527	5.80557	48.2137	79.0928	48.1552	75.8226	77.5782	87.1147	50.4809	139.331
ENSG00000128578.9_3	STRIP2	chr7:129074274-129128240	+	protein_coding	0.738907	1.66891	0.0481163	0.536393	1.09259	0.353686	0.156675	0.762766	0.32559	1.93723	0.197064	0.327664	0.452588	2.00879
ENSG00000090889.11_2	KIF4A	chrX:69509940-69640682	+	protein_coding	0.738578	1.66853	0.00303888	0.536393	2.31726	1.57869	1.79544	4.65479	1.67023	3.86302	2.83226	3.17877	1.78274	4.36898
ENSG00000132646.10_2	PCNA	chr20:5095599-5107272	-	protein_coding	0.737083	1.6668	0.00741285	0.536393	5.43678	4.69969	21.9807	44.3088	23.4861	37.9535	34.3659	36.8512	21.9153	51.6892
ENSG00000151849.14_2	CENPJ	chr13:25456422-25497027	-	protein_coding	0.735708	1.66521	0.00119177	0.536393	2.2407	1.50499	1.56324	3.28203	1.81846	4.26841	2.05284	2.98203	1.94226	4.55436
ENSG00000157193.15_3	LRP8	chr1:53708036-53793742	-	protein_coding	0.734935	1.66432	0.0206133	0.536393	1.88971	1.15478	0.701153	3.13878	1.76049	2.97366	0.944644	1.66719	1.69104	3.29856
ENSG00000204267.13_3	TAP2	chr6:32789610-32806557	-	protein_coding	0.734641	1.66398	0.00929367	0.536393	4.0839	3.34926	8.20784	15.909	8.48952	15.2322	9.63794	11.8393	10.6051	22.4674
ENSG00000138160.5_2	KIF11	chr10:94353043-94415152	+	protein_coding	0.734282	1.66357	0.0325582	0.536393	3.36722	2.63293	4.80874	11.6029	4.1413	6.51645	7.97077	8.07607	4.52564	12.1872
ENSG00000187741.14_3	FANCA	chr16:89803957-89883065	-	protein_coding	0.73071	1.65946	0.0424553	0.536393	1.89394	1.16323	1.07687	1.85711	1.34547	2.54362	1.5146	1.91263	1.05384	5.46958
ENSG00000070814.17_3	TCOF1	chr5:149737202-149779871	+	protein_coding	0.730529	1.65925	0.0302216	0.536393	2.6276	1.89707	2.1661	4.9627	3.63913	5.4917	2.25425	3.21323	3.02616	7.94398
ENSG00000051341.13_2	POLQ	chr3:121150274-121265488	-	protein_coding	0.730282	1.65896	0.0252646	0.536393	2.17873	1.44845	1.5087	3.51366	1.05196	3.18039	3.37703	3.28272	1.46213	4.19984
ENSG00000153310.19_3	FAM49B	chr8:130851839-131029375	-	protein_coding	0.728584	1.65701	0.0366527	0.536393	2.86996	2.14138	2.79402	6.72755	2.94567	6.73994	3.3772	3.67395	4.78172	9.21677
ENSG00000237649.7_2	KIFC1	chr6:33359313-33377701	+	protein_coding	0.728158	1.65652	0.0158523	0.536393	3.11349	2.38534	4.0065	6.40365	4.40606	6.55975	4.85603	6.52063	3.70124	12.3295
ENSG00000137474.19_2	MYO7A	chr11:76839310-76926284	+	protein_coding	0.725505	1.65348	0.0171095	0.536393	1.04516	0.319651	0.203437	1.41723	0.386127	1.2409	0.210117	0.324351	0.201834	1.52784
ENSG00000134057.14_3	CCNB1	chr5:68462837-68474072	+	protein_coding	0.725135	1.65306	0.00178223	0.536393	3.6441	2.91897	6.30203	13.6387	5.49542	11.2485	8.17598	9.86538	6.51763	11.5402
ENSG00000136213.9_3	CHST12	chr7:2443195-2488118	+	protein_coding	0.7248	1.65267	0.0384725	0.536393	1.39851	0.67371	0.763457	1.18524	1.13654	1.63215	0.0639741	1.26504	0.615178	2.70757
ENSG00000105486.13_3	LIG1	chr19:48618702-48673860	-	protein_coding	0.724641	1.65249	0.0299577	0.536393	2.85829	2.13365	2.99274	4.27083	3.8501	6.92909	3.55774	4.83981	3.20143	10.3298
ENSG00000153044.9_2	CENPH	chr5:68485375-68506184	+	protein_coding	0.724188	1.65197	0.0154176	0.536393	2.09449	1.3703	1.59497	2.88752	1.29404	4.04517	1.7684	1.98097	1.71045	4.68995
ENSG00000162194.12_3	LBHD1	chr11:62430289-62439727	-	protein_coding	0.724137	1.65191	0.0355297	0.536393	2.31353	1.58939	1.75033	3.05008	3.45271	3.83368	1.09786	3.77346	2.19178	5.53419
ENSG00000215784.5_2	FAM72D	chr1:143896448-143913143	-	protein_coding	0.723855	1.65159	0.0333194	0.536393	1.61997	0.896117	0.762198	2.65071	0.874276	1.40704	0.95776	1.16081	0.855172	3.7007
ENSG00000203812.2	HIST2H2AA4	chr1:149822643-149823191	+	protein_coding	0.72374	1.65146	0.00931564	0.536393	7.10041	6.37667	86.7574	151.936	68.7499	129.881	101.715	104.28	74.8246	167.271
ENSG00000050730.15_3	TNIP3	chr4:122052563-122148621	-	protein_coding	0.723702	1.65141	0.0410763	0.536393	0.922083	0.198381	0.12961	0.739088	0.0671067	1.59387	0.10324	0.15214	0.30337	1.48041
ENSG00000080986.12_2	NDC80	chr18:2571510-2616634	+	protein_coding	0.722771	1.65035	0.030724	0.536393	2.28056	1.55779	1.73966	3.68764	1.60568	2.74114	3.03643	3.35572	1.60706	6.29544
ENSG00000064012.21_4	CASP8	chr2:202098166-202152434	+	protein_coding	0.722731	1.6503	0.0202802	0.536393	2.83058	2.10785	3.0008	5.45805	3.38712	5.63934	3.9977	4.45287	2.93558	9.95239
ENSG00000040275.16_3	SPDL1	chr5:169010638-169031782	+	protein_coding	0.721742	1.64917	0.00224315	0.536393	1.99432	1.27258	1.22595	2.90117	1.04399	3.01051	1.95423	2.49713	1.53452	3.60566
ENSG00000111602.11_2	TIMELESS	chr12:56810157-56843187	-	protein_coding	0.720216	1.64743	0.0121745	0.536393	2.69005	1.96984	2.7883	6.40292	2.57535	4.19214	4.25283	4.78224	2.3095	6.80365
ENSG00000274290.2_2	HIST1H2BE	chr6:26172287-26184883	+	protein_coding	0.718288	1.64523	0.0308852	0.536393	4.02869	3.3104	9.13762	15.8332	7.68502	11.1205	11.4686	12.9534	7.82257	23.9265
ENSG00000276368.1_2	HIST1H2AJ	chr6:27782132-27782518	-	protein_coding	0.718218	1.64515	0.0313216	0.536393	6.92653	6.20831	64.0482	112.514	62.7156	93.6834	97.3725	108.394	72.3162	185.234
ENSG00000090861.15_3	AARS	chr16:70286198-70323446	-	protein_coding	0.717679	1.64453	0.0165197	0.536393	4.0302	3.31252	7.3512	14.4351	10.4632	18.4728	8.43245	10.4802	9.78933	19.6518
ENSG00000279078.1_3	SND1-IT1	chr7:127637650-127640130	+	lincRNA	0.717491	1.64432	0.0210392	0.536393	2.02951	1.31201	1.4624	2.22567	1.45205	4.15811	1.61007	1.9915	1.41146	4.58173
ENSG00000076382.16_3	SPAG5	chr17:26904583-26926297	-	protein_coding	0.717317	1.64412	0.0229016	0.536393	2.40528	1.68796	2.3337	3.76717	1.8952	3.56205	2.63737	3.29915	2.06986	7.42257
ENSG00000159322.17_2	ADPGK	chr15:73043710-73078187	-	protein_coding	0.71686	1.6436	0.0367486	0.536393	3.17809	2.46123	3.79952	5.83958	3.97353	9.27961	4.838	5.89939	5.59912	12.835
ENSG00000175054.14_3	ATR	chr3:142168077-142297668	-	protein_coding	0.715471	1.64202	0.0188471	0.536393	2.95925	2.24378	2.94072	6.65588	3.24126	6.28984	4.70259	4.94804	4.27997	10.0205
ENSG00000272993.1_3	AC239868.4	chr1:149817383-149818053	+	lincRNA	0.715205	1.64172	0.0461122	0.536393	2.25281	1.53761	2.21481	4.60431	2.42423	2.50225	1.40473	2.57977	1.68335	6.34393
ENSG00000114346.13_2	ECT2	chr3:172468472-172539264	+	protein_coding	0.715096	1.64159	0.0332762	0.536393	2.71671	2.00162	2.84576	7.45272	2.42675	8.02531	3.86757	3.86537	3.00876	4.03122
ENSG00000160949.16_2	TONSL	chr8:145654158-145669827	-	protein_coding	0.714847	1.64131	0.0032547	0.536393	1.87406	1.15921	1.32981	2.40933	1.36298	3.59178	1.15102	1.8797	1.10089	3.00491
ENSG00000184661.13_2	CDCA2	chr8:25316513-25365436	+	protein_coding	0.712924	1.63912	0.00848544	0.536393	2.19594	1.48302	1.53053	3.8764	1.7051	2.82679	2.55063	3.00368	1.51209	4.89911
ENSG00000070718.11_3	AP3M2	chr8:42010464-42029191	+	protein_coding	0.712816	1.639	0.027314	0.536393	1.85815	1.14534	0.604431	1.77948	1.30433	2.7685	1.82268	2.30552	1.29401	3.9896
ENSG00000087586.17_2	AURKA	chr20:54944445-54967393	-	protein_coding	0.712059	1.63814	0.0386108	0.536393	2.34439	1.63233	1.8408	3.94516	1.66398	3.74396	2.66052	2.51185	2.3343	7.07359
ENSG00000143228.12_3	NUF2	chr1:163236366-163325554	+	protein_coding	0.712041	1.63812	0.0480654	0.536393	1.98067	1.26863	1.39723	3.99351	1.01091	1.61628	2.15372	2.35699	1.21646	4.53261
ENSG00000176155.18_3	CCDC57	chr17:80059336-80170706	-	protein_coding	0.71157	1.63759	0.0404728	0.536393	1.74799	1.03642	1.25562	2.13202	1.00192	2.4948	0.708523	1.2204	1.29425	4.23735
ENSG00000100147.13_2	CCDC134	chr22:42196683-42222303	+	protein_coding	0.710945	1.63688	0.00130177	0.536393	2.86699	2.15604	2.7601	5.79439	3.59409	5.9209	4.08077	5.89166	3.49582	7.74103
ENSG00000110446.10_3	SLC15A3	chr11:60704556-60720002	-	protein_coding	0.710891	1.63681	0.0288092	0.536393	1.74046	1.02957	1.03673	2.10643	1.08017	2.87048	0.814391	1.1831	1.25927	3.74929
ENSG00000138182.14_2	KIF20B	chr10:91461367-91534696	+	protein_coding	0.710146	1.63597	0.0233551	0.536393	2.45445	1.7443	2.37712	6.20848	1.86225	3.85063	3.73351	3.45746	1.75365	4.79052
ENSG00000164649.19_3	CDCA7L	chr7:21940518-21985702	-	protein_coding	0.709711	1.63548	0.0371155	0.536393	2.54601	1.8363	2.40149	3.94349	2.57412	4.41942	2.60089	3.35939	2.71429	8.96067
ENSG00000126453.9_2	BCL2L12	chr19:50168399-50177173	+	protein_coding	0.708002	1.63354	0.0203598	0.536393	2.01905	1.31105	1.11853	2.55101	1.84214	4.91552	1.46146	2.01347	1.55734	3.26352
ENSG00000254281.1_3	AP003354.2	chr8:103991013-104012412	+	lincRNA	0.707495	1.63297	0.0217035	0.536393	0.784244	0.076749	0.044294	0.428812	0.184656	0.894811	0	0.277526	0	1.54339
ENSG00000125885.13_4	MCM8	chr20:5931298-5979623	+	protein_coding	0.705959	1.63123	0.0124386	0.536393	2.15473	1.44877	1.18247	2.95849	1.85812	3.25086	2.16216	2.75696	1.81501	5.21884
ENSG00000138363.14_3	ATIC	chr2:216176540-216214496	+	protein_coding	0.704007	1.62902	0.00832995	0.536393	3.49677	2.79277	4.83278	9.18794	5.71311	9.17375	7.71453	9.45277	5.75748	13.9878
ENSG00000231925.11_2	TAPBP	chr6:33267471-33282164	-	protein_coding	0.703221	1.62814	0.00561679	0.536393	4.93459	4.23137	17.48	30.0176	18.6617	30.9168	16.4341	21.6615	18.6499	37.9876
ENSG00000123975.4_2	CKS2	chr9:91926113-91931618	+	protein_coding	0.703174	1.62808	0.0282955	0.536393	4.24585	3.54267	9.58633	19.1704	8.43341	14.5458	13.2576	13.9778	11.9521	26.5887
ENSG00000010292.12_3	NCAPD2	chr12:6602522-6641121	+	protein_coding	0.700897	1.62551	0.00915213	0.536393	3.86729	3.1664	8.14812	11.9319	7.27972	11.1135	9.18143	13.0269	7.42491	19.644
ENSG00000182481.8_3	KPNA2	chr17:66031635-66042958	+	protein_coding	0.700252	1.62479	0.00826133	0.536393	4.16217	3.46192	7.95745	16.8305	11.7517	17.7188	11.2203	12.8897	9.56167	21.1625
ENSG00000197409.7_3	HIST1H3D	chr6:26197068-26197478	-	protein_coding	0.698739	1.62309	0.0413759	0.536393	7.11577	6.41703	69.1791	115.692	79.1152	118.793	122.136	124.948	76.0142	209.175
ENSG00000065328.16_2	MCM10	chr10:13203554-13253104	+	protein_coding	0.697638	1.62185	0.00180711	0.536393	1.64087	0.943228	0.966511	1.69911	0.889277	2.51572	1.08462	1.69881	0.764984	2.69311
ENSG00000185304.14_2	RGPD2	chr2:88055474-88125471	-	protein_coding	0.697122	1.62127	0.00916805	0.536393	1.13191	0.434791	0.405913	1.66092	0.268617	0.582264	0.563571	1.26735	0.197109	1.41618
ENSG00000164938.13_2	TP53INP1	chr8:95938200-95961639	-	protein_coding	0.696633	1.62072	0.0447263	0.536393	3.89077	3.19413	8.27623	13.6248	8.17609	18.3306	8.74875	7.74346	7.45552	18.5852
ENSG00000071794.15_2	HLTF	chr3:148747914-148804341	-	protein_coding	0.695409	1.61934	0.0357526	0.536393	2.38268	1.68728	2.16432	4.9377	2.48926	5.09462	2.46201	2.12783	1.81411	5.53476
ENSG00000269873.1_3	AC245884.10	chr19:54949192-54949528	-	lincRNA	0.694798	1.61866	0.01547	0.536393	1.31432	0.619518	0.264874	1.08324	0.442391	1.42643	0.64424	1.16715	0.857284	2.49138
ENSG00000096433.10_2	ITPR3	chr6:33588142-33664351	+	protein_coding	0.694237	1.61803	0.0347379	0.536393	4.10275	3.40851	9.72534	15.3663	11.4613	22.7316	8.30491	10.0302	9.22273	19.3393
ENSG00000131153.8_3	GINS2	chr16:85709804-85723679	-	protein_coding	0.690869	1.61426	0.0427864	0.536393	1.91894	1.22807	1.04905	1.9477	1.68143	2.42025	1.84416	2.35295	0.926943	5.04871
ENSG00000189057.10_3	FAM111B	chr11:58874658-58894883	+	protein_coding	0.689482	1.6127	0.0456847	0.536393	2.44075	1.75127	1.64522	4.70787	1.91221	3.49235	4.05581	3.46461	2.29806	6.58969
ENSG00000107833.10_2	NPM3	chr10:103541082-103543170	-	protein_coding	0.689092	1.61227	0.0197635	0.536393	3.68182	2.99273	5.46625	10.2706	8.32502	16.6748	6.12424	9.2851	8.34467	12.2387
ENSG00000117724.12_2	CENPF	chr1:214776538-214837931	+	protein_coding	0.687807	1.61083	0.0339937	0.536393	3.37543	2.68762	5.43168	13.4998	4.22267	7.54151	7.73534	7.1397	4.87119	10.5059
ENSG00000259005.1_3	AC005479.2	chr14:74940710-74941567	-	lincRNA	0.685513	1.60827	0.036144	0.536393	0.958158	0.272645	0.139125	0.809658	0.869502	1.17665	0	0.537404	0	1.35269
ENSG00000104147.8_2	OIP5	chr15:41601466-41624819	-	protein_coding	0.685326	1.60806	0.0193337	0.536393	1.72512	1.0398	1.15214	2.63655	0.730697	1.39046	1.69942	2.59313	0.776964	2.82483
ENSG00000269974.1_4	AC091057.3	chr15:30941000-30941732	+	lincRNA	0.685152	1.60787	0.0313068	0.536393	1.43008	0.744927	0.516715	1.47159	0.557913	1.32047	1.34771	1.34381	0.421969	2.92204
ENSG00000099901.16_3	RANBP1	chr22:20103461-20114880	+	protein_coding	0.684323	1.60695	0.0118764	0.536393	3.20406	2.51973	3.74499	6.9883	5.21813	10.5459	4.83344	6.1794	5.28409	9.89179
ENSG00000123352.17_3	SPATS2	chr12:49760367-49921207	+	protein_coding	0.684145	1.60675	0.0352947	0.536393	2.0635	1.37935	1.22437	2.84807	2.08631	3.99537	1.54941	1.75753	1.61711	4.75932
ENSG00000242258.1_2	LINC00996	chr7:150130742-150145228	+	lincRNA	0.683902	1.60648	0.0274846	0.536393	0.803271	0.119369	0.0521553	0.769255	0.196573	0.778504	0.0479743	0.159493	0.0552739	1.54169
ENSG00000017483.14_3	SLC38A5	chrX:48316920-48328644	-	protein_coding	0.682857	1.60532	0.0224873	0.536393	1.91026	1.2274	1.36261	2.78204	1.48829	4.56742	1.26438	1.63433	1.25786	2.59858
ENSG00000146918.19_2	NCAPG2	chr7:158424003-158497520	-	protein_coding	0.682827	1.60528	0.00874099	0.536393	2.496	1.81317	2.32713	4.01779	2.1644	4.48789	3.5554	4.04476	2.1797	6.28989
ENSG00000116062.14_3	MSH6	chr2:47922669-48037240	+	protein_coding	0.681439	1.60374	0.0227632	0.536393	2.09613	1.41469	1.35771	2.89642	2.13532	3.18637	1.64242	2.22103	1.58631	5.36052
ENSG00000155660.10_3	PDIA4	chr7:148700154-148725733	-	protein_coding	0.681031	1.60329	0.028245	0.536393	5.24318	4.56215	21.8168	38.1412	25.139	52.2953	22.142	23.5419	21.5648	39.1967
ENSG00000184602.5_2	SNN	chr16:11762270-11773015	+	protein_coding	0.678737	1.60074	0.0438623	0.536393	3.48878	2.81004	4.98826	7.73108	6.35471	12.364	5.21254	7.3837	7.84088	15.2357
ENSG00000035499.12_2	DEPDC1B	chr5:59892739-59996017	-	protein_coding	0.678257	1.6002	0.0217084	0.536393	1.41196	0.7337	0.677469	1.70085	0.439828	1.35369	1.02388	1.05413	0.564272	2.83961
ENSG00000179772.7_2	FOXS1	chr20:30432104-30433422	-	protein_coding	0.678162	1.6001	0.047225	0.536393	0.900269	0.222107	0.039632	0.559029	0.428962	1.42693	0.171891	0.248576	0.0633	1.56865
ENSG00000005448.16_2	WDR54	chr2:74648805-74652882	+	protein_coding	0.677922	1.59983	0.0171641	0.536393	1.13936	0.46144	0.269111	1.26579	0.384795	1.56345	0.336373	0.479354	0.530439	1.74038
ENSG00000176208.8_2	ATAD5	chr17:29158988-29222887	+	protein_coding	0.677901	1.59981	0.0445533	0.536393	2.00882	1.33092	1.19086	3.43579	1.28375	2.20192	2.30625	2.04332	1.42098	5.06923
ENSG00000271590.1_4	AC108463.3	chr2:111968572-111970053	-	lincRNA	0.677669	1.59955	0.0289406	0.536393	0.87239	0.194722	0.142364	0.496352	0.141465	1.43677	0	0.321755	0.315834	1.33057
ENSG00000146376.10_2	ARHGAP18	chr6:129897277-130031370	-	protein_coding	0.676463	1.59822	0.0444106	0.536393	2.49227	1.81581	1.9506	5.17679	2.10452	7.02412	2.475	2.98743	3.82604	4.07155
ENSG00000115267.5_2	IFIH1	chr2:163123589-163175213	-	protein_coding	0.676367	1.59811	0.0205637	0.536393	3.25024	2.57387	4.03742	12.6103	4.27381	7.28302	6.01614	6.83468	5.74247	8.2811
ENSG00000100162.14_2	CENPM	chr22:42334725-42343168	-	protein_coding	0.67634	1.59808	0.032142	0.536393	1.91252	1.23618	1.44984	1.76957	1.59107	2.56536	1.23473	2.40033	1.17103	4.98224
ENSG00000129810.14_4	SGO1	chr3:20202085-20227784	-	protein_coding	0.673389	1.59482	0.00459587	0.536393	1.54278	0.869391	0.677612	1.79188	0.638322	1.87852	1.23383	1.47598	0.814302	2.62144
ENSG00000145375.7_3	SPATA5	chr4:123844229-124240605	+	protein_coding	0.672922	1.5943	0.0186905	0.536393	2.23029	1.55736	1.72047	3.49716	1.98252	3.71354	1.95679	2.37489	2.12755	5.7762
ENSG00000268499.1_4	AC011479.2	chr19:38690476-38691574	+	sense_intronic	0.672537	1.59387	0.00684287	0.536393	0.997962	0.325426	0.178231	0.94719	0.221283	0.983819	0.284058	0.543272	0.334197	1.66878
ENSG00000008324.11_2	SS18L2	chr3:42623332-42636606	+	protein_coding	0.671635	1.59288	0.0172319	0.536393	3.00434	2.3327	3.26654	6.56972	3.74188	6.98701	4.98698	5.15899	4.31643	10.1329
ENSG00000097046.12_2	CDC7	chr1:91966450-91991321	+	protein_coding	0.670486	1.59161	0.0149637	0.536393	2.34163	1.67114	1.66707	3.86901	1.97146	3.3714	2.96079	3.44433	2.27696	5.97808
ENSG00000141577.13_3	CEP131	chr17:79163393-79196799	-	protein_coding	0.669895	1.59096	0.0116942	0.536393	2.16084	1.49094	1.80142	2.93733	2.13032	3.77397	1.59516	2.47195	1.74248	5.12708
ENSG00000275379.1_2	HIST1H3I	chr6:27839683-27840093	-	protein_coding	0.669266	1.59026	0.0304251	0.536393	6.73343	6.06416	58.4266	90.8609	64.2875	94.2255	92.1326	95.9334	54.4712	150.182
ENSG00000147454.13_2	SLC25A37	chr8:23386318-23432976	+	protein_coding	0.668847	1.5898	0.0221786	0.536393	1.94154	1.27269	0.805413	2.90577	1.89584	3.63651	1.17828	3.02347	1.99235	1.98778
ENSG00000136111.12_3	TBC1D4	chr13:75858801-76056250	-	protein_coding	0.667524	1.58834	0.0345755	0.536393	3.36353	2.696	5.19554	8.4015	4.86682	7.68534	6.99959	7.4444	5.064	15.2755
ENSG00000058804.11_2	NDC1	chr1:54231133-54304533	-	protein_coding	0.667522	1.58834	0.0121035	0.536393	3.15823	2.49071	3.42155	8.20154	4.36325	7.11857	6.11338	6.6055	4.91609	10.1795
ENSG00000167513.8_3	CDT1	chr16:88869621-88875666	+	protein_coding	0.667183	1.58797	0.00649527	0.536393	2.61924	1.95206	2.294	4.32616	3.57967	5.24133	3.35957	4.67746	2.40808	6.55152
ENSG00000228906.1_4	AL353804.1	chrX:73168808-73169393	+	lincRNA	0.665268	1.58586	0.0345355	0.536393	2.10954	1.44427	1.86837	2.53876	1.53656	2.83729	2.08688	2.66689	1.44163	5.96577
ENSG00000251301.6_4	LINC02384	chr12:68726668-68845443	-	lincRNA	0.663621	1.58405	0.0368019	0.536393	0.729198	0.0655765	0.0292701	0.600327	0.0995452	1.08151	0.0415168	0.0357994	0.0175441	1.18867
ENSG00000160791.13_3	CCR5	chr3:46412345-46417697	+	protein_coding	0.663558	1.58398	0.0294951	0.536393	1.8618	1.19825	1.15953	3.28403	1.55076	4.08401	1.07607	1.55019	1.42416	2.14197
ENSG00000117593.9_2	DARS2	chr1:173793641-173827684	+	protein_coding	0.662969	1.58334	0.041325	0.536393	3.04461	2.38164	4.26781	11.9228	3.69265	4.93402	5.14409	6.06865	3.85596	7.5513
ENSG00000173214.5_3	MFSD4B	chr6:111580551-111592370	+	protein_coding	0.662149	1.58244	0.0158601	0.536393	2.55314	1.89099	2.25102	3.86917	2.80229	4.8345	3.63171	4.20185	2.30498	7.02907
ENSG00000205208.4_2	C4orf46	chr4:159587831-159593407	-	protein_coding	0.661402	1.58162	0.00401782	0.536393	1.56607	0.904669	0.779119	1.97628	0.82165	2.34526	1.10503	1.2697	0.800531	2.40145
ENSG00000165355.7_3	FBXO33	chr14:39866873-39901704	-	protein_coding	0.660908	1.58108	0.0299797	0.536393	2.64595	1.98504	2.76256	4.37571	3.28415	6.32176	2.87473	3.36181	2.93225	7.93972
ENSG00000048991.16_2	R3HDM1	chr2:136289025-136482840	+	protein_coding	0.660903	1.58107	0.0291485	0.536393	2.60717	1.94627	2.6418	4.42283	3.03251	5.4087	2.62617	3.33948	3.14188	8.13923
ENSG00000185753.12_2	CXorf38	chrX:40486173-40506806	-	protein_coding	0.660493	1.58062	0.0218611	0.536393	2.15086	1.49037	1.51556	3.27192	1.86931	3.66621	1.89724	2.11217	1.9798	5.26971
ENSG00000273759.1_4	AL117379.1	chr20:61559973-61560649	-	lincRNA	0.659979	1.58006	0.0366634	0.536393	2.61564	1.95566	2.93192	4.58176	3.13475	4.0426	3.2671	4.08706	2.26335	8.85491
ENSG00000102384.13_2	CENPI	chrX:100353207-100418670	+	protein_coding	0.65618	1.5759	0.00597569	0.536393	1.60286	0.946676	0.925968	1.99916	0.737769	1.84072	1.52071	1.81831	0.635864	2.54499
ENSG00000138073.13_3	PREB	chr2:27353624-27357543	-	protein_coding	0.655927	1.57563	0.00436742	0.536393	2.97027	2.31434	2.90453	6.90798	4.50665	6.64117	5.2062	6.79721	3.58632	7.00564
ENSG00000014138.8_3	POLA2	chr11:65029233-65073060	+	protein_coding	0.655021	1.57464	0.0348832	0.536393	2.16686	1.51183	1.50368	3.00677	2.13017	2.97794	2.24176	2.59827	1.60316	6.08939
ENSG00000137812.19_3	KNL1	chr15:40886218-40956540	+	protein_coding	0.654869	1.57447	0.0468972	0.536393	2.11539	1.46052	1.58696	3.54417	1.28376	2.19065	2.78761	2.85001	1.56353	5.31523
ENSG00000134690.10_2	CDCA8	chr1:38158090-38175391	+	protein_coding	0.654079	1.57361	0.0317085	0.536393	2.62954	1.97547	3.01253	4.28835	2.84122	3.85183	3.45617	4.90489	2.48215	8.67943
ENSG00000101911.12_3	PRPS2	chrX:12809474-12842341	+	protein_coding	0.653086	1.57253	0.0243256	0.536393	3.1657	2.51261	4.26678	11.4535	4.37586	6.25757	5.46546	5.84986	4.79291	9.47421
ENSG00000184207.8_2	PGP	chr16:2261998-2264808	-	protein_coding	0.651765	1.57109	0.0363512	0.536393	2.33407	1.6823	2.11989	3.09976	2.21073	3.88975	2.44263	2.95804	2.07652	7.14646
ENSG00000155097.11_2	ATP6V1C1	chr8:104033291-104085279	+	protein_coding	0.649881	1.56904	0.0182823	0.536393	3.03541	2.38553	3.82892	6.622	4.39288	10.0921	4.29172	4.81859	4.41004	8.1855
ENSG00000089041.16_3	P2RX7	chr12:121570622-121625835	+	protein_coding	0.648581	1.56763	0.0242203	0.536393	1.09682	0.448239	0.459147	0.529613	0.362359	1.52999	0.422402	0.862928	0.22552	1.90273
ENSG00000163714.17_3	U2SURP	chr3:142683339-142779388	+	protein_coding	0.648424	1.56745	0.0204295	0.536393	3.51196	2.86354	5.28661	11.0319	6.39245	9.78648	7.59253	7.38265	6.02612	14.5678
ENSG00000089006.16_3	SNX5	chr20:17922241-17949623	-	protein_coding	0.647568	1.56653	0.0088297	0.536393	3.47042	2.82285	5.55406	8.91719	5.67985	10.6639	7.51919	8.10214	5.72005	13.3358
ENSG00000162946.21_4	DISC1	chr1:231762561-232177018	+	protein_coding	0.645339	1.56411	0.0455848	0.536393	1.34683	0.701493	0.496721	1.22058	0.700019	1.45101	0.45731	0.880242	0.885972	3.08998
ENSG00000166851.14_3	PLK1	chr16:23688977-23701688	+	protein_coding	0.645077	1.56382	0.0361313	0.536393	2.1654	1.52032	1.73596	3.12094	1.78053	3.42641	2.23105	2.19717	1.75464	5.94358
ENSG00000262265.1_4	AC002558.3	chr17:45238441-45239430	-	sense_intronic	0.644376	1.56306	0.0296707	0.536393	1.40302	0.758645	0.579787	2.00952	0.383125	1.56118	1.19143	0.894206	0.711241	2.34996
ENSG00000164933.11_3	SLC25A32	chr8:104410863-104427417	-	protein_coding	0.642809	1.56137	0.0494967	0.536393	2.49807	1.85526	1.94692	5.03444	2.2787	5.36182	3.07547	2.59199	3.35218	6.38619
ENSG00000137200.12_2	CMTR1	chr6:37400995-37450603	+	protein_coding	0.642794	1.56135	0.033482	0.536393	3.43022	2.78743	5.17118	8.94075	6.60365	8.87962	5.65507	7.1663	6.27533	15.8349
ENSG00000111247.14_2	RAD51AP1	chr12:4647964-4669214	+	protein_coding	0.64204	1.56053	0.00700792	0.536393	1.76183	1.11979	1.13805	2.92882	0.904847	2.06304	1.57694	1.75962	1.12508	2.98278
ENSG00000198825.12_3	INPP5F	chr10:121485609-121588790	+	protein_coding	0.641367	1.55981	0.015906	0.536393	2.77132	2.12995	3.14215	5.09317	3.57051	6.07601	3.51716	4.21176	3.29199	8.66903
ENSG00000280115.1_4	AC136603.1	chr16:78906636-78907402	+	TEC	0.640098	1.55843	0.0030272	0.536393	1.40428	0.764178	0.463793	1.34267	0.917207	1.75014	0.996986	1.67588	0.4847	1.84697
ENSG00000213533.11_3	TMEM110	chr3:52870235-52931612	-	protein_coding	0.640058	1.55839	0.0204408	0.536393	2.31725	1.67719	1.68444	2.94622	2.4135	4.51752	2.30328	3.14016	2.45574	5.8439
ENSG00000163781.12_3	TOPBP1	chr3:133317019-133380737	-	protein_coding	0.638747	1.55698	0.0164517	0.536393	3.5727	2.93395	6.23513	11.1046	5.46928	9.29112	8.91215	9.29856	6.35117	14.6231
ENSG00000186283.13_3	TOR3A	chr1:179050512-179067158	+	protein_coding	0.638687	1.55691	0.0286954	0.536393	2.69485	2.05617	2.54736	4.8111	3.48561	6.60332	3.16692	3.55997	3.51158	7.72376
ENSG00000106399.11_2	RPA3	chr7:7676149-7758238	-	protein_coding	0.636076	1.5541	0.0107704	0.536393	2.02103	1.38496	1.26964	2.60411	1.42862	2.75305	2.38971	2.88402	1.48988	4.16541
ENSG00000160201.11_3	U2AF1	chr21:44513066-44527697	-	protein_coding	0.63506	1.553	0.0281593	0.536393	2.08522	1.45016	1.51609	2.13994	1.60748	4.4042	1.53548	2.60762	2.35088	4.29642
ENSG00000280392.1_4	AC007496.3	chr16:54024924-54028366	+	TEC	0.634983	1.55292	0.0158412	0.536393	1.66333	1.02834	0.811593	1.72195	1.16572	2.66797	1.35075	1.48384	0.876631	3.05896
ENSG00000122643.18_3	NT5C3A	chr7:33053726-33102409	-	protein_coding	0.633712	1.55155	0.0161279	0.536393	2.61498	1.98127	2.55117	5.40392	2.25907	4.66876	4.03216	4.02437	3.17314	6.72206
ENSG00000104164.10_3	BLOC1S6	chr15:45879321-45908197	+	protein_coding	0.632127	1.54985	0.0351591	0.536393	2.77109	2.13896	3.11532	5.60015	3.47741	5.79587	2.37511	4.36346	5.05124	8.02559
ENSG00000101412.12_2	E2F1	chr20:32263489-32274210	-	protein_coding	0.632102	1.54982	0.0453104	0.536393	2.28776	1.65566	1.48835	3.42372	2.43425	3.60017	3.35918	3.06497	1.64524	5.87262
ENSG00000156469.8_3	MTERF3	chr8:97251626-97273838	-	protein_coding	0.631968	1.54968	0.0198653	0.536393	2.68938	2.05741	2.24126	5.17397	2.81593	5.83359	3.54988	4.19683	4.33398	6.89548
ENSG00000184979.9_2	USP18	chr22:18632666-18660164	+	protein_coding	0.631321	1.54898	0.0263988	0.536393	1.81466	1.18334	0.925341	3.79404	1.11384	2.42464	2.05537	2.25026	1.13912	1.86966
ENSG00000196787.3_2	HIST1H2AG	chr6:27100821-27103070	+	protein_coding	0.631046	1.54869	0.0168553	0.536393	5.0447	4.41365	17.4979	28.9777	19.2982	30.0131	25.7522	27.1887	19.5412	44.2899
ENSG00000024526.16_3	DEPDC1	chr1:68939835-68962904	-	protein_coding	0.630253	1.54784	0.0186817	0.536393	1.86257	1.23231	1.36675	3.70273	0.912083	2.05143	2.08136	2.61973	1.185	2.36685
ENSG00000151131.10_3	C12orf45	chr12:105380088-105467975	+	protein_coding	0.627625	1.54502	0.0257247	0.536393	1.23164	0.604017	0.119496	1.09624	0.41911	1.25981	1.06032	1.19981	0.630552	1.91841
ENSG00000001167.14_2	NFYA	chr6:41040684-41067715	+	protein_coding	0.62712	1.54448	0.0307105	0.536393	3.65505	3.02793	5.58028	8.4264	7.11691	12.4348	8.39031	10.2624	7.82411	16.6565
ENSG00000213024.11_3	NUP62	chr19:50410082-50433020	-	protein_coding	0.625773	1.54304	0.0296747	0.536393	3.34649	2.72071	4.85669	7.17912	6.14509	11.6346	5.41359	6.66738	6.03565	12.5101
ENSG00000167900.11_2	TK1	chr17:76170156-76183314	-	protein_coding	0.62448	1.54166	0.00321483	0.536393	3.31244	2.68796	4.96738	8.31404	6.12023	10.2047	6.52466	9.31581	4.3934	8.04764
ENSG00000164109.13_2	MAD2L1	chr4:120976763-120988229	-	protein_coding	0.623371	1.54047	0.0151141	0.536393	1.68549	1.06211	0.750606	2.82137	1.04438	2.07862	1.6673	1.52179	0.991088	2.6078
ENSG00000147874.10_3	HAUS6	chr9:19053141-19103117	-	protein_coding	0.623347	1.54044	0.0398027	0.536393	2.3233	1.69996	2.03211	4.09713	1.91833	3.71176	2.27227	2.52152	2.8479	6.4182
ENSG00000153147.5_2	SMARCA5	chr4:144434616-144478639	+	protein_coding	0.621944	1.53895	0.035377	0.536393	3.84184	3.21989	6.99126	12.8172	8.35769	13.7915	8.02209	9.13359	10.1698	19.4095
ENSG00000110931.18_3	CAMKK2	chr12:121675494-121736111	-	protein_coding	0.62113	1.53808	0.0132026	0.536393	2.67404	2.05291	4.0736	4.49873	2.51491	6.48806	3.82245	4.8878	2.44704	5.84344
ENSG00000000460.16_4	C1orf112	chr1:169631245-169823221	+	protein_coding	0.620912	1.53785	0.0456702	0.536393	1.70934	1.08843	0.963677	2.47526	1.05256	1.5566	1.56199	1.56932	0.979958	4.00938
ENSG00000140280.13_2	LYSMD2	chr15:52015208-52043782	-	protein_coding	0.620472	1.53738	0.0281247	0.536393	2.00339	1.38291	1.44331	2.61225	1.49299	2.42407	1.59706	2.39072	1.92425	5.16177
ENSG00000276704.1_3	AL442067.2	chr13:98089522-98089884	+	sense_intronic	0.619826	1.53669	0.0252447	0.536393	1.08449	0.464664	0.077982	0.681961	0.288064	0.890444	0.668501	1.36816	0.565437	1.68575
ENSG00000115163.14_3	CENPA	chr2:26987157-27023935	+	protein_coding	0.618985	1.53579	0.0254957	0.536393	1.61822	0.999232	1.55916	2.28761	0.941152	2.12278	1.05484	1.29829	0.564081	2.76445
ENSG00000196214.10_4	ZNF766	chr19:52772824-52799299	+	protein_coding	0.617403	1.53411	0.0497334	0.536393	1.7292	1.1118	1.66477	2.10429	0.444391	2.03538	2.02056	2.43267	0.876318	2.73557
ENSG00000095002.13_3	MSH2	chr2:47630108-47789450	+	protein_coding	0.617221	1.53392	0.0395589	0.536393	3.07478	2.45756	3.83471	6.96737	4.21105	5.48888	6.2846	6.99503	3.96016	11.1928
ENSG00000124795.14_3	DEK	chr6:18224099-18265054	-	protein_coding	0.616845	1.53352	0.00673408	0.536393	4.48859	3.87174	12.8058	23.7512	12.8125	21.4616	15.1079	16.033	13.9509	25.8205
ENSG00000071539.13_3	TRIP13	chr5:892758-919472	+	protein_coding	0.615918	1.53253	0.0169999	0.536393	2.01517	1.39926	1.69987	3.11244	1.5638	4.71227	1.73394	2.0917	1.55774	2.67625
ENSG00000136824.18_3	SMC2	chr9:106856541-106903698	+	protein_coding	0.614678	1.53122	0.0289598	0.536393	2.94877	2.33409	3.37794	7.38122	3.39415	5.04628	5.58836	5.88349	4.10041	9.18751
ENSG00000196378.11_2	ZNF34	chr8:145998499-146012730	-	protein_coding	0.614632	1.53117	0.0238716	0.536393	1.27968	0.665044	0.368215	1.99074	0.439794	1.10999	0.44144	1.12025	1.22608	1.59679
ENSG00000079616.12_2	KIF22	chr16:29802040-29816706	+	protein_coding	0.614601	1.53113	0.0262865	0.536393	3.23834	2.62374	5.13702	7.47825	5.16339	6.80224	5.88778	7.42028	4.53915	13.2397
ENSG00000175264.7_2	CHST1	chr11:45670427-45687172	-	protein_coding	0.614343	1.53086	0.0391443	0.536393	0.823504	0.209161	0.12241	0.782236	0.21278	1.54274	0.0544202	0.178689	0.24425	0.836248
ENSG00000140451.12_2	PIF1	chr15:65107831-65117867	-	protein_coding	0.613667	1.53014	0.0312901	0.536393	1.19408	0.580409	0.545383	1.51274	0.583105	0.736126	0.492937	0.882606	0.368656	2.33675
ENSG00000132953.16_3	XPO4	chr13:21351468-21477187	-	protein_coding	0.61253	1.52894	0.0468393	0.536393	2.73014	2.11761	2.94388	4.85355	2.13326	5.23829	4.83807	4.88142	3.91658	8.02496
ENSG00000173226.16_3	IQCB1	chr3:121488610-121553926	-	protein_coding	0.612058	1.52844	0.0178219	0.536393	3.08889	2.47683	4.28729	7.37122	4.24038	6.67538	4.76105	5.71863	5.01595	11.1402
ENSG00000105011.8_2	ASF1B	chr19:14230321-14247768	-	protein_coding	0.61102	1.52734	0.0261999	0.536393	2.40084	1.78982	2.51265	3.91842	2.58042	3.88381	2.27089	3.07394	2.47477	6.9488
ENSG00000273983.1_2	HIST1H3G	chr6:26269633-26272043	-	protein_coding	0.609143	1.52535	0.0193158	0.536393	4.34784	3.7387	10.9964	17.4373	11.3382	16.6889	15.8031	17.755	11.7689	27.1068
ENSG00000244115.1_3	DNAJC25-GNG10	chr9:114393666-114432509	+	protein_coding	0.608877	1.52507	0.0398701	0.536393	1.95518	1.3463	1.74113	3.37825	1.49976	3.31768	0.978154	1.62026	2.08337	3.56435
ENSG00000156876.9_3	SASS6	chr1:100549119-100598511	-	protein_coding	0.608731	1.52492	0.0231253	0.536393	1.94789	1.33916	1.31255	2.83539	1.62125	2.30394	1.99269	2.19323	1.25866	4.47552
ENSG00000051180.16_2	RAD51	chr15:40986972-41024537	+	protein_coding	0.607421	1.52353	0.0194697	0.536393	1.64185	1.03443	0.850206	1.85471	0.885976	1.78731	1.47895	1.70845	1.03492	3.40059
ENSG00000136982.5_3	DSCC1	chr8:120846216-120868250	-	protein_coding	0.606169	1.52221	0.0175485	0.536393	1.55123	0.945065	0.693673	1.74259	0.984539	2.41074	1.3734	1.2546	0.72231	2.49777
ENSG00000084774.13_2	CAD	chr2:27440258-27466811	+	protein_coding	0.605775	1.5218	0.00917023	0.536393	3.12808	2.5223	3.99638	6.74735	5.46729	7.52676	4.94037	6.63074	4.67495	10.5898
ENSG00000120868.13_3	APAF1	chr12:99038919-99129211	+	protein_coding	0.605074	1.52106	0.0498772	0.536393	2.20781	1.60274	1.66843	3.04519	1.63676	4.4973	1.92338	2.38239	3.13691	5.05563
ENSG00000138658.15_3	ZGRF1	chr4:113460489-113558151	-	protein_coding	0.603505	1.5194	0.039767	0.536393	1.52168	0.918171	0.865748	2.07512	0.553101	1.41455	1.43374	1.27625	0.808261	3.02125
ENSG00000071537.13_3	SEL1L	chr14:81937893-82000205	-	protein_coding	0.603288	1.51918	0.0192021	0.536393	3.74857	3.14528	7.56732	12.7604	7.99232	15.1447	8.35187	8.24479	7.50503	14.8916
ENSG00000122687.17_3	MRM2	chr7:2273866-2281833	-	protein_coding	0.602344	1.51818	0.0336261	0.536393	2.56527	1.96293	2.70915	4.25744	1.70861	5.87352	3.59306	4.31762	4.00588	5.38597
ENSG00000162341.16_3	TPCN2	chr11:68816365-68929908	+	protein_coding	0.602308	1.51814	0.0476258	0.536393	1.80151	1.19921	1.37837	3.15815	1.76987	3.78278	1.1388	1.45174	0.972771	2.02819
ENSG00000158373.8_3	HIST1H2BD	chr6:26158374-26171577	+	protein_coding	0.602036	1.51786	0.0186657	0.536393	6.43063	5.8286	62.2601	92.2509	44.9531	91.8927	61.9415	61.9518	56.0097	100.534
ENSG00000123485.11_3	HJURP	chr2:234742062-234763212	-	protein_coding	0.601846	1.51766	0.0343741	0.536393	2.25305	1.6512	2.18807	3.90402	1.60032	2.83557	3.0361	3.14202	1.9089	5.62745
ENSG00000129128.12_2	SPCS3	chr4:177241115-177253396	+	protein_coding	0.601171	1.51695	0.0268626	0.536393	3.92536	3.32419	8.14209	15.2924	7.38977	14.6538	11.6932	10.1161	9.33605	17.7953
ENSG00000131473.16_3	ACLY	chr17:40023161-40086795	-	protein_coding	0.599094	1.51476	0.0411393	0.536393	4.27248	3.67338	9.35578	16.4929	13.4822	23.6354	11.2182	12.6576	13.4601	22.7018
ENSG00000174405.13_2	LIG4	chr13:108859787-108870716	-	protein_coding	0.598887	1.51455	0.0243633	0.536393	2.34534	1.74645	1.67415	3.57611	2.55449	4.38403	2.54417	2.97403	2.76237	5.81135
ENSG00000167670.15_2	CHAF1A	chr19:4402659-4445015	+	protein_coding	0.598801	1.51446	0.0210391	0.536393	2.97413	2.37533	4.02658	6.17816	4.56781	6.8995	4.01575	4.99705	4.16282	10.2113
ENSG00000253729.7_3	PRKDC	chr8:48685669-48872743	-	protein_coding	0.59827	1.5139	0.00576999	0.536393	5.01658	4.41831	17.1617	28.2163	19.2668	37.2249	23.8155	27.2831	21.8828	33.7586
ENSG00000196747.4_2	HIST1H2AI	chr6:27775977-27776479	+	protein_coding	0.597169	1.51275	0.0449707	0.536393	6.87953	6.28236	65.9331	102.935	67.826	93.8768	108.501	119.524	71.7619	160.727
ENSG00000166803.11_3	PCLAF	chr15:64656510-64679886	-	protein_coding	0.596349	1.51189	0.0337649	0.536393	1.72524	1.12889	0.879159	2.28074	0.939122	1.55414	1.94205	2.24972	1.13354	3.38867
ENSG00000088930.7_2	XRN2	chr20:21283942-21370465	+	protein_coding	0.596202	1.51173	0.0361573	0.536393	4.55466	3.95845	11.563	21.6994	13.459	23.9588	14.7772	16.5751	19.3794	29.6347
ENSG00000131778.18_3	CHD1L	chr1:146714291-146767447	+	protein_coding	0.595619	1.51112	0.0210426	0.536393	3.37668	2.78106	5.40239	9.52183	5.69367	8.20688	5.8599	7.1455	6.59284	13.7504
ENSG00000013523.9_3	ANGEL1	chr14:77252521-77292589	-	protein_coding	0.595383	1.51087	0.0145905	0.536393	2.2219	1.62652	1.99933	3.1823	2.55617	4.00216	1.96674	2.6796	1.87237	5.15272
ENSG00000106484.14_2	MEST	chr7:130126012-130146137	+	protein_coding	0.594715	1.51017	0.048472	0.536393	1.86569	1.27097	1.73992	3.3129	1.24965	4.0058	1.56808	2.33807	1.1426	1.44777
ENSG00000085999.11_3	RAD54L	chr1:46713360-46744145	+	protein_coding	0.593725	1.50914	0.00978392	0.536393	2.09336	1.49964	1.571	2.74902	1.74628	3.30344	2.15195	2.62426	1.87289	4.67164
ENSG00000116819.6_2	TFAP2E	chr1:36038971-36060929	+	protein_coding	0.59355	1.50896	0.00216808	0.536393	1.03059	0.437038	0.315145	0.803765	0.492805	0.815	0.378475	1.32656	0.241283	1.28655
ENSG00000196371.3_3	FUT4	chr11:94277006-94283064	+	protein_coding	0.593455	1.50886	0.0275105	0.536393	1.34313	0.74968	0.822347	0.937248	1.06176	1.3812	0.435836	1.70483	0.481595	2.32028
ENSG00000165689.16_3	SDCCAG3	chr9:139296374-139305061	-	protein_coding	0.593395	1.50879	0.0437721	0.536393	2.49414	1.90075	2.47463	4.74935	2.40483	4.4635	3.68586	2.99729	2.50698	7.02396
ENSG00000196230.12_2	TUBB	chr6:30687978-30693203	+	protein_coding	0.593118	1.5085	0.0146712	0.536393	7.28802	6.69491	84.2699	130.741	111.632	190.436	106.839	129.487	110.234	180.278
ENSG00000164045.11_3	CDC25A	chr3:48198636-48229892	-	protein_coding	0.593043	1.50842	0.0265135	0.536393	1.64293	1.04989	0.865442	1.93506	0.963744	1.45674	1.3736	1.91264	1.11309	3.52925
ENSG00000121621.6_2	KIF18A	chr11:28042167-28129855	-	protein_coding	0.592967	1.50835	0.0413593	0.536393	1.46218	0.869214	0.754969	2.27353	0.56943	1.18839	1.45233	1.27714	0.648343	2.53272
ENSG00000154328.15_2	NEIL2	chr8:11627148-11644855	+	protein_coding	0.592395	1.50775	0.0445869	0.536393	1.80145	1.20905	1.17852	1.48418	1.52384	2.1914	1.58777	2.63835	1.0077	4.11792
ENSG00000178921.13_4	PFAS	chr17:8150936-8173809	+	protein_coding	0.591552	1.50687	0.031009	0.536393	2.4286	1.83705	2.22663	4.43424	2.7342	3.91575	2.38237	3.03419	2.99814	6.79547
ENSG00000101199.12_3	ARFGAP1	chr20:61904137-61921145	+	protein_coding	0.59154	1.50685	0.0402964	0.536393	2.35252	1.76098	2.93197	3.56487	2.67878	5.52606	1.93235	2.60699	2.11098	5.33121
ENSG00000174953.13_4	DHX36	chr3:153990335-154042286	-	protein_coding	0.591289	1.50659	0.0329828	0.536393	2.78659	2.1953	3.20108	5.83146	3.21104	5.53365	3.70394	4.09864	4.28686	8.96024
ENSG00000158773.14_3	USF1	chr1:161009041-161015767	-	protein_coding	0.591084	1.50638	0.0341816	0.536393	3.6571	3.06601	8.11356	11.1062	5.91469	10.194	8.51185	9.12011	7.20579	17.4673
ENSG00000184678.10_2	HIST2H2BE	chr1:149856009-149858202	-	protein_coding	0.590249	1.50551	0.0369703	0.536393	5.53354	4.94329	35.2912	54.1704	23.9599	49.8634	28.5393	30.5017	32.4867	51.0716
ENSG00000267321.2_2	LINC02001	chr17:33895128-33901862	+	lincRNA	0.587477	1.50262	0.00544583	0.536393	1.99744	1.40996	1.88577	3.06759	1.83661	3.01956	1.9434	2.51812	1.06944	3.41907
ENSG00000164466.12_3	SFXN1	chr5:174904065-174956745	+	protein_coding	0.587231	1.50236	0.0191919	0.536393	2.9	2.31277	3.43626	6.08686	3.34453	6.39358	5.32009	5.12925	4.00227	8.66564
ENSG00000165244.6_2	ZNF367	chr9:99148223-99180611	-	protein_coding	0.586657	1.50176	0.0241672	0.536393	1.89987	1.31321	1.31568	2.99978	1.27943	2.03431	1.73437	2.07163	1.64183	4.20244
ENSG00000279031.1_4	AC004232.3	chr16:3342879-3343403	+	TEC	0.586174	1.50126	0.035123	0.536393	0.802233	0.216059	0.309853	0.338139	0.014462	0.43204	0.256414	1.03717	0.09036	1.36866
ENSG00000166997.7_3	CNPY4	chr7:99717236-99723134	+	protein_coding	0.586158	1.50124	0.0375648	0.536393	1.9461	1.35994	1.12839	2.32618	2.03986	3.82746	1.60043	1.84203	1.57977	3.83109
ENSG00000160193.11_2	WDR4	chr21:44263204-44299678	-	protein_coding	0.586019	1.5011	0.0344012	0.536393	2.76172	2.1757	2.59559	5.03784	3.31217	5.89353	3.54468	4.57478	4.91336	8.11781
ENSG00000142731.10_2	PLK4	chr4:128802016-128820350	+	protein_coding	0.585059	1.5001	0.0315708	0.536393	1.95003	1.36497	1.22815	3.3969	1.37276	1.85559	2.40566	2.79485	1.4445	3.67772

## Sheet: down_TP_vs_TN
#log2FC <= -0.585 #p-value cut-off <= 0.05 #q-value cut-off <= 1.00 #Gene biotype: processed_transcript,lincRNA,3prime_overlapping_ncrna,antisense,non_coding,sense_intronic,sense_overlapping,TEC,known_ncrna,macro_lncRNA,bidirectional_promoter_lncrna,ncRNA,protein_coding #Condition pair: down_TP_vs_TN Column A: Track_id, The database name in gene level. Column B: Gene_Name, The name of gene. Colum…
Annotation					DE Statistic				FPKM
Track_id	Gene_Name	Locus	Strand	Gene_Type	log2FC	Fold_Change	p_value	q_value	TP_FPKM	TN_FPKM	RE00013-TN-Y-1	RE00013-TP-Y-1	RE00014-TN-Y-1	RE00014-TP-Y-1	RE0002-TN-Y-1	RE0002-TP-Y-1	RE0005-TN-Y-1	RE0005-TP-Y-1
ENSG00000143631.10_2	FLG	chr1:152274651-152297679	-	protein_coding	-3.82563	0.0705292	0.0383457	0.536393	2.92241	6.74805	81.0231	10.4296	162.355	1.67214	102.328	100.207	95.4218	0.068654
ENSG00000125144.13_4	MT1G	chr16:56700643-56701977	-	protein_coding	-2.87082	0.136709	0.0229402	0.536393	2.2699	5.14072	34.4909	2.41819	31.5094	3.08393	26.7231	27.9104	47.4257	0.340605
ENSG00000105668.7_2	UPK1A	chr19:36157418-36169385	+	protein_coding	-2.83471	0.140174	0.0124215	0.536393	1.40351	4.23822	15.0876	4.79746	12.9108	0.174563	12.0429	5.3749	42.4614	0.128244
ENSG00000280800.1_3	FP671120.3	GL000220.1:109831-110753	-	lincRNA	-2.45953	0.181805	8.31678e-07	0.0171417	0.47888	2.93841	6.37752	0.536198	6.3196	0.448611	5.81644	0.251383	8.38096	0.354688
ENSG00000267368.1_4	UPK3BL1	chr7:102277472-102283238	-	protein_coding	-2.41586	0.187393	0.0203078	0.536393	3.00058	5.41644	40.8316	15.2863	27.2305	3.94408	39.0497	19.5939	69.3431	1.47405
ENSG00000281181.1_3	FP236383.3	GL000220.1:153803-154725	-	lincRNA	-2.34796	0.196423	4.37687e-06	0.0451058	0.598897	2.94686	6.38558	0.689108	6.08668	0.625655	5.72767	0.371768	9.03876	0.396938
ENSG00000243955.5_2	GSTA1	chr6:52656462-52668708	-	protein_coding	-2.28583	0.205067	0.0272456	0.536393	0.739152	3.02498	2.28774	1.12882	5.69272	0	26.7622	2.64659	6.18604	0
ENSG00000116031.8_2	CD207	chr2:71057345-71062952	-	protein_coding	-2.19107	0.218988	0.0278165	0.536393	1.31757	3.50865	12.8914	1.45864	11.7839	0.317333	10.2198	9.69781	7.42245	0.113861
ENSG00000205358.3_2	MT1H	chr16:56703726-56705041	+	protein_coding	-2.14363	0.226309	0.0456615	0.536393	1.20216	3.34579	7.23475	0.708666	8.51368	0.361987	6.88984	11.0424	16.2848	0
ENSG00000283294.1_3	AP005212.5	chr18:14225223-14342504	+	processed_transcript	-1.99404	0.251034	0.0496456	0.536393	1.61393	3.60798	22.3728	3.92766	5.51188	0.269994	11.3366	8.95692	10.7713	0.408643
ENSG00000268628.2_3	AL121761.2	chr20:19737034-19738681	-	lincRNA	-1.86321	0.274863	0.00736462	0.536393	0.972765	2.83598	7.11531	1.33023	6.21708	0.345768	6.22126	3.4699	5.1458	0.058422
ENSG00000115226.9_2	FNDC4	chr2:27714750-27718112	-	protein_coding	-1.80702	0.285781	0.0322611	0.536393	2.36049	4.1675	24.4954	9.15218	17.199	2.84341	13.1843	9.40564	14.8438	0.713024
ENSG00000173210.19_2	ABLIM3	chr5:148521046-148640105	+	protein_coding	-1.68645	0.31069	0.0218979	0.536393	2.93607	4.62252	34.7865	10.9169	20.3463	5.82603	18.7182	13.3867	23.4434	1.93146
ENSG00000168631.12_4	DPCR1	chr6:30902300-30921998	+	protein_coding	-1.62646	0.323882	0.0378723	0.536393	1.27424	2.9007	9.14152	3.51726	6.87902	0.98617	2.62615	2.81458	9.73425	0
ENSG00000162545.5_2	CAMK2N1	chr1:20808884-20812713	-	protein_coding	-1.60518	0.328695	0.0121063	0.536393	2.71424	4.31942	21.7702	11.4679	22.3117	3.82701	17.6653	8.26296	15.0368	2.32697
ENSG00000136153.19_3	LMO7	chr13:76194570-76434006	+	protein_coding	-1.58169	0.33409	0.0374243	0.536393	3.39505	4.97674	37.2888	18.1093	29.2037	5.74247	32.2769	21.3939	24.5458	3.24479
ENSG00000182704.7_3	TSKU	chr11:76493295-76509198	+	protein_coding	-1.55528	0.340262	0.0496697	0.536393	2.33148	3.88676	12.8892	13.21	15.2878	3.86371	11.8754	4.49282	15.4371	0.690526
ENSG00000165092.12_3	ALDH1A1	chr9:75515578-75695358	-	protein_coding	-1.53185	0.345834	0.0236983	0.536393	2.30693	3.83878	6.79427	5.26956	21.5442	1.70841	16.3297	8.25685	12.764	2.81422
ENSG00000090512.11_3	FETUB	chr3:186353758-186370930	+	protein_coding	-1.51971	0.348757	0.0144689	0.536393	0.894061	2.41377	3.75818	0.722953	4.67005	0.603483	4.88261	3.31737	4.08006	0
ENSG00000186352.8_2	ANKRD37	chr4:186317175-186321782	+	protein_coding	-1.49808	0.354023	0.0381011	0.536393	2.88799	4.38608	25.858	10.449	17.5472	4.02655	12.9098	14.5877	26.5862	2.34713
ENSG00000173267.13_2	SNCG	chr10:88718375-88723017	+	protein_coding	-1.49761	0.35414	0.0367634	0.536393	2.55174	4.04935	26.7703	10.3597	14.3727	2.68388	7.33979	6.98629	20.1068	2.53663
ENSG00000125534.9_2	PPDPF	chr20:62152077-62153559	+	protein_coding	-1.48459	0.35735	0.0239633	0.536393	6.68846	8.17305	353.577	160.242	329.831	107.721	219.824	158.774	266.9	39.4027
ENSG00000178172.6_3	SPINK6	chr5:147582357-147594700	+	protein_coding	-1.48424	0.357437	0.000469576	0.536393	0.269207	1.75345	1.53893	0.320597	2.74648	0	2.51595	0.597302	2.86406	0
ENSG00000167769.4_2	ACER1	chr19:6306153-6333640	-	protein_coding	-1.43302	0.370356	0.0273384	0.536393	1.7642	3.19722	8.38113	4.90491	10.1836	0.885905	9.03906	5.00786	5.719	0.990024
ENSG00000114638.7_3	UPK1B	chr3:118892364-118924000	+	protein_coding	-1.38336	0.383326	0.00261338	0.536393	0.38234	1.7657	2.07085	0.499541	4.16115	0.116287	2.25738	0.724445	1.58965	0
ENSG00000143850.13_3	PLEKHA6	chr1:204187979-204346793	-	protein_coding	-1.37376	0.385884	0.029698	0.536393	1.68262	3.05638	9.61892	4.06924	8.76854	1.18094	5.56367	4.88367	6.03389	0.632466
ENSG00000233198.3_2	RNF224	chr9:140121723-140124090	+	protein_coding	-1.34237	0.394372	0.037069	0.536393	1.03671	2.37908	8.56719	2.39232	4.09708	0.859316	2.39126	1.80852	3.42828	0
ENSG00000133985.2_2	TTC9	chr14:71108504-71142077	+	protein_coding	-1.33239	0.397111	0.0305603	0.536393	4.19964	5.53202	47.6519	32.4596	55.9412	10.6525	41.6011	28.9938	37.8393	8.74752
ENSG00000228126.1_2	FALEC	chr1:150488233-150490508	+	lincRNA	-1.32303	0.399695	0.024873	0.536393	1.27603	2.59906	7.59697	3.53709	6.3433	0.36174	3.3839	1.96139	3.86945	0.879857
ENSG00000213859.4_2	KCTD11	chr17:7255208-7258263	+	protein_coding	-1.32173	0.400056	0.0338472	0.536393	3.24701	4.56874	45.0798	14.3334	18.1974	8.03569	14.4705	10.6383	22.1767	4.03852
ENSG00000157368.10_2	IL34	chr16:70613798-70694585	+	protein_coding	-1.32065	0.400354	0.0432464	0.536393	2.26375	3.58441	16.8591	6.35255	9.07041	2.2099	11.1244	8.46971	8.49486	1.37993
ENSG00000185052.11_2	SLC24A3	chr20:19193290-19703581	+	protein_coding	-1.31187	0.402799	0.0464423	0.536393	2.68483	3.9967	18.7185	9.0359	16.5686	6.30498	11.3496	9.08642	14.179	1.31178
ENSG00000279535.1_3	AP003476.1	chr8:119201694-119202209	-	TEC	-1.30796	0.403892	0.0218987	0.536393	0.478461	1.78642	2.55128	0.113112	1.44994	0.079684	2.97906	0.002267	3.09018	2.12828
ENSG00000171302.16_3	CANT1	chr17:76987799-77005949	-	protein_coding	-1.29162	0.408491	0.0165574	0.536393	2.59836	3.88999	19.4468	3.69044	6.224	5.80985	20.4792	4.63189	14.2262	6.47713
ENSG00000212864.3_2	RNF208	chr9:140114699-140116033	-	protein_coding	-1.26056	0.417381	0.0384792	0.536393	2.19154	3.4521	14.547	6.77084	10.1613	2.93792	8.45326	5.931	7.74584	1.0528
ENSG00000167608.11_2	TMC4	chr19:54663846-54676944	-	protein_coding	-1.24018	0.42332	0.0399822	0.536393	2.12476	3.36494	7.62512	3.09196	7.87607	2.32022	9.05208	9.41491	13.6404	1.55692
ENSG00000091128.12_3	LAMB4	chr7:107663993-107770801	-	protein_coding	-1.22379	0.428157	0.0331287	0.536393	0.726774	1.95056	5.41065	0.91938	2.17897	0.269943	1.54069	1.97453	3.31095	0.0345669
ENSG00000269693.1_4	AC010422.6	chr19:12636534-12691789	-	protein_coding	-1.22065	0.42909	0.0207887	0.536393	0.175268	1.39591	0.171524	0.130343	2.5728	0.045132	2.51312	0.167873	2.26134	0.178329
ENSG00000100417.11_2	PMM1	chr22:41972898-41985894	-	protein_coding	-1.20445	0.433934	0.00905897	0.536393	2.33142	3.53587	11.2578	4.8224	11.7664	3.18575	9.37302	7.4582	10.1486	2.11279
ENSG00000113645.14_3	WWC1	chr5:167718656-167899308	+	protein_coding	-1.19637	0.436371	0.0383704	0.536393	1.89509	3.09146	7.64433	3.86549	8.21957	2.82954	7.14061	5.62155	7.13562	0.551251
ENSG00000145911.5_2	N4BP3	chr5:177540444-177553088	+	protein_coding	-1.18112	0.441009	0.0351961	0.536393	2.41211	3.59323	12.701	6.40254	13.56	3.60497	9.91324	8.28618	8.74582	1.5353
ENSG00000226051.6_2	ZNF503-AS1	chr10:77029577-77133258	+	lincRNA	-1.17773	0.442047	0.00796968	0.536393	0.513835	1.69157	1.76153	0.465267	2.45458	0.24887	3.36449	1.27136	1.61439	0
ENSG00000229453.2_2	SPINK8	chr3:48348332-48369831	-	protein_coding	-1.17487	0.442923	0.0231451	0.536393	0.597143	1.77201	1.87866	0.1966	1.59378	0.494232	3.33284	1.92863	3.20553	0
ENSG00000102312.21_4	PORCN	chrX:48367350-48379202	+	protein_coding	-1.17464	0.442995	0.0237191	0.536393	2.26506	3.4397	10.1646	4.41714	12.6592	3.69562	9.2419	7.49048	7.87485	1.47179
ENSG00000272482.1_3	AC254633.1	chr1:12678906-12679250	-	lincRNA	-1.16549	0.445811	0.0435382	0.536393	1.29331	2.4588	4.40118	2.21176	3.72814	1.45949	4.33103	3.38177	5.70966	0.042454
ENSG00000164096.12_2	C4orf3	chr4:120217574-120225600	-	protein_coding	-1.1534	0.449563	0.0203758	0.536393	5.1105	6.26391	93.1683	42.798	60.6857	26.3445	85.323	57.5382	68.5475	19.3187
ENSG00000175662.17_2	TOM1L2	chr17:17746825-17875736	-	protein_coding	-1.14857	0.451071	0.0396328	0.536393	3.61514	4.76371	28.0175	14.0968	30.4807	8.6815	23.3954	23.8362	23.4383	5.21085
ENSG00000119950.20_4	MXI1	chr10:111967363-112047123	+	protein_coding	-1.11564	0.461486	0.0247438	0.536393	2.83103	3.94667	17.4693	6.57379	10.0193	3.80173	15.6193	12.4138	15.7128	4.25576
ENSG00000267645.5_3	POLR2J2	chr7:102277496-102312088	-	protein_coding	-1.08725	0.470658	0.00441589	0.536393	4.99546	6.08271	65.6305	29.5669	53.8683	24.5361	67.3025	47.6212	83.5059	26.284
ENSG00000062485.18_3	CS	chr12:56665483-56694176	-	protein_coding	-1.0852	0.471327	0.0180558	0.536393	3.51965	4.60485	22.0604	9.72903	23.5197	20.5026	27.3175	9.28214	20.8954	6.29363
ENSG00000092445.11_3	TYRO3	chr15:41849873-41875784	+	protein_coding	-1.08317	0.471989	0.0288114	0.536393	1.29382	2.37699	4.18702	2.17956	5.25607	1.25952	4.71381	2.90487	2.92679	0.288021
ENSG00000114771.13_2	AADAC	chr3:151531825-151546276	+	protein_coding	-1.0712	0.475924	0.003794	0.536393	0.440513	1.51171	2.05743	0.870834	1.4127	0.100579	1.93012	0.647306	2.05868	0
ENSG00000178761.14_2	FAM219B	chr15:75192328-75199462	-	protein_coding	-1.06945	0.4765	0.00214151	0.536393	2.27348	3.34294	8.66609	2.75175	8.84285	3.2977	11.9743	4.4035	7.587	5.27195
ENSG00000284505.1_1	LYNX1	chr8:143845752-143859640	-	protein_coding	-1.04705	0.483956	0.00622761	0.536393	0.54948	1.59653	2.18438	0.368404	1.77084	0.357994	1.94567	1.36967	2.21809	0.0419327
ENSG00000204138.12_3	PHACTR4	chr1:28696093-28826881	+	protein_coding	-1.03162	0.489162	0.0338975	0.536393	3.78974	4.82135	32.4774	17.5315	28.4192	10.5012	21.3585	21.7398	28.0178	6.54847
ENSG00000119457.7_2	SLC46A2	chr9:115641200-115653193	-	protein_coding	-1.01686	0.494192	0.012558	0.536393	0.709801	1.72666	2.97616	0.97742	2.08767	0.661681	2.80145	1.17791	1.57075	0
ENSG00000104371.4_2	DKK4	chr8:42231586-42234750	-	protein_coding	-1.01344	0.495364	0.0404239	0.536393	0.848705	1.86214	3.33377	1.26647	1.64871	0.538456	2.37417	2.01652	3.51001	0
ENSG00000162409.10_2	PRKAA2	chr1:57110995-57181008	+	protein_coding	-0.999388	0.500212	0.0216067	0.536393	1.19895	2.19833	3.95558	1.68521	2.88927	0.400161	3.33347	2.79319	4.31202	0.947662
ENSG00000130312.6_3	MRPL34	chr19:17403418-17417652	+	protein_coding	-0.99803	0.500683	0.0321986	0.536393	2.13707	3.1351	5.82893	1.70827	10.2488	2.52229	9.02157	6.37174	6.73828	4.32357
ENSG00000176171.11_2	BNIP3	chr10:133779959-133795517	-	protein_coding	-0.991854	0.502831	0.00301249	0.536393	2.47353	3.46539	12.0146	4.38705	7.65738	4.04228	10.1947	6.69227	10.8008	3.55408
ENSG00000205363.5_2	C15orf59	chr15:74027772-74045088	-	protein_coding	-0.979201	0.507261	0.0285973	0.536393	0.712169	1.69137	3.82376	1.00386	2.19618	0.244278	2.26321	1.38987	1.16247	0.20887
ENSG00000188549.12_3	C15orf52	chr15:40623653-40633168	-	protein_coding	-0.94851	0.518167	0.0142677	0.536393	1.75474	2.70325	7.34902	2.91612	8.00024	2.61937	3.97367	2.61707	3.81366	1.52974
ENSG00000152242.10_3	C18orf25	chr18:43753519-43846954	+	protein_coding	-0.948294	0.518245	0.0240955	0.536393	3.62679	4.57508	22.4427	16.8683	25.0727	7.72279	23.0842	17.0531	20.929	7.2755
ENSG00000117519.15_2	CNN3	chr1:95362505-95392834	-	protein_coding	-0.932562	0.523927	0.0349479	0.536393	4.99422	5.92678	69.1508	38.6079	50.2607	34.5799	51.2289	42.7673	71.9166	15.7302
ENSG00000093010.13_3	COMT	chr22:19929130-19957498	+	protein_coding	-0.928716	0.525326	0.0184349	0.536393	2.6615	3.59021	11.2272	3.57138	10.1737	8.44047	13.6762	7.02002	9.49329	3.62962
ENSG00000127585.11_2	FBXL16	chr16:742498-755829	-	protein_coding	-0.925012	0.526676	0.0428917	0.536393	1.69928	2.62429	7.67567	2.97735	4.70241	1.23053	4.16837	4.51863	4.65258	1.27146
ENSG00000159314.11_3	ARHGAP27	chr17:43471268-43511787	-	protein_coding	-0.921305	0.528031	0.0066959	0.536393	3.40666	4.32796	20.7346	11.8752	23.4668	7.14487	15.8305	12.7597	17.1787	7.76557
ENSG00000198853.11_3	RUSC2	chr9:35490124-35561895	+	protein_coding	-0.915333	0.530222	0.0325862	0.536393	2.48467	3.4	9.42864	5.44709	11.69	4.99307	7.3743	7.28182	10.2039	2.06688
ENSG00000240758.2_4	AC010655.2	chr7:128095991-128109251	+	processed_transcript	-0.909646	0.532316	0.000717189	0.536393	0.795935	1.70558	2.03057	0.960004	2.26123	0.45373	1.98765	0.575095	2.83254	1.02467
ENSG00000225190.10_3	PLEKHM1	chr17:43513266-43568115	-	protein_coding	-0.896871	0.53705	0.0291515	0.536393	3.5117	4.40857	19.6836	13.6333	22.9227	10.7717	16.87	14.6488	22.0083	5.27832
ENSG00000183578.6_3	TNFAIP8L3	chr15:51348795-51397473	-	protein_coding	-0.887943	0.540384	0.0451426	0.536393	2.05031	2.93825	9.2875	5.19468	7.00526	2.99332	6.21492	4.13	4.80884	1.31924
ENSG00000137193.13_2	PIM1	chr6:37137979-37143202	+	protein_coding	-0.883397	0.542089	0.0326861	0.536393	5.81272	6.69612	128.361	79.0037	112.088	59.488	74.0204	61.6352	104.325	31.932
ENSG00000226644.5_3	AL121899.1	chr20:2187863-2193797	+	lincRNA	-0.880439	0.543202	0.0324138	0.536393	0.731638	1.61208	2.00289	0.642336	2.59651	0.633787	1.93574	1.83349	1.7542	0
ENSG00000162873.14_3	KLHDC8A	chr1:205305193-205326218	-	protein_coding	-0.873172	0.545945	0.0270686	0.536393	0.808922	1.68209	1.93921	1.81309	2.21237	0.714435	2.44655	0.886588	2.2584	0.0352794
ENSG00000139722.6_3	VPS37B	chr12:123349875-123380991	-	protein_coding	-0.867677	0.548029	0.0163586	0.536393	3.61972	4.4874	24.1054	12.11	23.3198	11.0372	18.1436	17.2431	20.6579	6.93143
ENSG00000102882.11_3	MAPK3	chr16:30125426-30134827	-	protein_coding	-0.857187	0.552028	0.0494119	0.536393	4.22202	5.07921	41.2172	24.4767	33.4885	17.5078	28.7534	25.1835	29.1492	8.82418
ENSG00000149809.14_3	TM7SF2	chr11:64879317-64883856	+	protein_coding	-0.856912	0.552133	0.0302251	0.536393	2.19015	3.04706	5.92329	4.7501	7.70564	2.38131	8.12968	6.13674	7.48117	2.12565
ENSG00000168243.10_2	GNG4	chr1:235710987-235814054	-	protein_coding	-0.847924	0.555584	0.0433428	0.536393	0.639127	1.48705	3.93282	1.04137	1.87414	0.219092	0.956905	0.521465	1.22543	0.55369
ENSG00000076864.19_3	RAP1GAP	chr1:21922708-21995856	-	protein_coding	-0.845729	0.556429	0.048022	0.536393	1.30196	2.14768	3.81063	2.36628	4.33815	1.82718	2.59201	2.02489	3.17966	0.2838
ENSG00000106078.17_3	COBL	chr7:51083909-51384515	-	protein_coding	-0.842191	0.557796	0.0381228	0.536393	1.19445	2.03664	4.23948	1.97078	3.59239	0.850003	2.21948	2.34164	2.65803	0.493683
ENSG00000162390.17_2	ACOT11	chr1:55007930-55104865	+	protein_coding	-0.840658	0.558389	0.0454691	0.536393	1.59116	2.43182	4.21524	2.98326	5.15527	1.65127	4.41938	3.6249	3.8723	0.687163
ENSG00000230156.2_3	LINC00443	chr13:107306264-107324511	+	lincRNA	-0.831708	0.561863	0.0212327	0.536393	0.265755	1.09746	1.24536	0.296324	0.981263	0	2.08726	0.611711	0.526426	0
ENSG00000140263.13_2	SORD	chr15:45315302-45369383	+	protein_coding	-0.825697	0.564209	0.0171758	0.536393	1.79832	2.62401	4.32799	3.48834	4.74801	2.18092	5.28612	3.45168	6.50178	1.30265
ENSG00000152137.6_3	HSPB8	chr12:119616447-119658936	+	protein_coding	-0.800369	0.574202	0.0262314	0.536393	4.80013	5.6005	58.4328	33.8721	53.762	18.3352	44.1129	36.8664	36.7457	22.5968
ENSG00000166592.11_3	RRAD	chr16:66955582-66959547	-	protein_coding	-0.800323	0.57422	0.0489753	0.536393	2.38613	3.18646	11.6304	7.8263	6.74584	4.16555	6.34824	3.49602	8.55448	2.64308
ENSG00000170871.11_2	KIAA0232	chr4:6783102-6885897	+	protein_coding	-0.790634	0.57809	0.0370197	0.536393	3.11273	3.90336	14.2633	4.89885	13.1712	7.50008	17.7253	13.3684	11.3775	6.77136
ENSG00000185640.5_2	KRT79	chr12:53215194-53228079	-	protein_coding	-0.784409	0.58059	0.0238627	0.536393	0.428236	1.21264	0.9017	0.609715	1.88796	0.0906613	0.902107	0.811407	1.76185	0.0308418
ENSG00000006831.9_2	ADIPOR2	chr12:1797740-1897844	+	protein_coding	-0.782907	0.581195	0.0321026	0.536393	3.94908	4.73199	21.8622	18.3955	32.8072	13.5419	24.0845	19.9713	24.7245	8.62098
ENSG00000160439.15_3	RDH13	chr19:55550476-55582659	-	protein_coding	-0.777432	0.583404	0.0425518	0.536393	2.25313	3.03057	6.83792	3.49153	8.32096	4.81144	6.9875	6.1581	6.64	1.7642
ENSG00000236130.1_2	PTCSC2	chr9:100568217-100572290	-	lincRNA	-0.768579	0.586995	0.0105565	0.536393	0.163825	0.932405	1.42647	0	0.974416	0	0.728112	0.574944	0.602292	0
ENSG00000071205.11_2	ARHGAP10	chr4:148653214-148993931	+	protein_coding	-0.766428	0.587871	0.0353618	0.536393	2.75568	3.52211	11.9478	7.75051	10.0374	3.96224	10.1252	9.06649	9.95652	3.75976
ENSG00000186187.11_3	ZNRF1	chr16:75032928-75144892	+	protein_coding	-0.751389	0.594032	0.0415975	0.536393	2.10974	2.86112	7.1137	4.05306	7.44651	2.83117	5.58704	5.53604	5.17376	1.74267
ENSG00000124570.17_2	SERPINB6	chr6:2948393-2972399	-	protein_coding	-0.75003	0.594591	0.012246	0.536393	3.76593	4.51596	26.2444	16.0176	21.982	12.2395	19.52	15.0868	20.3262	8.44908
ENSG00000143409.15_2	MINDY1	chr1:150968562-150980851	-	protein_coding	-0.749235	0.594919	0.0262682	0.536393	2.84803	3.59727	12.4922	8.30837	12.5407	4.32654	10.9421	8.69421	8.83421	4.59171
ENSG00000106052.13_3	TAX1BP1	chr7:27778950-27884183	+	protein_coding	-0.747509	0.595631	0.0264693	0.536393	3.88249	4.63	24.7981	17.5642	20.8228	10.9684	26.6838	19.7678	23.1187	9.25378
ENSG00000269337.1	AL591479.1	chr9:70646589-70648956	+	protein_coding	-0.743699	0.597206	0.0165509	0.536393	2.00551	2.74921	5.96997	3.48932	6.88633	2.42836	6.90068	3.99048	3.70553	2.38428
ENSG00000110375.2_2	UPK2	chr11:118795873-118829269	+	protein_coding	-0.743498	0.597289	0.0180295	0.536393	0.502918	1.24642	1.50556	0.824184	1.60595	0.103957	1.4016	0.848223	1.02052	0.083424
ENSG00000147813.15_2	NAPRT	chr8:144656955-144660819	-	protein_coding	-0.731692	0.602197	0.0415694	0.536393	3.50399	4.23568	18.4057	12.7906	17.9623	9.00497	20.6588	15.698	14.8059	6.19057
ENSG00000099875.14_3	MKNK2	chr19:2037464-2051243	-	protein_coding	-0.726982	0.604166	0.00719107	0.536393	4.87276	5.59975	46.3664	22.8809	47.2507	30.6604	38.4729	34.801	60.3048	26.2228
ENSG00000089220.4_2	PEBP1	chr12:118573663-118583389	+	protein_coding	-0.721848	0.60632	0.0403592	0.536393	6.25066	6.97251	137.743	88.4182	128.684	58.4465	108.636	117.799	125.094	52.2334
ENSG00000198569.9_2	SLC34A3	chr9:140125209-140131006	+	protein_coding	-0.714466	0.609431	0.020917	0.536393	0.459983	1.17445	1.91631	0.752524	1.15592	0.157728	0.728269	0.605282	1.38836	0.0991384
ENSG00000215769.8_3	ARHGAP27P1-BPTFP1-KPNA2P3	chr17:62745781-62777825	-	processed_transcript	-0.708634	0.611899	0.0286197	0.536393	3.40828	4.11691	20.4254	12.0203	16.1063	5.96066	14.7898	12.7565	14.6603	9.19062
ENSG00000076248.10_2	UNG	chr12:109535379-109548797	+	protein_coding	-0.70793	0.612198	0.00588374	0.536393	2.85917	3.5671	9.59022	4.83235	10.2808	6.17879	12.0698	5.80993	11.6387	8.72176
ENSG00000169981.10_3	ZNF35	chr3:44690219-44702283	+	protein_coding	-0.704704	0.613568	0.0238505	0.536393	0.95817	1.66287	1.09898	0.83827	2.72703	0.913071	3.01597	0.6951	2.19991	1.3901
ENSG00000258808.1_3	LINC02310	chr14:51858846-51863853	-	lincRNA	-0.701826	0.614794	0.00924907	0.536393	0.219241	0.921067	0.688548	0.590725	0.923399	0	1.28113	0.15451	0.735173	0
ENSG00000261888.1_2	AC144831.1	chr17:81061205-81063860	+	lincRNA	-0.699264	0.615886	0.0422871	0.536393	1.04624	1.7455	2.19808	1.30974	2.77241	0.851047	2.08997	2.18777	2.39101	0.334522
ENSG00000042286.14_2	AIFM2	chr10:71857979-71892690	-	protein_coding	-0.697404	0.616681	0.0415204	0.536393	2.11865	2.81605	6.42171	3.9016	9.40109	3.82039	4.23691	3.87897	5.08427	2.08574
ENSG00000174808.11_2	BTC	chr4:75669969-75719896	-	protein_coding	-0.693516	0.618345	0.0483303	0.536393	1.12036	1.81388	2.40244	1.3023	2.7113	0.363972	3.04358	2.33579	1.99258	1.13249
ENSG00000246705.4_3	H2AFJ	chr12:14927317-14930936	+	protein_coding	-0.688926	0.620315	0.0437437	0.536393	3.26547	3.9544	15.081	10.5365	15.7489	8.80747	15.3812	12.0449	12.0896	4.79365
ENSG00000182195.7_2	LDOC1	chrX:140269930-140271310	-	protein_coding	-0.686216	0.621482	0.000953111	0.536393	2.7346	3.42081	11.0623	5.06943	9.64622	4.98714	8.68327	6.92126	9.57841	5.81744
ENSG00000115649.15_2	CNPPD1	chr2:220036619-220042828	-	protein_coding	-0.685327	0.621865	0.0151608	0.536393	4.06093	4.74626	30.5646	15.5261	28.5546	12.5387	24.2654	22.1028	21.0148	14.012
ENSG00000177465.4_2	ACOT4	chr14:74058410-74063200	+	protein_coding	-0.678573	0.624783	0.0266721	0.536393	0.595521	1.27409	1.86407	0.626843	1.32673	0.191301	1.51385	1.20645	1.04218	0.219039
ENSG00000168811.6_3	IL12A	chr3:159706537-159713806	+	protein_coding	-0.657277	0.634074	0.0465354	0.536393	0.863777	1.52105	2.7739	0.89272	1.24071	0.288257	2.20058	1.53767	1.50684	0.772421
ENSG00000151303.11_4	AL136982.1	chr10:88752163-88769960	+	processed_transcript	-0.651463	0.636634	0.0431332	0.536393	0.363367	1.01483	0.477434	0.839252	1.47077	0.100565	0.980314	0.352948	1.30624	0
ENSG00000142606.15_3	MMEL1	chr1:2522078-2564429	-	protein_coding	-0.642384	0.640654	0.00479829	0.536393	0.3093	0.951684	0.857321	0.147684	1.29242	0.207173	0.690819	0.562126	0.943852	0.0892482
ENSG00000170379.19_2	TCAF2	chr7:143318043-143427502	+	protein_coding	-0.632015	0.645275	0.0251647	0.536393	1.52069	2.15271	3.42966	1.0915	2.5037	2.29626	4.53265	1.82248	3.55288	2.48324
ENSG00000219607.3_2	PPP1R3G	chr6:5084815-5089721	+	protein_coding	-0.62512	0.648366	0.0380102	0.536393	0.515403	1.14052	1.1091	0.341148	0.694959	0.176052	1.54681	1.09248	1.59462	0.264861
ENSG00000185442.12_3	FAM174B	chr15:93160673-93353114	-	protein_coding	-0.624488	0.64865	0.0352992	0.536393	1.32786	1.95235	2.77542	1.0071	3.86959	1.35454	2.93845	2.65835	2.09799	1.2969
ENSG00000167701.13_2	GPT	chr8:145728356-145732557	+	protein_coding	-0.62332	0.649175	0.0155524	0.536393	0.468716	1.09204	1.30949	0.542637	1.36791	0.171713	0.898227	0.826442	0.989362	0.110961
ENSG00000104044.15_3	OCA2	chr15:28000021-28344504	-	protein_coding	-0.622853	0.649385	0.0188644	0.536393	0.778126	1.40098	2.03225	0.798368	1.30508	0.552257	2.0771	1.25187	1.26128	0.375853
ENSG00000099822.2_2	HCN2	chr19:589893-617159	+	protein_coding	-0.611263	0.654623	0.00708494	0.536393	0.938753	1.55002	1.58487	1.22576	2.63411	0.579111	1.67783	1.04098	1.92272	0.882099
ENSG00000151690.14_3	MFSD6	chr2:191273081-191373931	+	protein_coding	-0.608742	0.655768	0.0204491	0.536393	3.0726	3.68134	12.5704	7.40751	10.9718	6.11813	12.5526	11.183	11.3028	5.87059
ENSG00000152672.7_3	CLEC4F	chr2:71035775-71047732	-	protein_coding	-0.605866	0.657077	0.0112878	0.536393	0.356645	0.962511	1.00564	0.347722	0.510338	0.054047	1.01419	0.46495	1.36347	0.291696
ENSG00000118520.14_2	ARG1	chr6:131894284-131905472	+	protein_coding	-0.594438	0.662302	0.0420014	0.536393	0.208762	0.803201	0.82286	0.108644	0.537502	0	0.406035	0.609099	1.3528	0
ENSG00000196705.8_3	ZNF431	chr19:21324827-21378856	+	protein_coding	-0.593939	0.662532	0.0331828	0.536393	2.16574	2.75968	7.07071	3.33849	4.86657	2.2205	6.5311	4.75837	4.89976	4.03795
ENSG00000070756.15_3	PABPC1	chr8:101698044-101735037	-	protein_coding	-0.593221	0.662861	0.00782728	0.536393	6.90536	7.49858	207.76	149.809	168.945	100.149	160.566	124.187	185.588	107.127
ENSG00000204178.9_2	TMEM57	chr1:25757349-25826700	+	protein_coding	-0.591108	0.663833	0.0379357	0.536393	3.82696	4.41807	21.2575	15.9666	23.3836	10.3677	15.7015	17.5062	22.0437	10.364

## Sheet: up_TT_vs_TN
#log2FC >= 0.585 #p-value cut-off <= 0.05 #q-value cut-off <= 1.00 #Gene biotype: processed_transcript,lincRNA,3prime_overlapping_ncrna,antisense,non_coding,sense_intronic,sense_overlapping,TEC,known_ncrna,macro_lncRNA,bidirectional_promoter_lncrna,ncRNA,protein_coding #Condition pair: up_TT_vs_TN Column A: Track_id, The database name in gene level. Column B: Gene_Name, The name of gene. Column C…
Annotation					DE Statistic				FPKM
Track_id	Gene_Name	Locus	Strand	Gene_Type	log2FC	Fold_Change	p_value	q_value	TT_FPKM	TN_FPKM	RE00013-TN-Y-1	RE00013-TT-Y-1	RE00014-TN-Y-1	RE00014-TT-Y-1	RE0002-TN-Y-1	RE0002-TT-Y-1	RE0005-TN-Y-1	RE0005-TT-Y-1
ENSG00000196611.4_2	MMP1	chr11:102660651-102668891	-	protein_coding	6.30219	78.9128	0.000590671	0.0140224	6.51441	0.212223	0.111314	139.78	0.107692	450.245	0.035965	19.754	0.412344	51.9757
ENSG00000108821.13_3	COL1A1	chr17:48260650-48278993	-	protein_coding	4.80405	27.936	0.00198121	0.0264985	7.66787	2.86381	7.1158	115.841	16.0029	827.686	2.69086	65.1035	4.51307	266.19
ENSG00000133110.14_2	POSTN	chr13:38136720-38172981	-	protein_coding	4.58165	23.945	0.00118115	0.020511	5.76856	1.18691	1.40156	34.3658	2.12183	197.524	0.303597	16.7589	1.74877	69.8318
ENSG00000131620.17_3	ANO1	chr11:69924408-70035634	+	protein_coding	4.56964	23.7465	0.00224487	0.0282338	6.18472	1.61508	1.61907	21.2823	2.74592	351.352	1.98738	33.2939	2.00435	102.99
ENSG00000149968.11_2	MMP3	chr11:102706532-102714534	-	protein_coding	4.52985	23.1005	0.0054349	0.0448012	4.57206	0.042211	0	39.0727	0	144.274	0	4.01973	0.124157	9.95458
ENSG00000262406.2_2	MMP12	chr11:102733467-102745764	-	protein_coding	4.43721	21.6637	6.1143e-05	0.00479039	4.91005	0.47284	0.297163	47.1711	0.300872	30.4736	0.04026	12.8729	1.11342	37.8495
ENSG00000058085.14_2	LAMC2	chr1:183155373-183214035	+	protein_coding	4.38031	20.8259	0.00197583	0.0264633	6.36863	1.98833	3.52477	31.4334	2.15614	207.4	2.24619	28.59	4.34636	232.111
ENSG00000168542.14_3	COL3A1	chr2:189839046-189877472	+	protein_coding	4.10757	17.2386	0.000388774	0.0112365	8.38496	4.27739	21.7532	261.006	31.0012	876.299	9.95188	194.332	16.7335	277.139
ENSG00000143556.8_2	S100A7	chr1:153430220-153433177	-	protein_coding	4.01653	16.1844	0.00103181	0.0190633	7.16358	3.14705	14.8149	49.0249	6.33456	170.185	12.0397	228.629	3.07116	213.846
ENSG00000130600.17_3	H19	chr11:2016393-2022700	-	processed_transcript	3.93425	15.2872	0.0116065	0.0676683	5.91014	1.97589	5.14404	38.7746	6.12977	10.582	0.249043	139.49	3.37621	201.057
ENSG00000163739.4_2	CXCL1	chr4:74735110-74736959	+	protein_coding	3.89622	14.8895	0.0063129	0.049203	5.7679	1.87168	2.00743	23.1108	2.11084	29.747	0.37878	67.3585	12.9046	172.955
ENSG00000187775.16_2	DNAH17	chr17:76419778-76573476	-	protein_coding	3.83251	14.2462	0.00161984	0.0241441	3.98503	0.152519	0.396929	62.614	0.0247479	13.6089	0.0239403	6.80663	0.0413232	7.66594
ENSG00000128422.15_2	KRT17	chr17:39775689-39781094	-	protein_coding	3.77375	13.6776	0.00649323	0.0496672	8.20936	4.43561	11.3554	116.672	40.2819	560.899	20.6943	101.419	18.8173	1132.29
ENSG00000164692.17_2	COL1A2	chr7:94023873-94060544	+	protein_coding	3.66317	12.6684	0.00473553	0.0414501	6.78494	3.12177	8.17782	59.7932	20.0132	362.336	2.20442	53.8342	8.28983	121.086
ENSG00000166670.9_2	MMP10	chr11:102641234-102651359	-	protein_coding	3.64183	12.4825	0.00654587	0.0498025	3.68234	0.0405052	0.018678	4.78094	0.029446	72.8063	0	3.94776	0.066922	11.867
ENSG00000118785.13_3	SPP1	chr4:88896802-88904578	+	protein_coding	3.51575	11.4379	0.0165358	0.0827064	4.17263	0.656876	1.05908	34.5349	0.536127	94.7912	0.3021	2.46514	0.500418	7.96688
ENSG00000170373.8_2	CST1	chr20:23728190-23731905	-	protein_coding	3.50451	11.3491	0.0136705	0.0743962	3.50451	0	0	12.6027	0	71.8567	0	1.63829	0	5.34507
ENSG00000168040.4_2	FADD	chr11:70049269-70053496	+	protein_coding	3.48662	11.2093	3.98381e-05	0.00394849	6.48072	2.9941	5.62436	143.774	7.72073	109.329	7.5284	53.0361	7.17875	72.7059
ENSG00000164932.12_2	CTHRC1	chr8:104383743-104395225	+	protein_coding	3.4451	10.8913	0.00218147	0.0279324	3.84865	0.403551	0.32207	12.0503	0.819431	44.6671	0	4.07255	0.272722	13.249
ENSG00000122641.10_3	INHBA	chr7:41706766-41745432	-	protein_coding	3.40892	10.6215	0.013951	0.0750289	3.87612	0.467199	0.131808	5.26853	0.324033	48.4258	0	2.62933	1.43721	40.3398
ENSG00000186847.5_2	KRT14	chr17:39738531-39743173	-	protein_coding	3.40769	10.6125	0.00476789	0.0416734	9.70723	6.29953	48.5411	282.891	72.7234	1002.49	59.9946	640.674	171.796	2670.07
ENSG00000259040.5_3	BLOC1S5-TXNDC5	chr6:7881755-8064597	-	protein_coding	3.34236	10.1426	0.0421157	0.143193	5.57334	2.23098	0	49.8421	27.7815	42.7866	0	45.2452	15.8753	48.9274
ENSG00000107159.12_2	CA9	chr9:35673853-35681156	+	protein_coding	3.34164	10.1376	0.0225633	0.098632	3.41851	0.076867	0.111251	13.9231	0	9.49165	0.113641	0.453992	0	56.4159
ENSG00000111799.20_2	COL12A1	chr6:75794042-75915767	-	protein_coding	3.307	9.89709	0.00282605	0.0314611	5.77324	2.46623	4.50123	35.8358	10.8249	100.519	0.79296	37.0992	6.99484	61.7964
ENSG00000073792.15_2	IGF2BP2	chr3:185361527-185542844	-	protein_coding	3.23281	9.40096	0.000456085	0.0122548	4.20404	0.971227	1.34823	28.3138	0.767386	11.7156	0.667573	8.23981	1.1346	32.5036
ENSG00000075618.17_2	FSCN1	chr7:5632454-5646286	+	protein_coding	3.18446	9.09111	0.00160525	0.0240239	7.07361	3.88916	10.2282	100.417	19.8246	303.967	9.68309	55.6914	18.2942	186.758
ENSG00000204262.11_2	COL5A2	chr2:189896622-190044605	-	protein_coding	3.18028	9.06481	0.00255785	0.0299187	5.34549	2.16522	4.06075	21.1668	4.54083	133.475	1.80469	23.1791	4.14642	36.9166
ENSG00000131626.16_3	PPFIA1	chr11:70116806-70230509	+	protein_coding	3.15826	8.92749	0.000843651	0.0168988	5.34789	2.18963	3.24714	110.759	3.62729	38.9201	3.60404	24.5211	3.78648	23.1613
ENSG00000130508.10_3	PXDN	chr2:1635659-1748624	-	protein_coding	3.15419	8.90235	0.00737176	0.0528473	3.92778	0.77359	0.677075	67.4659	1.18154	14.4206	0.172198	6.39333	0.991487	5.87225
ENSG00000130635.15_3	COL5A1	chr9:137533620-137736689	+	protein_coding	3.10522	8.60526	0.00635369	0.0492634	4.95221	1.84699	3.01113	15.6071	3.88426	115.209	1.22635	11.7093	2.84008	36.4453
ENSG00000124225.15_3	PMEPA1	chr20:56223448-56286592	-	protein_coding	3.02191	8.12245	0.00284081	0.0314805	4.45772	1.43581	1.60736	36.1084	2.62406	47.0338	0.7195	7.58546	2.29674	14.2351
ENSG00000137745.11_2	MMP13	chr11:102813724-102826463	-	protein_coding	3.00551	8.03059	0.0415597	0.142061	3.09143	0.085919	0.154688	2.58963	0	88.7053	0	5.29468	0.0989855	1.60378
ENSG00000128710.5_3	HOXD10	chr2:176973518-176984670	+	protein_coding	2.98425	7.91314	0.000105218	0.00591133	3.16365	0.179403	0.121908	4.94079	0.220664	13.892	0.0713441	10.6493	0.12083	5.25632
ENSG00000163359.15_3	COL6A3	chr2:238232646-238323018	-	protein_coding	2.966	7.81367	0.00663665	0.0500864	5.62536	2.65936	6.31519	30.8796	11.1974	119.57	0.961871	34.024	8.09965	43.1053
ENSG00000101057.15_2	MYBL2	chr20:42295659-42345136	+	protein_coding	2.96413	7.80354	1.07029e-06	0.000896322	5.15767	2.19354	3.78733	38.0871	4.05562	40.03	3.35185	26.1157	3.15666	36.3333
ENSG00000100985.7_2	MMP9	chr20:44637547-44645200	+	protein_coding	2.95195	7.73797	0.00240429	0.0292098	4.23895	1.287	2.00107	7.21134	1.59796	17.2225	0.219244	20.0163	2.72992	39.4229
ENSG00000117122.13_4	MFAP2	chr1:17300997-17307330	-	protein_coding	2.92987	7.6204	0.00010282	0.00586581	3.36601	0.436147	0.321969	8.24314	0.592031	13.5371	0.201971	4.84078	0.324666	13.3984
ENSG00000197172.6	MAGEA6	chrX:151867214-151870825	+	protein_coding	2.91033	7.51791	0.0280031	0.11212	2.91033	0	0	20.706	0	7.64336	0	16.0265	0	0
ENSG00000120708.16_3	TGFBI	chr5:135364584-135399507	+	protein_coding	2.90697	7.50043	0.0096189	0.0610334	4.96567	2.0587	1.82768	13.181	3.10669	78.7246	1.68178	13.7579	8.67338	56.1405
ENSG00000186340.14_3	THBS2	chr6:169615875-169654139	-	protein_coding	2.89413	7.43394	0.00372442	0.0363955	5.11171	2.21758	2.83207	40.0559	5.2992	55.7501	1.56952	10.8896	6.5451	50.5944
ENSG00000248103.1_3	AC008443.3	chr5:180708376-180710653	+	lincRNA	2.85502	7.23514	0.0030758	0.0328638	2.93099	0.0759695	0	17.0534	0.152123	2.58183	0	12.2189	0.071464	2.95734
ENSG00000064300.8_3	NGFR	chr17:47572655-47592379	+	protein_coding	2.83846	7.15255	0.00696785	0.0513534	4.2851	1.44664	0.710208	50.3798	3.01243	5.39642	1.32865	13.8634	2.45434	28.5746
ENSG00000113140.10_3	SPARC	chr5:151040657-151066726	-	protein_coding	2.83456	7.13323	0.0024281	0.0293721	6.97477	4.14022	18.1406	86.2583	22.6454	309.315	9.99966	59.5646	18.4193	151.627
ENSG00000041982.15_3	TNC	chr9:117781857-117880536	-	protein_coding	2.82161	7.06953	0.0209111	0.0946992	6.38047	3.55886	6.27276	33.6546	9.76748	104.059	4.43302	54.4395	44.3355	237.696
ENSG00000104368.17_3	PLAT	chr8:42032751-42065242	-	protein_coding	2.8067	6.99683	0.00809144	0.0557267	4.26493	1.45823	1.19166	45.0321	1.96461	4.58329	0.760945	25.452	3.98192	19.0946
ENSG00000275385.1_2	CCL18	chr17:34391640-34399392	+	protein_coding	2.80334	6.98056	0.000225005	0.00878022	3.50831	0.704969	1.04665	6.69933	0.916879	11.4112	0	8.64559	0.799822	17.1901
ENSG00000134013.15_3	LOXL2	chr8:23154702-23282841	-	protein_coding	2.78357	6.88555	0.000267382	0.00951642	3.573	0.789428	0.619089	8.814	1.03523	18.9279	0.434703	5.69713	0.887643	14.3153
ENSG00000182492.15_2	BGN	chrX:152760397-152775012	+	protein_coding	2.77773	6.85771	0.0115858	0.0675848	5.93505	3.15732	7.04287	105.642	17.9281	114.76	2.90342	17.3063	9.66179	61.0041
ENSG00000087245.12_3	MMP2	chr16:55423612-55540603	+	protein_coding	2.76578	6.80117	0.00976008	0.0614008	5.31284	2.54705	4.01682	31.4238	9.19519	113.907	1.21976	29.2453	9.2761	21.1527
ENSG00000187498.14_3	COL4A1	chr13:110801310-110959496	-	protein_coding	2.7546	6.74866	0.00295974	0.0323361	5.7689	3.0143	6.27228	52.0491	10.0835	80.6106	2.52794	26.7593	13.9868	72.556
ENSG00000155380.11_3	SLC16A1	chr1:113454469-113499635	-	protein_coding	2.71401	6.56145	0.00994484	0.0619694	4.88564	2.17163	1.96597	40.7676	1.50927	8.92403	3.6942	35.7657	10.793	49.1107
ENSG00000197345.12_2	MRPL21	chr11:68658744-68671303	-	protein_coding	2.66565	6.34514	0.000531207	0.0134155	5.05759	2.39194	4.0653	64.888	3.5732	37.0799	5.42745	24.0462	4.097	18.5749
ENSG00000137573.13_3	SULF1	chr8:70378859-70573150	+	protein_coding	2.65221	6.28629	0.00843018	0.0571403	4.2087	1.55649	1.39792	16.2698	2.39028	59.9642	1.01224	6.29718	3.57569	14.2148
ENSG00000122861.15_2	PLAU	chr10:75668935-75677255	+	protein_coding	2.64148	6.23972	0.0179402	0.0867573	5.21452	2.57304	2.48014	19.1329	3.37666	80.3478	4.24586	13.2629	14.6926	80.3676
ENSG00000162341.16_3	TPCN2	chr11:68816365-68929908	+	protein_coding	2.62706	6.17764	0.000521067	0.0132872	3.82626	1.19921	1.37837	19.0509	1.76987	22.8336	1.1388	9.76438	0.972771	6.86982
ENSG00000276043.4_3	UHRF1	chr19:4903092-4962165	+	protein_coding	2.61848	6.14104	2.90053e-08	0.00029455	4.19124	1.57275	1.84219	17.7287	2.06584	16.7609	2.35474	17.167	1.67869	17.4288
ENSG00000128713.13_3	HOXD11	chr2:176968944-176974482	+	protein_coding	2.61766	6.13753	3.43775e-05	0.00364818	2.69615	0.078488	0.0931952	3.68023	0	8.28533	0.112129	6.83466	0.0224828	4.18083
ENSG00000019549.9_2	SNAI2	chr8:49830327-49834299	-	protein_coding	2.56453	5.91561	0.000987415	0.0186024	5.21733	2.6528	2.87295	67.4315	5.06326	36.6503	6.79995	20.3046	7.53983	33.897
ENSG00000087116.14_3	ADAMTS2	chr5:178537852-178772431	-	protein_coding	2.54435	5.83344	0.00632779	0.0492422	3.07485	0.530509	0.556754	6.09129	0.625435	25.4517	0.0898646	2.52229	0.578461	6.6294
ENSG00000163735.6_2	CXCL5	chr4:74861359-74864496	-	protein_coding	2.53549	5.79774	0.00481934	0.04191	2.61466	0.0791639	0.022158	7.71019	0	3.07692	0	1.54556	0.218442	14.5674
ENSG00000141756.18_4	FKBP10	chr17:39968932-39979469	+	protein_coding	2.53048	5.77764	0.00603619	0.0478794	3.71367	1.18319	1.21634	14.3385	2.79813	22.6443	0.221902	3.74154	1.58498	16.2296
ENSG00000075223.13_2	SEMA3C	chr7:80371854-80551675	-	protein_coding	2.52378	5.75086	0.0138636	0.0748258	4.00777	1.484	1.45601	8.06135	3.21407	53.8879	0.702233	5.76523	2.47501	18.9015
ENSG00000139329.4_2	LUM	chr12:91496406-91505608	-	protein_coding	2.52288	5.74727	0.00479017	0.0417986	5.52057	2.99769	6.12577	22.9322	8.60455	92.6398	2.90783	48.8778	14.2171	38.7257
ENSG00000249395.2_2	CASC9	chr8:76135639-76236976	-	lincRNA	2.5118	5.7033	0.0319515	0.121018	2.56298	0.0511788	0.152459	1.22331	0	12.1593	0	21.311	0	0.868004
ENSG00000170454.5_2	KRT75	chr12:52817854-52828309	-	protein_coding	2.50188	5.66423	0.0466412	0.15169	2.53322	0.0313364	0	1.34203	0	1.64572	0	3.02041	0.090769	44.0703
ENSG00000103044.10_2	HAS3	chr16:69139467-69152622	+	protein_coding	2.49345	5.63121	0.0364248	0.130987	4.43415	1.94071	2.98619	6.97116	0.863682	17.4537	0.842383	26.7164	14.8685	52.5689
ENSG00000132740.8_2	IGHMBP2	chr11:68671310-68708070	+	protein_coding	2.49015	5.61837	0.00565051	0.0458316	4.26723	1.77708	2.60172	48.3581	2.68195	24.3158	2.40516	14.467	2.0556	6.11386
ENSG00000123500.9_3	COL10A1	chr6:116440086-116479910	-	protein_coding	2.48964	5.61638	0.0261972	0.107719	2.50991	0.0202706	0.0578114	5.13113	0	18.8617	0	0.165389	0	6.41665
ENSG00000126709.14_2	IFI6	chr1:27992572-27998729	-	protein_coding	2.48917	5.61455	0.00166285	0.0243631	5.85329	3.36412	7.60168	38.8775	8.41514	124.675	12.6565	31.4417	9.16374	67.7045
ENSG00000221867.4	MAGEA3	chrX:151934652-151938240	-	protein_coding	2.47568	5.5623	0.0343211	0.126257	2.47568	0	0	14.5658	0	3.72806	0	12.0066	0	0
ENSG00000100097.11_2	LGALS1	chr22:38071615-38075813	+	protein_coding	2.46591	5.52473	0.00830526	0.056549	6.10299	3.63709	11.9428	74.4325	17.5848	101.689	4.87938	23.4738	15.9423	116.747
ENSG00000196604.12_3	POTEF	chr2:130831603-130886795	-	protein_coding	2.46428	5.51853	0.0183296	0.0877796	2.49113	0.0268468	0.0772754	7.91911	0	0.537135	0	17.2031	0	3.00352
ENSG00000182379.9_2	NXPH4	chr12:57610578-57620232	+	protein_coding	2.46317	5.51428	0.0175391	0.0855258	3.13773	0.674559	0.73406	1.07107	0.75233	11.4071	0.539153	8.45053	0.387677	23.7105
ENSG00000083857.13_3	FAT1	chr4:187508937-187647876	-	protein_coding	2.45512	5.4836	0.0024407	0.0293723	5.73035	3.27523	6.07927	107.243	9.75903	75.929	9.21687	26.9537	10.2899	33.1275
ENSG00000175130.6_2	MARCKSL1	chr1:32799433-32801980	-	protein_coding	2.45247	5.47353	0.00142678	0.022626	5.00938	2.55691	5.38467	55.4785	7.33416	33.904	2.12486	20.0266	6.21093	24.9636
ENSG00000101224.17_3	CDC25B	chr20:3767419-3786768	+	protein_coding	2.45139	5.46944	3.01357e-05	0.00339302	4.52928	2.07789	3.76891	18.7306	3.62052	20.1144	2.32054	19.2211	3.34214	32.7496
ENSG00000113083.13_3	LOX	chr5:121398890-121414055	-	protein_coding	2.44915	5.46093	0.00107872	0.0195565	3.36851	0.91936	0.584296	4.13881	0.812168	18.7311	1.15988	8.25297	1.06327	11.128
ENSG00000175063.16_2	UBE2C	chr20:44441215-44445596	+	protein_coding	2.43483	5.407	7.80901e-05	0.00529759	5.31771	2.88288	6.37803	61.5515	5.8507	35.0687	7.13457	26.0769	6.19984	40.418
ENSG00000088325.15_2	TPX2	chr20:30327074-30389608	+	protein_coding	2.42758	5.37991	0.000124192	0.00650755	5.50989	3.08231	7.18724	74.536	6.47346	35.6666	9.23745	32.8471	7.21519	44.9858
ENSG00000095970.16_2	TREM2	chr6:41126244-41130924	-	protein_coding	2.41417	5.33014	0.0204685	0.0937593	2.60262	0.188446	0.150455	2.25549	0.23338	11.4251	0	0.891501	0.18835	16.7887
ENSG00000163923.9_3	RPL39L	chr3:186838736-186898696	-	protein_coding	2.41206	5.32234	0.00772101	0.0542044	3.68947	1.27741	1.12767	12.6365	0.988675	3.094	1.30029	17.9694	2.54734	25.1614
ENSG00000006327.13_2	TNFRSF12A	chr16:3068446-3072384	+	protein_coding	2.41185	5.32156	0.019734	0.091985	4.29014	1.87829	1.91231	11.5498	3.82128	39.4537	0.595905	6.95818	7.15233	35.2607
ENSG00000114554.11_2	PLXNA1	chr3:126707437-126756235	+	protein_coding	2.40998	5.31466	0.0126152	0.0710264	4.95626	2.54629	4.19268	112.316	5.57937	31.0322	4.9264	19.5851	4.75	11.4309
ENSG00000071539.13_3	TRIP13	chr5:892758-919472	+	protein_coding	2.37944	5.20334	0.00107432	0.0195274	3.77869	1.39926	1.69987	8.03482	1.5638	12.2298	1.73394	29.6243	1.55774	8.69307
ENSG00000130203.9_3	APOE	chr19:45409011-45412650	+	protein_coding	2.37672	5.19356	0.0156624	0.0802677	4.33322	1.95649	2.19119	17.27	6.4599	64.1384	1.10271	8.46029	3.53305	13.6633
ENSG00000224271.5_3	AL117329.1	chr22:48027423-48251349	+	lincRNA	2.37189	5.17619	0.000178435	0.00775463	2.53507	0.163181	0.0119012	7.2207	0.105935	5.74282	0.316488	2.3594	0.0670989	5.06062
ENSG00000169245.5_2	CXCL10	chr4:76942270-76944650	-	protein_coding	2.36676	5.15783	0.0133653	0.0734779	3.94778	1.58101	0.946788	51.936	2.14605	13.7954	2.35934	5.26258	2.89395	10.5602
ENSG00000114346.13_2	ECT2	chr3:172468472-172539264	+	protein_coding	2.35457	5.11442	4.79196e-05	0.00416069	4.35619	2.00162	2.84576	15.3182	2.42675	14.8842	3.86757	26.0894	3.00876	24.0574
ENSG00000075420.12_2	FNDC3B	chr3:171757418-172119455	+	protein_coding	2.35107	5.10204	0.000358095	0.0107333	4.19203	1.84095	1.79696	21.5069	2.82492	19.1826	1.48681	13.4593	5.19126	15.9928
ENSG00000166073.10_3	GPR176	chr15:40091233-40213093	-	protein_coding	2.32706	5.01781	0.000731623	0.0157653	2.58323	0.256171	0.17906	7.3665	0.336783	6.03236	0.0702343	6.70888	0.206105	1.84367
ENSG00000181333.11_2	HEPHL1	chr11:93754527-93846917	+	protein_coding	2.32078	4.99604	0.00222847	0.0282006	3.30458	0.983791	1.38426	6.84984	0.792581	7.09635	0.703353	5.1691	1.10119	23.3071
ENSG00000136688.10_3	IL36G	chr2:113730780-113743242	+	protein_coding	2.31434	4.97378	0.0294318	0.115334	2.91283	0.598484	0.618065	4.33427	0.276281	7.82977	0.725083	1.15771	0.475348	30.6504
ENSG00000151388.10_4	ADAMTS12	chr5:33523640-33892297	-	protein_coding	2.30501	4.94172	0.00799954	0.055382	2.53426	0.229243	0.297258	2.86674	0.273108	16.5608	0.0503038	1.69749	0.0885016	5.14752
ENSG00000119888.10_2	EPCAM	chr2:47572297-47614740	+	protein_coding	2.30322	4.93557	0.0140078	0.0752283	4.61061	2.30739	3.43074	28.2482	5.49469	5.59768	3.54248	53.9019	3.59245	32.6236
ENSG00000154096.13_2	THY1	chr11:119288088-119295695	-	protein_coding	2.27971	4.85581	0.00315328	0.0332614	3.32501	1.0453	0.904462	5.86564	1.9192	20.7997	0.207172	6.56476	1.70308	7.90805
ENSG00000130303.12_3	BST2	chr19:17513748-17516457	-	protein_coding	2.27966	4.85565	0.00725536	0.0524603	5.72974	3.45007	6.37071	21.7682	17.4378	51.858	6.95047	56.1934	12.2035	114.214
ENSG00000087494.15_3	PTHLH	chr12:28111017-28125638	-	protein_coding	2.27782	4.84945	0.0491367	0.155973	3.36672	1.0889	1.63097	2.66702	1.63947	8.12449	0.510154	4.43432	0.952154	61.2691
ENSG00000072274.12_2	TFRC	chr3:195754054-195809060	-	protein_coding	2.27516	4.8405	0.00147105	0.0231014	5.66514	3.38999	6.2683	81.6966	9.29059	29.6825	9.76418	35.6866	14.0001	70.2238
ENSG00000157827.19_3	FMNL2	chr2:153191751-153506348	+	protein_coding	2.2651	4.80686	0.000771893	0.0162996	4.1453	1.88021	1.94316	24.1405	2.81422	19.6828	1.9892	8.80525	4.47297	18.231
ENSG00000254484.1_4	AP002336.1	chr11:70166034-70167521	+	sense_intronic	2.26462	4.80526	0.0190042	0.0896737	3.22792	0.963309	1.09406	33.4313	0.80238	9.92888	0.58833	4.24083	1.41081	2.90731
ENSG00000203747.10_3	FCGR3A	chr1:161511549-161520527	-	protein_coding	2.26304	4.80002	0.0215833	0.0964346	3.19228	0.929241	0.240138	7.85076	0.907122	26.0345	0.131396	5.00518	3.91422	3.85809
ENSG00000134871.17_3	COL4A2	chr13:110958159-111165374	+	protein_coding	2.26159	4.79518	0.0123065	0.070115	5.50936	3.24778	9.55973	48.6451	18.8379	67.5784	2.17623	24.0428	11.2364	49.4881
ENSG00000136295.14_2	TTYH3	chr7:2671585-2704436	+	protein_coding	2.25676	4.77918	0.0103967	0.0636895	4.14027	1.88351	2.08828	10.6467	3.89063	46.5976	1.39569	7.24376	4.12226	20.158
ENSG00000131747.14_2	TOP2A	chr17:38544768-38574202	-	protein_coding	2.25218	4.76403	0.000799536	0.0164961	5.70591	3.45373	8.7845	75.8681	7.30768	31.0899	15.6979	67.3859	9.61748	43.0066
ENSG00000196878.14_3	LAMB3	chr1:209788215-209825811	-	protein_coding	2.24005	4.72415	0.000548355	0.0135823	6.35997	4.11992	18.7814	65.9997	16.897	147.609	12.2329	54.6618	18.5065	81.1281
ENSG00000138180.15_2	CEP55	chr10:95256389-95288849	+	protein_coding	2.23625	4.7117	0.000266006	0.00951642	4.00395	1.7677	1.94539	9.52136	1.88097	14.5474	3.36488	15.0952	2.62971	24.1657
ENSG00000093009.9_2	CDC45	chr22:19466982-19508135	+	protein_coding	2.23028	4.69225	2.69392e-06	0.00124635	3.40426	1.17398	0.880261	9.10454	1.29779	9.87936	1.8672	9.7114	1.0923	9.67011
ENSG00000147065.16_3	MSN	chrX:64808257-64961793	+	protein_coding	2.22402	4.67193	0.00127261	0.0214149	6.77981	4.55579	17.021	73.3022	24.4023	128.6	14.8086	97.7884	41.2839	152.248
ENSG00000105464.3_2	GRIN2D	chr19:48898132-48948188	+	protein_coding	2.22311	4.66899	0.0167185	0.0831847	2.27838	0.0552687	0.022047	0.343209	0.08321	11.3264	0.014905	3.88239	0.037388	5.85219
ENSG00000178999.12_3	AURKB	chr17:8108051-8113918	-	protein_coding	2.22196	4.66528	2.45963e-05	0.00308681	3.88865	1.66668	1.9441	15.6324	2.77852	10.1426	2.31897	17.695	1.75175	12.891
ENSG00000137968.16_2	SLC44A5	chr1:75667816-76076801	-	protein_coding	2.21638	4.64724	0.00859527	0.0576898	2.55759	0.341215	0.168193	6.35545	1.15298	6.9491	0.0240228	9.02097	0	1.05026
ENSG00000073111.13_3	MCM2	chr3:127317066-127341279	+	protein_coding	2.21512	4.6432	0.000318548	0.010217	4.41234	2.19722	3.46229	23.7628	4.15124	22.5238	4.42099	27.5117	2.54949	11.3781
ENSG00000083444.16_2	PLOD1	chr1:11994262-12035595	+	protein_coding	2.20859	4.62222	1.57581e-05	0.00256675	4.44073	2.23215	3.67268	18.8012	4.11287	20.6631	3.10165	16.5262	3.97259	28.5853
ENSG00000146070.16_2	PLA2G7	chr6:46671938-46703430	-	protein_coding	2.20485	4.61028	0.00149307	0.0231675	2.52838	0.323526	0.23175	2.60321	0.218149	11.2432	0.0374691	4.26274	0.575311	3.77172
ENSG00000090889.11_2	KIF4A	chrX:69509940-69640682	+	protein_coding	2.195	4.5789	7.7625e-05	0.00529759	3.77369	1.57869	1.79544	10.3241	1.67023	11.759	2.83226	19.4653	1.78274	10.8341
ENSG00000198729.4_2	PPP1R14C	chr6:150464212-150571493	+	protein_coding	2.18854	4.55845	0.000637316	0.0146939	5.07265	2.88411	9.06458	47.9208	4.52494	21.2801	4.88408	27.4155	8.0784	40.4107
ENSG00000074590.13_3	NUAK1	chr12:106457118-106533811	-	protein_coding	2.18786	4.5563	0.0381563	0.134511	3.01597	0.828109	0.594245	32.5811	1.34819	10.2296	0.558934	1.53666	0.702265	3.47582
ENSG00000114270.17_3	COL7A1	chr3:48601506-48632700	-	protein_coding	2.18031	4.5325	4.65619e-05	0.00414059	6.08347	3.90316	15.8833	91.098	12.5871	73.0348	12.1695	61.1558	15.5853	48.8956
ENSG00000188153.12_3	COL4A5	chrX:107683074-107940775	+	protein_coding	2.17709	4.52242	0.000206894	0.00835958	3.99468	1.81758	2.39483	17.0961	3.93177	13.265	1.6042	10.573	2.54074	20.6156
ENSG00000180818.4_3	HOXC10	chr12:54378849-54384063	+	protein_coding	2.17642	4.52031	0.00484653	0.0420459	2.20563	0.0292044	0	9.87518	0.0222079	3.18008	0	3.96438	0.0607826	1.0061
ENSG00000118193.11_2	KIF14	chr1:200520625-200589862	-	protein_coding	2.15954	4.46772	0.0034628	0.0349715	3.15901	0.999471	1.16092	19.8086	0.735217	8.47329	1.11801	5.94294	1.01169	3.65093
ENSG00000130208.9_3	APOC1	chr19:45417504-45422606	+	protein_coding	2.15947	4.4675	0.00461405	0.0408556	2.61335	0.453878	0.543878	4.61478	0.191053	15.2026	0.335642	2.67889	0.433144	3.18936
ENSG00000131650.13_2	KREMEN2	chr16:3013945-3018384	+	protein_coding	2.15873	4.46522	0.00376485	0.0367086	2.75227	0.593534	0.254518	3.25142	0.661538	10.0192	0.462464	2.57076	0.700643	11.3201
ENSG00000166508.17_3	MCM7	chr7:99690351-99699563	-	protein_coding	2.15795	4.46281	7.25308e-05	0.00513137	5.48362	3.32567	7.83145	35.4942	9.90097	49.136	10.5244	62.1948	8.10733	33.6646
ENSG00000234076.1_2	TPRG1-AS1	chr3:188659504-188665428	-	lincRNA	2.15032	4.43927	0.0168851	0.0835948	2.66496	0.514643	0.480047	6.14153	0.647383	1.20498	0	17.5586	0.708525	4.53598
ENSG00000062038.13_3	CDH3	chr16:68670092-68756519	+	protein_coding	2.14978	4.4376	0.00694698	0.0512715	5.1594	3.00962	5.08182	19.5559	5.37227	54.0418	5.39958	23.1915	15.9617	58.6003
ENSG00000094804.9_2	CDC6	chr17:38443885-38460909	+	protein_coding	2.14517	4.42343	4.02926e-05	0.00396306	3.30076	1.15559	0.883939	7.07631	1.24717	7.84415	1.95381	9.62279	0.969645	11.4281
ENSG00000085733.15_2	CTTN	chr11:70244510-70282690	+	protein_coding	2.14509	4.42318	0.000884594	0.0174036	6.88033	4.73524	27.5436	171.435	28.2507	180.761	23.8542	69.7546	23.2526	85.8684
ENSG00000078098.13_2	FAP	chr2:163027194-163101661	-	protein_coding	2.1439	4.41956	0.00955282	0.0608175	2.45655	0.312651	0.189023	3.05829	0.362748	16.7344	0.104858	2.26818	0.329096	2.85938
ENSG00000174371.16_3	EXO1	chr1:242011269-242058450	+	protein_coding	2.1436	4.41863	0.000635295	0.0146827	3.15414	1.01054	1.00917	15.6289	0.843069	5.5379	1.20039	8.24932	1.02189	5.24529
ENSG00000260027.4_3	HOXB7	chr17:46684589-46710934	-	protein_coding	2.14345	4.41818	0.000645075	0.0147329	2.22192	0.0784636	0	1.72807	0.126027	2.97979	0	6.91129	0.103903	4.51429
ENSG00000143387.12_2	CTSK	chr1:150768684-150780799	-	protein_coding	2.13406	4.38952	0.0115764	0.0675848	4.80317	2.66911	5.56642	23.0346	10.3406	66.8306	2.23989	24.7491	5.78314	13.4735
ENSG00000077152.9_2	UBE2T	chr1:202300785-202311108	-	protein_coding	2.13219	4.38381	0.000609101	0.0143159	3.79164	1.65945	1.95299	21.6676	1.75526	12.9625	3.10278	13.1617	1.98319	7.20552
ENSG00000101000.5_3	PROCR	chr20:33759876-33804043	+	protein_coding	2.12963	4.37605	0.0117298	0.068141	3.63527	1.50564	0.818353	8.76864	2.43843	7.78244	0.581128	9.58239	5.57602	25.2582
ENSG00000163918.10_3	RFC4	chr3:186507669-186524847	-	protein_coding	2.12956	4.37584	4.08991e-05	0.00397857	3.54609	1.41653	1.18187	10.3675	1.71221	7.73185	2.20267	11.3506	1.6792	14.1865
ENSG00000166033.11_2	HTRA1	chr10:124221041-124274424	+	protein_coding	2.12655	4.36673	0.00273169	0.0309424	4.89988	2.77332	4.90096	32.7274	10.3844	39.9181	3.4201	14.3226	6.35778	36.567
ENSG00000106397.11_3	PLOD3	chr7:100849258-100861701	-	protein_coding	2.12001	4.34698	0.00150557	0.0232097	3.29827	1.17825	1.11438	9.43515	1.8707	15.1044	0.508022	4.55737	1.86537	9.02763
ENSG00000284681.1_1	AC007240.1	chr2:10262866-10339414	+	protein_coding	2.11456	4.33058	0.00414126	0.0385027	3.118	1.00344	1.61662	16.5981	1.01558	3.65201	1.41092	9.082	0.270398	5.88334
ENSG00000141696.12_4	P3H4	chr17:39958199-39968856	-	protein_coding	2.11	4.31691	0.000732695	0.0157653	2.89126	0.781262	0.7403	8.91187	1.04333	7.30259	0.663548	2.85723	0.474807	8.54514
ENSG00000133026.12_4	MYH10	chr17:8377523-8534079	-	protein_coding	2.1048	4.30139	2.30954e-05	0.00308681	4.35394	2.24914	3.27283	25.2563	4.49996	17.0674	3.47974	21.9297	3.85178	15.0745
ENSG00000100979.14_3	PLTP	chr20:44527260-44540794	-	protein_coding	2.10453	4.30057	0.0451432	0.149049	4.56752	2.46299	2.9041	24.9063	11.5786	41.0185	1.00898	6.46961	8.36713	37.8773
ENSG00000149257.13_3	SERPINH1	chr11:75273101-75283828	+	protein_coding	2.10344	4.29732	0.00652024	0.0497378	3.90928	1.80585	1.56009	10.8705	4.68544	25.6428	1.28956	6.62681	3.48419	20.1278
ENSG00000071794.15_2	HLTF	chr3:148747914-148804341	-	protein_coding	2.10334	4.29704	0.000204845	0.00835768	3.79062	1.68728	2.16432	16.3225	2.48926	7.86299	2.46201	18.2406	1.81411	11.4151
ENSG00000038427.15_3	VCAN	chr5:82767284-82878122	+	protein_coding	2.10298	4.29596	0.0374735	0.133159	3.24179	1.13881	0.480935	7.74769	0.980181	25.1837	0.100889	4.16387	6.28253	5.77034
ENSG00000156802.12_3	ATAD2	chr8:124332090-124428590	-	protein_coding	2.08474	4.24199	3.53388e-05	0.00373135	4.54735	2.4626	3.86867	22.5528	3.70804	28.3648	6.36643	21.0414	4.46716	18.6084
ENSG00000271127.1	LL22NC03-N64E9.1	chr22:16179617-16181004	-	sense_intronic	2.08321	4.2375	0.0213034	0.095708	2.12894	0.0457239	0.020258	11.4222	0.041481	2.03792	0.056272	5.67179	0.011393	0.453714
ENSG00000179869.14_3	ABCA13	chr7:48211055-48687092	+	protein_coding	2.08211	4.23426	0.0420705	0.143101	2.62478	0.542671	0.494638	0.30707	0.314507	8.56956	0.620013	16.9832	0.414566	5.43419
ENSG00000124875.9_3	CXCL6	chr4:74702214-74714781	+	protein_coding	2.08112	4.23135	0.00925268	0.0598375	2.26779	0.186671	0	0.893671	0.294834	3.30442	0.0343104	4.61977	0.252879	10.7422
ENSG00000092853.13_2	CLSPN	chr1:36185819-36235568	-	protein_coding	2.07839	4.22336	8.53633e-05	0.00546845	3.05793	0.979541	0.893747	5.02968	0.962915	6.99867	1.52988	9.64407	0.607538	8.36912
ENSG00000141424.12_3	SLC39A6	chr18:33688495-33709348	-	protein_coding	2.07588	4.21603	0.000218107	0.00858214	5.0575	2.98162	4.90754	36.6214	6.97048	26.3761	6.9677	24.5326	9.37535	45.7669
ENSG00000142945.12_2	KIF2C	chr1:45205490-45233439	+	protein_coding	2.07423	4.21121	5.8553e-05	0.00470108	3.8514	1.77717	2.65415	15.3212	1.82784	10.0082	3.45755	16.2336	1.99629	13.0186
ENSG00000142552.7_2	RCN3	chr19:50030875-50050219	+	protein_coding	2.07194	4.20452	0.0123976	0.0703802	3.31329	1.24135	1.27153	5.84462	2.03328	24.8933	0.620233	3.44202	1.79851	11.4018
ENSG00000049323.15_2	LTBP1	chr2:33172039-33624576	+	protein_coding	2.07136	4.20284	0.00681611	0.0506795	4.34512	2.27376	4.43356	12.3684	5.93171	32.607	1.05943	15.1434	6.0503	22.5258
ENSG00000154380.17_3	ENAH	chr1:225674537-225840844	-	protein_coding	2.06924	4.19666	0.00582417	0.0467982	3.84587	1.77663	1.71604	24.1859	3.26636	19.327	1.16165	9.3362	4.50169	7.07792
ENSG00000117724.12_2	CENPF	chr1:214776538-214837931	+	protein_coding	2.06818	4.19357	0.011165	0.0664524	4.7558	2.68762	5.43168	67.4707	4.22267	24.162	7.73534	28.0397	4.87119	9.64916
ENSG00000164683.16_3	HEY1	chr8:80676245-80680098	-	protein_coding	2.06571	4.18639	0.0409429	0.140824	2.64729	0.581578	0.440078	25.8658	0.752942	2.87789	0.318968	6.19478	0.506265	1.05512
ENSG00000106484.14_2	MEST	chr7:130126012-130146137	+	protein_coding	2.06464	4.18328	2.65176e-05	0.00317532	3.33561	1.27097	1.73992	6.39849	1.24965	10.9876	1.56808	10.7063	1.1426	9.00403
ENSG00000258947.6_3	TUBB3	chr16:89987800-90005169	+	protein_coding	2.06431	4.18235	0.00949176	0.0606572	2.43003	0.365716	0.352526	1.77283	0.0112528	2.41832	0.373351	5.07285	0.467503	13.6527
ENSG00000105810.9_2	CDK6	chr7:92234235-92465908	-	protein_coding	2.06321	4.17917	0.00258102	0.03002	4.59003	2.52681	3.98324	11.3062	4.57044	47.4108	5.86778	24.543	4.78584	21.1108
ENSG00000163975.11_3	MELTF	chr3:196715492-196756687	-	protein_coding	2.04993	4.14087	0.0285864	0.113571	2.8169	0.766966	0.604621	27.3236	0.871568	1.90036	0.626651	3.45535	0.716511	5.73604
ENSG00000090339.8_2	ICAM1	chr19:10381511-10397291	+	protein_coding	2.04743	4.13368	0.0256599	0.106407	4.34677	2.29934	2.00362	11.3753	3.67213	23.1069	1.92675	11.7514	13.2935	44.0589
ENSG00000099256.18_2	PRTFDC1	chr10:25137536-25241533	-	protein_coding	2.03861	4.10849	3.202e-06	0.00133469	2.6194	0.580797	0.537544	4.69792	0.685618	6.04441	0.310962	5.73008	0.472898	4.27832
ENSG00000196866.2_3	HIST1H2AD	chr6:26199079-26199471	-	protein_coding	2.03854	4.10828	0.000237605	0.00901499	6.91185	4.87332	39.205	135.485	24.5228	112.512	33.2484	147.838	19.9996	90.1723
ENSG00000072041.16_3	SLC6A15	chr12:85253267-85307394	-	protein_coding	2.03799	4.10673	0.0344894	0.126539	3.00233	0.964338	0.88031	25.1446	0.835897	2.10122	0.762911	2.71993	1.38161	12.6683
ENSG00000149716.12_2	ORAOV1	chr11:69467844-69490184	-	protein_coding	2.03478	4.0976	0.0120785	0.0693829	3.5292	1.49442	2.0057	35.3679	1.12743	7.87256	2.38272	6.4898	1.91335	6.35091
ENSG00000187608.8_4	ISG15	chr1:936518-949921	+	protein_coding	2.03356	4.09413	0.0121433	0.0695498	4.66743	2.63388	2.81073	9.33625	5.57547	55.498	5.54862	21.5246	8.04519	30.7027
ENSG00000173905.8_2	GOLIM4	chr3:167726465-167813763	-	protein_coding	2.03309	4.09279	0.000140101	0.00686201	4.67655	2.64347	4.31837	31.1217	7.03872	18.648	4.2119	20.5022	5.84051	30.5158
ENSG00000167900.11_2	TK1	chr17:76170156-76183314	-	protein_coding	2.03105	4.08702	9.90593e-05	0.00581406	4.71901	2.68796	4.96738	17.94	6.12023	23.0555	6.52466	33.9446	4.3934	29.2187
ENSG00000130309.10_4	COLGALT1	chr19:17666403-17693971	+	protein_coding	2.03075	4.08618	0.000300404	0.0100033	5.17554	3.14479	6.37831	30.7446	9.37963	50.6037	6.78483	23.2861	9.26394	41.8807
ENSG00000120254.15_3	MTHFD1L	chr6:151186685-151423023	+	protein_coding	2.02915	4.08165	0.000513417	0.0132326	3.28563	1.25648	1.26783	12.1338	1.19269	10.4804	1.03805	4.75993	2.21475	9.41185
ENSG00000160949.16_2	TONSL	chr8:145654158-145669827	-	protein_coding	2.02361	4.06599	0.00219545	0.0279768	3.18282	1.15921	1.32981	15.8301	1.36298	11.2433	1.15102	4.4942	1.10089	5.00623
ENSG00000064651.13_3	SLC12A2	chr5:127419458-127525380	+	protein_coding	2.02266	4.06332	0.0315185	0.120041	3.8048	1.78215	1.38944	47.7771	4.3443	3.95075	1.9609	12.5127	2.70089	10.6899
ENSG00000091129.19_3	NRCAM	chr7:107788068-108097161	-	protein_coding	2.02191	4.0612	0.0106114	0.0643857	2.29772	0.275817	0.146291	10.5084	0.302035	1.89059	0.16125	1.32459	0.239577	6.55767
ENSG00000154277.12_3	UCHL1	chr4:41258430-41270472	+	protein_coding	2.01067	4.02969	0.0464957	0.151421	2.40552	0.394846	0.172838	4.58709	0.671222	5.04614	0.0658662	0.270008	0.430431	17.3679
ENSG00000185885.15_3	IFITM1	chr11:313506-315272	+	protein_coding	2.00945	4.0263	0.00442891	0.0399743	6.14395	4.1345	15.9688	126.357	14.084	51.6529	10.2518	48.4643	32.0405	74.3912
ENSG00000065308.4_2	TRAM2	chr6:52362200-52441713	-	protein_coding	2.00885	4.02462	0.000668143	0.0150869	3.5716	1.56275	1.69372	9.08101	3.45663	10.3739	1.08484	8.53626	2.04303	17.2744
ENSG00000058091.16_3	CDK14	chr7:90095738-90839905	+	protein_coding	2.00722	4.02006	0.00231105	0.0286035	2.789	0.781783	0.803172	5.80079	1.26886	12.8003	0.21416	3.96328	0.758897	3.89863
ENSG00000149948.13_3	HMGA2	chr12:66217911-66360075	+	protein_coding	2.00546	4.01516	0.00300306	0.0325259	2.0552	0.04974	0.00654195	7.65024	0.0217668	1.63585	0.0634526	1.59304	0.0495209	4.04602
ENSG00000142156.14_2	COL6A1	chr21:47401651-47424964	+	protein_coding	2.00376	4.01043	0.0412227	0.141433	6.28159	4.27783	22.4065	62.663	42.9466	188.104	4.99502	37.0849	21.9598	78.8811
ENSG00000117399.13_2	CDC20	chr1:43824626-43828874	+	protein_coding	1.99449	3.98474	1.1125e-05	0.0023149	4.80739	2.81291	6.11333	23.1623	6.54106	25.0894	6.03218	25.0109	5.46369	36.4904
ENSG00000087586.17_2	AURKA	chr20:54944445-54967393	-	protein_coding	1.99075	3.97444	0.00268617	0.0305586	3.62308	1.63233	1.8408	23.7877	1.66398	11.6587	2.66052	5.63079	2.3343	10.0774
ENSG00000085662.13_2	AKR1B1	chr7:134127102-134144036	-	protein_coding	1.98973	3.97162	0.00747295	0.0533019	3.64872	1.65899	1.67851	8.66101	2.15099	29.0142	1.82831	5.17387	3.16639	12.8227
ENSG00000137965.10_2	IFI44	chr1:79115481-79129763	+	protein_coding	1.98911	3.96992	0.00111641	0.019846	4.29006	2.30095	2.6697	12.899	4.30036	30.3672	4.15859	24.0775	4.87691	12.3968
ENSG00000105976.14_3	MET	chr7:116312444-116438440	+	protein_coding	1.98161	3.94935	0.00979309	0.0615348	3.70891	1.72729	1.91597	5.49788	2.12725	19.973	1.91819	6.9021	3.51657	26.1515
ENSG00000148848.14_3	ADAM12	chr10:127700950-128077024	-	protein_coding	1.98123	3.94828	0.0349652	0.127624	2.13021	0.148982	0.176341	0.995635	0.104293	16.4247	0.0753604	1.11781	0.0819842	3.9876
ENSG00000146670.9_3	CDCA5	chr11:64833772-64851636	-	protein_coding	1.97907	3.9424	3.17446e-05	0.00347405	3.41228	1.43321	1.49077	10.1857	1.56034	10.8066	1.80879	6.58208	1.96897	11.8299
ENSG00000128641.18_2	MYO1B	chr2:192109911-192290115	+	protein_coding	1.97891	3.94195	0.00610557	0.0482294	4.48154	2.50263	3.03302	14.7352	4.86313	46.243	5.17793	10.81	6.06102	27.3697
ENSG00000280206.1_4	AC026401.3	chr16:15795094-15795975	+	lincRNA	1.97882	3.94169	0.000268493	0.00951642	4.25018	2.27136	3.23149	26.6061	3.63476	16.0237	3.60367	11.8773	5.01679	20.6688
ENSG00000099953.9_3	MMP11	chr22:24110413-24126503	+	protein_coding	1.97653	3.93545	0.0173757	0.0850054	2.18683	0.210302	0.199736	4.12982	0.251858	12.477	0.0994621	0.823795	0.0849466	2.40829
ENSG00000184564.8_2	SLITRK6	chr13:86366925-86373623	-	protein_coding	1.9763	3.93482	0.0217349	0.0967448	3.20476	1.22846	1.15699	32.0128	1.45463	4.42055	2.21156	5.03261	0.772819	5.69397
ENSG00000162745.10_2	OLFML2B	chr1:161952982-161993644	-	protein_coding	1.9761	3.93427	0.00445144	0.0400165	2.53749	0.561391	0.346842	3.35873	0.695364	12.5039	0.0994248	2.92909	0.889022	3.91279
ENSG00000178053.17_2	MLF1	chr3:158288952-158325041	+	protein_coding	1.97583	3.93354	0.00259246	0.03002	2.90476	0.928936	1.21307	6.25945	0.885857	3.06703	0.599722	6.06705	0.967893	14.0753
ENSG00000122884.12_2	P4HA1	chr10:74766975-74856732	-	protein_coding	1.9745	3.92992	0.00205462	0.0271178	4.57632	2.60181	4.11206	27.6158	4.32443	29.7105	5.00884	10.6353	7.30304	30.6785
ENSG00000140937.13_3	CDH11	chr16:64977656-65160015	-	protein_coding	1.97183	3.92265	0.00534257	0.0444234	2.62073	0.648899	0.607217	11.73	0.774862	7.1039	0.209997	3.23984	0.75117	2.27186
ENSG00000147324.10_2	MFHAS1	chr8:8640864-8751155	-	protein_coding	1.96854	3.91371	0.00859639	0.0576898	3.768	1.79946	1.83922	9.46907	3.54633	5.69994	1.24096	23.6548	4.07538	18.9177
ENSG00000206195.6	AP000525.9	chr22:16147979-16193004	-	processed_transcript	1.96337	3.89973	0.027542	0.111056	2.03845	0.0750728	0.112955	11.1367	0.0519109	1.74188	0.00361593	5.10079	0.0480268	0.402809
ENSG00000164430.15_3	MB21D1	chr6:74123238-74161999	-	protein_coding	1.96285	3.89832	0.00122961	0.0210566	2.94778	0.984923	0.642451	5.78948	1.06977	3.65522	0.747611	7.64755	1.5829	11.966
ENSG00000143476.17_2	DTL	chr1:212208895-212280742	+	protein_coding	1.96243	3.89719	0.00149382	0.0231675	3.34025	1.37782	1.1883	15.542	1.51866	9.18686	2.46255	10.2222	1.38992	4.56364
ENSG00000183971.6_2	NPW	chr16:2059927-2070756	+	protein_coding	1.96181	3.89551	0.0281739	0.11246	2.12712	0.165311	0.194318	9.78973	0.152233	0.16665	0.104343	3.82788	0.0406157	4.99245
ENSG00000146535.13_2	GNA12	chr7:2767746-2883958	-	protein_coding	1.96137	3.89432	0.00651415	0.0497276	3.62303	1.66166	1.97139	8.21171	2.70025	26.669	1.19704	5.79736	3.14774	12.3013
ENSG00000104415.13_3	WISP1	chr8:134203282-134242587	+	protein_coding	1.9604	3.89171	0.00478378	0.0417775	2.20257	0.242171	0.173235	1.64478	0.140607	9.31235	0.055953	2.11912	0.384961	4.27698
ENSG00000165891.15_3	E2F7	chr12:77415027-77459360	-	protein_coding	1.95938	3.88894	4.33541e-05	0.00403518	2.98845	1.02907	0.927551	10.0288	0.831982	6.53442	1.40899	5.48091	1.03875	6.36605
ENSG00000196584.2_2	XRCC2	chr7:152341864-152373250	-	protein_coding	1.95747	3.88379	0.00164146	0.0243061	2.81083	0.853364	0.558408	12.469	0.725678	6.35833	1.27589	3.76525	0.740848	4.13306
ENSG00000124766.6_3	SOX4	chr6:21592999-21598850	+	protein_coding	1.95301	3.87183	0.00945414	0.0605457	4.3185	2.36548	3.09199	46.1781	4.66875	21.226	3.70454	16.0855	5.46228	7.84627
ENSG00000126787.12_3	DLGAP5	chr14:55614830-55658396	-	protein_coding	1.94701	3.85574	0.000318093	0.010217	3.77013	1.82312	2.21271	10.7219	2.15296	10.1364	4.41249	17.247	1.85939	13.5466
ENSG00000115758.12_3	ODC1	chr2:10580094-10588630	-	protein_coding	1.94557	3.85191	0.0177359	0.0861059	4.59348	2.64791	3.76121	22.5865	6.93038	14.7554	3.55759	11.953	7.96713	69.5733
ENSG00000174807.3_2	CD248	chr11:66081958-66084515	-	protein_coding	1.94286	3.84467	0.0422022	0.143264	3.49908	1.55622	1.96551	4.3467	5.275	19.5362	0.333562	4.69665	2.01403	25.1267
ENSG00000144810.15_2	COL8A1	chr3:99357319-99518070	+	protein_coding	1.9401	3.83732	0.0168285	0.0835217	2.68321	0.743105	0.436456	16.2468	0.872406	6.80243	0.3025	1.7805	1.24036	3.54821
ENSG00000137628.16_3	DDX60	chr4:169137444-169239958	-	protein_coding	1.93827	3.83247	0.000276619	0.00966693	3.73487	1.7966	1.60478	13.0287	2.3166	14.0015	2.93684	15.7909	3.28256	7.89209
ENSG00000142173.14_2	COL6A2	chr21:47518011-47552763	+	protein_coding	1.93495	3.82364	0.0462529	0.151041	6.13385	4.19891	20.2028	58.4485	39.0222	162.147	4.29031	35.6588	24.3403	67.391
ENSG00000140945.16_3	CDH13	chr16:82660408-83834245	+	protein_coding	1.93468	3.82294	0.0289334	0.114169	3.05522	1.12054	0.942148	12.4277	1.09833	9.85645	1.42442	1.08576	1.26202	14.6999
ENSG00000163507.13_2	KIAA1524	chr3:108268716-108308491	-	protein_coding	1.93195	3.81569	0.00295939	0.0323361	3.0927	1.16075	0.995579	11.7252	1.11254	7.62508	1.93341	10.9257	1.02041	3.0464
ENSG00000274641.1_2	HIST1H2BO	chr6:27861241-27861621	+	protein_coding	1.9306	3.81213	0.000122567	0.00645457	7.26889	5.33829	38.1874	125.044	33.8892	157.452	58.7173	175.813	31.8096	159.204
ENSG00000167123.18_4	CERCAM	chr9:131174030-131199630	+	protein_coding	1.92587	3.79965	0.000992178	0.018614	3.00527	1.0794	1.02261	6.65253	2.02354	11.1226	0.464825	4.3831	1.22593	7.32282
ENSG00000259692.5_3	AC104041.1	chr15:81952823-82163466	-	lincRNA	1.92358	3.79364	0.046701	0.151743	2.29986	0.37628	0.213302	8.23224	0.350568	2.96138	0.18407	12.2701	0.462931	0.211382
ENSG00000117318.8_2	ID3	chr1:23884409-23886285	-	protein_coding	1.92118	3.78733	0.000695512	0.0153995	4.45061	2.52943	3.15009	23.8296	7.47172	21.9718	3.54355	14.3649	5.95529	25.0844
ENSG00000065911.11_2	MTHFD2	chr2:74425689-74444692	+	protein_coding	1.91994	3.78407	0.00244042	0.0293723	4.27476	2.35482	2.3335	16.6864	3.60213	24.0983	4.17293	11.1478	7.62761	25.0343
ENSG00000121152.9_3	NCAPH	chr2:97001525-97039583	+	protein_coding	1.91493	3.77095	0.000265955	0.00951642	3.51202	1.59709	1.87142	13.5251	1.90111	13.2993	3.02304	9.05803	1.49962	7.10859
ENSG00000186185.13_2	KIF18B	chr17:43002077-43025079	-	protein_coding	1.91226	3.76398	8.02889e-05	0.0053387	3.37734	1.46507	1.96153	14.7091	1.6462	7.77123	1.73026	8.11873	1.71508	8.2805
ENSG00000119917.13_2	IFIT3	chr10:91087651-91100728	+	protein_coding	1.91147	3.76191	0.00105219	0.0192417	3.81034	1.89888	1.6028	13.5554	2.8785	21.3765	2.91217	11.7999	3.89726	8.2915
ENSG00000267284.1_3	AC022031.2	chr18:53388294-53455992	+	lincRNA	1.91136	3.76163	0.007012	0.0514981	1.91136	0	0	2.4265	0	2.96535	0	7.58432	0	0.71659
ENSG00000120694.19_2	HSPH1	chr13:31709111-31736525	-	protein_coding	1.91035	3.759	0.00401816	0.0380828	4.93559	3.02524	4.40763	23.4106	5.69381	50.3481	8.78334	17.5528	11.4047	36.7163
ENSG00000100625.8_3	SIX4	chr14:61176246-61191066	-	protein_coding	1.90226	3.73797	0.00309913	0.0329383	2.0219	0.119646	0.0547611	7.9609	0.155266	1.99678	0.0290358	1.63305	0.111223	2.84722
ENSG00000198554.11_3	WDHD1	chr14:55405668-55493823	-	protein_coding	1.90161	3.73629	0.00026235	0.00950429	3.43948	1.53787	1.51049	7.43643	1.85609	7.27755	2.67713	13.5041	1.69616	12.6772
ENSG00000100196.10_2	KDELR3	chr22:38864067-38879452	+	protein_coding	1.90061	3.73372	0.0103519	0.0635262	2.94633	1.04572	0.327316	4.00085	1.87822	12.316	0.85851	3.05641	1.55803	12.067
ENSG00000091136.13_2	LAMB1	chr7:107564244-107643700	-	protein_coding	1.89525	3.71986	0.00205236	0.0271178	4.90151	3.00626	6.08182	39.3131	8.65495	48.6362	5.79313	17.6455	7.9729	20.3887
ENSG00000113739.10_2	STC2	chr5:172741716-172756506	-	protein_coding	1.88726	3.69931	0.0351509	0.128005	2.12702	0.239764	0.107772	1.29675	0.19186	8.04465	0.123197	0.606834	0.310913	9.90714
ENSG00000278463.1_2	HIST1H2AB	chr6:26033404-26033796	-	protein_coding	1.88295	3.68829	0.000914399	0.0178231	6.38543	4.50248	18.5148	93.7393	18.1562	61.4182	38.9779	95.1978	16.6617	84.8659
ENSG00000138448.11_3	ITGAV	chr2:187454792-187545628	+	protein_coding	1.88277	3.68783	0.0039047	0.0375486	5.1881	3.30533	7.63549	23.4028	8.26211	81.1147	9.53705	24.8419	10.3318	33.1125
ENSG00000140525.17_4	FANCI	chr15:89787180-89860492	+	protein_coding	1.88262	3.68744	0.00012521	0.00654456	3.91363	2.03101	2.63416	16.0806	2.47401	16.7084	4.63234	14.0647	2.92339	10.3199
ENSG00000065328.16_2	MCM10	chr10:13203554-13253104	+	protein_coding	1.8776	3.67462	9.56744e-07	0.000896322	2.82082	0.943228	0.966511	5.47617	0.889277	7.26674	1.08462	5.71977	0.764984	5.92792
ENSG00000024422.11_3	EHD2	chr19:48216600-48246391	+	protein_coding	1.87559	3.66951	0.0112867	0.0667127	5.13589	3.2603	9.26001	16.6976	14.0148	72.3413	4.4564	29.9481	9.02804	37.0475
ENSG00000184661.13_2	CDCA2	chr8:25316513-25365436	+	protein_coding	1.87283	3.66249	0.000581126	0.0138915	3.35585	1.48302	1.53053	14.528	1.7051	5.55944	2.55063	10.2348	1.51209	8.60053
ENSG00000113721.13_2	PDGFRB	chr5:149493400-149535435	-	protein_coding	1.87193	3.66021	0.0086194	0.0577389	3.97835	2.10642	2.97807	9.26167	6.45779	32.0365	1.53588	12.0314	3.57062	12.9704
ENSG00000171241.8_2	SHCBP1	chr16:46614466-46655538	-	protein_coding	1.87022	3.65588	9.1726e-06	0.00216237	2.91267	1.04246	0.891875	5.93775	0.901805	7.55218	1.53407	5.59362	0.974083	7.21844
ENSG00000177602.5_3	HASPIN	chr17:3627197-3629993	+	protein_coding	1.86542	3.64374	8.02098e-07	0.000847724	2.75266	0.887235	0.668702	6.0508	1.14501	5.8757	0.826249	5.94984	0.790484	5.12349
ENSG00000145685.13_3	LHFPL2	chr5:77781038-78065844	-	protein_coding	1.86506	3.64284	0.00287402	0.031667	2.87196	1.00689	0.862298	5.53124	1.03544	11.9234	0.322663	5.0716	2.25287	4.60409
ENSG00000138696.10_2	BMPR1B	chr4:95679119-96079599	+	protein_coding	1.86335	3.63852	0.00329809	0.0340538	1.94348	0.0801342	0.026669	6.34665	0.140262	2.3559	0.0209265	3.4652	0.0448685	0.988152
ENSG00000100297.15_3	MCM5	chr22:35796056-35821423	+	protein_coding	1.85978	3.62952	1.76974e-06	0.00101422	4.19132	2.33154	4.01314	15.9382	4.49262	20.0032	4.23598	17.9024	3.45216	15.5646
ENSG00000169504.14_2	CLIC4	chr1:25071848-25170815	+	protein_coding	1.85713	3.62287	0.000880662	0.0174036	5.66734	3.81021	10.1075	51.2017	16.2411	44.714	8.58813	40.7957	20.088	65.8798
ENSG00000118508.4_2	RAB32	chr6:146864829-146876101	+	protein_coding	1.85669	3.62175	0.000253132	0.00928238	3.23621	1.37952	1.20595	6.57096	2.21696	9.50664	1.21904	6.50231	1.91004	12.2121
ENSG00000103855.17_2	CD276	chr15:73976307-74006859	+	protein_coding	1.85402	3.61506	0.000552263	0.0136116	2.72803	0.874006	0.623596	7.34264	0.864491	7.58197	0.595475	3.08837	1.33604	5.5831
ENSG00000236212.1_3	AC009262.1	chr7:34249138-34295955	+	lincRNA	1.85219	3.61048	0.0446594	0.148361	1.85219	0	0	1.5955	0	6.16326	0	8.13958	0	0
ENSG00000076382.16_3	SPAG5	chr17:26904583-26926297	-	protein_coding	1.85012	3.60531	3.73025e-05	0.00385162	3.53809	1.68796	2.3337	13.7176	1.8952	7.73376	2.63737	10.6317	2.06986	11.1787
ENSG00000104635.13_4	SLC39A14	chr8:22224762-22291642	+	protein_coding	1.84763	3.59908	0.0192072	0.0903475	3.59074	1.74311	1.29489	12.6428	1.82988	15.0795	1.09449	5.45359	8.23225	13.8834
ENSG00000071575.11_2	TRIB2	chr2:12857015-12882860	+	protein_coding	1.84756	3.5989	0.0453494	0.149472	4.14934	2.30178	2.83625	65.3454	3.3456	9.92482	3.76423	18.5708	6.44176	5.98992
ENSG00000184330.11_2	S100A7A	chr1:153389000-153395701	+	protein_coding	1.8439	3.5898	0.0184991	0.0883417	1.8759	0.0320023	0.0760456	0.268021	0	2.12229	0.0155562	5.79147	0	5.74918
ENSG00000164694.16_3	FNDC1	chr6:159590429-159693141	+	protein_coding	1.84321	3.58808	0.01046	0.0638912	2.08739	0.244183	0.177606	3.65558	0.276337	9.69075	0	1.9341	0.309363	1.23366
ENSG00000173432.10_2	SAA1	chr11:18287721-18291524	+	protein_coding	1.8427	3.58681	0.0117586	0.0682213	3.21499	1.37228	0.51015	9.48991	2.67491	6.51341	0.487226	6.08846	4.44192	12.3067
ENSG00000142192.20_3	APP	chr21:27252861-27543446	-	protein_coding	1.842	3.58507	0.00104306	0.0191916	6.22148	4.37948	18.0933	77.4762	25.7461	106.678	13.3515	48.3284	24.608	73.378
ENSG00000163430.11_3	FSTL1	chr3:120111140-120170100	-	protein_coding	1.83962	3.57917	0.0164964	0.0826472	4.1559	2.31627	3.58809	15.4989	6.94507	31.8051	1.12165	9.87111	6.9555	16.1605
ENSG00000105880.4_2	DLX5	chr7:96649704-96654409	-	protein_coding	1.8387	3.57688	0.00705661	0.0516801	2.49545	0.65675	0.565052	7.64081	0.436982	8.86948	0.609412	1.47866	0.706707	3.78365
ENSG00000091409.14_3	ITGA6	chr2:173292082-173371010	+	protein_coding	1.83738	3.5736	0.00743889	0.0531653	5.74927	3.91189	17.3331	32.694	11.3772	64.5178	12.9562	30.9938	15.2092	117.531
ENSG00000267706.3_4	AC020922.1	chr19:55863669-55870884	-	protein_coding	1.83574	3.56954	0.0212549	0.0955516	1.87441	0.0386736	0.012589	0.851758	0.099346	9.16409	0	0.918906	0	4.00394
ENSG00000011426.10_3	ANLN	chr7:36429415-36493400	+	protein_coding	1.83493	3.56754	0.00110977	0.0197951	4.60927	2.77434	5.55912	13.2248	4.70369	33.2052	8.03606	29.3911	5.48131	23.0011
ENSG00000168496.3_3	FEN1	chr11:61560109-61564716	+	protein_coding	1.83042	3.55641	3.72912e-05	0.00385162	4.39899	2.56857	3.72406	17.1955	5.90496	25.4285	5.49247	18.155	4.84769	20.5079
ENSG00000102384.13_2	CENPI	chrX:100353207-100418670	+	protein_coding	1.82565	3.54468	1.81635e-05	0.00270674	2.77233	0.946676	0.925968	5.23758	0.737769	5.68758	1.52071	6.54453	0.635864	5.92309
ENSG00000119969.14_3	HELLS	chr10:96261191-96373662	+	protein_coding	1.82489	3.54281	0.0011711	0.0203533	3.40732	1.58243	1.49828	15.1677	1.57891	8.89876	3.89722	7.3764	1.54923	8.45232
ENSG00000280044.1_4	AC099506.2	chr16:82761079-82761299	+	TEC	1.82102	3.53331	0.0271737	0.110179	2.41995	0.598931	0.042696	8.44408	0.38961	6.65668	1.05453	0.59206	0.767757	6.12447
ENSG00000066279.17_3	ASPM	chr1:197053258-197115824	-	protein_coding	1.81804	3.52602	0.0146789	0.077224	4.15219	2.33415	4.01452	37.014	2.71098	12.91	6.72657	22.7644	3.49663	6.95303
ENSG00000115355.15_2	CCDC88A	chr2:55514978-55647057	-	protein_coding	1.81648	3.52221	0.00108239	0.0196062	3.11147	1.29499	1.34285	13.643	1.67519	5.70372	1.02079	8.44265	1.8622	5.0192
ENSG00000157456.7_3	CCNB2	chr15:59397277-59417244	+	protein_coding	1.81644	3.52211	0.000144806	0.00695512	3.81963	2.00319	2.88313	16.6767	2.55424	9.85887	4.28988	15.4217	2.53755	11.6091
ENSG00000182481.8_3	KPNA2	chr17:66031635-66042958	+	protein_coding	1.81501	3.51862	0.00010158	0.00584769	5.27693	3.46192	7.95745	31.7059	11.7517	30.0752	11.2203	46.7143	9.56167	45.5979
ENSG00000152558.14_4	TMEM123	chr11:102267063-102341115	-	protein_coding	1.81286	3.51337	0.0440234	0.147132	6.19829	4.38543	15.8866	37.9346	17.6402	282.125	25.5436	76.1652	21.8368	33.1782
ENSG00000120889.12_2	TNFRSF10B	chr8:22877646-22926692	-	protein_coding	1.81091	3.50863	0.00423698	0.0388427	4.12203	2.31112	2.92007	19.3501	4.1893	13.025	2.40737	10.7932	7.75082	26.31
ENSG00000131153.8_3	GINS2	chr16:85709804-85723679	-	protein_coding	1.80935	3.50484	0.000168598	0.00755713	3.03742	1.22807	1.04905	5.21226	1.68143	8.10907	1.84416	9.65257	0.926943	6.53767
ENSG00000117228.9_2	GBP1	chr1:89518002-89531043	-	protein_coding	1.80927	3.50464	0.000309187	0.0101543	4.07744	2.26817	2.95275	23.1647	3.27621	13.776	3.76294	13.0383	5.68824	15.2058
ENSG00000173207.12_2	CKS1B	chr1:154947129-154951725	+	protein_coding	1.80838	3.50249	2.49742e-05	0.00308681	4.07426	2.26588	3.22524	19.896	3.67868	15.8588	4.49555	16.2545	3.92498	12.2467
ENSG00000127423.10_2	AUNIP	chr1:26158404-26185949	-	protein_coding	1.80645	3.4978	1.50019e-05	0.00256675	2.33539	0.528938	0.245064	3.37651	0.535645	3.7545	0.623984	5.34518	0.395857	3.91371
ENSG00000136982.5_3	DSCC1	chr8:120846216-120868250	-	protein_coding	1.80449	3.49305	8.76278e-05	0.0055795	2.74955	0.945065	0.693673	6.95102	0.984539	6.96687	1.3734	4.02601	0.72231	5.42479
ENSG00000165304.7_3	MELK	chr9:36572859-36677680	+	protein_coding	1.80338	3.49038	0.000221282	0.0086595	3.84592	2.04254	2.6747	15.7061	2.74526	11.3031	4.15407	9.66096	3.06075	18.5103
ENSG00000258815.1_3	AC131532.1	chr12:85711838-85736690	+	lincRNA	1.80171	3.48633	0.00981301	0.0616231	2.24773	0.446018	0.988303	4.67769	0.297562	3.04687	0	8.71501	0.334899	1.27929
ENSG00000276410.3_3	HIST1H2BB	chr6:26043505-26043885	-	protein_coding	1.79655	3.47388	0.0020978	0.0272605	6.40626	4.60972	23.6955	107.099	17.3735	62.2109	36.1848	124.916	20.061	59.1477
ENSG00000050344.8_2	NFE2L3	chr7:26191860-26226745	+	protein_coding	1.79154	3.46183	9.69055e-05	0.00575499	3.18484	1.39331	1.28638	6.7362	1.71777	8.55467	1.64926	11.7309	1.89217	6.26661
ENSG00000166803.11_3	PCLAF	chr15:64656510-64679886	-	protein_coding	1.78954	3.45705	0.000220976	0.0086595	2.91843	1.12889	0.879159	6.63254	0.939122	4.75056	1.94205	9.27872	1.13354	6.24142
ENSG00000084636.17_3	COL16A1	chr1:32117848-32169920	-	protein_coding	1.78812	3.45364	0.0143731	0.076306	3.93649	2.14837	3.92561	14.2119	4.58121	39.2902	2.14422	7.88931	3.46884	9.08687
ENSG00000108106.13_2	UBE2S	chr19:55911113-55919145	-	protein_coding	1.78763	3.45247	0.0147916	0.0776387	4.83901	3.05138	6.56137	19.9906	10.1653	79.6252	5.77755	16.3006	7.25436	21.9189
ENSG00000187678.8_3	SPRY4	chr5:141689992-141706020	-	protein_coding	1.7794	3.43282	0.0088637	0.0586301	2.85831	1.07892	0.595629	14.2521	1.11462	4.85859	0.575586	3.9638	2.74573	5.23467
ENSG00000162892.15_3	IL24	chr1:207070788-207077484	+	protein_coding	1.77863	3.43101	0.00681006	0.0506795	1.86011	0.0814792	0	0.969271	0	1.82976	0	2.85841	0.253461	7.07859
ENSG00000169047.5_2	IRS1	chr2:227596033-227664475	-	protein_coding	1.77564	3.42391	0.0247065	0.104035	3.15839	1.38275	1.18869	2.40344	2.14501	10.6878	0.513733	8.5128	3.43747	15.7927
ENSG00000153395.9_2	LPCAT1	chr5:1456595-1524092	-	protein_coding	1.77292	3.41745	0.00526148	0.0440781	3.2691	1.49618	1.19451	6.15693	2.47931	9.56186	0.914894	16.0358	3.33119	5.70749
ENSG00000216490.3_3	IFI30	chr19:18283972-18288927	+	protein_coding	1.77099	3.41287	0.015725	0.0804215	4.80432	3.03334	4.39831	15.555	6.56922	54.9103	5.21375	26.2688	16.6945	23.1487
ENSG00000091127.13_2	PUS7	chr7:105080108-105162714	-	protein_coding	1.77028	3.41121	0.0001188	0.00631956	3.92639	2.15611	2.67116	16.9413	3.19161	17.9532	3.80732	12.0264	4.33491	11.0637
ENSG00000111247.14_2	RAD51AP1	chr12:4647964-4669214	+	protein_coding	1.77018	3.41095	4.14273e-05	0.00398297	2.88996	1.11979	1.13805	7.29164	0.904847	4.74129	1.57694	7.91326	1.12508	6.11498
ENSG00000085840.12_2	ORC1	chr1:52838501-52870131	-	protein_coding	1.76954	3.40945	0.000304265	0.0100681	3.1117	1.34216	1.30982	5.22578	1.35821	6.61617	2.28398	9.1208	1.30975	10.6337
ENSG00000233822.4_3	HIST1H2BN	chr6:27805538-27833576	+	protein_coding	1.76649	3.40226	0.010954	0.0656516	3.22221	1.45572	2.15316	8.779	0.0936113	5.78698	3.54075	11.0555	2.6151	8.4792
ENSG00000164465.18_2	DCBLD1	chr6:117774980-117891021	+	protein_coding	1.7664	3.40204	0.00127353	0.0214149	3.11238	1.34598	1.37831	8.71083	1.6974	13.6459	1.79745	4.5104	1.3267	6.13708
ENSG00000096433.10_2	ITPR3	chr6:33588142-33664351	+	protein_coding	1.76574	3.40048	0.00148223	0.0231489	5.17425	3.40851	9.72534	45.8532	11.4613	45.4416	8.30491	18.1971	9.22273	39.6942
ENSG00000176208.8_2	ATAD5	chr17:29158988-29222887	+	protein_coding	1.76154	3.39059	0.000735635	0.0157726	3.09246	1.33092	1.19086	12.0089	1.28375	4.72723	2.30625	7.93328	1.42098	6.95235
ENSG00000099901.16_3	RANBP1	chr22:20103461-20114880	+	protein_coding	1.75651	3.3788	0.000182032	0.00788632	4.27625	2.51973	3.74499	20.635	5.21813	21.8117	4.83344	11.9747	5.28409	21.014
ENSG00000186193.8_2	SAPCD2	chr9:139956576-139965040	-	protein_coding	1.75421	3.37342	0.00389348	0.0375174	3.66666	1.91244	2.26064	14.63	3.46366	5.2605	3.46918	12.5114	2.08738	18.671
ENSG00000118263.14_3	KLF7	chr2:207938861-208031991	-	protein_coding	1.75262	3.36969	0.00638779	0.0494365	3.86819	2.11557	3.66436	21.1136	3.57764	16.494	2.14647	5.49267	4.24984	17.1047
ENSG00000146555.18_3	SDK1	chr7:3341080-4308632	+	protein_coding	1.7503	3.36429	9.59748e-05	0.00574536	2.38243	0.632125	0.517812	5.28851	0.758982	5.1885	0.238733	3.48221	0.744605	3.23742
ENSG00000132470.13_2	ITGB4	chr17:73717408-73753899	+	protein_coding	1.74971	3.36291	0.000993096	0.0186146	6.07936	4.32965	17.3294	50.4313	20.9021	71.5941	14.7325	51.3405	24.8812	105.982
ENSG00000115163.14_3	CENPA	chr2:26987157-27023935	+	protein_coding	1.74293	3.34715	8.43848e-05	0.00543894	2.74216	0.999232	1.55916	7.05135	0.941152	4.84496	1.05484	6.26977	0.564081	4.85767
ENSG00000166147.13_3	FBN1	chr15:48700503-48938046	-	protein_coding	1.74079	3.34218	0.0464674	0.151352	3.63495	1.89416	2.33435	7.3627	5.58538	31.5465	0.432613	10.1222	5.06846	6.86827
ENSG00000088305.18_2	DNMT3B	chr20:31350191-31397162	+	protein_coding	1.73957	3.33936	0.00174998	0.02498	2.24221	0.50264	0.403272	5.16195	0.374462	2.18228	0.443349	2.28291	0.447415	6.7835
ENSG00000111674.8_3	ENO2	chr12:7022909-7032861	+	protein_coding	1.73695	3.33329	0.000470183	0.012455	3.26853	1.53159	2.08831	6.71899	2.36904	11.1021	1.13674	6.36279	2.1422	11.5385
ENSG00000088882.7_2	CPXM1	chr20:2774715-2781283	-	protein_coding	1.73647	3.33219	0.0234633	0.100969	2.53032	0.79385	0.422933	1.05705	0.756173	12.3849	0.601556	5.11951	1.25734	5.6105
ENSG00000087303.17_3	NID2	chr14:52471521-52535946	-	protein_coding	1.73115	3.31993	0.00740268	0.0530215	2.69598	0.964824	0.892217	5.08592	1.98704	12.0838	0.336027	2.90142	0.921927	4.67545
ENSG00000184445.11_3	KNTC1	chr12:123011793-123110943	+	protein_coding	1.73095	3.31947	0.000192289	0.00809694	3.72715	1.99619	2.63314	17.7851	2.51404	9.70341	4.09178	11.8271	2.89672	10.9253
ENSG00000119408.16_3	NEK6	chr9:127019885-127115586	+	protein_coding	1.72995	3.31716	0.00443775	0.0399854	3.65746	1.92751	2.21352	18.2939	4.54327	11.3439	1.1762	8.50307	4.40147	10.2018
ENSG00000134817.10_2	APLNR	chr11:57001051-57004788	-	protein_coding	1.72915	3.31533	0.00283458	0.03148	2.48726	0.758112	0.846847	2.72453	0.947286	6.89405	0.545682	8.01434	0.471893	2.72956
ENSG00000205268.10_2	PDE7A	chr8:66629745-66754557	-	protein_coding	1.72912	3.31526	0.00565369	0.0458316	3.40914	1.68002	2.24027	9.94538	2.41513	19.9471	2.01462	4.22009	2.16025	9.64092
ENSG00000169594.13_3	BNC1	chr15:83924655-83953466	-	protein_coding	1.72534	3.30659	0.00570836	0.0462569	5.02647	3.30113	6.74415	19.2985	7.16658	32.5606	7.38185	29.1228	16.8076	53.9906
ENSG00000180801.13_3	ARSJ	chr4:114821440-114900883	-	protein_coding	1.72492	3.30562	0.0144667	0.0765873	3.21412	1.4892	1.66837	18.4864	1.31239	6.30094	1.3651	3.36637	3.25615	10.9387
ENSG00000101003.9_2	GINS1	chr20:25388363-25433264	+	protein_coding	1.72262	3.30035	0.000206137	0.00835958	3.35855	1.63593	1.68401	6.43778	1.89482	9.84968	2.89226	9.00348	2.08497	12.7116
ENSG00000069849.10_2	ATP1B3	chr3:141594966-141645356	+	protein_coding	1.7187	3.29139	0.0106708	0.0645597	6.48846	4.76976	17.1296	63.5584	24.4142	46.6733	36.9288	145.137	30.6907	143.508
ENSG00000237892.1_3	KLF7-IT1	chr2:207985608-207986768	-	sense_intronic	1.71445	3.2817	0.00576255	0.0464987	2.95672	1.24228	1.70948	11.4548	1.23094	7.97238	0.818305	2.63444	1.84977	7.94468
ENSG00000080839.11_3	RBL1	chr20:35624752-35724398	-	protein_coding	1.71274	3.27783	0.000789854	0.0164484	3.54058	1.82784	2.34815	18.1675	2.12372	8.81249	3.49328	10.0572	2.37982	7.81634
ENSG00000186684.12_2	CYP27C1	chr2:127941696-127977654	-	protein_coding	1.71226	3.27673	0.0223813	0.0982606	2.1592	0.446943	0.508166	7.22999	0.21257	4.741	0.464837	0.445835	0.288925	4.82681
ENSG00000135114.12_2	OASL	chr12:121456914-121477045	-	protein_coding	1.71124	3.27443	0.00513934	0.0434646	2.33495	0.623704	0.142194	2.01919	0.790685	3.35601	0.446135	9.01007	0.905665	3.92199
ENSG00000185130.5_2	HIST1H2BL	chr6:27775222-27775709	-	protein_coding	1.71057	3.27291	0.000526827	0.0133692	6.70046	4.98989	26.4871	126.183	27.6484	77.5546	47.1666	118.018	25.8813	97.3891
ENSG00000250682.5_2	LINC00491	chr5:101944860-102007263	-	lincRNA	1.71043	3.27258	0.00729603	0.0525872	1.974	0.263572	0.556132	3.21071	0.146311	0.943091	0	6.73828	0.164188	2.76216
ENSG00000101412.12_2	E2F1	chr20:32263489-32274210	-	protein_coding	1.70645	3.26356	0.000357608	0.0107333	3.36211	1.65566	1.48835	12.3168	2.43425	9.95594	3.35918	7.68381	1.64524	7.82307
ENSG00000125885.13_4	MCM8	chr20:5931298-5979623	+	protein_coding	1.70446	3.25906	2.39532e-05	0.00308681	3.15323	1.44877	1.18247	8.36642	1.85812	9.19696	2.16216	7.67591	1.81501	6.55968
ENSG00000135318.11_3	NT5E	chr6:86159302-86205509	+	protein_coding	1.70262	3.25491	0.00525582	0.0440683	2.72166	1.01904	0.892954	5.26636	2.44543	9.7995	0.198168	3.9976	1.15846	4.59782
ENSG00000111602.11_2	TIMELESS	chr12:56810157-56843187	-	protein_coding	1.69971	3.24835	0.000393895	0.0113222	3.66954	1.96984	2.7883	14.1646	2.57535	8.91548	4.25283	15.7171	2.3095	9.42949
ENSG00000133657.14_3	ATP13A3	chr3:194123401-194219093	-	protein_coding	1.69779	3.24403	0.00107299	0.01952	4.45633	2.75854	4.25963	30.3888	6.0258	16.0923	5.18712	15.3	8.17228	25.5578
ENSG00000237649.7_2	KIFC1	chr6:33359313-33377701	+	protein_coding	1.6924	3.23194	3.23954e-06	0.00133469	4.07774	2.38534	4.0065	17.8663	4.40606	15.4613	4.85603	13.7372	3.70124	16.763
ENSG00000197461.13_3	PDGFA	chr7:536895-559933	-	protein_coding	1.69204	3.23114	0.00445166	0.0400165	3.14739	1.45535	1.32334	6.60146	2.50702	17.2982	1.2981	5.86527	2.01989	5.4546
ENSG00000128709.12_3	HOXD9	chr2:176987448-176989665	+	protein_coding	1.69098	3.22876	0.00175782	0.0250578	2.4847	0.793715	1.0671	3.0286	0.939167	7.44957	0.475499	6.42945	0.526905	2.88086
ENSG00000109805.9_2	NCAPG	chr4:17812525-17846485	+	protein_coding	1.69048	3.22765	0.000796503	0.0164564	3.48604	1.79556	2.17217	16.9836	1.83784	8.09539	3.55532	8.93467	2.54162	8.6997
ENSG00000117593.9_2	DARS2	chr1:173793641-173827684	+	protein_coding	1.68293	3.2108	0.00841957	0.0571403	4.06457	2.38164	4.26781	35.6164	3.69265	11.7515	5.14409	17.2963	3.85596	8.1756
ENSG00000196411.9_2	EPHB4	chr7:100400187-100425143	-	protein_coding	1.68218	3.20912	0.000578288	0.0138608	4.50262	2.82045	4.65772	27.2593	7.84388	14.8482	4.9435	20.5226	7.37197	26.3943
ENSG00000135862.5_2	LAMC1	chr1:182992595-183114727	+	protein_coding	1.68191	3.20852	0.00702447	0.0515717	5.13874	3.45683	9.56558	42.5919	15.4614	52.0225	4.95028	23.4212	13.0456	26.2914
ENSG00000116132.11_3	PRRX1	chr1:170631869-170708560	+	protein_coding	1.67952	3.2032	0.0295207	0.115568	3.10678	1.42726	1.4045	8.57653	2.81333	18.819	0.343622	3.64611	3.24608	5.24534
ENSG00000137807.13_2	KIF23	chr15:69706585-69740766	+	protein_coding	1.67831	3.20052	0.000133082	0.00672194	3.20163	1.52332	2.02971	11.1837	1.40782	8.25401	2.54634	7.62165	1.63912	6.36969
ENSG00000076003.4_2	MCM6	chr2:136597196-136633996	-	protein_coding	1.6777	3.19918	0.000160896	0.00734945	4.46319	2.78548	4.98968	22.1478	6.24064	27.8908	7.82076	17.5212	4.90706	18.1105
ENSG00000112655.15_3	PTK7	chr6:43044006-43129457	+	protein_coding	1.67303	3.18883	0.00233116	0.0287287	4.07881	2.40578	4.53123	11.8473	4.82679	26.4533	3.68217	9.50658	4.22582	21.0044
ENSG00000175264.7_2	CHST1	chr11:45670427-45687172	-	protein_coding	1.67215	3.18689	0.000689862	0.0153371	1.88131	0.209161	0.12241	2.17595	0.21278	1.61616	0.0544202	5.00203	0.24425	2.69391
ENSG00000127564.16_3	PKMYT1	chr16:3018025-3030540	-	protein_coding	1.67061	3.18349	5.79221e-06	0.00171417	2.63258	0.961976	0.922273	4.27818	1.1478	4.86662	0.958152	5.67782	0.781062	6.15219
ENSG00000166130.14_3	IKBIP	chr12:99007183-99038891	-	protein_coding	1.66822	3.17822	5.89851e-05	0.00470108	2.69418	1.02596	0.725125	5.58468	1.01725	6.0106	0.811882	4.53089	1.72694	5.87126
ENSG00000168078.9_2	PBK	chr8:27667137-27695612	-	protein_coding	1.66767	3.17702	0.00393424	0.0376924	3.50405	1.83638	1.84369	15.4848	2.30513	4.90971	4.00301	12.4201	2.45877	11.6735
ENSG00000145555.14_4	MYO10	chr5:16662023-16936385	-	protein_coding	1.66651	3.17446	0.000110426	0.00612073	4.11494	2.44842	4.30278	12.6417	4.31644	22.5213	4.55183	18.4714	4.6707	13.4262
ENSG00000111206.12_3	FOXM1	chr12:2966847-2986321	-	protein_coding	1.6653	3.17181	0.00140583	0.0224463	3.25931	1.594	1.87845	15.965	1.7385	7.11829	1.96977	5.80522	2.54796	7.96888
ENSG00000143228.12_3	NUF2	chr1:163236366-163325554	+	protein_coding	1.66436	3.16974	0.0088224	0.0584598	2.933	1.26863	1.39723	13.1	1.01091	5.53182	2.15372	8.92419	1.21646	2.72164
ENSG00000278272.1_2	HIST1H3C	chr6:26045639-26046049	+	protein_coding	1.6641	3.16916	9.33171e-05	0.00573861	7.98891	6.32481	69.6742	239.73	74.6763	237.342	111.474	294.453	67.6368	244.69
ENSG00000273703.1_2	HIST1H2BM	chr6:27782822-27783202	+	protein_coding	1.66389	3.16869	0.000552575	0.0136116	7.48328	5.8194	53.4932	210.644	45.4136	125.434	80.3035	204.111	48.4486	185.771
ENSG00000153310.19_3	FAM49B	chr8:130851839-131029375	-	protein_coding	1.66304	3.16684	0.021684	0.0966179	3.80442	2.14138	2.79402	38.1115	2.94567	11.4481	3.3772	6.21916	4.78172	9.84135
ENSG00000244405.7_3	ETV5	chr3:185764097-185828107	-	protein_coding	1.66131	3.16304	0.0174528	0.0852833	2.8046	1.14329	1.34991	18.2215	1.27563	3.32448	0.699907	4.69517	1.61867	4.03323
ENSG00000138778.11_2	CENPE	chr4:104026963-104119566	-	protein_coding	1.66066	3.16161	0.000774621	0.016309	3.18555	1.52489	1.71231	13.0434	1.32787	7.67647	2.82055	7.10383	1.84269	5.93872
ENSG00000136518.16_3	ACTL6A	chr3:179280668-179306196	+	protein_coding	1.65883	3.1576	0.00017301	0.00760518	4.25154	2.59271	4.52293	18.293	4.35962	13.8704	6.55068	16.7103	4.92446	24.907
ENSG00000123975.4_2	CKS2	chr9:91926113-91931618	+	protein_coding	1.65783	3.15541	0.00148619	0.0231489	5.2005	3.54267	9.58633	41.0525	8.43341	20.2078	13.2576	41.7241	11.9521	46.9807
ENSG00000051341.13_2	POLQ	chr3:121150274-121265488	-	protein_coding	1.65634	3.15217	0.0109607	0.0656516	3.10479	1.44845	1.5087	11.0094	1.05196	7.62397	3.37703	12.1964	1.46213	3.00737
ENSG00000186871.6_4	ERCC6L	chrX:71424507-71458897	-	protein_coding	1.65583	3.15105	0.000534472	0.0134656	2.5474	0.891572	0.627199	5.44293	0.714081	3.5351	1.34325	7.58265	0.812467	3.65682
ENSG00000197299.10_2	BLM	chr15:91260558-91359395	+	protein_coding	1.65361	3.1462	0.000112553	0.00617655	2.39021	0.736597	0.518032	6.32235	0.703356	3.52043	0.975794	3.83894	0.508769	3.71534
ENSG00000169679.14_3	BUB1	chr2:111395275-111435691	-	protein_coding	1.6535	3.14596	0.000127748	0.00661144	3.29817	1.64467	2.01103	11.618	1.6893	9.16559	3.05227	8.14493	1.91288	6.98149
ENSG00000166923.10_2	GREM1	chr15:33010175-33037308	+	protein_coding	1.6514	3.14138	0.0297382	0.115981	2.72159	1.07019	0.586629	8.8868	1.52368	9.53116	0.060098	3.47367	3.57918	3.06376
ENSG00000152952.11_2	PLOD2	chr3:145787227-145881440	-	protein_coding	1.65053	3.1395	0.00112791	0.0200082	3.87778	2.22724	3.37701	10.0326	2.83734	10.3037	3.78377	15.3689	4.98261	21.8765
ENSG00000117650.12_2	NEK2	chr1:211831999-211848972	-	protein_coding	1.64858	3.13525	0.00104831	0.0192417	2.96236	1.31378	1.47313	10.8228	1.12432	5.28689	2.13515	8.05392	1.3186	4.48335
ENSG00000182197.10_3	EXT1	chr8:118806729-119124092	-	protein_coding	1.64727	3.1324	0.00791709	0.055106	4.37072	2.72345	5.25424	43.0857	5.41135	15.2334	4.36545	11.409	7.84362	19.6264
ENSG00000272666.1_3	U62317.2	chr22:50980734-50981335	-	lincRNA	1.64675	3.13128	0.00561269	0.0456753	1.79639	0.149634	0	2.16748	0	2.85528	0.31609	0.82719	0.150513	5.52397
ENSG00000065485.19_3	PDIA5	chr3:122785909-122944074	+	protein_coding	1.64667	3.1311	0.0026408	0.030276	2.82369	1.17702	0.948458	8.32849	1.72725	8.30759	0.58432	5.37819	2.10466	3.53647
ENSG00000169604.19_3	ANTXR1	chr2:69240310-69476459	+	protein_coding	1.64297	3.12309	0.02761	0.111202	4.47921	2.83623	5.07701	32.3973	10.0399	40.3028	2.74099	13.9802	9.36392	10.9755
ENSG00000104147.8_2	OIP5	chr15:41601466-41624819	-	protein_coding	1.64274	3.12258	0.000110693	0.00612073	2.68254	1.0398	1.15214	6.65425	0.730697	4.87884	1.69942	4.48392	0.776964	5.88356
ENSG00000134690.10_2	CDCA8	chr1:38158090-38175391	+	protein_coding	1.63937	3.11529	4.66932e-05	0.00414059	3.61483	1.97547	3.01253	8.94242	2.84122	10.659	3.45617	14.8476	2.48215	11.2623
ENSG00000100558.8_2	PLEK2	chr14:67853700-67878917	-	protein_coding	1.63776	3.11182	0.020681	0.0941304	4.19864	2.56088	4.57654	7.92732	4.18165	21.3228	4.96536	11.4688	6.0329	44.7476
ENSG00000053747.15_3	LAMA3	chr18:21269407-21535030	+	protein_coding	1.63619	3.10845	0.017958	0.0868232	4.2227	2.58651	5.04833	6.38201	4.14092	22.4772	4.71325	17.4966	6.3267	36.9077
ENSG00000112029.9_3	FBXO5	chr6:153291654-153304714	-	protein_coding	1.63605	3.10813	0.00181367	0.0253976	2.8636	1.22756	0.968737	10.4674	1.08074	3.95332	1.9688	7.65825	1.47252	4.70599
ENSG00000057019.15_3	DCBLD2	chr3:98514785-98620533	-	protein_coding	1.63593	3.10788	0.00541265	0.0447325	3.20294	1.56701	1.79047	18.1631	2.24131	8.58002	1.93065	5.64768	1.90741	4.89142
ENSG00000080824.18_2	HSP90AA1	chr14:102547075-102606036	-	protein_coding	1.63582	3.10763	0.00659228	0.0500062	7.6433	6.00749	53.1187	148.942	52.9277	124.284	63.1957	218.468	90.4262	386.494
ENSG00000164109.13_2	MAD2L1	chr4:120976763-120988229	-	protein_coding	1.63217	3.09979	0.00421158	0.0388159	2.69428	1.06211	0.750606	12.0146	1.04438	4.34104	1.6673	3.5475	0.991088	4.55151
ENSG00000134901.12_2	KDELC1	chr13:103436631-103451357	-	protein_coding	1.63038	3.09595	4.34014e-05	0.00403518	2.46973	0.839351	0.519004	5.77317	0.662444	4.46039	0.963154	3.57979	1.06737	4.55894
ENSG00000156970.12_3	BUB1B	chr15:40453224-40513337	+	protein_coding	1.62958	3.09422	0.00111284	0.0198328	3.25737	1.62779	2.11002	15.3344	1.80464	7.51376	2.4083	7.96325	2.06818	5.70767
ENSG00000174705.12_3	SH3PXD2B	chr5:171752004-171881527	-	protein_coding	1.62952	3.0941	0.0106999	0.0646797	3.83899	2.20946	3.21691	8.90645	4.24506	20.6982	1.49172	10.3	7.30265	16.2656
ENSG00000008517.16_4	IL32	chr16:3115298-3132193	+	protein_coding	1.62926	3.09354	0.0296639	0.115854	3.22018	1.59092	2.46602	3.67692	2.14209	20.3184	1.10615	4.14585	2.59023	13.6999
ENSG00000051180.16_2	RAD51	chr15:40986972-41024537	+	protein_coding	1.62857	3.09206	6.85498e-05	0.00506184	2.66299	1.03443	0.850206	5.65901	0.885976	7.08645	1.47895	4.25719	1.03492	4.68383
ENSG00000204775.4	KM-PA-2	chr8:145317003-145331153	-	protein_coding	1.6281	3.09106	0.00497921	0.0428028	3.85808	2.22998	3.55023	19.4662	4.23435	14.3608	2.76591	6.07143	4.40008	18.8902
ENSG00000183856.10_2	IQGAP3	chr1:156495197-156542396	-	protein_coding	1.62594	3.08642	0.00418203	0.0387292	3.52865	1.90272	2.63156	18.9158	2.40248	11.875	3.27704	10.469	2.69885	5.03185
ENSG00000106089.11_2	STX1A	chr7:73113536-73134002	-	protein_coding	1.62574	3.08601	0.00313769	0.0331947	1.99356	0.367817	0.230045	6.61041	0.31365	3.01156	0.182404	1.62886	0.451205	2.13325
ENSG00000120526.10_2	NUDCD1	chr8:110253148-110346614	-	protein_coding	1.6257	3.08591	0.00134885	0.0219869	3.50385	1.87815	1.82955	14.3596	2.14021	9.29935	2.90656	6.90183	4.26078	12.2477
ENSG00000117298.14_2	ECE1	chr1:21543740-21671997	-	protein_coding	1.62536	3.08519	0.000566289	0.0137242	4.33319	2.70783	5.10453	18.857	6.89726	18.8597	3.18324	19.8993	8.03453	19.0289
ENSG00000170312.15_2	CDK1	chr10:62538089-62554610	+	protein_coding	1.62492	3.08425	0.000233476	0.00893587	3.74614	2.12122	2.60794	15.6563	2.80426	10.3393	5.14979	12.268	3.24436	11.937
ENSG00000166415.14_2	WDR72	chr15:53805938-54055075	-	protein_coding	1.62337	3.08094	0.0179788	0.0868639	1.81879	0.195418	0.145689	2.14024	0.224441	1.93265	0.135243	8.34917	0.0794785	0.799063
ENSG00000155254.12_2	MARVELD1	chr10:99472930-99477909	+	protein_coding	1.62231	3.07867	0.0325747	0.122092	3.74601	2.1237	3.59578	27.4386	5.76536	17.6559	1.70784	4.29696	3.28471	10.5318
ENSG00000143479.15_3	DYRK3	chr1:206808881-206857764	+	protein_coding	1.62216	3.07836	0.0117038	0.068141	2.50896	0.886798	0.531648	11.525	0.708257	4.55784	0.646052	3.676	1.71428	2.22501
ENSG00000145386.9_2	CCNA2	chr4:122737599-122745088	-	protein_coding	1.61845	3.07044	0.000720337	0.0156199	4.31714	2.69869	5.1884	28.535	4.69578	16.3853	8.10254	17.8511	4.53679	15.3117
ENSG00000075218.18_2	GTSE1	chr22:46692638-46726707	+	protein_coding	1.61739	3.06819	0.00182974	0.0255241	2.85882	1.24143	1.41779	8.60413	1.30562	8.72159	1.8698	3.20838	0.953332	6.04775
ENSG00000110328.5_3	GALNT18	chr11:11292423-11643552	-	protein_coding	1.61581	3.06483	0.00560148	0.0456371	3.13578	1.51997	1.79133	3.8191	1.82802	9.52377	1.39148	6.4512	2.58317	14.7939
ENSG00000179750.15_3	APOBEC3B	chr22:39378352-39388809	+	protein_coding	1.61566	3.06452	0.0311022	0.119147	2.32623	0.710564	0.479843	1.16563	0.606186	6.47214	0.592029	2.16888	0.895143	11.3345
ENSG00000104738.16_3	MCM4	chr8:48872745-48890720	+	protein_coding	1.61534	3.06384	4.87614e-06	0.00171366	4.73553	3.12019	6.57784	26.4081	7.30721	24.2943	9.48561	24.7453	7.65938	27.2192
ENSG00000163961.4_2	RNF168	chr3:196195654-196230639	-	protein_coding	1.61201	3.05678	0.0036834	0.0360987	4.93232	3.3203	7.31816	33.0639	9.69688	14.5362	8.45293	36.9597	10.8356	42.2651
ENSG00000069188.16_2	SDK2	chr17:71330523-71640228	-	protein_coding	1.60884	3.05007	0.0154767	0.0797409	2.72188	1.11303	0.971013	12.5046	1.22586	5.19331	0.553687	2.17722	2.21126	6.12875
ENSG00000196739.14_2	COL27A1	chr9:116917840-117074791	+	protein_coding	1.608	3.04828	0.00778002	0.0544549	3.25609	1.6481	1.99146	3.43563	2.3521	16.1972	1.89418	9.79159	2.32491	9.12108
ENSG00000134321.11_2	RSAD2	chr2:7005937-7038370	+	protein_coding	1.60725	3.0467	0.0178091	0.0863415	2.43604	0.82879	0.33135	6.08929	0.626868	10.8814	1.31979	2.20443	0.98093	2.17729
ENSG00000122691.12_3	TWIST1	chr7:19060614-19157295	-	protein_coding	1.60553	3.04308	0.00913305	0.0594129	2.5277	0.922173	0.932577	5.20187	2.27239	8.73307	0.145977	2.82835	0.779219	3.78491
ENSG00000188157.14_3	AGRN	chr1:955503-991498	+	protein_coding	1.60392	3.03969	0.0180958	0.0871966	4.49358	2.88966	7.14976	8.67666	7.30616	46.6766	5.21925	28.3567	6.16487	18.0139
ENSG00000198901.13_2	PRC1	chr15:91509268-91538859	-	protein_coding	1.60371	3.03925	0.000117127	0.00625977	3.85825	2.25453	3.65817	16.1363	3.44728	11.9315	4.95204	16.2007	3.20485	10.6059
ENSG00000133119.12_3	RFC3	chr13:34392186-34540695	+	protein_coding	1.60257	3.03683	0.00268297	0.0305553	3.36608	1.76351	2.27326	15.4778	2.08374	11.7517	3.02416	5.03334	2.27149	7.91532
ENSG00000100526.19_3	CDKN3	chr14:54863567-54886936	+	protein_coding	1.60063	3.03275	0.000277675	0.00967579	3.10557	1.50494	1.4321	6.50343	1.88233	5.62282	2.59685	9.77268	1.57328	9.25304
ENSG00000165661.16_3	QSOX2	chr9:139098179-139137687	-	protein_coding	1.60044	3.03235	0.000700165	0.0154212	3.12579	1.52535	1.65824	10.5261	1.772	4.67164	1.69129	7.15078	2.46225	9.89513
ENSG00000197535.14_2	MYO5A	chr15:52599480-52821247	-	protein_coding	1.59834	3.02796	9.5548e-05	0.00573861	3.48682	1.88847	2.1146	9.08225	2.74172	10.6769	2.52616	8.44029	3.57267	13.2126
ENSG00000095739.10_2	BAMBI	chr10:28966271-28971868	+	protein_coding	1.59821	3.02767	0.0154144	0.0795989	1.92239	0.32418	0.0468123	6.60206	0.725706	1.4612	0	4.23534	0.359929	1.10747
ENSG00000104723.20_3	TUSC3	chr8:15274724-15624158	+	protein_coding	1.59795	3.02712	0.000610935	0.014343	3.42903	1.83109	2.10649	15.2898	2.69054	8.4101	2.38658	6.75328	3.12787	10.3232
ENSG00000164294.13_2	GPX8	chr5:54455946-54462899	+	protein_coding	1.59789	3.027	0.0156266	0.0801431	2.13395	0.536063	0.316245	3.76162	0.804219	9.57923	0.462737	1.8284	0.272599	1.60486
ENSG00000132646.10_2	PCNA	chr20:5095599-5107272	-	protein_coding	1.59391	3.01866	0.000430605	0.0118672	6.2936	4.69969	21.9807	54.6018	23.4861	95.5659	34.3659	84.1587	21.9153	81.8149
ENSG00000167244.18_4	IGF2	chr11:2150342-2162468	-	protein_coding	1.5926	3.01593	0.0328965	0.122949	2.2159	0.623299	0.277923	5.35681	0.982299	9.60872	0.153506	2.76807	0.926787	0.83311
ENSG00000050405.13_3	LIMA1	chr12:50569571-50677329	-	protein_coding	1.5925	3.01571	0.00647347	0.0496647	4.58199	2.98949	5.40392	15.3484	5.68358	30.5642	5.27454	18.5925	13.8139	31.5468
ENSG00000137804.12_3	NUSAP1	chr15:41624892-41673248	+	protein_coding	1.59182	3.01429	0.00218663	0.0279591	4.27739	2.68557	5.2019	30.8555	4.0689	16.0067	8.5431	15.1175	4.70976	15.1952
ENSG00000114503.10_3	NCBP2	chr3:196662273-196669468	-	protein_coding	1.59086	3.0123	0.0111291	0.0663016	4.07633	2.48546	3.42615	32.2345	3.92925	8.25464	5.8813	11.3055	5.55119	20.3965
ENSG00000060982.14_2	BCAT1	chr12:24962956-25102393	-	protein_coding	1.58953	3.00952	0.0308172	0.118519	2.0176	0.428063	0.308436	3.12897	0.532498	10.1748	0.0481153	0.789948	0.559112	2.25466
ENSG00000171492.14_3	LRRC8D	chr1:90286573-90402170	+	protein_coding	1.58801	3.00633	0.000498761	0.0130024	3.36351	1.7755	1.79917	11.194	2.53515	6.58327	3.21085	7.82781	2.29695	12.7472
ENSG00000015475.18_2	BID	chr22:18216904-18257536	-	protein_coding	1.58614	3.00246	0.00231187	0.0286035	2.62086	1.03472	0.58331	3.9214	1.29509	8.63081	0.843082	3.22803	1.63036	6.14406
ENSG00000226887.7_3	ERVMER34-1	chr4:53588785-53617807	-	protein_coding	1.5857	3.00153	0.0018905	0.0258447	2.48018	0.894487	0.556566	2.15196	0.824292	6.02611	0.840986	5.14179	1.28432	6.12606
ENSG00000101160.13_2	CTSZ	chr20:57570240-57582302	-	protein_coding	1.58423	2.99847	0.00892495	0.0587503	5.31039	3.72616	11.0696	48.4324	17.0589	62.9301	7.10957	22.4491	16.3524	32.4579
ENSG00000137959.15_3	IFI44L	chr1:79085607-79111830	+	protein_coding	1.58406	2.99812	0.00708106	0.0517161	2.26343	0.67937	0.459315	5.38867	0.551414	7.05431	0.64728	3.44606	0.763595	1.32287
ENSG00000147251.15_2	DOCK11	chrX:117629861-117820126	+	protein_coding	1.58254	2.99497	0.0166788	0.083046	3.28822	1.70568	2.28188	17.9909	3.35397	3.92388	1.04113	6.96765	2.88117	11.2244
ENSG00000084774.13_2	CAD	chr2:27440258-27466811	+	protein_coding	1.58241	2.99469	0.000474263	0.0125034	4.10471	2.5223	3.99638	25.1431	5.46729	16.5247	4.94037	13.2237	4.67495	12.4444
ENSG00000122565.18_2	CBX3	chr7:26240782-26252976	+	protein_coding	1.57996	2.98962	3.8483e-05	0.00386653	4.28568	2.70572	4.24489	21.9077	5.32472	18.4684	6.50381	18.0382	6.27695	16.0427
ENSG00000105011.8_2	ASF1B	chr19:14230321-14247768	-	protein_coding	1.57842	2.98643	0.00178915	0.0252104	3.36824	1.78982	2.51265	5.5128	2.58042	7.27478	2.27089	14.4703	2.47477	12.6378
ENSG00000110090.12_2	CPT1A	chr11:68522088-68611878	-	protein_coding	1.57756	2.98465	0.0426105	0.144117	5.03939	3.46183	9.25224	91.2347	13.7705	11.2461	7.99587	29.2434	9.81919	33.2379
ENSG00000276903.1_2	HIST1H2AL	chr6:27833133-27833525	+	protein_coding	1.57713	2.98376	0.000258503	0.00941361	6.90097	5.32384	33.2685	130.582	33.9773	98.2485	51.4277	151.819	39.9546	101.211
ENSG00000051128.18_3	HOMER3	chr19:19040010-19052070	-	protein_coding	1.57647	2.98238	0.000619463	0.0144463	2.84745	1.27098	1.17135	5.06977	1.86018	6.17323	0.919046	4.85048	1.8458	9.53385
ENSG00000080986.12_2	NDC80	chr18:2571510-2616634	+	protein_coding	1.57611	2.98164	0.000237041	0.00901499	3.1339	1.55779	1.73966	8.51361	1.60568	5.89979	3.03643	9.62925	1.60706	7.50947
ENSG00000166851.14_3	PLK1	chr16:23688977-23701688	+	protein_coding	1.57515	2.97967	1.44948e-05	0.00255937	3.09547	1.52032	1.73596	7.62844	1.78053	8.25286	2.23105	5.88493	1.75464	8.7099
ENSG00000139629.15_2	GALNT6	chr12:51745031-51786651	-	protein_coding	1.57468	2.9787	0.00557754	0.0455128	2.35592	0.781235	0.410114	7.29389	1.10389	3.28395	0.3664	1.96628	1.15201	5.51618
ENSG00000176619.12_3	LMNB2	chr19:2427636-2456994	-	protein_coding	1.5732	2.97564	1.02504e-05	0.00229129	5.16066	3.58746	9.79885	35.7547	13.3002	31.774	10.364	32.0995	10.8981	40.0572
ENSG00000025708.13_3	TYMP	chr22:50964181-50968485	-	protein_coding	1.57295	2.97513	0.0232398	0.100458	5.55451	3.98156	14.4563	40.0273	16.145	84.1547	8.48262	20.4972	23.7801	63.9583
ENSG00000142731.10_2	PLK4	chr4:128802016-128820350	+	protein_coding	1.57117	2.97145	0.00349437	0.0352321	2.93614	1.36497	1.22815	13.3656	1.37276	4.72859	2.40566	5.94992	1.4445	4.99948
ENSG00000118503.14_3	TNFAIP3	chr6:138188325-138204449	+	protein_coding	1.57058	2.97025	0.0293333	0.115143	4.38655	2.81597	6.49991	13.2857	3.86499	27.5866	3.51832	11.4649	13.9159	36.5995
ENSG00000131238.17_3	PPT1	chr1:40537133-40563399	-	protein_coding	1.56821	2.96536	0.00207014	0.0271521	3.64789	2.07968	2.3798	9.29171	5.76275	13.3874	2.45177	16.0817	3.04696	8.76109
ENSG00000159403.11	C1R	chr12:7187513-7245203	-	protein_coding	1.56758	2.96407	0.028502	0.113318	4.89417	3.32659	6.51746	36.396	15.454	51.7511	4.25687	23.3164	14.5793	15.3011
ENSG00000128059.8_2	PPAT	chr4:57259528-57301781	-	protein_coding	1.56725	2.96339	0.00461107	0.0408465	3.01653	1.44928	1.19212	14.4256	1.51852	5.07555	1.67845	5.21744	2.76025	6.3591
ENSG00000138160.5_2	KIF11	chr10:94353043-94415152	+	protein_coding	1.56394	2.95659	0.000781361	0.0164016	4.19687	2.63293	4.80874	22.2791	4.1413	15.3382	7.97077	20.4405	4.52564	12.8717
ENSG00000119681.11_3	LTBP2	chr14:74964873-75079081	-	protein_coding	1.56389	2.9565	0.00658016	0.049977	4.22058	2.65669	4.3754	38.3322	6.30472	11.8336	4.54968	13.9932	6.25585	14.9622
ENSG00000125845.6_3	BMP2	chr20:6748311-6760927	+	protein_coding	1.56381	2.95633	0.022536	0.0986105	2.821	1.25719	3.04382	10.4301	0.756626	9.35285	0.483563	2.66587	2.09763	4.74815
ENSG00000175792.11_3	RUVBL1	chr3:127783621-127872757	-	protein_coding	1.56189	2.95239	0.00174529	0.02498	3.4493	1.88742	2.23755	18.031	2.91175	8.48783	2.58162	9.28915	3.13057	6.66243
ENSG00000233608.3_2	TWIST2	chr2:239756673-239832239	+	protein_coding	1.56133	2.95125	0.00535987	0.044524	2.25314	0.691813	0.488533	6.72422	1.29275	2.45455	0	3.9034	0.994849	2.94737
ENSG00000134057.14_3	CCNB1	chr5:68462837-68474072	+	protein_coding	1.56056	2.94969	0.000668031	0.0150869	4.47953	2.91897	6.30203	19.9908	5.49542	13.8712	8.17598	26.6447	6.51763	27.7014
ENSG00000187240.13_2	DYNC2H1	chr11:102980160-103350591	+	protein_coding	1.55749	2.94342	0.0256593	0.106407	3.20147	1.64398	1.72085	17.0627	2.0913	14.9491	2.11011	4.90174	2.64692	3.21173
ENSG00000253729.7_3	PRKDC	chr8:48685669-48872743	-	protein_coding	1.55649	2.94137	0.000236193	0.00900705	5.97479	4.41831	17.1617	85.929	19.2668	50.5976	23.8155	52.1564	21.8828	64.6175
[truncated: 2,627 more rows]

## Sheet: down_TT_vs_TN
#log2FC <= -0.585 #p-value cut-off <= 0.05 #q-value cut-off <= 1.00 #Gene biotype: processed_transcript,lincRNA,3prime_overlapping_ncrna,antisense,non_coding,sense_intronic,sense_overlapping,TEC,known_ncrna,macro_lncRNA,bidirectional_promoter_lncrna,ncRNA,protein_coding #Condition pair: down_TT_vs_TN Column A: Track_id, The database name in gene level. Column B: Gene_Name, The name of gene. Colum…
[truncated: 1,454 more rows]
