# Supplementary material for: The possible molecular mechanism underlying the involvement of the variable shear factor QKI in the epithelial-mesenchymal transformation of oesophageal cancer
Source: PLoS One. 2023 Jul 10;18(7):e0288403. doi: 10.1371/journal.pone.0288403 (PMC10332600; doi:10.1371/journal.pone.0288403)
Supplement: S1 File — (ZIP) [file pone.0288403.s001.zip › supporting information/GSE189830/GSE189830_series_matrix.txt]

!Series_title	"Differential expression of mRNA, lncRNA and circRNA in esophageal squamous cell carcinoma by genome-wide sequencing"
!Series_geo_accession	"GSE189830"
!Series_status	"Public on Dec 01 2021"
!Series_submission_date	"Nov 29 2021"
!Series_last_update_date	"Aug 16 2022"
!Series_summary	"Altogether 12 tissue specimens were collected from Esophageal squamous cell carcinoma patients (4 normal tissues,  4 cancer adjacent tissue, 4 cancer tissue). Tissue samples were kept in RNA Later solution and preserved in liquid nitrogen. Then, tissue samples were further processed to extract mRNA,lnc RNA and circRNA profile"
!Series_overall_design	"RNA profiles of  test and control samples of the collected tissue samples were generated by deep sequencing, using Illumina HiSeq 4000."
!Series_type	"Expression profiling by high throughput sequencing"
!Series_type	"Other"
!Series_contributor	"Sachin,,Mulmi Shrestha"
!Series_contributor	"Lihua,,Ren"
!Series_contributor	"Xin,,Fang"
!Series_contributor	"Hui,,Ye"
!Series_contributor	"Ruihua,,Shi"
!Series_sample_id	"GSM5708365 GSM5708366 GSM5708367 GSM5708368 GSM5708369 GSM5708370 GSM5708371 GSM5708372 GSM5708373 GSM5708374 GSM5708375 GSM5708376 "
!Series_contact_name	"Sachin,,Mulmi Shrestha"
!Series_contact_email	"gedrsachin@gmail.com"
!Series_contact_phone	"87+13915964522"
!Series_contact_laboratory	"Gastroenterology lab"
!Series_contact_department	"Gastroenterology"
!Series_contact_institute	"Southeast University"
!Series_contact_address	"Dingjiaqiao Street-87"
!Series_contact_city	"Nanjing"
!Series_contact_state	"Jiangsu"
!Series_contact_zip/postal_code	"210009"
!Series_contact_country	"China"
!Series_supplementary_file	"ftp://ftp.ncbi.nlm.nih.gov/geo/series/GSE189nnn/GSE189830/suppl/GSE189830_circRNA_expression.xlsx"
!Series_supplementary_file	"ftp://ftp.ncbi.nlm.nih.gov/geo/series/GSE189nnn/GSE189830/suppl/GSE189830_lncRNA_anno.xlsx"
!Series_supplementary_file	"ftp://ftp.ncbi.nlm.nih.gov/geo/series/GSE189nnn/GSE189830/suppl/GSE189830_lncRNA_antisense.xlsx"
!Series_supplementary_file	"ftp://ftp.ncbi.nlm.nih.gov/geo/series/GSE189nnn/GSE189830/suppl/GSE189830_lncRNA_class.xlsx"
!Series_supplementary_file	"ftp://ftp.ncbi.nlm.nih.gov/geo/series/GSE189nnn/GSE189830/suppl/GSE189830_mRNA.xlsx"
!Series_platform_id	"GPL20301"
!Series_platform_taxid	"9606"
!Series_sample_taxid	"9606"
!Series_relation	"BioProject: https://www.ncbi.nlm.nih.gov/bioproject/PRJNA784605"

!Sample_title	"RE00013-TN-Y-1"	"RE00013-TP-Y-1"	"RE00013-TT-Y-1"	"RE00014-TN-Y-1"	"RE00014-TP-Y-1"	"RE00014-TT-Y-1"	"RE0002-TN-Y-1"	"RE0002-TP-Y-1"	"RE0002-TT-Y-1"	"RE0005-TN-Y-1"	"RE0005-TP-Y-1"	"RE0005-TT-Y-1"
!Sample_geo_accession	"GSM5708365"	"GSM5708366"	"GSM5708367"	"GSM5708368"	"GSM5708369"	"GSM5708370"	"GSM5708371"	"GSM5708372"	"GSM5708373"	"GSM5708374"	"GSM5708375"	"GSM5708376"
!Sample_status	"Public on Dec 01 2021"	"Public on Dec 01 2021"	"Public on Dec 01 2021"	"Public on Dec 01 2021"	"Public on Dec 01 2021"	"Public on Dec 01 2021"	"Public on Dec 01 2021"	"Public on Dec 01 2021"	"Public on Dec 01 2021"	"Public on Dec 01 2021"	"Public on Dec 01 2021"	"Public on Dec 01 2021"
!Sample_submission_date	"Nov 29 2021"	"Nov 29 2021"	"Nov 29 2021"	"Nov 29 2021"	"Nov 29 2021"	"Nov 29 2021"	"Nov 29 2021"	"Nov 29 2021"	"Nov 29 2021"	"Nov 29 2021"	"Nov 29 2021"	"Nov 29 2021"
!Sample_last_update_date	"Dec 01 2021"	"Dec 01 2021"	"Dec 01 2021"	"Dec 01 2021"	"Dec 01 2021"	"Dec 01 2021"	"Dec 01 2021"	"Dec 01 2021"	"Dec 01 2021"	"Dec 01 2021"	"Dec 01 2021"	"Dec 01 2021"
!Sample_type	"SRA"	"SRA"	"SRA"	"SRA"	"SRA"	"SRA"	"SRA"	"SRA"	"SRA"	"SRA"	"SRA"	"SRA"
!Sample_channel_count	"1"	"1"	"1"	"1"	"1"	"1"	"1"	"1"	"1"	"1"	"1"	"1"
!Sample_source_name_ch1	"Esophageal squamous cell carcinoma"	"Esophageal squamous cell carcinoma"	"Esophageal squamous cell carcinoma"	"Esophageal squamous cell carcinoma"	"Esophageal squamous cell carcinoma"	"Esophageal squamous cell carcinoma"	"Esophageal squamous cell carcinoma"	"Esophageal squamous cell carcinoma"	"Esophageal squamous cell carcinoma"	"Esophageal squamous cell carcinoma"	"Esophageal squamous cell carcinoma"	"Esophageal squamous cell carcinoma"
!Sample_organism_ch1	"Homo sapiens"	"Homo sapiens"	"Homo sapiens"	"Homo sapiens"	"Homo sapiens"	"Homo sapiens"	"Homo sapiens"	"Homo sapiens"	"Homo sapiens"	"Homo sapiens"	"Homo sapiens"	"Homo sapiens"
!Sample_characteristics_ch1	"patient diagnosis: Esophageal squamous cell carcinoma"	"patient diagnosis: Esophageal squamous cell carcinoma"	"patient diagnosis: Esophageal squamous cell carcinoma"	"patient diagnosis: Esophageal squamous cell carcinoma"	"patient diagnosis: Esophageal squamous cell carcinoma"	"patient diagnosis: Esophageal squamous cell carcinoma"	"patient diagnosis: Esophageal squamous cell carcinoma"	"patient diagnosis: Esophageal squamous cell carcinoma"	"patient diagnosis: Esophageal squamous cell carcinoma"	"patient diagnosis: Esophageal squamous cell carcinoma"	"patient diagnosis: Esophageal squamous cell carcinoma"	"patient diagnosis: Esophageal squamous cell carcinoma"
!Sample_characteristics_ch1	"tissue: Normal tissue"	"tissue: Cancer adjacent tissue"	"tissue: Medullary  Squamous cell carcinoma, Stage II"	"tissue: Normal tissue"	"tissue: Cancer adjacent tissue"	"tissue: Squamous cell carcinoma (Fungating  type), Stage III"	"tissue: Normal tissue"	"tissue: Cancer adjacent tissue"	"tissue: Moderately Differentiated Squamous cell carcinoma, Stage 0"	"tissue: Normal tissue"	"tissue: Cancer adjacent tissue"	"tissue: Moderately Differentiated Squamous cell carcinoma (Ulcerative  type), Stage II"
!Sample_molecule_ch1	"total RNA"	"total RNA"	"total RNA"	"total RNA"	"total RNA"	"total RNA"	"total RNA"	"total RNA"	"total RNA"	"total RNA"	"total RNA"	"total RNA"
!Sample_extract_protocol_ch1	"RNA quality and quantity was measured by using nanodrop spectrophotometer (ND-1000, Nanodrop Technologies) and RNA Integrity was determined by gel electrophoresis"	"RNA quality and quantity was measured by using nanodrop spectrophotometer (ND-1000, Nanodrop Technologies) and RNA Integrity was determined by gel electrophoresis"	"RNA quality and quantity was measured by using nanodrop spectrophotometer (ND-1000, Nanodrop Technologies) and RNA Integrity was determined by gel electrophoresis"	"RNA quality and quantity was measured by using nanodrop spectrophotometer (ND-1000, Nanodrop Technologies) and RNA Integrity was determined by gel electrophoresis"	"RNA quality and quantity was measured by using nanodrop spectrophotometer (ND-1000, Nanodrop Technologies) and RNA Integrity was determined by gel electrophoresis"	"RNA quality and quantity was measured by using nanodrop spectrophotometer (ND-1000, Nanodrop Technologies) and RNA Integrity was determined by gel electrophoresis"	"RNA quality and quantity was measured by using nanodrop spectrophotometer (ND-1000, Nanodrop Technologies) and RNA Integrity was determined by gel electrophoresis"	"RNA quality and quantity was measured by using nanodrop spectrophotometer (ND-1000, Nanodrop Technologies) and RNA Integrity was determined by gel electrophoresis"	"RNA quality and quantity was measured by using nanodrop spectrophotometer (ND-1000, Nanodrop Technologies) and RNA Integrity was determined by gel electrophoresis"	"RNA quality and quantity was measured by using nanodrop spectrophotometer (ND-1000, Nanodrop Technologies) and RNA Integrity was determined by gel electrophoresis"	"RNA quality and quantity was measured by using nanodrop spectrophotometer (ND-1000, Nanodrop Technologies) and RNA Integrity was determined by gel electrophoresis"	"RNA quality and quantity was measured by using nanodrop spectrophotometer (ND-1000, Nanodrop Technologies) and RNA Integrity was determined by gel electrophoresis"
!Sample_extract_protocol_ch1	"Total RNA of each sample was used to prepare the RNA sequencing library 1)RNA fragment;2)Random primed first strand cDNA synthesis；3)dUTP based second strand cDNA synthesis;4)Adaptor ligation and PCR amplification."	"Total RNA of each sample was used to prepare the RNA sequencing library 1)RNA fragment;2)Random primed first strand cDNA synthesis；3)dUTP based second strand cDNA synthesis;4)Adaptor ligation and PCR amplification."	"Total RNA of each sample was used to prepare the RNA sequencing library 1)RNA fragment;2)Random primed first strand cDNA synthesis；3)dUTP based second strand cDNA synthesis;4)Adaptor ligation and PCR amplification."	"Total RNA of each sample was used to prepare the RNA sequencing library 1)RNA fragment;2)Random primed first strand cDNA synthesis；3)dUTP based second strand cDNA synthesis;4)Adaptor ligation and PCR amplification."	"Total RNA of each sample was used to prepare the RNA sequencing library 1)RNA fragment;2)Random primed first strand cDNA synthesis；3)dUTP based second strand cDNA synthesis;4)Adaptor ligation and PCR amplification."	"Total RNA of each sample was used to prepare the RNA sequencing library 1)RNA fragment;2)Random primed first strand cDNA synthesis；3)dUTP based second strand cDNA synthesis;4)Adaptor ligation and PCR amplification."	"Total RNA of each sample was used to prepare the RNA sequencing library 1)RNA fragment;2)Random primed first strand cDNA synthesis；3)dUTP based second strand cDNA synthesis;4)Adaptor ligation and PCR amplification."	"Total RNA of each sample was used to prepare the RNA sequencing library 1)RNA fragment;2)Random primed first strand cDNA synthesis；3)dUTP based second strand cDNA synthesis;4)Adaptor ligation and PCR amplification."	"Total RNA of each sample was used to prepare the RNA sequencing library 1)RNA fragment;2)Random primed first strand cDNA synthesis；3)dUTP based second strand cDNA synthesis;4)Adaptor ligation and PCR amplification."	"Total RNA of each sample was used to prepare the RNA sequencing library 1)RNA fragment;2)Random primed first strand cDNA synthesis；3)dUTP based second strand cDNA synthesis;4)Adaptor ligation and PCR amplification."	"Total RNA of each sample was used to prepare the RNA sequencing library 1)RNA fragment;2)Random primed first strand cDNA synthesis；3)dUTP based second strand cDNA synthesis;4)Adaptor ligation and PCR amplification."	"Total RNA of each sample was used to prepare the RNA sequencing library 1)RNA fragment;2)Random primed first strand cDNA synthesis；3)dUTP based second strand cDNA synthesis;4)Adaptor ligation and PCR amplification."
!Sample_taxid_ch1	"9606"	"9606"	"9606"	"9606"	"9606"	"9606"	"9606"	"9606"	"9606"	"9606"	"9606"	"9606"
!Sample_description	"RE00013-TN-Y-1"	"RE00013-TP-Y-1"	"RE00013-TT-Y-1"	"RE00014-TN-Y-1"	"RE00014-TP-Y-1"	"RE00014-TT-Y-1"	"RE0002-TN-Y-1"	"RE0002-TP-Y-1"	"RE0002-TT-Y-1"	"RE0005-TN-Y-1"	"RE0005-TP-Y-1"	"RE0005-TT-Y-1"
!Sample_data_processing	"Basecalls performed using  Solexa pipeline v1.8"	"Basecalls performed using  Solexa pipeline v1.8"	"Basecalls performed using  Solexa pipeline v1.8"	"Basecalls performed using  Solexa pipeline v1.8"	"Basecalls performed using  Solexa pipeline v1.8"	"Basecalls performed using  Solexa pipeline v1.8"	"Basecalls performed using  Solexa pipeline v1.8"	"Basecalls performed using  Solexa pipeline v1.8"	"Basecalls performed using  Solexa pipeline v1.8"	"Basecalls performed using  Solexa pipeline v1.8"	"Basecalls performed using  Solexa pipeline v1.8"	"Basecalls performed using  Solexa pipeline v1.8"
!Sample_data_processing	"The trimmed reads (trimmed 5’,3’-adaptor bases using cutadapt) were aligned to reference genome using Hisat2 (2.0.5)software"	"The trimmed reads (trimmed 5’,3’-adaptor bases using cutadapt) were aligned to reference genome using Hisat2 (2.0.5)software"	"The trimmed reads (trimmed 5’,3’-adaptor bases using cutadapt) were aligned to reference genome using Hisat2 (2.0.5)software"	"The trimmed reads (trimmed 5’,3’-adaptor bases using cutadapt) were aligned to reference genome using Hisat2 (2.0.5)software"	"The trimmed reads (trimmed 5’,3’-adaptor bases using cutadapt) were aligned to reference genome using Hisat2 (2.0.5)software"	"The trimmed reads (trimmed 5’,3’-adaptor bases using cutadapt) were aligned to reference genome using Hisat2 (2.0.5)software"	"The trimmed reads (trimmed 5’,3’-adaptor bases using cutadapt) were aligned to reference genome using Hisat2 (2.0.5)software"	"The trimmed reads (trimmed 5’,3’-adaptor bases using cutadapt) were aligned to reference genome using Hisat2 (2.0.5)software"	"The trimmed reads (trimmed 5’,3’-adaptor bases using cutadapt) were aligned to reference genome using Hisat2 (2.0.5)software"	"The trimmed reads (trimmed 5’,3’-adaptor bases using cutadapt) were aligned to reference genome using Hisat2 (2.0.5)software"	"The trimmed reads (trimmed 5’,3’-adaptor bases using cutadapt) were aligned to reference genome using Hisat2 (2.0.5)software"	"The trimmed reads (trimmed 5’,3’-adaptor bases using cutadapt) were aligned to reference genome using Hisat2 (2.0.5)software"
!Sample_data_processing	"The transcript abundances for each sample was estimated with StringTie（1.3.1c）"	"The transcript abundances for each sample was estimated with StringTie（1.3.1c）"	"The transcript abundances for each sample was estimated with StringTie（1.3.1c）"	"The transcript abundances for each sample was estimated with StringTie（1.3.1c）"	"The transcript abundances for each sample was estimated with StringTie（1.3.1c）"	"The transcript abundances for each sample was estimated with StringTie（1.3.1c）"	"The transcript abundances for each sample was estimated with StringTie（1.3.1c）"	"The transcript abundances for each sample was estimated with StringTie（1.3.1c）"	"The transcript abundances for each sample was estimated with StringTie（1.3.1c）"	"The transcript abundances for each sample was estimated with StringTie（1.3.1c）"	"The transcript abundances for each sample was estimated with StringTie（1.3.1c）"	"The transcript abundances for each sample was estimated with StringTie（1.3.1c）"
!Sample_data_processing	"the FPKM value for gene and transcript level were calculated with R package Ballgown (v2.6.0)"	"the FPKM value for gene and transcript level were calculated with R package Ballgown (v2.6.0)"	"the FPKM value for gene and transcript level were calculated with R package Ballgown (v2.6.0)"	"the FPKM value for gene and transcript level were calculated with R package Ballgown (v2.6.0)"	"the FPKM value for gene and transcript level were calculated with R package Ballgown (v2.6.0)"	"the FPKM value for gene and transcript level were calculated with R package Ballgown (v2.6.0)"	"the FPKM value for gene and transcript level were calculated with R package Ballgown (v2.6.0)"	"the FPKM value for gene and transcript level were calculated with R package Ballgown (v2.6.0)"	"the FPKM value for gene and transcript level were calculated with R package Ballgown (v2.6.0)"	"the FPKM value for gene and transcript level were calculated with R package Ballgown (v2.6.0)"	"the FPKM value for gene and transcript level were calculated with R package Ballgown (v2.6.0)"	"the FPKM value for gene and transcript level were calculated with R package Ballgown (v2.6.0)"
!Sample_data_processing	"The RNA reads were aligned to reference genome using STAR(2.5.2b)"	"The RNA reads were aligned to reference genome using STAR(2.5.2b)"	"The RNA reads were aligned to reference genome using STAR(2.5.2b)"	"The RNA reads were aligned to reference genome using STAR(2.5.2b)"	"The RNA reads were aligned to reference genome using STAR(2.5.2b)"	"The RNA reads were aligned to reference genome using STAR(2.5.2b)"	"The RNA reads were aligned to reference genome using STAR(2.5.2b)"	"The RNA reads were aligned to reference genome using STAR(2.5.2b)"	"The RNA reads were aligned to reference genome using STAR(2.5.2b)"	"The RNA reads were aligned to reference genome using STAR(2.5.2b)"	"The RNA reads were aligned to reference genome using STAR(2.5.2b)"	"The RNA reads were aligned to reference genome using STAR(2.5.2b)"
!Sample_data_processing	"Genome_build: hg19"	"Genome_build: hg19"	"Genome_build: hg19"	"Genome_build: hg19"	"Genome_build: hg19"	"Genome_build: hg19"	"Genome_build: hg19"	"Genome_build: hg19"	"Genome_build: hg19"	"Genome_build: hg19"	"Genome_build: hg19"	"Genome_build: hg19"
!Sample_platform_id	"GPL20301"	"GPL20301"	"GPL20301"	"GPL20301"	"GPL20301"	"GPL20301"	"GPL20301"	"GPL20301"	"GPL20301"	"GPL20301"	"GPL20301"	"GPL20301"
!Sample_contact_name	"Sachin,,Mulmi Shrestha"	"Sachin,,Mulmi Shrestha"	"Sachin,,Mulmi Shrestha"	"Sachin,,Mulmi Shrestha"	"Sachin,,Mulmi Shrestha"	"Sachin,,Mulmi Shrestha"	"Sachin,,Mulmi Shrestha"	"Sachin,,Mulmi Shrestha"	"Sachin,,Mulmi Shrestha"	"Sachin,,Mulmi Shrestha"	"Sachin,,Mulmi Shrestha"	"Sachin,,Mulmi Shrestha"
!Sample_contact_email	"gedrsachin@gmail.com"	"gedrsachin@gmail.com"	"gedrsachin@gmail.com"	"gedrsachin@gmail.com"	"gedrsachin@gmail.com"	"gedrsachin@gmail.com"	"gedrsachin@gmail.com"	"gedrsachin@gmail.com"	"gedrsachin@gmail.com"	"gedrsachin@gmail.com"	"gedrsachin@gmail.com"	"gedrsachin@gmail.com"
!Sample_contact_phone	"87+13915964522"	"87+13915964522"	"87+13915964522"	"87+13915964522"	"87+13915964522"	"87+13915964522"	"87+13915964522"	"87+13915964522"	"87+13915964522"	"87+13915964522"	"87+13915964522"	"87+13915964522"
!Sample_contact_laboratory	"Gastroenterology lab"	"Gastroenterology lab"	"Gastroenterology lab"	"Gastroenterology lab"	"Gastroenterology lab"	"Gastroenterology lab"	"Gastroenterology lab"	"Gastroenterology lab"	"Gastroenterology lab"	"Gastroenterology lab"	"Gastroenterology lab"	"Gastroenterology lab"
!Sample_contact_department	"Gastroenterology"	"Gastroenterology"	"Gastroenterology"	"Gastroenterology"	"Gastroenterology"	"Gastroenterology"	"Gastroenterology"	"Gastroenterology"	"Gastroenterology"	"Gastroenterology"	"Gastroenterology"	"Gastroenterology"
!Sample_contact_institute	"Southeast University"	"Southeast University"	"Southeast University"	"Southeast University"	"Southeast University"	"Southeast University"	"Southeast University"	"Southeast University"	"Southeast University"	"Southeast University"	"Southeast University"	"Southeast University"
!Sample_contact_address	"Dingjiaqiao Street-87"	"Dingjiaqiao Street-87"	"Dingjiaqiao Street-87"	"Dingjiaqiao Street-87"	"Dingjiaqiao Street-87"	"Dingjiaqiao Street-87"	"Dingjiaqiao Street-87"	"Dingjiaqiao Street-87"	"Dingjiaqiao Street-87"	"Dingjiaqiao Street-87"	"Dingjiaqiao Street-87"	"Dingjiaqiao Street-87"
!Sample_contact_city	"Nanjing"	"Nanjing"	"Nanjing"	"Nanjing"	"Nanjing"	"Nanjing"	"Nanjing"	"Nanjing"	"Nanjing"	"Nanjing"	"Nanjing"	"Nanjing"
!Sample_contact_state	"Jiangsu"	"Jiangsu"	"Jiangsu"	"Jiangsu"	"Jiangsu"	"Jiangsu"	"Jiangsu"	"Jiangsu"	"Jiangsu"	"Jiangsu"	"Jiangsu"	"Jiangsu"
!Sample_contact_zip/postal_code	"210009"	"210009"	"210009"	"210009"	"210009"	"210009"	"210009"	"210009"	"210009"	"210009"	"210009"	"210009"
!Sample_contact_country	"China"	"China"	"China"	"China"	"China"	"China"	"China"	"China"	"China"	"China"	"China"	"China"
!Sample_data_row_count	"0"	"0"	"0"	"0"	"0"	"0"	"0"	"0"	"0"	"0"	"0"	"0"
!Sample_instrument_model	"Illumina HiSeq 4000"	"Illumina HiSeq 4000"	"Illumina HiSeq 4000"	"Illumina HiSeq 4000"	"Illumina HiSeq 4000"	"Illumina HiSeq 4000"	"Illumina HiSeq 4000"	"Illumina HiSeq 4000"	"Illumina HiSeq 4000"	"Illumina HiSeq 4000"	"Illumina HiSeq 4000"	"Illumina HiSeq 4000"
!Sample_library_selection	"cDNA"	"cDNA"	"cDNA"	"cDNA"	"cDNA"	"cDNA"	"cDNA"	"cDNA"	"cDNA"	"cDNA"	"cDNA"	"cDNA"
!Sample_library_source	"transcriptomic"	"transcriptomic"	"transcriptomic"	"transcriptomic"	"transcriptomic"	"transcriptomic"	"transcriptomic"	"transcriptomic"	"transcriptomic"	"transcriptomic"	"transcriptomic"	"transcriptomic"
!Sample_library_strategy	"RNA-Seq"	"RNA-Seq"	"RNA-Seq"	"RNA-Seq"	"RNA-Seq"	"RNA-Seq"	"RNA-Seq"	"RNA-Seq"	"RNA-Seq"	"RNA-Seq"	"RNA-Seq"	"RNA-Seq"
!Sample_relation	"BioSample: https://www.ncbi.nlm.nih.gov/biosample/SAMN23496074"	"BioSample: https://www.ncbi.nlm.nih.gov/biosample/SAMN23496073"	"BioSample: https://www.ncbi.nlm.nih.gov/biosample/SAMN23496072"	"BioSample: https://www.ncbi.nlm.nih.gov/biosample/SAMN23496071"	"BioSample: https://www.ncbi.nlm.nih.gov/biosample/SAMN23496070"	"BioSample: https://www.ncbi.nlm.nih.gov/biosample/SAMN23496069"	"BioSample: https://www.ncbi.nlm.nih.gov/biosample/SAMN23496068"	"BioSample: https://www.ncbi.nlm.nih.gov/biosample/SAMN23496067"	"BioSample: https://www.ncbi.nlm.nih.gov/biosample/SAMN23496066"	"BioSample: https://www.ncbi.nlm.nih.gov/biosample/SAMN23496065"	"BioSample: https://www.ncbi.nlm.nih.gov/biosample/SAMN23496064"	"BioSample: https://www.ncbi.nlm.nih.gov/biosample/SAMN23496063"
!Sample_relation	"SRA: https://www.ncbi.nlm.nih.gov/sra?term=SRX13255941"	"SRA: https://www.ncbi.nlm.nih.gov/sra?term=SRX13255942"	"SRA: https://www.ncbi.nlm.nih.gov/sra?term=SRX13255943"	"SRA: https://www.ncbi.nlm.nih.gov/sra?term=SRX13255944"	"SRA: https://www.ncbi.nlm.nih.gov/sra?term=SRX13255945"	"SRA: https://www.ncbi.nlm.nih.gov/sra?term=SRX13255946"	"SRA: https://www.ncbi.nlm.nih.gov/sra?term=SRX13255947"	"SRA: https://www.ncbi.nlm.nih.gov/sra?term=SRX13255948"	"SRA: https://www.ncbi.nlm.nih.gov/sra?term=SRX13255949"	"SRA: https://www.ncbi.nlm.nih.gov/sra?term=SRX13255950"	"SRA: https://www.ncbi.nlm.nih.gov/sra?term=SRX13255951"	"SRA: https://www.ncbi.nlm.nih.gov/sra?term=SRX13255952"
!Sample_supplementary_file_1	"NONE"	"NONE"	"NONE"	"NONE"	"NONE"	"NONE"	"NONE"	"NONE"	"NONE"	"NONE"	"NONE"	"NONE"
!series_matrix_table_begin
"ID_REF"	"GSM5708365"	"GSM5708366"	"GSM5708367"	"GSM5708368"	"GSM5708369"	"GSM5708370"	"GSM5708371"	"GSM5708372"	"GSM5708373"	"GSM5708374"	"GSM5708375"	"GSM5708376"
!series_matrix_table_end
