# Supplementary material for: The possible molecular mechanism underlying the involvement of the variable shear factor QKI in the epithelial-mesenchymal transformation of oesophageal cancer
Source: PLoS One. 2023 Jul 10;18(7):e0288403. doi: 10.1371/journal.pone.0288403 (PMC10332600; doi:10.1371/journal.pone.0288403)
Supplement: S1 File — (ZIP) [file pone.0288403.s001.zip › supporting information/GSE189830/input.txt]

gene	RE0002-TN-Y-1	RE0005-TN-Y-1	RE00013-TN-Y-1	RE00014-TN-Y-1	RE0002-TT-Y-1	RE0005-TT-Y-1	RE00013-TT-Y-1	RE00014-TT-Y-1
hsa_circ_0061395	0	316.5297045	0	0	452.7792034	1968.015307	675.344904	346.8108638
hsa_circ_0006646	0	158.2648523	0	674.7593363	724.4467254	810.3592443	1350.689808	809.2253489
hsa_circ_0001944	0	0	0	0	362.2233627	1389.187276	135.0689808	1040.432591
hsa_circ_0060927	0	79.13242613	208.1727507	168.6898341	1720.560973	21416.63717	0	346.8108638
hsa_circ_0061259	0	0	0	0	543.335044	0	1485.758789	0
hsa_circ_0032746	0	0	0	0	0	1852.249701	0	0
hsa_circ_0086420	0	0	0	0	996.1142474	0	810.4138848	0
hsa_circ_0003951	0	0	0	0	271.667522	231.5312126	135.0689808	1156.036213
hsa_circ_0044833	0	0	0	0	543.335044	810.3592443	135.0689808	115.6036213
hsa_circ_0000682	0	0	0	0	815.002566	463.0624253	0	231.2072425
hsa_circ_0075445	0	0	0	0	0	1157.656063	0	346.8108638
hsa_circ_0029308	0	0	0	0	181.1116813	347.296819	135.0689808	809.2253489
hsa_circ_0013218	0	0	0	0	181.1116813	231.5312126	135.0689808	924.8289702
hsa_circ_0008539	0	0	0	0	90.55584067	578.8280316	540.2759232	115.6036213
hsa_circ_0031814	0	0	0	0	0	694.5936379	135.0689808	462.4144851
hsa_circ_0053406	0	0	0	0	724.4467254	0	540.2759232	0
hsa_circ_0001110	0	0	0	0	90.55584067	926.1248506	135.0689808	115.6036213
hsa_circ_0000468	0	0	0	0	181.1116813	0	1080.551846	0
hsa_circ_0023333	0	0	0	0	0	694.5936379	540.2759232	0
hsa_circ_0073497	0	0	0	0	0	115.7656063	540.2759232	578.0181063
hsa_circ_0008397	0	0	0	0	0	926.1248506	270.1379616	0
hsa_circ_0059469	0	0	0	0	0	694.5936379	0	462.4144851
hsa_circ_0077817	0	0	0	0	543.335044	231.5312126	0	346.8108638
hsa_circ_0001701	0	0	0	0	543.335044	0	0	578.0181063
hsa_circ_0005317	0	0	0	0	181.1116813	0	270.1379616	693.6217276
hsa_circ_0005260	0	79.13242613	0	0	724.4467254	578.8280316	0	1734.054319
chr3:189526060-189526315:+	0	79.13242613	0	0	633.8908847	1273.42167	1080.551846	0
hsa_circ_0003429	0	79.13242613	0	84.34491703	633.8908847	1273.42167	1620.82777	1271.639834
chr1:179631238-179638539:+	0	0	104.0863753	0	362.2233627	0	0	2543.279668
hsa_circ_0001722	0	0	0	84.34491703	1086.670088	463.0624253	0	809.2253489
hsa_circ_0003183	0	79.13242613	0	0	0	115.7656063	1080.551846	1040.432591
hsa_circ_0016601	128.1878844	79.13242613	208.1727507	0	90.55584067	0	5807.966174	0
hsa_circ_0023321	128.1878844	0	0	0	0	0	1080.551846	809.2253489
hsa_circ_0008924	0	79.13242613	0	0	0	1041.890457	0	578.0181063
hsa_circ_0004156	0	79.13242613	0	0	271.667522	1157.656063	135.0689808	0
hsa_circ_0003853	0	0	0	84.34491703	362.2233627	463.0624253	270.1379616	462.4144851
hsa_circ_0001459	0	0	208.1727507	0	724.4467254	1389.187276	270.1379616	115.6036213
hsa_circ_0003502	0	0	208.1727507	0	181.1116813	1389.187276	270.1379616	231.2072425
hsa_circ_0000417	128.1878844	79.13242613	208.1727507	337.3796681	1177.225929	2431.077733	1485.758789	1387.243455
hsa_circ_0004392	0	158.2648523	0	0	0	0	1350.689808	462.4144851
hsa_circ_0000337	128.1878844	395.6621306	1040.863753	590.4144192	3531.677786	4746.389859	5672.897193	2890.090532
hsa_circ_0000073	0	158.2648523	104.0863753	0	815.002566	463.0624253	135.0689808	924.8289702
hsa_circ_0007881	0	158.2648523	0	0	181.1116813	926.1248506	540.2759232	0
hsa_circ_0009175	0	79.13242613	104.0863753	84.34491703	633.8908847	463.0624253	540.2759232	693.6217276
hsa_circ_0085361	0	237.3972784	0	0	724.4467254	347.296819	945.4828656	0
hsa_circ_0001361	0	158.2648523	208.1727507	0	543.335044	926.1248506	675.344904	346.8108638
hsa_circ_0004671	0	79.13242613	104.0863753	84.34491703	452.7792034	347.296819	270.1379616	809.2253489
hsa_circ_0002874	0	237.3972784	0	168.6898341	724.4467254	0	0	1849.65794
hsa_circ_0016600	128.1878844	158.2648523	0	421.7245852	0	231.5312126	3917.000443	115.6036213
hsa_circ_0007542	0	237.3972784	0	253.0347511	0	578.8280316	1485.758789	1040.432591
hsa_circ_0074362	0	0	208.1727507	253.0347511	1992.228495	578.8280316	0	0
hsa_circ_0001021	384.5636531	316.5297045	208.1727507	337.3796681	1177.225929	810.3592443	3781.931462	924.8289702
hsa_circ_0019079	128.1878844	316.5297045	0	337.3796681	1448.893451	694.5936379	675.344904	1387.243455
hsa_circ_0069982	0	316.5297045	0	253.0347511	181.1116813	1504.952882	1350.689808	231.2072425
hsa_circ_0001098	128.1878844	395.6621306	312.259126	168.6898341	633.8908847	1157.656063	1485.758789	1618.450698
hsa_circ_0011950	256.3757687	79.13242613	312.259126	337.3796681	543.335044	578.8280316	540.2759232	1849.65794
hsa_circ_0003910	640.9394218	870.4566874	624.5182521	253.0347511	5252.238759	231.5312126	405.2069424	1271.639834
hsa_circ_0075796	512.7515374	791.3242613	312.259126	84.34491703	543.335044	578.8280316	1890.965731	2080.865183
hsa_circ_0000419	2179.194034	1107.853966	2081.727507	2867.727179	13673.93194	2199.54652	2701.379616	4855.352093
hsa_circ_0001346	897.3151905	1503.516096	2393.986633	506.0695022	3712.789467	6714.405167	2296.172674	1156.036213
hsa_circ_0000745	1538.254612	2769.634914	2081.727507	1265.173755	6067.241325	5788.280316	945.4828656	6705.010034
hsa_circ_0001461	1025.503075	1186.986392	1040.863753	2361.657677	1267.781769	5904.045922	5807.966174	693.6217276
