# Supplementary material for: The possible molecular mechanism underlying the involvement of the variable shear factor QKI in the epithelial-mesenchymal transformation of oesophageal cancer
Source: PLoS One. 2023 Jul 10;18(7):e0288403. doi: 10.1371/journal.pone.0288403 (PMC10332600; doi:10.1371/journal.pone.0288403)
Supplement: S1 File — (ZIP) [file pone.0288403.s001.zip › supporting information/network/52 types of variable shear related to QKI/network-QKI相关的52种可变剪切.txt]

node1	node2	cor	pvalue	correlation
QKI	RPL38|43233|AD	0.225793859	0.004729062	postive
QKI	SLC2A11|61339|AP	-0.230722774	0.003873332	negative
QKI	PDE4DIP|4408|AP	-0.225225251	0.00483796	negative
QKI	HEXB|72498|AP	-0.296374274	0.000180792	negative
QKI	COL1A1|435679|ES	0.204561727	0.010673323	postive
QKI	SERPINA1|29130|ES	-0.319251451	5.14E-05	negative
QKI	ODF3B|62857|AP	-0.222431337	0.00540636	negative
QKI	ODF3B|62856|AP	0.222426152	0.005407469	postive
QKI	POFUT2|60872|AD	-0.23451054	0.003313289	negative
QKI	PTK2|85291|AP	0.294536333	0.000199117	postive
QKI	CRB3|47050|RI	-0.214184255	0.007448059	negative
QKI	NOX4|18239|ES	-0.236378532	0.003064939	negative
QKI	PLXNC1|23722|AT	0.201272738	0.012028862	postive
QKI	AFMID|94690|ES	-0.214919677	0.007241566	negative
QKI	ZNF783|82186|AD	0.208485889	0.009233396	postive
QKI	UTY|90708|AT	0.264850279	0.000867384	postive
QKI	PRMT2|60964|ES	0.266937611	0.000786271	postive
QKI	CD44|15133|ES	-0.244672434	0.002153064	negative
QKI	BUD31|80623|AD	0.263892069	0.000907133	postive
QKI	ZNF677|51701|AT	-0.236197024	0.003088311	negative
QKI	METTL13|8998|AD	0.270861747	0.000652358	postive
QKI	COX7A1|49370|AP	-0.233020521	0.003524243	negative
QKI	VLDLR|85739|ES	0.230091212	0.003974582	postive
QKI	PHPT1|88225|ES	-0.265933113	0.000824393	negative
QKI	ASAH2B|11576|AA	0.205672281	0.010247005	postive
QKI	PIP4K2C|22653|ES	0.211011769	0.008399997	postive
QKI	GPR56|36577|AP	-0.344457268	1.14E-05	negative
QKI	SLC25A43|89952|ES	-0.228163515	0.004298509	negative
QKI	UGT8|70428|AP	0.265129858	0.000856091	postive
QKI	PLEKHB2|55376|AD	0.214830454	0.007266344	postive
QKI	MAP2K6|43188|AD	0.200023676	0.012581944	postive
QKI	ESAM|19235|AT	0.338519835	1.64E-05	postive
QKI	MAPK8|11475|AA	0.221339148	0.005644312	postive
QKI	ZNF512|53026|ES	-0.203268942	0.0111892	negative
QKI	TMUB2|41814|ES	-0.252483735	0.001527198	negative
QKI	HDLBP|58347|AP	-0.272083416	0.000615168	negative
QKI	LRR1|27424|ES	0.270265753	0.000671243	postive
QKI	GPN1|53035|ES	-0.206351955	0.00999356	negative
QKI	EPB41|1404|ES	0.2000288	0.012579631	postive
QKI	CRB2|87510|AT	-0.209301976	0.008956476	negative
QKI	TIMM21|45801|AT	0.245536699	0.002073862	postive
QKI	DAPK1|86770|AP	0.2040292	0.010883232	postive
QKI	CRYZL1|60450|AT	-0.248870933	0.001792494	negative
QKI	MYO9B|48232|ES	0.204225625	0.010805387	postive
QKI	ENTPD1|12653|AP	0.211529268	0.008237717	postive
QKI	KIF21A|93029|ES	-0.299690546	0.00015164	negative
QKI	MPRIP|39458|ES	-0.272975116	0.000589268	negative
QKI	TPM1|30980|AP	-0.423180092	4.11E-08	negative
QKI	SMOX|58621|ES	-0.269174711	0.000707123	negative
QKI	BACH1|60323|AP	-0.21232157	0.007994642	negative
QKI	BACH1|60322|AP	0.212332607	0.007991301	postive
QKI	LRRCC1|84319|ES	-0.233690466	0.00342794	negative
