# Supplementary material for: The possible molecular mechanism underlying the involvement of the variable shear factor QKI in the epithelial-mesenchymal transformation of oesophageal cancer
Source: PLoS One. 2023 Jul 10;18(7):e0288403. doi: 10.1371/journal.pone.0288403 (PMC10332600; doi:10.1371/journal.pone.0288403)
Supplement: S1 File — (ZIP) [file pone.0288403.s001.zip › supporting information/network/52 types of variable shear related to QKI/nodeType.txt]

node	type
RPL38|43233|AD	AS
SLC2A11|61339|AP	AS
PDE4DIP|4408|AP	AS
HEXB|72498|AP	AS
COL1A1|435679|ES	AS
SERPINA1|29130|ES	AS
ODF3B|62857|AP	AS
ODF3B|62856|AP	AS
POFUT2|60872|AD	AS
PTK2|85291|AP	AS
CRB3|47050|RI	AS
NOX4|18239|ES	AS
PLXNC1|23722|AT	AS
AFMID|94690|ES	AS
ZNF783|82186|AD	AS
UTY|90708|AT	AS
PRMT2|60964|ES	AS
CD44|15133|ES	AS
BUD31|80623|AD	AS
ZNF677|51701|AT	AS
METTL13|8998|AD	AS
COX7A1|49370|AP	AS
VLDLR|85739|ES	AS
PHPT1|88225|ES	AS
ASAH2B|11576|AA	AS
PIP4K2C|22653|ES	AS
GPR56|36577|AP	AS
SLC25A43|89952|ES	AS
UGT8|70428|AP	AS
PLEKHB2|55376|AD	AS
MAP2K6|43188|AD	AS
ESAM|19235|AT	AS
MAPK8|11475|AA	AS
ZNF512|53026|ES	AS
TMUB2|41814|ES	AS
HDLBP|58347|AP	AS
LRR1|27424|ES	AS
GPN1|53035|ES	AS
EPB41|1404|ES	AS
CRB2|87510|AT	AS
TIMM21|45801|AT	AS
DAPK1|86770|AP	AS
CRYZL1|60450|AT	AS
MYO9B|48232|ES	AS
ENTPD1|12653|AP	AS
KIF21A|93029|ES	AS
MPRIP|39458|ES	AS
TPM1|30980|AP	AS
SMOX|58621|ES	AS
BACH1|60323|AP	AS
BACH1|60322|AP	AS
LRRCC1|84319|ES	AS
QKI	SF
