# Supplementary material for: The possible molecular mechanism underlying the involvement of the variable shear factor QKI in the epithelial-mesenchymal transformation of oesophageal cancer
Source: PLoS One. 2023 Jul 10;18(7):e0288403. doi: 10.1371/journal.pone.0288403 (PMC10332600; doi:10.1371/journal.pone.0288403)
Supplement: S1 File — (ZIP) [file pone.0288403.s001.zip › supporting information/network/circRNA-miRNA-mRNA/network-hsa_circBACH1_012下游miRNA-miRNA调控网络.txt]

node1	node2
hsa_circBACH1_012	hsa-miR-4708-3p
hsa_circBACH1_012	hsa-miR-4778-3p
hsa_circBACH1_012	hsa-miR-4778-5p
hsa_circBACH1_012	hsa-miR-3180-5p
hsa_circBACH1_012	hsa-miR-425-5p
hsa_circBACH1_012	hsa-miR-5589-3p
hsa_circBACH1_012	hsa-miR-6888-3p
hsa_circBACH1_012	hsa-miR-4743-3p
hsa_circBACH1_012	hsa-miR-488-3p
hsa_circBACH1_012	hsa-miR-7161-3p
hsa_circBACH1_012	hsa-miR-130a-5p
hsa_circBACH1_012	hsa-miR-4712-5p
hsa_circBACH1_012	hsa-miR-770-5p
hsa_circBACH1_012	hsa-miR-548ae-3p
hsa_circBACH1_012	hsa-miR-548ah-3p
hsa_circBACH1_012	hsa-miR-548am-3p
hsa_circBACH1_012	hsa-miR-548aq-3p
hsa_circBACH1_012	hsa-miR-548j-3p
hsa_circBACH1_012	hsa-miR-7155-5p
hsa-miR-4708-3p	MMP10
hsa-miR-4778-3p	MMP10
hsa-miR-4778-5p	MMP10
hsa-miR-3180-5p	MMP10
hsa-miR-425-5p	MMP10
hsa-miR-5589-3p	MMP10
hsa-miR-6888-3p	MMP10
hsa-miR-4743-3p	MMP1
hsa-miR-488-3p	MMP1
hsa-miR-4778-5p	MMP1
hsa-miR-5589-3p	MMP1
hsa-miR-6888-3p	MMP1
hsa-miR-7161-3p	MMP1
hsa-miR-130a-5p	IL11
hsa-miR-425-5p	IL11
hsa-miR-4712-5p	IL11
hsa-miR-6888-3p	IL11
hsa-miR-770-5p	IL11
hsa-miR-548ae-3p	MFAP2
hsa-miR-548ah-3p	MFAP2
hsa-miR-548am-3p	MFAP2
hsa-miR-548aq-3p	MFAP2
hsa-miR-548j-3p	MFAP2
hsa-miR-7155-5p	MFAP2
