# Supplementary material for: The possible molecular mechanism underlying the involvement of the variable shear factor QKI in the epithelial-mesenchymal transformation of oesophageal cancer
Source: PLoS One. 2023 Jul 10;18(7):e0288403. doi: 10.1371/journal.pone.0288403 (PMC10332600; doi:10.1371/journal.pone.0288403)
Supplement: S1 File — (ZIP) [file pone.0288403.s001.zip › supporting information/TCGA-ESCA/Difference analysis/all.xls]

gene	conMean	treatMean	logFC	pValue
TSPAN6	8.26192727272727	10.2956398773006	0.317483230963361	0.20488547465961
DPM1	19.8156818181818	39.2045871165644	0.984379857729877	1.03169488969629e-06
SCYL3	2.13942727272727	2.36035889570552	0.14178160286188	0.290286577655338
C1orf112	0.625781818181818	2.04272147239264	1.70676085679773	3.1489153855056e-07
FGR	1.70182727272727	2.4409018404908	0.520329661252285	0.23753258964849
FUCA2	11.8706454545455	17.2341398773006	0.537870916152243	0.0309063228663762
GCLC	7.04493636363636	12.5202515337423	0.829604966568698	0.0709530572098285
NFYA	6.63882727272727	11.3551196319018	0.774342583844898	0.00164536408857119
STPG1	0.909318181818182	1.47344294478528	0.696334092027145	0.00114242783691362
NIPAL3	5.7517	4.69444049079755	-0.293035209135469	0.0169823421620833
LAS1L	2.13460909090909	3.59802515337423	0.753233377780997	4.90915848141053e-05
ENPP4	10.2242636363636	5.60943619631902	-0.866069264146463	0.0190883726680255
SEMA3F	20.324	23.078826993865	0.183385530075714	0.0999720073987607
CFTR	2.49109090909091	4.55457852760736	0.870539884035308	0.674102822766597
ANKIB1	6.80062727272727	15.0965779141104	1.15048182894006	6.92789141809143e-06
CYP51A1	0.836309090909091	1.41730736196319	0.761044509147727	0.018464450594257
KRIT1	0.951318181818182	1.76434049079755	0.891129149228908	0.00380131906714104
BAD	4.8444	5.29341165644172	0.127879860756337	0.843128424586801
LAP3	15.4511272727273	24.0194085889571	0.636488532010416	0.00344331561220445
CD99	10.3781727272727	13.4430193251534	0.373304753859543	0.181620922054827
HS3ST1	1.95437272727273	3.57474601226994	0.87113510478143	0.153135517047645
AOC1	9.84807272727273	23.890609202454	1.27853032133069	0.752463512661027
WNT16	0.0734636363636364	0.209160736196319	1.50950983859347	0.0467872531647307
HECW1	0.0932272727272727	0.203513496932515	1.12630050854608	0.103855184335098
MAD1L1	0.0638545454545455	0.139942944785276	1.13197752912884	0.00159383079655746
LASP1	32.4636636363636	41.6925926380368	0.360965266196135	0.139403295876666
SNX11	3.90244545454545	5.21125153374233	0.417251424203249	0.000733991389063216
TMEM176A	7.48115454545455	20.5051773006135	1.4546553787054	0.0867097386359299
M6PR	9.42294545454545	15.0676349693252	0.677202990190274	0.000423519276776883
KLHL13	0.985863636363636	1.92719570552147	0.967043070421417	0.250038296795909
CYP26B1	0.696072727272727	2.89143803680982	2.05447723051725	0.000367925138718714
ICA1	6.55061818181818	5.57141717791411	-0.233586713696258	0.450567773346445
DBNDD1	4.69333636363636	6.13512024539877	0.386477760659227	0.211591040312059
ALS2	2.72877272727273	3.64177423312883	0.416389246041831	0.013143627037108
CASP10	5.57857272727273	6.01626503067485	0.108972065478271	0.410795416149351
TFPI	3.03329090909091	4.15454294478528	0.453805903105271	0.492433351608221
NDUFAF7	2.48149090909091	3.40297607361963	0.455589838375646	0.00324350716561966
RBM5	7.27366363636364	5.60025705521472	-0.377189162007721	0.00922676374523259
MTMR7	0.308636363636364	0.290905521472393	-0.085357371245613	0.368227576185945
SLC7A2	8.10477272727273	3.32627423312883	-1.28486461464005	0.0635603709968695
ARF5	21.1805090909091	32.6494521472393	0.624321517669348	0.000820940193458529
SARM1	0.812981818181818	0.593868098159509	-0.453080552748135	0.0609573449275668
POLDIP2	29.5175909090909	41.6022079754601	0.495085119271801	0.00141765591535725
PLXND1	6.68732727272727	13.169582208589	0.977707949747545	0.00190630835389389
AK2	7.03763636363636	10.7101779141104	0.605819569157712	7.18010376464851e-05
CD38	0.809445454545455	2.59897668711656	1.68293792168182	0.126638968361272
FKBP4	16.3712818181818	25.2794889570552	0.626800014128666	0.0203915700214642
KDM1A	10.4203909090909	19.5024803680982	0.904248221061754	4.35602154521617e-05
RBM6	7.1229	6.92296993865031	-0.0410736525003426	0.484669987497891
CAMKK1	1.01429090909091	1.92144539877301	0.921720488779938	0.00220478006387037
RECQL	3.29500909090909	6.63608711656442	1.01005038006131	9.53177831632415e-05
VPS50	2.04282727272727	3.89028404907975	0.929308272467284	0.000263611102427855
HSPB6	43.8986090909091	4.28195460122699	-3.35783382433289	0.00211540479744162
ARHGAP33	1.27809090909091	2.61132331288344	1.03079063439175	0.00299352703478839
NDUFAB1	28.2410545454545	38.0558110429448	0.430322805974379	0.0255828894649886
PDK4	96.4322636363636	11.1124834355828	-3.1173346455413	0.000113888097299329
ZMYND10	0.146209090909091	0.179441104294479	0.295477386836943	0.230243781081384
ARX	0.424163636363636	0.288739877300614	-0.554850574496402	0.0333210426968771
SLC25A13	6.91227272727273	12.9532417177914	0.906081150349725	0.000385650080799589
ST7	3.48218181818182	3.9952736196319	0.19830277706066	0.532232585724867
CDC27	6.14068181818182	11.2280803680982	0.870640539163016	4.7330302481399e-06
CALCR	0.0166909090909091	0.152253987730061	3.18934557457247	0.00668864440522416
HCCS	8.0169	11.6356889570552	0.537440252439789	0.00198755764654557
DVL2	4.24648181818182	8.47620858895706	0.99715101817133	0.000228016134349891
PRSS22	6.50082727272727	20.5610779141104	1.66122067247134	0.00130095661957631
UPF1	16.5420272727273	21.2071791411043	0.3584166827588	0.00427548947486845
SKAP2	6.54664545454545	9.7561509202454	0.57555622642704	0.0136066292728078
MCUB	2.3082	5.12548773006135	1.15092105934704	0.00019219935156487
HOXA11	0.457618181818182	1.26062944785276	1.46192799039426	0.0011299925994488
POLR2J	12.0633363636364	29.4028343558282	1.28532626437568	2.10307349946705e-06
DHX33	3.31087272727273	6.08593619631902	0.878267655626778	2.6080994437253e-05
MEOX1	0.936936363636364	1.07244049079755	0.194874626475278	0.992598716485139
LIG3	2.07851818181818	3.2134	0.628545208877238	0.00140254947279493
RPAP3	3.28313636363636	6.6143472392638	1.01052411309615	1.32463719426625e-06
ACSM3	3.32208181818182	1.29390306748466	-1.36035806313914	0.00239398133835533
CIAPIN1	8.65086363636364	12.594381595092	0.541864212364359	0.00182811961257103
SPPL2B	6.3454	7.71590490797546	0.282124252254538	0.17366621653236
FAM214B	3.43437272727273	4.4183773006135	0.363469999357988	0.0529110153683061
COPZ2	3.77558181818182	5.71605950920245	0.598321954968868	0.129741569614275
PRKAR2B	7.94787272727273	2.74019263803681	-1.53629145074654	0.0779866132154047
MSL3	2.40867272727273	3.52116503067485	0.547814461203225	0.00116755689254604
CREBBP	12.3054909090909	12.9164417177914	0.0699064712428603	0.313444961962436
TSPOAP1	1.56089090909091	0.919676687116564	-0.763171035541704	0.0178585796793949
PON1	0.0339090909090909	0.197041104294479	2.53875260654937	0.419173548073668
GCFC2	2.92252727272727	3.78426441717791	0.372796409448502	0.0382936967109619
WDR54	1.33447272727273	4.39346625766871	1.71908979260976	1.97831341467673e-06
CROT	3.34689090909091	4.55271840490798	0.443906700854003	0.0406619697545465
ABCB4	0.0995363636363636	0.171734969325153	0.786888249195387	0.250036948178325
KMT2E	10.5075818181818	13.7845490797546	0.391621384470282	0.0987031484210177
RHBDD2	26.6866090909091	52.0484349693252	0.963738781734255	1.2652837239826e-05
ZNF195	2.12834545454545	3.25603128834356	0.61338222746053	0.0690418020050805
MYCBP2	5.67977272727273	6.70638159509202	0.239701372939875	0.561030176994275
FBXL3	6.96199090909091	7.52543496932515	0.112275041695452	0.524144671354279
ITGAL	1.06568181818182	1.60277423312883	0.588794466388086	0.255167515864235
PDK2	4.96678181818182	3.90810797546012	-0.345841045693945	0.0471312637715654
ITGA3	17.5601818181818	44.6630607361963	1.34677433906499	0.000350964143328002
LAMP2	20.8264181818182	28.2839337423313	0.441568045051731	0.013143679093009
ITGA2B	0.0809727272727273	0.182481595092025	1.17224298716803	0.00889888260553575
ASB4	0.0327818181818182	1.30426993865031	5.31420280507275	0.687510875718881
GDE1	18.1788454545455	17.9037128834356	-0.0220017707880569	0.633945150308628
REX1BD	3.65332727272727	6.41931411042945	0.813208157655682	4.35602154521617e-05
CRLF1	2.25796363636364	2.27851533742331	0.0130718295915755	0.77131416314456
OSBPL7	6.3917	4.06560736196319	-0.65272880278338	0.175629809086682
TMEM98	9.79399090909091	6.90067791411043	-0.505158759479914	0.0890093146827015
YBX2	0.413354545454545	2.34937423312883	2.50682488275791	0.00701148391851793
MAP3K14	3.51533636363636	4.21614294478528	0.262261041533579	0.177610410561612
ABCC8	0.599163636363636	0.127192024539877	-2.23594185776073	8.02233886041779e-05
TMEM132A	7.14603636363636	13.3962674846626	0.90661592747018	0.041891933884332
AP2B1	33.5180909090909	42.3940901840491	0.338923184648809	0.0949735808827926
TAC1	0.270609090909091	0.107105521472393	-1.33717745098812	0.0130577033298673
ZNF263	3.85064545454545	4.22751042944785	0.134708019704418	0.41432230217406
CX3CL1	3.79152727272727	9.17346257668712	1.2746872898712	0.328520173931696
SPATA20	10.3812090909091	9.56581656441718	-0.118014451631793	0.252593969257923
TNFRSF12A	11.3643545454545	36.0422975460123	1.66517523328631	6.81637657173241e-05
DLX6	0.0466727272727273	1.05585950920245	4.49969430262892	0.00946413817679056
RALA	14.1017909090909	21.863145398773	0.632622578396894	0.00380135897729862
BAIAP2L1	17.7938545454545	24.8726926380368	0.483183633195799	0.247501276767166
KDM7A	5.38487272727273	6.5866	0.290621692100896	0.270991396626454
ETV1	0.643027272727273	1.97669938650307	1.62014165182262	0.00615163328323785
AGK	1.83152727272727	2.72561656441718	0.573535436330031	0.00132926131586844
ALDH3B1	6.99138181818182	5.36799693251534	-0.381193779464732	0.139403295876666
PHTF2	1.73204545454545	3.87185214723926	1.16054707048195	6.14051970190309e-05
CCL26	0.231509090909091	1.60856625766871	2.79663461104049	0.000492530741734855
FARP2	4.5341	5.40940368098159	0.254653353551096	0.103856759538196
GGCT	6.95417272727273	18.0828098159509	1.37866806363519	3.96151705770356e-06
DBF4	1.84632727272727	6.99258466257669	1.92116751409546	1.37233792255822e-07
TBXA2R	1.08423636363636	1.10769509202454	0.0308815161733564	0.819013245569811
IFRD1	1.54871818181818	1.80218711656442	0.218674167614836	0.877133309654001
COX10	2.72770909090909	3.19303251533742	0.227237454543723	0.220776576578378
GTF2IRD1	6.43386363636364	10.5332245398773	0.711189892761538	0.00265138617719096
PAF1	13.2810727272727	18.458372392638	0.474903666298861	0.00023934692801632
VPS41	7.96865454545455	8.68022024539877	0.123395493721536	0.0653461233024462
ARHGAP44	2.03160909090909	1.30244846625767	-0.641396543977579	0.0769483325520254
ELAC2	8.04098181818182	10.8763208588957	0.435747044689748	0.00462072281136905
SCIN	1.38632727272727	1.35446319018405	-0.0335466908401528	0.383225813831285
ARSD	13.1857909090909	6.42440306748466	-1.03734979382801	0.0129174702936588
PNPLA4	5.29657272727273	3.57639079754601	-0.566554741039616	0.0106474169563839
ADIPOR2	16.8672090909091	16.2291282208589	-0.0556357750600958	0.356820021134745
PRSS21	2.04238181818182	6.47210858895706	1.66398321382482	0.0221291142817216
MARK4	5.99800909090909	8.31527668711656	0.471280560508686	0.0349616641355744
PROM1	10.8568454545455	8.83771349693252	-0.296859909818121	0.403794840392144
CCDC124	14.0080454545455	24.0335656441718	0.778795033770013	2.03611278485866e-05
CEACAM21	0.192009090909091	0.363806748466258	0.921997685886449	0.146145091223278
PAFAH1B1	8.74657272727273	9.55366503067485	0.127336474653156	0.304621902439695
NOS2	2.8495	6.51681595092025	1.1934584579992	0.00565022802618988
SLC13A2	0.617981818181818	1.38143312883436	1.16052942923668	0.818975657389041
TRAPPC6A	8.71052727272727	11.6242521472393	0.416305945643577	0.0584435417448953
MATK	0.211145454545455	0.678060122699387	1.68317601119124	0.056815750113356
CEACAM7	3.48573636363636	16.0452693251534	2.20261264244956	0.137753160701938
ST7L	1.0924	1.40230736196319	0.360301379048808	0.0100034524071676
TKTL1	0.0401181818181818	1.61098159509202	5.32753997805714	0.112080818173126
PAX6	0.0573	0.149349693251534	1.38208723041398	0.313438347874774
RPUSD1	5.90531818181818	9.45921656441718	0.679705906035171	0.000612471715035879
RHBDF1	5.21720909090909	9.32644785276074	0.838049455411684	0.000717662119895135
CACNA2D2	1.39466363636364	0.498680981595092	-1.48372812770082	0.00220472871347387
BAIAP3	1.15134545454545	0.728754601226994	-0.659815778352994	0.0022507536492045
TSR3	14.3124272727273	18.8763141104294	0.39930872157999	0.0251774143496149
PIGQ	2.91628181818182	3.83746687116564	0.396024152893098	0.0126947126370428
CRAMP1	2.11635454545455	2.27676073619632	0.105401349901565	0.642781692240086
TEAD3	19.4217363636364	21.9226950920245	0.17475298064762	0.0833505547873268
SELE	0.608654545454545	2.5190963190184	2.04921075140199	0.00675535431442054
DNAJC11	5.15991818181818	6.35963006134969	0.301594656860605	0.0822545381372895
FMO3	0.530736363636364	1.19714478527607	1.17353034135127	0.189842850156183
MYLIP	11.0054363636364	9.03446196319018	-0.284705758224903	0.158542378431714
NOX1	0.194772727272727	3.11979141104294	4.00158598815827	9.77833285368475e-05
E2F2	1.53615454545455	3.57374539877301	1.21811349109206	0.00100194967127627
PSMB1	34.4152181818182	62.456945398773	0.859815356528305	3.70989806304406e-05
SYN1	0.523554545454545	0.789928834355828	0.593382835798204	0.47697244267743
JARID2	5.26116363636364	8.62361963190184	0.712911623048708	0.010647372477227
CDKL5	1.56457272727273	1.18742085889571	-0.397937360447387	0.139403070586648
CAMK1G	0.05	0.185342331288344	1.89019242354036	9.90358471933752e-05
CDK11A	0.207745454545455	0.272625766871166	0.392105011755406	0.310484337237183
NADK	12.3357272727273	13.0456	0.0807205242977416	0.548596518155295
CYTH3	6.50722727272727	7.86440736196319	0.273295110118629	0.149609623550606
SYPL1	47.6281636363636	75.670245398773	0.667911198945015	0.0019465438246579
SPAG9	7.99256363636364	11.7507895705521	0.556027468199424	0.00337550101855743
CELSR3	1.59516363636364	2.76150797546012	0.791751866747178	0.0126947126370428
AASS	3.38467272727273	2.11235153374233	-0.6801663972534	0.0492331123807007
PLEKHG6	8.79095454545454	10.8223239263804	0.299918598149191	0.207103276185977
SS18L2	2.73934545454545	4.31635521472393	0.655982382872755	0.000717662119895135
MPND	3.68898181818182	3.39071288343558	-0.121634052515538	0.340913294923637
MGST1	13.3532545454545	19.2671435582822	0.528951293224733	0.313444961962436
CRY1	5.06207272727273	5.1713263803681	0.0308061262571493	0.678625373471774
PGLYRP1	0.198690909090909	0.259474233128834	0.385065415084002	0.390008931820604
NFIX	35.5700181818182	22.693836809816	-0.648361168122753	0.00265138617719096
ST3GAL1	11.9865636363636	9.92095644171779	-0.272867002346726	0.0360437270854374
MMP25	0.332936363636364	0.681525153374233	1.03352045259572	0.00109370583976499
IL32	10.0493909090909	26.8575601226994	1.4182201862748	0.000245208434237993
MAPK8IP2	0.633118181818182	2.75374969325153	2.12085069679391	0.00337550101855743
MED24	10.4593272727273	19.4520116564417	0.895129298490002	0.00229760404505673
RHOBTB2	2.67014545454545	2.26622760736196	-0.236625569243355	0.137755626577
HEATR5B	5.91714545454545	5.94498588957055	0.00677202606022798	0.945765036425061
SEC62	31.4613727272727	30.2884932515337	-0.0548118092132732	0.344057487265833
RPS20	68.9186	97.0341503067485	0.493599185151577	0.0158728332777333
UBE3C	10.8237181818182	15.2662447852761	0.496149048067997	0.00889915438447201
REV3L	4.42532727272727	3.43879386503068	-0.363881515303431	0.265643717229307
PAX7	0.0194454545454545	0.400538036809816	4.36443438978256	0.478072733149176
MASP2	0.734945454545455	0.473401226993865	-0.63457373605543	0.00471088566843366
IYD	2.99034545454545	1.3106263803681	-1.19005568314157	0.361679327318844
FAM76A	2.51807272727273	2.94367975460123	0.225300776177123	0.171718587686651
TRAF3IP3	0.371072727272727	0.592023312883436	0.673952016686025	0.395144748624344
POMT2	1.4285	2.54796993865031	0.834847220277557	0.000116804250222961
VTA1	5.51757272727273	9.44591533742331	0.775656864016438	0.000187535427511408
MLXIPL	0.7588	3.49658527607362	2.20415510675942	0.164092058913663
BAZ1B	11.9818818181818	22.3941619631902	0.902268169669434	3.311373359609e-06
ETV7	2.63211818181818	5.83656748466258	1.14889589475254	0.000182979584734554
SPRTN	1.70236363636364	3.0637282208589	0.847749084093672	2.27378040361296e-05
EEF1AKNMT	5.894	9.1124509202454	0.628592078628223	0.000290167006892729
DYRK4	1.15422727272727	1.63309447852761	0.50068093143689	0.0377202947559258
ZNF207	7.29501818181818	11.7663098159509	0.689678450152555	1.64525236284256e-06
UQCRC1	62.5930272727273	53.1747871165644	-0.235259600597644	0.11059689811735
STARD3NL	3.49106363636364	5.73384171779141	0.715835424560842	0.00395381204174842
CD9	39.4094	79.6118834355828	1.01444400885072	0.0050876798627438
NCAPD2	12.2502	32.6346644171779	1.41359990087969	1.67603342300942e-05
IFFO1	1.07160909090909	1.10968098159509	0.0503662553683924	0.322434296309568
GIPR	0.899318181818182	0.591330674846626	-0.604866518653361	0.0937557830570382
PHF7	1.0663	1.13380429447853	0.0885582460213321	0.847969932417547
SEMA3G	2.92958181818182	1.42326012269939	-1.04149538180729	0.021419262964854
NISCH	11.929	9.0977018404908	-0.390899048963876	0.00427548947486845
FUZ	1.85120909090909	1.80620674846626	-0.0355048131895384	0.496340636164002
IDS	1.28868181818182	1.37703067484663	0.0956645981881372	0.60775096593593
PRSS3	17.4296181818182	23.4001257668712	0.424975318051366	0.454288236927989
ZNF200	0.993927272727273	1.5394263803681	0.63118067893797	0.0012459928749463
CD4	3.64631818181818	7.81097914110429	1.09906294990796	0.0087392405595849
LRRC23	1.17577272727273	1.83077055214724	0.638841772307807	0.0457722979373658
BTK	0.627445454545455	0.818022085889571	0.382649747905516	0.705999098882872
HFE	1.64051818181818	2.33685950920245	0.510419419345785	0.0560161774385433
SCMH1	10.3924818181818	9.09195030674847	-0.192878519895505	0.242480906914382
FYN	3.48689090909091	4.12829079754601	0.243603369391572	0.799842352162688
HIVEP2	5.62222727272727	7.23947852760736	0.364744006832444	0.111985499491723
FMO1	0.260872727272727	1.22980245398773	2.23700855896364	0.00211539238774729
ELOA	17.8759363636364	13.1126644171779	-0.447057951427651	0.0133733837180472
LYPLA2	24.2048363636364	33.205063803681	0.456107929792471	0.027696072180672
MRC2	13.3078636363636	16.2833490797546	0.291118468262257	0.290286577655338
SLC6A7	0.0366	0.22679754601227	2.63148947653878	0.000633597896740439
TSPAN9	3.69923636363636	6.32239202453988	0.773243008607765	0.0299581053490226
APBA3	2.34235454545455	3.20872085889571	0.454038825730714	0.00549150972866748
MKS1	0.735745454545454	1.24123190184049	0.754494052954512	0.000311706826742218
ANOS1	0.571254545454545	2.08682576687117	1.86910450731179	0.00688238066360517
AKAP8L	3.26964545454545	4.57500122699386	0.484637925392662	0.000626565308888938
MBTD1	3.50195454545455	4.46529693251534	0.350595756561686	0.15136474941488
UTP18	6.25942727272727	14.0205601226994	1.16344142221059	7.06004070612286e-07
RNF216	5.29121818181818	8.08552147239264	0.611740914649276	0.000319213315241986
PTBP1	31.8830272727273	60.0792312883436	0.914077734948918	2.10307349946705e-06
DPF1	0.198409090909091	0.921014110429448	2.21474512924185	5.0407743201913e-05
SYT7	0.897045454545455	4.61329693251534	2.362545158245	0.00144829249830301
LARS2	2.21057272727273	2.32015337423313	0.0697999788006349	0.268308132312513
PIK3C2A	11.4796545454545	11.2544871165644	-0.0285789154167331	0.752463376303312
PLAUR	3.13686363636364	15.529618404908	2.30762766035251	1.06457345390749e-06
ANLN	3.51200909090909	21.0008441717791	2.58007883669059	4.96318452319349e-07
WIZ	9.35768181818182	12.8191042944785	0.454072380638135	0.0190883726680255
RABGAP1	8.95141818181818	9.79149386503068	0.129412717135158	0.31344468637903
DCN	35.3998181818182	18.1734079754601	-0.961912963557926	0.633945343488838
QPCTL	2.04183636363636	3.13857423312883	0.620242081024427	0.000276590521481997
PPP5C	4.99575454545455	7.72335398773006	0.628524901252299	8.60304786505502e-05
CEP68	3.94860909090909	3.86590674846626	-0.0305377112545537	0.877133309654001
MAP4K3	10.7732727272727	8.63197055214724	-0.319694733162507	0.20488547465961
ZBTB32	0.174845454545455	0.426501226993865	1.28646960121074	0.00508765470717279
TYROBP	10.7879727272727	35.9004226993865	1.7345770512938	0.000521778264587096
TMEM159	7.73263636363636	12.0519858895706	0.640238613626662	0.022129190142098
GABRA3	0.0554363636363636	1.35572760736196	4.61209090464231	0.000551957010449262
BRCA1	1.303	4.95366871165644	1.92666030425192	2.76425977492942e-06
ERCC1	4.70476363636364	6.91251717791411	0.555088915606756	0.00387690482946491
SEMA3B	11.0042181818182	6.0066282208589	-0.873429373122133	0.00453212546751566
MBTPS2	2.68231818181818	3.43178036809816	0.355476841472572	0.116233920952017
PRICKLE3	4.38906363636364	8.99147668711657	1.03464488395199	8.60304786505502e-05
LTF	18.7013636363636	13.5847760736196	-0.461152685187402	0.0294932171445404
EXTL3	4.8472	6.57644049079755	0.440155323470749	0.0464475971552459
ELOVL5	6.82272727272727	17.7859435582822	1.38231705932693	0.00372715322532919
ALOX5	2.53414545454545	6.20392760736196	1.29168251742041	0.109221930577218
KDM5D	3.29605454545455	2.10692576687117	-0.645600632758043	0.29595951154791
CALCOCO1	10.0065545454545	6.10549509202454	-0.712765118649998	0.00842713247411876
UBR7	8.05247272727273	11.0863404907975	0.461279447893415	0.00198754585595081
MAP4K5	4.81825454545455	7.41926932515337	0.622766500042977	0.00104689797798907
PSMC4	17.6130181818182	37.6792668711656	1.09712874277223	4.33084200897754e-06
MAN2B2	10.7583090909091	8.03487484662577	-0.421103886511256	0.0552261366677883
SLC25A39	28.8220454545455	51.3028539877301	0.831866360560673	9.77833285368475e-05
MVP	27.9808272727273	34.1539220858896	0.287612643347832	0.141066094369656
NUB1	7.08630909090909	11.2275159509202	0.663932472283868	0.00104689797798907
PGM3	5.35084545454545	5.97850736196319	0.160018474552368	0.443178351099077
RWDD2A	1.95368181818182	1.52080552147239	-0.361359850293888	0.0394626417060605
CLK1	16.6000727272727	14.6275306748466	-0.182503318655533	0.183651200857902
POLR3B	2.923	3.47665214723926	0.250248897812905	0.205991948991721
RNF14	7.86823636363636	6.38168957055215	-0.302101864962979	0.0344311143933866
DNASE1L1	2.14941818181818	2.49224539877301	0.213499935433551	0.177610410561612
DDX11	2.13277272727273	5.34375460122699	1.32512351985054	4.59514919952293e-06
HEBP1	6.26456363636364	8.27001840490798	0.400676519247514	0.0210717961683656
GPRC5A	38.8397818181818	68.4414374233129	0.817334963504326	0.209338448103482
CD6	0.687227272727273	1.34661595092025	0.970479262722938	0.0425186324406011
TACC3	3.05237272727273	9.57133803680982	1.64878948072845	1.72347337833222e-05
UFL1	13.4123636363636	12.6606018404908	-0.083217516115941	0.350402042480613
POLA2	0.4793	1.15772760736196	1.27229500779565	1.67603342300942e-05
ZC3H3	9.11260909090909	19.4550496932515	1.0942085795635	4.50487723549736e-07
CAPN1	38.2228	53.7539785276074	0.491938071376574	0.00688238066360517
ACP3	4.10333636363636	4.65514539877301	0.182028808197382	0.207103276185977
SLC30A9	10.4419	8.78970490797546	-0.248497610989646	0.04005844195318
MTMR11	6.2294	9.93857177914111	0.673945331208412	0.0150830413217409
COX15	5.69811818181818	6.65375889570552	0.223684045767002	0.0937557830570382
CCDC88C	6.13736363636364	6.89625030674847	0.16819307441277	0.185698242298915
YAF2	1.06442727272727	1.52938036809816	0.522869879507438	0.00171632795749464
ZMYND11	19.1292545454545	15.6301981595092	-0.291444584968698	0.103856759538196
WAS	2.01117272727273	4.09558404907976	1.02603221029017	0.0268333858537292
BID	3.28660909090909	8.36226196319018	1.34729336659839	9.24790607971281e-06
MATR3	0.247918181818182	0.210610429447853	-0.235287199118007	0.307544145401557
NPC1L1	4.72335454545455	2.68485521472393	-0.814967540855923	0.480811577522187
XYLT2	26.4035272727273	8.66099447852761	-1.60812607980814	0.209338448103482
NUDCD3	8.23768181818182	10.3227846625767	0.325521894964911	0.0172701352270864
ISL1	1.81527272727273	0.601510429447853	-1.59352465828204	0.00104911720864754
CHDH	3.95515454545455	3.48502699386503	-0.182564237527287	0.369876500932947
CLCA1	1.80164545454545	1.86070429447853	0.0465336672510226	0.640741577956075
GLT8D1	7.2679	8.30048159509202	0.191656474777901	0.218453823375055
ATP2C1	10.0918545454545	20.5171773006135	1.02364094448028	4.33084200897754e-06
IGF1	0.500827272727273	0.182480981595092	-1.45656701460477	0.15492011727275
RALBP1	14.5722454545455	16.1657582822086	0.149717979981973	0.0890093146827015
RUFY3	4.35429090909091	3.8465736196319	-0.178863876470663	0.0644481422265145
SLC11A1	0.779736363636364	1.51566748466258	0.958894959511034	0.00135815050505906
AGPS	4.96839090909091	8.76499325153374	0.818974292069548	0.000228016134349891
CXorf56	3.48167272727273	6.54665521472393	0.910977402244452	1.22995958544399e-05
ATP1A2	6.84043636363636	0.842721472392638	-3.02096056975816	0.00171630706162344
TTC27	4.09243636363636	6.16188466257669	0.590411695109845	0.000413736138929327
ZNF582	0.326890909090909	0.141298773006135	-1.2100603181735	0.00284626969555572
VSIG2	134.259254545455	12.9178797546012	-3.37758033593506	1.58484311728934e-05
CYP24A1	2.2696	5.51980490797546	1.28217922155567	0.0104594846002298
SYT13	7.2553	5.36097975460123	-0.436538582777124	0.0719248304932724
SNAI2	3.34546363636364	14.5506042944785	2.12080100227771	0.0062683516015888
CD74	237.656818181818	312.502952147239	0.394990026677159	0.0412730711901793
HGF	0.590409090909091	1.0766509202454	0.866763723612441	0.809413132293086
NCDN	7.59138181818182	8.60096319018405	0.180135715444008	0.0913577720915663
ZFP64	3.11796363636364	5.9547509202454	0.933437060704701	0.000385650080799589
MNAT1	1.5198	3.00814110429448	0.984990758895747	6.72928717937677e-06
RUNX3	1.77604545454545	8.17521533742331	2.20258822686724	8.71419634077922e-05
MRE11	2.76700909090909	4.47384294478528	0.693187227289147	0.00127319281407032
SLC7A9	0.139118181818182	0.548287116564417	1.97862059133214	0.00249403230861171
SPAST	2.54533636363636	4.75570061349693	0.901801576098088	5.52855577698003e-05
NRXN3	0.600518181818182	0.405465644171779	-0.566628249406231	0.680890837275359
OSBPL5	3.83465454545455	4.09256380368098	0.0939082939524458	0.235085361409761
AQR	4.60792727272727	5.86937239263804	0.349088298546919	0.00650778679242609
FHL1	55.3160545454545	8.3201	-2.73302548551094	0.00299352703478839
RTF2	8.68616363636364	14.0970871165644	0.698606052389508	1.3388572819884e-05
NLRP2	6.57842727272727	5.26935582822086	-0.320116110027666	0.508159261873015
SLC45A4	4.96191818181818	5.79669386503067	0.22433234951615	0.629546468192689
RNF10	31.2336636363636	30.3621852760736	-0.0408261736089779	0.696830325168036
ZNF839	0.861872727272727	0.940565644171779	0.126053793866463	0.678625546256481
ZDHHC6	7.52605454545455	10.581617791411	0.491594563018157	0.00121932255947739
GRAMD1B	3.37223636363636	1.7740773006135	-0.926636787317518	0.0671728901423111
RNH1	13.3596090909091	16.8754883435583	0.337051457110069	0.0100933439696995
NDUFS1	13.1711454545455	9.69517791411043	-0.442041539587666	0.00244356613841816
RB1CC1	10.6110272727273	13.9185294478528	0.391442459410578	0.0749057366196607
ERP44	16.1400909090909	21.3423417177914	0.403069775163527	0.0133733837180472
ALAS1	21.1494636363636	23.8569773006135	0.17379018775911	0.674102997678068
AKAP11	7.55603636363636	9.37791411042945	0.311637421144389	0.15672426135032
GLRX2	2.56322727272727	3.1803736196319	0.311234855232881	0.0194071541099913
SNAPC1	1.27875454545455	4.16172944785276	1.70244381099392	5.81526502541707e-06
DERA	8.28941818181818	14.2497662576687	0.781595504178096	0.000342760568756152
STRAP	37.2897909090909	56.2517122699387	0.593116304139379	0.000342760568756152
ABCC2	0.565463636363636	1.21405030674847	1.10232204797384	0.369876500932947
DEF6	8.19741818181818	10.1610993865031	0.309815001539769	0.179607345633606
PLEKHO1	3.49779090909091	4.01825030674847	0.200123385484413	0.0987031484210177
GCLM	4.81521818181818	18.7699226993865	1.9627496342384	0.000454169977384238
UBR2	8.18171818181818	10.2655343558282	0.327332976805918	0.350402042480613
EHD2	41.3846909090909	52.2970588957055	0.3376326314959	0.125109804030611
DEPDC1	0.876290909090909	4.75936809815951	2.44128824234399	4.50480951064675e-07
CCDC28A	13.2132454545455	11.484827607362	-0.202255665393708	0.216148680445661
RRAGD	2.24692727272727	2.77927055214724	0.30675285369311	0.0365953818576585
HSF2	3.53954545454545	5.23550429447853	0.564764404667449	0.00215966860471372
PHF20	5.42582727272727	6.84836257668712	0.335915963969496	0.029034912896875
HSD17B6	1.24938181818182	1.02906564417178	-0.279879425342519	0.316422715438173
TYMP	6.13901818181818	41.5968656441718	2.76039497651773	1.64522997174382e-06
NCAPH2	5.46315454545455	9.69459754601227	0.827446773096708	1.87359105685994e-05
TOMM34	14.7961363636364	28.7960760736196	0.960651733012704	0.000319213315241986
SEC63	13.0302636363636	11.4812349693252	-0.182588441069254	0.117677661648432
KPNA6	13.6289090909091	16.6044576687117	0.284900514576599	0.0506778206333636
VIM	35.6123090909091	44.7216042944785	0.328595960165416	0.0662543969068471
RTEL1-TNFRSF6B	0.301809090909091	0.505523312883436	0.74414136297516	0.0662542424070781
FAS	1.6892	3.36577116564417	0.994596940811459	0.00387688455777669
RNASET2	2.48453636363636	2.12588159509202	-0.224915411767583	0.819013245569811
CD44	37.1336181818182	73.8663564417178	0.99219152285111	0.00453212546751566
KCNG1	0.331336363636364	1.23823251533742	1.90191379861178	0.0136063622463537
AGPAT4	0.806036363636364	1.13013742331288	0.487581381961606	0.0709530572098285
SLAMF7	2.43061818181818	3.75091104294479	0.625917765548046	0.469343307940067
BTN3A1	7.3429	8.02224171779141	0.127655483960975	0.0544452687680051
MIPEP	4.22640909090909	5.91609754601227	0.485213421919114	0.0172701352270864
PRKCH	2.76668181818182	3.66602392638037	0.406059465121462	0.0259939165353075
IFNGR1	23.4917636363636	39.0747134969325	0.734080267887649	0.00186683797240823
B4GALT7	4.03034545454545	5.17233067484663	0.359911009424897	0.0833502033733752
SH2D2A	1.07608181818182	3.6442963190184	1.75985249484747	1.54104955263177e-05
VRK2	3.17237272727273	5.15156503067485	0.69944849989236	0.000342760568756152
TNFRSF1B	9.07331818181818	12.7002306748466	0.485152543999384	0.373186438857401
VEZT	5.23306363636364	9.17198036809816	0.809577464079077	3.07107550358663e-05
POU2F2	0.959963636363636	1.88304539877301	0.972016120264773	0.0214191888283303
BRD9	2.65024545454545	5.11725460122699	0.949244032045454	3.24204375557974e-05
SNX1	11.1675727272727	8.94998957055215	-0.319357743709718	0.0294934022042961
TBPL1	2.16947272727273	2.5420527607362	0.228649524074523	0.273692714887766
ARNTL2	4.79547272727273	13.9177539877301	1.53718146635323	0.000342760568756152
BCLAF1	13.8656545454545	17.4997668711656	0.3358199806573	0.0138434612836909
SLC39A9	14.3973363636364	15.8617834355828	0.139753066198208	0.177610410561612
ANK1	0.3235	0.840777914110429	1.37795906029133	0.516119753853287
IBSP	0.0598545454545455	1.22118773006135	4.35068037695195	9.35858177827378e-07
TFB1M	1.60474545454545	2.24986932515337	0.487496736034528	0.0116311568961904
RABEP1	5.03357272727273	5.8071509202454	0.206247769154363	0.260369158316129
HMGB3	3.46869090909091	16.4727460122699	2.24761787822761	4.96318452319349e-07
NUP160	5.86398181818182	10.0143754601227	0.772119915855749	8.82686431448828e-05
BAK1	9.27623636363636	18.8861865030675	1.02571993605824	0.00016577769158803
MUSK	0.7317	0.116503067484663	-2.6508843178242	0.000311694503945685
IKZF2	1.83113636363636	1.97496871165644	0.109090565868562	0.443178351099077
GRN	104.059872727273	170.661646625767	0.713725025103891	0.000146410148461961
FAM13B	4.79343636363636	3.45065030674847	-0.474192002971331	0.400321500357116
CENPQ	1.67085454545455	5.15331472392638	1.62491455713219	6.62407269591727e-07
SARS1	26.9336818181818	28.3567668711656	0.0742815925789184	0.877133309654001
RANBP3	6.38506363636364	7.86595705521472	0.30092131126456	0.0092267238353492
ARID4A	6.26645454545455	5.60772331288344	-0.160234253266909	0.18776210584404
EIPR1	2.22590909090909	4.72319570552147	1.08536864247096	1.41650114486373e-05
PNPLA6	6.92225454545455	9.41175214723926	0.443221335241689	0.00701148391851793
IFT88	1.32687272727273	2.10259754601227	0.664142738104433	0.00783280067174634
ALG1	2.92924545454545	3.19740061349693	0.126370427610366	0.213860840911876
ZCCHC8	2.36130909090909	3.40921472392638	0.529852568185941	0.000111040712103922
ABCF2	2.0258	3.99787607361963	0.980742002996287	1.72347337833222e-05
CHPF2	11.3657363636364	16.8800662576687	0.570629410376326	0.0014483015751657
FUT8	9.11099090909091	6.85186441717791	-0.41111136566326	0.198335779471988
UBA6	4.33443636363636	8.62462331288344	0.992617045174329	8.1714039222507e-05
GAB2	6.12835454545455	3.66509018404908	-0.741651066246937	0.00151143250209537
ATP6V0A1	6.37865454545455	7.37161411042945	0.208728403386709	0.181620922054827
PIAS1	5.84268181818182	5.74322392638037	-0.0247699118581668	0.642781881499618
SLC4A7	3.69796363636364	4.69244601226994	0.343609108412153	0.162226448981198
APBA2	0.458254545454545	1.50175644171779	1.71242975612607	0.00626832197260209
MAP2K3	13.8788909090909	20.5591607361963	0.566889088420613	0.026410812582802
TMSB10	558.8114	1530.62821472393	1.45369054105557	8.98609429721796e-06
ASTE1	2.05347272727273	2.68020490797546	0.384277515711296	0.029034912896875
RNF19A	9.70152727272727	13.7759147239264	0.505864329246636	0.0811702367897813
PEX3	4.78046363636364	5.10795521472393	0.0955953302010952	0.629546273082791
GABARAPL2	13.7756363636364	16.2937079754601	0.242195991347793	0.105178011891773
MYOC	36.0474909090909	0.918541104294479	-5.2944107510102	0.000227843861482241
SH3YL1	6.00032727272727	4.30810306748466	-0.477988425557743	0.0576249390181219
FAM136A	9.30612727272727	16.0922865030675	0.790116505718196	0.000129187952566125
DEPDC1B	0.8916	4.74280122699386	2.41127088395372	4.50487723549736e-07
DAPK2	1.09301818181818	0.763439877300613	-0.517730948774434	0.18776210584404
NSMAF	5.18928181818182	7.11503619631902	0.455336208676654	0.0108380291148605
ADSS2	10.2938	17.2686104294479	0.74637633919136	5.9038552214539e-05
TIMP2	35.1173272727273	38.0942736196319	0.117391098547693	0.11059689811735
TBC1D23	7.90065454545454	10.9758343558282	0.474286527747733	0.00380135897729862
CUL3	5.02513636363636	5.58628282208589	0.152725869932841	0.29596528763137
MYOM2	0.762154545454546	0.251534355828221	-1.59932810501063	0.0437955971636204
CYP46A1	0.200636363636364	0.112257055214724	-0.837776986483048	0.166920241631193
ZZZ3	4.3954	5.53088527607362	0.33151595468583	0.0382936967109619
USP2	1.75119090909091	1.02931226993865	-0.766655640719376	0.101253645750923
RPL26L1	5.48672727272727	11.4940613496933	1.06687088365961	4.87486913168908e-06
FLT4	1.41424545454545	1.56832576687117	0.149192727802462	0.432225146057149
NSUN2	7.59813636363636	16.7442852760736	1.13995128705498	1.20645914332327e-06
MFAP3	2.42438181818182	2.63722944785276	0.12140616788646	0.465553945031172
MRI1	3.13284545454545	4.38450981595092	0.484941957434654	0.0251774143496149
METTL1	2.64296363636364	5.99748650306748	1.1822014302696	9.68845300938384e-07
HOXC8	0.325354545454545	1.94356134969325	2.57861803339028	4.46106483748399e-06
AGA	5.13023636363636	6.74438159509202	0.39466086968105	0.142743869291555
PI4K2B	12.6515545454545	12.2894705521472	-0.0418919016355215	0.901565947882853
BOD1L1	5.8152	5.75346932515337	-0.0153966512900925	0.8625281999412
MAT2B	9.07368181818182	12.0042668711656	0.403787321983222	0.00444506978400558
TLL1	0.580581818181818	0.638525766871166	0.137245446727846	0.419645957259149
EDC4	7.92679090909091	10.6666742331288	0.42830160081512	0.00727623409104048
TRIO	5.11222727272727	8.82993742331288	0.788451238542929	0.00499101037286474
VCAN	5.12141818181818	12.0982398773006	1.24018190091726	0.00462072281136905
CLEC16A	3.78587272727273	4.00211288343558	0.080135948798316	0.776048809529152
MSR1	0.638518181818182	1.99746380368098	1.64536975371681	0.000725779011997217
CDH1	66.5442272727273	75.6076687116564	0.184219053668805	0.307544420888868
MTREX	7.13814545454545	8.36055030674847	0.228048606668419	0.069992075546766
ZFYVE16	1.94524545454545	2.33842699386503	0.265586179712324	0.126638752212399
RIPOR1	5.78095454545455	7.55608343558282	0.386330903540079	0.0811702367897813
C6	1.28350909090909	0.183636809815951	-2.80516633471124	9.60322461638075e-06
RAI14	4.4855	13.5779411042945	1.59792401575497	1.72347337833222e-05
SOX30	0.0854636363636364	0.661246625766871	2.9518058472235	0.000338715789579213
PNKP	5.14580909090909	7.62698650306749	0.567715212527744	0.000980151743780685
PHLPP2	1.15115454545455	1.2915263803681	0.165995579867497	0.350401493743534
SPDL1	1.51574545454545	4.50530613496933	1.57159764425493	1.09844379148928e-06
STAU2	3.33015454545455	4.41890490797546	0.408099754262109	0.0506778206333636
SLC66A1	4.76803636363636	6.45697116564417	0.437462345958719	0.0079777710737138
CTNS	4.06353636363636	3.76441656441718	-0.110309521394608	0.612083265805647
RTN4R	1.23030909090909	3.94578773006135	1.68129253627636	2.75450233276767e-05
PHF23	7.16406363636364	10.5413214723926	0.557205678702599	0.00119318039162921
CDH10	0.140409090909091	0.122650306748466	-0.195085505134714	0.0146578191611154
INPP4A	2.19776363636364	3.05788466257669	0.476497755478515	0.029034912896875
RAB27B	14.6852454545455	7.57073128834356	-0.955862811641264	0.0156056195964766
PSMA4	8.43990909090909	17.8913	1.08395885450629	2.93620220909637e-06
LSG1	6.38565454545455	15.1938460122699	1.25058069245067	2.44890852672889e-06
TNC	11.4318636363636	77.0455570552147	2.75265115138673	0.00559688602358581
THAP3	1.35830909090909	1.74607791411043	0.362306126505867	0.0457721744836574
RIPOR3	0.935390909090909	1.3315717791411	0.509488887325192	0.167873166626027
TDP1	1.61399090909091	3.28865337423313	1.02686450281814	2.44890852672889e-06
AIFM2	3.44402727272727	4.60019877300614	0.417599633610585	0.122094274573656
MED17	0.282209090909091	0.314789570552147	0.157623280229917	0.347219858596102
RETSAT	20.4808	16.6914944785276	-0.295158936846821	0.17366621653236
CAPG	19.7885909090909	44.0661748466258	1.15500278355215	0.000257337644729491
AP2S1	22.9654545454545	47.5849840490798	1.05104104900097	2.09320786707653e-05
TG	0.0480727272727273	0.244812883435583	2.34838892457529	0.0239936301660416
ADAM28	9.27295454545455	2.97247791411043	-1.64136299247063	0.00518603869058929
BARX2	5.85264545454545	6.21573865030675	0.0868369600537573	0.0313901618869244
DCUN1D1	3.89855454545455	7.16710061349693	0.878450287853835	0.000150104494019691
JADE2	5.49585454545455	9.15158773006135	0.735678239637524	0.0294934022042961
ZIC2	0.971990909090909	2.86633558282209	1.56019280066309	0.00211537997809852
LCP2	1.37582727272727	3.15820061349693	1.19880345692788	0.00538790113662029
TRIT1	1.55150909090909	7.32289570552147	2.23874209855389	2.27375598699108e-05
ADRB1	0.979727272727273	0.882073006134969	-0.151482133616586	0.128183080317613
GUCA2B	14.4587181818182	0.234588343558282	-5.9456645183604	0.000555207374537988
CUL7	5.6649	7.96433619631902	0.491503633423673	0.137755626577
CTNNA1	45.5130818181818	49.8112858895706	0.130191376455207	0.360056605428616
PHKA2	3.00340909090909	3.28769018404908	0.130473356736184	0.911366456238201
CNTLN	0.651127272727273	0.915207975460123	0.491160056708344	0.689981863839678
EPHA3	1.3235	0.933805521472393	-0.503164170644439	0.965471005553308
HSPA5	116.124009090909	203.250355828221	0.807591592154369	5.82696204665845e-05
DSG2	44.1508	59.8708717791411	0.439414698124745	0.0671730458778427
GEMIN8	3.87060909090909	4.65281349693252	0.265542748214286	0.242480906914382
OFD1	5.2956	6.31828588957055	0.254739064426843	0.220776050763936
GPM6B	2.88291818181818	1.69793251533742	-0.763750773414644	0.425010942711699
PREX2	1.59848181818182	0.825940490797546	-0.952592590387109	0.191940279997949
WDR37	5.28253636363636	3.79171349693252	-0.478380835477836	0.000423519276776883
CTPS2	3.9586	4.76194171779141	0.266559666905078	0.458026472031404
POLR2B	13.3657727272727	18.1705846625767	0.443061593138479	0.0150830413217409
FAM214A	4.77175454545455	3.59022392638037	-0.4104460046744	0.00114243528451982
ARAP2	2.82198181818182	3.73450920245399	0.404209960477022	0.144437377428686
TPR	9.73732727272727	15.4242472392638	0.663602345182136	0.000367925138718714
CP	2.57020909090909	3.31861411042945	0.368695152197385	0.434039193013871
KATNIP	3.73731818181818	3.7284773006135	-0.00341683654824165	0.629546468192689
DTNBP1	3.37481818181818	3.80186380368098	0.17189707130617	0.612083265805647
XK	6.5758	3.63427791411043	-0.855497673737027	0.00435953220613887
ANO2	0.278354545454545	0.167484662576687	-0.732894655527683	0.0160076419732907
C12orf4	2.49533636363636	3.99266687116564	0.678118405980727	0.000423519276776883
SCML1	3.1771	5.2794	0.732663477704297	0.160376418078086
WWC3	7.71002727272727	7.87814785276074	0.0311205295123407	0.407286159371611
ARHGAP6	1.43145454545455	0.713331901840491	-1.00483645883589	0.0272614337137031
FAM184B	0.194463636363636	0.117351533742331	-0.728663706860446	0.647217970036805
MAP4	18.2952818181818	18.4579981595092	0.0127744567350279	0.488543602254095
GOPC	7.27127272727273	10.4479865030675	0.522945124797086	0.00305431782318851
ROS1	0.0406818181818182	0.614320245398773	3.91653486547648	0.0140829396699744
USP28	4.91389090909091	6.82319938650307	0.473582545649022	0.0251774143496149
HDAC9	0.641454545454545	1.24200306748466	0.953249794456011	0.0779866132154047
TSPAN17	5.17359090909091	7.66476196319018	0.567075007817923	0.00444506978400558
NOP16	3.99652727272727	6.71900429447853	0.749500517998129	0.000251204390008555
CC2D2A	1.22014545454545	0.907857668711656	-0.426515104086356	0.62516069527631
RRM2B	5.42727272727273	8.03606748466258	0.56626227173415	0.0062683516015888
ZNF800	5.36040909090909	6.21945644171779	0.21444539227581	0.18365095124377
TNFRSF17	1.93106363636364	1.27099202453988	-0.603440730236745	0.209337929288304
SNX29	3.36895454545455	3.22441656441718	-0.0632628248959592	0.403794840392144
LMO3	0.662554545454545	0.312906748466258	-1.08230645719263	0.0644478381565926
MRPS10	16.8075818181818	31.7731717791411	0.918696942754483	4.71780422961569e-05
VPS13D	7.81753636363636	5.75344969325153	-0.442286788347289	0.00387690482946491
CELF2	5.17445454545455	2.2321245398773	-1.21298926827347	0.0349616641355744
FAM120A	39.0035454545455	55.3973012269939	0.506210422554763	0.00337548287806232
R3HDM1	4.10308181818182	7.2457472392638	0.82042655686093	0.000119790717480815
COL9A2	2.65879090909091	3.90592699386503	0.554894657726775	0.532232819240593
ADAMTS6	0.402145454545455	0.520110429447853	0.371100554346229	0.026833212363575
VAMP3	30.5531272727273	41.0692122699387	0.426737220897188	0.0100933439696995
PER3	5.48919090909091	4.0678282208589	-0.432334758482368	0.189842850156183
UTS2	0.0394727272727273	0.31019263803681	2.9742363392329	0.000230557627809939
TNFRSF9	0.230454545454545	0.754019018404908	1.71011868915639	6.64111896685294e-05
EPN3	22.4462636363636	10.3829104294479	-1.11226441494447	0.0012459928749463
RCN1	4.72046363636364	11.6167619631902	1.2992075195224	5.52855577698003e-05
RFC2	6.59730909090909	17.0242300613497	1.36763994891845	1.36644759832505e-06
CLPTM1L	13.8738818181818	20.9257159509202	0.592905483437987	0.0052861125509751
NEDD4L	5.28255454545455	2.90789447852761	-0.861260841114117	0.00330890466425422
FOXP3	0.437936363636364	1.90476993865031	2.1208236043722	2.27373157057702e-05
PPP1R3F	0.449618181818182	0.592649079754601	0.398477729922562	0.390009471707343
HEXB	11.9925454545455	16.1105773006135	0.425870284283661	0.0425186324406011
PTCD2	0.908690909090909	1.02334233128834	0.171427289394716	0.458026215993012
NEXMIF	0.660663636363636	0.0946503067484663	-2.8032368527924	0.000150011869096199
JKAMP	5.77679090909091	8.15672576687117	0.497721871497415	0.00132926976764813
DKK3	2.93869090909091	6.75259325153374	1.20026803351091	0.0041928970445021
ARHGEF5	3.59643636363636	6.39446503067485	0.830255589521577	0.00135815050505906
NFE2L3	4.48141818181818	10.6240766871166	1.2453102031327	0.00130095661957631
MCUR1	5.59140909090909	9.19476441717791	0.717600708789919	0.00154393974921972
LIMA1	23.6431363636364	32.209772392638	0.446077038179507	0.0116311568961904
LETMD1	7.4226	6.93090061349693	-0.0988817939702971	0.465553690957988
LAMC3	0.408518181818182	1.64774969325153	2.01202490732164	0.000701670900719725
PTGER3	9.30516363636364	0.560828220858896	-4.05240066842646	0.0165584205677596
TNIP3	0.123781818181818	0.764080368098159	2.62592497453237	8.60296790542866e-05
COL23A1	0.980981818181818	0.923446625766871	-0.0871978199615115	0.149608927981937
BCAR1	11.7086545454545	13.4442803680982	0.199417230481887	0.476972944568959
HERPUD1	34.3026	21.7763447852761	-0.655556116708205	0.0232324363686217
HOMER3	1.28664545454545	3.83848773006135	1.57692347429644	0.00198754585595081
RAD51	1.10982727272727	4.64023803680982	2.06386365409889	2.37564184969212e-06
POLQ	0.659090909090909	3.08676196319018	2.22754485678152	1.24467728908953e-06
PIK3CB	6.34564545454545	9.11198343558282	0.521998207516671	0.00411179697909551
CYBA	18.1460909090909	44.2814331288344	1.28704312284949	0.000334736651025222
THOC3	2.58616363636364	5.71455214723926	1.14382687521121	0.000585165233413226
HEBP2	7.64001818181818	8.22245460122699	0.105993065896753	0.400321500357116
MPHOSPH9	1.33636363636364	2.7462736196319	1.03916274144946	2.53770310394684e-05
PLEKHA5	3.69630909090909	4.36451656441718	0.239736460498131	0.179607097825624
PRSS8	48.2988090909091	36.9181699386503	-0.387656577526159	0.0662543969068471
SIKE1	5.73189090909091	8.52889693251534	0.573348013492342	0.00198755764654557
RRP12	3.92401818181818	7.17897607361963	0.871446363077521	1.87357054272106e-05
FNIP2	7.17915454545455	5.05146625766871	-0.507111744025065	0.00675541712462508
MSMO1	22.4071727272727	28.6593576687117	0.35504565017374	0.0116311568961904
TTC17	7.42652727272727	7.00344294478528	-0.0846234120058891	0.353601827526682
ALX4	0.0441090909090909	0.430104294478528	3.28553860446479	0.366578589653105
FSTL4	0.5129	1.38148220858896	1.42946750610201	0.125109374071806
FOXN3	14.0338	7.66672085889571	-0.872224149203087	0.000116804250222961
METTL24	1.32168181818182	0.464550920245399	-1.50846625735619	0.0800955031975835
MRTO4	10.2362636363636	19.1053429447853	0.900286944821084	7.56213743280031e-05
NNAT	1.40855454545455	11.3426858895706	3.00947496605278	0.33159072415684
USE1	4.04749090909091	5.72506625766871	0.500264549836819	0.029034912896875
MCF2L2	0.0686636363636364	0.15788036809816	1.20121361974557	0.000394787703520016
NRIP2	1.67532727272727	1.16863680981595	-0.519616314227752	0.0102750273261099
LAMA3	6.71292727272727	21.5382423312883	1.68188660326997	0.00559688602358581
AP5M1	3.74886363636364	4.01470245398773	0.098839718636726	0.536300230274377
ANAPC4	2.71935454545455	3.2994018404908	0.278940237117541	0.104515530190712
KCNQ1	51.3246909090909	9.21288711656442	-2.47792779282991	0.0156056195964766
TRAPPC3	7.77	11.3222147239264	0.543169685758401	0.000102895226110193
THRAP3	26.5839636363636	31.2899202453988	0.235141756598696	0.0464475971552459
PHPT1	16.5732636363636	21.2850104294479	0.360980068433742	0.105178011891773
ENTPD2	5.94903636363636	9.25236748466258	0.637166571113105	0.191940533081642
LY75	1.38393636363636	2.87673006134969	1.05565224550953	0.0365953818576585
OPN3	0.706990909090909	0.847115950920245	0.260867791110557	0.548596518155295
SDCCAG8	2.99190909090909	3.97539325153374	0.410031241259051	0.0200586975263138
PTPRN	0.719772727272727	0.250251533742331	-1.52416252742158	0.0133725400885654
HHAT	1.01564545454545	1.0706	0.0760226893533268	0.761871301891507
KIF1B	6.14441818181818	6.34466932515337	0.0462685673642445	0.747773272360111
FOXC1	3.36299090909091	9.67316196319018	1.52424267600578	0.00330890466425422
TBC1D22A	7.74284545454545	7.88571717791411	0.0263781223906467	0.776048809529152
SYNE2	8.14184545454545	9.53431226993865	0.227773040611636	0.154921997525932
PLEKHH1	4.29516363636364	3.26084294478528	-0.397468139137502	0.0790364432173347
FAM168A	8.87371818181818	7.99950429447853	-0.149628132453953	0.379861123125476
RELT	0.409754545454545	1.4925472392638	1.86494473514059	8.0163881829263e-07
NOP58	9.54819090909091	20.9737920245399	1.13528840427864	4.33084200897754e-06
SZRD1	14.5934090909091	21.0024079754601	0.525237802590811	0.00164536408857119
KCNH2	2.10910909090909	1.64193006134969	-0.361241042308081	0.276412107320009
CUL1	11.8021454545455	17.4162024539877	0.561380939357194	0.000385650080799589
FAM114A2	3.1015	2.59639079754601	-0.256458576992879	0.0326278259154735
CYFIP2	8.73994545454545	2.1675245398773	-2.01157594880749	0.00270580566634326
TAB2	16.3782636363636	18.3218417177914	0.161782115090908	0.239997759294288
GINM1	16.4867545454545	15.2086153374233	-0.11641861955336	0.350402042480613
EIF2AK2	7.45566363636364	14.8541061349693	0.994453112626205	4.02066036350587e-05
USP36	5.47466363636364	7.39074662576687	0.432949787061299	0.0138434612836909
KMT2C	7.40044545454545	6.6032717791411	-0.164431087424241	0.136123011254357
PUM2	23.4399545454545	27.5368521472393	0.232393876291503	0.0406619697545465
MRPL43	7.01166363636364	8.52908466257669	0.282634131717555	0.0729074790037332
HPF1	6.15315454545455	7.75775337423313	0.334312683675825	0.146146010016341
ZFR	13.8635181818182	20.6601226993865	0.575555401829478	0.000201852682932568
ZNF280C	1.19865454545455	3.17110736196319	1.4035707914148	7.13200937804494e-06
NPFFR2	0.0557727272727273	0.380023926380368	2.76845852852543	0.767862519458503
RC3H2	5.95589090909091	8.68340122699387	0.543942917759947	0.00330890466425422
IL17RB	3.2252	5.6337245398773	0.804700397856404	0.857669999191101
TRAF3IP2	6.57629090909091	6.90470797546012	0.0703062795420006	0.353601827526682
GYG2	2.27371818181818	1.91358773006135	-0.24877340498276	0.142744096800434
DCBLD2	2.50894545454545	4.72055030674847	0.911873947858641	0.273692714887766
SOAT1	6.28333636363636	6.12595766871166	-0.0365954157059516	0.363311561019296
PKP2	9.20875454545455	11.9108441717791	0.371197711968866	0.757162909902489
MSH4	0.0839909090909091	0.103372392638037	0.299545852029418	0.599117678566182
GDI2	47.4453818181818	67.3181809815951	0.50472852707904	0.00518603869058929
PRDM1	6.39378181818182	10.1934404907975	0.67289965278267	0.00229760404505673
ATG5	5.81938181818182	7.5453	0.374712356697818	0.00324350716561966
TMCC3	3.12807272727273	4.19351595092025	0.42288628816684	0.476972693623373
PITHD1	11.3715181818182	14.0344975460123	0.303552536790296	0.0169823421620833
MTA3	3.29858181818182	3.90328036809816	0.242841203574028	0.191940533081642
USP13	1.61080909090909	2.97596503067485	0.885572054492624	0.0063870296049743
LAMC2	13.2008454545455	87.9568957055215	2.73616635688855	2.90869771131908e-05
SEC61A1	61.0374727272727	76.1487852760736	0.319125794814439	0.037154213838388
PPP1R12A	7.99846363636364	8.19605521472393	0.0352067930813815	0.040058555319546
RASGRF1	0.0636363636363636	0.244907975460123	1.94431645279851	0.00650760375284808
CROCC	3.07677272727273	4.10138343558282	0.41469274686269	0.268308404881128
POLR3E	3.58923636363636	4.27767668711656	0.253150512938162	0.0635603709968695
YIPF1	10.6114727272727	12.1685349693252	0.197530588761201	0.244982067962595
NDC1	5.75144545454545	14.6366300613497	1.34758694047958	5.9879940558244e-06
DGKG	1.25318181818182	0.799392024539877	-0.64862065929005	0.776048561258465
FLYWCH1	4.12465454545455	5.65069938650307	0.454156147243993	0.169787836683647
UNKL	1.87148181818182	1.9188036809816	0.0360260800456014	0.990131737674412
TBXAS1	1.01715454545455	1.73762147239264	0.772574938743422	0.0855778926182141
PARP12	5.11847272727273	12.8337398773006	1.3261563453725	9.24790607971281e-06
ALDH18A1	25.6469636363636	28.8306527607362	0.168815467384485	0.15136474941488
TARBP1	4.66703636363636	8.36162944785276	0.841277402404947	0.000670677122174117
GATB	1.03725454545455	1.2601245398773	0.280796344949348	0.322434571879973
MXD1	20.4820545454545	23.7983877300613	0.216503399877173	0.0406619697545465
CDK17	6.20313636363636	6.45175460122699	0.0566937251812432	0.0184645172955329
DNAJC25	2.51492727272727	3.49033312883436	0.472848058118654	0.0116311093673802
SLC2A3	3.38892727272727	6.99322331288344	1.04512889861193	0.0129174702936588
PSD	0.639281818181818	0.528865030674847	-0.273552477288463	0.141065867966599
CTDP1	4.77726363636364	5.88417975460123	0.300656824802034	0.025994001402371
YBX3	27.5990818181818	38.9317852760736	0.496328231762187	0.0354991781692155
STYK1	3.24101818181818	3.05002944785276	-0.0876239421893377	0.73842090625673
WNK1	21.1308909090909	23.8733153374233	0.176045335745634	0.276412380834197
CCAR1	10.2727	15.1741079754601	0.562796290035735	0.000546323564924927
OGFR	8.34734545454545	14.3546883435583	0.782132625226349	2.90869771131908e-05
GNA15	9.64828181818182	17.1904319018405	0.833261839460344	0.00281771797737307
CREB3L3	0.476981818181818	1.92505214723926	2.01289134806865	0.558844777296071
PIGV	3.04644545454545	3.09176257668712	0.021302626083981	0.425010942711699
PTPRU	5.46668181818182	7.84307484662577	0.520753960548989	0.290286577655338
SNRNP40	4.58935454545455	8.19976871165644	0.837291951803196	0.000122847983026425
COL11A1	0.0608727272727273	5.13982208588957	6.39977860726428	1.92623533548349e-05
QSER1	4.74445454545455	9.30628466257669	0.971963082414962	0.000540084404000641
MPC1	31.5864454545455	16.7925153374233	-0.911487247543755	0.000640960140158237
ACAA1	4.76762727272727	3.97821411042945	-0.261150526897056	0.0609571977920858
BCAT1	1.37248181818182	5.10697055214724	1.895680702799	0.0313901618869244
HDAC7	5.95745454545455	7.9217736196319	0.411127435067911	0.0079777710737138
LZTS1	1.23403636363636	2.91504417177914	1.24013283746237	0.00603687575248904
PRDM6	0.669409090909091	0.25941226993865	-1.36764142445181	0.417865714628396
SPAG4	1.26702727272727	2.35925153374233	0.896881662233818	0.0644481422265145
NCKAP1	12.8183545454545	14.3332263803681	0.161152314586751	0.265643717229307
MRPS35	23.2839	38.6185803680982	0.72996240470603	0.0022507536492045
GUCY1B1	3.78549090909091	4.35928834355828	0.203612229829365	0.00581312888950492
SFSWAP	2.95391818181818	4.78412331288344	0.695624709497445	3.11829963860112e-06
TNK2	4.44816363636364	8.82027914110429	0.987614452379007	0.000767690222484422
MON2	4.40148181818182	4.04582331288344	-0.121555991623641	0.350402042480613
CDH3	6.32987272727273	40.2948846625767	2.67034830650725	2.40229566808655e-05
ARSF	0.311072727272727	0.252548466257669	-0.300691634571263	0.84034364166219
GPBP1	9.9799	12.2254079754601	0.292785345578174	0.0158728332777333
DGAT2	1.84357272727273	2.37813680981595	0.367327382484826	0.126639184510062
ZNF112	1.45092727272727	1.24033865030675	-0.226241132409695	0.10651256959208
CS	31.3015545454545	35.8875386503068	0.197248670938269	0.136123011254357
MRPS24	0.0793454545454545	0.122233128834356	0.623415868642562	0.0536728156299305
ELMO2	5.40019090909091	6.98029386503068	0.370277363326102	0.00675541712462508
WAPL	8.8731	11.0337852760736	0.314417677270994	0.0184645172955329
VMP1	16.1269363636364	34.7155852760736	1.10611109874614	1.87357054272106e-05
APPBP2	4.49949090909091	4.94695644171779	0.136779418301286	0.344057762054836
POLD1	2.76457272727273	7.52686503067485	1.44499257676732	5.64731082400156e-06
EIF4B	49.3823454545455	43.1963613496932	-0.193085568149512	0.0464475971552459
SLC6A16	0.655572727272727	0.393306748466258	-0.737100896932676	0.0158727136923869
BICRA	4.87921818181818	6.38513312883436	0.388066703108444	0.00956509414530739
SPHK2	2.48356363636364	2.6489963190184	0.093034125543493	0.458026215993012
RPL18	106.178372727273	146.008656441718	0.459563968732994	0.0143280688986397
ISOC2	4.00305454545455	6.38916134969325	0.67452529945716	0.000750659987573405
U2AF2	19.3971363636364	34.1737159509202	0.817043450475328	1.92634050089571e-05
EPN1	19.0268272727273	14.2377754601227	-0.41831125776419	0.0099144429861147
MED29	11.3117545454545	14.5635134969325	0.364535732130654	0.00663056261361977
ZNF275	3.67386363636364	4.37260061349693	0.251193502326075	0.428609215638591
MTMR1	5.4953	9.56110429447853	0.798979014049949	0.000404170545421549
GPC1	17.1345818181818	55.1790742331288	1.68721026980489	0.00281771797737307
ADCK1	1.84184545454545	2.19960920245399	0.256095214552657	0.0657988144820616
HAGH	3.80377272727273	3.20882024539877	-0.245388075081606	0.0243830458530492
RNF4	8.90408181818182	10.4863650306748	0.235975917550678	0.119135859479338
CASP8	4.17003636363636	6.63504417177914	0.670046105802687	0.00100194967127627
LIMCH1	3.26307272727273	2.39098650306748	-0.448625156362984	0.0529111504707048
INTS13	7.06056363636364	13.3749926380368	0.921682835586512	0.000263611102427855
TM7SF3	12.5143090909091	13.6748619631902	0.127947627523654	0.931006646188031
DLX3	1.09670909090909	1.7525036809816	0.676236582081648	0.131309678820655
SPA17	0.581436363636364	0.792934355828221	0.447580133412711	0.189842597921541
TSPAN32	0.318018181818182	0.179639263803681	-0.824006535203614	0.00797762823595391
CCN5	1.49876363636364	0.75161472392638	-0.995707645780114	0.000509879691044563
DMRT3	0.0464636363636364	0.552868098159509	3.57276135436079	0.0230155019485099
ST3GAL6	1.0952	0.829922085889571	-0.400146545771175	0.262997310006242
ATP2C2	2.32314545454545	3.49681840490798	0.589963391028918	0.040058555319546
CDON	0.9453	0.896998773006135	-0.0756662433759686	0.265643445013099
TAF2	5.59360909090909	11.1378662576687	0.993621534341687	9.09689969295901e-07
HIPK2	15.8983363636364	9.65461717791411	-0.719584846576399	0.00116755689254604
TNPO3	11.7975909090909	15.8231122699387	0.423541104872697	0.00311623248853408
RFXANK	4.39275454545455	7.74669018404908	0.818454154630184	3.6114790684287e-05
TMEM161A	5.22633636363636	9.10820736196319	0.801367158390794	0.000139276819293194
LPAR2	6.08362727272727	7.95159938650307	0.38631330781791	0.149609623550606
CTSA	13.4425636363636	19.0411754601227	0.502314241354804	0.000546323564924927
SUGP2	6.49749090909091	9.3213263803681	0.520652547958449	0.00270580566634326
SLC12A2	23.7143181818182	16.3693398773006	-0.534762245867225	0.0377202947559258
SNX24	4.28290909090909	3.46265644171779	-0.306711801750119	0.216148680445661
CNN2	20.6889	38.9463527607362	0.912631288281816	0.000897278243523342
ABCA7	2.80226363636364	3.71824110429448	0.408027632296399	0.165974756163827
SNCAIP	0.423290909090909	1.40018527607362	1.72589633116093	0.0328804512449311
DDX20	2.26276363636364	3.69965766871166	0.709305892061244	0.000196970458039532
BTBD1	13.2673545454545	17.8478429447853	0.427868991426199	0.00922676374523259
FAR2	1.88733636363636	3.31748773006135	0.813739564793998	0.103856759538196
BCAS1	10.3207727272727	4.83926809815951	-1.09269021826932	0.00727620082640805
CHI3L2	0.502436363636364	1.26415460122699	1.33116012272487	0.136123011254357
SBNO2	14.1058545454545	24.5164214723926	0.797454343767549	0.000423519276776883
PMS1	2.40402727272727	3.35277484662577	0.479902340214881	0.00812506713695268
HMG20B	10.9869454545455	15.8601435582822	0.529615479791351	0.00259796881442184
CALCRL	3.24966363636364	4.54072392638037	0.482631927809664	0.0749057366196607
TAF11	5.69632727272727	9.84430613496933	0.789257486687749	4.08113650978553e-06
AP3D1	23.2301636363636	28.722163190184	0.306165092130179	0.00489600483958763
SLC9A3R2	15.6962636363636	12.9606423312883	-0.276283958388612	0.0811702367897813
NTHL1	2.27080909090909	4.32035705521472	0.927944126224009	3.81074353930897e-05
UHRF1BP1	4.21103636363636	4.96977852760736	0.239006227504976	0.383225813831285
GNAI3	8.45828181818182	13.6888650306748	0.694566300146698	0.000937867305244152
IPO5	17.7664727272727	21.4236153374233	0.270044678469399	0.202684992688802
OAT	26.8916545454545	30.5580871165644	0.184395714277022	0.729106940324148
WDR3	3.16389090909091	4.47253006134969	0.499391322573164	0.0150830413217409
PKN2	10.0321454545455	12.8924398773006	0.361895146858715	0.00922676374523259
WDR18	9.02556363636364	18.5803300613497	1.04168719539245	4.02066036350587e-05
TRAM2	6.00899090909091	9.85076319018405	0.713112762792575	0.00638705967031018
NTN1	16.5559727272727	6.83194233128834	-1.27698407485175	0.098702764513953
GLP2R	0.444445454545455	0.0784233128834356	-2.50265187940012	0.00141737950693842
MCM10	0.547981818181818	3.3734490797546	2.62202445431497	3.36183022082415e-07
DGKA	5.29897272727273	8.0815245398773	0.608914773833856	0.00372713358269569
ERBB3	30.6034090909091	27.6771484662577	-0.144997060027136	0.729107088526337
ANKRD44	1.05240909090909	1.01467300613497	-0.0526807441329017	0.235085094803051
KARS1	21.4597636363636	35.1386460122699	0.711424415499365	0.000111040712103922
ADAT1	4.4178	6.30244601226994	0.512583747442957	0.00650778679242609
PDIA5	7.70915454545455	6.8098245398773	-0.178955023408029	0.31048543942202
TBC1D22B	4.95189090909091	6.42221533742331	0.375091507450084	0.00812513956679445
NDUFB4	32.5042727272727	50.8097699386503	0.644476557104618	0.000283302572296372
SPEN	10.7958454545455	14.1132055214724	0.386569473869518	0.0299581053490226
ZC3H15	15.5854636363636	24.3639656441718	0.644547902286601	0.000122849077527765
MAP2K4	6.82355454545455	7.60080736196319	0.155629202691493	0.126639184510062
PACC1	1.26854545454545	3.79013926380368	1.57907564434341	2.58529749609313e-07
SLK	19.1456090909091	21.6700460122699	0.178688658473454	0.31344468637903
CYB5R4	1.92858181818182	2.76057239263804	0.51742708236121	0.00812513956679445
COL17A1	33.7421363636364	67.150973006135	0.992856984298705	0.0584435417448953
GSTO2	3.47678181818182	2.75086012269939	-0.33786975254206	0.58629882010239
SEC61A2	1.18641818181818	2.24913312883436	0.922756446131982	0.000182981136344796
PRKCQ	0.469318181818182	0.966021472392638	1.04148890436388	0.134505152323984
TLE2	5.49579090909091	3.50679938650307	-0.648172216250872	0.0626827270949335
ASB1	4.01063636363636	3.06382208588957	-0.388498642459298	0.0217716334061737
FAM107B	24.6654090909091	11.3129926380368	-1.12450859803562	0.0126947126370428
ME1	14.2072818181818	22.4067914110429	0.657305513770247	0.250038566518653
CDK13	3.12733636363636	4.20819018404908	0.428265508910099	0.00182811961257103
MTHFD2	3.29029090909091	6.57720490797546	0.999259472460437	1.54106675398899e-05
SLC9A7	3.83007272727273	3.93319938650307	0.0383315359762144	0.757162909902489
FOXJ2	6.58969090909091	7.50969325153374	0.188543182283297	0.31048543942202
YBX1	105.165518181818	154.235007361963	0.552468507641056	0.000958793646573047
PDE4A	5.65614545454545	3.82682085889571	-0.563672854093327	0.0492332416052138
PPP2R5A	26.9473	24.0991153374233	-0.161160541524503	0.0811702367897813
ELAVL1	7.55381818181818	12.6918116564417	0.748620053201978	1.03698790130273e-05
DIP2B	7.31315454545455	14.6661386503067	1.00392332820692	0.000161721080724102
SMARCD1	9.05465454545454	18.462682208589	1.02788065362793	1.1333817325873e-06
KDM4A	2.81236363636364	3.68964171779141	0.391697584577825	0.0099144429861147
NFYC	6.85663636363636	9.23874539877301	0.43019593811537	0.0333906273488173
ZMYND12	0.978863636363636	0.585481595092025	-0.741484075121038	0.0365953818576585
SLC9A3	19.8753818181818	6.21468466257669	-1.67722948081556	0.00344329717918978
NGEF	2.62538181818182	3.19603190184049	0.283754554820774	0.647219280925181
ASPM	1.3897	6.61679079754601	2.25135819040985	1.28405868798589e-06
CD84	0.6861	1.31286993865031	0.936233229066107	0.069991756637039
ELOVL1	37.2409636363636	45.6348619631902	0.293245963354234	0.0281363130509827
SPI1	3.66871818181818	9.7443472392638	1.40928945849349	0.00168051171115976
POLR1H	1.91735454545455	3.19069141104294	0.73475194855234	0.000245208434237993
CLDN18	248.683363636364	110.323759509202	-1.17256647208964	0.0108380291148605
ZBTB11	4.33398181818182	6.70890368098159	0.630383930134922	0.00017852946147639
ATXN3	2.55784545454545	2.99580552147239	0.228014872514221	0.164092539203304
GOLGA5	13.4872909090909	17.8401588957055	0.403527870807797	0.00182811961257103
FGFR2	6.54717272727273	8.33890552147239	0.348986002302659	0.350402042480613
LRRC40	4.55357272727273	7.12005766871166	0.644890000042858	0.00016577769158803
ISOC1	12.9387818181818	12.5444957055215	-0.0446473195759558	0.252593699075339
TRMT11	1.97282727272727	2.89498404907975	0.553290750133948	0.00797773536415063
THUMPD1	8.65663636363636	7.44895214723926	-0.216769063699577	0.120607756033261
MSANTD3	2.45531818181818	6.19048404907976	1.33414222788016	1.54673814743099e-06
ATG2B	4.56597272727273	4.14030429447853	-0.141185438842523	0.262997310006242
ARFGEF1	8.67431818181818	10.877882208589	0.326575440102086	0.0739010864470391
ZFAT	1.04975454545455	1.45482944785276	0.470797998356683	0.00812513956679445
MTFR1	6.27723636363636	8.75532699386503	0.480031528109254	0.023994192147434
STAG3	0.375245454545455	0.653985889570552	0.80142491222713	0.276412107320009
FECH	2.21804545454545	2.93201288343558	0.402602511728717	0.729107088526337
MYO9A	3.13153636363636	2.18764294478528	-0.517493343237957	0.0769485007398933
DDX3Y	6.90245454545455	4.54805460122699	-0.601859907835295	0.496340390909462
PFKP	7.74937272727273	18.2704325153374	1.23735934591937	4.59415672289205e-05
IDI1	9.7662	13.4784503067485	0.464785403245048	0.0178585796793949
SP100	5.15723636363636	6.77763987730061	0.394184814926555	0.0999720073987607
KLF6	28.2516454545455	34.486	0.287675905053888	0.313444961962436
PLPP1	12.0264363636364	9.32142699386503	-0.367586475451208	0.17366621653236
NEO1	10.3749909090909	12.6677134969325	0.288046071387917	0.590561285623216
TRAM1	39.9638818181818	52.930836809816	0.405411738966757	0.0769485007398933
PHKA1	4.69735454545455	3.63133251533742	-0.371349447514612	0.00973837242924023
TNFRSF1A	26.3606090909091	38.1319484662577	0.532616545987898	0.00701148391851793
CACNB1	0.538863636363636	1.36783374233129	1.34390074488863	0.000266799175951372
EVI5	4.56203636363636	3.91571840490798	-0.220400927648549	0.177610410561612
STOML1	0.772309090909091	1.15956134969325	0.586328892977375	0.0104597479222175
PKM	86.9715454545455	186.512176687117	1.10065444609766	9.77833285368475e-05
DHX29	7.90365454545455	8.68672576687116	0.136292602800855	0.458026472031404
DNTTIP2	5.26480909090909	8.68153190184049	0.721568418111743	3.70989806304406e-05
METTL22	1.38891818181818	1.6639527607362	0.260652860494538	0.113387405363825
TP53BP1	2.62300909090909	3.69830490797546	0.495641365366628	0.0194070849889162
TRO	0.518236363636364	0.830562576687117	0.680478618408064	0.18776210584404
RRP15	2.48665454545455	3.7886282208589	0.607469477375694	0.00171634885352842
RHOA	70.2715727272727	82.1740079754601	0.225740947392698	0.198335779471988
DHX8	4.99527272727273	8.47024294478528	0.761839902652285	5.98182461816188e-05
PRKCZ	2.23337272727273	3.75551717791411	0.74978755468861	0.0987029564675003
ZFY	1.81871818181818	1.64439202453988	-0.14536772870302	0.724456298954859
IARS2	25.1395	39.8849760736196	0.665889456212261	0.000182981136344796
SYT1	1.05573636363636	1.86292576687117	0.81932057471939	0.0622475281835976
NAV3	0.2336	0.392910429447853	0.750160189106785	0.492433844489526
IDH3G	16.0486454545455	23.9463460122699	0.57735399557937	0.000785073137616995
ROGDI	3.35974545454545	2.81053312883436	-0.25750811317093	0.0544452687680051
PDZD4	1.64701818181818	0.711920245398773	-1.21006894747225	0.0406618552876075
ROCK1	11.6001818181818	11.4161355828221	-0.0230730438701281	0.8625281999412
CBFB	5.75092727272727	15.5468552147239	1.43475628616758	6.62407269591727e-07
PDK3	4.37454545454545	3.81954417177914	-0.195732642899038	0.62516069527631
HYAL2	6.45751818181818	6.6840717791411	0.0497474259378201	0.683159697989799
HDAC4	3.45070909090909	3.29399938650307	-0.0670525673563083	0.799842352162688
RASSF1	4.56514545454545	5.18458773006135	0.183568444795257	0.612083265805647
FGFR3	22.6264727272727	27.3569226993865	0.27389425641458	0.040058555319546
IFI35	5.99844545454545	15.1472294478528	1.33639336887318	0.000111040712103922
HEATR6	2.49969090909091	3.92220674846626	0.649915870990304	0.000533919500854062
COASY	13.9130454545455	19.7541116564417	0.505714720822586	0.00194653223446795
PLEKHH3	8.73564545454546	8.1372472392638	-0.102373478430621	0.520124352840531
MEF2A	10.0521181818182	10.7700067484663	0.0995196158101632	0.629546468192689
OTUD5	13.9892454545455	19.1621116564417	0.453938405023175	0.00111782872728689
TFE3	13.5504545454545	18.2707680981595	0.431196038638135	0.0106474169563839
TBC1D25	4.33653636363636	5.72453435582822	0.400615139332781	0.023994192147434
ACSL4	14.7863090909091	17.686036196319	0.258348770031373	0.0833505547873268
INPP5A	8.89229090909091	6.32019877300614	-0.492585214043526	0.0749057366196607
GPKOW	7.24287272727273	10.7259533742331	0.566471957679444	0.000342760568756152
GRIPAP1	4.61626363636364	6.62808220858896	0.521865877388966	0.000585161001457789
FTSJ1	8.12794545454545	16.2768687116564	1.00186056001873	2.68195380328969e-06
PRR11	1.75283636363636	8.31400858895705	2.24585291904797	1.69674409103085e-06
REEP1	3.34187272727273	1.16201717791411	-1.52402539445187	0.00234534614812469
ATP11A	5.38975454545455	11.9869006134969	1.15316719942061	0.00276124396186819
POLR1A	5.39149090909091	7.98639447852761	0.566860057311808	0.00281771797737307
LAPTM4A	145.271472727273	171.228571779141	0.237172029160573	0.0268333858537292
TTC7A	7.61637272727273	9.00175337423313	0.241101956533282	0.200501778515437
IP6K2	8.00182727272727	9.10646134969325	0.186561063696148	0.301717878765343
SRBD1	3.51160909090909	3.45463435582822	-0.0235992328456294	0.757162909902489
KIF2A	1.97483636363636	3.58347914110429	0.859627841336098	1.54106675398899e-05
RASGRP2	0.904209090909091	0.634996319018405	-0.509908193756153	0.0913575876152433
PSME4	9.23319090909091	15.005936809816	0.700632166360115	0.000135834162374965
IFT80	1.33739090909091	2.54171656441718	0.926381943659842	0.00109370583976499
SIRT2	6.83539090909091	8.03502515337423	0.233278693754921	0.153135517047645
PPP2R5B	4.44223636363636	5.91434417177914	0.412932042040884	0.0192471178695373
PYGM	1.91129090909091	0.464188343558282	-2.04176518113799	0.0999718142051367
PAGE1	0.0448727272727273	0.246094478527607	2.45530151343649	0.0544323303176412
SDK2	0.723154545454545	2.1522226993865	1.57345146345371	0.264317958058328
NUP133	6.12365454545455	9.81992085889571	0.681318499376099	7.36877939367582e-05
NUCKS1	42.1279818181818	64.9567128834356	0.624699823334341	0.00956509414530739
VPS35	14.7962181818182	19.5870386503067	0.40467081471161	0.00259796881442184
DNAJA2	10.7148909090909	13.5907582822086	0.34300879035838	0.00435953220613887
BCL3	25.4676636363636	48.5577914110429	0.931036188853946	0.000533919500854062
KCNAB2	0.930563636363636	1.80198895705521	0.953413452944561	0.00701148391851793
ABCC9	3.99831818181818	0.953306748466258	-2.06838087035114	0.633944957128113
GAL	1.71430909090909	7.44425460122699	2.1185001462637	0.169787593586431
CLEC2D	0.621190909090909	1.24745337423313	1.00587727164118	0.0164193566173514
MAOB	14.1276	7.98698895705521	-0.822792777011437	0.000958793646573047
DRD4	0.894781818181818	1.48784539877301	0.733616778073203	0.0671728901423111
TGFBR3	13.4149818181818	3.79508098159509	-1.82164252313347	0.00754988600440634
PLA2G10	5.7467	4.31181411042945	-0.414438754452327	0.390009741650191
HES2	2.57480909090909	7.8777773006135	1.61332316581467	0.00229760404505673
ATP1B3	41.0393818181818	118.47816196319	1.52954025964012	6.47013160595961e-05
NEDD4	2.274	3.78619754601227	0.7355174318292	0.00395381204174842
PIGB	1.95321818181818	2.23578159509202	0.194926151043351	0.160376418078086
MAPK6	13.2688090909091	26.0311423312883	0.97219973228832	0.000297187016364896
GNB5	1.21989090909091	1.51247239263804	0.310156670928361	0.0592717805385599
RAB27A	13.5581272727273	6.12170368098159	-1.14715280032155	0.0014483015751657
HDHD5	4.22198181818182	5.60151533742331	0.407896796040577	0.0190883726680255
UFD1	2.82890909090909	4.84826134969325	0.777221655218298	2.68035050986151e-05
SCT	0.321136363636364	0.676758895705522	1.07545590936335	0.131313192813709
PHRF1	10.9212363636364	14.5814190184049	0.416994935989307	0.00351236808942296
ELP1	1.81015454545455	2.61875398773006	0.532767660236278	0.000717662119895135
NUCB2	10.0350636363636	5.8070490797546	-0.789172632928043	0.00956509414530739
PFN2	10.7549545454545	34.5621834355828	1.68419293397886	0.00701148391851793
PTPN3	5.39219090909091	5.6858263803681	0.0764984705933909	0.738420762745014
SPTB	0.161618181818182	0.306423926380368	0.922939442674275	0.132902418623542
DAPP1	2.9574	4.82908588957055	0.707420736505185	0.0172701352270864
FGF10	0.636281818181818	0.192858282208589	-1.72212479386015	0.00380119933813469
SLC44A1	14.1810545454545	20.3542969325153	0.521368569853696	0.00592405038441522
TMEM260	1.67986363636364	2.38295460122699	0.50440733995678	0.0138434612836909
SMG6	2.74397272727273	3.10415766871166	0.177935695403056	0.257759236043416
EXOC5	5.02986363636364	7.12711042944785	0.502797990120076	0.00769016007597067
CLTCL1	0.595	0.881044171779141	0.566324683085156	0.253877931881258
FSTL3	6.21978181818182	11.0690165644172	0.831591171925069	0.056815891190009
DGCR2	23.3506818181818	25.7163766871166	0.139222712339915	0.0759215134000541
RNF126	11.7916818181818	19.9703779141104	0.760092133226454	0.000150103189147584
MNT	3.41617272727273	4.94045153374233	0.532261981471812	0.00471086199705673
ZXDC	5.22735454545455	6.47700245398773	0.309245277241712	0.276412380834197
JMJD6	2.87140909090909	4.17954478527607	0.541586933287169	0.00372715322532919
POLB	2.22886363636364	5.31186012269939	1.25290880259622	1.08229771915567e-05
ST6GALNAC1	25.2286	11.9723858895706	-1.07534946455358	0.00259796881442184
GBA2	11.8935545454545	10.9905024539877	-0.113922604304919	0.20488547465961
ASNS	0.353381818181818	0.329338650306748	-0.101655981101802	0.906464340795887
AP3M2	1.57347272727273	4.13263374233129	1.393109336609	1.74978279503929e-06
CNGB1	0.0892727272727273	1.1266754601227	3.65770869473481	0.00444484372927716
ST6GALNAC2	1.18464545454545	3.76946625766871	1.66990490958027	0.0194071541099913
PABPC1	159.051136363636	276.074119631902	0.795564970408901	0.000980151743780685
TESK2	1.8529	2.20136748466258	0.248614979221415	0.350402042480613
CFAP20	4.29529090909091	8.68553619631902	1.01585907086409	6.01840565384077e-07
CSNK2A2	3.7079	4.48029386503068	0.272991026771609	0.114803929729267
PTPN21	5.50343636363636	3.24038159509202	-0.764169005152276	0.000157758010165648
EIF2B3	3.09524545454545	4.7149981595092	0.607203387317516	6.64111896685294e-05
CAMK2A	0.0904	0.141893251533742	0.650411298464798	0.0560154780661137
TCOF1	3.40528181818182	9.24192392638037	1.44041901483489	3.1489153855056e-07
CDC42	10.1021272727273	13.7230515337423	0.441942199900036	0.00186683797240823
OSBPL3	4.75668181818182	9.20632515337423	0.952669872830974	0.000413739284602098
RAD18	1.43992727272727	3.17569938650307	1.14107840617543	1.3388572819884e-05
ATP2B1	7.96440909090909	10.9512828220859	0.459460643618508	0.026410812582802
TRPM5	0.319427272727273	0.291072392638037	-0.134109484871134	0.340830790395236
NCK2	22.6902181818182	31.0539920245399	0.452708258821074	0.0145759376782533
MAP4K4	8.68398181818182	17.9624987730061	1.04855944766332	5.98182461816188e-05
MGAT4A	5.01145454545455	4.9504036809816	-0.0176832233738242	0.22547509290069
RPL31	57.8344636363636	77.7643705521472	0.427179851357689	0.052157740329069
WDR1	35.2108272727273	40.5816552147239	0.204808586392195	0.344057762054836
SNX13	3.81997272727273	4.18015214723926	0.129993115642373	0.476972944568959
ARHGAP10	3.53190909090909	1.75525153374233	-1.00877042077453	0.268308404881128
RPS6KA2	6.77664545454545	4.69480613496933	-0.529505708295612	0.0236105692948702
ING3	2.00830909090909	1.84351165644172	-0.123524787308006	0.293116702708985
VASH1	1.21040909090909	1.88071840490798	0.635789125815855	0.0236105692948702
BUD23	4.49525454545455	9.76959141104295	1.11989541511537	1.59526440171737e-06
SEL1L	17.3847272727273	15.1026944785276	-0.203014470216341	0.393428913791266
TRIP13	1.55504545454545	13.1813748466258	3.08347219789914	1.04691425957882e-07
ATP6AP1	19.6653727272727	26.9358509202454	0.453870110895171	0.00171634885352842
TCF3	10.3854454545455	20.2280288343558	0.961792642225352	0.000135834162374965
DAZAP1	8.76911818181818	13.7112134969325	0.644852582639669	0.000146410148461961
MBD3	3.87480909090909	5.04265644171779	0.38005870565158	0.0451052892187667
HLTF	3.07665454545455	6.03552760736196	0.972117429159569	0.00922676374523259
FAM50A	12.0466454545455	19.7723656441718	0.714854026005324	0.000206848423116817
FAM3A	5.80693636363636	7.81695214723926	0.428828982010914	0.00858197485782397
CPSF1	15.5029090909091	23.7671773006135	0.616431612512827	0.00211540479744162
MYO3B	0.1002	0.246165644171779	1.29674691924547	0.534263988124579
CYBRD1	31.7179181818182	16.5646220858896	-0.937192792904847	0.0437958372569377
CDH19	1.35706363636364	0.562801226993865	-1.26979099520429	0.00372595513547822
PDCD2	5.58153636363636	7.13945950920245	0.355152569206551	0.023994192147434
SLC6A15	0.601690909090909	1.34351104294479	1.15891371512534	0.518051525317736
RDH11	7.77535454545455	12.1727773006135	0.646677999375053	0.000304365852095161
PRKACA	6.81263636363636	8.78115766871166	0.366197948333249	0.0022507536492045
ADGRL1	8.78955454545454	8.5494773006135	-0.0399538324878783	0.520124352840531
ACTN1	32.8466727272727	41.774563190184	0.346877505904987	0.0166987663295526
ZFYVE26	2.83768181818182	3.70309325153374	0.384018047150153	0.041891933884332
RPS6KA6	0.811954545454545	0.270448466257669	-1.58604524940356	0.00111769709718589
EPN2	2.88675454545455	3.68336441717791	0.351575695186471	0.0210717228840223
PTPN18	13.2175454545455	13.5369687116564	0.0344504290890284	0.911366506506196
LIMS2	5.65141818181818	2.5154736196319	-1.16778288684974	0.196186941994696
LNX1	3.92243636363636	2.63704539877301	-0.57282763303089	0.0156056195964766
ALDH3A2	7.46400909090909	8.76322883435583	0.23151178915808	0.799842352162688
TFRC	11.9123818181818	55.9168429447853	2.23082100736159	2.37564184969212e-06
SREBF1	12.0154636363636	25.7563932515337	1.10003826419313	0.000169929891788978
AFF4	16.4623090909091	13.806718404908	-0.253796250929383	0.216148680445661
UBE2D1	4.89969090909091	9.77394969325153	0.996250937543006	1.91863070191093e-06
MPP5	3.05877272727273	2.98371840490798	-0.0358415313981306	0.823823279980233
RHOBTB1	6.62515454545455	3.36777055214724	-0.976160258571629	0.0457721744836574
SMC1A	9.37105454545454	15.7242460122699	0.746707528815839	0.000283302572296372
HSD17B10	27.0850545454545	44.0309355828221	0.701020503232266	0.000598673582374695
MARK2	5.92995454545455	8.59587914110429	0.535624152270984	0.0133733837180472
HMMR	1.6621	7.47326932515337	2.16873233149854	3.311373359609e-06
CHFR	1.492	1.5410018404908	0.0466210493389509	0.940843218829697
TRHDE	0.241390909090909	0.124967484662577	-0.949818576117683	0.0251621413013093
P4HA2	3.58822727272727	5.56435950920245	0.632944363155719	0.0360436212723843
NFATC3	2.52118181818182	3.76878834355828	0.580000611324185	0.00538787481913342
ACADVL	48.3132	34.8872576687117	-0.469717213915519	0.0050876798627438
STK10	3.18569090909091	5.07277791411043	0.671169704248525	0.00372713358269569
FBXW11	10.8307636363636	8.80156748466258	-0.299302582009416	0.0662543969068471
ACAP1	1.00117272727273	1.37213742331288	0.454734082063733	0.369876228365472
DERL2	4.57563636363636	5.5157717791411	0.269590362688781	0.131314730178389
NDE1	2.75003636363636	6.05079263803681	1.13767344857992	0.000132471789013345
IRAG1	14.8658181818182	4.68619754601227	-1.66550919097481	0.15136474941488
TMEM38A	4.30959090909091	3.00953128834356	-0.518012111308473	0.0251774143496149
AP1M1	2.14643636363636	3.69039325153374	0.781831158131697	0.000211958358623031
PVR	5.9165	12.1320079754601	1.03600246746141	0.000257337644729491
XRCC1	6.04179090909091	9.8439527607362	0.704261477643136	1.03698790130273e-05
SCARB1	2.295	7.74816134969325	1.75535984366535	7.7798189397495e-06
CYP2W1	1.21278181818182	8.40186380368098	2.79238936941985	0.081710754487549
MCM2	3.06130909090909	13.4905392638037	2.13972739719329	6.53613611941908e-06
MOV10L1	0.0445363636363636	0.160660122699387	1.85095621045966	0.000122840321722085
PANX2	0.898236363636364	6.67192392638037	2.89293580562172	0.00656888601989432
SELENOO	10.8679545454545	11.7871079754601	0.117129352754264	0.733759099695856
TP63	7.04934545454545	56.4730110429448	3.00200034356738	0.0181593354687564
LLGL2	18.6086818181818	22.6398496932515	0.282888517164533	0.931006646188031
PDE8A	6.48405454545455	6.44675644171779	-0.00832274767324659	0.69226206708387
NLE1	2.62711818181818	4.29899202453988	0.710517331780146	0.000958793646573047
SDHA	1.30763636363636	1.49489877300613	0.193086393494955	0.461781389063356
SMARCE1	0.412245454545455	0.739170552147239	0.842403695830256	0.0544449938057181
GSDMB	4.84501818181818	14.2287484662577	1.55423478598337	0.344057762054836
KDM5A	5.9739	8.01264171779141	0.423604880698537	0.0110316684328348
ADAM11	0.190981818181818	0.26760245398773	0.486656048354838	0.383224459276147
PPP2R3A	6.85331818181818	4.64621226993865	-0.560747601573429	0.0536736333684951
FERMT2	9.75919090909091	4.62259509202454	-1.07805854753863	0.52616055114039
DHRS9	2.61615454545455	3.41346871165644	0.383790759563293	0.766588267300603
PTGS2	2.38997272727273	7.70457116564417	1.68872050370231	0.00299351056922338
IGF2BP2	8.28466363636364	20.015963190184	1.27263601223556	0.00127320096758796
MAP3K13	3.00291818181818	5.05739386503067	0.752028971121891	0.00109370583976499
ST6GAL1	9.66958181818182	7.08015766871166	-0.449672010427392	0.590561285623216
TBX21	0.253509090909091	0.308454601226994	0.283020683539898	0.614253213560048
FRY	2.25185454545455	1.14607116564417	-0.974417010631547	0.00380133902218928
PICALM	26.1947363636364	36.5833760736196	0.481911277318932	0.00276124396186819
NSF	7.94352727272727	12.2363773006135	0.623324822938373	0.000802820807649448
GLI2	1.98980909090909	5.41747300613497	1.44499003944986	0.0207292507842044
CLASP1	6.16496363636364	9.52409938650307	0.627490290581676	0.0062683516015888
MRPS34	23.7243909090909	38.1926171779141	0.686922736591347	0.000858322542858015
NOTCH3	23.09	63.0470828220859	1.44916144572895	0.000785073137616995
CLNS1A	11.2593272727273	17.9806865030675	0.67532747282634	0.00130095661957631
PPP2R2C	3.89466363636364	4.79503680981595	0.300043155414512	0.194055211636775
TEAD2	5.51956363636364	6.68322944785276	0.275991190018345	0.603432804261708
EED	1.8833	3.09644539877301	0.717350174334952	0.000283302572296372
CDHR2	7.84104545454545	6.21194662576687	-0.336000589291762	0.301717878765343
SNCB	0.0425363636363636	0.352888957055215	3.05244567454538	0.135159460471725
TSG101	12.8660727272727	17.1767509202454	0.416885419486586	0.00559688602358581
NCBP3	3.45671818181818	4.21598159509202	0.286465580061493	0.0779867826551948
ATP2A3	20.2230636363636	16.3203380368098	-0.309330631240691	0.101253840182481
CA12	18.8459454545455	28.2170319018405	0.582312068188574	0.290286577655338
NTN4	15.7995454545455	5.37849018404908	-1.55460990290073	0.00130095661957631
BCS1L	4.29251818181818	5.68996012269939	0.406594296574735	0.00675541712462508
NUAK1	2.27514545454545	4.01929141104294	0.82098239843062	0.0584435417448953
DPP8	5.09878181818182	5.62242024539877	0.141038686405292	0.328519898476234
SLC24A1	1.51175454545455	1.59850797546012	0.0805020253901916	0.534264453741198
ZNF532	3.90428181818182	7.12895337423313	0.868633092256708	0.00675541712462508
SCARF1	1.47460909090909	1.72001840490798	0.222091446173342	0.552725916931829
LMAN1	29.8645909090909	29.3570607361963	-0.024728428530957	0.847969932417547
HACD3	13.8584	18.2240404907975	0.395082154612152	0.0709530572098285
ZZEF1	7.36175454545455	6.83287484662577	-0.107556946259092	0.175630055043055
ENO1	88.8138363636364	209.944609202454	1.24115238665696	5.82696204665845e-05
MYDGF	28.2270363636364	43.5451644171779	0.625434855895228	0.000820940193458529
TUBE1	3.0876	2.08392331288344	-0.56718367461654	0.013143679093009
ARHGEF10L	10.0865454545455	8.64419877300613	-0.222627997363918	0.262997310006242
TXK	0.304972727272727	0.394106134969325	0.369903974908195	0.573598652142185
WSCD2	1.11831818181818	0.65541472392638	-0.770850730929485	0.0360407643517274
TACR2	7.4903	1.43987055214724	-2.37908438665857	0.373185894481601
ACTR6	2.90416363636364	5.31984049079755	0.87326024394587	4.7330302481399e-06
TIPIN	1.53297272727273	3.37571840490798	1.13886253197476	1.82219929574958e-05
SRI	7.88278181818182	17.3722085889571	1.14000443162921	0.000119790717480815
EIF4G3	8.99048181818182	11.6052226993865	0.368303867782724	0.0333906273488173
NUP37	2.23882727272727	5.57614355828221	1.31652447655423	3.02597621181127e-06
SEMA3A	1.49805454545455	2.16315337423313	0.530045805925561	0.122842564451262
GTSE1	1.42010909090909	6.17053006134969	2.11939266527979	9.09689969295901e-07
SEMA3C	13.8639909090909	18.6499748466258	0.427831071101488	0.565204830310679
TTC38	11.8079090909091	8.78609509202454	-0.426459500309221	0.23265603690973
ACAT1	9.14165454545455	4.00460245398773	-1.19079627176274	0.000119790717480815
GRAMD4	13.1232727272727	11.4399914110429	-0.198041580154038	0.804624350556819
CELSR1	7.10611818181818	13.1112595092025	0.883672694645645	0.0492332416052138
WNT8B	0.0839181818181818	0.153650920245399	0.872601081784068	0.213845972043767
ZNF638	6.78405454545455	8.19807055214724	0.273136636212774	0.109221930577218
SLC25A40	4.01517272727273	6.61186932515337	0.719596160096762	0.00358267835748003
TIMM21	2.7161	2.98764785276074	0.137473513994502	0.757162909902489
FGF4	0.0298181818181818	1.04983496932515	5.13782645738353	0.044857204359121
RASAL2	3.41573636363636	4.84381472392638	0.503947055054691	0.0164192953347267
VPS9D1	3.59792727272727	5.00055460122699	0.474922085361593	0.041891933884332
ZNF37A	2.11930909090909	2.016	-0.0720983742626413	0.612083265805647
MARK3	4.04996363636364	4.44880920245399	0.135510272054628	0.719833079071101
SLC25A3	36.9786363636364	37.9817539877301	0.0386145058895764	0.8625281999412
FNDC3B	9.26944545454545	13.9025263803681	0.584792137515446	0.0662543969068471
FOSL2	60.6939909090909	51.0861711656442	-0.248620875680816	0.386608697241027
FRYL	5.09756363636364	5.30495950920245	0.0575338591229375	0.443178351099077
FSCN1	25.6571909090909	140.837644785276	2.45659787649302	5.24466590593665e-05
ACTB	952.062345454545	1604.42021595092	0.75292409347098	0.000454169977384238
MOCOS	3.06790909090909	4.50309570552147	0.553661406842397	0.0150830413217409
PLD1	3.1751	5.10683926380368	0.685628620998773	0.00365424725495036
ATP12A	0.561681818181818	3.00340061349693	2.41877191567508	0.113312413124578
WDR62	0.739363636363636	3.09519202453988	2.06567292121002	6.41593479302459e-07
DLG1	5.78515454545455	8.51015582822086	0.556830048919986	0.00741194415462833
RAB7A	29.5262818181818	51.9344895705521	0.814693254795245	8.82686431448828e-05
BCAP29	0.134645454545455	0.191878527607362	0.511027746915337	0.0552255819636454
SEC31B	0.779636363636364	0.699786503067485	-0.155886542768625	0.200501522163086
SART3	3.88256363636364	6.79158343558282	0.806738402338137	1.09845922835896e-06
TUBA3D	0.612045454545455	0.756438650306749	0.305584278838034	0.322434296309568
PAX2	0.00858181818181818	0.109727607361963	3.67649940605336	0.296571723248192
EXOSC7	3.18382727272727	3.58668834355828	0.171890321617846	0.041891933884332
KIFAP3	4.05507272727273	6.81903496932515	0.749839794066344	0.000785073137616995
MKRN2	2.45870909090909	2.62338220858896	0.0935269650709041	0.743092350176998
MCM6	6.29787272727273	17.2549085889571	1.45407032317051	7.55790320735651e-06
REXO2	6.96861818181818	7.17996134969325	0.0431034677259658	0.809413558091629
RBM7	2.8206	2.85367239263804	0.016817633646097	0.852817183545917
BAZ2A	11.7498454545455	16.4045619631902	0.481455290155062	0.000839438372984071
PTPN23	16.7080272727273	20.555318404908	0.298970316088604	0.0506778206333636
MLH1	3.23706363636364	3.59669079754601	0.151984411048089	0.410795416149351
UNG	10.0660181818182	18.7452472392638	0.897031745259164	0.000276590521481997
FMO4	2.31830909090909	2.20950797546012	-0.0693477892770491	0.189842850156183
KLHL20	3.88	4.92629141104294	0.344445319482843	0.0075499202307315
RGS11	1.04821818181818	0.365469938650307	-1.5201143897127	0.000113884001418851
SLC46A1	0.952472727272727	0.623039877300613	-0.612353278586957	0.0855780708329762
SPAG5	7.16555454545454	10.244017791411	0.515631398934974	1.92634050089571e-05
ANKRD13A	7.28122727272727	8.19831104294479	0.171145085186746	0.360056605428616
TPD52	12.2466727272727	17.1016699386503	0.48174736814908	0.147870067814546
ACACB	6.95651818181818	1.63339509202454	-2.09049160323081	4.12962669286201e-05
TRAF4	7.99499090909091	14.4902619631902	0.857915378625552	0.00330890466425422
PAG1	2.67401818181818	3.62739631901841	0.439925103703246	0.638357191578518
GPATCH1	2.19623636363636	3.37889263803681	0.621517181986017	0.000927557303120335
ICAM3	0.136281818181818	0.218415950920245	0.680485119988477	0.61208225269942
NT5C2	3.95016363636364	5.1308226993865	0.377277754173086	0.0499511529073478
GPC4	7.15625454545455	7.85186073619632	0.133829880346347	0.665093280000119
CAMSAP3	15.457	13.1673030674847	-0.231300455886468	0.340913019957549
RAP1GAP	32.2489272727273	7.58019693251534	-2.08894393655036	0.0079777710737138
XAB2	10.5799909090909	13.1530061349693	0.314054179036325	0.0175621970718663
ARHGEF1	7.59531818181818	13.885117791411	0.870357107752869	3.21348741174589e-06
STXBP2	6.05226363636364	7.03929202453988	0.217955504716534	0.435858681653426
MAP2K7	5.83877272727273	6.95394417177914	0.252166329060475	0.0247775140628912
DGKD	22.6134727272727	5.52163619631902	-2.03401482084965	0.000290167006892729
CTTNBP2	1.85916363636364	1.15089447852761	-0.69189819236834	0.386607615486028
ACTL6B	0.186090909090909	0.141880981595092	-0.3913263619917	0.0287448935269703
RARB	1.44755454545455	2.81268711656442	0.958331364538079	0.400321232040721
TOP2B	22.5990636363636	23.4349349693252	0.0523977937885531	0.88689365918754
TM9SF3	58.6519636363636	44.2204680981595	-0.407465112759023	0.207103276185977
NFKB2	9.68595454545455	21.058427607362	1.12043157935282	0.00010289616254475
UBE2T	2.65046363636364	14.9025515337423	2.49124270974881	1.85554824894805e-07
PPP1R12B	17.4723636363636	5.42786748466258	-1.68661738267127	0.0148275792673281
DNAJC10	5.69145454545455	6.91460981595092	0.280850439670222	0.334679766295242
IL4R	13.8069090909091	16.6259147239264	0.268043332772957	0.116233713094649
USP33	6.71234545454545	8.45221104294479	0.332511823540588	0.0255828894649886
PAK3	0.949572727272727	0.220571165644172	-2.10603429415392	0.0161438807448826
CAPN6	6.08952727272727	3.71620429447853	-0.712500422144198	0.00179008631171111
SNRPA	11.8595272727273	24.5586914110429	1.05018718556639	1.32463719426625e-06
EXOSC5	7.12127272727273	16.3475012269939	1.19886312104625	1.41650114486373e-05
DYNC1I2	13.7980636363636	17.1494533742331	0.313696773019245	0.00873927885194367
APBB1IP	1.86858181818182	3.38110552147239	0.855551306937576	0.235085361409761
LRCH4	0.986818181818182	1.6807717791411	0.768267641672628	0.00198755764654557
FAM76B	2.36575454545455	3.43173067484663	0.536635936090436	0.00281771797737307
SIRT6	3.94295454545455	7.4206282208589	0.912264249633808	1.2652837239826e-05
POLD3	3.02189090909091	6.84982392638037	1.18061532446355	0.000233615156118268
ACTN2	0.921954545454545	0.170008588957055	-2.43908798991856	0.366579681378269
CAPZB	9.61467272727273	13.8189889570552	0.523342411460899	0.000767690222484422
GPR137B	5.83108181818182	11.1704049079755	0.937846010952056	0.000394808854092928
JADE1	9.34722727272727	3.01167607361963	-1.63397186606148	0.000174179771244141
SLC25A43	7.72799090909091	14.8653828220859	0.943791314698827	0.000182981136344796
UBE2A	7.74542727272727	15.6423846625767	1.01404373462862	5.29336334751351e-07
FGFR1	5.31771818181818	4.0994963190184	-0.375360656877988	0.629546273082791
SMC1B	0.144627272727273	0.549069325153374	1.92464868395174	0.0709530572098285
FBLN1	49.312	19.4094797546012	-1.34517731792538	0.356820021134745
ITGA8	19.5768	1.79765705521472	-3.44495523836223	0.00330890466425422
CST7	2.57930909090909	6.43304478527607	1.31851706389393	0.0485240083354408
AMPH	0.479145454545455	0.458225153374233	-0.0644070277268913	0.128182645692117
MCCC1	6.33192727272727	7.92783619631902	0.32428246904018	0.710600120255934
LAMP3	1.09697272727273	11.7803171779141	3.42477882009266	2.76137277693246e-07
FAP	0.414709090909091	2.19862085889571	2.40642726187222	3.51565788850565e-06
ACER3	4.55666363636364	7.56643374233129	0.731635602907157	0.0011178214142337
UBE2K	17.5171181818182	20.7068159509202	0.241340279692797	0.126639184510062
N4BP2	1.90027272727273	2.57070061349693	0.435955113061831	0.0485240083354408
TIGAR	0.763209090909091	1.02354171779141	0.423419644201575	0.0552261366677883
TULP3	7.35465454545455	11.1155496932515	0.595849811665727	0.0102751139288765
SYNJ2	6.16512727272727	5.13403251533742	-0.264038244940348	0.301717878765343
ADCY2	0.233245454545455	0.133398773006135	-0.806103569551763	0.0328799534556795
PPP2R5C	7.25804545454545	8.85344294478528	0.286657510546837	0.0200586975263138
GNB1	42.1776909090909	62.6417582822086	0.570644593541068	0.000169929891788978
HOXA9	0.983418181818182	1.75390858895706	0.834696625049649	0.00499101037286474
EDN1	10.2162363636364	7.08236503067485	-0.528560700446628	0.0514133234570997
MLLT10	3.26490909090909	4.65904049079755	0.512990047172458	0.00462072281136905
ZCWPW1	0.771245454545455	1.09480613496933	0.505413437620811	0.638357191578518
ADCYAP1R1	1.03478181818182	0.0654754601226994	-3.98222850698606	0.000101558698919182
P2RY10	0.483009090909091	0.888118404907975	0.878701688201695	0.360056058288845
ITM2A	10.9131909090909	4.72915766871166	-1.20641784637052	0.00471088566843366
NRDC	12.3472454545455	20.0478993865031	0.699261852353455	5.32522704910056e-06
VDAC3	14.4016454545455	29.8997791411043	1.05390117213407	0.000217190272386029
PCM1	9.29646363636364	9.62847423312883	0.0506251797946629	0.785542437308638
TNRC6C	2.92525454545455	2.44773312883436	-0.257115895836337	0.284681657445577
CBFA2T2	4.42209090909091	6.83001042944785	0.627159097216218	0.00395381204174842
ITCH	7.67817272727273	8.64994662576687	0.171928215422591	0.287474625866768
TP53INP2	32.0663363636364	26.7178392638037	-0.263256194405606	0.379861123125476
SDF4	24.4263636363636	33.762218404908	0.46697059699355	0.0079777710737138
MYH7B	0.2904	0.55911472392638	0.945102884579085	0.0223097614704299
TP73	0.922445454545455	2.92183558282209	1.66333948697746	0.00171634885352842
CLUL1	0.274763636363636	0.11971963190184	-1.19853133494225	0.0492207071247078
RUNX1T1	0.473518181818182	0.362569325153374	-0.385162949998194	0.196185923017837
CDH17	19.6923	35.1550306748466	0.836099529900157	0.301717878765343
THOC1	1.94453636363636	3.35222331288344	0.785692045297275	0.000169929891788978
FKBP7	2.52371818181818	3.05320858895706	0.274775338219561	0.194055211636775
OSBPL6	0.5547	0.846857055214724	0.610410745703724	0.62516069527631
SLC1A3	1.21015454545455	2.82297423312883	1.22202465874319	0.0339074587369153
XRCC5	35.9618090909091	55.0809803680982	0.615088639012025	0.000304365852095161
LXN	4.09307272727273	7.59714233128834	0.892272548802874	0.0371541058947041
SP140	0.757072727272727	0.778972392638037	0.0411403013894583	0.270991396626454
MKNK1	3.9685	3.95306503067485	-0.00562211679030655	0.809413558091629
TNS1	52.8429181818182	14.6932865030675	-1.84655301469759	0.0194071541099913
REXO1	7.12960909090909	9.51294049079755	0.416068375899185	0.000750659987573405
SAR1A	8.57827272727273	10.6059300613497	0.306112050939406	0.0309064183721199
CDC14A	1.84712727272727	1.51709263803681	-0.283974092472405	0.171718587686651
RAPGEF3	1.60098181818182	1.03749447852761	-0.625853265180517	0.0172701352270864
CEACAM1	7.06014545454545	15.9098533742331	1.17215072819164	0.0811702367897813
SENP1	3.15836363636364	5.97967484662577	0.920889753332457	3.51579264931389e-06
CIC	16.907	19.0687791411043	0.173591790768388	0.165974756163827
LIPE	1.2402	1.63978036809816	0.402929798859089	0.117677661648432
FDFT1	28.2817454545455	36.3427785276074	0.361797561477156	0.123594860348096
PAFAH1B3	4.84839090909091	14.6952809815951	1.5997750161958	1.24467728908953e-06
OPHN1	2.12341818181818	1.79089693251534	-0.245706209247304	0.180611801579138
KIF22	3.56341818181818	11.5576705521472	1.69751694730144	2.42009069935281e-07
CARMIL1	6.73839090909091	8.45550797546012	0.327487304143702	0.0987031484210177
PGM1	15.3507090909091	13.0340779141104	-0.236016775009177	0.162226448981198
DDX1	7.93026363636364	10.9328233128834	0.463225280128016	0.000785073137616995
DNM2	21.5282272727273	19.7070515337423	-0.127517582631446	0.804624350556819
EPB41L2	6.52508181818182	7.17320674846626	0.13662222140022	0.62516069527631
MOXD1	2.56511818181818	4.40451042944785	0.779956373322144	0.158542378431714
STX7	3.98512727272727	3.81680490797546	-0.062260353623586	0.629546468192689
RABL2B	1.5211	2.34119938650307	0.622132804041963	0.000877600020049106
KEAP1	14.3837454545455	21.8982754601227	0.606377863539539	0.00603687575248904
DDX43	0.326054545454545	0.792638650306749	1.28154998493081	0.344057762054836
PTPRH	12.6662	10.7514914110429	-0.236446965390845	0.373186438857401
SLC35C2	4.81155454545455	7.63691411042945	0.666486714606755	0.000122849077527765
CRYBG3	4.25450909090909	2.97431656441718	-0.516434469849293	0.0457722979373658
SCTR	1.66356363636364	0.247660736196319	-2.74783998587214	0.00131491723805686
RIF1	3.65151818181818	6.2323527607362	0.771280480336978	0.000308013423248981
RAB21	4.57942727272727	6.14831288343558	0.425023406089788	0.00675541712462508
SLC4A4	7.307	2.27371104294479	-1.68423028794095	0.00109369865916537
SMARCA2	5.48625454545455	4.95999877300614	-0.145481796661232	0.304621627031455
RDH8	0.0418545454545455	0.252217791411043	2.59121383194814	0.0644271617887654
SESN1	8.28752727272727	4.55754294478528	-0.862685462331277	0.000228016134349891
MID2	3.5555	3.20727116564417	-0.148706121577807	0.366584866998597
COL5A3	1.81061818181818	7.99821411042945	2.14319555549391	7.96333756754825e-05
SRCAP	0.587554545454545	0.67989018404908	0.21057895082207	0.256460831607235
PUM3	7.4292	12.9577441717791	0.802535809456586	0.000206848423116817
CHRNA3	0.501936363636364	0.205305521472393	-1.28973204067946	0.563114970811058
CNOT4	3.49075454545455	4.33157055214724	0.31135129946711	0.00387688455777669
PSEN1	7.82257272727273	10.2271944785276	0.386695368079992	0.00365426658917373
CPOX	4.82805454545455	9.38888036809816	0.959511150351927	5.24466590593665e-05
CLDND1	8.48631818181818	15.9914466257669	0.914089778029201	0.00154393974921972
MOK	1.09169090909091	1.32418527607362	0.278540550661634	0.484669738757076
HSP90AA1	122.145545454545	286.022257668712	1.22752616826953	4.87486913168908e-06
RBL1	1.58561818181818	5.29432576687117	1.73940155780734	5.64467204587705e-07
DLGAP4	7.11256363636364	11.7662220858896	0.726209611865194	0.000533919500854062
IGSF9B	1.61672727272727	0.832981595092025	-0.956719805330034	0.386608426802797
NDC80	1.2906	6.38486932515337	2.30661516296168	1.24467728908953e-06
AP4E1	2.03339090909091	3.20021533742331	0.654281392392623	0.000717662119895135
MAGI3	6.26719090909091	3.98078895705521	-0.654764552228342	0.000897278243523342
CXCL2	5.7481	17.8290539877301	1.63307308961095	0.183651200857902
COL4A4	2.60364545454545	0.889609202453988	-1.54928938915217	0.0618148314606368
TCF7	1.86602727272727	2.84437975460123	0.608144020869179	0.142743869291555
OSTM1	5.64537272727273	7.49706993865031	0.409258024898491	0.00688238066360517
PCNP	23.9381363636364	34.1206190184049	0.511332980673902	0.0012459928749463
EXD2	4.90758181818182	5.11884601226994	0.0608062868926957	0.476972693623373
ARG2	1.42150909090909	2.07845582822086	0.548088762386994	0.13450470850468
MEF2C	1.46060909090909	1.55108282208589	0.0867056078857334	0.276412380834197
PTPRC	2.36810909090909	4.57040490797546	0.948586441628371	0.181620922054827
PKP1	101.520209090909	155.205531288344	0.612413028223626	0.0394627539771228
STK17B	4.99664545454545	7.93480490797546	0.667234899308187	0.011428191161634
CDC14B	3.98468181818182	2.94431165644172	-0.436534138551036	0.041891933884332
ZNF510	2.4388	2.58777607361963	0.08554133181245	0.724464879176595
LRP2	0.0390727272727273	0.113071779141104	1.53300503713974	0.360033897995665
JMJD4	0.854036363636364	1.25632515337423	0.556840496754535	0.00287522892557202
DUSP12	5.20405454545455	8.99095460122699	0.788838216361994	5.9879210378768e-06
AACS	2.66786363636364	3.46453680981595	0.376977557256311	0.0471312637715654
DELE1	8.4547	6.78582576687117	-0.317229176244618	0.00956509414530739
CADPS2	8.47525454545455	4.52653128834356	-0.904850772099409	0.026410812582802
HSPB11	2.90218181818182	5.37324049079755	0.888654505036804	3.15545959055407e-05
PHLPP1	4.60688181818182	5.3373282208589	0.212327144590723	0.435858681653426
ATP8B1	39.3657363636364	17.1864521472393	-1.19566870956891	0.0116311568961904
IL12RB2	0.362227272727273	2.41884539877301	2.73935148344709	0.00427546755743135
SMARCD3	2.85270909090909	1.75762085889571	-0.698708737099873	0.107860515075737
WDR70	1.78811818181818	3.36441411042945	0.911913199800309	2.10304544420578e-06
FYB1	1.20653636363636	4.28076871165644	1.82699849196356	0.00111782872728689
STRADB	3.8	4.5883245398773	0.271968020642425	0.0635603709968695
BZW1	10.7265818181818	16.997536196319	0.664135228450764	0.000297187016364896
PGR	0.272736363636364	0.155407975460123	-0.811446521965909	0.110595883005564
C1QTNF3	2.17337272727273	0.976964417177914	-1.15355769117031	0.0172700716611171
ME2	3.99149090909091	3.2004754601227	-0.318641478565462	0.0749057366196607
C5orf22	4.86708181818182	9.50418098159509	0.965505281375941	1.37715737286494e-05
FAM135A	6.42195454545455	7.28025337423313	0.180976207613709	0.252593969257923
COBLL1	9.43311818181818	4.83241595092025	-0.964990102266464	0.000182981136344796
DLG3	5.83533636363636	6.24659079754601	0.0982532058083154	0.960542063724188
KCNK2	2.5285	0.251692024539877	-3.32855037135135	0.0014156594299688
SERTAD4	2.02472727272727	3.84615828220859	0.925690543050615	0.0790364432173347
TRAF5	3.01891818181818	3.27952944785276	0.119457171775179	0.747773272360111
MRPL22	2.78356363636364	4.11476073619632	0.563875477997796	0.00151143250209537
GEMIN5	4.0201	6.2836472392638	0.644370801850928	0.000686011332089297
OPRK1	0.0169454545454545	0.180652760736196	3.41424906085518	0.219456324633624
NFE2L1	30.6977090909091	47.3584619631902	0.625491233905004	0.00372715322532919
SEMA5B	0.114709090909091	0.505406134969325	2.13946344466594	0.000257333469356465
GSK3B	4.35377272727273	6.34365398773006	0.543047983026689	0.00259795413696926
ITGB5	16.0737818181818	23.5764104294479	0.552634676583349	0.028582571637241
ERC1	6.09124545454545	7.29163067484663	0.259504249081175	0.396866178829207
XPO1	4.81508181818182	10.8029355828221	1.16579118493706	9.09689969295901e-07
RNF13	12.9061272727273	18.7078447852761	0.535587206522194	0.00270579049557553
PALB2	2.60814545454545	4.96273251533742	0.928110367432273	0.000129187952566125
DOP1A	3.53616363636364	3.08600490797546	-0.19644468077725	0.386608697241027
LYRM2	2.74582727272727	3.41554049079755	0.314873020184959	0.0729074790037332
BCKDHB	9.35005454545455	4.59302392638037	-1.02553048229014	0.00055899159170142
KAT6A	3.77449090909091	5.61415644171779	0.572787194341687	0.0268333858537292
TUT7	6.81135454545455	8.52052883435583	0.32300124593845	0.11059689811735
GRHL2	7.40962727272727	11.2780901840491	0.606049907041423	0.021419262964854
TNPO1	8.90103636363636	12.4228932515337	0.480955985141637	0.00727623409104048
PLOD1	13.0523090909091	30.2949785276074	1.21477362569845	0.000100308999235917
P2RX5	0.1842	0.373624539877301	1.02031615378052	0.134505152323984
ITGAE	1.77029090909091	2.68818098159509	0.602643815156155	0.00281771797737307
DIS3	4.60139090909091	7.02536748466258	0.610503667002289	0.000338723733496886
PIBF1	2.96007272727273	4.55826687116564	0.622852769537808	0.00207196217519763
TDRD3	2.69332727272727	2.32006993865031	-0.215221249725102	0.0485240083354408
NUFIP1	1.82205454545455	2.9857717791411	0.712537747006417	0.000359348290081904
PDS5B	3.36703636363636	4.36770245398773	0.375395275030106	0.10651256959208
OXCT1	21.0188818181818	9.27560490797546	-1.18017264634498	0.0339074587369153
RRAGB	3.11297272727273	3.5603963190184	0.193744903672167	0.532232819240593
EPYC	0.133472727272727	0.620241717791411	2.216285582157	0.172885971154594
CYLD	3.56059090909091	4.03653190184049	0.18099960570127	0.450567773346445
SLC27A5	0.360827272727273	0.649199386503068	0.8473532493206	0.253878202287482
ZNF324	1.87891818181818	2.34443987730061	0.319341036461948	0.458026472031404
ZNF671	1.52631818181818	1.2656509202454	-0.270176193703471	0.29596528763137
ZNF416	1.69024545454545	1.9081509202454	0.174942514656612	0.417867570577168
ZNF586	2.71894545454545	2.53412699386503	-0.101558384655011	0.446864372291787
ZNF446	0.826890909090909	1.16457852760736	0.494039010133787	0.160375941823449
RPS5	113.066863636364	156.57267607362	0.469656283484253	0.0653461233024462
FAT1	19.1101909090909	31.109173006135	0.702997852570433	0.00114244273215817
YTHDC1	8.73998181818182	11.0588773006135	0.339502746726331	0.00317928939704946
CHMP2B	5.54952727272727	6.67557914110429	0.266528120391662	0.461781644131134
PPIE	2.0718	3.15386625766871	0.606236742712988	0.0124753618599593
ZMPSTE24	13.0066545454545	20.9588668711656	0.688310787778813	0.000558995661734113
STARD7	22.8335636363636	34.9367840490798	0.613590774782396	0.00157708978846174
NOA1	14.3234909090909	15.383382208589	0.10298958293862	0.496340636164002
REST	6.25565454545455	7.58119079754601	0.277263628858915	0.0377202947559258
HAL	0.272563636363636	0.34190981595092	0.327022741801805	0.0341680206216468
SSH1	4.16284545454545	5.48052883435583	0.396745110837016	0.0290348213466282
GSTP1	184.076681818182	433.80708404908	1.23674672957771	0.000717662119895135
APLP2	57.7339272727273	74.5534208588957	0.368855185536309	0.0937557830570382
FAM234B	0.729954545454545	1.62708036809816	1.15640697859271	0.0187741784521275
SLCO1A2	0.118309090909091	0.424772392638037	1.84412906857514	0.00528118797225359
WBP11	13.5936363636364	22.4858993865031	0.726089154136788	7.76028650843303e-05
EIF3I	10.5001545454545	16.395172392638	0.642860509312733	0.000283302572296372
NKAIN1	0.0963727272727273	0.309290797546012	1.68226707105293	0.0257874837353751
COL16A1	4.52466363636364	7.83996809815951	0.793037237652764	0.154921997525932
TXLNA	12.0231090909091	15.428363803681	0.359775055477091	0.0394626417060605
NCOA1	13.2890272727273	11.3812079754601	-0.223581816274159	0.113387816259019
AGBL5	3.96528181818182	5.09906380368098	0.362808986318416	0.191940279997949
KIF3C	1.23343636363636	3.45203128834356	1.48476225583565	0.000750665216824766
RAB10	54.2293545454545	78.4388153374233	0.532493747597417	0.00276124396186819
GCKR	1.39723636363636	0.55459018404908	-1.3330821082686	0.000481269921815261
HADHA	45.0569363636364	42.9974668711656	-0.0674975529943245	0.612083265805647
CAD	9.25408181818182	17.1877018404908	0.893214896255015	0.000228016134349891
CD59	24.9948	20.8420742331288	-0.26212911926442	0.0662543969068471
CD82	14.9633818181818	23.2609570552147	0.636474186465426	0.0166987663295526
BCORL1	2.37645454545455	4.37762024539877	0.881336000039839	0.00111782872728689
ATRX	8.71756363636364	8.2159472392638	-0.0854980733448913	0.260369158316129
AK6	4.16799090909091	4.95462208588957	0.249422889031856	0.175630055043055
FCN1	0.230545454545455	0.283747239263804	0.299555133954421	0.819011726286166
MYNN	2.61858181818182	4.31671656441718	0.721148685736983	0.000404167462366118
MECOM	18.9573545454545	8.92640429447853	-1.08660659786935	0.00259796881442184
PREP	5.6536	6.93485950920245	0.29469684169535	0.00842720695890756
HACE1	1.76200909090909	1.84450552147239	0.0660127399860504	0.975332645987576
SEH1L	3.49356363636364	5.95091349693252	0.768411727142033	0.000533915587197667
WDR47	5.71288181818182	6.21470306748466	0.1214667770059	0.771314416361728
WDFY1	7.02853636363636	9.85130429447853	0.487090456475912	0.00638705967031018
OVGP1	0.877318181818182	1.06071533742331	0.27386546145661	0.799842352162688
SLC25A24	7.35062727272727	10.3299644171779	0.490896010612413	0.0339074587369153
MAP3K4	4.62363636363636	6.39371472392638	0.467626436813412	0.00939457037374469
PILRA	0.786045454545454	2.09703067484663	1.41566331843339	0.000820934552987671
IGSF9	4.402	10.339673006135	1.23195951056345	0.00956509414530739
ABCB1	0.999609090909091	0.790922085889571	-0.337828440898758	0.165974273885799
ZNF213	4.55863636363636	5.44221411042945	0.255591385039281	0.0425186324406011
AKR1B1	7.73884545454546	17.8296423312883	1.20408750803082	0.0224917662872171
CPNE3	19.3980272727273	24.3010871165644	0.325110913017005	0.056016317313185
RRN3	8.97431818181818	12.2782208588957	0.452227285817024	0.00650778679242609
CTTN	19.8493181818182	49.411482208589	1.31575688124513	0.000750665216824766
WNT11	0.515390909090909	3.19661104294479	2.63280421559707	0.0062683516015888
MTIF2	8.84501818181818	13.0865128834356	0.565143705039084	0.00111782872728689
DDHD2	3.77479090909091	4.17450613496933	0.145208795847015	0.8625281999412
TTC39A	3.79844545454545	2.87141779141104	-0.403645846368452	0.109221526968737
EPS15	11.6413636363636	11.3133920245399	-0.0412285128154348	0.629546468192689
ORC1	1.12121818181818	5.00362515337423	2.15790666943827	1.49963265948378e-06
MGST2	11.4380818181818	13.1685858895706	0.203255299416255	0.185698242298915
CHERP	7.78506363636364	12.0523214723926	0.630530322374748	0.000283302572296372
ATG16L1	4.95702727272727	6.1751736196319	0.317004503424637	0.125109804030611
USP40	5.41991818181818	5.51320613496932	0.0246204707489803	0.88689365918754
POMGNT1	7.86725454545455	9.4927527607362	0.270966245735639	0.142744096800434
RAD54L	0.520345454545455	2.39273865030675	2.20112118150423	6.21410705302888e-07
MAST2	8.8249	11.9237288343558	0.434183635918901	0.0584435417448953
DNAJA1	30.0164090909091	52.5577754601227	0.808152818546228	0.000290167006892729
B4GALT1	32.8371636363636	45.6736527607362	0.476032656836245	0.0161440018134878
CHMP5	17.3668	27.9848938650307	0.688316328112935	0.000146410148461961
NFX1	7.29170909090909	8.37765030674847	0.200288660677336	0.407286159371611
DIMT1	1.15518181818182	1.74082208588957	0.591648824929896	0.00141765591535725
IPO11	2.41417272727273	3.27183006134969	0.438568916174092	0.00119317266831449
FOLH1	0.201045454545455	1.1069981595092	2.46105919990307	0.000533919500854062
EIF2AK1	27.2464818181818	43.1112791411043	0.661995413913708	0.000153886471057133
NME8	0.0543	0.114919018404908	1.08159347193426	0.179584546590962
EPDR1	1.46547272727273	3.50397116564417	1.25762478353042	0.10651256959208
SNX10	1.17114545454545	6.83738098159509	2.5455235475348	9.99780664001391e-07
SEPHS1	8.65208181818182	13.5263601226994	0.644654456081224	0.000187537012785762
MRPL28	7.77268181818182	13.3510957055215	0.780473782187462	0.000161721080724102
HBQ1	0.0432272727272727	0.192353374233129	2.15374541494114	0.0785257705716184
ITPKC	16.1637181818182	23.1970490797546	0.521182187189203	0.0217717084013771
CEACAM6	81.4440818181818	187.089198773006	1.19984449642809	0.0268333858537292
FAT2	6.35059090909091	15.5159042944785	1.28878503917389	0.0304289940260116
RBM22	10.4617181818182	14.7764687116564	0.498181722372083	0.000169929891788978
TMED2	45.2166818181818	62.8782460122699	0.475705848987077	0.000897278243523342
ERO1B	20.1535272727273	3.10677055214724	-2.69754475999692	0.0514131907180426
ZFAND6	7.24156363636364	9.60406993865031	0.407344664366548	0.00395379144934094
HSD17B2	1.34927272727273	1.73374294478528	0.361708023321304	0.911366456238201
TXLNG	6.18856363636364	8.15382208588957	0.397871878732685	0.157631097298425
PPEF1	0.0645363636363636	0.162737423312883	1.33436185803608	0.00842694626360931
LAT2	0.785527272727273	1.67150490797546	1.08941432064981	0.00403208123481199
HUWE1	25.3844181818182	31.0646079754601	0.291328654624921	0.123594860348096
ZW10	5.7397	8.09265644171779	0.495638017150488	0.00259796881442184
ALG9	1.14141818181818	0.867188957055215	-0.396409158836088	0.126638968361272
NOX4	0.0857181818181818	0.62681717791411	2.87037156316482	1.91857912624537e-06
ACOX3	7.77821818181818	5.21251226993865	-0.577460828876429	0.0136066292728078
MTMR2	3.19898181818182	4.32635337423313	0.435538715936155	0.00714275792946739
PPP1R15A	18.0648909090909	34.8660190184049	0.948633104846478	0.0116311568961904
HSD17B14	1.65960909090909	3.03284110429448	0.869826449640337	0.0724144649830823
TRIP6	9.19873636363636	26.1233852760736	1.50583426895641	4.12962669286201e-05
ACHE	0.9742	5.80186380368098	2.57422654098151	0.0228594177623107
FTL	1406.53280909091	2443.25335214724	0.796660265364322	0.0377202947559258
SRRT	11.3713454545455	22.6267085889571	0.992623773537016	7.52358938631573e-07
BAX	5.67303636363636	14.3641098159509	1.34027557110275	1.64525236284256e-06
NLK	3.83833636363636	5.30508650306748	0.466895131180922	0.0339073571170105
ADAMTS2	2.63647272727273	8.59180920245399	1.70435288289704	0.000558995661734113
ATXN7L3	9.08436363636364	16.5626865030675	0.866479338335024	4.46112067331622e-06
PGS1	2.8274	5.17561840490798	0.872255252637375	9.79355670611015e-06
PSMC5	14.0959272727273	20.3860067484663	0.532300819182752	0.000750665216824766
UIMC1	3.20599090909091	4.57131411042945	0.511838620204446	0.000858322542858015
CETP	0.271745454545455	0.569161349693251	1.06658179175921	0.00132923596074025
MMP2	47.5084090909091	65.6653288343558	0.466948935224932	0.028582571637241
LPCAT2	4.21042727272727	7.18213558282209	0.770446243225945	0.00570408331122701
GNAO1	2.26202727272727	0.496503680981595	-2.18774000489913	0.00411179697909551
OGFOD1	3.4932	5.60679570552147	0.682627258074834	4.12962669286201e-05
SH3BP2	4.35174545454545	5.32195337423313	0.290361699037667	0.428609215638591
NOP14	7.6013	10.2508233128834	0.431421707622352	0.0175621970718663
ADD1	17.6782818181818	15.1888429447853	-0.218966091148618	0.319419527773805
L2HGDH	2.3283	2.82588773006135	0.279427189276423	0.149609623550606
TXNDC16	4.01458181818182	3.24581656441718	-0.306668247143831	0.42860895269806
RTRAF	8.23242727272727	11.8146233128834	0.521183865548837	4.59415672289205e-05
NID2	2.32865454545455	4.66778957055215	1.00324289166741	0.00135813329622239
GMCL1	5.86655454545455	10.1914466257669	0.796773493800312	0.000598673582374695
SF3B2	13.4685363636364	20.6560503067485	0.61697133885001	2.21200294521624e-05
KLHL42	4.96487272727273	5.89671411042945	0.248154514613234	0.0394627539771228
GNAS	59.1537181818182	77.959581595092	0.398257493911642	0.0243831270403318
DNM1L	9.54980909090909	14.5146251533742	0.603963516401656	0.000486880821213411
PTHLH	2.42555454545455	20.0874012269939	3.0499044018638	0.0506778206333636
PHACTR3	0.210554545454545	0.600606748466258	1.5122266644605	0.790300987070634
ERGIC2	5.14737272727273	7.69214233128834	0.579549204222044	0.00387690482946491
TFAP2C	3.94411818181818	12.0308122699387	1.60895936402919	0.00922676374523259
AURKA	2.84823636363636	13.9639846625767	2.29356989759011	4.65291215904635e-07
CASS4	0.173309090909091	0.324564417177914	0.905157509339842	0.0140837065801169
PIR	4.1266	8.69008220858896	1.07441622340405	0.0304289940260116
AAMDC	2.25235454545455	1.35491533742331	-0.73323123455049	0.000376690169887925
RFX2	2.8934	2.24570061349693	-0.365600176313089	0.211590520038973
METTL2A	2.80610909090909	3.44035030674847	0.293984375351638	0.0328805508030454
ALG6	1.88883636363636	3.52458343558282	0.8999550364292	9.79355670611015e-06
CNOT3	6.3886	10.3418564417178	0.694923465374762	5.67590167180321e-05
GP6	0.286536363636364	0.243877914110429	-0.232559127757899	0.430413664119828
PTPN4	3.38012727272727	2.54253435582822	-0.410810301129596	0.0299578248020381
DDX18	7.46208181818182	14.8049613496933	0.988430640354721	1.03698790130273e-05
KHSRP	28.9577090909091	55.7035693251534	0.94382230218637	1.20645914332327e-06
GNA11	13.8630181818182	15.7042312883436	0.179911938274418	0.532232819240593
ASAP3	8.90526363636364	4.50111533742331	-0.984375789217915	0.000376690169887925
EDEM2	8.70592727272727	17.1584061349693	0.978845672026783	1.77219116942876e-05
DNMT3B	0.595190909090909	3.52031104294479	2.56427851012519	1.32463719426625e-06
REM1	0.437409090909091	0.601799386503068	0.460299430927527	0.19193952074575
TPX2	6.46012727272727	39.6999570552147	2.61950295351725	1.91844133787748e-07
PDRG1	4.10776363636364	8.2300490797546	1.00254786381204	3.11838014388048e-06
EPB41L1	17.2081363636364	13.2530196319018	-0.376769754643812	0.0576249390181219
SLC15A1	0.541054545454545	2.37752515337423	2.13561465513054	0.0062683516015888
TGDS	3.80535454545455	6.0728245398773	0.674336810372044	0.00151143250209537
DOCK3	1.21619090909091	0.548083435582822	-1.14990227197553	0.220776050763936
C3orf18	2.47696363636364	0.681319631901841	-1.86216900587178	0.00119318039162921
COQ9	11.1348545454545	10.2723883435583	-0.116311063214778	0.204885216752217
KIF9	0.8622	1.08391533742331	0.330157607282702	0.616428967984089
ARHGAP28	0.315109090909091	0.662	1.0709798402706	0.317918394731842
CRLS1	1.41544545454545	1.28453558282209	-0.140009299995741	0.465553945031172
ATRN	16.1111909090909	14.9584098159509	-0.107106324545442	0.227850943020698
SMOX	6.74534545454545	8.10737116564417	0.265341862062674	0.665093280000119
SIGLEC1	1.65840909090909	1.94301288343558	0.228495536948785	0.129741569614275
FKBP1A	21.9583181818182	43.5953957055215	0.989408213359683	9.99794817725522e-07
NSFL1C	7.68648181818182	12.7127975460123	0.725886223083999	3.24204375557974e-05
SLC4A11	3.0103	8.2877263803681	1.46106910315056	0.000802820807649448
C20orf194	5.3383	3.38341349693252	-0.657900879933443	0.0592717805385599
ZNF343	1.93085454545455	2.69553190184049	0.481330496364541	0.00518603869058929
EBF4	3.33361818181818	4.18019141104294	0.326480131103765	0.57781760355782
CPXM1	2.47086363636364	6.79502392638037	1.45946323849725	0.0014483015751657
MAVS	19.9756727272727	18.8852190184049	-0.0809865747772163	0.629546273082791
LZTS3	8.09899090909091	7.34662576687117	-0.140660380723356	0.265643717229307
XRN2	21.9580545454545	38.6058374233129	0.814068768589179	2.8305722850411e-05
DYNLL1	45.0183	67.0082202453988	0.573826511135986	0.0012459928749463
TESC	16.9345272727273	15.471763803681	-0.130330039061616	0.0394627539771228
SNX5	7.48870909090909	13.0674871165644	0.803192784509144	9.05617387654513e-05
RPL6	102.068281818182	125.288309815951	0.295717196626908	0.0514133234570997
SIRPG	0.637954545454545	1.25088588957055	0.971424647437306	0.0164192953347267
MAPKAPK5	1.95550909090909	2.77541288343558	0.505158166518807	0.00154393974921972
P2RX7	0.550627272727273	0.709923926380368	0.366588368610932	0.114803929729267
ESF1	7.96655454545454	12.3930883435583	0.637507937097891	0.00480263819225894
RBBP9	6.28902727272727	8.82470552147239	0.488711244831418	0.00906163727972981
ANAPC5	7.00915454545455	9.19878895705521	0.392203504629854	0.00299352703478839
SLC8B1	5.46695454545455	6.95853251533742	0.348045707830065	0.109221728773003
TMEM230	22.6367727272727	28.4479288343558	0.329655329113662	0.056016317313185
DZANK1	0.3957	0.620226993865031	0.648389251784282	0.0371541058947041
KDM2B	2.13142727272727	3.54882147239264	0.735520170392213	0.000129187952566125
TASP1	2.75216363636364	4.29211226993865	0.641121562133524	0.000270027722669071
OAS1	6.32613636363636	17.2991889570552	1.45130784169936	0.000359351076532374
GCN1	18.4186090909091	23.0444147239264	0.323253008697878	0.0635603709968695
RPLP0	283.795663636364	372.738690184049	0.393312032868542	0.0145759376782533
PXN	6.93499090909091	10.7668355828221	0.634628401715264	0.0156055605390396
SIRT4	0.782836363636364	0.571142331288344	-0.454860455726968	0.0626824279351069
KIF16B	4.60349090909091	6.16538588957055	0.421462897770053	0.0382936967109619
TRMT6	2.73830909090909	6.75142760736196	1.30190729389271	1.59526440171737e-06
TBX5	0.468309090909091	0.785343558282209	0.745862872742833	0.0138434071939706
BRAP	4.11679090909091	5.84837975460123	0.506516816928242	5.38483852185596e-05
FUS	14.2845545454545	28.1344386503067	0.977881130979003	7.52358938631573e-07
IGBP1	23.9189090909091	24.6935239263804	0.0459811414657114	1
FXYD5	12.9665454545455	43.9798515337423	1.76204856583648	2.09320786707653e-05
GRAMD1A	9.31655454545455	12.2168981595092	0.391009614753505	0.379860851766238
FXYD3	0.9867	1.93782944785276	0.973758187930304	0.0365953818576585
CDIP1	5.40172727272727	5.07311779141104	-0.0905481431774517	0.390009741650191
CMTM1	0.590063636363636	1.25669141104294	1.09068797210938	0.00190629696118357
KCNH4	0.239163636363636	0.164104294478528	-0.543385058110613	0.187760597601929
GANAB	68.7334909090909	102.871271165644	0.581754997938782	0.000670677122174117
GMIP	6.8639	10.1081226993865	0.558414642419538	0.0444463732365749
RBM41	2.56017272727273	3.76976503067485	0.558233455292671	0.00790495275916441
BIRC5	1.71123636363636	12.4229190184049	2.85989325383112	7.69899915858977e-08
LAG3	0.664381818181818	2.48725889570552	1.90447218630443	0.000820940193458529
MLF2	33.7560636363636	59.4575042944785	0.816712229722143	4.35602154521617e-05
OTUB2	1.10658181818182	1.81759570552147	0.715921206544377	0.0079777710737138
DDX24	12.2905727272727	15.4604521472393	0.331030366794545	0.00603687575248904
ZBTB25	1.2797	1.58496932515337	0.308649280362349	0.141065867966599
NECAP1	2.90343636363636	3.06802208588957	0.0795474544920525	0.852817183545917
ARHGAP4	2.25188181818182	4.38841963190184	0.962570371716106	0.056815891190009
ANKRD24	0.638745454545455	0.391972392638037	-0.704489073388474	0.0124752116247033
DHX32	11.7456090909091	10.5158950920245	-0.159549874364739	0.238762662042123
RCOR1	9.20989090909091	16.2268337423313	0.817125548920468	0.0012459928749463
GPATCH2L	1.88419090909091	2.0560773006135	0.125949356932533	0.439509507977129
LTBP4	51.5627727272727	28.0718319018405	-0.877206631195762	0.0592717805385599
BLVRB	38.7245272727273	39.4726803680982	0.0276068603654753	0.629546468192689
SLC9A1	32.5778	23.8801460122699	-0.44807752320512	0.31048543942202
SPTLC1	10.8715181818182	15.413826993865	0.503671679842394	0.0011178214142337
PAPOLA	13.8071090909091	19.9208588957055	0.52886856894053	0.000367925138718714
CCNK	1.03355454545455	1.7917963190184	0.793792121073048	9.53177831632415e-05
RGS1	1.95151818181818	12.9808294478528	2.73371376228877	1.77219116942876e-05
YPEL3	11.1247454545455	12.5292527607362	0.171528049380102	0.590561285623216
MRPS33	2.62165454545455	3.89013865030675	0.569343981278259	0.0172700080952444
NDUFB2	5.71907272727273	6.20535766871166	0.117733115948171	0.715211391384309
NUDC	20.4039272727273	29.0453079754601	0.509458263686644	0.00154393974921972
ICAM1	5.28866363636364	18.2011042944785	1.78305085729909	0.000367925138718714
STRN4	10.4370727272727	16.0209539877301	0.618242919616344	3.9144262774873e-05
IRAK3	2.83508181818182	2.24988588957055	-0.333538538556196	0.293116427820586
SI	3.19278181818182	7.45534110429448	1.22346039333673	0.173294191397193
MUL1	11.3308636363636	12.9381509202454	0.191373619331487	0.189842850156183
TFAP4	1.47257272727273	3.09875214723926	1.07334847851691	0.000105545256624704
PDCD7	5.49115454545455	6.98044355828221	0.346209196816153	0.0187741784521275
SPG21	12.2855363636364	19.7941932515337	0.688116424443652	1.3388572819884e-05
FETUB	0.8195	2.01563312883436	1.29841721923351	0.0931323885924252
DNAJB11	3.57580909090909	7.98183987730061	1.15845162297003	2.44890852672889e-06
THPO	0.0921272727272727	0.242770552147239	1.39789322435359	0.899117291344578
CHRD	1.21664545454545	0.721743558282209	-0.753350578946945	0.164091818768624
GNPTG	8.34344545454545	8.11531042944785	-0.0399969903426332	0.508159503427122
PABPC4	17.2584909090909	20.1233263803681	0.221562481882966	0.906464393819111
CERS4	7.27494545454545	8.57263067484662	0.236801559557714	0.461781389063356
MCOLN1	3.38544545454545	4.65394049079755	0.459107088252701	0.00387690482946491
USP48	5.46531818181818	6.52287914110429	0.255203408183566	0.0999720073987607
EFNB1	15.8583181818182	45.8941932515337	1.5330718512619	0.000129187952566125
AARS1	11.2076454545455	15.3433674846626	0.453131929972558	0.052157740329069
GLG1	17.9553545454545	18.9472607361963	0.077575147947778	0.128183080317613
KIF4A	1.51258181818182	8.23023312883436	2.44392011449171	4.36139069445221e-07
PLEKHG2	2.96597272727273	6.6241754601227	1.15923555524689	8.38460129507899e-05
DLL3	0.0451363636363636	0.326666257668712	2.85545534308516	0.00204903135199357
NAT14	1.19442727272727	3.64389570552147	1.60916265488748	8.24238320108023e-06
PITPNM2	5.97669090909091	3.92709018404908	-0.6058862048916	0.113387816259019
EXOC1	6.09520909090909	7.17786932515337	0.235879946673246	0.102548729904007
RBM27	2.25356363636364	3.46057607361963	0.61880403016163	0.00019219935156487
OSBPL8	7.33726363636364	10.9120067484663	0.572602412797056	0.00471088566843366
DTX2	4.55007272727273	10.868763803681	1.25622634950204	3.24204375557974e-05
NLRC4	0.310109090909091	0.41400490797546	0.416872051332168	0.0662539334076387
PUS7	2.93708181818182	9.28866687116564	1.66108809753921	7.52358938631573e-07
LAMB4	0.272872727272727	0.184616564417178	-0.56369620698849	0.000376623431040882
NRCAM	1.73628181818182	3.45963435582822	0.99461843687654	0.313444961962436
LAMB1	6.73414545454545	11.9902128834356	0.832290485508086	0.0156056195964766
SLC26A4	0.1668	0.097279754601227	-0.777907794239174	0.0855773579739007
DLD	15.1925	17.0498435582822	0.166399209904546	0.504203547669312
WDR7	3.04178181818182	2.64118466257669	-0.20373150139806	0.340913019957549
TXNL1	4.33358181818182	4.55889754601227	0.0731250442699078	0.852817183545917
ABCC6	1.75288181818182	0.96068773006135	-0.86758926409574	0.0609574920630906
CMTM6	14.1676545454545	24.8917404907975	0.813066170650981	0.000116804250222961
ITGA6	52.8588272727273	84.1784619631902	0.671306732564733	0.0506778206333636
RAPGEF4	1.91838181818182	1.23732147239264	-0.632669510358024	0.279150140578931
FH	25.1335	30.7887625766871	0.29279229587474	0.0690416437918753
SEL1L3	25.7304636363636	20.0292809815951	-0.361366821490098	0.629546468192689
TF	0.456790909090909	0.44479754601227	-0.0383851103170643	0.0181582809572278
CDV3	32.7270545454545	43.2494889570552	0.402199320926513	0.00351236808942296
ALKBH5	19.0313909090909	23.1213478527607	0.280844496986218	0.0681021532017278
NLRP1	1.80389090909091	3.2354736196319	0.842864820519118	0.0552259979916726
SPAG7	7.52458181818182	8.08307423312884	0.103292691393726	0.696830325168036
ORC6	0.646809090909091	3.18613558282209	2.30039579945629	2.50137687662572e-07
ZFHX4	0.357427272727273	0.658108588957055	0.88067593020933	0.526160079930266
ZC3HC1	2.73850909090909	4.04623865030675	0.56319074405658	0.00344331561220445
ESR1	0.212654545454545	0.195425153374233	-0.121895522620077	0.244978842929767
RGS17	0.291781818181818	0.376998773006135	0.369669840741236	0.862528122431334
ANGPT2	0.681018181818182	2.8808717791411	2.08074023002243	4.87486913168908e-06
TMEM101	4.18167272727273	5.93621901840491	0.505464165714182	0.00182811961257103
CD200	1.59238181818182	3.15452085889571	0.986234586530915	0.319419527773805
CMA1	1.58371818181818	0.193609202453988	-3.0320962025401	0.00109287902798251
PSME1	39.7170090909091	79.1572944785276	0.994965319185471	7.55790320735651e-06
HAUS4	2.16953636363636	2.92338895705521	0.430255025172307	0.0200586975263138
JPH4	0.223845454545455	0.182022085889571	-0.298389510511097	0.000648221561831847
OSGEP	2.73261818181818	4.07291533742331	0.575777934007588	0.00358267835748003
SLC22A17	3.52095454545455	2.00482208588957	-0.812492389386658	0.363311561019296
RNF31	0.150563636363636	0.229989570552147	0.611195062967938	0.0219492881258434
SCFD1	1.39236363636364	1.91925950920245	0.46301375457183	0.00168051171115976
G2E3	1.8806	3.90974662576687	1.0558820925324	6.72920598075749e-06
HECTD1	16.1222818181818	16.0867687116564	-0.00318137930734697	0.940843252457239
HNRNPC	22.1315090909091	43.2372245398773	0.966172089186692	3.70760963003879e-07
RPGRIP1	0.101790909090909	0.107640490797546	0.0806121536206033	0.241231724003234
SUPT16H	11.5873636363636	22.3581674846626	0.94824958628996	2.53770310394684e-05
TOX4	8.31131818181818	9.92911595092025	0.256587963882321	0.0653461233024462
GEMIN2	1.28059090909091	2.78465889570552	1.12069094332595	8.98598870646661e-06
TINF2	12.8839454545455	15.7956380368098	0.293951755317142	0.0601097367814425
TBL1Y	0.316763636363636	0.173883435582822	-0.865286221580158	0.0408547605445055
TRPM7	5.13613636363636	5.62107423312883	0.130162361281326	0.446864372291787
WDR76	1.59898181818182	3.77953619631902	1.24105567157872	8.60296790542866e-05
CAPN3	0.341454545454545	0.319670552147239	-0.0951076891736633	0.223116457957123
SNAP23	1.62307272727273	1.87743558282209	0.210035761732428	0.0618151281732838
TBX15	0.137209090909091	0.581892024539877	2.08437540082015	0.00192629515569895
PHGDH	6.31122727272727	8.42877116564417	0.41740173831958	0.683159697989799
COL9A3	2.28555454545455	3.98309754601227	0.801346562010551	0.390009741650191
EZR	171.793718181818	151.247950920245	-0.18376168662833	0.181620922054827
MYL6	55.2610272727273	61.4692374233129	0.153602206033842	0.276412380834197
AGO1	4.69691818181818	5.37809509202454	0.195380801521658	0.520123877558823
CLSPN	0.823172727272727	3.20933251533742	1.9630061835056	3.62248680476902e-06
RFFL	2.37596363636364	3.51599570552147	0.565420552201888	0.0153423135978743
UNC13D	5.78031818181818	8.65741595092025	0.582787567216656	0.476972944568959
MFSD11	3.14713636363636	4.24714294478528	0.432452974696456	0.00638705967031018
DPYSL2	11.8539818181818	12.0187852760736	0.0199193422018333	0.22547509290069
TGFB2	0.556409090909091	1.87354417177914	1.75155209518671	0.00265138617719096
GPATCH2	1.54100909090909	2.7226981595092	0.821161680122292	9.51699629425399e-06
NUP50	9.04082727272727	12.0989460122699	0.420354677721487	0.0104597918095264
CDC45	1.04882727272727	6.38387300613497	2.6056548467731	3.70755309569698e-07
COMT	8.35846363636364	10.6226883435583	0.345839232336232	0.0499511529073478
ADA2	3.16481818181818	5.12331104294479	0.694953862874728	0.322434296309568
VNN3	0.0731363636363636	0.459871165644172	2.65256893990243	0.00663046975371829
ECHDC1	7.53033636363636	8.49112515337423	0.173241428645468	0.356820021134745
LRRFIP2	5.53330909090909	4.58269079754601	-0.271947567298543	0.027696072180672
SEC22C	4.10973636363636	3.6105717791411	-0.186818525134869	0.257759236043416
HDAC6	3.53056363636364	4.47473680981595	0.341904309268951	0.0618151281732838
KRT31	1.45064545454545	1.6618773006135	0.196118909118336	0.276214681483813
CDC6	1.25225454545455	9.37776932515338	2.90471694368526	3.36188184600199e-07
UPRT	3.76740909090909	2.22549141104294	-0.759448766502286	0.000585165233413226
CDC23	4.82468181818182	8.21805950920245	0.768363975931829	4.87486913168908e-06
AAAS	5.06319090909091	8.49171656441718	0.746009335419448	3.91434683213739e-05
CBX5	9.35049090909091	11.0737466257669	0.244029402721436	0.616428967984089
SUCO	6.68547272727273	8.48992515337423	0.344722258777646	0.128183080317613
MSH2	1.23423636363636	3.08146257668712	1.31999656450921	8.00795632726482e-06
MAP3K1	4.57409090909091	6.65390429447853	0.54071607626959	0.0232324363686217
DHPS	0.501309090909091	0.675536809815951	0.430333987072203	0.10254833856966
HOOK2	6.37134545454545	6.9543754601227	0.126322896368482	0.473149664456312
ARCN1	45.2999545454545	52.6135668711656	0.215925256445811	0.11059689811735
EPB41L4B	10.1606909090909	5.39447607361963	-0.913443753055834	0.0100933012482141
TMEM38B	2.56943636363636	5.40801717791411	1.07364781232999	0.000174179771244141
PSMD5	9.69666363636364	14.6800141104294	0.598293010039551	0.000423519276776883
PTGS1	11.0727818181818	6.44395950920245	-0.780998382377462	0.0844583709495832
NUP188	10.8542090909091	20.7013846625767	0.931472663596821	3.70989806304406e-05
CRAT	20.6702272727273	14.187727607362	-0.542910714432471	0.00906163727972981
NANS	5.49570909090909	6.20419386503067	0.174938128810312	0.454288493913011
TBC1D2	9.06571818181818	16.8786472392638	0.896706062828052	0.00130095661957631
WHRN	2.29782727272727	2.58322515337423	0.16890303901305	0.785542437308638
CWF19L1	3.25372727272727	5.14350306748466	0.660657935944911	2.40229566808655e-05
IKZF5	5.14361818181818	4.96463251533742	-0.0510966206370873	0.403794840392144
BLNK	4.27034545454545	2.75396134969325	-0.632844470857045	0.160376179950837
TLL2	0.3095	0.21869263803681	-0.501034754424155	0.520123164633635
CYP26A1	0.130981818181818	0.836470552147239	2.67494818863228	0.00461159146205398
TDRD1	0.255145454545455	0.230515950920245	-0.14645335642123	0.000108084411253197
SORBS1	37.9259363636364	6.96249263803681	-2.44550899790069	9.77833285368475e-05
CRTAC1	1.02417272727273	0.581547239263804	-0.816490755000342	0.0425181612423779
BAMBI	1.4355	11.2151926380368	2.96582916546672	9.53177831632415e-05
IL11	0.106827272727273	1.73122147239264	4.0184383826937	1.32683404704251e-07
WAC	11.1814	13.4981717791411	0.271663182491183	0.00956509414530739
CREM	2.70343636363636	2.87202883435583	0.0872758363555568	0.056815891190009
NUBP2	4.82339090909091	7.07236257668712	0.552144501566101	0.000404164379327389
TPSD1	1.06778181818182	0.860463190184049	-0.31143150706928	0.223040806041406
SMIM24	33.9824	19.4206834355828	-0.807193774456977	0.0437957172102427
HIVEP1	3.65119090909091	5.3882981595092	0.561462579358929	0.0221291142817216
TREM2	0.9978	6.12620736196319	2.61817162613981	2.98883873645394e-05
FKBP5	32.9878363636364	10.2320809815951	-1.68883456864717	0.00190630835389389
SRPK1	5.46382727272727	10.3635165644172	0.923529841876203	0.000626565308888938
BRPF3	12.5336636363636	10.6632558282209	-0.233160175770846	0.11059689811735
MRPS18A	7.44848181818182	10.8834355828221	0.547115740881845	0.153135517047645
PGC	27993.9033	525.408405521472	-5.7355295703577	0.000392754977059844
TMEM14A	20.0221909090909	28.5026987730061	0.509498678733586	0.00281771797737307
EFHC1	0.577681818181818	0.805974846625767	0.48045972655697	0.141902736526203
HSP90AB1	283.326854545455	642.540458895706	1.18131994841926	1.74978279503929e-06
CDC5L	7.19579090909091	12.8146030674847	0.832563620464456	6.30331682206563e-05
ITPR3	32.4600727272727	46.2331220858896	0.510260557640792	0.0360437270854374
ZNF184	1.91674545454545	2.97349202453988	0.633499447565002	0.00119318039162921
DSP	167.795072727273	201.683139877301	0.26539013197673	0.0281363130509827
HNRNPH3	11.8660363636364	16.8488576687117	0.50581267274286	0.00130095661957631
IFT74	1.15292727272727	1.49842576687117	0.378146103554215	0.183651200857902
IL12RB1	0.572427272727273	1.04284171779141	0.865355888062614	0.0079047754657231
ACOT7	6.22614545454545	18.340254601227	1.55860248030616	5.02077387859281e-06
SH3GLB1	15.1034454545455	18.3620895705521	0.28185254392918	0.0844583709495832
CDC7	1.12849090909091	4.01871779141104	1.83234047330254	6.41593479302459e-07
SYDE2	1.54499090909091	1.16323558282209	-0.409455042767655	0.435858681653426
PCSK5	2.75829090909091	3.4066981595092	0.304599505521685	0.347220682366497
SCD	31.1281181818182	81.5606773006135	1.38965539310381	0.000640960140158237
TMED1	1.7756	2.32051717791411	0.386139763499654	0.0129174702936588
ABLIM1	52.7194545454545	31.0012748466258	-0.766007899985793	0.0140839257007008
ERMP1	11.0408090909091	13.8757282208589	0.329717589088721	0.701409436415922
RAB18	12.3271272727273	16.8012435582822	0.446731387578704	0.00638705967031018
NRP1	4.12350909090909	6.6420509202454	0.687756194860773	0.00842716971647136
PRTFDC1	3.32581818181818	4.61226380368098	0.471765731427904	0.244982067962595
TSPAN15	19.4548272727273	22.1579926380368	0.187699017465403	0.955614629677813
MACROH2A2	0.580918181818182	1.47095030674847	1.34034161896925	0.0919524178504678
WASHC2A	6.94946363636364	8.48817975460123	0.288553574507808	0.10651256959208
MAST3	3.21518181818182	4.09405153374233	0.348628938245547	0.147870067814546
MZF1	3.86328181818182	3.83793006134969	-0.00949850141762409	0.504203304857997
OCEL1	5.0288	4.63583374233129	-0.11738535020932	0.443178351099077
MYO9B	9.46111818181818	15.1632993865031	0.680501097428138	0.000174179771244141
KCNK6	7.82674545454545	11.210063190184	0.518309979837433	0.136123011254357
CATSPERG	0.246854545454545	0.272046012269939	0.140189470727429	0.95561455392451
PSMD8	25.7983181818182	43.281509202454	0.746473788045082	9.29110238359221e-05
FBXL19	4.45330909090909	7.82261226993865	0.812772710720284	0.000717657086127687
STX1B	0.248081818181818	0.372161963190184	0.585114607742347	0.211591040312059
HSD3B7	3.46137272727273	6.84624969325153	0.983969608568297	0.00518603869058929
SETD1A	8.56509090909091	12.8385957055215	0.583946943972141	0.00023934692801632
BCL7C	3.72549090909091	5.0726773006135	0.44531684357971	0.021419262964854
MAGEB2	0.0493909090909091	2.56176134969325	5.69674674888866	0.123542588319763
EFNA2	0.732754545454545	2.20520920245399	1.5895136095533	0.0394627539771228
CIRBP	22.5144636363636	13.2129245398773	-0.768902281579984	0.000139276819293194
CBARP	0.819336363636364	1.48837423312883	0.861209568938847	0.0207292507842044
IGFALS	7.0668	0.949622085889571	-2.89563168531457	0.00881877727096786
HNRNPM	20.0257363636364	32.347654601227	0.691805819222222	1.06700485973371e-05
MARCHF2	8.66583636363636	8.65125460122699	-0.00242962762396237	0.729107088526337
NDUFB7	72.7821363636364	85.4007208588957	0.230663848518665	0.396866178829207
TECR	21.3869272727273	27.9613331288344	0.386703925722111	0.00471088566843366
TIMM13	15.9014454545455	23.2229957055215	0.546396174440325	0.0145759376782533
CDC34	11.7299909090909	18.1002239263804	0.625805650419784	0.000206848423116817
MTAP	1.56978181818182	2.55801226993865	0.704459129518129	0.0124753618599593
MISP	25.1390272727273	48.4379282208589	0.946208332310066	0.153135517047645
CEP170B	24.6035636363636	30.7821441717791	0.323226434090744	0.162226448981198
POLR2E	14.3356636363636	20.118227607362	0.488894518621701	0.00244356613841816
POLRMT	10.3817454545455	15.0384085889571	0.534602884158539	0.00175288764514249
CDHR5	14.8451727272727	13.619127607362	-0.124359587115674	0.703702917073811
IZUMO4	0.389709090909091	0.540695705521472	0.472419311594345	0.288877335406577
RASSF7	11.3359545454545	15.1918147239264	0.422388337403832	0.594837742942916
GADD45B	27.4956909090909	13.7412668711656	-1.00069051991835	0.0451052892187667
MADCAM1	0.746318181818182	0.364524539877301	-1.03377489312745	0.00083940963508117
MKNK2	63.2958454545455	42.8563343558282	-0.562602351868919	0.0759215134000541
TRMT2A	2.72785454545455	4.60551288343558	0.755595108929818	5.24743291981368e-06
RANBP1	9.07524545454545	26.0689969325153	1.52232650402646	1.20645914332327e-06
ZDHHC8	7.80642727272727	12.2470073619632	0.64969492639171	0.0019465438246579
MED15	9.08922727272727	14.9391116564417	0.716864808875689	0.000263611102427855
SERPIND1	0.629763636363636	0.305432515337423	-1.04395680132088	0.00819951487203057
SNAP29	7.38740909090909	7.50800061349693	0.0233602963893151	0.819013245569811
CRKL	15.5327636363636	26.2495141104294	0.756976176896859	0.000571941087964357
LZTR1	1.00278181818182	1.56226564417178	0.639632043521437	0.000276590521481997
MMP11	0.626690909090909	34.4940190184049	5.78244835655272	5.84374852841008e-08
SMARCB1	2.85445454545455	4.68868588957055	0.715968542495133	0.000108260579304514
P2RX6	0.0907181818181818	0.10948773006135	0.271305569619354	0.260367258114547
SLC7A4	0.629845454545455	0.942852760736196	0.582034614743254	0.577817386944487
BCL2L13	8.14626363636364	9.12065889570552	0.162999546668666	0.586299033348823
DDTL	1.00984545454545	0.869338650306749	-0.216144329108544	0.238762662042123
OSM	0.171172727272727	0.966861349693252	2.4978561611701	5.38473296042495e-05
CABIN1	10.9060909090909	13.3495539877301	0.291657455494242	0.139403295876666
TBC1D10A	1.87889090909091	2.01897484662577	0.103741632588551	0.379861123125476
SUSD2	4.07729090909091	2.99799877300614	-0.443611101970264	0.23265603690973
SF3A1	18.1543	22.5106343558282	0.310295409646883	0.00615163328323785
GGT5	3.18475454545455	3.80450613496932	0.256527003085334	0.090177391181975
RNF215	0.432809090909091	0.622970552147239	0.525433166113194	0.00480259012120715
SEC14L2	1.544	2.61064846625767	0.757735453750056	0.0333906273488173
SPECC1L	3.58622727272727	4.05402085889571	0.176886591709805	0.363311561019296
PPIL2	5.20673636363636	6.78419079754601	0.381797385027265	0.0156056195964766
YPEL1	0.671945454545455	0.333520245398773	-1.01056978761018	0.00111779216233836
SNRPD3	12.1636909090909	14.0002214723926	0.202868587941912	0.179607345633606
PES1	8.87640909090909	15.5314883435583	0.807148021904845	3.15542683073889e-05
GGT1	0.2557	0.153128220858896	-0.73971197087554	0.151363351875505
PRODH	0.263527272727273	0.959477914110429	1.86429732222037	0.00144829249830301
PPM1F	2.94815454545455	3.36771595092025	0.191958305765534	0.20268473555216
CRYBB3	0.3316	0.718449693251534	1.11544313406961	0.00354730810777738
CYTH4	0.846272727272727	1.54268650306748	0.866250335568764	0.040058555319546
ESS2	1.9714	2.91807668711656	0.56579726675204	0.00017852946147639
MFNG	2.49455454545455	2.51663558282209	0.0127141092103462	0.446864372291787
CARD10	6.40229090909091	9.89298773006135	0.627818055702742	0.027696072180672
SLC25A1	27.4297636363636	43.657790797546	0.670496937434497	0.000598673582374695
GRK3	1.73255454545455	2.20459570552147	0.347613335357848	0.473149664456312
PLA2G3	0.840472727272727	1.38942699386503	0.725217120544246	0.233865534054512
GGA1	5.66538181818182	7.00030981595092	0.305245583795465	0.0143280688986397
HIRA	1.93564545454545	2.77818159509202	0.521326180403148	0.00190630835389389
SH3BP1	1.11646363636364	3.59882331288344	1.68858901092043	4.47358652512262e-05
LGALS1	45.4263818181818	156.46007607362	1.7841922661837	8.1714039222507e-05
HPS4	3.26370909090909	4.41261595092025	0.435121719645931	0.0122593741175857
SRRD	2.69710909090909	3.05753006134969	0.180952807323589	0.250038566518653
PATZ1	5.38906363636364	6.90999509202454	0.358650063121051	0.139403295876666
TRIOBP	8.52969090909091	7.47500674846626	-0.190418581683825	0.316422991038329
TFIP11	4.11882727272727	5.36209202453988	0.380562352581229	0.00663056261361977
GCAT	5.38728181818182	5.05071963190184	-0.0930685778319171	0.421430377987704
CRYBB1	0.113272727272727	0.139357668711656	0.298991850064127	0.059686342080897
ANKRD54	2.87760909090909	4.50798466257669	0.647611984728395	3.42199417733281e-05
EIF3L	30.0992818181818	23.2209110429448	-0.374304488450083	0.0190883726680255
SNU13	18.8527909090909	28.810136196319	0.611798369240976	0.000108260579304514
MICALL1	34.2444545454545	24.4657858895706	-0.485104755104774	0.149609623550606
POLR2F	2.37458181818182	3.97700797546012	0.744009989010864	4.12962669286201e-05
SOX10	2.05737272727273	1.53674171779141	-0.420928475988799	0.00276116684926342
CCDC134	2.75038181818182	3.07711840490798	0.16194804561716	0.10651256959208
DEPDC5	0.776454545454546	0.88790981595092	0.19351168097486	0.122094274573656
PICK1	4.00500909090909	4.58573742331288	0.195348232006276	0.223116721519883
TTC28	3.50029090909091	1.9042263803681	-0.878269828464248	0.0536736333684951
SLC16A8	0.476327272727273	0.892801840490798	0.906386846836626	0.10254833856966
CENPM	1.5089	6.16268588957055	2.03006206254185	2.76425977492942e-06
SEPTIN3	0.309	1.04979141104294	1.76442395593605	0.0294934022042961
SLC5A1	5.32256363636364	7.49436993865031	0.493685900451493	0.0779867826551948
KDELR3	15.1949090909091	20.8136294478528	0.45394051845837	0.227850943020698
CYP2D6	0.609263636363636	0.945659509202454	0.634254189120091	0.0626827270949335
DDX17	59.7529545454545	53.8932901840491	-0.148904384463624	0.211591040312059
DMC1	0.129372727272727	0.46110490797546	1.83356150319584	0.000304365852095161
TCF20	8.10923636363636	14.0551766871166	0.793463620685155	0.000334736651025222
HSCB	3.43323636363636	4.02521901840491	0.229498100539884	0.207103017521573
CBY1	3.48995454545455	4.09158895705521	0.229452972215002	0.230244577391228
TOMM22	13.1267727272727	22.3478938650307	0.767626606618099	5.52855577698003e-05
RSPH14	0.190609090909091	0.23748036809816	0.317191325640763	0.852817100683638
XBP1	101.912345454545	63.2784447852761	-0.687542779458836	0.0268333858537292
RTCB	18.2252454545455	23.048772392638	0.338751668243554	0.00873927885194367
JOSD1	13.1628727272727	21.6994748466258	0.72118574414832	0.000319213315241986
FBXO7	7.89512727272727	9.01232392638037	0.190936645604663	0.109221930577218
GTPBP1	9.41082727272727	11.9347754601227	0.342777968041923	0.0281363130509827
RAB36	1.5289	2.97894662576687	0.962308226686461	0.0166987663295526
TIMP3	94.7565181818182	48.1908588957055	-0.975465673714043	0.366584866998597
SBF1	19.2261545454545	20.0000073619632	0.0569302953115081	0.582051101395395
SUN2	12.9176818181818	12.1863705521472	-0.0840786757381782	0.696830325168036
CYB5R3	43.9861818181818	46.8530349693252	0.091092128643691	0.194055211636775
DNAL4	3.22675454545455	4.32451533742331	0.422454615981572	0.037154213838388
C22orf31	0.206327272727273	0.125117791411043	-0.72164758055705	0.21584801365822
LMF2	19.7381636363636	30.9074110429448	0.646965038830357	0.000980151743780685
RHBDD3	4.02148181818182	6.78477423312883	0.754573612637922	0.000116804250222961
PACSIN2	22.0693909090909	18.3673533742331	-0.264903055672512	0.0833505547873268
RASL10A	0.2303	0.347416564417178	0.593152130576754	0.733758370368474
HMGXB4	3.62492727272727	7.00587607361963	0.95061341816343	9.38819163122549e-07
TOM1	8.00047272727273	8.54482760736196	0.0949661380546032	0.029034912896875
CHKB	0.124927272727273	0.208087116564417	0.736099180901968	0.0138433531043445
BIK	5.6663	13.4098680981595	1.242816154942	0.00559688602358581
HMOX1	7.34785454545455	10.8635680981595	0.56410305578926	0.0425186324406011
MCAT	4.30688181818182	5.76775582822086	0.421366354676335	0.00858197485782397
THOC5	3.15662727272727	4.53541411042945	0.52285036285005	0.00592405038441522
MCM5	4.73360909090909	14.4301957055215	1.608078390097	8.48356205170651e-06
APOBEC3H	0.256281818181818	0.469318404907975	0.87283590776784	0.187761854470807
TSPO	70.2755272727273	76.4846779141104	0.12214839024989	0.111985295254961
RASD2	2.48669090909091	3.18542331288344	0.357257911389036	0.000877600020049106
TTLL12	25.1037090909091	33.2061705521472	0.403550816818516	0.0124753618599593
CBX7	6.08538181818182	2.3079282208589	-1.39874943026506	9.53177831632415e-05
PDGFB	3.72790909090909	7.77341595092025	1.06018203732476	0.00190629696118357
ACR	0.0809181818181818	0.125232515337423	0.63007338296684	0.0962028818326535
CABP7	0.0612	0.128496319018405	1.07012347368465	0.985197968667532
RPL3	295.263272727273	247.34183803681	-0.255495620167406	0.0779867826551948
RBFOX2	8.8061	9.4179226993865	0.096905654031624	0.220776313671269
SYNGR1	3.50961818181818	2.24733987730061	-0.643095757918787	0.0406619697545465
TAB1	5.32478181818182	6.28026687116564	0.238103453306624	0.0514133234570997
ASCC2	12.3380727272727	13.4670588957055	0.126317756031624	0.11059689811735
MTMR3	0.945072727272727	0.725884049079755	-0.380686240890639	0.00538787481913342
MIEF1	5.34168181818182	7.15309018404908	0.42127258753745	0.00254553712926272
APOL4	1.77456363636364	2.38898159509202	0.428931428410826	0.35040176811224
APOL1	21.6287090909091	43.6923257668712	1.01443234264451	0.00592405038441522
PNPLA3	0.442927272727273	0.550698159509202	0.314191954646158	0.0192469804424193
MYH9	139.441036363636	223.632680981595	0.681475837418164	0.00259796881442184
SAMM50	6.48886363636364	5.85179263803681	-0.14908720049279	0.752463512661027
TXN2	27.9540090909091	30.496072392638	0.125568243625896	0.454288493913011
FOXRED2	5.92869090909091	12.1337993865031	1.0332458747289	0.000334736651025222
GRAP2	0.313218181818182	0.413030061349693	0.399078827163988	0.764228559373607
EIF3D	39.8621545454545	50.6558006134969	0.345707792194456	0.0184645172955329
SGSM3	0.3054	0.177053987730061	-0.786510724683281	0.0517833460664068
PVALB	0.243345454545455	0.203098773006135	-0.260824302926229	0.99505544076167
KIAA0930	6.59154545454545	15.7194030674847	1.25385776891725	4.84460273798776e-05
NCF4	1.39249090909091	2.25038404907975	0.692503322923912	0.0769483325520254
CSF2RB	2.42782727272727	3.35853987730061	0.468168373712168	0.516119992822024
SLC25A17	3.71305454545455	5.96201533742331	0.683193577896492	1.19557775827841e-05
FAM118A	3.51234545454545	4.24636625766871	0.273794064749733	0.304621902439695
KCTD17	1.86648181818182	4.84078957055215	1.37492092641813	0.000108260579304514
ST13	45.4570545454545	54.1278521472393	0.251866935755124	0.162226448981198
IL2RB	2.0791	4.71958773006135	1.18270169118657	0.00207196217519763
RBX1	9.49947272727273	14.8035061349693	0.640019567983649	0.000119790717480815
EP300	13.6560727272727	16.8603196319018	0.304089239867781	0.0323771600676556
L3MBTL2	3.5676	4.67826809815951	0.391020671705099	0.00281770229937485
CHADL	1.73004545454545	0.956536809815951	-0.854917550076199	0.000385650080799589
RANGAP1	13.8084363636364	26.7015877300613	0.95137556871528	4.59415672289205e-05
ZC3H7B	11.9194636363636	12.821518404908	0.105247807637439	0.524144671354279
PHF5A	8.116	16.0531049079755	0.984011592692777	1.06457345390749e-06
ACO2	13.0825818181818	8.13344171779141	-0.68570940933184	9.77833285368475e-05
TRMU	1.80361818181818	3.31419938650307	0.877766440957075	1.16211438505599e-05
PMM1	3.9865	2.32503251533742	-0.777871776802083	0.00064095556705239
DESI1	9.90908181818182	11.8874564417178	0.262616767062049	0.0272617844876503
CERK	13.3941090909091	12.1959226993865	-0.135199712168701	0.164092539203304
BRD1	9.2994	10.6468055214724	0.195211086435406	0.211591040312059
ZBED4	5.48407272727273	8.11625828220859	0.56556707283851	0.000858322542858015
MLC1	0.0987909090909091	0.259229447852761	1.39177942052398	0.0129169563925753
HDAC10	0.138181818181818	0.22559018404908	0.70713649418388	0.00663050070694174
KHNYN	9.98870909090909	8.75579693251534	-0.190059745309898	0.350402042480613
FKBP3	6.7043	12.9592067484663	0.950818799055757	4.08113650978553e-06
SDR39U1	0.613781818181818	0.79741226993865	0.37759989448922	0.0412727244722447
CTSG	1.73629090909091	0.409349079754601	-2.08460512905814	0.00289708724104219
GZMH	0.856545454545454	2.20090797546012	1.36149711104183	0.279150140578931
GZMB	1.50036363636364	5.35626871165644	1.83591613657583	0.000498263906374759
RBM23	3.84684545454545	4.73485214723926	0.299643504999622	0.0153423719264567
PRMT5	4.48781818181818	8.30875889570552	0.888618765197028	0.000108260579304514
COCH	0.196481818181818	2.08729754601227	3.40916855129541	0.000443726883949966
AP4S1	0.718209090909091	1.05801411042945	0.558883048888601	0.0431531228833587
POLE2	1.13426363636364	3.78703006134969	1.73931086915901	6.01831709409211e-07
VCPKMT	3.65737272727273	5.13678773006135	0.490058796772739	0.00194653223446795
SOS2	9.01925454545455	8.41241779141104	-0.100487696201312	0.37651465526986
CDKL1	1.12354545454545	1.22682147239264	0.126866830778938	0.528180857600115
PYGL	7.2015	17.6842368098159	1.29609461684935	0.00387690482946491
PSMC6	6.32759090909091	10.5648705521472	0.739546855585396	3.62248680476902e-06
GNPNAT1	6.81990909090909	8.24379202453988	0.273555600522049	0.147870067814546
DDHD1	1.05518181818182	1.56099202453988	0.564971555415496	0.0374361267228857
CDKN3	1.61191818181818	9.94317791411043	2.62492850460861	8.82914300297468e-08
CNIH1	14.2651363636364	21.0141693251534	0.558868890899302	0.00102419563575912
CGRRF1	1.51695454545455	1.59115705521472	0.0688983871391378	0.990131743294027
ATP6V1D	9.45680909090909	11.4961220858896	0.281721910284573	0.0138434612836909
CCDC198	0.160445454545455	0.478932515337423	1.57773946696454	0.223977790163327
PLEK2	8.9919	25.6025355828221	1.50958880024068	0.000980151743780685
PIGH	3.48099090909091	3.8603263803681	0.149224782349993	0.577817386944487
PSMA3	14.0500636363636	29.2293754601227	1.05684233881596	4.80563380358562e-07
VTI1B	7.63595454545455	7.07016809815951	-0.111063998317307	0.0987031484210177
TIMM9	8.61718181818182	13.0589478527607	0.599750635523724	0.000174179771244141
GSTZ1	1.79878181818182	2.07055398773006	0.202996613455049	0.586299033348823
KIAA0586	1.00822727272727	1.40798834355828	0.481814505107912	0.00727616756185525
TMED8	4.06015454545455	5.30168650306748	0.384916720831138	0.0635603709968695
SAMD15	0.206727272727273	0.574834355828221	1.47541755870161	0.000248185382854892
AHSA1	15.4954181818182	30.3179687116564	0.96833140681033	1.67603342300942e-05
DAAM1	4.67726363636364	5.12038773006135	0.130588309965336	0.544482180454935
SPTLC2	12.8180272727273	12.9884331288344	0.0190531559114584	0.57781760355782
RIN3	2.84134545454545	4.43673742331288	0.642924926590106	0.0143280688986397
LGMN	23.1763272727273	28.1956773006135	0.282822036822227	0.265643717229307
ALKBH1	3.38255454545455	4.34985582822086	0.362854386418425	0.00143289422784308
SNW1	10.7505090909091	18.4442957055215	0.778769720518875	2.03977743235117e-06
CHGA	36.9222363636364	6.27613128834356	-2.55654250203367	6.30295258266833e-05
ITPK1	13.5443181818182	17.2241699386503	0.34674668833798	0.194055211636775
DHRS7	18.8331090909091	10.7589926380368	-0.807728183981216	0.0344311143933866
PPM1A	5.52201818181818	5.68991472392638	0.0432113925311848	0.88689365918754
SIX4	1.11960909090909	2.54393865030675	1.18406877262255	0.0709530572098285
GALNT16	0.587872727272727	0.186050920245399	-1.6598063232651	0.0023938852197188
ASB2	2.43029090909091	1.29847791411043	-0.904307541367087	0.565204608814412
CEP128	0.377063636363636	0.883047239263804	1.22768259283917	1.1955640823144e-05
ERH	17.2641181818182	41.5549834355828	1.26724485501708	2.05046690815924e-07
HIF1A	28.0540272727273	67.2146871165644	1.26056862090525	1.58486075907149e-05
SUSD6	15.7415090909091	16.707681595092	0.0859377005749047	0.857669838809719
SRSF5	19.2416363636364	21.5066042944785	0.160548258532909	0.356819747276315
SLC10A1	0.204681818181818	0.100469938650307	-1.02661905300019	0.039462080351939
EIF5	22.5212636363636	29.1484423312883	0.372131011778152	0.00827494009100077
SERPINA4	9.63050909090909	2.69309018404908	-1.83834952180426	0.0116423609618991
DICER1	7.03626363636364	8.89524478527607	0.338224768026463	0.0536736333684951
MTHFD1	3.41159090909091	6.20021165644172	0.861872805091249	4.02066036350587e-05
ZC3H14	1.81186363636364	2.50876748466258	0.469504386347127	0.000877600020049106
TELO2	5.45386363636364	9.80060245398773	0.845591807211371	2.83060200651457e-05
PCNX1	4.28495454545455	4.93981349693252	0.205176673372556	0.0999720073987607
BDKRB1	0.933436363636364	1.32256441717791	0.502714416140002	0.126639184510062
GSKIP	8.97292727272727	11.5421895705521	0.363266308321267	0.117677870704438
VRK1	3.42635454545455	6.39438957055215	0.900132197814689	0.000206848423116817
PSMC1	2.93052727272727	5.07822147239264	0.793163051727248	1.12954617634808e-05
PAPLN	2.10177272727273	2.93578404907975	0.482139176469033	0.165974273885799
RPS6KA5	1.27196363636364	0.808026993865031	-0.654582031407255	0.00215966860471372
PPP4R3A	11.9256636363636	15.5146337423313	0.379560088022393	0.00581312888950492
C14orf93	1.40838181818182	1.90243803680982	0.433810957680981	0.0092267238353492
PSMB5	27.4203454545455	53.300663190184	0.958906736749874	5.9879940558244e-06
YY1	13.7052	19.3177797546012	0.495205909236774	2.68035050986151e-05
ACIN1	13.3880727272727	17.6110521472393	0.395532810276003	0.00111782872728689
CCNB1IP1	5.53818181818182	9.9516226993865	0.845519370845556	0.000498263906374759
TRIP11	8.56516363636364	6.05268834355828	-0.500904741323993	0.013143627037108
APEX1	37.0321727272727	65.5420736196319	0.823642120730613	5.38483852185596e-05
PABPN1	2.73470909090909	3.77767239263804	0.466110221562191	0.00783280067174634
EFS	4.90113636363636	10.4396288343558	1.09088222759747	0.144437377428686
ARHGAP5	6.95991818181818	7.9945490797546	0.199946316612316	0.473149664456312
[truncated: 12,247 more rows]
