# Supplementary material for: The possible molecular mechanism underlying the involvement of the variable shear factor QKI in the epithelial-mesenchymal transformation of oesophageal cancer
Source: PLoS One. 2023 Jul 10;18(7):e0288403. doi: 10.1371/journal.pone.0288403 (PMC10332600; doi:10.1371/journal.pone.0288403)
Supplement: S1 File — (ZIP) [file pone.0288403.s001.zip › supporting information/TCGA-ESCA/Difference analysis/diff.xls]

gene	conMean	treatMean	logFC	pValue
DPM1	19.8156818181818	39.2045871165644	0.984379857729877	1.03169488969629e-06
C1orf112	0.625781818181818	2.04272147239264	1.70676085679773	3.1489153855056e-07
FUCA2	11.8706454545455	17.2341398773006	0.537870916152243	0.0309063228663762
NFYA	6.63882727272727	11.3551196319018	0.774342583844898	0.00164536408857119
STPG1	0.909318181818182	1.47344294478528	0.696334092027145	0.00114242783691362
NIPAL3	5.7517	4.69444049079755	-0.293035209135469	0.0169823421620833
LAS1L	2.13460909090909	3.59802515337423	0.753233377780997	4.90915848141053e-05
ENPP4	10.2242636363636	5.60943619631902	-0.866069264146463	0.0190883726680255
ANKIB1	6.80062727272727	15.0965779141104	1.15048182894006	6.92789141809143e-06
CYP51A1	0.836309090909091	1.41730736196319	0.761044509147727	0.018464450594257
KRIT1	0.951318181818182	1.76434049079755	0.891129149228908	0.00380131906714104
LAP3	15.4511272727273	24.0194085889571	0.636488532010416	0.00344331561220445
WNT16	0.0734636363636364	0.209160736196319	1.50950983859347	0.0467872531647307
MAD1L1	0.0638545454545455	0.139942944785276	1.13197752912884	0.00159383079655746
SNX11	3.90244545454545	5.21125153374233	0.417251424203249	0.000733991389063216
M6PR	9.42294545454545	15.0676349693252	0.677202990190274	0.000423519276776883
CYP26B1	0.696072727272727	2.89143803680982	2.05447723051725	0.000367925138718714
ALS2	2.72877272727273	3.64177423312883	0.416389246041831	0.013143627037108
NDUFAF7	2.48149090909091	3.40297607361963	0.455589838375646	0.00324350716561966
RBM5	7.27366363636364	5.60025705521472	-0.377189162007721	0.00922676374523259
ARF5	21.1805090909091	32.6494521472393	0.624321517669348	0.000820940193458529
POLDIP2	29.5175909090909	41.6022079754601	0.495085119271801	0.00141765591535725
PLXND1	6.68732727272727	13.169582208589	0.977707949747545	0.00190630835389389
AK2	7.03763636363636	10.7101779141104	0.605819569157712	7.18010376464851e-05
FKBP4	16.3712818181818	25.2794889570552	0.626800014128666	0.0203915700214642
KDM1A	10.4203909090909	19.5024803680982	0.904248221061754	4.35602154521617e-05
CAMKK1	1.01429090909091	1.92144539877301	0.921720488779938	0.00220478006387037
RECQL	3.29500909090909	6.63608711656442	1.01005038006131	9.53177831632415e-05
VPS50	2.04282727272727	3.89028404907975	0.929308272467284	0.000263611102427855
HSPB6	43.8986090909091	4.28195460122699	-3.35783382433289	0.00211540479744162
ARHGAP33	1.27809090909091	2.61132331288344	1.03079063439175	0.00299352703478839
NDUFAB1	28.2410545454545	38.0558110429448	0.430322805974379	0.0255828894649886
PDK4	96.4322636363636	11.1124834355828	-3.1173346455413	0.000113888097299329
ARX	0.424163636363636	0.288739877300614	-0.554850574496402	0.0333210426968771
SLC25A13	6.91227272727273	12.9532417177914	0.906081150349725	0.000385650080799589
CDC27	6.14068181818182	11.2280803680982	0.870640539163016	4.7330302481399e-06
CALCR	0.0166909090909091	0.152253987730061	3.18934557457247	0.00668864440522416
HCCS	8.0169	11.6356889570552	0.537440252439789	0.00198755764654557
DVL2	4.24648181818182	8.47620858895706	0.99715101817133	0.000228016134349891
PRSS22	6.50082727272727	20.5610779141104	1.66122067247134	0.00130095661957631
UPF1	16.5420272727273	21.2071791411043	0.3584166827588	0.00427548947486845
SKAP2	6.54664545454545	9.7561509202454	0.57555622642704	0.0136066292728078
MCUB	2.3082	5.12548773006135	1.15092105934704	0.00019219935156487
HOXA11	0.457618181818182	1.26062944785276	1.46192799039426	0.0011299925994488
POLR2J	12.0633363636364	29.4028343558282	1.28532626437568	2.10307349946705e-06
DHX33	3.31087272727273	6.08593619631902	0.878267655626778	2.6080994437253e-05
LIG3	2.07851818181818	3.2134	0.628545208877238	0.00140254947279493
RPAP3	3.28313636363636	6.6143472392638	1.01052411309615	1.32463719426625e-06
ACSM3	3.32208181818182	1.29390306748466	-1.36035806313914	0.00239398133835533
CIAPIN1	8.65086363636364	12.594381595092	0.541864212364359	0.00182811961257103
MSL3	2.40867272727273	3.52116503067485	0.547814461203225	0.00116755689254604
TSPOAP1	1.56089090909091	0.919676687116564	-0.763171035541704	0.0178585796793949
GCFC2	2.92252727272727	3.78426441717791	0.372796409448502	0.0382936967109619
WDR54	1.33447272727273	4.39346625766871	1.71908979260976	1.97831341467673e-06
CROT	3.34689090909091	4.55271840490798	0.443906700854003	0.0406619697545465
RHBDD2	26.6866090909091	52.0484349693252	0.963738781734255	1.2652837239826e-05
PDK2	4.96678181818182	3.90810797546012	-0.345841045693945	0.0471312637715654
ITGA3	17.5601818181818	44.6630607361963	1.34677433906499	0.000350964143328002
LAMP2	20.8264181818182	28.2839337423313	0.441568045051731	0.013143679093009
ITGA2B	0.0809727272727273	0.182481595092025	1.17224298716803	0.00889888260553575
REX1BD	3.65332727272727	6.41931411042945	0.813208157655682	4.35602154521617e-05
YBX2	0.413354545454545	2.34937423312883	2.50682488275791	0.00701148391851793
ABCC8	0.599163636363636	0.127192024539877	-2.23594185776073	8.02233886041779e-05
TMEM132A	7.14603636363636	13.3962674846626	0.90661592747018	0.041891933884332
TAC1	0.270609090909091	0.107105521472393	-1.33717745098812	0.0130577033298673
TNFRSF12A	11.3643545454545	36.0422975460123	1.66517523328631	6.81637657173241e-05
DLX6	0.0466727272727273	1.05585950920245	4.49969430262892	0.00946413817679056
RALA	14.1017909090909	21.863145398773	0.632622578396894	0.00380135897729862
ETV1	0.643027272727273	1.97669938650307	1.62014165182262	0.00615163328323785
AGK	1.83152727272727	2.72561656441718	0.573535436330031	0.00132926131586844
PHTF2	1.73204545454545	3.87185214723926	1.16054707048195	6.14051970190309e-05
CCL26	0.231509090909091	1.60856625766871	2.79663461104049	0.000492530741734855
GGCT	6.95417272727273	18.0828098159509	1.37866806363519	3.96151705770356e-06
DBF4	1.84632727272727	6.99258466257669	1.92116751409546	1.37233792255822e-07
GTF2IRD1	6.43386363636364	10.5332245398773	0.711189892761538	0.00265138617719096
PAF1	13.2810727272727	18.458372392638	0.474903666298861	0.00023934692801632
ELAC2	8.04098181818182	10.8763208588957	0.435747044689748	0.00462072281136905
ARSD	13.1857909090909	6.42440306748466	-1.03734979382801	0.0129174702936588
PNPLA4	5.29657272727273	3.57639079754601	-0.566554741039616	0.0106474169563839
PRSS21	2.04238181818182	6.47210858895706	1.66398321382482	0.0221291142817216
MARK4	5.99800909090909	8.31527668711656	0.471280560508686	0.0349616641355744
CCDC124	14.0080454545455	24.0335656441718	0.778795033770013	2.03611278485866e-05
NOS2	2.8495	6.51681595092025	1.1934584579992	0.00565022802618988
ST7L	1.0924	1.40230736196319	0.360301379048808	0.0100034524071676
RPUSD1	5.90531818181818	9.45921656441718	0.679705906035171	0.000612471715035879
RHBDF1	5.21720909090909	9.32644785276074	0.838049455411684	0.000717662119895135
CACNA2D2	1.39466363636364	0.498680981595092	-1.48372812770082	0.00220472871347387
BAIAP3	1.15134545454545	0.728754601226994	-0.659815778352994	0.0022507536492045
TSR3	14.3124272727273	18.8763141104294	0.39930872157999	0.0251774143496149
PIGQ	2.91628181818182	3.83746687116564	0.396024152893098	0.0126947126370428
SELE	0.608654545454545	2.5190963190184	2.04921075140199	0.00675535431442054
NOX1	0.194772727272727	3.11979141104294	4.00158598815827	9.77833285368475e-05
E2F2	1.53615454545455	3.57374539877301	1.21811349109206	0.00100194967127627
PSMB1	34.4152181818182	62.456945398773	0.859815356528305	3.70989806304406e-05
JARID2	5.26116363636364	8.62361963190184	0.712911623048708	0.010647372477227
CAMK1G	0.05	0.185342331288344	1.89019242354036	9.90358471933752e-05
SYPL1	47.6281636363636	75.670245398773	0.667911198945015	0.0019465438246579
SPAG9	7.99256363636364	11.7507895705521	0.556027468199424	0.00337550101855743
CELSR3	1.59516363636364	2.76150797546012	0.791751866747178	0.0126947126370428
AASS	3.38467272727273	2.11235153374233	-0.6801663972534	0.0492331123807007
SS18L2	2.73934545454545	4.31635521472393	0.655982382872755	0.000717662119895135
NFIX	35.5700181818182	22.693836809816	-0.648361168122753	0.00265138617719096
ST3GAL1	11.9865636363636	9.92095644171779	-0.272867002346726	0.0360437270854374
MMP25	0.332936363636364	0.681525153374233	1.03352045259572	0.00109370583976499
IL32	10.0493909090909	26.8575601226994	1.4182201862748	0.000245208434237993
MAPK8IP2	0.633118181818182	2.75374969325153	2.12085069679391	0.00337550101855743
MED24	10.4593272727273	19.4520116564417	0.895129298490002	0.00229760404505673
RPS20	68.9186	97.0341503067485	0.493599185151577	0.0158728332777333
UBE3C	10.8237181818182	15.2662447852761	0.496149048067997	0.00889915438447201
MASP2	0.734945454545455	0.473401226993865	-0.63457373605543	0.00471088566843366
POMT2	1.4285	2.54796993865031	0.834847220277557	0.000116804250222961
VTA1	5.51757272727273	9.44591533742331	0.775656864016438	0.000187535427511408
BAZ1B	11.9818818181818	22.3941619631902	0.902268169669434	3.311373359609e-06
ETV7	2.63211818181818	5.83656748466258	1.14889589475254	0.000182979584734554
SPRTN	1.70236363636364	3.0637282208589	0.847749084093672	2.27378040361296e-05
EEF1AKNMT	5.894	9.1124509202454	0.628592078628223	0.000290167006892729
DYRK4	1.15422727272727	1.63309447852761	0.50068093143689	0.0377202947559258
ZNF207	7.29501818181818	11.7663098159509	0.689678450152555	1.64525236284256e-06
STARD3NL	3.49106363636364	5.73384171779141	0.715835424560842	0.00395381204174842
CD9	39.4094	79.6118834355828	1.01444400885072	0.0050876798627438
NCAPD2	12.2502	32.6346644171779	1.41359990087969	1.67603342300942e-05
SEMA3G	2.92958181818182	1.42326012269939	-1.04149538180729	0.021419262964854
NISCH	11.929	9.0977018404908	-0.390899048963876	0.00427548947486845
ZNF200	0.993927272727273	1.5394263803681	0.63118067893797	0.0012459928749463
CD4	3.64631818181818	7.81097914110429	1.09906294990796	0.0087392405595849
LRRC23	1.17577272727273	1.83077055214724	0.638841772307807	0.0457722979373658
FMO1	0.260872727272727	1.22980245398773	2.23700855896364	0.00211539238774729
ELOA	17.8759363636364	13.1126644171779	-0.447057951427651	0.0133733837180472
LYPLA2	24.2048363636364	33.205063803681	0.456107929792471	0.027696072180672
SLC6A7	0.0366	0.22679754601227	2.63148947653878	0.000633597896740439
TSPAN9	3.69923636363636	6.32239202453988	0.773243008607765	0.0299581053490226
APBA3	2.34235454545455	3.20872085889571	0.454038825730714	0.00549150972866748
MKS1	0.735745454545454	1.24123190184049	0.754494052954512	0.000311706826742218
ANOS1	0.571254545454545	2.08682576687117	1.86910450731179	0.00688238066360517
AKAP8L	3.26964545454545	4.57500122699386	0.484637925392662	0.000626565308888938
UTP18	6.25942727272727	14.0205601226994	1.16344142221059	7.06004070612286e-07
RNF216	5.29121818181818	8.08552147239264	0.611740914649276	0.000319213315241986
PTBP1	31.8830272727273	60.0792312883436	0.914077734948918	2.10307349946705e-06
DPF1	0.198409090909091	0.921014110429448	2.21474512924185	5.0407743201913e-05
SYT7	0.897045454545455	4.61329693251534	2.362545158245	0.00144829249830301
PLAUR	3.13686363636364	15.529618404908	2.30762766035251	1.06457345390749e-06
ANLN	3.51200909090909	21.0008441717791	2.58007883669059	4.96318452319349e-07
WIZ	9.35768181818182	12.8191042944785	0.454072380638135	0.0190883726680255
QPCTL	2.04183636363636	3.13857423312883	0.620242081024427	0.000276590521481997
PPP5C	4.99575454545455	7.72335398773006	0.628524901252299	8.60304786505502e-05
ZBTB32	0.174845454545455	0.426501226993865	1.28646960121074	0.00508765470717279
TYROBP	10.7879727272727	35.9004226993865	1.7345770512938	0.000521778264587096
TMEM159	7.73263636363636	12.0519858895706	0.640238613626662	0.022129190142098
GABRA3	0.0554363636363636	1.35572760736196	4.61209090464231	0.000551957010449262
BRCA1	1.303	4.95366871165644	1.92666030425192	2.76425977492942e-06
ERCC1	4.70476363636364	6.91251717791411	0.555088915606756	0.00387690482946491
SEMA3B	11.0042181818182	6.0066282208589	-0.873429373122133	0.00453212546751566
PRICKLE3	4.38906363636364	8.99147668711657	1.03464488395199	8.60304786505502e-05
LTF	18.7013636363636	13.5847760736196	-0.461152685187402	0.0294932171445404
EXTL3	4.8472	6.57644049079755	0.440155323470749	0.0464475971552459
ELOVL5	6.82272727272727	17.7859435582822	1.38231705932693	0.00372715322532919
CALCOCO1	10.0065545454545	6.10549509202454	-0.712765118649998	0.00842713247411876
UBR7	8.05247272727273	11.0863404907975	0.461279447893415	0.00198754585595081
MAP4K5	4.81825454545455	7.41926932515337	0.622766500042977	0.00104689797798907
PSMC4	17.6130181818182	37.6792668711656	1.09712874277223	4.33084200897754e-06
SLC25A39	28.8220454545455	51.3028539877301	0.831866360560673	9.77833285368475e-05
NUB1	7.08630909090909	11.2275159509202	0.663932472283868	0.00104689797798907
RWDD2A	1.95368181818182	1.52080552147239	-0.361359850293888	0.0394626417060605
RNF14	7.86823636363636	6.38168957055215	-0.302101864962979	0.0344311143933866
DDX11	2.13277272727273	5.34375460122699	1.32512351985054	4.59514919952293e-06
HEBP1	6.26456363636364	8.27001840490798	0.400676519247514	0.0210717961683656
CD6	0.687227272727273	1.34661595092025	0.970479262722938	0.0425186324406011
TACC3	3.05237272727273	9.57133803680982	1.64878948072845	1.72347337833222e-05
POLA2	0.4793	1.15772760736196	1.27229500779565	1.67603342300942e-05
ZC3H3	9.11260909090909	19.4550496932515	1.0942085795635	4.50487723549736e-07
CAPN1	38.2228	53.7539785276074	0.491938071376574	0.00688238066360517
SLC30A9	10.4419	8.78970490797546	-0.248497610989646	0.04005844195318
MTMR11	6.2294	9.93857177914111	0.673945331208412	0.0150830413217409
YAF2	1.06442727272727	1.52938036809816	0.522869879507438	0.00171632795749464
WAS	2.01117272727273	4.09558404907976	1.02603221029017	0.0268333858537292
BID	3.28660909090909	8.36226196319018	1.34729336659839	9.24790607971281e-06
NUDCD3	8.23768181818182	10.3227846625767	0.325521894964911	0.0172701352270864
ISL1	1.81527272727273	0.601510429447853	-1.59352465828204	0.00104911720864754
ATP2C1	10.0918545454545	20.5171773006135	1.02364094448028	4.33084200897754e-06
SLC11A1	0.779736363636364	1.51566748466258	0.958894959511034	0.00135815050505906
AGPS	4.96839090909091	8.76499325153374	0.818974292069548	0.000228016134349891
CXorf56	3.48167272727273	6.54665521472393	0.910977402244452	1.22995958544399e-05
ATP1A2	6.84043636363636	0.842721472392638	-3.02096056975816	0.00171630706162344
TTC27	4.09243636363636	6.16188466257669	0.590411695109845	0.000413736138929327
ZNF582	0.326890909090909	0.141298773006135	-1.2100603181735	0.00284626969555572
VSIG2	134.259254545455	12.9178797546012	-3.37758033593506	1.58484311728934e-05
CYP24A1	2.2696	5.51980490797546	1.28217922155567	0.0104594846002298
SNAI2	3.34546363636364	14.5506042944785	2.12080100227771	0.0062683516015888
CD74	237.656818181818	312.502952147239	0.394990026677159	0.0412730711901793
ZFP64	3.11796363636364	5.9547509202454	0.933437060704701	0.000385650080799589
MNAT1	1.5198	3.00814110429448	0.984990758895747	6.72928717937677e-06
RUNX3	1.77604545454545	8.17521533742331	2.20258822686724	8.71419634077922e-05
MRE11	2.76700909090909	4.47384294478528	0.693187227289147	0.00127319281407032
SLC7A9	0.139118181818182	0.548287116564417	1.97862059133214	0.00249403230861171
SPAST	2.54533636363636	4.75570061349693	0.901801576098088	5.52855577698003e-05
AQR	4.60792727272727	5.86937239263804	0.349088298546919	0.00650778679242609
FHL1	55.3160545454545	8.3201	-2.73302548551094	0.00299352703478839
RTF2	8.68616363636364	14.0970871165644	0.698606052389508	1.3388572819884e-05
ZDHHC6	7.52605454545455	10.581617791411	0.491594563018157	0.00121932255947739
RNH1	13.3596090909091	16.8754883435583	0.337051457110069	0.0100933439696995
NDUFS1	13.1711454545455	9.69517791411043	-0.442041539587666	0.00244356613841816
ERP44	16.1400909090909	21.3423417177914	0.403069775163527	0.0133733837180472
GLRX2	2.56322727272727	3.1803736196319	0.311234855232881	0.0194071541099913
SNAPC1	1.27875454545455	4.16172944785276	1.70244381099392	5.81526502541707e-06
DERA	8.28941818181818	14.2497662576687	0.781595504178096	0.000342760568756152
STRAP	37.2897909090909	56.2517122699387	0.593116304139379	0.000342760568756152
GCLM	4.81521818181818	18.7699226993865	1.9627496342384	0.000454169977384238
DEPDC1	0.876290909090909	4.75936809815951	2.44128824234399	4.50480951064675e-07
RRAGD	2.24692727272727	2.77927055214724	0.30675285369311	0.0365953818576585
HSF2	3.53954545454545	5.23550429447853	0.564764404667449	0.00215966860471372
PHF20	5.42582727272727	6.84836257668712	0.335915963969496	0.029034912896875
TYMP	6.13901818181818	41.5968656441718	2.76039497651773	1.64522997174382e-06
NCAPH2	5.46315454545455	9.69459754601227	0.827446773096708	1.87359105685994e-05
TOMM34	14.7961363636364	28.7960760736196	0.960651733012704	0.000319213315241986
FAS	1.6892	3.36577116564417	0.994596940811459	0.00387688455777669
CD44	37.1336181818182	73.8663564417178	0.99219152285111	0.00453212546751566
KCNG1	0.331336363636364	1.23823251533742	1.90191379861178	0.0136063622463537
MIPEP	4.22640909090909	5.91609754601227	0.485213421919114	0.0172701352270864
PRKCH	2.76668181818182	3.66602392638037	0.406059465121462	0.0259939165353075
IFNGR1	23.4917636363636	39.0747134969325	0.734080267887649	0.00186683797240823
SH2D2A	1.07608181818182	3.6442963190184	1.75985249484747	1.54104955263177e-05
VRK2	3.17237272727273	5.15156503067485	0.69944849989236	0.000342760568756152
VEZT	5.23306363636364	9.17198036809816	0.809577464079077	3.07107550358663e-05
POU2F2	0.959963636363636	1.88304539877301	0.972016120264773	0.0214191888283303
BRD9	2.65024545454545	5.11725460122699	0.949244032045454	3.24204375557974e-05
SNX1	11.1675727272727	8.94998957055215	-0.319357743709718	0.0294934022042961
ARNTL2	4.79547272727273	13.9177539877301	1.53718146635323	0.000342760568756152
BCLAF1	13.8656545454545	17.4997668711656	0.3358199806573	0.0138434612836909
IBSP	0.0598545454545455	1.22118773006135	4.35068037695195	9.35858177827378e-07
TFB1M	1.60474545454545	2.24986932515337	0.487496736034528	0.0116311568961904
HMGB3	3.46869090909091	16.4727460122699	2.24761787822761	4.96318452319349e-07
NUP160	5.86398181818182	10.0143754601227	0.772119915855749	8.82686431448828e-05
BAK1	9.27623636363636	18.8861865030675	1.02571993605824	0.00016577769158803
MUSK	0.7317	0.116503067484663	-2.6508843178242	0.000311694503945685
GRN	104.059872727273	170.661646625767	0.713725025103891	0.000146410148461961
CENPQ	1.67085454545455	5.15331472392638	1.62491455713219	6.62407269591727e-07
RANBP3	6.38506363636364	7.86595705521472	0.30092131126456	0.0092267238353492
EIPR1	2.22590909090909	4.72319570552147	1.08536864247096	1.41650114486373e-05
PNPLA6	6.92225454545455	9.41175214723926	0.443221335241689	0.00701148391851793
IFT88	1.32687272727273	2.10259754601227	0.664142738104433	0.00783280067174634
ZCCHC8	2.36130909090909	3.40921472392638	0.529852568185941	0.000111040712103922
ABCF2	2.0258	3.99787607361963	0.980742002996287	1.72347337833222e-05
CHPF2	11.3657363636364	16.8800662576687	0.570629410376326	0.0014483015751657
UBA6	4.33443636363636	8.62462331288344	0.992617045174329	8.1714039222507e-05
GAB2	6.12835454545455	3.66509018404908	-0.741651066246937	0.00151143250209537
APBA2	0.458254545454545	1.50175644171779	1.71242975612607	0.00626832197260209
MAP2K3	13.8788909090909	20.5591607361963	0.566889088420613	0.026410812582802
TMSB10	558.8114	1530.62821472393	1.45369054105557	8.98609429721796e-06
ASTE1	2.05347272727273	2.68020490797546	0.384277515711296	0.029034912896875
MYOC	36.0474909090909	0.918541104294479	-5.2944107510102	0.000227843861482241
FAM136A	9.30612727272727	16.0922865030675	0.790116505718196	0.000129187952566125
DEPDC1B	0.8916	4.74280122699386	2.41127088395372	4.50487723549736e-07
NSMAF	5.18928181818182	7.11503619631902	0.455336208676654	0.0108380291148605
ADSS2	10.2938	17.2686104294479	0.74637633919136	5.9038552214539e-05
TBC1D23	7.90065454545454	10.9758343558282	0.474286527747733	0.00380135897729862
MYOM2	0.762154545454546	0.251534355828221	-1.59932810501063	0.0437955971636204
ZZZ3	4.3954	5.53088527607362	0.33151595468583	0.0382936967109619
RPL26L1	5.48672727272727	11.4940613496933	1.06687088365961	4.87486913168908e-06
NSUN2	7.59813636363636	16.7442852760736	1.13995128705498	1.20645914332327e-06
MRI1	3.13284545454545	4.38450981595092	0.484941957434654	0.0251774143496149
METTL1	2.64296363636364	5.99748650306748	1.1822014302696	9.68845300938384e-07
HOXC8	0.325354545454545	1.94356134969325	2.57861803339028	4.46106483748399e-06
MAT2B	9.07368181818182	12.0042668711656	0.403787321983222	0.00444506978400558
EDC4	7.92679090909091	10.6666742331288	0.42830160081512	0.00727623409104048
TRIO	5.11222727272727	8.82993742331288	0.788451238542929	0.00499101037286474
VCAN	5.12141818181818	12.0982398773006	1.24018190091726	0.00462072281136905
MSR1	0.638518181818182	1.99746380368098	1.64536975371681	0.000725779011997217
C6	1.28350909090909	0.183636809815951	-2.80516633471124	9.60322461638075e-06
RAI14	4.4855	13.5779411042945	1.59792401575497	1.72347337833222e-05
SOX30	0.0854636363636364	0.661246625766871	2.9518058472235	0.000338715789579213
PNKP	5.14580909090909	7.62698650306749	0.567715212527744	0.000980151743780685
SPDL1	1.51574545454545	4.50530613496933	1.57159764425493	1.09844379148928e-06
SLC66A1	4.76803636363636	6.45697116564417	0.437462345958719	0.0079777710737138
RTN4R	1.23030909090909	3.94578773006135	1.68129253627636	2.75450233276767e-05
PHF23	7.16406363636364	10.5413214723926	0.557205678702599	0.00119318039162921
CDH10	0.140409090909091	0.122650306748466	-0.195085505134714	0.0146578191611154
INPP4A	2.19776363636364	3.05788466257669	0.476497755478515	0.029034912896875
RAB27B	14.6852454545455	7.57073128834356	-0.955862811641264	0.0156056195964766
PSMA4	8.43990909090909	17.8913	1.08395885450629	2.93620220909637e-06
LSG1	6.38565454545455	15.1938460122699	1.25058069245067	2.44890852672889e-06
TNC	11.4318636363636	77.0455570552147	2.75265115138673	0.00559688602358581
THAP3	1.35830909090909	1.74607791411043	0.362306126505867	0.0457721744836574
TDP1	1.61399090909091	3.28865337423313	1.02686450281814	2.44890852672889e-06
CAPG	19.7885909090909	44.0661748466258	1.15500278355215	0.000257337644729491
AP2S1	22.9654545454545	47.5849840490798	1.05104104900097	2.09320786707653e-05
TG	0.0480727272727273	0.244812883435583	2.34838892457529	0.0239936301660416
ADAM28	9.27295454545455	2.97247791411043	-1.64136299247063	0.00518603869058929
BARX2	5.85264545454545	6.21573865030675	0.0868369600537573	0.0313901618869244
DCUN1D1	3.89855454545455	7.16710061349693	0.878450287853835	0.000150104494019691
JADE2	5.49585454545455	9.15158773006135	0.735678239637524	0.0294934022042961
ZIC2	0.971990909090909	2.86633558282209	1.56019280066309	0.00211537997809852
LCP2	1.37582727272727	3.15820061349693	1.19880345692788	0.00538790113662029
TRIT1	1.55150909090909	7.32289570552147	2.23874209855389	2.27375598699108e-05
GUCA2B	14.4587181818182	0.234588343558282	-5.9456645183604	0.000555207374537988
HSPA5	116.124009090909	203.250355828221	0.807591592154369	5.82696204665845e-05
WDR37	5.28253636363636	3.79171349693252	-0.478380835477836	0.000423519276776883
POLR2B	13.3657727272727	18.1705846625767	0.443061593138479	0.0150830413217409
FAM214A	4.77175454545455	3.59022392638037	-0.4104460046744	0.00114243528451982
TPR	9.73732727272727	15.4242472392638	0.663602345182136	0.000367925138718714
XK	6.5758	3.63427791411043	-0.855497673737027	0.00435953220613887
ANO2	0.278354545454545	0.167484662576687	-0.732894655527683	0.0160076419732907
C12orf4	2.49533636363636	3.99266687116564	0.678118405980727	0.000423519276776883
ARHGAP6	1.43145454545455	0.713331901840491	-1.00483645883589	0.0272614337137031
GOPC	7.27127272727273	10.4479865030675	0.522945124797086	0.00305431782318851
ROS1	0.0406818181818182	0.614320245398773	3.91653486547648	0.0140829396699744
USP28	4.91389090909091	6.82319938650307	0.473582545649022	0.0251774143496149
TSPAN17	5.17359090909091	7.66476196319018	0.567075007817923	0.00444506978400558
NOP16	3.99652727272727	6.71900429447853	0.749500517998129	0.000251204390008555
RRM2B	5.42727272727273	8.03606748466258	0.56626227173415	0.0062683516015888
MRPS10	16.8075818181818	31.7731717791411	0.918696942754483	4.71780422961569e-05
VPS13D	7.81753636363636	5.75344969325153	-0.442286788347289	0.00387690482946491
CELF2	5.17445454545455	2.2321245398773	-1.21298926827347	0.0349616641355744
FAM120A	39.0035454545455	55.3973012269939	0.506210422554763	0.00337548287806232
R3HDM1	4.10308181818182	7.2457472392638	0.82042655686093	0.000119790717480815
ADAMTS6	0.402145454545455	0.520110429447853	0.371100554346229	0.026833212363575
VAMP3	30.5531272727273	41.0692122699387	0.426737220897188	0.0100933439696995
UTS2	0.0394727272727273	0.31019263803681	2.9742363392329	0.000230557627809939
TNFRSF9	0.230454545454545	0.754019018404908	1.71011868915639	6.64111896685294e-05
EPN3	22.4462636363636	10.3829104294479	-1.11226441494447	0.0012459928749463
RCN1	4.72046363636364	11.6167619631902	1.2992075195224	5.52855577698003e-05
RFC2	6.59730909090909	17.0242300613497	1.36763994891845	1.36644759832505e-06
CLPTM1L	13.8738818181818	20.9257159509202	0.592905483437987	0.0052861125509751
NEDD4L	5.28255454545455	2.90789447852761	-0.861260841114117	0.00330890466425422
FOXP3	0.437936363636364	1.90476993865031	2.1208236043722	2.27373157057702e-05
HEXB	11.9925454545455	16.1105773006135	0.425870284283661	0.0425186324406011
NEXMIF	0.660663636363636	0.0946503067484663	-2.8032368527924	0.000150011869096199
JKAMP	5.77679090909091	8.15672576687117	0.497721871497415	0.00132926976764813
DKK3	2.93869090909091	6.75259325153374	1.20026803351091	0.0041928970445021
ARHGEF5	3.59643636363636	6.39446503067485	0.830255589521577	0.00135815050505906
NFE2L3	4.48141818181818	10.6240766871166	1.2453102031327	0.00130095661957631
MCUR1	5.59140909090909	9.19476441717791	0.717600708789919	0.00154393974921972
LIMA1	23.6431363636364	32.209772392638	0.446077038179507	0.0116311568961904
LAMC3	0.408518181818182	1.64774969325153	2.01202490732164	0.000701670900719725
PTGER3	9.30516363636364	0.560828220858896	-4.05240066842646	0.0165584205677596
TNIP3	0.123781818181818	0.764080368098159	2.62592497453237	8.60296790542866e-05
HERPUD1	34.3026	21.7763447852761	-0.655556116708205	0.0232324363686217
HOMER3	1.28664545454545	3.83848773006135	1.57692347429644	0.00198754585595081
RAD51	1.10982727272727	4.64023803680982	2.06386365409889	2.37564184969212e-06
POLQ	0.659090909090909	3.08676196319018	2.22754485678152	1.24467728908953e-06
PIK3CB	6.34564545454545	9.11198343558282	0.521998207516671	0.00411179697909551
CYBA	18.1460909090909	44.2814331288344	1.28704312284949	0.000334736651025222
THOC3	2.58616363636364	5.71455214723926	1.14382687521121	0.000585165233413226
MPHOSPH9	1.33636363636364	2.7462736196319	1.03916274144946	2.53770310394684e-05
SIKE1	5.73189090909091	8.52889693251534	0.573348013492342	0.00198755764654557
RRP12	3.92401818181818	7.17897607361963	0.871446363077521	1.87357054272106e-05
FNIP2	7.17915454545455	5.05146625766871	-0.507111744025065	0.00675541712462508
MSMO1	22.4071727272727	28.6593576687117	0.35504565017374	0.0116311568961904
FOXN3	14.0338	7.66672085889571	-0.872224149203087	0.000116804250222961
MRTO4	10.2362636363636	19.1053429447853	0.900286944821084	7.56213743280031e-05
USE1	4.04749090909091	5.72506625766871	0.500264549836819	0.029034912896875
MCF2L2	0.0686636363636364	0.15788036809816	1.20121361974557	0.000394787703520016
NRIP2	1.67532727272727	1.16863680981595	-0.519616314227752	0.0102750273261099
LAMA3	6.71292727272727	21.5382423312883	1.68188660326997	0.00559688602358581
KCNQ1	51.3246909090909	9.21288711656442	-2.47792779282991	0.0156056195964766
TRAPPC3	7.77	11.3222147239264	0.543169685758401	0.000102895226110193
THRAP3	26.5839636363636	31.2899202453988	0.235141756598696	0.0464475971552459
LY75	1.38393636363636	2.87673006134969	1.05565224550953	0.0365953818576585
SDCCAG8	2.99190909090909	3.97539325153374	0.410031241259051	0.0200586975263138
PTPRN	0.719772727272727	0.250251533742331	-1.52416252742158	0.0133725400885654
FOXC1	3.36299090909091	9.67316196319018	1.52424267600578	0.00330890466425422
RELT	0.409754545454545	1.4925472392638	1.86494473514059	8.0163881829263e-07
NOP58	9.54819090909091	20.9737920245399	1.13528840427864	4.33084200897754e-06
SZRD1	14.5934090909091	21.0024079754601	0.525237802590811	0.00164536408857119
CUL1	11.8021454545455	17.4162024539877	0.561380939357194	0.000385650080799589
FAM114A2	3.1015	2.59639079754601	-0.256458576992879	0.0326278259154735
CYFIP2	8.73994545454545	2.1675245398773	-2.01157594880749	0.00270580566634326
EIF2AK2	7.45566363636364	14.8541061349693	0.994453112626205	4.02066036350587e-05
USP36	5.47466363636364	7.39074662576687	0.432949787061299	0.0138434612836909
PUM2	23.4399545454545	27.5368521472393	0.232393876291503	0.0406619697545465
ZFR	13.8635181818182	20.6601226993865	0.575555401829478	0.000201852682932568
ZNF280C	1.19865454545455	3.17110736196319	1.4035707914148	7.13200937804494e-06
RC3H2	5.95589090909091	8.68340122699387	0.543942917759947	0.00330890466425422
GDI2	47.4453818181818	67.3181809815951	0.50472852707904	0.00518603869058929
PRDM1	6.39378181818182	10.1934404907975	0.67289965278267	0.00229760404505673
ATG5	5.81938181818182	7.5453	0.374712356697818	0.00324350716561966
PITHD1	11.3715181818182	14.0344975460123	0.303552536790296	0.0169823421620833
USP13	1.61080909090909	2.97596503067485	0.885572054492624	0.0063870296049743
LAMC2	13.2008454545455	87.9568957055215	2.73616635688855	2.90869771131908e-05
SEC61A1	61.0374727272727	76.1487852760736	0.319125794814439	0.037154213838388
PPP1R12A	7.99846363636364	8.19605521472393	0.0352067930813815	0.040058555319546
RASGRF1	0.0636363636363636	0.244907975460123	1.94431645279851	0.00650760375284808
NDC1	5.75144545454545	14.6366300613497	1.34758694047958	5.9879940558244e-06
PARP12	5.11847272727273	12.8337398773006	1.3261563453725	9.24790607971281e-06
TARBP1	4.66703636363636	8.36162944785276	0.841277402404947	0.000670677122174117
MXD1	20.4820545454545	23.7983877300613	0.216503399877173	0.0406619697545465
CDK17	6.20313636363636	6.45175460122699	0.0566937251812432	0.0184645172955329
DNAJC25	2.51492727272727	3.49033312883436	0.472848058118654	0.0116311093673802
SLC2A3	3.38892727272727	6.99322331288344	1.04512889861193	0.0129174702936588
CTDP1	4.77726363636364	5.88417975460123	0.300656824802034	0.025994001402371
YBX3	27.5990818181818	38.9317852760736	0.496328231762187	0.0354991781692155
CCAR1	10.2727	15.1741079754601	0.562796290035735	0.000546323564924927
OGFR	8.34734545454545	14.3546883435583	0.782132625226349	2.90869771131908e-05
GNA15	9.64828181818182	17.1904319018405	0.833261839460344	0.00281771797737307
SNRNP40	4.58935454545455	8.19976871165644	0.837291951803196	0.000122847983026425
COL11A1	0.0608727272727273	5.13982208588957	6.39977860726428	1.92623533548349e-05
QSER1	4.74445454545455	9.30628466257669	0.971963082414962	0.000540084404000641
MPC1	31.5864454545455	16.7925153374233	-0.911487247543755	0.000640960140158237
BCAT1	1.37248181818182	5.10697055214724	1.895680702799	0.0313901618869244
HDAC7	5.95745454545455	7.9217736196319	0.411127435067911	0.0079777710737138
LZTS1	1.23403636363636	2.91504417177914	1.24013283746237	0.00603687575248904
MRPS35	23.2839	38.6185803680982	0.72996240470603	0.0022507536492045
GUCY1B1	3.78549090909091	4.35928834355828	0.203612229829365	0.00581312888950492
SFSWAP	2.95391818181818	4.78412331288344	0.695624709497445	3.11829963860112e-06
TNK2	4.44816363636364	8.82027914110429	0.987614452379007	0.000767690222484422
CDH3	6.32987272727273	40.2948846625767	2.67034830650725	2.40229566808655e-05
GPBP1	9.9799	12.2254079754601	0.292785345578174	0.0158728332777333
ELMO2	5.40019090909091	6.98029386503068	0.370277363326102	0.00675541712462508
WAPL	8.8731	11.0337852760736	0.314417677270994	0.0184645172955329
VMP1	16.1269363636364	34.7155852760736	1.10611109874614	1.87357054272106e-05
POLD1	2.76457272727273	7.52686503067485	1.44499257676732	5.64731082400156e-06
EIF4B	49.3823454545455	43.1963613496932	-0.193085568149512	0.0464475971552459
SLC6A16	0.655572727272727	0.393306748466258	-0.737100896932676	0.0158727136923869
BICRA	4.87921818181818	6.38513312883436	0.388066703108444	0.00956509414530739
RPL18	106.178372727273	146.008656441718	0.459563968732994	0.0143280688986397
ISOC2	4.00305454545455	6.38916134969325	0.67452529945716	0.000750659987573405
U2AF2	19.3971363636364	34.1737159509202	0.817043450475328	1.92634050089571e-05
EPN1	19.0268272727273	14.2377754601227	-0.41831125776419	0.0099144429861147
MED29	11.3117545454545	14.5635134969325	0.364535732130654	0.00663056261361977
MTMR1	5.4953	9.56110429447853	0.798979014049949	0.000404170545421549
GPC1	17.1345818181818	55.1790742331288	1.68721026980489	0.00281771797737307
HAGH	3.80377272727273	3.20882024539877	-0.245388075081606	0.0243830458530492
CASP8	4.17003636363636	6.63504417177914	0.670046105802687	0.00100194967127627
INTS13	7.06056363636364	13.3749926380368	0.921682835586512	0.000263611102427855
TSPAN32	0.318018181818182	0.179639263803681	-0.824006535203614	0.00797762823595391
CCN5	1.49876363636364	0.75161472392638	-0.995707645780114	0.000509879691044563
DMRT3	0.0464636363636364	0.552868098159509	3.57276135436079	0.0230155019485099
ATP2C2	2.32314545454545	3.49681840490798	0.589963391028918	0.040058555319546
TAF2	5.59360909090909	11.1378662576687	0.993621534341687	9.09689969295901e-07
HIPK2	15.8983363636364	9.65461717791411	-0.719584846576399	0.00116755689254604
TNPO3	11.7975909090909	15.8231122699387	0.423541104872697	0.00311623248853408
RFXANK	4.39275454545455	7.74669018404908	0.818454154630184	3.6114790684287e-05
TMEM161A	5.22633636363636	9.10820736196319	0.801367158390794	0.000139276819293194
CTSA	13.4425636363636	19.0411754601227	0.502314241354804	0.000546323564924927
SUGP2	6.49749090909091	9.3213263803681	0.520652547958449	0.00270580566634326
SLC12A2	23.7143181818182	16.3693398773006	-0.534762245867225	0.0377202947559258
CNN2	20.6889	38.9463527607362	0.912631288281816	0.000897278243523342
SNCAIP	0.423290909090909	1.40018527607362	1.72589633116093	0.0328804512449311
DDX20	2.26276363636364	3.69965766871166	0.709305892061244	0.000196970458039532
BTBD1	13.2673545454545	17.8478429447853	0.427868991426199	0.00922676374523259
BCAS1	10.3207727272727	4.83926809815951	-1.09269021826932	0.00727620082640805
SBNO2	14.1058545454545	24.5164214723926	0.797454343767549	0.000423519276776883
PMS1	2.40402727272727	3.35277484662577	0.479902340214881	0.00812506713695268
HMG20B	10.9869454545455	15.8601435582822	0.529615479791351	0.00259796881442184
TAF11	5.69632727272727	9.84430613496933	0.789257486687749	4.08113650978553e-06
AP3D1	23.2301636363636	28.722163190184	0.306165092130179	0.00489600483958763
NTHL1	2.27080909090909	4.32035705521472	0.927944126224009	3.81074353930897e-05
GNAI3	8.45828181818182	13.6888650306748	0.694566300146698	0.000937867305244152
WDR3	3.16389090909091	4.47253006134969	0.499391322573164	0.0150830413217409
PKN2	10.0321454545455	12.8924398773006	0.361895146858715	0.00922676374523259
WDR18	9.02556363636364	18.5803300613497	1.04168719539245	4.02066036350587e-05
TRAM2	6.00899090909091	9.85076319018405	0.713112762792575	0.00638705967031018
GLP2R	0.444445454545455	0.0784233128834356	-2.50265187940012	0.00141737950693842
MCM10	0.547981818181818	3.3734490797546	2.62202445431497	3.36183022082415e-07
DGKA	5.29897272727273	8.0815245398773	0.608914773833856	0.00372713358269569
KARS1	21.4597636363636	35.1386460122699	0.711424415499365	0.000111040712103922
ADAT1	4.4178	6.30244601226994	0.512583747442957	0.00650778679242609
TBC1D22B	4.95189090909091	6.42221533742331	0.375091507450084	0.00812513956679445
NDUFB4	32.5042727272727	50.8097699386503	0.644476557104618	0.000283302572296372
SPEN	10.7958454545455	14.1132055214724	0.386569473869518	0.0299581053490226
ZC3H15	15.5854636363636	24.3639656441718	0.644547902286601	0.000122849077527765
PACC1	1.26854545454545	3.79013926380368	1.57907564434341	2.58529749609313e-07
CYB5R4	1.92858181818182	2.76057239263804	0.51742708236121	0.00812513956679445
SEC61A2	1.18641818181818	2.24913312883436	0.922756446131982	0.000182981136344796
ASB1	4.01063636363636	3.06382208588957	-0.388498642459298	0.0217716334061737
FAM107B	24.6654090909091	11.3129926380368	-1.12450859803562	0.0126947126370428
CDK13	3.12733636363636	4.20819018404908	0.428265508910099	0.00182811961257103
MTHFD2	3.29029090909091	6.57720490797546	0.999259472460437	1.54106675398899e-05
YBX1	105.165518181818	154.235007361963	0.552468507641056	0.000958793646573047
PDE4A	5.65614545454545	3.82682085889571	-0.563672854093327	0.0492332416052138
ELAVL1	7.55381818181818	12.6918116564417	0.748620053201978	1.03698790130273e-05
DIP2B	7.31315454545455	14.6661386503067	1.00392332820692	0.000161721080724102
SMARCD1	9.05465454545454	18.462682208589	1.02788065362793	1.1333817325873e-06
KDM4A	2.81236363636364	3.68964171779141	0.391697584577825	0.0099144429861147
NFYC	6.85663636363636	9.23874539877301	0.43019593811537	0.0333906273488173
ZMYND12	0.978863636363636	0.585481595092025	-0.741484075121038	0.0365953818576585
SLC9A3	19.8753818181818	6.21468466257669	-1.67722948081556	0.00344329717918978
ASPM	1.3897	6.61679079754601	2.25135819040985	1.28405868798589e-06
ELOVL1	37.2409636363636	45.6348619631902	0.293245963354234	0.0281363130509827
SPI1	3.66871818181818	9.7443472392638	1.40928945849349	0.00168051171115976
POLR1H	1.91735454545455	3.19069141104294	0.73475194855234	0.000245208434237993
CLDN18	248.683363636364	110.323759509202	-1.17256647208964	0.0108380291148605
ZBTB11	4.33398181818182	6.70890368098159	0.630383930134922	0.00017852946147639
GOLGA5	13.4872909090909	17.8401588957055	0.403527870807797	0.00182811961257103
LRRC40	4.55357272727273	7.12005766871166	0.644890000042858	0.00016577769158803
TRMT11	1.97282727272727	2.89498404907975	0.553290750133948	0.00797773536415063
MSANTD3	2.45531818181818	6.19048404907976	1.33414222788016	1.54673814743099e-06
ZFAT	1.04975454545455	1.45482944785276	0.470797998356683	0.00812513956679445
MTFR1	6.27723636363636	8.75532699386503	0.480031528109254	0.023994192147434
PFKP	7.74937272727273	18.2704325153374	1.23735934591937	4.59415672289205e-05
IDI1	9.7662	13.4784503067485	0.464785403245048	0.0178585796793949
PHKA1	4.69735454545455	3.63133251533742	-0.371349447514612	0.00973837242924023
TNFRSF1A	26.3606090909091	38.1319484662577	0.532616545987898	0.00701148391851793
CACNB1	0.538863636363636	1.36783374233129	1.34390074488863	0.000266799175951372
STOML1	0.772309090909091	1.15956134969325	0.586328892977375	0.0104597479222175
PKM	86.9715454545455	186.512176687117	1.10065444609766	9.77833285368475e-05
DNTTIP2	5.26480909090909	8.68153190184049	0.721568418111743	3.70989806304406e-05
TP53BP1	2.62300909090909	3.69830490797546	0.495641365366628	0.0194070849889162
RRP15	2.48665454545455	3.7886282208589	0.607469477375694	0.00171634885352842
DHX8	4.99527272727273	8.47024294478528	0.761839902652285	5.98182461816188e-05
IARS2	25.1395	39.8849760736196	0.665889456212261	0.000182981136344796
IDH3G	16.0486454545455	23.9463460122699	0.57735399557937	0.000785073137616995
PDZD4	1.64701818181818	0.711920245398773	-1.21006894747225	0.0406618552876075
CBFB	5.75092727272727	15.5468552147239	1.43475628616758	6.62407269591727e-07
FGFR3	22.6264727272727	27.3569226993865	0.27389425641458	0.040058555319546
IFI35	5.99844545454545	15.1472294478528	1.33639336887318	0.000111040712103922
HEATR6	2.49969090909091	3.92220674846626	0.649915870990304	0.000533919500854062
COASY	13.9130454545455	19.7541116564417	0.505714720822586	0.00194653223446795
OTUD5	13.9892454545455	19.1621116564417	0.453938405023175	0.00111782872728689
TFE3	13.5504545454545	18.2707680981595	0.431196038638135	0.0106474169563839
TBC1D25	4.33653636363636	5.72453435582822	0.400615139332781	0.023994192147434
GPKOW	7.24287272727273	10.7259533742331	0.566471957679444	0.000342760568756152
GRIPAP1	4.61626363636364	6.62808220858896	0.521865877388966	0.000585161001457789
FTSJ1	8.12794545454545	16.2768687116564	1.00186056001873	2.68195380328969e-06
PRR11	1.75283636363636	8.31400858895705	2.24585291904797	1.69674409103085e-06
REEP1	3.34187272727273	1.16201717791411	-1.52402539445187	0.00234534614812469
ATP11A	5.38975454545455	11.9869006134969	1.15316719942061	0.00276124396186819
POLR1A	5.39149090909091	7.98639447852761	0.566860057311808	0.00281771797737307
LAPTM4A	145.271472727273	171.228571779141	0.237172029160573	0.0268333858537292
KIF2A	1.97483636363636	3.58347914110429	0.859627841336098	1.54106675398899e-05
PSME4	9.23319090909091	15.005936809816	0.700632166360115	0.000135834162374965
IFT80	1.33739090909091	2.54171656441718	0.926381943659842	0.00109370583976499
PPP2R5B	4.44223636363636	5.91434417177914	0.412932042040884	0.0192471178695373
NUP133	6.12365454545455	9.81992085889571	0.681318499376099	7.36877939367582e-05
NUCKS1	42.1279818181818	64.9567128834356	0.624699823334341	0.00956509414530739
VPS35	14.7962181818182	19.5870386503067	0.40467081471161	0.00259796881442184
DNAJA2	10.7148909090909	13.5907582822086	0.34300879035838	0.00435953220613887
BCL3	25.4676636363636	48.5577914110429	0.931036188853946	0.000533919500854062
KCNAB2	0.930563636363636	1.80198895705521	0.953413452944561	0.00701148391851793
CLEC2D	0.621190909090909	1.24745337423313	1.00587727164118	0.0164193566173514
MAOB	14.1276	7.98698895705521	-0.822792777011437	0.000958793646573047
TGFBR3	13.4149818181818	3.79508098159509	-1.82164252313347	0.00754988600440634
HES2	2.57480909090909	7.8777773006135	1.61332316581467	0.00229760404505673
ATP1B3	41.0393818181818	118.47816196319	1.52954025964012	6.47013160595961e-05
NEDD4	2.274	3.78619754601227	0.7355174318292	0.00395381204174842
MAPK6	13.2688090909091	26.0311423312883	0.97219973228832	0.000297187016364896
RAB27A	13.5581272727273	6.12170368098159	-1.14715280032155	0.0014483015751657
HDHD5	4.22198181818182	5.60151533742331	0.407896796040577	0.0190883726680255
UFD1	2.82890909090909	4.84826134969325	0.777221655218298	2.68035050986151e-05
PHRF1	10.9212363636364	14.5814190184049	0.416994935989307	0.00351236808942296
ELP1	1.81015454545455	2.61875398773006	0.532767660236278	0.000717662119895135
NUCB2	10.0350636363636	5.8070490797546	-0.789172632928043	0.00956509414530739
PFN2	10.7549545454545	34.5621834355828	1.68419293397886	0.00701148391851793
DAPP1	2.9574	4.82908588957055	0.707420736505185	0.0172701352270864
FGF10	0.636281818181818	0.192858282208589	-1.72212479386015	0.00380119933813469
SLC44A1	14.1810545454545	20.3542969325153	0.521368569853696	0.00592405038441522
TMEM260	1.67986363636364	2.38295460122699	0.50440733995678	0.0138434612836909
EXOC5	5.02986363636364	7.12711042944785	0.502797990120076	0.00769016007597067
RNF126	11.7916818181818	19.9703779141104	0.760092133226454	0.000150103189147584
MNT	3.41617272727273	4.94045153374233	0.532261981471812	0.00471086199705673
JMJD6	2.87140909090909	4.17954478527607	0.541586933287169	0.00372715322532919
POLB	2.22886363636364	5.31186012269939	1.25290880259622	1.08229771915567e-05
ST6GALNAC1	25.2286	11.9723858895706	-1.07534946455358	0.00259796881442184
AP3M2	1.57347272727273	4.13263374233129	1.393109336609	1.74978279503929e-06
CNGB1	0.0892727272727273	1.1266754601227	3.65770869473481	0.00444484372927716
ST6GALNAC2	1.18464545454545	3.76946625766871	1.66990490958027	0.0194071541099913
PABPC1	159.051136363636	276.074119631902	0.795564970408901	0.000980151743780685
CFAP20	4.29529090909091	8.68553619631902	1.01585907086409	6.01840565384077e-07
PTPN21	5.50343636363636	3.24038159509202	-0.764169005152276	0.000157758010165648
EIF2B3	3.09524545454545	4.7149981595092	0.607203387317516	6.64111896685294e-05
TCOF1	3.40528181818182	9.24192392638037	1.44041901483489	3.1489153855056e-07
CDC42	10.1021272727273	13.7230515337423	0.441942199900036	0.00186683797240823
OSBPL3	4.75668181818182	9.20632515337423	0.952669872830974	0.000413739284602098
RAD18	1.43992727272727	3.17569938650307	1.14107840617543	1.3388572819884e-05
ATP2B1	7.96440909090909	10.9512828220859	0.459460643618508	0.026410812582802
NCK2	22.6902181818182	31.0539920245399	0.452708258821074	0.0145759376782533
MAP4K4	8.68398181818182	17.9624987730061	1.04855944766332	5.98182461816188e-05
RPS6KA2	6.77664545454545	4.69480613496933	-0.529505708295612	0.0236105692948702
VASH1	1.21040909090909	1.88071840490798	0.635789125815855	0.0236105692948702
BUD23	4.49525454545455	9.76959141104295	1.11989541511537	1.59526440171737e-06
TRIP13	1.55504545454545	13.1813748466258	3.08347219789914	1.04691425957882e-07
ATP6AP1	19.6653727272727	26.9358509202454	0.453870110895171	0.00171634885352842
TCF3	10.3854454545455	20.2280288343558	0.961792642225352	0.000135834162374965
DAZAP1	8.76911818181818	13.7112134969325	0.644852582639669	0.000146410148461961
MBD3	3.87480909090909	5.04265644171779	0.38005870565158	0.0451052892187667
HLTF	3.07665454545455	6.03552760736196	0.972117429159569	0.00922676374523259
FAM50A	12.0466454545455	19.7723656441718	0.714854026005324	0.000206848423116817
FAM3A	5.80693636363636	7.81695214723926	0.428828982010914	0.00858197485782397
CPSF1	15.5029090909091	23.7671773006135	0.616431612512827	0.00211540479744162
CYBRD1	31.7179181818182	16.5646220858896	-0.937192792904847	0.0437958372569377
CDH19	1.35706363636364	0.562801226993865	-1.26979099520429	0.00372595513547822
PDCD2	5.58153636363636	7.13945950920245	0.355152569206551	0.023994192147434
RDH11	7.77535454545455	12.1727773006135	0.646677999375053	0.000304365852095161
PRKACA	6.81263636363636	8.78115766871166	0.366197948333249	0.0022507536492045
ACTN1	32.8466727272727	41.774563190184	0.346877505904987	0.0166987663295526
ZFYVE26	2.83768181818182	3.70309325153374	0.384018047150153	0.041891933884332
RPS6KA6	0.811954545454545	0.270448466257669	-1.58604524940356	0.00111769709718589
EPN2	2.88675454545455	3.68336441717791	0.351575695186471	0.0210717228840223
LNX1	3.92243636363636	2.63704539877301	-0.57282763303089	0.0156056195964766
TFRC	11.9123818181818	55.9168429447853	2.23082100736159	2.37564184969212e-06
SREBF1	12.0154636363636	25.7563932515337	1.10003826419313	0.000169929891788978
UBE2D1	4.89969090909091	9.77394969325153	0.996250937543006	1.91863070191093e-06
RHOBTB1	6.62515454545455	3.36777055214724	-0.976160258571629	0.0457721744836574
SMC1A	9.37105454545454	15.7242460122699	0.746707528815839	0.000283302572296372
HSD17B10	27.0850545454545	44.0309355828221	0.701020503232266	0.000598673582374695
MARK2	5.92995454545455	8.59587914110429	0.535624152270984	0.0133733837180472
HMMR	1.6621	7.47326932515337	2.16873233149854	3.311373359609e-06
TRHDE	0.241390909090909	0.124967484662577	-0.949818576117683	0.0251621413013093
P4HA2	3.58822727272727	5.56435950920245	0.632944363155719	0.0360436212723843
NFATC3	2.52118181818182	3.76878834355828	0.580000611324185	0.00538787481913342
ACADVL	48.3132	34.8872576687117	-0.469717213915519	0.0050876798627438
STK10	3.18569090909091	5.07277791411043	0.671169704248525	0.00372713358269569
NDE1	2.75003636363636	6.05079263803681	1.13767344857992	0.000132471789013345
TMEM38A	4.30959090909091	3.00953128834356	-0.518012111308473	0.0251774143496149
AP1M1	2.14643636363636	3.69039325153374	0.781831158131697	0.000211958358623031
PVR	5.9165	12.1320079754601	1.03600246746141	0.000257337644729491
XRCC1	6.04179090909091	9.8439527607362	0.704261477643136	1.03698790130273e-05
SCARB1	2.295	7.74816134969325	1.75535984366535	7.7798189397495e-06
MCM2	3.06130909090909	13.4905392638037	2.13972739719329	6.53613611941908e-06
MOV10L1	0.0445363636363636	0.160660122699387	1.85095621045966	0.000122840321722085
PANX2	0.898236363636364	6.67192392638037	2.89293580562172	0.00656888601989432
TP63	7.04934545454545	56.4730110429448	3.00200034356738	0.0181593354687564
NLE1	2.62711818181818	4.29899202453988	0.710517331780146	0.000958793646573047
KDM5A	5.9739	8.01264171779141	0.423604880698537	0.0110316684328348
PTGS2	2.38997272727273	7.70457116564417	1.68872050370231	0.00299351056922338
IGF2BP2	8.28466363636364	20.015963190184	1.27263601223556	0.00127320096758796
MAP3K13	3.00291818181818	5.05739386503067	0.752028971121891	0.00109370583976499
FRY	2.25185454545455	1.14607116564417	-0.974417010631547	0.00380133902218928
PICALM	26.1947363636364	36.5833760736196	0.481911277318932	0.00276124396186819
NSF	7.94352727272727	12.2363773006135	0.623324822938373	0.000802820807649448
GLI2	1.98980909090909	5.41747300613497	1.44499003944986	0.0207292507842044
CLASP1	6.16496363636364	9.52409938650307	0.627490290581676	0.0062683516015888
MRPS34	23.7243909090909	38.1926171779141	0.686922736591347	0.000858322542858015
NOTCH3	23.09	63.0470828220859	1.44916144572895	0.000785073137616995
CLNS1A	11.2593272727273	17.9806865030675	0.67532747282634	0.00130095661957631
EED	1.8833	3.09644539877301	0.717350174334952	0.000283302572296372
TSG101	12.8660727272727	17.1767509202454	0.416885419486586	0.00559688602358581
NTN4	15.7995454545455	5.37849018404908	-1.55460990290073	0.00130095661957631
BCS1L	4.29251818181818	5.68996012269939	0.406594296574735	0.00675541712462508
ZNF532	3.90428181818182	7.12895337423313	0.868633092256708	0.00675541712462508
ENO1	88.8138363636364	209.944609202454	1.24115238665696	5.82696204665845e-05
MYDGF	28.2270363636364	43.5451644171779	0.625434855895228	0.000820940193458529
TUBE1	3.0876	2.08392331288344	-0.56718367461654	0.013143679093009
WSCD2	1.11831818181818	0.65541472392638	-0.770850730929485	0.0360407643517274
ACTR6	2.90416363636364	5.31984049079755	0.87326024394587	4.7330302481399e-06
TIPIN	1.53297272727273	3.37571840490798	1.13886253197476	1.82219929574958e-05
SRI	7.88278181818182	17.3722085889571	1.14000443162921	0.000119790717480815
EIF4G3	8.99048181818182	11.6052226993865	0.368303867782724	0.0333906273488173
NUP37	2.23882727272727	5.57614355828221	1.31652447655423	3.02597621181127e-06
GTSE1	1.42010909090909	6.17053006134969	2.11939266527979	9.09689969295901e-07
ACAT1	9.14165454545455	4.00460245398773	-1.19079627176274	0.000119790717480815
CELSR1	7.10611818181818	13.1112595092025	0.883672694645645	0.0492332416052138
SLC25A40	4.01517272727273	6.61186932515337	0.719596160096762	0.00358267835748003
FGF4	0.0298181818181818	1.04983496932515	5.13782645738353	0.044857204359121
RASAL2	3.41573636363636	4.84381472392638	0.503947055054691	0.0164192953347267
VPS9D1	3.59792727272727	5.00055460122699	0.474922085361593	0.041891933884332
FSCN1	25.6571909090909	140.837644785276	2.45659787649302	5.24466590593665e-05
ACTB	952.062345454545	1604.42021595092	0.75292409347098	0.000454169977384238
MOCOS	3.06790909090909	4.50309570552147	0.553661406842397	0.0150830413217409
PLD1	3.1751	5.10683926380368	0.685628620998773	0.00365424725495036
WDR62	0.739363636363636	3.09519202453988	2.06567292121002	6.41593479302459e-07
DLG1	5.78515454545455	8.51015582822086	0.556830048919986	0.00741194415462833
RAB7A	29.5262818181818	51.9344895705521	0.814693254795245	8.82686431448828e-05
SART3	3.88256363636364	6.79158343558282	0.806738402338137	1.09845922835896e-06
EXOSC7	3.18382727272727	3.58668834355828	0.171890321617846	0.041891933884332
KIFAP3	4.05507272727273	6.81903496932515	0.749839794066344	0.000785073137616995
MCM6	6.29787272727273	17.2549085889571	1.45407032317051	7.55790320735651e-06
BAZ2A	11.7498454545455	16.4045619631902	0.481455290155062	0.000839438372984071
UNG	10.0660181818182	18.7452472392638	0.897031745259164	0.000276590521481997
KLHL20	3.88	4.92629141104294	0.344445319482843	0.0075499202307315
RGS11	1.04821818181818	0.365469938650307	-1.5201143897127	0.000113884001418851
SPAG5	7.16555454545454	10.244017791411	0.515631398934974	1.92634050089571e-05
ACACB	6.95651818181818	1.63339509202454	-2.09049160323081	4.12962669286201e-05
TRAF4	7.99499090909091	14.4902619631902	0.857915378625552	0.00330890466425422
GPATCH1	2.19623636363636	3.37889263803681	0.621517181986017	0.000927557303120335
NT5C2	3.95016363636364	5.1308226993865	0.377277754173086	0.0499511529073478
RAP1GAP	32.2489272727273	7.58019693251534	-2.08894393655036	0.0079777710737138
XAB2	10.5799909090909	13.1530061349693	0.314054179036325	0.0175621970718663
ARHGEF1	7.59531818181818	13.885117791411	0.870357107752869	3.21348741174589e-06
MAP2K7	5.83877272727273	6.95394417177914	0.252166329060475	0.0247775140628912
DGKD	22.6134727272727	5.52163619631902	-2.03401482084965	0.000290167006892729
ACTL6B	0.186090909090909	0.141880981595092	-0.3913263619917	0.0287448935269703
NFKB2	9.68595454545455	21.058427607362	1.12043157935282	0.00010289616254475
UBE2T	2.65046363636364	14.9025515337423	2.49124270974881	1.85554824894805e-07
PPP1R12B	17.4723636363636	5.42786748466258	-1.68661738267127	0.0148275792673281
USP33	6.71234545454545	8.45221104294479	0.332511823540588	0.0255828894649886
PAK3	0.949572727272727	0.220571165644172	-2.10603429415392	0.0161438807448826
CAPN6	6.08952727272727	3.71620429447853	-0.712500422144198	0.00179008631171111
SNRPA	11.8595272727273	24.5586914110429	1.05018718556639	1.32463719426625e-06
EXOSC5	7.12127272727273	16.3475012269939	1.19886312104625	1.41650114486373e-05
DYNC1I2	13.7980636363636	17.1494533742331	0.313696773019245	0.00873927885194367
LRCH4	0.986818181818182	1.6807717791411	0.768267641672628	0.00198755764654557
FAM76B	2.36575454545455	3.43173067484663	0.536635936090436	0.00281771797737307
SIRT6	3.94295454545455	7.4206282208589	0.912264249633808	1.2652837239826e-05
POLD3	3.02189090909091	6.84982392638037	1.18061532446355	0.000233615156118268
CAPZB	9.61467272727273	13.8189889570552	0.523342411460899	0.000767690222484422
GPR137B	5.83108181818182	11.1704049079755	0.937846010952056	0.000394808854092928
JADE1	9.34722727272727	3.01167607361963	-1.63397186606148	0.000174179771244141
SLC25A43	7.72799090909091	14.8653828220859	0.943791314698827	0.000182981136344796
UBE2A	7.74542727272727	15.6423846625767	1.01404373462862	5.29336334751351e-07
ITGA8	19.5768	1.79765705521472	-3.44495523836223	0.00330890466425422
CST7	2.57930909090909	6.43304478527607	1.31851706389393	0.0485240083354408
LAMP3	1.09697272727273	11.7803171779141	3.42477882009266	2.76137277693246e-07
FAP	0.414709090909091	2.19862085889571	2.40642726187222	3.51565788850565e-06
ACER3	4.55666363636364	7.56643374233129	0.731635602907157	0.0011178214142337
N4BP2	1.90027272727273	2.57070061349693	0.435955113061831	0.0485240083354408
TULP3	7.35465454545455	11.1155496932515	0.595849811665727	0.0102751139288765
ADCY2	0.233245454545455	0.133398773006135	-0.806103569551763	0.0328799534556795
PPP2R5C	7.25804545454545	8.85344294478528	0.286657510546837	0.0200586975263138
GNB1	42.1776909090909	62.6417582822086	0.570644593541068	0.000169929891788978
HOXA9	0.983418181818182	1.75390858895706	0.834696625049649	0.00499101037286474
MLLT10	3.26490909090909	4.65904049079755	0.512990047172458	0.00462072281136905
ADCYAP1R1	1.03478181818182	0.0654754601226994	-3.98222850698606	0.000101558698919182
ITM2A	10.9131909090909	4.72915766871166	-1.20641784637052	0.00471088566843366
NRDC	12.3472454545455	20.0478993865031	0.699261852353455	5.32522704910056e-06
VDAC3	14.4016454545455	29.8997791411043	1.05390117213407	0.000217190272386029
CBFA2T2	4.42209090909091	6.83001042944785	0.627159097216218	0.00395381204174842
SDF4	24.4263636363636	33.762218404908	0.46697059699355	0.0079777710737138
MYH7B	0.2904	0.55911472392638	0.945102884579085	0.0223097614704299
TP73	0.922445454545455	2.92183558282209	1.66333948697746	0.00171634885352842
CLUL1	0.274763636363636	0.11971963190184	-1.19853133494225	0.0492207071247078
THOC1	1.94453636363636	3.35222331288344	0.785692045297275	0.000169929891788978
SLC1A3	1.21015454545455	2.82297423312883	1.22202465874319	0.0339074587369153
XRCC5	35.9618090909091	55.0809803680982	0.615088639012025	0.000304365852095161
LXN	4.09307272727273	7.59714233128834	0.892272548802874	0.0371541058947041
TNS1	52.8429181818182	14.6932865030675	-1.84655301469759	0.0194071541099913
REXO1	7.12960909090909	9.51294049079755	0.416068375899185	0.000750659987573405
SAR1A	8.57827272727273	10.6059300613497	0.306112050939406	0.0309064183721199
RAPGEF3	1.60098181818182	1.03749447852761	-0.625853265180517	0.0172701352270864
SENP1	3.15836363636364	5.97967484662577	0.920889753332457	3.51579264931389e-06
PAFAH1B3	4.84839090909091	14.6952809815951	1.5997750161958	1.24467728908953e-06
KIF22	3.56341818181818	11.5576705521472	1.69751694730144	2.42009069935281e-07
DDX1	7.93026363636364	10.9328233128834	0.463225280128016	0.000785073137616995
RABL2B	1.5211	2.34119938650307	0.622132804041963	0.000877600020049106
KEAP1	14.3837454545455	21.8982754601227	0.606377863539539	0.00603687575248904
SLC35C2	4.81155454545455	7.63691411042945	0.666486714606755	0.000122849077527765
CRYBG3	4.25450909090909	2.97431656441718	-0.516434469849293	0.0457722979373658
SCTR	1.66356363636364	0.247660736196319	-2.74783998587214	0.00131491723805686
RIF1	3.65151818181818	6.2323527607362	0.771280480336978	0.000308013423248981
RAB21	4.57942727272727	6.14831288343558	0.425023406089788	0.00675541712462508
SLC4A4	7.307	2.27371104294479	-1.68423028794095	0.00109369865916537
SESN1	8.28752727272727	4.55754294478528	-0.862685462331277	0.000228016134349891
COL5A3	1.81061818181818	7.99821411042945	2.14319555549391	7.96333756754825e-05
PUM3	7.4292	12.9577441717791	0.802535809456586	0.000206848423116817
CNOT4	3.49075454545455	4.33157055214724	0.31135129946711	0.00387688455777669
PSEN1	7.82257272727273	10.2271944785276	0.386695368079992	0.00365426658917373
CPOX	4.82805454545455	9.38888036809816	0.959511150351927	5.24466590593665e-05
CLDND1	8.48631818181818	15.9914466257669	0.914089778029201	0.00154393974921972
HSP90AA1	122.145545454545	286.022257668712	1.22752616826953	4.87486913168908e-06
RBL1	1.58561818181818	5.29432576687117	1.73940155780734	5.64467204587705e-07
DLGAP4	7.11256363636364	11.7662220858896	0.726209611865194	0.000533919500854062
NDC80	1.2906	6.38486932515337	2.30661516296168	1.24467728908953e-06
AP4E1	2.03339090909091	3.20021533742331	0.654281392392623	0.000717662119895135
MAGI3	6.26719090909091	3.98078895705521	-0.654764552228342	0.000897278243523342
OSTM1	5.64537272727273	7.49706993865031	0.409258024898491	0.00688238066360517
PCNP	23.9381363636364	34.1206190184049	0.511332980673902	0.0012459928749463
PKP1	101.520209090909	155.205531288344	0.612413028223626	0.0394627539771228
STK17B	4.99664545454545	7.93480490797546	0.667234899308187	0.011428191161634
CDC14B	3.98468181818182	2.94431165644172	-0.436534138551036	0.041891933884332
JMJD4	0.854036363636364	1.25632515337423	0.556840496754535	0.00287522892557202
DUSP12	5.20405454545455	8.99095460122699	0.788838216361994	5.9879210378768e-06
AACS	2.66786363636364	3.46453680981595	0.376977557256311	0.0471312637715654
DELE1	8.4547	6.78582576687117	-0.317229176244618	0.00956509414530739
CADPS2	8.47525454545455	4.52653128834356	-0.904850772099409	0.026410812582802
HSPB11	2.90218181818182	5.37324049079755	0.888654505036804	3.15545959055407e-05
ATP8B1	39.3657363636364	17.1864521472393	-1.19566870956891	0.0116311568961904
IL12RB2	0.362227272727273	2.41884539877301	2.73935148344709	0.00427546755743135
WDR70	1.78811818181818	3.36441411042945	0.911913199800309	2.10304544420578e-06
FYB1	1.20653636363636	4.28076871165644	1.82699849196356	0.00111782872728689
BZW1	10.7265818181818	16.997536196319	0.664135228450764	0.000297187016364896
C1QTNF3	2.17337272727273	0.976964417177914	-1.15355769117031	0.0172700716611171
C5orf22	4.86708181818182	9.50418098159509	0.965505281375941	1.37715737286494e-05
COBLL1	9.43311818181818	4.83241595092025	-0.964990102266464	0.000182981136344796
KCNK2	2.5285	0.251692024539877	-3.32855037135135	0.0014156594299688
MRPL22	2.78356363636364	4.11476073619632	0.563875477997796	0.00151143250209537
GEMIN5	4.0201	6.2836472392638	0.644370801850928	0.000686011332089297
NFE2L1	30.6977090909091	47.3584619631902	0.625491233905004	0.00372715322532919
SEMA5B	0.114709090909091	0.505406134969325	2.13946344466594	0.000257333469356465
GSK3B	4.35377272727273	6.34365398773006	0.543047983026689	0.00259795413696926
ITGB5	16.0737818181818	23.5764104294479	0.552634676583349	0.028582571637241
XPO1	4.81508181818182	10.8029355828221	1.16579118493706	9.09689969295901e-07
RNF13	12.9061272727273	18.7078447852761	0.535587206522194	0.00270579049557553
PALB2	2.60814545454545	4.96273251533742	0.928110367432273	0.000129187952566125
BCKDHB	9.35005454545455	4.59302392638037	-1.02553048229014	0.00055899159170142
KAT6A	3.77449090909091	5.61415644171779	0.572787194341687	0.0268333858537292
GRHL2	7.40962727272727	11.2780901840491	0.606049907041423	0.021419262964854
TNPO1	8.90103636363636	12.4228932515337	0.480955985141637	0.00727623409104048
PLOD1	13.0523090909091	30.2949785276074	1.21477362569845	0.000100308999235917
ITGAE	1.77029090909091	2.68818098159509	0.602643815156155	0.00281771797737307
DIS3	4.60139090909091	7.02536748466258	0.610503667002289	0.000338723733496886
PIBF1	2.96007272727273	4.55826687116564	0.622852769537808	0.00207196217519763
TDRD3	2.69332727272727	2.32006993865031	-0.215221249725102	0.0485240083354408
NUFIP1	1.82205454545455	2.9857717791411	0.712537747006417	0.000359348290081904
OXCT1	21.0188818181818	9.27560490797546	-1.18017264634498	0.0339074587369153
FAT1	19.1101909090909	31.109173006135	0.702997852570433	0.00114244273215817
YTHDC1	8.73998181818182	11.0588773006135	0.339502746726331	0.00317928939704946
PPIE	2.0718	3.15386625766871	0.606236742712988	0.0124753618599593
ZMPSTE24	13.0066545454545	20.9588668711656	0.688310787778813	0.000558995661734113
STARD7	22.8335636363636	34.9367840490798	0.613590774782396	0.00157708978846174
REST	6.25565454545455	7.58119079754601	0.277263628858915	0.0377202947559258
HAL	0.272563636363636	0.34190981595092	0.327022741801805	0.0341680206216468
SSH1	4.16284545454545	5.48052883435583	0.396745110837016	0.0290348213466282
GSTP1	184.076681818182	433.80708404908	1.23674672957771	0.000717662119895135
FAM234B	0.729954545454545	1.62708036809816	1.15640697859271	0.0187741784521275
SLCO1A2	0.118309090909091	0.424772392638037	1.84412906857514	0.00528118797225359
WBP11	13.5936363636364	22.4858993865031	0.726089154136788	7.76028650843303e-05
EIF3I	10.5001545454545	16.395172392638	0.642860509312733	0.000283302572296372
NKAIN1	0.0963727272727273	0.309290797546012	1.68226707105293	0.0257874837353751
TXLNA	12.0231090909091	15.428363803681	0.359775055477091	0.0394626417060605
KIF3C	1.23343636363636	3.45203128834356	1.48476225583565	0.000750665216824766
RAB10	54.2293545454545	78.4388153374233	0.532493747597417	0.00276124396186819
GCKR	1.39723636363636	0.55459018404908	-1.3330821082686	0.000481269921815261
CAD	9.25408181818182	17.1877018404908	0.893214896255015	0.000228016134349891
CD82	14.9633818181818	23.2609570552147	0.636474186465426	0.0166987663295526
BCORL1	2.37645454545455	4.37762024539877	0.881336000039839	0.00111782872728689
MYNN	2.61858181818182	4.31671656441718	0.721148685736983	0.000404167462366118
MECOM	18.9573545454545	8.92640429447853	-1.08660659786935	0.00259796881442184
PREP	5.6536	6.93485950920245	0.29469684169535	0.00842720695890756
SEH1L	3.49356363636364	5.95091349693252	0.768411727142033	0.000533915587197667
WDFY1	7.02853636363636	9.85130429447853	0.487090456475912	0.00638705967031018
SLC25A24	7.35062727272727	10.3299644171779	0.490896010612413	0.0339074587369153
MAP3K4	4.62363636363636	6.39371472392638	0.467626436813412	0.00939457037374469
PILRA	0.786045454545454	2.09703067484663	1.41566331843339	0.000820934552987671
IGSF9	4.402	10.339673006135	1.23195951056345	0.00956509414530739
ZNF213	4.55863636363636	5.44221411042945	0.255591385039281	0.0425186324406011
AKR1B1	7.73884545454546	17.8296423312883	1.20408750803082	0.0224917662872171
RRN3	8.97431818181818	12.2782208588957	0.452227285817024	0.00650778679242609
CTTN	19.8493181818182	49.411482208589	1.31575688124513	0.000750665216824766
WNT11	0.515390909090909	3.19661104294479	2.63280421559707	0.0062683516015888
MTIF2	8.84501818181818	13.0865128834356	0.565143705039084	0.00111782872728689
ORC1	1.12121818181818	5.00362515337423	2.15790666943827	1.49963265948378e-06
CHERP	7.78506363636364	12.0523214723926	0.630530322374748	0.000283302572296372
RAD54L	0.520345454545455	2.39273865030675	2.20112118150423	6.21410705302888e-07
DNAJA1	30.0164090909091	52.5577754601227	0.808152818546228	0.000290167006892729
B4GALT1	32.8371636363636	45.6736527607362	0.476032656836245	0.0161440018134878
CHMP5	17.3668	27.9848938650307	0.688316328112935	0.000146410148461961
DIMT1	1.15518181818182	1.74082208588957	0.591648824929896	0.00141765591535725
IPO11	2.41417272727273	3.27183006134969	0.438568916174092	0.00119317266831449
FOLH1	0.201045454545455	1.1069981595092	2.46105919990307	0.000533919500854062
EIF2AK1	27.2464818181818	43.1112791411043	0.661995413913708	0.000153886471057133
SNX10	1.17114545454545	6.83738098159509	2.5455235475348	9.99780664001391e-07
SEPHS1	8.65208181818182	13.5263601226994	0.644654456081224	0.000187537012785762
MRPL28	7.77268181818182	13.3510957055215	0.780473782187462	0.000161721080724102
ITPKC	16.1637181818182	23.1970490797546	0.521182187189203	0.0217717084013771
CEACAM6	81.4440818181818	187.089198773006	1.19984449642809	0.0268333858537292
FAT2	6.35059090909091	15.5159042944785	1.28878503917389	0.0304289940260116
RBM22	10.4617181818182	14.7764687116564	0.498181722372083	0.000169929891788978
TMED2	45.2166818181818	62.8782460122699	0.475705848987077	0.000897278243523342
ZFAND6	7.24156363636364	9.60406993865031	0.407344664366548	0.00395379144934094
PPEF1	0.0645363636363636	0.162737423312883	1.33436185803608	0.00842694626360931
LAT2	0.785527272727273	1.67150490797546	1.08941432064981	0.00403208123481199
ZW10	5.7397	8.09265644171779	0.495638017150488	0.00259796881442184
NOX4	0.0857181818181818	0.62681717791411	2.87037156316482	1.91857912624537e-06
ACOX3	7.77821818181818	5.21251226993865	-0.577460828876429	0.0136066292728078
MTMR2	3.19898181818182	4.32635337423313	0.435538715936155	0.00714275792946739
PPP1R15A	18.0648909090909	34.8660190184049	0.948633104846478	0.0116311568961904
TRIP6	9.19873636363636	26.1233852760736	1.50583426895641	4.12962669286201e-05
ACHE	0.9742	5.80186380368098	2.57422654098151	0.0228594177623107
FTL	1406.53280909091	2443.25335214724	0.796660265364322	0.0377202947559258
SRRT	11.3713454545455	22.6267085889571	0.992623773537016	7.52358938631573e-07
BAX	5.67303636363636	14.3641098159509	1.34027557110275	1.64525236284256e-06
NLK	3.83833636363636	5.30508650306748	0.466895131180922	0.0339073571170105
ADAMTS2	2.63647272727273	8.59180920245399	1.70435288289704	0.000558995661734113
ATXN7L3	9.08436363636364	16.5626865030675	0.866479338335024	4.46112067331622e-06
PGS1	2.8274	5.17561840490798	0.872255252637375	9.79355670611015e-06
PSMC5	14.0959272727273	20.3860067484663	0.532300819182752	0.000750665216824766
UIMC1	3.20599090909091	4.57131411042945	0.511838620204446	0.000858322542858015
CETP	0.271745454545455	0.569161349693251	1.06658179175921	0.00132923596074025
MMP2	47.5084090909091	65.6653288343558	0.466948935224932	0.028582571637241
LPCAT2	4.21042727272727	7.18213558282209	0.770446243225945	0.00570408331122701
GNAO1	2.26202727272727	0.496503680981595	-2.18774000489913	0.00411179697909551
OGFOD1	3.4932	5.60679570552147	0.682627258074834	4.12962669286201e-05
NOP14	7.6013	10.2508233128834	0.431421707622352	0.0175621970718663
RTRAF	8.23242727272727	11.8146233128834	0.521183865548837	4.59415672289205e-05
NID2	2.32865454545455	4.66778957055215	1.00324289166741	0.00135813329622239
GMCL1	5.86655454545455	10.1914466257669	0.796773493800312	0.000598673582374695
SF3B2	13.4685363636364	20.6560503067485	0.61697133885001	2.21200294521624e-05
KLHL42	4.96487272727273	5.89671411042945	0.248154514613234	0.0394627539771228
GNAS	59.1537181818182	77.959581595092	0.398257493911642	0.0243831270403318
DNM1L	9.54980909090909	14.5146251533742	0.603963516401656	0.000486880821213411
ERGIC2	5.14737272727273	7.69214233128834	0.579549204222044	0.00387690482946491
TFAP2C	3.94411818181818	12.0308122699387	1.60895936402919	0.00922676374523259
AURKA	2.84823636363636	13.9639846625767	2.29356989759011	4.65291215904635e-07
CASS4	0.173309090909091	0.324564417177914	0.905157509339842	0.0140837065801169
PIR	4.1266	8.69008220858896	1.07441622340405	0.0304289940260116
AAMDC	2.25235454545455	1.35491533742331	-0.73323123455049	0.000376690169887925
METTL2A	2.80610909090909	3.44035030674847	0.293984375351638	0.0328805508030454
ALG6	1.88883636363636	3.52458343558282	0.8999550364292	9.79355670611015e-06
CNOT3	6.3886	10.3418564417178	0.694923465374762	5.67590167180321e-05
PTPN4	3.38012727272727	2.54253435582822	-0.410810301129596	0.0299578248020381
DDX18	7.46208181818182	14.8049613496933	0.988430640354721	1.03698790130273e-05
KHSRP	28.9577090909091	55.7035693251534	0.94382230218637	1.20645914332327e-06
ASAP3	8.90526363636364	4.50111533742331	-0.984375789217915	0.000376690169887925
EDEM2	8.70592727272727	17.1584061349693	0.978845672026783	1.77219116942876e-05
DNMT3B	0.595190909090909	3.52031104294479	2.56427851012519	1.32463719426625e-06
TPX2	6.46012727272727	39.6999570552147	2.61950295351725	1.91844133787748e-07
PDRG1	4.10776363636364	8.2300490797546	1.00254786381204	3.11838014388048e-06
SLC15A1	0.541054545454545	2.37752515337423	2.13561465513054	0.0062683516015888
TGDS	3.80535454545455	6.0728245398773	0.674336810372044	0.00151143250209537
C3orf18	2.47696363636364	0.681319631901841	-1.86216900587178	0.00119318039162921
FKBP1A	21.9583181818182	43.5953957055215	0.989408213359683	9.99794817725522e-07
NSFL1C	7.68648181818182	12.7127975460123	0.725886223083999	3.24204375557974e-05
SLC4A11	3.0103	8.2877263803681	1.46106910315056	0.000802820807649448
ZNF343	1.93085454545455	2.69553190184049	0.481330496364541	0.00518603869058929
CPXM1	2.47086363636364	6.79502392638037	1.45946323849725	0.0014483015751657
XRN2	21.9580545454545	38.6058374233129	0.814068768589179	2.8305722850411e-05
DYNLL1	45.0183	67.0082202453988	0.573826511135986	0.0012459928749463
TESC	16.9345272727273	15.471763803681	-0.130330039061616	0.0394627539771228
SNX5	7.48870909090909	13.0674871165644	0.803192784509144	9.05617387654513e-05
SIRPG	0.637954545454545	1.25088588957055	0.971424647437306	0.0164192953347267
MAPKAPK5	1.95550909090909	2.77541288343558	0.505158166518807	0.00154393974921972
ESF1	7.96655454545454	12.3930883435583	0.637507937097891	0.00480263819225894
RBBP9	6.28902727272727	8.82470552147239	0.488711244831418	0.00906163727972981
ANAPC5	7.00915454545455	9.19878895705521	0.392203504629854	0.00299352703478839
DZANK1	0.3957	0.620226993865031	0.648389251784282	0.0371541058947041
KDM2B	2.13142727272727	3.54882147239264	0.735520170392213	0.000129187952566125
TASP1	2.75216363636364	4.29211226993865	0.641121562133524	0.000270027722669071
OAS1	6.32613636363636	17.2991889570552	1.45130784169936	0.000359351076532374
RPLP0	283.795663636364	372.738690184049	0.393312032868542	0.0145759376782533
PXN	6.93499090909091	10.7668355828221	0.634628401715264	0.0156055605390396
KIF16B	4.60349090909091	6.16538588957055	0.421462897770053	0.0382936967109619
TRMT6	2.73830909090909	6.75142760736196	1.30190729389271	1.59526440171737e-06
TBX5	0.468309090909091	0.785343558282209	0.745862872742833	0.0138434071939706
BRAP	4.11679090909091	5.84837975460123	0.506516816928242	5.38483852185596e-05
FUS	14.2845545454545	28.1344386503067	0.977881130979003	7.52358938631573e-07
FXYD5	12.9665454545455	43.9798515337423	1.76204856583648	2.09320786707653e-05
FXYD3	0.9867	1.93782944785276	0.973758187930304	0.0365953818576585
CMTM1	0.590063636363636	1.25669141104294	1.09068797210938	0.00190629696118357
GANAB	68.7334909090909	102.871271165644	0.581754997938782	0.000670677122174117
GMIP	6.8639	10.1081226993865	0.558414642419538	0.0444463732365749
RBM41	2.56017272727273	3.76976503067485	0.558233455292671	0.00790495275916441
BIRC5	1.71123636363636	12.4229190184049	2.85989325383112	7.69899915858977e-08
LAG3	0.664381818181818	2.48725889570552	1.90447218630443	0.000820940193458529
MLF2	33.7560636363636	59.4575042944785	0.816712229722143	4.35602154521617e-05
OTUB2	1.10658181818182	1.81759570552147	0.715921206544377	0.0079777710737138
DDX24	12.2905727272727	15.4604521472393	0.331030366794545	0.00603687575248904
ANKRD24	0.638745454545455	0.391972392638037	-0.704489073388474	0.0124752116247033
RCOR1	9.20989090909091	16.2268337423313	0.817125548920468	0.0012459928749463
SPTLC1	10.8715181818182	15.413826993865	0.503671679842394	0.0011178214142337
PAPOLA	13.8071090909091	19.9208588957055	0.52886856894053	0.000367925138718714
CCNK	1.03355454545455	1.7917963190184	0.793792121073048	9.53177831632415e-05
RGS1	1.95151818181818	12.9808294478528	2.73371376228877	1.77219116942876e-05
MRPS33	2.62165454545455	3.89013865030675	0.569343981278259	0.0172700080952444
NUDC	20.4039272727273	29.0453079754601	0.509458263686644	0.00154393974921972
ICAM1	5.28866363636364	18.2011042944785	1.78305085729909	0.000367925138718714
STRN4	10.4370727272727	16.0209539877301	0.618242919616344	3.9144262774873e-05
TFAP4	1.47257272727273	3.09875214723926	1.07334847851691	0.000105545256624704
PDCD7	5.49115454545455	6.98044355828221	0.346209196816153	0.0187741784521275
SPG21	12.2855363636364	19.7941932515337	0.688116424443652	1.3388572819884e-05
DNAJB11	3.57580909090909	7.98183987730061	1.15845162297003	2.44890852672889e-06
MCOLN1	3.38544545454545	4.65394049079755	0.459107088252701	0.00387690482946491
EFNB1	15.8583181818182	45.8941932515337	1.5330718512619	0.000129187952566125
KIF4A	1.51258181818182	8.23023312883436	2.44392011449171	4.36139069445221e-07
PLEKHG2	2.96597272727273	6.6241754601227	1.15923555524689	8.38460129507899e-05
DLL3	0.0451363636363636	0.326666257668712	2.85545534308516	0.00204903135199357
NAT14	1.19442727272727	3.64389570552147	1.60916265488748	8.24238320108023e-06
RBM27	2.25356363636364	3.46057607361963	0.61880403016163	0.00019219935156487
OSBPL8	7.33726363636364	10.9120067484663	0.572602412797056	0.00471088566843366
DTX2	4.55007272727273	10.868763803681	1.25622634950204	3.24204375557974e-05
PUS7	2.93708181818182	9.28866687116564	1.66108809753921	7.52358938631573e-07
LAMB4	0.272872727272727	0.184616564417178	-0.56369620698849	0.000376623431040882
LAMB1	6.73414545454545	11.9902128834356	0.832290485508086	0.0156056195964766
CMTM6	14.1676545454545	24.8917404907975	0.813066170650981	0.000116804250222961
TF	0.456790909090909	0.44479754601227	-0.0383851103170643	0.0181582809572278
CDV3	32.7270545454545	43.2494889570552	0.402199320926513	0.00351236808942296
ORC6	0.646809090909091	3.18613558282209	2.30039579945629	2.50137687662572e-07
ZC3HC1	2.73850909090909	4.04623865030675	0.56319074405658	0.00344331561220445
ANGPT2	0.681018181818182	2.8808717791411	2.08074023002243	4.87486913168908e-06
TMEM101	4.18167272727273	5.93621901840491	0.505464165714182	0.00182811961257103
CMA1	1.58371818181818	0.193609202453988	-3.0320962025401	0.00109287902798251
PSME1	39.7170090909091	79.1572944785276	0.994965319185471	7.55790320735651e-06
HAUS4	2.16953636363636	2.92338895705521	0.430255025172307	0.0200586975263138
JPH4	0.223845454545455	0.182022085889571	-0.298389510511097	0.000648221561831847
OSGEP	2.73261818181818	4.07291533742331	0.575777934007588	0.00358267835748003
RNF31	0.150563636363636	0.229989570552147	0.611195062967938	0.0219492881258434
SCFD1	1.39236363636364	1.91925950920245	0.46301375457183	0.00168051171115976
G2E3	1.8806	3.90974662576687	1.0558820925324	6.72920598075749e-06
HNRNPC	22.1315090909091	43.2372245398773	0.966172089186692	3.70760963003879e-07
SUPT16H	11.5873636363636	22.3581674846626	0.94824958628996	2.53770310394684e-05
GEMIN2	1.28059090909091	2.78465889570552	1.12069094332595	8.98598870646661e-06
TBL1Y	0.316763636363636	0.173883435582822	-0.865286221580158	0.0408547605445055
WDR76	1.59898181818182	3.77953619631902	1.24105567157872	8.60296790542866e-05
TBX15	0.137209090909091	0.581892024539877	2.08437540082015	0.00192629515569895
CLSPN	0.823172727272727	3.20933251533742	1.9630061835056	3.62248680476902e-06
RFFL	2.37596363636364	3.51599570552147	0.565420552201888	0.0153423135978743
MFSD11	3.14713636363636	4.24714294478528	0.432452974696456	0.00638705967031018
TGFB2	0.556409090909091	1.87354417177914	1.75155209518671	0.00265138617719096
GPATCH2	1.54100909090909	2.7226981595092	0.821161680122292	9.51699629425399e-06
NUP50	9.04082727272727	12.0989460122699	0.420354677721487	0.0104597918095264
CDC45	1.04882727272727	6.38387300613497	2.6056548467731	3.70755309569698e-07
COMT	8.35846363636364	10.6226883435583	0.345839232336232	0.0499511529073478
VNN3	0.0731363636363636	0.459871165644172	2.65256893990243	0.00663046975371829
LRRFIP2	5.53330909090909	4.58269079754601	-0.271947567298543	0.027696072180672
CDC6	1.25225454545455	9.37776932515338	2.90471694368526	3.36188184600199e-07
UPRT	3.76740909090909	2.22549141104294	-0.759448766502286	0.000585165233413226
CDC23	4.82468181818182	8.21805950920245	0.768363975931829	4.87486913168908e-06
AAAS	5.06319090909091	8.49171656441718	0.746009335419448	3.91434683213739e-05
MSH2	1.23423636363636	3.08146257668712	1.31999656450921	8.00795632726482e-06
MAP3K1	4.57409090909091	6.65390429447853	0.54071607626959	0.0232324363686217
EPB41L4B	10.1606909090909	5.39447607361963	-0.913443753055834	0.0100933012482141
TMEM38B	2.56943636363636	5.40801717791411	1.07364781232999	0.000174179771244141
PSMD5	9.69666363636364	14.6800141104294	0.598293010039551	0.000423519276776883
NUP188	10.8542090909091	20.7013846625767	0.931472663596821	3.70989806304406e-05
CRAT	20.6702272727273	14.187727607362	-0.542910714432471	0.00906163727972981
TBC1D2	9.06571818181818	16.8786472392638	0.896706062828052	0.00130095661957631
CWF19L1	3.25372727272727	5.14350306748466	0.660657935944911	2.40229566808655e-05
CYP26A1	0.130981818181818	0.836470552147239	2.67494818863228	0.00461159146205398
TDRD1	0.255145454545455	0.230515950920245	-0.14645335642123	0.000108084411253197
SORBS1	37.9259363636364	6.96249263803681	-2.44550899790069	9.77833285368475e-05
CRTAC1	1.02417272727273	0.581547239263804	-0.816490755000342	0.0425181612423779
BAMBI	1.4355	11.2151926380368	2.96582916546672	9.53177831632415e-05
IL11	0.106827272727273	1.73122147239264	4.0184383826937	1.32683404704251e-07
WAC	11.1814	13.4981717791411	0.271663182491183	0.00956509414530739
NUBP2	4.82339090909091	7.07236257668712	0.552144501566101	0.000404164379327389
SMIM24	33.9824	19.4206834355828	-0.807193774456977	0.0437957172102427
HIVEP1	3.65119090909091	5.3882981595092	0.561462579358929	0.0221291142817216
TREM2	0.9978	6.12620736196319	2.61817162613981	2.98883873645394e-05
FKBP5	32.9878363636364	10.2320809815951	-1.68883456864717	0.00190630835389389
SRPK1	5.46382727272727	10.3635165644172	0.923529841876203	0.000626565308888938
PGC	27993.9033	525.408405521472	-5.7355295703577	0.000392754977059844
TMEM14A	20.0221909090909	28.5026987730061	0.509498678733586	0.00281771797737307
HSP90AB1	283.326854545455	642.540458895706	1.18131994841926	1.74978279503929e-06
CDC5L	7.19579090909091	12.8146030674847	0.832563620464456	6.30331682206563e-05
ITPR3	32.4600727272727	46.2331220858896	0.510260557640792	0.0360437270854374
ZNF184	1.91674545454545	2.97349202453988	0.633499447565002	0.00119318039162921
DSP	167.795072727273	201.683139877301	0.26539013197673	0.0281363130509827
HNRNPH3	11.8660363636364	16.8488576687117	0.50581267274286	0.00130095661957631
IL12RB1	0.572427272727273	1.04284171779141	0.865355888062614	0.0079047754657231
ACOT7	6.22614545454545	18.340254601227	1.55860248030616	5.02077387859281e-06
CDC7	1.12849090909091	4.01871779141104	1.83234047330254	6.41593479302459e-07
SCD	31.1281181818182	81.5606773006135	1.38965539310381	0.000640960140158237
TMED1	1.7756	2.32051717791411	0.386139763499654	0.0129174702936588
ABLIM1	52.7194545454545	31.0012748466258	-0.766007899985793	0.0140839257007008
RAB18	12.3271272727273	16.8012435582822	0.446731387578704	0.00638705967031018
NRP1	4.12350909090909	6.6420509202454	0.687756194860773	0.00842716971647136
MYO9B	9.46111818181818	15.1632993865031	0.680501097428138	0.000174179771244141
PSMD8	25.7983181818182	43.281509202454	0.746473788045082	9.29110238359221e-05
FBXL19	4.45330909090909	7.82261226993865	0.812772710720284	0.000717657086127687
HSD3B7	3.46137272727273	6.84624969325153	0.983969608568297	0.00518603869058929
SETD1A	8.56509090909091	12.8385957055215	0.583946943972141	0.00023934692801632
BCL7C	3.72549090909091	5.0726773006135	0.44531684357971	0.021419262964854
EFNA2	0.732754545454545	2.20520920245399	1.5895136095533	0.0394627539771228
CIRBP	22.5144636363636	13.2129245398773	-0.768902281579984	0.000139276819293194
CBARP	0.819336363636364	1.48837423312883	0.861209568938847	0.0207292507842044
IGFALS	7.0668	0.949622085889571	-2.89563168531457	0.00881877727096786
HNRNPM	20.0257363636364	32.347654601227	0.691805819222222	1.06700485973371e-05
TECR	21.3869272727273	27.9613331288344	0.386703925722111	0.00471088566843366
TIMM13	15.9014454545455	23.2229957055215	0.546396174440325	0.0145759376782533
CDC34	11.7299909090909	18.1002239263804	0.625805650419784	0.000206848423116817
MTAP	1.56978181818182	2.55801226993865	0.704459129518129	0.0124753618599593
POLR2E	14.3356636363636	20.118227607362	0.488894518621701	0.00244356613841816
POLRMT	10.3817454545455	15.0384085889571	0.534602884158539	0.00175288764514249
GADD45B	27.4956909090909	13.7412668711656	-1.00069051991835	0.0451052892187667
MADCAM1	0.746318181818182	0.364524539877301	-1.03377489312745	0.00083940963508117
TRMT2A	2.72785454545455	4.60551288343558	0.755595108929818	5.24743291981368e-06
RANBP1	9.07524545454545	26.0689969325153	1.52232650402646	1.20645914332327e-06
ZDHHC8	7.80642727272727	12.2470073619632	0.64969492639171	0.0019465438246579
MED15	9.08922727272727	14.9391116564417	0.716864808875689	0.000263611102427855
SERPIND1	0.629763636363636	0.305432515337423	-1.04395680132088	0.00819951487203057
CRKL	15.5327636363636	26.2495141104294	0.756976176896859	0.000571941087964357
LZTR1	1.00278181818182	1.56226564417178	0.639632043521437	0.000276590521481997
MMP11	0.626690909090909	34.4940190184049	5.78244835655272	5.84374852841008e-08
SMARCB1	2.85445454545455	4.68868588957055	0.715968542495133	0.000108260579304514
OSM	0.171172727272727	0.966861349693252	2.4978561611701	5.38473296042495e-05
SF3A1	18.1543	22.5106343558282	0.310295409646883	0.00615163328323785
RNF215	0.432809090909091	0.622970552147239	0.525433166113194	0.00480259012120715
SEC14L2	1.544	2.61064846625767	0.757735453750056	0.0333906273488173
PPIL2	5.20673636363636	6.78419079754601	0.381797385027265	0.0156056195964766
YPEL1	0.671945454545455	0.333520245398773	-1.01056978761018	0.00111779216233836
PES1	8.87640909090909	15.5314883435583	0.807148021904845	3.15542683073889e-05
PRODH	0.263527272727273	0.959477914110429	1.86429732222037	0.00144829249830301
CRYBB3	0.3316	0.718449693251534	1.11544313406961	0.00354730810777738
CYTH4	0.846272727272727	1.54268650306748	0.866250335568764	0.040058555319546
ESS2	1.9714	2.91807668711656	0.56579726675204	0.00017852946147639
CARD10	6.40229090909091	9.89298773006135	0.627818055702742	0.027696072180672
SLC25A1	27.4297636363636	43.657790797546	0.670496937434497	0.000598673582374695
GGA1	5.66538181818182	7.00030981595092	0.305245583795465	0.0143280688986397
HIRA	1.93564545454545	2.77818159509202	0.521326180403148	0.00190630835389389
SH3BP1	1.11646363636364	3.59882331288344	1.68858901092043	4.47358652512262e-05
LGALS1	45.4263818181818	156.46007607362	1.7841922661837	8.1714039222507e-05
HPS4	3.26370909090909	4.41261595092025	0.435121719645931	0.0122593741175857
TFIP11	4.11882727272727	5.36209202453988	0.380562352581229	0.00663056261361977
ANKRD54	2.87760909090909	4.50798466257669	0.647611984728395	3.42199417733281e-05
EIF3L	30.0992818181818	23.2209110429448	-0.374304488450083	0.0190883726680255
SNU13	18.8527909090909	28.810136196319	0.611798369240976	0.000108260579304514
POLR2F	2.37458181818182	3.97700797546012	0.744009989010864	4.12962669286201e-05
SOX10	2.05737272727273	1.53674171779141	-0.420928475988799	0.00276116684926342
CENPM	1.5089	6.16268588957055	2.03006206254185	2.76425977492942e-06
SEPTIN3	0.309	1.04979141104294	1.76442395593605	0.0294934022042961
DMC1	0.129372727272727	0.46110490797546	1.83356150319584	0.000304365852095161
TCF20	8.10923636363636	14.0551766871166	0.793463620685155	0.000334736651025222
TOMM22	13.1267727272727	22.3478938650307	0.767626606618099	5.52855577698003e-05
XBP1	101.912345454545	63.2784447852761	-0.687542779458836	0.0268333858537292
RTCB	18.2252454545455	23.048772392638	0.338751668243554	0.00873927885194367
JOSD1	13.1628727272727	21.6994748466258	0.72118574414832	0.000319213315241986
GTPBP1	9.41082727272727	11.9347754601227	0.342777968041923	0.0281363130509827
RAB36	1.5289	2.97894662576687	0.962308226686461	0.0166987663295526
DNAL4	3.22675454545455	4.32451533742331	0.422454615981572	0.037154213838388
LMF2	19.7381636363636	30.9074110429448	0.646965038830357	0.000980151743780685
RHBDD3	4.02148181818182	6.78477423312883	0.754573612637922	0.000116804250222961
HMGXB4	3.62492727272727	7.00587607361963	0.95061341816343	9.38819163122549e-07
TOM1	8.00047272727273	8.54482760736196	0.0949661380546032	0.029034912896875
CHKB	0.124927272727273	0.208087116564417	0.736099180901968	0.0138433531043445
BIK	5.6663	13.4098680981595	1.242816154942	0.00559688602358581
HMOX1	7.34785454545455	10.8635680981595	0.56410305578926	0.0425186324406011
MCAT	4.30688181818182	5.76775582822086	0.421366354676335	0.00858197485782397
THOC5	3.15662727272727	4.53541411042945	0.52285036285005	0.00592405038441522
MCM5	4.73360909090909	14.4301957055215	1.608078390097	8.48356205170651e-06
RASD2	2.48669090909091	3.18542331288344	0.357257911389036	0.000877600020049106
TTLL12	25.1037090909091	33.2061705521472	0.403550816818516	0.0124753618599593
CBX7	6.08538181818182	2.3079282208589	-1.39874943026506	9.53177831632415e-05
PDGFB	3.72790909090909	7.77341595092025	1.06018203732476	0.00190629696118357
SYNGR1	3.50961818181818	2.24733987730061	-0.643095757918787	0.0406619697545465
MTMR3	0.945072727272727	0.725884049079755	-0.380686240890639	0.00538787481913342
MIEF1	5.34168181818182	7.15309018404908	0.42127258753745	0.00254553712926272
APOL1	21.6287090909091	43.6923257668712	1.01443234264451	0.00592405038441522
PNPLA3	0.442927272727273	0.550698159509202	0.314191954646158	0.0192469804424193
MYH9	139.441036363636	223.632680981595	0.681475837418164	0.00259796881442184
FOXRED2	5.92869090909091	12.1337993865031	1.0332458747289	0.000334736651025222
EIF3D	39.8621545454545	50.6558006134969	0.345707792194456	0.0184645172955329
KIAA0930	6.59154545454545	15.7194030674847	1.25385776891725	4.84460273798776e-05
SLC25A17	3.71305454545455	5.96201533742331	0.683193577896492	1.19557775827841e-05
KCTD17	1.86648181818182	4.84078957055215	1.37492092641813	0.000108260579304514
IL2RB	2.0791	4.71958773006135	1.18270169118657	0.00207196217519763
RBX1	9.49947272727273	14.8035061349693	0.640019567983649	0.000119790717480815
EP300	13.6560727272727	16.8603196319018	0.304089239867781	0.0323771600676556
L3MBTL2	3.5676	4.67826809815951	0.391020671705099	0.00281770229937485
CHADL	1.73004545454545	0.956536809815951	-0.854917550076199	0.000385650080799589
RANGAP1	13.8084363636364	26.7015877300613	0.95137556871528	4.59415672289205e-05
PHF5A	8.116	16.0531049079755	0.984011592692777	1.06457345390749e-06
ACO2	13.0825818181818	8.13344171779141	-0.68570940933184	9.77833285368475e-05
TRMU	1.80361818181818	3.31419938650307	0.877766440957075	1.16211438505599e-05
PMM1	3.9865	2.32503251533742	-0.777871776802083	0.00064095556705239
DESI1	9.90908181818182	11.8874564417178	0.262616767062049	0.0272617844876503
ZBED4	5.48407272727273	8.11625828220859	0.56556707283851	0.000858322542858015
MLC1	0.0987909090909091	0.259229447852761	1.39177942052398	0.0129169563925753
HDAC10	0.138181818181818	0.22559018404908	0.70713649418388	0.00663050070694174
FKBP3	6.7043	12.9592067484663	0.950818799055757	4.08113650978553e-06
SDR39U1	0.613781818181818	0.79741226993865	0.37759989448922	0.0412727244722447
CTSG	1.73629090909091	0.409349079754601	-2.08460512905814	0.00289708724104219
GZMB	1.50036363636364	5.35626871165644	1.83591613657583	0.000498263906374759
RBM23	3.84684545454545	4.73485214723926	0.299643504999622	0.0153423719264567
PRMT5	4.48781818181818	8.30875889570552	0.888618765197028	0.000108260579304514
COCH	0.196481818181818	2.08729754601227	3.40916855129541	0.000443726883949966
AP4S1	0.718209090909091	1.05801411042945	0.558883048888601	0.0431531228833587
POLE2	1.13426363636364	3.78703006134969	1.73931086915901	6.01831709409211e-07
VCPKMT	3.65737272727273	5.13678773006135	0.490058796772739	0.00194653223446795
PYGL	7.2015	17.6842368098159	1.29609461684935	0.00387690482946491
PSMC6	6.32759090909091	10.5648705521472	0.739546855585396	3.62248680476902e-06
DDHD1	1.05518181818182	1.56099202453988	0.564971555415496	0.0374361267228857
CDKN3	1.61191818181818	9.94317791411043	2.62492850460861	8.82914300297468e-08
CNIH1	14.2651363636364	21.0141693251534	0.558868890899302	0.00102419563575912
ATP6V1D	9.45680909090909	11.4961220858896	0.281721910284573	0.0138434612836909
PLEK2	8.9919	25.6025355828221	1.50958880024068	0.000980151743780685
PSMA3	14.0500636363636	29.2293754601227	1.05684233881596	4.80563380358562e-07
TIMM9	8.61718181818182	13.0589478527607	0.599750635523724	0.000174179771244141
KIAA0586	1.00822727272727	1.40798834355828	0.481814505107912	0.00727616756185525
SAMD15	0.206727272727273	0.574834355828221	1.47541755870161	0.000248185382854892
AHSA1	15.4954181818182	30.3179687116564	0.96833140681033	1.67603342300942e-05
RIN3	2.84134545454545	4.43673742331288	0.642924926590106	0.0143280688986397
ALKBH1	3.38255454545455	4.34985582822086	0.362854386418425	0.00143289422784308
SNW1	10.7505090909091	18.4442957055215	0.778769720518875	2.03977743235117e-06
CHGA	36.9222363636364	6.27613128834356	-2.55654250203367	6.30295258266833e-05
DHRS7	18.8331090909091	10.7589926380368	-0.807728183981216	0.0344311143933866
GALNT16	0.587872727272727	0.186050920245399	-1.6598063232651	0.0023938852197188
CEP128	0.377063636363636	0.883047239263804	1.22768259283917	1.1955640823144e-05
ERH	17.2641181818182	41.5549834355828	1.26724485501708	2.05046690815924e-07
HIF1A	28.0540272727273	67.2146871165644	1.26056862090525	1.58486075907149e-05
SLC10A1	0.204681818181818	0.100469938650307	-1.02661905300019	0.039462080351939
EIF5	22.5212636363636	29.1484423312883	0.372131011778152	0.00827494009100077
SERPINA4	9.63050909090909	2.69309018404908	-1.83834952180426	0.0116423609618991
MTHFD1	3.41159090909091	6.20021165644172	0.861872805091249	4.02066036350587e-05
ZC3H14	1.81186363636364	2.50876748466258	0.469504386347127	0.000877600020049106
TELO2	5.45386363636364	9.80060245398773	0.845591807211371	2.83060200651457e-05
VRK1	3.42635454545455	6.39438957055215	0.900132197814689	0.000206848423116817
PSMC1	2.93052727272727	5.07822147239264	0.793163051727248	1.12954617634808e-05
RPS6KA5	1.27196363636364	0.808026993865031	-0.654582031407255	0.00215966860471372
PPP4R3A	11.9256636363636	15.5146337423313	0.379560088022393	0.00581312888950492
C14orf93	1.40838181818182	1.90243803680982	0.433810957680981	0.0092267238353492
PSMB5	27.4203454545455	53.300663190184	0.958906736749874	5.9879940558244e-06
YY1	13.7052	19.3177797546012	0.495205909236774	2.68035050986151e-05
ACIN1	13.3880727272727	17.6110521472393	0.395532810276003	0.00111782872728689
CCNB1IP1	5.53818181818182	9.9516226993865	0.845519370845556	0.000498263906374759
TRIP11	8.56516363636364	6.05268834355828	-0.500904741323993	0.013143627037108
APEX1	37.0321727272727	65.5420736196319	0.823642120730613	5.38483852185596e-05
PABPN1	2.73470909090909	3.77767239263804	0.466110221562191	0.00783280067174634
CINP	3.14883636363636	4.09913312883436	0.38050005906485	0.0079777710737138
SRP54	4.3726	6.51403067484663	0.575059134951504	0.000433514803590561
CHD8	4.32017272727273	6.00471840490798	0.475007596665498	0.00265138617719096
PCK2	4.79604545454545	8.52712822085889	0.830214618356909	0.00419291862428402
DCAF11	11.3518181818182	9.45203067484663	-0.264227171107673	0.0175621970718663
PSMA6	0.418663636363636	0.985673619631902	1.23531839831261	5.02077387859281e-06
NFKBIA	34.1748454545455	70.5521251533742	1.04575472628241	0.00147955680217281
EMC9	1.97229090909091	3.8172282208589	0.952653081492975	9.93458380828987e-06
PSME2	10.6033090909091	25.9359435582822	1.29043828366749	3.73228136875561e-06
BRMS1L	1.93825454545455	3.52522085889571	0.862955598516193	0.00480261415669915
TM9SF1	0.828136363636364	1.25019938650307	0.594217948399446	6.30331682206563e-05
SEC23A	7.47593636363636	10.7678957055215	0.526410147836948	0.00411179697909551
GMPR2	8.29698181818182	10.004881595092	0.270045563676339	0.029034912896875
PNN	15.5393545454545	24.6456944785276	0.66540905445123	6.99600419603009e-05
RABGGTA	9.71060909090909	11.2197128834356	0.208402061729429	0.0161440623479346
PCIF1	15.8307818181818	22.8852644171779	0.53168645488782	0.000626565308888938
GSS	5.19282727272727	9.58208773006135	0.883819783972196	5.67590167180321e-05
MMP9	1.55077272727273	20.1650128834356	3.70079515395978	7.34204771134634e-06
TRPC4AP	25.7068181818182	34.5562785276074	0.426796803511322	0.00489600483958763
PROCR	6.05944545454545	11.3227963190184	0.901972622422839	0.0116311093673802
GINS1	1.42399090909091	6.81704049079755	2.25920561614893	4.65291215904635e-07
CD40	2.52998181818182	5.56527975460123	1.13732719358613	0.0360437270854374
SGK2	5.42238181818182	2.28004171779141	-1.24986648289479	0.0172699445294684
IFT52	4.86383636363636	9.2514509202454	0.927584951284916	4.97462757458926e-05
MYBL2	8.32479090909091	45.4123693251534	2.44759936719119	1.80441286165415e-06
NDRG3	10.0332363636364	17.5337846625767	0.805350392132787	0.000228016134349891
RAB5IF	3.57349090909091	7.60343251533742	1.08931674190744	0.000359351076532374
RIMS4	1.80021818181818	0.105111656441718	-4.09817719597183	0.00121279871037017
PABPC1L	2.44153636363636	6.20804355828221	1.34634941484737	0.000433514803590561
STK4	5.32936363636364	9.14710736196319	0.779352309155497	0.000196970458039532
SALL4	0.284054545454545	1.88038404907975	2.72678745325127	1.62983955332926e-05
ADNP	14.4637272727273	20.3404196319018	0.491910063201461	0.00462072281136905
PFDN4	4.2615	11.7131736196319	1.45869878168711	6.01840565384077e-07
CSTF1	5.37988181818182	8.43234049079755	0.648358642036385	0.000245208434237993
RAE1	4.15930909090909	9.83655889570552	1.24180980859347	8.81432006565743e-07
TPD52L2	16.1020181818182	29.8073104294479	0.888424681047971	2.6080994437253e-05
NELFCD	8.70217272727273	18.4858067484663	1.08697044831283	1.54106675398899e-05
CTSZ	27.6466909090909	56.5651877300613	1.03280762769114	0.000533919500854062
PRPF6	24.7347272727273	38.5470711656442	0.640083254989343	2.98883873645394e-05
PRELID3B	21.8346545454545	41.9418214723926	0.941769811084916	6.14057901628531e-05
MTG2	3.73671818181818	5.98802085889571	0.680307485211076	0.000498263906374759
PSMA7	38.5377272727273	91.9060662576687	1.25388859718841	2.11973092258521e-07
MRGBP	2.86334545454545	8.77420797546012	1.61556716510854	1.01191688992182e-07
TCFL5	3.56307272727273	6.23655521472393	0.80762743974222	0.00100194967127627
DIDO1	6.97403636363636	9.52588711656442	0.449859566058317	0.0133733837180472
GID8	14.6785545454545	21.2190570552147	0.531650638991517	0.00419291862428402
BIRC7	0.045	1.30702576687117	4.86021877121849	0.00301441280660848
NKAIN4	0.0498636363636364	0.471638650306749	3.24162194855944	0.0172693088770215
ARFGAP1	7.33777272727273	12.3870987730061	0.755424202425039	0.000297187016364896
EEF1A2	3.17930909090909	2.58680245398773	-0.297543397294517	0.0230451545758128
GMEB2	4.64939090909091	7.71781533742331	0.731150796099312	5.98176666746443e-05
C20orf27	7.52789090909091	19.2337895705521	1.35332541373794	1.72347337833222e-05
SPEF1	0.113172727272727	0.162261349693252	0.519793059161984	0.0117334034894032
CDC25B	7.32650909090909	36.3669920245399	2.31143174601354	5.64467204587705e-07
ARFRP1	2.5322	4.75483558282209	0.909004097861913	0.000139276819293194
NDUFAF5	1.06835454545455	1.48285398773006	0.472986045810957	0.00609392426472905
TRIB3	2.82790909090909	13.8566245398773	2.29276821364267	1.41650114486373e-05
CSNK2A1	3.89496363636364	5.45799447852761	0.486761075884679	0.00239399506978367
SLC52A3	2.55867272727273	4.8695736196319	0.928399827252084	0.0318803865075168
HM13	12.1124909090909	18.5905386503067	0.618072989292624	0.000423516067347592
SNPH	2.44375454545455	1.63440245398773	-0.580336110544854	0.00991440083865956
MYLK2	0.0681636363636364	0.127237423312883	0.900448854256584	0.007690021215671
SIRPB1	0.0545909090909091	0.252344785276074	2.20866364624948	0.000533911673561316
FERMT1	13.5003454545455	26.7726226993865	0.987762150925559	0.00175288764514249
PLCB4	6.86385454545455	4.02756625766871	-0.769110657497194	0.0106474169563839
HCK	1.88511818181818	4.72372024539877	1.32526855425384	0.00337550101855743
TM9SF4	20.4769454545455	29.8787312883436	0.545118365060718	0.000486880821213411
CRNKL1	5.59631818181818	8.91968527607362	0.672514816635945	0.000263611102427855
POFUT1	11.8251454545455	19.6731601226994	0.734370788557075	0.00151143250209537
PAK5	0.258427272727273	0.203080981595092	-0.347703192196537	0.013784001639935
KIF3B	11.8847727272727	17.5749533742331	0.564406547020564	0.0197305773822019
MROH8	0.594490909090909	0.364712883435583	-0.704893584967931	0.0013876090835548
NOP56	11.3392	26.9503564417178	1.24898549472868	1.16937130876599e-06
MANBAL	14.5434636363636	22.6071257668712	0.636406682888519	0.000211960122410867
IDH3B	18.5733363636364	27.2045773006135	0.550616419660686	0.00317928939704946
MAPRE1	30.2397	58.0438484662577	0.940699350174483	4.7330302481399e-06
JAG1	13.1827545454545	36.6238460122699	1.47413144815198	0.000359351076532374
CDK5RAP1	3.19622727272727	5.7657717791411	0.851143736192536	1.30157461212917e-05
OXT	0.203190909090909	0.525657055214724	1.37128601904274	0.0195680734975338
TTI1	5.72595454545455	11.0700785276074	0.951077333275575	1.54103235142822e-05
E2F1	2.87014545454545	9.89873190184049	1.78611986519131	1.24467728908953e-06
RPRD1B	8.40952727272727	12.6902429447853	0.593623079488269	0.000404170545421549
PXMP4	4.26738181818182	3.49270613496933	-0.289005935359266	0.0377202947559258
CHMP4B	40.6677818181818	67.8057865030675	0.737522094653441	0.00016577769158803
CST3	136.052436363636	100.022435582822	-0.443839151192697	0.022859495372482
ASIP	0.360672727272727	0.612736809815951	0.764577186975806	0.00407173043874381
CST4	0.0467	0.772219631901841	4.04751677689006	0.000181922103120125
ACTR5	3.0502	5.71188773006135	0.905063780243732	5.67590167180321e-05
AHCY	27.6049727272727	48.2747748466258	0.806341354667821	0.00147955680217281
PPP1R16B	2.90574545454545	1.90504662576687	-0.609082019428527	0.0175621970718663
FAM83D	21.8258727272727	27.1855239263804	0.316799289917406	0.0360437270854374
DHX35	2.82800909090909	4.73933619631902	0.744898247838135	0.000334734029957005
DNTTIP1	9.67409090909091	21.9268852760736	1.1805028908728	2.44890852672889e-06
PIGU	6.62918181818182	14.1691294478528	1.09584839447895	1.2652837239826e-05
APMAP	21.1908181818182	43.2056625766871	1.0277811142776	2.40229566808655e-05
CELF4	0.374472727272727	0.148575460122699	-1.33366480266657	0.00662916978790151
ADNP2	6.19707272727273	8.00070429447853	0.368540105166755	0.00956509414530739
USP14	9.87474545454545	19.4251496932515	0.976110251496192	1.09785039817968e-05
VAPA	11.3904818181818	14.4725306748466	0.345488439955421	0.0136066292728078
METTL4	1.54380909090909	2.80808527607362	0.863092389725502	0.000122849077527765
SMCHD1	6.05580909090909	8.60693312883436	0.507179534770816	0.0344309090743498
MYOM1	2.17739090909091	0.943098159509203	-1.20712059684964	0.00873927885194367
MYL12A	40.5594545454545	68.5350319018405	0.756803364099092	0.00249407490176429
CEP76	1.38660909090909	1.90000981595092	0.454445747626819	0.0156056195964766
RNMT	6.33330909090909	8.75056564417178	0.466416786586867	0.0161440623479346
LIPG	0.5433	2.26916932515337	2.06234331464272	0.000626565308888938
LAMA1	0.1543	1.11273987730061	2.85030640949603	0.000504036871496305
ANKRD12	9.08753636363636	6.91460736196319	-0.394241900044893	0.0451052892187667
POLI	1.71586363636364	1.35257852760736	-0.343222547045328	0.0499510225154962
RBBP8	5.4626	12.0501386503067	1.14139005599153	0.000211960122410867
CSTF2	4.93453636363636	10.0320760736196	1.02363374906507	0.000157758010165648
VSIG1	71.0423454545455	13.3876846625767	-2.40777273800052	0.00701141926993737
PSMD10	9.57362727272727	18.7860447852761	0.972523809415929	9.09689969295901e-07
STS	3.5887	2.25186871165644	-0.672338607116373	0.0106474169563839
PGRMC1	37.5104090909091	61.5073447852761	0.713467700276917	0.000222541413184654
POLA1	1.20624545454545	2.27599325153374	0.915972774036006	0.000376690169887925
NKAP	1.06255454545455	1.60141472392638	0.591810073142748	0.000209387878132941
NXT2	4.19728181818182	8.1125226993865	0.950695276496045	0.000161721080724102
TLR8	0.194654545454545	0.514111042944785	1.40116396704476	0.0249766886552962
MOSPD1	4.06774545454545	5.78324662576687	0.507650223817835	0.00858197485782397
AMMECR1	3.62433636363636	7.80799754601227	1.10723574573687	0.000304365852095161
CHRDL1	15.4752090909091	2.97533435582822	-2.37883519554975	0.011835629000489
SUV39H1	1.77457272727273	4.41262760736196	1.31416629827437	2.44890852672889e-06
XIAP	7.62356363636364	10.3151006134969	0.436220444750796	0.0133733837180472
STAG2	13.6689727272727	22.3506484662577	0.709411866103115	0.000376690169887925
ABCD1	5.22785454545455	10.6661	1.02874185246704	0.00107006517457268
SYP	0.751445454545455	0.677318404907975	-0.149834187563312	0.0079777710737138
PLP2	87.1312090909091	162.209652147239	0.896598200241166	0.000686011332089297
BMX	0.963445454545454	0.349844171779141	-1.46149053335972	0.00107000877343769
PLS3	36.4856727272727	67.5335809815951	0.888275004141804	0.0019465438246579
NAA10	2.10843636363636	4.34304846625767	1.0425345734707	6.62407269591727e-07
RENBP	1.15673636363636	2.70300920245399	1.22450633199562	0.011428191161634
ELF4	11.4339363636364	19.6930650306748	0.784365503932605	0.000350964143328002
RBBP7	11.9846727272727	17.6801030674847	0.560936172076201	0.00365426658917373
KCND1	0.408290909090909	0.696775460122699	0.771096369046943	0.0178585796793949
SLC25A14	1.38642727272727	2.39564171779141	0.789040221318009	2.33719763286841e-05
FMR1	4.2523	7.78898036809816	0.873191099121205	3.84526211465266e-06
PIM2	4.37780909090909	11.5104742331288	1.39466632649642	0.00330890466425422
SCML2	0.293745454545455	0.940901226993865	1.67947675367398	0.041891933884332
SLC35A2	6.28282727272727	11.6135398773006	0.886321958203285	0.000116804250222961
PQBP1	6.67756363636364	10.910254601227	0.708291043977509	8.82686431448828e-05
EMD	16.9435454545455	27.6527993865031	0.706689745055996	6.47013160595961e-05
TAZ	2.36096363636364	4.37115950920245	0.888640203568654	3.21348741174589e-06
PGK1	37.8904545454545	81.3013503067485	1.10144486677502	2.68035050986151e-05
MAGT1	15.6839545454545	20.2403644171779	0.367945899417855	0.0150830413217409
SMS	23.0010272727273	43.5913441717791	0.922343394653407	0.000311706826742218
PHEX	0.134118181818182	0.384804294478528	1.52062006952101	0.00489600483958763
UBL4A	13.1434727272727	21.2942871165644	0.696119922206511	6.64111896685294e-05
GPR50	0.0062	0.804736809815951	7.02010499941828	0.00253492856008028
RP2	5.31774545454545	8.6558736196319	0.702864714090284	0.00317928939704946
CDK16	11.9640545454545	21.2462036809816	0.828498687321568	4.24139126196217e-05
USP11	10.1611636363636	16.4827674846626	0.697892867653552	0.00190630835389389
HTATSF1	15.2856181818182	23.8057012269939	0.639132226966994	0.000119790717480815
VGLL1	0.263481818181818	1.94172392638037	2.88156277762763	0.00914244092047614
TIMP1	74.3503909090909	208.197827607362	1.4855427826337	0.00032688875582139
GABRE	0.989927272727273	6.65243190184049	2.74848739375305	0.00741194415462833
PIN4	2.75235454545455	3.88022331288344	0.495473360897931	0.0169823421620833
PORCN	4.96483636363636	5.93463865030675	0.257414020723889	0.00956509414530739
ITIH6	0.0439818181818182	0.185984049079755	2.08019974323162	0.000112284865399748
RBM3	16.6711636363636	22.9168754601227	0.459055550106569	0.00842720695890756
SYTL4	1.36472727272727	0.793641717791411	-0.782052903465744	0.00141764699840952
ZDHHC15	0.291109090909091	0.144052760736196	-1.01496258374706	0.00769005593062421
CENPI	0.583090909090909	2.47343558282209	2.08472359186457	1.24467728908953e-06
DRP2	0.0861363636363636	0.188221472392638	1.12773689612623	0.034695110399245
PBDC1	14.3618363636364	19.6458404907975	0.451983660781932	0.0150830413217409
GLA	1.94561818181818	4.83483619631902	1.31323839623765	2.21200294521624e-05
RUBCNL	0.119790909090909	0.248934969325153	1.05525048178367	0.0224916128232434
TNFSF13B	1.95247272727273	3.6042282208589	0.884387969436244	0.0099144429861147
FNDC3A	17.5116727272727	12.5758	-0.47766671869345	0.021419262964854
MLNR	0.178781818181818	0.110257055214724	-0.697329049222138	0.0162599812959104
CAB39L	8.11756363636364	2.42124355828221	-1.74529857879271	2.90869771131908e-05
KLF5	81.4153636363636	126.618190184049	0.637111707949418	0.026410812582802
ACP5	8.40247272727273	14.7082914110429	0.807743805671507	0.0294934022042961
SUPT20H	2.89046363636364	4.44795889570552	0.621842533384212	0.000376690169887925
MRPS31	4.90173636363636	7.25976687116564	0.566630328529116	0.00281771797737307
KPNA3	13.6867	20.3054889570552	0.569095127492126	0.000980151743780685
DGKH	2.00172727272727	3.77656809815951	0.915830375266308	0.00638705967031018
KATNAL1	1.40362727272727	2.03031656441718	0.532544803207518	0.0118373144410456
TRADD	9.41266363636364	13.744845398773	0.546215733651342	0.00330890466425422
CORO1A	2.81214545454545	6.00930306748466	1.09552646536397	0.00453212546751566
PHKB	9.66444545454545	7.60678895705521	-0.345399373596688	0.025994001402371
NUTF2	11.3262909090909	25.9785226993865	1.19764390230837	4.08113650978553e-06
NUP93	2.4439	5.42784846625767	1.15119519053269	3.311373359609e-06
ARL2BP	0.599209090909091	0.9309	0.635566685757126	0.0172699445294684
PLLP	8.0643	3.48045950920245	-1.21227151843193	0.000350964143328002
CCL22	1.19165454545455	2.47824969325153	1.05635548540142	0.00858189932875699
CCL17	0.346290909090909	0.998533128834356	1.52782577941197	0.00327603955036911
CTCF	5.13822727272727	7.34161288343558	0.514826339886295	0.000686006487304004
ACD	3.50308181818182	7.62835582822086	1.12274745620189	6.34829569136098e-06
POLR2C	9.55699090909091	14.1372294478528	0.564871063445582	0.000486880821213411
USB1	4.82691818181818	10.0748926380368	1.06159018706929	3.73228136875561e-06
CYB5B	7.29311818181818	13.5799067484663	0.896865895171412	7.36877939367582e-05
PSMD7	8.54771818181818	13.2613098159509	0.633612028829865	0.000686011332089297
SLC38A7	3.21038181818182	6.02593865030675	0.908441094390992	3.6114790684287e-05
VAC14	6.86060909090909	10.0380226993865	0.549066542707008	0.000423519276776883
HAS3	8.45859090909091	17.938763190184	1.08459117102512	0.0158728332777333
TANGO6	1.6104	2.15731288343558	0.421816353945902	0.0425186324406011
COG4	9.45196363636364	13.0460711656442	0.464929419389903	0.00330890466425422
SMPD3	7.83074545454545	4.09069693251534	-0.936802996418185	0.0304289940260116
SLC7A6OS	0.662918181818182	0.906715337423313	0.45181886673016	0.0178585145587719
SLC7A6	1.20377272727273	1.91250122699387	0.667897636927706	0.00603687575248904
PLA2G15	2.53676363636364	4.0109773006135	0.66096469934475	0.00229760404505673
FA2H	23.7697636363636	11.9400355828221	-0.993320421344264	0.0156056195964766
WDR59	3.53226363636364	4.47999754601227	0.342904917078991	0.0143280688986397
CMC2	0.732827272727273	1.12448773006135	0.617722818572579	0.000937867305244152
AXIN1	5.30687272727273	7.84616134969325	0.564125053973951	0.00104689797798907
HCFC1R1	10.8835363636364	21.0111319018405	0.949006479791428	0.000612471715035879
NPRL3	7.23194545454545	9.59863312883436	0.408445180242599	0.00419291862428402
MLYCD	1.43529090909091	0.71990736196319	-0.99545999942401	2.15180192367502e-05
MPG	5.86705454545455	8.29105337423313	0.498919002385761	0.00276124396186819
HSDL1	2.57781818181818	3.89456319018405	0.595311014915898	0.00132926976764813
TAF1C	6.06707272727273	8.06233251533742	0.410196680224967	0.0145759376782533
SEC14L5	0.654181818181818	0.164973006134969	-1.98746168140569	4.80491480115925e-07
USP10	14.0605454545455	23.221509202454	0.723809175918036	5.52855577698003e-05
LMF1	2.01951818181818	1.32050245398773	-0.612924152176714	0.00154393974921972
MTHFSD	1.90540909090909	2.65802944785276	0.480256310793961	0.00675541712462508
CLCN7	5.79680909090909	7.40754478527607	0.353736470175231	0.0110316684328348
HAGHL	0.447290909090909	0.968639877300614	1.11474696076676	0.000585161001457789
SLC7A5	45.7165363636364	110.749058895706	1.27650642990073	0.00234534614812469
UBE2I	3.49668181818182	5.42655398773006	0.634049813983291	0.000125980941251604
MEFV	0.247736363636364	0.481266871165644	0.958031468216155	0.0309059408443034
PIEZO1	10.8989	18.2227515337423	0.74155827990658	0.00427548947486845
GSPT1	20.6839363636364	25.3823527607362	0.295315031451604	0.0281363130509827
ZNF174	2.03694545454545	2.5829282208589	0.342600203518534	0.022491689555182
UBFD1	5.04482727272727	8.30722085889571	0.719561036492236	0.00021718847077396
EARS2	3.26451818181818	4.18204294478528	0.357337800215073	0.0354991781692155
ELOB	68.9640818181818	105.360133742331	0.611412010323029	0.0014483015751657
USP31	2.84688181818182	4.03427055214724	0.502925235195693	0.0251774143496149
HMOX2	17.8195454545455	13.1243521472393	-0.441214327410129	0.011428191161634
DNAJA3	6.80951818181818	9.07070613496933	0.413662144143351	0.0062683516015888
BFAR	9.03417272727273	12.7635840490798	0.498569096173858	0.00186683797240823
PYCARD	5.4147	15.7255110429448	1.53815358910845	5.82696204665845e-05
RPGRIP1L	0.4311	0.902277300613497	1.06554832854468	0.000132470619564358
MAZ	6.71346363636364	12.6060055214724	0.908982015282796	0.000464838580954055
STX4	5.53946363636364	7.6867	0.472618070639622	0.00220478006387037
NOMO1	8.96336363636364	12.7985386503067	0.513866959383058	0.0019465438246579
IL21R	0.1835	0.48088773006135	1.38992005298611	0.00123257522874922
CCP110	2.13345454545455	3.04967975460123	0.515466380547514	0.0360437270854374
RNF40	8.40421818181818	11.8642564417178	0.497436165186309	0.00239399506978367
KNOP1	1.77546363636364	3.10607975460123	0.806899061657231	0.000222539573012739
AQP9	0.204090909090909	1.26734785276074	2.63452873333118	0.00021718847077396
AAGAB	9.38605454545455	12.8931245398773	0.458011181554162	0.00435953220613887
LACTB	2.89592727272727	4.37124110429448	0.594017583412399	0.00107006517457268
CSK	16.0117272727273	22.8725748466258	0.514489836507958	0.0133733837180472
HERC1	5.99606363636364	4.38192576687117	-0.452450650530654	0.00842720695890756
TRIP4	5.54803636363636	7.48753067484663	0.432512764747832	0.00358267835748003
MTFMT	1.90767272727273	2.79183865030675	0.549401876223072	0.00107006517457268
CD276	7.66335454545455	21.9492319018405	1.51812249581879	7.7798189397495e-06
FAH	1.27885454545455	2.13732331288344	0.740952976884263	0.00182810860617673
CEMIP	7.88723636363636	11.0849613496933	0.491011956992636	0.0214191888283303
RPAP1	5.26524545454545	6.47316993865031	0.297971590920425	0.0492332416052138
HOMER2	6.44528181818182	1.70953067484663	-1.91464313150826	0.000132470619564358
EHD4	5.50782727272727	9.40047791411043	0.771250787529318	0.000585161001457789
TMEM87A	7.48301818181818	10.3601190184049	0.469348391376898	0.0014483015751657
CEP152	0.813718181818182	1.6231245398773	0.996172568004364	0.00011680320321265
GABPB1	2.26221818181818	4.00084539877301	0.822566802782148	1.26526932888102e-05
DNAJC17	1.1485	1.40296809815951	0.288731347430614	0.037154213838388
EIF3J	20.1811636363636	27.5629472392638	0.449720798223422	0.00305431782318851
RHOV	17.5196272727273	27.3456582822086	0.642339709836744	0.000858322542858015
OIP5	0.505354545454546	1.67070981595092	1.72509336398993	1.08229771915567e-05
MYEF2	0.926445454545455	0.416493251533742	-1.15341291885673	0.0272615214070495
BRF2	1.12697272727273	1.79609447852761	0.672410638284617	0.00939457037374469
TRIM35	4.7051	6.57460920245399	0.482679756904417	0.0210717961683656
ZFAND1	7.49235454545455	9.78236196319018	0.384763676790409	0.0217716334061737
CA2	184.635518181818	51.2455496932515	-1.84918148223079	0.00317928939704946
INTS9	3.29232727272727	4.4160509202454	0.423649054002546	0.022491689555182
RIPK2	3.3761	8.98442392638037	1.41206836505189	1.49963265948378e-06
NBN	8.07238181818182	12.6257233128834	0.645299720872003	0.00220478006387037
CPQ	9.1432	4.47004110429448	-1.03241108021005	0.0124753117814482
BPNT2	16.5510454545455	22.0686423312883	0.415075528947822	0.00324350716561966
LAPTM4B	30.9983181818182	65.5497104294479	1.08039946325494	0.000319213315241986
UBE2W	3.2964	4.21647300613497	0.355145402086104	0.0266212887391315
POP1	1.30091818181818	3.02353435582822	1.21670574213779	2.27378040361296e-05
IKBKB	3.33441818181818	5.13735337423313	0.623590263828372	0.0116311093673802
PLAT	7.5016	15.3599423312883	1.03390255665017	0.0394627539771228
JPH1	1.25566363636364	3.88630613496933	1.62994949953499	0.00209357399229141
STK3	1.20385454545455	2.79931717791411	1.21741387098111	1.36642872305327e-06
GDAP1	0.235381818181818	0.622050306748466	1.40202837415775	0.000350961413020468
RAB2A	22.2317545454545	26.6686779141104	0.262524494453347	0.0187741784521275
EIF3E	5.34031818181818	7.6777773006135	0.523763012623406	0.00714275792946739
EMC2	4.1551	6.52705460122699	0.651548909550193	2.53770310394684e-05
ESRP1	28.7700363636364	38.7429662576687	0.429367369923175	0.0406619697545465
CCN4	0.769936363636364	3.29395337423313	2.0970090189253	1.67603342300942e-05
IL7	0.698781818181818	1.16625398773006	0.738968038108965	0.0478233749943579
STMN2	1.67220909090909	0.524460736196319	-1.67284857700606	0.00500589239090511
ARMC1	8.3968	13.4692828220859	0.681761505729164	6.99600419603009e-05
SPAG1	2.92120909090909	5.61159447852761	0.94184513105929	0.0075499202307315
CHRAC1	10.5449363636364	21.8251398773006	1.04944051130377	3.02597621181127e-06
UBR5	8.12894545454546	12.8042717791411	0.655485091736163	0.000820940193458529
GSDMD	4.81420909090909	9.36136319018405	0.959419826224059	0.000217190272386029
PYCR3	1.96856363636364	5.32004846625767	1.43429603867279	2.76425977492942e-06
EEF1D	5.03486363636364	7.47802208588957	0.570704027132028	0.00190630835389389
SQLE	12.5285909090909	27.1105552147239	1.1136304955307	0.000670677122174117
ERI1	2.08333636363636	4.56186073619632	1.13072661742586	0.000111040712103922
SLC39A14	45.3671818181818	26.0388441717791	-0.800983632440653	0.0272617844876503
LEPROTL1	5.60657272727273	8.0397	0.520022541215238	0.00650778679242609
DCTN6	6.77851818181818	9.26691104294479	0.451118595271108	0.00714275792946739
TNFRSF10A	3.22468181818182	6.73470122699386	1.06245712877858	0.00109370583976499
ARHGEF10	0.210318181818182	0.106294478527607	-0.984506917209258	0.00973803979721311
MCM4	6.12131818181818	23.4023619631902	1.93473988059351	1.45390808896618e-06
KCTD9	6.69280909090909	9.68038098159509	0.53245196467797	0.0104597918095264
BNIP3L	15.6018272727273	23.1202748466258	0.567443542051932	0.0148275792673281
DHDH	0.677636363636364	1.12113251533742	0.726373611095873	0.018618717509251
GYS1	17.1196636363636	23.393126993865	0.450430365517731	0.00922676374523259
HNRNPL	14.1178181818182	24.6049680981595	0.80143249934978	1.32463719426625e-06
NFKBIB	7.20018181818182	13.6143858895706	0.919026664633355	5.9879210378768e-06
SARS2	0.575336363636364	0.868671779141104	0.594405511529997	0.00835072608936982
SNRNP70	22.4942090909091	29.2667736196319	0.379710069420331	0.00411179697909551
CLPTM1	29.7072727272727	36.3881006134969	0.292650582530569	0.0156056195964766
RELB	5.44557272727273	12.4155650306748	1.18899422524993	2.98883873645394e-05
CLASRP	5.55425454545455	7.76696503067485	0.483757674686941	0.000385650080799589
LIN7B	1.28384545454545	1.90515828220859	0.569439317435681	0.0349616641355744
PIH1D1	7.46827272727273	11.084263190184	0.569666354249592	0.000571941087964357
CKM	21.7088272727273	0.35780981595092	-5.92294501634755	0.0136063088413447
PPP1R13L	16.4805545454545	27.794336196319	0.754026139231245	0.0014483015751657
ERCC2	2.33216363636364	3.5224981595092	0.594929933882321	0.000423519276776883
RNASEH2A	0.0328090909090909	0.104977914110429	1.67791831229442	0.000121291328057787
KLC3	1.65238181818182	2.67317975460123	0.694009762208069	0.00727623409104048
SF3A2	22.1930909090909	49.3258650306748	1.15223374110785	7.52348052564533e-07
AMH	0.415218181818182	1.78622024539877	2.10496845554235	0.0172701352270864
OAZ1	57.8972181818182	84.2981282208589	0.542006565569983	0.000359351076532374
TRMT1	4.72469090909091	9.08795705521472	0.943736066646197	1.82221930259393e-05
STX10	9.76392727272727	16.0374159509202	0.715908250181358	1.54106675398899e-05
RETN	0.306827272727273	0.340127607361963	0.148649386678836	0.0135243897208361
FCER2	0.489090909090909	0.231056441717791	-1.08185733747704	0.0261907686585819
IL4I1	0.767936363636364	3.06971595092025	1.9990464957023	4.71780422961569e-05
CCDC130	5.7472	7.90310797546012	0.459560863795081	0.00202936327784231
PTOV1	4.99808181818182	6.07972024539877	0.282630422052751	0.0492332416052138
SGTA	6.64406363636364	9.38424355828221	0.49817456610596	0.00119318039162921
LILRB1	0.561809090909091	1.1768717791411	1.06680527175824	0.0349614567256565
SNAPC2	5.20347272727273	7.61329018404908	0.549045288400947	0.00656888601989432
C19orf53	21.1813454545455	41.2244098159509	0.960704606365067	5.64731082400156e-06
TIMM44	4.57873636363636	6.31033680981595	0.462767510787168	0.00171634885352842
IL27RA	2.70034545454545	7.56864233128834	1.48689054899311	0.00127320096758796
ASF1B	4.357	18.2289159509202	2.06482175043132	3.51579264931389e-06
TNNT1	0.366927272727273	4.43963312883436	3.59687441835387	0.000142797794717438
FAM32A	20.8834636363636	29.8348110429448	0.514635629100612	0.000150104494019691
PPP6R1	14.8751909090909	22.6670098159509	0.607685902174789	0.000820940193458529
MED26	0.960727272727273	1.47224539877301	0.615819316711953	4.71775731014168e-05
OLFM2	1.4068	9.09399386503068	2.6924967907393	0.000270027722669071
AKAP8	6.19611818181818	9.0410472392638	0.545125230371132	6.81637657173241e-05
EPHX3	9.22565454545455	13.4576079754601	0.544698823864041	0.0394627539771228
SYDE1	3.37411818181818	4.33229754601227	0.360621825587864	0.00741194415462833
SLC1A6	0.0384090909090909	0.11861226993865	1.6267335355583	0.0449550196600035
POP4	3.99951818181818	9.01589018404908	1.17264373284862	1.30157461212917e-05
CCNE1	1.30225454545455	8.01873926380368	2.62236395584358	1.24467728908953e-06
URI1	10.6435090909091	20.8523165644172	0.970233791355448	0.000161719687866247
PDCD5	9.94399090909091	21.8621539877301	1.13653866822043	5.32522704910056e-06
ANKRD27	5.42917272727273	8.57566380368098	0.659515964715199	0.00119318039162921
RPS16	129.444872727273	208.523028220859	0.687868894707874	0.00151143250209537
TIMM50	4.20895454545455	7.63759570552147	0.859656623833069	6.34829569136098e-06
FBL	27.8266636363636	59.3425656441718	1.09259935964894	4.59415672289205e-05
CCNP	0.250109090909091	0.804160122699387	1.68492529923136	5.52839368303917e-05
GPI	19.4395272727273	38.2243036809816	0.975497084599003	0.000135834162374965
AKT2	4.97335454545455	6.57375582822086	0.40249858769589	0.0116311568961904
PLD3	24.5407090909091	35.0182644171779	0.512930646859483	0.0268333858537292
PRX	1.21554545454545	0.579361349693251	-1.06906849505628	0.00119317266831449
PIAS4	5.65105454545455	7.81173987730061	0.467123795275929	0.000475737088867863
NUMBL	4.13559090909091	7.09706257668712	0.779128545096702	0.00249407490176429
YJU2	6.36302727272727	9.1090472392638	0.517586858066589	0.00305431782318851
TBCB	6.5102	15.1524239263804	1.21877482917974	1.97831341467673e-06
POLR2I	4.58238181818182	7.69392085889571	0.747621316430685	0.00114244273215817
OVOL3	0.185418181818182	0.459788343558282	1.31018717233843	0.00842713247411876
SLC1A5	23.9804727272727	55.3882570552147	1.20772004193099	7.34204771134634e-06
PRKD2	8.39061818181818	14.2966337423313	0.768826482040942	1.30157461212917e-05
APLP1	20.0734727272727	2.6630245398773	-2.91415259750499	0.0161440623479346
CACTIN	2.22111818181818	3.17839509202454	0.517012312567158	0.000701670900719725
HNRNPUL1	30.6968	45.3550441717791	0.563174740219568	0.000161721080724102
FZR1	7.2678	11.7609797546012	0.694417625429523	0.00023934692801632
BBC3	1.66802727272727	3.76921104294479	1.17611969814778	0.000820940193458529
TGFB1	19.8356090909091	41.7239680981595	1.07278367090856	0.000897278243523342
DMAC2	7.39534545454545	10.005981595092	0.436173257966143	0.00249407490176429
PLIN3	19.5170545454545	27.4490202453988	0.49201931297817	0.0150830413217409
MRPL4	5.52799090909091	10.6190674846626	0.941829932882353	4.24139126196217e-05
RPS19	69.2003818181818	128.661814110429	0.89473203253123	0.000228016134349891
ICAM5	0.128	0.834757668711656	2.7052136318055	0.000830135793188341
BABAM1	3.27145454545455	5.17112699386503	0.660546509719175	4.24139126196217e-05
TYK2	9.15562727272727	13.3382932515337	0.542843436367399	0.00116755689254604
SULT2A1	5.33474545454545	0.779805521472393	-2.77423316002211	0.0105796308152521
CDC37	24.8487	38.9551981595092	0.648645476705676	0.000105546214276379
MEIS3	1.04574545454545	1.3252736196319	0.341758526056561	0.0412728400448129
KDELR1	71.1752	102.231652760736	0.522395402793969	0.000980151743780685
CYTH2	3.49531818181818	5.04439570552147	0.529257660369081	0.00462072281136905
GRWD1	5.82623636363636	8.68247423312883	0.575541993019321	0.00182810860617673
GRIN2D	4.54339090909091	9.33663251533742	1.03913286166748	0.00102419563575912
SYNGR4	0.187590909090909	0.417401226993865	1.15384492685952	0.0124741600012119
CLEC11A	2.93113636363636	6.93551840490798	1.24254363552145	0.00234534614812469
LIG1	2.1147	5.62908895705521	1.41244843620366	4.08113650978553e-06
SIGLEC6	0.357609090909091	0.199726993865031	-0.840354080558816	0.0129171619518917
RAB3D	17.7598272727273	11.9861582822086	-0.567248219959583	0.0143280134214419
TMEM205	5.47337272727273	7.69295950920245	0.491108610002033	0.0272616967940231
MIER2	1.90748181818182	3.09328404907975	0.69747001325833	2.71715725710401e-05
PPP2R1A	25.7031545454545	32.9479251533742	0.358242184421387	0.0150830413217409
TNPO2	10.8054909090909	14.3016417177914	0.404416149325644	0.022491689555182
DNASE2	11.9813909090909	19.1504012269939	0.676579219851136	0.000585165233413226
LENG1	3.22587272727273	4.13059938650307	0.356661624736553	0.0122593741175857
PRPF31	6.99590909090909	11.5890018404908	0.728172865284623	2.53770310394684e-05
TFPT	3.54972727272727	5.72517423312883	0.689611413225483	0.00032688875582139
JAK3	1.71230909090909	3.44010981595092	1.00651147188528	0.027696072180672
RPL18A	128.853518181818	181.599388343558	0.495027414711321	0.0187741784521275
SLC5A5	23.7919727272727	0.969388343558282	-4.6172563536429	0.0112282828809717
ISYNA1	3.63055454545455	12.6362883435583	1.79931092979667	0.00168051171115976
ELL	4.40939090909091	5.63697852760736	0.354342689006267	0.0272617844876503
CRTC1	4.14468181818182	3.12771901840491	-0.406150439561554	0.0126947126370428
COPE	23.4279818181818	32.6688398773006	0.479682543355516	0.00372715322532919
DDX49	6.23117272727273	11.8122619631902	0.922709643027894	2.46911650170083e-05
ATP4A	817.190581818182	1.81965950920245	-8.81086024510939	0.043258108584445
ARMC6	4.57651818181818	8.19606748466258	0.840681450980293	0.00010289616254475
TMEM147	14.8762636363636	23.6013484662577	0.665857069864645	0.00109370583976499
HAMP	0.0704818181818182	0.184762576687117	1.39034952488855	0.00632730586184578
USF2	12.5281272727273	18.3535576687117	0.550888969273885	0.000233617075667
LSR	56.2451	97.2643515337423	0.790183722021206	0.011428191161634
KXD1	5.38081818181818	8.04966441717791	0.581103081041523	0.000263611102427855
SUGP1	3.01333636363636	4.05714294478528	0.429102410986613	0.000454169977384238
HPN	8.03138181818182	1.58696748466258	-2.33937565904939	0.00675513448114798
PBX4	0.796145454545455	1.41837852760736	0.833138662882874	0.0457721744836574
ERF	9.40027272727273	19.5320791411043	1.05507100970193	2.03611278485866e-05
GSK3A	7.05968181818182	11.1937460122699	0.665017850848037	3.11838014388048e-06
ATP13A1	10.3367818181818	15.8580699386503	0.617430096618504	0.000640960140158237
ZNF574	6.51882727272727	9.46821349693252	0.538479788373827	0.00229759076690166
SIPA1L3	11.2961545454545	17.8967386503067	0.663864975226169	0.00727620082640805
ZNF85	1.38570909090909	0.565279754601227	-1.29358748366333	0.0111294519936529
SMG9	2.25674545454545	3.98294355828221	0.819591334052442	2.15182515981512e-05
AVL9	4.29099090909091	5.5458263803681	0.370091606964882	0.0318802889875581
GTPBP10	1.6041	2.97440920245399	0.890839056326534	0.000750659987573405
PMPCB	7.08277272727273	9.93446993865031	0.48812874372932	0.00403208123481199
DNAJC2	2.86091818181818	6.81833128834356	1.25294045946212	1.45390808896618e-06
TFPI2	0.384463636363636	3.24352760736196	3.07664466274481	0.0331345489017766
BET1	2.70107272727273	5.1631282208589	0.934712940949151	0.000655657423119859
NAMPT	19.8634818181818	39.251336809816	0.982623258397135	0.0140838709204132
POLR1F	5.18706363636364	10.4490662576687	1.01038405262263	1.36644759832505e-06
PON2	5.78455454545455	20.2662539877301	1.80880167557705	3.311373359609e-06
ITGB8	2.675	8.68360736196319	1.69875560300735	4.71780422961569e-05
DUS4L	0.4259	0.995358895705521	1.22470208088976	5.48387090573247e-06
CBLL1	4.8901	7.65886748466258	0.647267109026928	7.18010376464851e-05
DLX5	0.926436363636364	7.36287055214724	2.9905045505689	0.00372715322532919
MTPN	29.6684818181818	49.3554914110429	0.734279507558667	0.00019219935156487
STEAP1B	0.389654545454545	0.628366257668712	0.689410066164751	0.0158726538998576
TTC26	0.865527272727273	2.03905030674847	1.23624618479018	7.34204771134634e-06
TFEC	0.253690909090909	0.582046012269939	1.19806138453729	0.0290347297964734
CAV2	8.20954545454545	18.3421202453988	1.15978616565885	0.0108380291148605
MET	9.78189090909091	25.8380944785276	1.40131439685528	0.000367925138718714
WNT2	0.0894090909090909	1.26183312883436	3.81895579470023	2.93616411415468e-06
HOXA1	0.637127272727273	2.34355214723926	1.87904339755195	8.38460129507899e-05
DNAJB6	3.67121818181818	6.82561411042945	0.894699996372308	0.000157758010165648
HOXA2	0.537690909090909	0.906565644171779	0.753634409186004	0.0444464944141475
HOXA3	1.20679090909091	2.53457914110429	1.07057047850717	0.00453212546751566
BRAT1	6.78340909090909	12.7357920245399	0.908806276002187	8.98609429721796e-06
VIPR2	1.56453636363636	0.105657668711656	-3.88826580265807	0.00171622347976432
TSPAN12	7.19440909090909	3.56071349693252	-1.01470983895391	0.00337550101855743
SSBP1	6.09946363636364	11.3403190184049	0.894706937549736	9.79355670611015e-06
HOXA13	1.58075454545455	3.24398343558282	1.03715308490672	0.00179002140862992
CPED1	5.13679090909091	1.44765214723926	-1.82715236815259	0.00615157488790412
EVX1	0.0271090909090909	0.325128220858896	3.58416014720771	0.0126374549845033
CPVL	2.62194545454545	7.17401779141104	1.45214365028393	0.0169823421620833
ABHD11	6.45047272727273	17.9791509202454	1.47884809162776	0.000174179771244141
COBL	6.46061818181818	3.14961226993865	-1.03649797733082	0.0022507536492045
FKBP14	3.09686363636364	4.63079202453988	0.580451106527736	0.0113278455545422
PLEKHA8	1.51322727272727	2.30231411042945	0.605455994097312	0.00215966860471372
STX1A	0.986009090909091	3.4331773006135	1.79987151146853	2.15182515981512e-05
NOD1	1.79341818181818	2.28910981595092	0.352074746186468	0.0197305773822019
GARS1	6.01538181818182	10.7650619631902	0.83962840508738	7.18003562538223e-05
MINDY4	0.0906090909090909	0.144954601226994	0.67787341911316	0.0234204851838697
CASP2	3.97226363636364	7.91553251533742	0.994725033844901	5.4840057042921e-06
CHCHD2	136.632981818182	250.496019631902	0.874481901616775	1.03698790130273e-05
CCL24	0.8621	3.57732944785276	2.05295585617557	0.00276124396186819
HSPB1	442.619945454545	942.090734355828	1.08979755123388	0.0013876090835548
PDAP1	14.2207727272727	35.3096773006135	1.31206377605305	2.76137277693246e-07
BUD31	5.95876363636364	13.6017766871166	1.19071018410062	1.09845922835896e-06
PTCD1	0.3378	0.749124539877301	1.14903625453334	9.29084564094102e-05
EIF3B	13.9773727272727	29.0369128834356	1.05479487013724	1.37715737286494e-05
SNX8	4.03548181818182	6.02438650306748	0.578073396111699	0.000125980941251604
NUDT1	1.73706363636364	7.92127791411043	2.18908258704955	1.15907947238354e-07
TAF6	4.24705454545455	10.2395515337423	1.26961798772565	1.40952565108338e-06
HYAL4	0.0549454545454545	0.144066257668712	1.390660433867	0.0463433319394156
AIMP2	4.35431818181818	8.97462699386503	1.04340514544782	0.000139276819293194
TFR2	5.39982727272727	1.80652699386503	-1.57969444745634	0.0143280134214419
MOSPD3	8.51544545454546	13.6195797546012	0.677528281943804	0.00344331561220445
PCOLCE	8.14209090909091	12.3849963190184	0.605122204957208	0.00471088566843366
RBM28	1.75114545454545	2.47953926380368	0.501773148155497	0.00395381204174842
USP42	2.95039090909091	5.15569141104294	0.805259799583536	6.14057901628531e-05
IMPDH1	14.3658727272727	22.486182208589	0.646393096228944	0.022129190142098
LSM5	4.54078181818182	8.53464417177914	0.910390287550807	1.77219116942876e-05
SERPINE1	16.5783090909091	85.6756662576687	2.36958863965141	0.0022507536492045
AP1S1	7.80130909090909	22.6672846625767	1.53882344009389	4.22231810533921e-07
PLOD3	7.62394545454545	23.8909312883436	1.64785338969354	2.21197912566649e-05
RPA3	3.33092727272727	9.68571349693251	1.53993447406532	5.29336334751351e-07
ZNHIT1	7.24023636363636	12.6501098159509	0.805041207860188	0.000385650080799589
PHF14	3.72645454545455	6.17874785276074	0.729510837937749	0.000206848423116817
NRF1	2.43561818181818	3.47564601226994	0.512993166202369	1.3388572819884e-05
EZH2	2.03441818181818	7.13129386503067	1.80954759481333	3.83029617701892e-07
CEP41	0.504863636363636	1.11241963190184	1.13973543684732	0.000146410148461961
SFRP4	1.70498181818182	10.747281595092	2.656143532716	0.025994001402371
MEST	2.1084	11.4700202453988	2.44364743552228	2.30448220691227e-06
POU6F2	0.0794272727272727	0.717066257668712	3.1744000597777	0.0158706210109347
AHR	7.18007272727273	16.6737006134969	1.21550397377552	0.000116804250222961
CHCHD3	6.85440909090909	11.4226858895706	0.736797717008429	0.000206848423116817
GIMAP2	1.80248181818182	2.78768588957055	0.629083303673334	0.0471312637715654
TMEM176B	17.8630909090909	45.3695601226994	1.34474293590625	0.0464475971552459
MRPL32	6.52903636363636	8.56606748466258	0.391762966412346	0.00518603869058929
COA1	2.12969090909091	3.22699141104294	0.599545676648533	0.000251204390008555
BLVRA	10.2572090909091	16.3065503067485	0.668813370509747	0.0126947126370428
URGCP	5.48091818181818	6.67503926380368	0.284358724471966	0.0382936967109619
TMEM248	24.8017	32.3740613496932	0.38439935240851	0.0478233749943579
RHEB	12.3839818181818	24.5440521472393	0.986898194690511	1.92634050089571e-05
PRKAG2	1.82197272727273	1.32466441717791	-0.459874441957213	0.0129174189031316
POLD2	13.8652454545455	28.4736969325153	1.03815666365257	7.56213743280031e-05
BCL7B	10.5002454545455	15.8350926380368	0.592702254571029	0.000433514803590561
YKT6	9.16183636363636	13.5537914110429	0.564987773347555	0.000270027722669071
TBL2	3.99563636363636	7.13703190184049	0.836898929429073	4.84460273798776e-05
EIF4H	27.7745	38.8668012269939	0.48477743717922	0.00111782872728689
LIMK1	3.96650909090909	11.4777766871166	1.53290144991701	9.99794817725522e-07
SLC1A1	6.38607272727273	3.89549877300614	-0.713120922696053	0.028582571637241
LHX2	0.0902454545454545	1.01315766871166	3.48886062655379	0.000811772134821103
FSD1L	0.532490909090909	0.969229447852761	0.864081343241773	0.025994001402371
SPIN1	15.9685272727273	21.2659233128834	0.413312230874372	0.0079777710737138
PRUNE2	12.3757181818182	2.5563509202454	-2.27535445005901	0.0194071541099913
TRIM14	8.17034545454545	16.0115950920245	0.970648053719776	0.00229759076690166
CORO2A	7.97058181818182	14.9592	0.908276079991804	0.00783280067174634
SEC61B	32.7082454545455	47.1732950920245	0.528316005759706	0.00365426658917373
C5	3.15446363636364	1.48493435582822	-1.08699556443681	0.0309064183721199
OGN	13.9126909090909	2.54478036809816	-2.45078843191095	0.00991435869129201
ASPN	2.84053636363636	12.310482208589	2.11565199698428	0.000877600020049106
DNM1	1.4201	4.13566625766871	1.54212724253598	0.00104689797798907
ENG	16.4927636363636	27.1780233128834	0.720607364607565	0.00471088566843366
AK1	1.04979090909091	1.83659570552147	0.806932067913503	0.0243830458530492
CDC37L1	4.3629	3.60113865030675	-0.27683425980378	0.0243831270403318
RLN2	0.0959909090909091	0.326553374233129	1.76634912987392	0.023784029515257
PLGRKT	5.48999090909091	8.34139386503067	0.60348472102402	0.0232324363686217
KDM4C	3.57558181818182	2.97744233128834	-0.264104450668432	0.0437958372569377
TESK1	12.8905181818182	18.2297852760736	0.499987309043493	0.00714275792946739
CA9	68.8546	16.0295006134969	-2.10282356018999	0.0236106486807069
FUBP3	7.9598	11.9624625766871	0.587710324590781	4.97462757458926e-05
DDX58	4.14185454545455	8.86271963190184	1.09747258543895	0.00121932255947739
EDF1	75.5564727272727	101.43050797546	0.424864389519696	0.0156056195964766
NPDC1	18.3875181818182	13.1441024539877	-0.484311137255186	0.0294934022042961
SETX	7.92664545454545	11.0669233128834	0.481471844253418	0.00858197485782397
SH3GL2	4.14134545454545	0.178923312883436	-4.53268627033471	2.23700602636051e-05
PTGDS	0.498818181818182	0.357066871165644	-0.482319765857701	0.0441197915493307
ABCA2	11.9655	7.27246134969325	-0.718365054655597	0.0100933439696995
SHB	2.4852	4.57647975460123	0.880876339075504	0.000454169977384238
UBE2R2	17.5506272727273	23.4581423312883	0.418566175270665	0.0052861125509751
ABHD17B	4.97474545454546	7.28615398773006	0.55053477734793	0.00380135897729862
EXOSC3	1.19027272727273	1.74273803680982	0.55006354791495	0.00317925482496955
PDLIM1	76.6317181818182	118.808182822086	0.632620645812111	0.00549150972866748
CCNJ	2.08827272727273	2.91459877300613	0.480987154655108	0.022859495372482
GATA3	0.454772727272727	2.19534049079755	2.27122707134181	0.000917364775920123
PHYH	9.65037272727273	6.61282944785276	-0.545316971444111	0.0169823421620833
DNMBP	11.4100545454545	8.20437914110429	-0.475839620054235	0.0268333858537292
RAB11FIP2	10.2961	3.67358282208589	-1.48683826467475	0.0281363130509827
CXCL12	10.5222727272727	3.99294969325153	-1.3979195481126	0.0272617844876503
PKD2L1	0.114036363636364	0.11519509202454	0.0145853101424001	0.000533880365192103
DDX50	8.27341818181818	12.2499404907975	0.56621933029161	0.000228016134349891
ATE1	7.03088181818182	9.01570490797546	0.358734651113026	0.0251774143496149
NSMCE4A	5.94629090909091	7.42842085889571	0.321065508182459	0.0471312637715654
PLEKHA1	3.25319090909091	4.39134785276074	0.432808332033856	0.0172700716611171
PALD1	2.07626363636364	3.85788159509202	0.893819221849383	0.0247775140628912
UNC5B	9.22337272727273	10.673609202454	0.210681790244648	0.0444464944141475
CDH23	0.342036363636364	0.210474846625767	-0.700501883195993	0.0153422552693875
MINPP1	5.05675454545455	7.7104018404908	0.608594298726442	0.00337550101855743
LIPA	8.63856363636364	17.1190128834356	0.986736159868052	3.81085988684788e-05
TLX1	0.481454545454545	1.41965644171779	1.56007033481435	0.0224873927151708
TWNK	2.33673636363636	4.63465214723926	0.987966086879673	0.000263611102427855
SFXN3	5.55664545454545	9.06344601226994	0.705845490461932	0.00858197485782397
KAZALD1	2.80718181818182	1.82915582822086	-0.617944523266687	0.0272617844876503
NPM3	3.79541818181818	11.426963190184	1.59011128971615	1.2652837239826e-05
PITX3	0.0431909090909091	0.117615337423313	1.44527661646554	0.0414854002372388
CPEB3	2.63981818181818	1.33376196319018	-0.984937355625357	6.16562686702303e-06
GTPBP4	5.89326363636364	12.5579024539877	1.09145679904358	6.16562686702303e-06
BCCIP	6.50888181818182	9.64823742331288	0.567855689998128	0.000413739284602098
MTPAP	2.00494545454545	3.14878711656442	0.651233234897597	0.000733986258378048
PITRM1	4.88232727272727	6.5838509202454	0.43136266356944	0.011428191161634
STN1	5.3818	3.90847852760736	-0.461481666208391	0.025994001402371
DKK1	3.05930909090909	12.2851312883436	2.00563549647414	0.00939457037374469
GLRX3	6.46044545454545	12.8659539877301	0.993852885513143	1.87359105685994e-05
SORCS1	0.445027272727273	0.0803834355828221	-2.46892360734098	2.73036767057788e-05
TASOR2	6.75046363636364	10.819218404908	0.680537782594075	0.000533915587197667
XPNPEP1	7.80002727272727	11.2609484662577	0.529777271707795	0.00538792745417827
SMC3	10.4923454545455	19.8194036809816	0.917576342476538	1.03698790130273e-05
TFAM	6.88869090909091	10.0243521472393	0.541207249507436	0.0100933439696995
CUL2	5.84999090909091	8.68034233128834	0.569317557381229	0.000330788330764025
UBE2S	4.08298181818182	20.6993644171779	2.34189142157456	1.5180162775483e-07
RPL28	104.572063636364	164.221755828221	0.651147777695344	0.00650778679242609
DNAJC12	0.455036363636364	2.27911472392638	2.32441980133288	0.0255828894649886
PPIF	36.0099909090909	53.1833245398773	0.562576728932469	0.0478233749943579
PBLD	11.0244	2.21721595092025	-2.31387894282	0.00194652064432156
TSPAN14	6.55919090909091	10.6921355828221	0.704960265803479	0.00179014039875617
CYP2C18	8.10562727272727	3.94396993865031	-1.0392752809721	0.0166987663295526
KRT23	0.983154545454545	8.49665214723926	3.11140438047704	0.00161089403744134
NUFIP2	11.9534545454545	15.5840650306748	0.382643985780189	0.0394626417060605
GIT1	12.7662909090909	22.7291858895706	0.83220658247368	0.000211960122410867
RPL19	149.607736363636	236.510389570552	0.660718780193316	0.00638705967031018
UBTF	10.1231363636364	15.0955644171779	0.576468362662801	0.000119790717480815
PSMD3	14.2997545454545	44.6176527607362	1.64162423504794	3.21348741174589e-06
CASC3	14.8704454545455	23.2653809815951	0.645736947128955	0.0299581053490226
RNF43	2.46997272727273	3.03564171779141	0.297506414361131	0.041891933884332
WNT3	0.180827272727273	1.05212883435583	2.54062718567468	1.69672105654877e-06
ASPA	1.11566363636364	0.176909202453988	-2.65682113061025	8.48316118155479e-06
RAD51C	1.16254545454545	2.01652208588957	0.794582081417558	0.000211958358623031
TRIM37	4.13956363636364	7.34888466257669	0.828046612294772	0.000113887073318807
P2RX1	1.62701818181818	0.741468098159509	-1.13377384628796	0.0238015107618366
DHX40	6.27213636363636	9.08684355828221	0.534822315530075	0.00281771797737307
KRT37	0.0173818181818182	0.106148466257669	2.61043262116917	0.0145660666618321
TUBD1	2.10434545454545	3.44201595092025	0.709882222649498	0.00010289616254475
KPNB1	15.6221636363636	28.034636809816	0.843616102229944	7.06004070612286e-07
GOSR2	2.16733636363636	2.87199877300614	0.406132060363255	0.00858193709324846
PNPO	2.35054545454545	4.21592331288344	0.842853045319446	2.15182515981512e-05
RPS6KB1	4.3062	5.92925153374233	0.461434674229547	0.0014483015751657
CBX1	6.34905454545455	17.6288496932515	1.47332466244052	2.60200259215455e-06
GALK1	2.91058181818182	5.3744472392638	0.884808808289676	0.000174179771244141
INTS2	2.59537272727273	3.58736257668712	0.466981824518982	0.000394805832533178
MED13	9.32585454545455	11.9127736196319	0.353201517812601	0.00701148391851793
HOXB6	1.95496363636364	2.64510061349693	0.436180827473028	0.0116311568961904
ENO3	0.501645454545455	0.885930061349693	0.820524733547258	0.0156056195964766
PFN1	134.769645454545	306.29977607362	1.18444872137176	2.03977743235117e-06
RNF167	23.6765454545455	29.5825889570552	0.321289718473886	0.0247775140628912
SLC25A11	12.2610818181818	17.344509202454	0.500392740936404	0.00111782872728689
RAI1	8.79422727272727	11.6227625766871	0.402324296710898	0.0136066292728078
NUP88	4.63627272727273	7.2798245398773	0.650938243733268	0.000105546214276379
C1QBP	22.4327636363636	44.8359852760736	0.999049735229652	5.82696204665845e-05
BLMH	4.61700909090909	9.13114171779141	0.983836686666943	0.000733991389063216
CCDC47	22.2833272727273	25.309463803681	0.183712276189976	0.0333906273488173
MED31	0.946918181818182	1.54202883435583	0.703518061862453	0.00023934692801632
DRG2	2.03386363636364	3.15139693251534	0.631768525038258	9.77833285368475e-05
FTSJ3	7.69543636363636	11.8559263803681	0.623533353470498	0.000980151743780685
SMARCD2	27.9058272727273	33.5420355828221	0.265403829189292	0.0341681227603949
SYNGR2	29.1282	57.4682306748466	0.980348080571725	0.000113888097299329
B9D1	0.654118181818182	1.05322883435583	0.687195702708871	0.0133732782630507
UTP6	3.80656363636364	7.21711411042945	0.922932868813182	1.06457345390749e-06
DDX5	43.7644090909091	55.0544987730061	0.331102367026585	0.0175621970718663
C17orf75	2.00588181818182	2.88743619631902	0.525552459376608	0.0110316684328348
PSMD11	11.2570818181818	26.9890895705521	1.26154342588675	9.38819163122549e-07
LGALS3BP	155.498136363636	268.760063803681	0.789421488034325	0.000394808854092928
CCL7	0.0213545454545455	0.421225766871166	4.30197859568749	4.59419244274674e-05
CCL8	0.4609	2.13105828220859	2.20904437706899	0.00790495275916441
DHX58	2.72226363636364	4.62748404907975	0.765421226397811	0.0108380291148605
KAT2A	7.73517272727273	17.5170392638037	1.17925353802768	2.30448220691227e-06
RAB5C	12.3010454545455	16.7789957055215	0.447875432808068	0.0019465438246579
HSD17B1	0.504	1.20064539877301	1.25231448641885	0.0138434612836909
ABI3	2.33807272727273	4.42385214723926	0.919983362489407	0.0156056195964766
DLX4	0.127390909090909	0.913041717791411	2.84141845267623	5.64731082400156e-06
PPP1R9B	9.9326	20.5308834355828	1.04755238901731	1.85554824894805e-07
COL1A1	73.3984363636364	514.878508588957	2.81041081803378	1.45691549276516e-05
VAT1	30.8480909090909	36.5896674846626	0.246255096681702	0.0365953818576585
LRRC59	25.4111909090909	38.4657122699386	0.59810903333655	0.00615163328323785
EFTUD2	5.97404545454545	13.4180085889571	1.16739045248689	8.54020265450968e-07
FAM20A	3.39429090909091	1.5231773006135	-1.15602633301656	0.0457722979373658
YWHAE	59.6965727272727	116.629079754601	0.966207536667817	2.60200259215455e-06
MMD	2.64614545454545	6.4303018404908	1.28099409320053	0.000165776268218929
NAT9	2.71696363636364	5.04308220858896	0.892310486464863	1.37715737286494e-05
TMEM104	4.46881818181818	7.86341901840491	0.815263384912581	1.82221930259393e-05
TNFAIP1	17.0589181818182	26.0215509202454	0.609180792450775	0.00239399506978367
UNC119	5.23234545454545	5.51508895705522	0.0759263614573471	0.000257337644729491
RAB34	7.6616	15.8417263803681	1.04801195223062	0.00570408331122701
PHF12	4.85614545454545	6.49619202453988	0.419782643759434	0.0232324363686217
TMEM33	9.02845454545455	12.4751104294479	0.466501627112269	0.010647372477227
ODAM	20.3663818181818	2.91484478527607	-2.80469873417931	0.00116021534087004
CHIC2	6.29475454545455	10.4895932515337	0.73673670809014	0.000385650080799589
NMU	8.50581818181818	10.0297619631902	0.237765445079738	0.0210717961683656
PF4V1	0.0299636363636364	0.35660981595092	3.57306179088168	2.02801152852185e-05
NFKB1	10.5728	13.7534846625767	0.379439697544929	0.0294934022042961
AREG	7.53465454545455	24.9233754601227	1.72588619816421	0.00592405038441522
UBE2D3	16.6605636363636	19.9058588957055	0.256755913287044	0.0451052892187667
TBC1D9	10.9801272727273	6.19068895705521	-0.826722897072142	0.0025196572053769
ANXA10	107.360918181818	18.1263220858896	-2.56631078462104	0.00287516517842002
GAR1	5.8387	9.60918834355828	0.71876739096707	0.000404170545421549
FRG1	7.95546363636364	10.599973006135	0.414042673904603	0.00812513956679445
DHX15	13.6258363636364	19.3912251533742	0.509059170703519	0.00132926976764813
SLC2A9	0.5328	1.64903742331288	1.62995815219673	0.00147954756291545
NEIL3	0.443445454545455	2.09899693251534	2.24287149462028	4.46112067331622e-06
NSD2	3.44628181818182	6.9250245398773	1.00677850144004	0.000201852682932568
STIM2	3.32370909090909	4.70728957055215	0.502102488523317	0.0104597918095264
MFSD10	14.7197818181818	23.5253306748466	0.676458714372785	0.00171634885352842
LRP2BP	0.486272727272727	0.341714110429448	-0.508975857609498	0.0444462520590742
UFSP2	5.39351818181818	4.47019386503067	-0.270889247214631	0.0143280688986397
KLHL5	4.57540909090909	8.17005337423313	0.836444761743491	0.0126947126370428
FAM149A	2.91822727272727	1.15375337423313	-1.33875737816737	8.82686431448828e-05
NCAPG	1.5266	6.44286993865031	2.07738137512033	1.45390808896618e-06
PPARGC1A	2.32924545454545	1.52827914110429	-0.607954601374319	0.00688234880149177
HTATIP2	12.3879545454545	20.6657030674847	0.738300451926372	0.0019465438246579
CTSC	3.21897272727273	10.622836809816	1.72249682800275	1.87359105685994e-05
CCDC34	1.70023636363636	5.59179631901841	1.71757649052004	8.24248083165485e-06
ZBTB16	13.8492727272727	0.995969938650307	-3.79756420908037	5.67579105237144e-05
ELP4	0.418090909090909	0.555211042944785	0.409219588910871	0.00376403051184159
ZPR1	3.64408181818182	5.68564478527607	0.641768617036259	0.00293384200531272
MTCH2	16.6890272727273	27.3776766871166	0.714100153372668	0.00179014039875617
FNBP4	8.42081818181818	11.9385417177914	0.503594303398059	0.00175288764514249
B3GAT1	6.55144545454545	0.166303680981595	-5.29992123874624	0.016143638608825
VWA5A	5.22237272727273	3.88838159509202	-0.425535620253716	0.0485240083354408
DNAJC4	9.69613636363636	8.01970490797546	-0.273860836159491	0.037154213838388
SIAE	5.53656363636364	3.78274355828221	-0.54955784473245	0.0499511529073478
LPXN	2.86157272727273	5.08783251533742	0.830242906156895	0.043153241804063
EHD1	9.90472727272727	13.9664018404908	0.495771231490763	0.043153241804063
UNC93B1	12.0680090909091	21.0889165644172	0.805297290702027	0.00164536408857119
DCPS	2.14168181818182	3.50463374233129	0.71051952073805	0.00675541712462508
PPP6R3	11.7133090909091	17.467463190184	0.576521395272158	0.000839438372984071
ST3GAL4	4.10119090909091	4.62681226993865	0.173975661418065	0.0328804512449311
CCND1	30.0783181818182	94.4139558282209	1.65027622626133	0.00714275792946739
CCDC86	3.91615454545455	8.34641533742331	1.09171901434718	2.27378040361296e-05
PRPF19	19.8239090909091	40.4446331288344	1.02870679776898	1.98050251023787e-05
TMEM109	36.8001636363636	51.7135128834356	0.490829128577975	0.0158728332777333
CCKBR	17.6150272727273	0.270141717791411	-6.02694644687295	8.25597437933706e-05
TRIM3	2.27146363636364	1.75500674846626	-0.372145631532075	0.00797773536415063
CHORDC1	2.09990909090909	3.98885828220859	0.925648995466299	0.000311706826742218
FOLR1	10.6126727272727	2.91098404907975	-1.86620919539338	0.00106947306136285
ANAPC15	0.944963636363636	1.63425030674847	0.790298249551058	0.0205597338392478
FOLR3	0.0555454545454545	0.412289570552147	2.89191720526917	0.0156981124653285
PANX1	5.72058181818182	11.1570576687117	0.963722820325858	0.000245208434237993
APOC3	0.0598727272727273	0.913585889570552	3.93156947500134	0.0163676710921651
CEP164	1.74253636363636	2.75300245398773	0.659817133043353	0.00028671095815369
EIF4G2	101.252672727273	131.063232515337	0.372303028841591	0.0112283754624097
GALNT18	2.73814545454545	5.8498527607362	1.09520122606022	0.00638705967031018
BIRC2	10.9070545454545	15.4917055214724	0.506234428985597	0.00549150972866748
NECTIN1	25.2800090909091	50.0483840490798	0.985326506080948	0.00164536408857119
KIAA1549L	0.141190909090909	1.82881656441718	3.69519127046911	4.24139126196217e-05
SLC1A2	1.57817272727273	0.0709957055214724	-4.4743795436438	1.1618478249106e-05
COMMD9	3.03128181818182	4.86229263803681	0.681708739190652	0.000454169977384238
SLC15A3	1.97191818181818	4.2476472392638	1.10706426432772	0.00211540479744162
ACCS	2.21797272727273	1.78077975460123	-0.316732529764985	0.0464474725564225
MDK	25.1616727272727	82.072772392638	1.7056758533257	3.70989806304406e-05
AMBRA1	4.85284545454545	5.5887754601227	0.203701296847222	0.0444464944141475
NAA40	3.87882727272727	6.19448957055215	0.675364875436598	0.000498263906374759
CD81	26.9719272727273	32.2472877300614	0.257719210078247	0.0425186324406011
C11orf21	0.307409090909091	0.150903680981595	-1.02653183217067	0.0279147314221646
C11orf58	8.83348181818182	11.4904441717791	0.379380457640686	0.00265138617719096
PITPNM1	9.11913636363636	13.974717791411	0.615850045070053	0.0200586267594693
AIP	11.309	20.6105558282209	0.865912047749296	1.77219116942876e-05
NUP98	11.5513636363636	16.9962834355828	0.557156136238672	0.000640960140158237
NDUFS8	14.1906727272727	21.5701079754601	0.604090414494859	0.023994192147434
TCIRG1	13.1377909090909	20.1316294478528	0.61574123824886	0.0207292507842044
HPS5	2.88405454545455	4.4808981595092	0.635689487535459	0.000454169977384238
GTF2H1	4.86031818181818	6.95265521472393	0.516513284136136	0.000443730224380981
PSMD9	0.553463636363636	0.672283435582822	0.280581071136278	0.0316339747589856
PRPF40B	0.620363636363636	0.962749693251534	0.634046635448829	0.00842716971647136
PRDM4	6.93686363636364	8.50734785276074	0.294425920335269	0.0166987663295526
CLEC2B	2.42398181818182	7.60903435582822	1.65033449892713	0.00973833084993166
COQ5	4.94659090909091	6.82023067484663	0.46338594385561	0.00632742524719144
SELPLG	2.32477272727273	5.00657852760736	1.10673532568241	0.00783280067174634
CORO1C	15.4573454545455	26.1694478527607	0.759590904058023	0.00215966860471372
IL23A	0.606063636363636	2.60675705521472	2.10471494372661	1.98045938035775e-05
PTGES3	44.2082727272727	91.2242613496933	1.04510119675097	3.62248680476902e-06
BCL7A	2.21321818181818	4.68952944785276	1.08329748768512	0.000342760568756152
RSRC2	5.0541	6.79515153374233	0.427051514237843	0.00244356613841816
CYP27B1	0.457945454545455	1.69121901840491	1.88481582997062	3.70982233630296e-05
TNS2	18.2915545454545	7.20227852760736	-1.34465239286689	0.027696072180672
METAP2	13.8658454545455	24.1129883435583	0.798274870678978	1.37715737286494e-05
LTA4H	10.0374181818182	12.5355736196319	0.320639786536461	0.0217717084013771
ELK3	10.6729818181818	18.5172104294479	0.794903483949327	0.00186683797240823
MAGOHB	1.74035454545455	3.64610858895706	1.06697628637592	9.24790607971281e-06
TRPV4	1.64148181818182	4.65064171779141	1.50243102988311	0.00202936327784231
FOXM1	4.01129090909091	19.5203233128834	2.28283844529297	1.54673814743099e-06
PARP11	1.26616363636364	2.06905521472393	0.708508277681279	0.0122593741175857
ARPC3	24.7018363636364	45.5392766871166	0.882493079486639	2.03611278485866e-05
GPN3	3.05264545454545	6.10389018404908	0.999668967301746	5.02077387859281e-06
VPS29	11.8448545454545	17.6118938650307	0.572289572842152	0.000498263906374759
RAD51AP1	1.76407272727273	8.51328588957055	2.27080603923753	1.36644759832505e-06
CUX2	1.55005454545455	0.124267484662577	-3.64079822291787	0.000584979047488154
SH2B3	4.06239090909091	8.25179202453988	1.02237838886342	0.00164536408857119
AKAP3	0.524636363636364	0.299233128834356	-0.81004789888125	0.00270576015419547
CREBL2	14.3444545454545	11.7842380368098	-0.283634632367583	0.0478233749943579
ALDH2	14.5886181818182	11.2865398773006	-0.370239973378181	0.0184645172955329
NAA25	2.93006363636364	5.11627791411043	0.80416263489885	5.32522704910056e-06
LTBR	15.7953818181818	28.8492607361963	0.869031538762848	5.67590167180321e-05
CDK2AP1	10.7816727272727	23.4597208588957	1.1216048242158	1.41650114486373e-05
OAS3	9.49116363636364	31.6903030674847	1.73938457626647	1.49842796018003e-05
OAS2	6.43942727272727	27.9354190184049	2.11709117538629	1.67603342300942e-05
ARHGDIB	12.6973090909091	32.1500699386503	1.34029909334378	0.000222541413184654
GTF2H3	3.89850909090909	8.34510736196319	1.09800811160509	1.69674409103085e-06
EIF2B1	8.51221818181818	13.7769533742331	0.694649851731657	1.41648520375523e-05
DDX55	2.08234545454545	3.82631656441718	0.877746810726678	1.00777838248361e-05
SLC38A1	14.1873454545455	24.4264895705521	0.783841866035018	0.00151143250209537
RERGL	1.10226363636364	0.327885889570552	-1.7492036025714	0.000376504482701114
VDR	6.46533636363636	11.2571263803681	0.800041261671869	0.00663056261361977
FZD10	1.87339090909091	9.4700527607362	2.33772049404221	0.00202936327784231
RFC5	2.67351818181818	6.75143558282209	1.33645481226849	1.45390808896618e-06
ADGRD1	2.89241818181818	0.351639263803681	-3.04010807527525	0.000433501706324636
COPZ1	24.0647181818182	36.302918404908	0.593166003441973	0.000108260579304514
CAND1	7.90174545454545	15.1175742331288	0.935983385747268	1.03698790130273e-05
IFNG	0.1501	0.39449263803681	1.39407440017015	0.0103248862989605
MDM1	1.17988181818182	2.21390797546012	0.907952894943264	0.0150830413217409
NUP107	2.21598181818182	6.77068895705521	1.61135659957061	2.94900284374991e-07
CNOT2	3.06451818181818	5.78582331288344	0.916862002665413	3.58871991899622e-07
TIMELESS	2.84848181818182	10.5967705521472	1.89535955664136	4.80563380358562e-07
CPSF6	6.9102	13.0679171779141	0.919229844525968	5.4840057042921e-06
KRR1	2.26226363636364	3.12517484662577	0.466169841826875	0.0019465438246579
MRPL51	21.1244636363636	36.8244085889571	0.801747644421796	0.000105546214276379
GAPDH	355.287745454545	701.411070552147	0.981272272948813	0.00372715322532919
NOP2	0.108618181818182	0.153341104294479	0.497478855630734	0.0316338777452836
CHD4	1.44201818181818	2.37769386503067	0.721473620831118	1.77219116942876e-05
COPS7A	16.8771818181818	23.4951846625767	0.477291086404785	0.00419291862428402
CDCA3	1.11093636363636	4.68050858895706	2.07488912406083	1.54673814743099e-06
CHPT1	9.56558181818182	5.94246073619632	-0.686792256073488	0.0208998389987248
USP5	19.1555	28.9409944785276	0.595355813295304	0.0050876798627438
TPI1	91.9850272727273	180.246939877301	0.970503813643779	0.000157758010165648
SPSB2	1.95318181818182	3.7241736196319	0.931094079025447	0.000211960122410867
ENO2	3.6195	7.95497852760736	1.13606762010725	0.00403210215211656
PTPN6	4.9564	8.62779938650307	0.799700008301536	0.000290167006892729
SLCO1B3	0.0503727272727273	1.19793865030675	4.57176737216864	0.0122450427492543
SUDS3	8.0975	10.9640128834356	0.437227460405694	0.00395381204174842
GOLT1B	8.45492727272727	15.6249398773006	0.885986388404163	1.22995958544399e-05
PRKAB1	11.1190909090909	7.14909877300614	-0.637205548922558	0.000733991389063216
CMAS	15.8327454545455	24.127926993865	0.607792522793338	0.0014483015751657
RAB35	9.35372727272727	14.223	0.604612529174423	0.000283302572296372
RIC8B	1.40985454545455	1.98958588957055	0.496921853297231	0.00769012536077403
SRSF9	7.20961818181818	11.7602527607362	0.705924305948258	8.82686431448828e-05
FGFR1OP2	4.4543	6.29424785276074	0.498835261865095	0.0333906273488173
COL12A1	6.41094545454545	29.2143171779141	2.18806653059084	3.33088196194027e-05
BTN3A3	4.34396363636364	5.64503435582822	0.377970335017694	0.028582571637241
DSE	0.855627272727273	1.98289263803681	1.21255219264608	0.00435953220613887
PAK1IP1	7.279	15.6489834355828	1.10425677260807	1.92634050089571e-05
GCNT2	4.08788181818182	1.63024539877301	-1.32626434029889	0.00234534614812469
CEP85L	1.65015454545455	0.689565030674847	-1.25884262737667	0.00508762955167124
RNGTT	3.52895454545455	5.51521963190184	0.644177491558261	0.000350961413020468
GABRR2	0.180318181818182	0.276825766871166	0.618433361174671	0.0217713334263269
NCOA7	10.0253	18.9505386503067	0.918593447204789	0.0062683516015888
SASH1	9.2721	4.8912263803681	-0.922699887558659	0.021419262964854
ULBP1	0.0652181818181818	1.01350981595092	3.95794202975741	9.99794817725522e-07
FBXO5	1.42260909090909	3.93866257668712	1.46916653931365	2.30448220691227e-06
MTRF1L	1.53731818181818	1.9179245398773	0.319130165690294	0.0344310117338251
FANCE	3.64945454545455	6.53792760736196	0.841152550526423	8.82686431448828e-05
TULP1	0.0942	0.164566257668712	0.804869593869049	0.0187737734454021
MAPK14	8.18635454545455	10.6056122699386	0.373534855748876	0.0138434612836909
STK38	16.2568	25.9746122699386	0.67605890954376	0.00324350716561966
SRSF3	19.2004818181818	31.3362447852761	0.706689788671864	2.46911650170083e-05
[truncated: 6,275 more rows]
