# Supplementary material for: The possible molecular mechanism underlying the involvement of the variable shear factor QKI in the epithelial-mesenchymal transformation of oesophageal cancer
Source: PLoS One. 2023 Jul 10;18(7):e0288403. doi: 10.1371/journal.pone.0288403 (PMC10332600; doi:10.1371/journal.pone.0288403)
Supplement: S1 File — (ZIP) [file pone.0288403.s001.zip › supporting information/TCGA-ESCA/Difference analysis/diffGeneExp.txt]

ID	TCGA-L5-A4OO-11A-12R-A260-31	TCGA-L5-A4OG-11A-12R-A260-31	TCGA-L5-A4OJ-11A-12R-A260-31	TCGA-V5-A7RE-11A-11R-A354-31	TCGA-IC-A6RE-11A-12R-A336-31	TCGA-V5-AASX-11A-11R-A38D-31	TCGA-L5-A4OF-11A-12R-A260-31	TCGA-L5-A4OR-11A-11R-A260-31	TCGA-IC-A6RF-11A-21R-A336-31	TCGA-L5-A43C-11A-11R-A24K-31	TCGA-L5-A4OQ-11A-12R-A260-31	TCGA-Z6-A8JD-01A-11R-A36D-31	TCGA-L5-A8NM-01A-11R-A37I-31	TCGA-L5-A8NK-01A-21R-A37I-31	TCGA-VR-A8Q7-01A-11R-A37I-31	TCGA-JY-A6FB-01A-11R-A336-31	TCGA-Z6-A8JE-01A-11R-A37I-31	TCGA-L5-A4OE-01A-11R-A260-31	TCGA-IG-A3I8-01A-11R-A24K-31	TCGA-L5-A4OP-01A-11R-A260-31	TCGA-2H-A9GJ-01A-11R-A37I-31	TCGA-JY-A93C-01A-11R-A38D-31	TCGA-L5-A88V-01A-11R-A354-31	TCGA-LN-A9FO-01A-11R-A38D-31	TCGA-R6-A6DN-01B-11R-A31P-31	TCGA-LN-A9FR-01A-11R-A38D-31	TCGA-R6-A6KZ-01A-11R-A31P-31	TCGA-L5-A8NT-01A-11R-A37I-31	TCGA-LN-A8I0-01A-11R-A36D-31	TCGA-JY-A93E-01A-11R-A37I-31	TCGA-L5-A8NE-01A-11R-A37I-31	TCGA-LN-A5U6-01A-11R-A28J-31	TCGA-L5-A8NS-01A-12R-A37I-31	TCGA-V5-A7RB-01A-11R-A354-31	TCGA-L5-A88W-01A-11R-A354-31	TCGA-LN-A49M-01A-21R-A260-31	TCGA-L5-A4ON-01A-11R-A260-31	TCGA-V5-A7RE-01A-11R-A354-31	TCGA-IC-A6RE-01A-11R-A336-31	TCGA-R6-A6XG-01B-11R-A336-31	TCGA-XP-A8T8-01A-11R-A36D-31	TCGA-VR-A8EO-01A-11R-A36D-31	TCGA-R6-A8W8-01B-11R-A37I-31	TCGA-M9-A5M8-01A-11R-A28J-31	TCGA-VR-A8ET-01A-11R-A406-31	TCGA-JY-A6FA-01A-11R-A336-31	TCGA-LN-A4A1-01A-21R-A260-31	TCGA-IG-A4QS-01A-11R-A260-31	TCGA-L5-A8NH-01A-11R-A37I-31
DPM1	16.8087	20.4245	20.2026	29.3376	10.7747	18.1353	19.1569	18.416	29.9599	16.8654	17.8909	48.6726	24.6848	29.5868	42.1197	23.3098	61.8261	35.6111	67.2419	42.0682	31.6119	50.8832	32.6753	45.505	66.9894	16.3022	60.3929	34.6493	35.3294	41.8187	30.2236	35.5666	43.5414	36.4775	30.5403	39.1569	28.0026	30.6295	21.4493	36.7144	32.9428	32.8995	30.2051	28.7695	54.8715	54.3218	39.6996	37.7429	44.7024
C1orf112	0.3349	0.5903	0.6329	1.3342	0.5373	0.8617	1.1528	0.2519	0.458	0.2652	0.4644	1.904	1.817	1.5354	4.1562	2.0532	2.7906	1.0471	2.9588	1.7788	1.5649	1.6254	2.8188	4.2977	1.5727	1.4701	2.5008	1.4448	1.1156	1.4135	1.8708	2.1577	1.8172	1.8465	1.1297	1.8213	1.8452	2.7396	1.5832	2.1726	3.2845	5.2371	2.609	1.9284	0.897	3.448	1.2416	1.275	3.3316
FUCA2	7.3388	13.0848	8.9206	32.2216	3.0123	16.3923	13.7406	10.0011	7.1284	9.8024	8.9342	13.1255	23.5069	9.3623	23.2507	37.1771	17.6859	18.5784	7.0996	20.8019	25.2109	17.7035	21.1097	10.3855	17.294	13.0737	21.3519	20.9904	12.7653	13.7497	24.8129	8.8092	13.2774	18.2768	6.0053	16.8257	21.2881	50.4425	19.1966	24.7685	11.9669	7.6091	19.6807	20.3455	10.4545	11.8827	7.3524	36.0623	20.7243
NFYA	4.9385	5.2187	5.4643	9.9824	4.875	14.2147	9.5652	4.2488	5.5037	2.9735	6.0423	8.4458	7.579	5.5142	8.9736	7.1276	10.2522	11.3613	13.0822	19.0984	18.9515	8.6658	11.3193	13.1348	7.9377	9.5548	10.9981	9.8896	4.826	11.5169	21.3329	5.0837	10.7893	9.7084	6.1688	6.3617	41.9491	12.7648	6.9105	13.7938	7.8935	22.1177	58.7727	6.736	9.9822	9.6408	8.0435	11.7818	56.5073
STPG1	0.6121	0.7054	0.736	0.8561	0.8155	1.0639	0.8291	0.9125	2.2768	0.4757	0.7194	1.6606	1.3615	1.2005	1.0124	0.9257	1.8711	0.7987	0.7271	1.4709	0.9038	1.0252	1.1719	1.1915	1.0883	1.621	0.8284	0.9594	2.8997	1.2466	2.1681	1.1442	1.2286	0.8948	1.4499	1.9176	1.4804	0.6806	1.1252	1.5976	2.3405	1.4556	1.0913	1.4082	1.0487	1.8723	1.6504	0.6453	0.563
NIPAL3	5.0193	7.3415	6.5077	5.6666	5.5346	7.7795	7.0637	5.8803	3.9102	4.5063	4.059	2.3631	6.948	5.7695	2.5588	3.7281	6.2066	1.6986	4.1779	5.4102	7.2936	4.818	4.7275	5.008	2.1813	6.0148	3.6672	4.7583	4.0648	5.1364	22.6606	3.0885	9.5419	5.7061	1.9574	2.9163	4.8906	2.6291	4.7843	5.2897	3.9105	4.0361	6.4219	8.3021	1.3774	4.6908	3.3252	2.5801	3.4057
LAS1L	2.0601	2.0214	1.9355	2.7514	1.4854	2.772	1.9022	1.4308	2.9566	1.7097	2.4556	4.1944	3.0489	1.991	4.245	1.8074	4.0766	2.2009	4.889	2.5309	1.5974	2.0394	4.467	7.2244	4.7931	3.0187	5.7077	2.7561	3.4064	3.2451	2.2597	2.5004	2.6586	3.1972	3.9579	3.6106	2.798	5.9581	3.0369	3.0672	5.04	4.3523	3.9674	2.7075	3.0742	3.131	3.0992	4.3698	3.6213
ENPP4	18.5332	10.1516	17.1192	4.5384	0.9284	4.9085	18.1627	14.8827	1.4525	6.5215	15.2682	1.0376	6.2747	0.8604	0.373	35.135	1.9048	1.4909	0.6283	18.9282	19.7203	8.3405	16.6054	1.2709	7.3566	5.2385	8.0634	5.7062	0.366	5.2503	7.2331	1.075	15.1662	10.6102	0.0882	0.1569	21.7685	1.3602	9.8761	9.1116	0.4222	0.4428	9.3189	9.8414	0.9947	0.1502	0.6725	3.0624	15.0906
ANKIB1	7.7456	8.5638	7.4844	6.9368	4.7441	5.9923	8.4888	5.6067	6.3389	5.1396	7.7659	10.3409	9.6154	13.3783	15.1531	10.6503	12.2298	14.926	13.8979	13.4992	11.6934	14.5728	9.0299	14.6332	25.3414	11.4236	12.0749	14.5543	4.851	27.9024	5.0028	11.0038	20.9796	18.93	6.0786	9.4724	12.2923	10.2976	83.6189	12.1704	10.9963	10.3537	26.1506	8.557	68.2802	21.2439	24.4325	10.9197	46.968
CYP51A1	0.499	0.4266	0.4854	0.5149	0.8592	2.96	0.646	0.3211	1.7305	0.3653	0.3914	1.2577	1.6418	0.9167	0.5286	1.8932	0.5766	0.92	0.8578	2.2692	2.2732	1.9371	0.9258	0.8104	0.7579	1.055	0.7089	0.5714	0.372	0.717	0.3509	1.6767	2.0194	2.4296	0.8863	0.9079	0.8113	3.1788	13.0674	2.3177	2.2711	1.1128	2.3305	0.4927	6.3367	2.0585	3.3613	0.213	5.4644
KRIT1	1.0999	1.4416	1.2723	0.8924	0.4972	0.6853	0.8889	0.8899	0.7881	0.8276	1.1813	1.1075	1.1473	1.2947	1.143	1.0233	1.8358	1.0669	1.6891	1.5877	0.9105	1.5772	0.8167	1.7229	1.6586	0.6379	1.5397	1.4124	1.0491	2.3659	0.6633	0.8594	2.1158	1.8241	0.5958	1.072	1.211	0.9654	12.2339	1.6504	1.2141	1.88	2.7063	0.5485	7.6561	2.0927	2.1842	1.9817	4.6932
LAP3	10.7396	13.5691	10.1206	39.1942	10.1921	16.3961	14.6729	10.2922	14.2834	8.6888	21.8134	15.8776	36.0941	16.2947	23.6597	18.6711	11.9429	21.4435	9.5908	29.6236	10.1109	30.1256	21.8657	21.054	27.5657	15.5634	23.113	22.7958	9.3057	28.2208	29.5363	9.841	32.1631	29.874	13.7386	13.6542	24.6084	24.5484	30.2678	36.3342	17.4003	23.8504	23.6317	40.1688	20.3692	8.6967	12.4898	11.1601	26.5385
WNT16	0.2473	0.0163	0.0412	0.1457	0.043	0.008	0.0732	0.0252	0.0183	0.0762	0.1137	0.1024	0.0698	0.144	0.1225	0.0285	0.1039	0.1255	0.6332	0.1429	0.5328	0.1208	0.0227	0.4412	0.0906	0.5515	0.0896	0.2059	0.1736	0.1145	0.026	0.5728	0.075	0.0367	0.0418	0.0284	0.3857	0.1526	0.0109	0.0457	0.3576	0.3718	0.0585	0.019	0.1478	0.0534	0.0821	0.1358	0.2863
MAD1L1	0.0254	0.0245	0.0325	0.2067	0.0339	0.0926	0.033	0.0228	0.1849	0.0219	0.0242	0.1961	0.063	0.3251	0.2068	0.0423	0.1368	0.0901	0.0555	0.1709	0.0439	0.0752	0.0665	0.2497	0.3193	0.1345	0.0944	0.0499	0.2064	0.0875	0.2888	0.4689	0.0948	0.0958	0.0676	0.0912	0.1418	0.0816	0.0741	0.0661	0.3035	0.1772	0.0415	0.0807	0.1168	0.0643	0.0853	0.064	0.0947
SNX11	4.07	3.8351	3.2669	4.5284	5.0507	2.7751	4.4074	2.8361	4.7852	3.1796	4.1924	3.6903	4.2813	5.4994	3.5211	3.6259	3.8908	6.6273	4.2093	7.5473	4.3488	7.8032	4.1851	4.2547	5.8071	4.5824	7.5745	6.1467	4.1391	8.1673	6.8468	6.1615	5.0306	6.0335	3.8967	4.6738	6.134	3.7733	4.7467	4.2758	6.2543	4.127	6.7321	5.0904	4.7832	5.9311	4.524	3.7208	5.4939
M6PR	6.9844	8.6599	7.275	11.5592	8.2673	21.2349	7.994	5.1717	11.8905	5.918	8.6975	13.2647	17.4953	13.5478	18.5293	18.9703	9.1958	14.7884	11.3094	8.9742	13.6951	15.1108	29.0212	19.2017	28.4124	18.4275	20.5099	18.0958	8.7071	12.692	11.7706	18.5078	17.5081	18.4461	11.7798	6.682	10.1869	11.9647	11.8316	9.1969	26.2282	11.8712	16.8997	9.5614	14.4604	25.2727	13.8521	2.9188	13.7286
CYP26B1	0.3182	0.5262	0.3047	0.1761	3.771	0.1884	0.0996	0.2917	0.9352	0.1804	0.8653	11.2616	0.8714	4.2648	3.1823	1.1677	1.6822	6.0379	0.9794	1.1436	1.1972	2.6043	0.826	1.828	0.5586	1.964	0.6446	1.025	4.2102	0.8113	0.3728	1.2925	1.2355	2.0681	9.8633	33.5567	0.579	0.4887	1.8847	0.8958	0.2731	0.4772	0.7425	0.8668	0.3535	2.0836	17.0463	0.2459	0.8137
ALS2	2.2354	2.7232	2.7062	5.4084	1.2023	3.812	3.3696	1.7131	2.2446	1.6945	2.9072	3.0262	3.3577	2.5948	2.9373	5.0836	3.5185	4.2477	5.0606	3.5501	4.4471	4.2082	4.3406	4.1913	4.7457	6.2808	6.0124	4.8068	1.0749	4.2214	2.6622	3.4042	4.69	3.94	2.2981	3.197	3.2877	5.5444	3.4012	3.3203	3.4649	4.5051	3.0616	5.2686	2.2834	4.2693	3.5788	3.6148	4.2461
NDUFAF7	2.4066	2.8474	2.3919	3.1306	1.2242	3.2817	3.0625	2.0821	2.1044	1.747	3.018	2.8229	4.2772	1.9161	3.2318	3.2917	4.0136	3.2202	3.6495	3.4641	2.2216	4.6121	2.1679	2.7832	4.7115	2.8846	8.045	3.5899	2.9407	5.4182	1.6858	2.3128	3.5617	4.9594	2.5451	1.9452	4.0851	3.5285	3.0243	4.1944	3.0647	4.3856	2.9774	3.1908	2.7288	3.7502	2.4083	4.6395	4.0272
RBM5	7.6973	10.0648	9.3447	8.8598	5.0532	8.3602	7.7898	5.2292	4.8904	4.2913	8.4296	5.719	6.7706	5.7828	5.9578	3.3038	4.4574	8.7283	6.2212	8.763	5.8128	13.651	3.8913	5.1347	4.7121	3.94	9.4616	8.3669	2.7057	11.9388	6.9859	3.651	9.7277	7.2797	3.8084	3.9435	4.4858	6.7101	4.1179	3.9703	5.0608	3.1652	6.3501	2.9163	4.5104	4.4722	2.741	6.3466	5.7358
ARF5	12.8657	16.6717	16.5177	19.5147	53.0996	13.8997	17.2142	15.2163	40.3946	13.6578	13.9336	24.6104	26.8716	34.6736	26.2586	38.913	41.4938	31.3472	37.5505	28.1292	17.8121	32.1111	63.1088	38.353	47.3129	30.6914	21.5778	24.1982	59.9969	20.7334	11.8138	44.58	12.6003	20.6453	39.4371	31.443	15.4714	45.1968	32.7285	37.6126	57.0907	26.0902	28.8404	14.8693	16.8267	34.5639	19.8372	22.1216	23.059
POLDIP2	21.9849	30.6376	29.0904	24.5401	34.6536	43.8568	29.6962	32.259	33.5154	25.9985	18.461	26.3811	37.6089	33.6472	45.4114	61.9536	34.9086	29.572	33.0974	19.109	33.1496	51.1456	72.1338	35.4371	55.0412	20.5846	67.6659	25.0477	45.1908	33.0009	43.7895	33.7686	27.8556	59.1587	40.1189	71.052	41.8476	35.919	67.0717	56.3988	56.0073	47.5341	66.9087	45.5938	40.7698	49.9754	22.6102	26.6396	41.0967
PLXND1	6.7985	10.016	5.2857	4.8567	1.9073	6.1064	6.2405	2.6449	1.3197	3.0436	25.3413	11.6694	11.7314	5.3135	50.1666	19.7774	13.2938	4.7789	5.7561	7.0755	5.1121	15.135	15.1279	6.3476	13.3623	20.3736	14.9453	25.1987	2.8006	19.5149	6.1594	14.7236	21.0353	12.1003	4.0511	9.6086	13.0872	17.9252	12.2099	6.7077	5.6586	7.3154	15.7086	8.7873	1.1876	3.5172	17.3991	3.9541	12.2775
AK2	5.1229	7.1429	6.2377	11.6599	5.9291	9.0737	7.8183	5.978	8.1237	4.8104	5.5174	9.8694	14.682	9.6814	16.2841	9.2409	11.0285	7.0834	11.7845	12.9259	9.2617	11.7776	8.7062	19.058	9.5092	7.1831	12.5965	7.7061	18.5586	11.8924	6.9395	9.3846	8.7882	15.0441	11.0606	9.2752	8.4937	9.3976	8.7098	16.3383	15.4234	10.0953	9.5056	11.6053	9.1405	8.7201	9.7856	8.2068	9.6293
FKBP4	10.6978	14.7601	19.5846	23.1182	19.72	15.3827	13.8601	14.8869	24.5294	17.6768	5.8675	20.5422	26.3007	23.0666	41.2793	27.3137	9.6613	40.0017	13.6359	21.0127	12.8333	24.0067	37.3845	97.1925	18.06	16.8382	20.0404	14.4576	40.2472	11.085	17.9192	34.9163	15.8852	28.0611	22.8465	10.3997	12.2177	44.7425	16.3928	26.7176	37.3281	44.2212	31.9939	12.7442	26.8213	22.7601	57.8948	12.0894	16.9161
KDM1A	7.0711	8.0118	8.3815	14.1362	9.2887	16.4135	8.3971	6.2522	20.9032	5.7627	10.0063	33.1987	19.8405	19.7572	33.3889	14.2141	31.9888	15.7001	20.7386	16.0793	15.3111	14.8623	12.4034	38.4805	16.7057	21.9839	18.9184	20.7342	19.3605	17.2198	24.2393	17.1253	20.3524	17.7875	19.8496	27.75	27.4353	18.0895	15.7815	20.9782	16.5666	44.9253	14.2585	23.3961	10.3898	23.3831	21.7388	10.8716	19.8198
CAMKK1	1.0316	0.7577	0.4519	0.8865	1.0988	0.9287	0.7974	0.2938	3.348	0.3591	1.2037	1.5975	1.9669	1.3746	1.6093	1.8568	3.671	0.3308	1.243	1.3048	3.5861	1.5139	3.0552	2.0765	1.6022	2.6878	1.0622	0.9076	3.8519	1.0541	3.0476	1.7717	1.0181	3.602	0.4545	1.7818	0.6051	0.4919	2.3412	0.7189	2.5522	0.5419	0.745	1.3701	1.1781	1.0868	1.5706	1.05	1.8028
RECQL	3.3736	3.1961	2.6664	3.4785	2.3561	3.3615	3.8206	1.8371	3.2478	1.4065	7.5009	11.1499	4.8029	5.6121	8.7792	5.1806	6.6708	3.7673	6.0673	3.0938	6.0292	5.6247	4.2574	6.6445	8.7499	11.5054	7.291	8.781	2.4828	6.0221	3.2028	10.2209	7.5626	3.8014	4.1414	4.4168	3.7184	2.92	3.8249	3.7482	7.6186	4.469	6.493	3.6348	6.0164	7.634	9.5587	1.127	5.1831
VPS50	2.1147	2.5289	2.0959	2.2582	1.7474	1.7037	2.5552	1.6724	1.6744	1.583	2.5373	2.7593	3.997	4.6051	2.9798	2.7567	3.1206	3.4568	2.887	4.5546	3.1577	4.5127	3.1315	2.9345	5.696	2.076	3.054	3.3347	1.3039	5.2684	1.3589	2.7339	4.4219	5.7258	1.7943	2.7771	4.5491	2.3266	20.4838	3.9535	2.2841	3.5088	8.5554	1.5929	20.1913	4.9452	6.4697	3.4392	12.5201
HSPB6	183.0426	22.2402	7.15	0.3645	9.8107	0.9591	8.828	2.6169	10.8581	4.933	232.0816	1.7988	0.1899	2.895	6.492	0.6253	0.6229	0.3413	2.0873	0.7167	13.0245	1.1431	17.1771	0.4706	0.7267	1.4202	4.2028	10.5987	0.545	12.5584	0.9929	1.293	6.9463	0.4865	0.2705	0.6038	0.7185	0.1596	21.6187	0.303	0.0993	0.2933	1.4715	0.3314	0.1119	0.5326	0.4198	1.3861	0.2138
ARHGAP33	1.667	1.5959	2.1359	1.0397	0.7031	0.257	3.0709	0.5992	0.7626	0.5934	1.6343	21.5661	1.4722	2.1159	0.4391	2.3328	5.0559	1.9116	5.0894	2.8034	2.6183	4.5113	1.4157	2.9575	1.8626	1.7705	3.1071	1.3464	1.7128	2.7304	2.8041	3.9567	1.9461	4.4598	0.4044	1.5415	2.129	1.0738	2.303	1.5749	2.9054	3.5952	2.9975	1.3813	0.8622	1.0054	1.9086	1.9674	1.7518
NDUFAB1	24.3397	35.3056	25.1581	39.6828	22.0107	28.5775	31.3885	30.1691	31.2759	24.6056	18.1381	28.2024	55.3595	26.6596	45.8001	37.7343	32.4786	25.1738	28.0132	31.3404	36.2673	28.2172	42.3218	44.1022	26.7711	20.8578	43.857	28.271	54.6831	23.4961	77.0654	23.5578	23.8092	23.643	34.6722	30.7405	22.3128	41.2458	65.4779	95.6572	57.776	51.936	42.8031	38.887	29.4292	48.5726	33.6732	33.5119	27.942
PDK4	441.8335	51.4658	69.1524	4.5037	4.2853	4.9414	95.053	35.6342	15.6527	50.3289	287.904	1.1772	1.9611	4.0345	0.9057	5.7231	2.2452	23.6237	0.5859	30.296	21.5594	9.2538	5.2283	1.0712	3.1381	0.93	3.4572	11.0554	0.1216	38.9464	2.9708	0.7212	18.7659	4.6967	0.5381	0.2138	17.4571	2.5697	37.7433	5.4953	0.2021	0.8494	16.8569	8.7625	9.086	0.5934	0.2979	16.1959	95.3228
ARX	0.2474	0.7223	0.6202	1.1944	0.0056	0.6574	0.2928	0.4168	0.0513	0.4576	0	0.0259	0.0229	0.0178	0.0285	0.0043	0.0681	0.0135	0.0234	0.0037	0.3628	0.1309	0.2732	0.0391	0.226	0.0144	0.047	1.5069	0.0887	0.4293	1.4424	0.0165	0.0944	0.0086	0.0037	0.0111	1.6204	0.0758	0.6484	0	0.015	0.0054	0.1577	0.6262	0.0039	0.0224	0	0.3156	0.317
SLC25A13	3.8714	6.0481	6.7039	8.1392	5.3337	7.414	16.14	6.0081	8.5798	4.4017	3.3951	14.7536	8.476	11.8206	12.1109	15.2388	12.3177	8.7763	8.5952	9.894	12.375	7.865	16.9609	12.399	20.9252	5.9365	13.5308	9.0282	5.5086	18.6931	3.4031	5.8202	12.1985	13.2132	12.6981	9.0976	9.3538	17.8633	49.0886	24.4724	9.9918	17.0637	23.4403	7.3245	5.6992	10.9089	22.2115	12.6843	33.2982
CDC27	6.7256	6.6724	4.7817	6.4335	4.4331	4.7731	7.2126	3.8883	7.7119	4.0504	10.8649	11.9168	13.5511	9.7248	10.4916	6.5823	13.5902	11.2118	10.9778	10.6505	8.9321	12.4435	7.3982	13.1015	14.1055	18.831	13.4793	11.8633	8.1199	12.969	11.3534	14.7901	14.502	10.3423	9.642	16.2588	14.0838	7.2843	8.7529	12.406	8.9967	11.8408	11.7424	7.8877	11.6267	13.1647	13.2974	8.5763	9.8492
CALCR	0.0087	0.0419	0.0239	0.0402	0	0	0.0154	0.0098	0.0095	0	0.0342	0.0273	0.0067	0.1113	0.1297	0.0063	0.077	0.005	0.0144	0.1298	0.1894	0.0644	0.0058	0.4179	0.03	0.0079	0.2963	0.0531	0.0393	0.0443	0.0575	0.0389	0.0406	0.2649	0.0108	0.0411	0.0072	0.0031	0.1862	1.3646	0.0147	0.1277	0.0614	0.0059	0.1228	0.0028	0.181	0.0183	0.0811
HCCS	6.2085	8.3977	6.1427	9.7276	7.6676	11.0003	9.1366	6.4273	10.4852	5.3288	7.6636	5.6731	15.6266	7.4409	7.9046	10.1677	7.1709	12.0716	11.8458	15.2636	9.4968	9.6405	13.1915	11.8422	14.8457	6.5658	18.0762	12.0963	7.5961	11.9649	12.8807	8.339	8.4454	14.4899	10.5533	10.7573	11.5483	16.5787	14.6337	8.6127	9.3654	6.6038	15.1818	19.4375	8.0822	14.173	6.9048	10.0753	11.562
DVL2	4.4782	3.0354	2.9825	4.4046	6.4429	3.1864	2.391	1.75	10.0628	2.1254	5.8521	10.7461	7.0601	6.7374	9.2538	7.5736	16.5314	3.102	12.5273	3.7461	5.4771	10.3979	4.6525	11.6449	11.7539	11.1674	7.3886	4.2831	11.538	6.0655	2.4731	10.2474	5.4953	6.0451	6.7353	7.1258	4.0051	8.7902	9.4557	6.2496	12.9039	21.6536	11.1246	2.6748	4.0394	10.8783	6.174	3.7665	6.4987
PRSS22	0.6771	4.2566	2.1838	9.8524	22.7322	10.5194	8.7792	2.2467	8.9738	1.2144	0.0735	3.6461	14.3249	15.6523	6.2348	25.7469	2.039	40.8983	21.4688	21.6851	17.7086	14.2063	24.6675	6.7636	45.5306	12.9058	8.4908	33.989	8.474	32.4974	27.126	9.833	23.945	15.4582	22.0604	21.1494	66.7777	11.6045	4.9314	3.7878	23.1152	0.3181	9.8003	14.8888	77.8233	17.2934	12.875	37.3206	21.9644
UPF1	15.5684	14.4585	13.683	16.3396	15.4826	34.4189	16.1244	10.4385	17.6615	9.3107	18.4762	23.7369	22.5626	13.4159	13.309	20.8893	21.9831	16.5008	26.4442	15.6405	24.9895	51.4361	18.6734	30.0627	22.5049	21.6532	16.0979	21.8493	12.6914	21.1628	18.3392	18.6123	31.3253	33.7757	20.6393	18.1093	61.0325	27.2346	23.5441	20.3106	16.2178	22.7823	29.835	31.4463	14.6292	27.9415	13.3753	10.277	25.9609
SKAP2	9.2728	4.017	1.7448	9.9347	5.8652	20.364	2.5392	1.5371	3.1605	1.4514	12.1264	6.0985	6.4127	11.1563	25.1325	8.7882	4.3228	11.6904	11.08	10.202	8.983	11.9656	9.9507	10.0901	21.539	9.0987	11.1365	13.3687	5.7788	4.9691	12.0492	9.6268	14.7321	18.5339	3.4136	6.7425	23.247	8.3432	17.3571	7.0327	12.3721	3.7696	9.8739	9.0557	12.8512	8.6464	10.3508	3.2495	13.1263
MCUB	1.1713	1.5443	1.2046	4.1181	2.051	2.488	1.8566	0.4868	6.4052	0.4835	3.5808	9.6441	8.1368	3.6246	1.5158	4.0732	3.3071	5.6952	4.6611	1.9608	2.4208	2.4314	0.971	5.5912	7.5986	2.7077	2.3215	4.5691	8.3258	8.0839	3.5139	9.712	4.1539	4.5652	9.0478	4.9261	4.6781	3.9998	3.2869	5.9325	6.5839	3.9494	9.58	5.4708	4.2037	1.4451	7.7442	1.3985	3.7657
HOXA11	0.0069	0.0133	0.0189	1.1899	0	2.7731	0	0	0.987	0.0254	0.0193	1.65	2.1228	0.2124	6.5397	0.384	0.0106	1.9132	1.412	0.6638	2.5063	4.1704	1.2241	0.4484	3.8607	0.5194	0.0974	1.7348	0.321	1.7398	2.0513	0.3348	0.4771	6.5995	0.1705	0.0737	1.727	2.5827	1.5397	2.9247	0.274	1.8187	1.5791	2.2103	0.1717	1.5111	0.0653	0.4188	3.8123
POLR2J	9.4493	9.698	13.1376	11.7819	15.7032	6.9247	13.8118	11.9347	20.5311	10.9002	8.8242	30.2031	14.3929	18.2945	15.307	34.3673	28.8662	19.3539	23.5875	22.6079	14.0796	26.3588	36.8402	21.869	45.8867	17.2692	19.8904	23.0108	50.6527	17.1136	12.1129	20.0447	20.5133	43.5569	21.2785	18.3619	8.7892	49.9448	129.3284	47.4757	28.6211	67.6676	38.4414	10.7788	10.1922	22.0455	44.8794	32.4969	13.3672
DHX33	3.0673	3.1755	3.2955	3.6789	2.407	2.7974	3.8029	2.2241	6.0398	2.274	3.6572	7.0077	6.3148	6.4291	14.426	7.0947	11.1088	2.9438	8.8643	3.2016	3.1355	8.5103	5.8033	10.6755	6.3879	11.7439	5.6828	4.1347	4.0554	4.5272	8.1113	3.4496	3.8835	7.5411	6.6073	4.4417	4.9423	6.067	6.2653	5.4788	5.4814	11.3258	7.947	3.9603	3.5024	9.5973	4.4292	2.683	14.6593
LIG3	2.2523	2.3666	1.911	1.6337	1.8042	4.6589	1.8546	1.2759	1.8424	1.4552	1.8089	2.2581	3.0035	2.1101	2.66	3.6086	4.9377	2.5483	4.6373	3.3765	2.0839	3.842	4.1751	3.0846	3.7535	2.91	4.323	2.0068	2.8737	3.1024	2.3666	1.1848	3.3713	16.5995	1.9457	2.6745	3.7618	1.864	5.0592	3.553	4.0592	7.2927	5.802	3.661	3.0021	3.4606	1.3808	2.0763	6.8668
RPAP3	2.887	3.0355	2.7623	5.2506	2.4636	3.0122	3.981	2.499	4.1555	2.0758	3.992	5.8503	7.6578	6.7499	5.7391	6.1669	11.3864	4.7113	6.4717	2.9675	4.3726	6.526	4.7448	11.5097	9.0012	7.6693	8.1653	9.3434	6.0722	5.0169	6.4942	5.4051	5.644	6.184	4.7791	8.2503	6.2872	8.0444	6.3553	5.482	4.2906	9.3252	4.3722	8.039	6.8785	8.7185	5.6946	4.8158	5.312
ACSM3	2.7992	3.7873	5.2014	3.8897	0.5368	7.306	1.538	4.1723	0.109	7.0536	0.1496	0.2226	4.4128	0.3553	0.2247	2.0504	0.2126	0.6212	0.2444	0.5774	1.3572	1.198	2.0717	1.6636	0.2418	0.1161	3.0393	3.4175	0.0368	0.6987	4.7492	0.1231	4.1903	0.9289	0.0257	0.0539	6.7366	2.2703	3.1333	0.8109	0.0725	1.2321	0.612	3.4827	0.1445	0.1362	0.1553	0.9443	0.8185
CIAPIN1	4.9885	7.0201	6.6371	12.7815	10.7556	8.7901	10.9358	5.8276	16.0751	5.7967	5.5514	17.5871	11.9041	11.6881	15.3033	16.3342	14.2393	7.2239	11.7043	10.9675	10.8584	8.6774	12.591	12.2845	19.3861	8.9162	14.6754	11.3137	10.5545	11.1254	9.2833	15.3071	8.1728	8.78	15.8519	16.7127	12.4218	12.7062	12.5856	24.4069	18.2397	18.9821	9.1116	13.7778	10.9955	12.6024	9.7584	10.1622	15.9296
MSL3	1.6787	2.6058	1.87	4.2077	2.9731	2.7682	2.7794	1.3355	2.1712	1.198	2.9078	2.3858	3.2342	3.2175	2.0572	2.8945	3.2596	2.9919	3.2146	3.6948	2.2025	2.9266	3.3897	3.3514	3.4184	1.9342	7.0132	4.597	0.8506	4.6495	4.229	1.8161	3.9338	3.1133	2.4469	3.1188	3.1258	5.1764	4.6622	2.6921	1.9159	2.9935	5.2995	2.8522	1.7315	2.5825	1.7871	4.4827	3.1091
TSPOAP1	3.2358	1.723	3.0804	0.768	0.3847	0.0956	1.4488	1.3548	0.5064	1.5947	2.9776	0.9545	0.4062	0.8461	0.1833	0.5644	0.5323	0.226	5.5315	1.6356	0.2051	2.3675	3.3904	1.04	0.5154	0.2582	0.9543	0.706	0.3555	1.9162	0.6417	0.1335	2.2814	1.3829	0.025	0.1635	0.1819	0.573	0.3294	0.0655	0.3156	5.011	0.5533	0.1276	0.0604	0.2766	0.3307	0.2132	0.6334
GCFC2	4.1006	3.3202	3.296	2.3973	1.3221	2.8663	3.2157	2.1498	3.5295	2.5799	3.3704	3.8329	5.4314	3.45	5.7461	3.3674	4.0566	2.6699	4.3313	3.611	2.4238	3.1775	2.2256	4.6937	2.5592	2.36	6.8855	3.5914	2.0138	3.0558	3.5784	3.2349	3.7842	3.3077	2.8674	4.0999	5.5393	3.4239	3.0585	6.4654	1.9574	8.9519	2.4596	3.5403	2.99	2.7217	3.7619	4.3608	4.738
WDR54	0.9326	1.4903	1.7842	1.7924	0.5777	1.3896	1.1952	0.939	2.1062	0.8962	1.5758	12.8217	1.0083	2.2881	1.5832	2.7019	6.3965	0.8547	5.0257	2.3583	2.7905	2.416	5.049	3.5558	8.1834	5.982	8.3336	2.0512	7.0108	3.9217	2.7242	6.84	2.181	3.6179	1.5234	4.8141	1.8476	1.305	3.0133	4.1291	7.3665	10.3894	3.6872	2.6302	1.7297	3.3256	8.7884	1.3041	2.2108
CROT	2.0455	2.2301	2.2089	1.649	8.1231	0.3521	2.5862	1.7982	9.9124	1.3539	4.5564	2.9103	0.2536	10.8002	0.6224	2.0729	4.9705	2.7955	3.1226	3.8319	6.9806	11.4112	1.7746	3.9225	2.5166	4.472	4.8461	4.0618	1.5768	2.9731	0.8579	4.7445	4.8783	3.5876	3.5704	3.6079	2.99	1.8313	4.1565	3.0329	4.1624	2.9795	3.7873	1.7131	24.9803	15.9723	4.068	1.1651	5.6052
RHBDD2	18.2746	26.439	29.0694	26.0152	24.4571	15.5611	31.2222	35.6504	43.5207	28.3345	15.0085	33.7598	33.0033	48.1405	30.1478	58.8152	37.4906	49.7505	49.8086	121.0584	38.7646	59.0937	58.4705	55.857	71.9204	138.8283	31.3562	29.0602	59.3657	38.1603	33.4478	91.619	46.6837	75.0469	30.69	31.9857	27.1368	27.5538	72.2531	51.0782	86.2445	32.9055	67.2087	33.7975	21.0042	50.1645	57.949	32.2036	39.0544
PDK2	6.9673	4.3247	5.3687	7.174	3.1428	7.5078	3.9406	4.0478	2.1412	3.8118	6.2079	3.7444	5.4069	2.4209	1.1095	7.9182	1.7331	1.5978	1.9021	5.1369	5.8907	10.7861	4.0562	2.9843	2.7067	2.0864	6.7703	3.7926	2.3009	5.9938	4.6575	3.008	5.6535	7.8456	1.0415	2.5434	3.1734	1.5307	5.8947	3.5248	2.9697	2.708	5.8187	4.4153	2.0459	4.4062	2.9619	3.7548	4.1936
ITGA3	15.7611	9.5307	7.4888	31.4233	7.4761	15.8021	18.5814	7.4379	55.7433	5.2381	18.6792	69.2881	41.9682	47.6262	120.2616	45.135	36.4569	42.2516	32.5757	29.0298	79.0803	28.6205	34.4187	31.1498	63.4698	157.8281	33.4112	54.8748	31.5143	52.4716	43.226	63.2952	36.4644	45.3633	96.6614	84.8992	50.1639	22.5297	26.7659	33.3353	30.3167	2.2715	28.2469	62.5952	20.2789	39.3922	107.8979	14.1865	24.1965
LAMP2	16.0458	21.7948	26.6104	18.4282	20.0431	30.9253	18.7814	20.6621	18.6452	20.8819	16.2724	24.9026	15.1163	38.6067	25.5315	11.3601	33.8977	24.2075	53.872	21.7453	18.2879	21.3398	19.4551	46.5367	25.6565	32.3547	15.1107	22.7126	15.6504	22.4909	23.088	32.8898	34.5207	23.4858	34.496	56.6255	39.504	19.3024	23.603	8.8325	28.3083	34.1432	22.4574	19.1759	38.2663	40.4488	52.4851	9.0267	16.433
ITGA2B	0.0837	0.0622	0.1239	0.3936	0.0185	0.0207	0.0267	0.0181	0.0175	0.0516	0.0742	0.3947	0.04	0.1821	0.1222	0.0187	1.6674	0.0627	0.5294	0.0635	0.0357	0.1241	0.0065	0.7194	2.3037	0.0766	0.4935	0.0656	0.1504	0.1313	0.1002	0.1299	0.1075	0.1052	0.018	0.0812	0.0588	0.0552	0.1255	0.021	0.2295	0.4439	0.0431	0.0829	0.0572	0.2592	0.0353	0.0372	0.037
REX1BD	3.4282	4.1924	3.4026	3.2143	3.0936	5.8238	3.3877	3.1472	3.487	3.6769	3.3329	5.3794	6.9424	3.3015	3.2367	5.4759	6.8495	4.323	7.9918	2.9669	4.2097	8.406	4.5094	6.7628	7.2074	4.0992	6.1397	5.3392	13.1335	6.4568	8.5277	3.0534	4.9981	5.7939	4.7168	5.9396	17.3783	5.1667	9.9591	4.4454	4.635	8.9798	5.8142	5.7547	5.1309	5.9926	2.6998	4.2531	5.9392
YBX2	0.6892	0.4436	1.2076	0.5061	0.4277	0.0907	0.3891	0.3826	0.1164	0.127	0.1669	1.1202	6.0648	0.5792	0.358	0.115	7.2591	0.0431	3.3156	5.5124	1.5788	3.5539	3.4662	1.4409	2.4712	0.7701	8.3	0.164	0.3521	0.0714	1.8297	1.271	2.4273	4.1082	0.0049	0.8118	4.0384	1.0867	8.4262	0.5576	1.0081	1.8634	14.511	0.2977	0.0156	1.3829	1.4935	3.5745	0.9607
ABCC8	0.8816	0.5993	1.9144	0.5734	0.0125	0.0678	0.4795	0.4353	0.0063	1.5093	0.1114	0.0797	0.0045	0.0165	0.0941	0.0116	0.0191	0.0033	0	0.0083	0.3207	0.5215	0.001	0.3222	0.0011	0.0027	0.3084	0.0168	0.0132	0.0114	1.5961	0.0041	0.0253	0.0085	0	9e-04	0.046	0.0177	0.1675	0	0	0.0161	0.0108	0.0118	0.0249	0.0037	0.0021	0.1209	0.0293
TMEM132A	5.4421	7.3187	14.492	0.997	2.6553	5.0858	9.2856	9.2213	11.1362	11.8161	1.1563	12.216	6.0276	7.597	9.466	10.1235	7.9279	5.7993	29.731	1.0448	4.2613	10.4816	5.1711	12.765	38.0247	42.9616	11.3702	9.165	22.2069	5.7098	9.623	27.633	6.188	9.0436	17.7657	9.1355	2.8027	8.0318	4.2273	0.8577	41.8008	37.8223	3.8608	4.224	10.2293	12.1665	21.1629	2.983	5.9428
TAC1	2.2072	0.0517	0	0.0595	0.0102	0	0.1649	0.0361	0.0233	0.0264	0.3974	0	0	0.0565	0.1211	0	0.0165	0.0061	0	0.0068	0.0074	0.0079	0	0.2369	0	0.0131	0.019	0.0364	0.0323	0.0504	0	0	0.0143	0.0156	0	0	0.0059	0.0077	0.0209	0	0	0	0	0	0.0141	0	0.0391	0	0.0231
TNFRSF12A	17.3964	4.9954	5.7254	17.7378	6.1213	6.0916	31.3672	3.1456	20.3224	3.4913	8.6135	52.1106	23.8546	31.4662	60.6152	53.9597	21.8119	75.6816	56.398	67.448	26.7324	19.4163	34.4598	47.5581	249.8389	42.032	20.8009	38.419	60.5663	29.3992	37.4236	76.1114	12.3059	22.5837	36.5083	44.6428	16.7092	36.485	18.8492	49.6582	24.1343	19.054	14.5253	23.9218	29.4875	11.7329	85.7942	70.138	37.7646
DLX6	0.0106	0.0206	0.351	0.0493	0.0153	0.0114	0.0063	0.012	0.0058	0.0131	0.018	1.3151	0	1.0354	0.3223	0.0039	1.0542	0	2.6043	0.0203	0.1953	0.0039	0.2147	1.1186	0.2983	0.8048	0.0094	0.0108	1.4961	0.0167	0.9233	0.4443	0.0355	0	0.0297	0.0302	0.0088	0.019	0.0104	1.7937	0.8583	5.2643	0	0.0541	6.064	0.8266	1.5524	0.2238	0
RALA	6.2273	9.8422	7.9675	18.2552	27.674	21.4795	13.8917	9.4974	26.7986	6.1365	7.3498	14.8491	20.3765	27.6742	46.7836	20.2627	13.6964	40.8816	19.236	17.6136	11.6576	17.2816	19.6107	21.104	23.6341	21.5197	23.5356	26.0729	20.4742	18.9917	17.0343	25.0111	14.5952	31.7646	16.9414	30.9679	23.2249	20.8131	20.3282	18.8041	22.6979	18.4041	24.8737	15.7612	31.9417	20.7165	32.814	25.1018	25.1568
ETV1	1.2191	0.5084	0.6428	0.6518	0.2917	0.4368	0.5668	0.2485	0.0685	0.4117	2.0272	1.5779	0.7166	0.568	2.9147	0.8956	1.8738	1.5222	3.9057	0.6122	0.4871	1.6792	0.7475	0.9134	0.6837	1.5221	2.1171	2.3794	0.8062	1.8825	1.1022	0.8504	3.8816	0.4888	0.375	0.8409	1.1615	1.1913	1.2729	1.5275	2.6463	7.8866	0.3787	3.029	0.2823	0.5923	0.8601	0.1904	0.7146
AGK	1.6102	2.6755	2.1037	1.1939	1.2977	1.4869	2.6284	1.585	2.3563	1.3215	1.8877	1.9625	0.37	2.4195	3.0143	2.7882	3.8626	2.9132	4.4323	2.162	1.9033	2.569	2.9585	4.488	5.2848	2.7958	3.5052	2.8915	2.9943	2.235	2.4865	2.7436	2.0604	1.8321	2.1712	3.2137	2.0093	0.9556	2.1931	1.2195	3.1294	2.302	1.8157	1.5709	1.6214	3.7563	1.5324	2.8932	2.8278
PHTF2	1.8585	1.5957	1.4063	1.3338	2.1772	0.7422	1.6372	0.6314	2.8414	0.7194	4.1094	5.3028	2.7677	4.0696	1.714	2.7769	6.8856	3.6541	5.8002	2.2219	0.853	3.9407	1.0837	7.0446	4.7997	5.8861	2.9011	3.91	2.8927	4.1785	1.456	4.5957	5.9198	3.7003	4.5516	3.7459	2.2288	2.6177	2.9324	2.0957	4.2065	2.2867	3.2576	1.2856	7.4077	5.1784	5.6212	2.4317	2.4177
CCL26	0.1044	0.0504	0.0239	0.8455	0.0997	0.056	0.3397	0	0.5961	0.0643	0.3666	2.0334	0.4252	0.59	0.6528	0.0568	0.8844	0.7323	0.294	0.3814	0.0542	0.29	0.2104	4.0103	0.2603	7.5859	0.2311	0.8145	3.5381	0.3681	0.0863	1.7973	0.6967	0.0947	0.1618	2.3858	0.6499	0.0746	0.5083	0.0212	4.2282	0.1439	0.0776	0.1767	1.4069	8.9447	0.8961	0.1919	0.6741
GGCT	3.5444	3.2998	3.9087	9.6957	9.6981	11.1225	7.2461	3.9547	15.8126	3.6609	4.5524	9.5393	13.887	13.7474	41.1348	14.3108	23.8112	11.0142	9.9759	8.2269	7.6923	12.6442	45.7101	14.7855	23.2344	10.668	24.1952	10.8384	24.7147	8.8837	11.8351	15.035	7.1287	39.2562	12.2228	15.0791	10.0001	19.0576	24.7493	13.9706	17.0562	28.8772	10.7128	17.0475	51.7723	26.3965	16.5988	20.8301	16.8132
DBF4	1.1817	1.9117	1.9261	2.5096	1.377	2.2391	2.9436	1.2284	2.5494	1.3192	1.1238	5.5822	6.3137	5.3948	7.784	7.3684	10.2467	6.7681	5.9317	3.686	3.6353	4.7619	6.1361	7.7554	14.9926	2.6156	5.6603	4.0063	3.1846	4.0047	2.9616	5.7365	5.2496	7.4348	4.0569	5.9785	2.3819	7.846	9.1182	13.1554	6.4383	17.0968	10.3414	3.3218	25.2781	16.3256	14.5907	5.9217	41.1309
GTF2IRD1	5.7608	3.6624	4.5169	7.3327	11.3646	5.242	3.8952	2.7451	12.4273	2.0429	11.7826	8.0852	10.2379	13.6425	11.6631	6.5428	11.4215	12.7425	9.398	9.2353	7.1854	11.2255	6.2468	12.0433	13.52	6.162	5.7294	9.9782	11.7131	8.4147	6.676	9.4459	8.1619	14.1618	7.7966	12.649	9.2734	7.7111	6.8263	9.2209	17.3536	7.993	9.9225	7.0592	15.1015	13.4152	12.5971	10.1023	13.7303
PAF1	14.514	12.1733	12.068	11.2865	17.5762	13.6066	13.2171	11.3701	15.0621	10.6426	14.5753	13.4294	15.1693	21.1021	12.95	15.8072	20.7051	29.0278	23.5934	11.8448	23.6226	18.035	21.495	28.7653	24.1427	9.046	24.9157	12.1063	15.2726	16.8682	29.8169	13.5057	14.9601	18.158	21.4943	23.7304	10.0781	18.1128	17.1022	23.6925	13.4874	22.4552	17.5204	16.3457	22.8111	17.5816	10.8262	23.9225	15.1399
ELAC2	6.4053	7.8281	6.6892	7.1553	8.8987	6.9252	9.975	6.1225	14.3191	5.3396	8.7928	13.7822	15.0648	8.4015	15.0011	15.4225	12.2942	5.6555	10.9678	7.1501	13.9893	18.4081	12.2705	14.2602	17.8582	13.4457	15.3988	6.4706	10.556	8.6582	9.1768	8.0616	6.348	21.2711	14.5737	7.632	8.1229	8.3849	14.7259	10.7178	6.4188	12.2619	16.0429	9.2853	4.4512	14.3605	7.5229	6.3189	16.2744
ARSD	8.1588	23.7772	24.6863	11.2933	3.9839	28.0318	10.0645	13.1709	2.1332	17.1779	2.5659	2.3348	7.997	5.1319	2.7961	7.1886	2.6508	2.3837	5.5768	19.2386	18.5248	6.5303	16.8101	2.9878	8.8595	3.9256	7.6396	10.2591	3.3257	6.9262	10.0888	2.7969	8.0168	0.4661	2.9835	2.6588	6.9623	5.9091	11.0315	4.9667	3.1143	1.0147	9.9314	6.9804	1.8867	2.5443	3.9756	3.6561	7.1005
PNPLA4	3.8451	8.3644	9.8468	2.8829	3.4838	4.4783	4.3855	6.1361	6.5879	5.8552	2.3963	2.2103	3.7226	5.5124	2.1354	3.0707	2.0506	1.8574	6.6399	7.9044	1.3471	0.3347	4.3517	2.0217	1.6507	1.6781	9.2063	3.4338	4.0551	3.8016	4.8652	3.1501	2.5487	0.3669	3.9413	2.5162	1.3394	2.5703	3.0066	4.8527	3.3808	4.3582	4.1705	5.6508	2.1994	2.634	2.9746	0.3672	2.5663
PRSS21	0.0373	0.9904	0.5208	1.1052	0.1337	18.9608	0.1325	0.2828	0.0609	0.1265	0.1153	11.0125	19.9236	6.129	0.1731	2.8756	1.0201	3.3277	0.0247	4.3083	18.2363	0.1313	3.5475	15.6629	4.2294	4.5186	21.7793	1.4301	0.0702	0.0365	1.0986	6.8832	15.2141	0.0474	0.6939	0.1176	6.0907	10.187	2.7795	13.317	1.1947	0.1628	6.6913	0.3851	0.0552	10.7014	1.908	10.8844	2.4894
MARK4	6.0162	5.1246	6.6686	4.2408	6.8518	6.116	5.5289	5.3421	8.1254	4.9036	7.0601	6.7617	4.0721	10.4688	5.178	7.0663	8.5642	9.6732	10.2959	4.5464	5.2081	6.9587	4.4121	11.6526	4.9615	5.375	10.134	5.4549	12.4894	6.9894	6.5568	6.4805	8.3152	10.3073	12.7134	11.6086	4.1399	5.4756	6.3539	5.8101	8.0758	11.8029	4.8483	6.7658	10.8094	7.8984	6.4641	3.8883	4.9639
CCDC124	13.2193	11.0461	10.7072	14.2738	19.3525	16.7812	14.1037	10.3934	19.9207	9.4777	14.8129	37.0763	19.5832	16.6722	22.4072	24.1258	19.6604	17.1041	25.2292	10.604	13.3503	33.5634	25.3994	29.294	29.2126	18.3013	25.8698	17.123	32.0869	23.3691	17.0366	22.0788	16.056	23.3731	30.2386	25.787	29.3341	43.2921	25.0849	33.221	22.4114	31.2233	24.8396	16.9581	22.2786	25.5976	14.0894	20.6164	28.3551
NOS2	0.1459	0.1127	0.2329	26.894	0.0558	3.4904	0.0197	0.0281	0.1406	0.0463	0.1781	0.207	36.3018	0.0691	0.3399	2.0785	0.4883	1.1727	0.1382	23.8936	0.4617	41.3434	0.5129	0.4518	0.2624	0.4727	1.8798	0.3905	0.1571	7.2519	0.7313	0.1004	9.2469	92.1456	0.0388	0.0394	34.0501	0.5928	13.2084	0.3664	0.5413	0.1149	66.1465	13.8791	0.1398	6.957	0.0366	2.5189	9.4198
ST7L	0.9525	1.1511	1.0481	2.1868	0.8906	0.7429	1.1354	0.7368	1.0412	0.9373	1.1937	1.146	1.2097	1.6966	1.6068	1.2918	1.6452	1.0276	1.5939	2.4987	1.2493	1.6159	0.777	2.7342	2.198	1.0893	1.6029	1.4553	0.7942	1.9664	0.8714	1.1314	1.0481	1.2759	1.2064	1.5065	2.5745	1.5161	1.0644	1.7543	1.4146	1.8148	1.1119	0.9543	0.659	2.1259	0.7737	1.2882	1.4433
RPUSD1	2.9148	4.5538	4.5123	6.5321	4.5068	9.4739	5.2925	4.0993	14.3567	5.8649	2.8514	12.6939	7.9736	6.0914	9.6077	15.9139	7.9099	5.2628	7.8589	14.574	6.7293	7.7892	14.2965	10.7235	9.7352	4.4696	8.2431	3.9377	13.853	6.2718	12.5387	6.5145	8.4196	8.6162	11.883	12.2269	7.5863	10.4548	6.8139	10.4409	15.7535	8.5826	7.9697	8.1361	4.0205	16.8702	12.7016	8.0799	9.3079
RHBDF1	3.7777	3.6364	2.9528	6.0206	9.2843	6.6684	5.43	1.5931	11.2536	1.4131	5.3593	10.4936	8.3257	7.9453	7.5529	12.556	7.0596	12.7709	8.7257	15.324	3.4458	7.3374	23.3526	7.1611	5.4828	3.4696	8.222	13.4779	11.7681	9.2595	20.9345	8.3075	12.1501	11.1029	9.8461	7.8737	7.2872	8.2781	6.7701	4.714	11.9743	4.4281	9.2788	14.0142	13.8754	6.1806	13.0052	20.0823	8.0763
CACNA2D2	1.6602	3.1213	2.4927	0.6655	0.1185	0.2218	1.181	1.6872	0.1227	2.6101	1.4603	0.1559	0.1028	0.1338	0.1456	0.1493	0.1281	0.063	0.2447	0.8275	0.669	0.3926	0.1724	0.4238	0.0411	0.0773	2.304	0.4934	0.1911	0.4065	0.7238	0.1657	1.5917	0.7447	0.0315	0.0782	0.1014	0.0805	0.7715	0.094	0.1124	0.114	0.1886	0.187	0.0945	0.4501	0.1009	0.3198	0.1072
BAIAP3	0.9669	2.7338	1.1161	1.2316	0.7861	1.8281	0.9951	0.8801	0.5162	1.518	0.0928	0.6888	1.4028	0.5613	0.5768	0.3006	0.1457	1.4584	0.2468	1.1182	0.2826	0.8432	0.1978	0.4681	0.2051	0.1702	1.077	0.4625	0.7148	0.7036	1.0035	2.7359	0.461	0.3509	0.0894	0.8274	0.6615	0.2939	0.5966	0.0586	2.6494	0.0359	0.2947	0.37	0.8569	0.841	1.4108	0.9337	0.2586
TSR3	12.507	12.4409	11.3254	13.3481	19.1493	16.3334	11.5733	11.2878	20.6659	16.9732	11.8324	26.4958	14.2235	17.2076	21.2279	19.7103	13.2081	11.0971	17.1205	13.5448	6.1787	12.6471	26.7765	20.8187	16.2056	16.4558	14.4197	11.8092	31.9414	12.8911	19.8951	29.9686	12.7102	11.0141	23.8566	24.6347	10.3459	20.5784	15.9917	16.0728	34.9576	28.5973	15.8598	13.528	17.5341	21.3348	31.7917	8.4727	11.9339
PIGQ	2.6782	2.8292	3.0954	3.3487	1.9901	5.6545	2.9046	2.6433	2.1694	1.9002	2.8655	5.6188	4.3144	1.8813	6.6522	6.4664	3.038	1.5287	4.3067	2.9275	2.2814	3.2921	8.1919	2.8993	5.3432	2.6342	4.2517	2.3306	4.6471	4.1138	5.6774	3.7162	3.5506	3.2115	2.2238	2.609	3.3059	3.1529	3.7276	2.7625	6.8422	6.2519	4.606	3.1997	1.9407	4.3957	4.7124	2.2543	3.1383
SELE	1.84	0.2047	0.1208	0.3703	0.1949	0.1488	0.0473	0.0404	0.3046	0.2565	3.1669	1.7823	2.1666	0.606	0.3293	1.0244	2.5729	0.7606	1.352	1.0345	1.7437	2.1722	0.1479	4.2546	0.5985	1.158	0.9883	6.1258	0.1145	1.4013	0.225	0.0358	2.1841	1.5416	0.0149	0.169	1.7844	0.5915	2.0298	0.4296	1.0723	14.565	0.2171	1.7386	0.3893	1.5917	0.0672	0.2353	0.8984
NOX1	0.1587	0.188	0.1783	0.5677	0.131	0.258	0.1537	0.1215	0.2197	0.0889	0.077	0.1315	0.515	0.4132	0.3202	0.1622	0.5835	0.1735	0.4733	0.738	0.1997	31.3926	4.722	1.0927	0.548	0.1803	1.4757	5.9567	0.2717	2.6344	4.5112	0.5655	0.3563	13.1043	0.1029	0.3548	2.0242	35.8113	31.0618	0.27	0.2999	0.4374	3.7383	0.7228	0.3842	0.6125	0.1001	8.0704	17.2679
E2F2	0.0873	0.4183	0.329	2.5124	5.3364	3.4093	2.4963	0.2263	1.8196	0.1118	0.151	3.5838	6.3123	3.3842	1.9244	3.5087	9.4713	1.3311	1.7739	1.814	6.2699	2.3663	5.6587	4.2035	1.9999	1.5884	2.4389	1.479	2.6058	1.4818	7.0767	3.9552	2.5512	3.454	0.7517	2.7636	3.8905	4.2204	4.2754	3.8148	5.9064	6.4247	4.4548	2.9173	1.3205	6.0584	1.9754	1.877	4.5042
PSMB1	25.2297	28.0694	22.8408	66.3877	34.975	48.5242	22.67	24.1007	52.2707	24.8201	28.6791	41.219	72.9792	37.0092	72.6813	58.5135	75.3593	72.3248	52.6937	58.7823	33.5147	59.4337	44.8252	56.0392	60.7852	60.5956	74.3318	54.7071	88.1143	38.7946	33.3063	62.1583	39.9954	72.6283	64.3826	69.0522	56.2049	80.3085	70.2523	60.6375	88.3882	78.4477	45.1956	67.7221	56.568	63.5897	57.0871	118.7585	50.6832
JARID2	3.493	4.1042	2.4959	5.886	9.2996	7.9886	3.2789	2.3392	11.6052	2.4958	4.8864	13.0089	2.0701	12.6586	9.2682	4.3525	7.8122	5.1423	6.0747	5.5464	3.8502	3.3215	1.8994	9.8683	4.2564	22.9777	6.991	5.1311	4.2158	5.733	4.9344	13.3655	9.8483	3.806	10.6414	17.0354	4.0943	7.7846	3.5911	2.541	14.4608	7.5096	3.9078	4.0238	17.5553	12.6563	12.5878	4.4257	6.16
CAMK1G	0.1819	0.0053	0.0252	0.1072	0.0579	0	0.0391	0.0248	0.012	0.0068	0.0898	0.2148	0.1668	0.0789	0.1735	0.148	0.1698	0.0884	0.0548	0.0806	0.1602	0.1429	0.2037	0.2986	0.0508	0.2452	0.1269	0.1683	0.2159	0.203	0.135	0.1173	0.2649	0.112	0.0854	0.1251	0.2532	0.0866	0.0644	0.0987	0.0468	0.7141	0.2705	0.0448	0.0725	0.0838	0.3705	0.1621	0.261
SYPL1	34.2089	38.6718	36.0496	36.829	79.5171	38.6762	43.8279	32.8812	116.2697	31.2334	35.745	72.5122	75.5653	111.836	38.6682	54.5745	79.0464	70.0316	78.4294	60.3272	33.6872	74.4579	72.235	90.6327	163.5885	62.669	36.5133	64.7215	85.6392	43.4078	44.1271	109.4211	67.4759	62.4495	79.007	82.5519	48.1307	60.299	44.7093	82.807	112.8123	57.7045	132.04	45.0412	53.486	144.2102	240.2223	29.8718	38.6097
SPAG9	11.0696	8.0839	5.5787	6.5884	7.7338	7.1132	7.9307	3.8478	9.5531	4.5838	15.8352	11.2652	9.9645	10.4818	7.4925	13.5124	10.1274	22.8835	11.5658	19.2277	13.162	13.8598	7.9838	11.1734	21.0244	20.2634	11.3445	19.4225	6.4668	13.8501	7.0012	10.6915	16.3134	9.1758	14.6187	15.999	17.0494	8.1538	6.6908	6.9764	13.3684	6.6737	13.3782	10.1558	20.1698	10.1535	15.2629	9.2246	11.369
CELSR3	0.3761	0.4654	0.3941	4.6806	0.186	5.7656	0.3574	0.2424	4.683	0.2221	0.1741	0.74	1.1296	0.4232	0.5248	4.3088	0.9417	0.3224	1.4747	1.2717	2.1006	6.1339	6.3842	1.1452	5.4264	0.6119	3.8532	5.2727	0.4559	3.6704	1.2499	1.4478	5.9111	3.3645	0.6069	0.3149	6.4949	8.9806	0.8424	2.0842	2.4675	0.4162	8.0939	2.2068	1.821	1.8799	0.5661	4.7209	7.1518
AASS	6.6476	3.3804	4.1002	2.1306	1.5702	1.0496	3.0104	1.5549	1.6201	2.627	9.5404	0.7577	0.235	3.1161	0.6754	2.5204	1.9678	1.1052	6.4525	3.243	1.4133	1.7355	0.531	7.0946	0.2809	0.8942	4.1175	1.978	0.3753	3.881	0.6048	0.9141	2.8113	1.1088	1.4422	0.8401	2.9237	0.7866	0.9598	1.1378	2.9145	9.7501	1.3549	0.6896	0.3602	2.4244	0.35	0.7634	2.2261
SS18L2	2.112	2.8627	2.2891	4.0852	1.7482	3.2913	3.5512	2.7551	3.3987	2.2343	1.805	2.7989	4.4879	2.5496	3.3616	2.8854	6.2586	4.5187	3.1504	1.9964	4.7752	4.9472	4.9069	6.1797	6.325	2.345	7.6331	4.0758	4.2766	5.0534	9.1029	3.7361	3.2595	4.4792	3.2356	5.9318	3.3702	7.2041	6.4179	4.6098	3.8681	5.2705	3.5432	2.4974	2.7543	4.3466	3.5035	6.817	4.0486
NFIX	53.4203	38.2657	34.8611	19.4274	37.391	45.1101	23.253	23.562	17.6556	33.0155	65.3085	16.2327	15.9763	35.8496	8.9287	27.9	11.186	11.6708	80.6829	7.7059	2.9351	14.5748	22.406	26.5735	14.2626	9.6806	15.2636	27.4858	11.9649	25.158	42.8221	16.0753	26.1678	20.1723	8.4892	13.7239	24.5011	26.5342	29.6312	6.128	18.1429	61.6566	13.1517	35.0273	7.4487	11.9194	13.2723	8.4239	15.9881
ST3GAL1	10.8669	11.862	16.3404	13.5472	7.8745	8.1908	16.6439	14.4591	4.8539	14.286	12.9275	4.1779	6.3667	12.6135	3.2378	6.253	7.4117	4.1115	3.774	7.9458	5.545	2.3936	9.1531	5.9527	1.6157	12.1133	5.3076	12.1025	6.2394	4.3411	7.743	24.1553	11.5171	20.4172	6.1199	2.9139	22.2041	49.8374	4.0328	1.6069	8.2647	2.1325	2.6379	37.4211	4.5238	3.171	6.2399	8.0134	5.5957
MMP25	0.121	0.5047	0.2096	1.352	0.2312	0.1669	0.1739	0.1116	0.1692	0.2823	0.3399	0.8444	1.0695	0.6187	0.795	0.2006	0.1631	0.8141	0.5984	1.1503	0.1614	0.4289	0.1074	0.9649	0.4144	0.2844	0.6122	0.4954	0.3515	0.9684	0.6118	0.3169	1.0093	0.7651	0.2277	0.1907	0.4495	0.2315	0.7574	0.116	0.4032	3.1558	0.8609	0.5236	0.1364	0.4517	0.584	0.3222	0.6045
IL32	1.9721	4.9118	2.1143	69.929	2.4742	13.4544	3.4979	3.8518	1.2749	2.4247	4.6382	15.4656	92.9931	13.8384	64.7216	25.3943	10.8501	110.1543	13.6195	76.1805	1.6138	19.1683	3.6536	20.8259	15.8576	16.2596	22.913	11.8186	19.7776	40.7859	13.4676	13.9187	31.5868	16.8983	5.437	4.7147	36.3563	27.8725	36.881	6.6047	4.1658	96.6691	25.7525	20.5004	2.368	3.7017	6.8542	65.6304	36.4007
MAPK8IP2	1.3933	0.6756	0.5798	0.7388	0.6354	0.2877	0.4422	0.3698	0.7992	0.6208	0.4217	5.2358	0.2089	2.167	0.2658	0.5858	0.1342	1.7774	2.6862	4.2075	1.3979	2.1537	0.5257	6.6277	2.7167	3.0319	3.8644	0.1504	2.4402	5.6582	1.3244	3.5536	1.543	0.8618	0.4025	13.4857	0.6905	0.6696	0.3794	1.819	2.2996	0.0582	0.4073	0.6689	3.2543	0.5618	9.2411	1.4537	0.5113
MED24	7.1298	7.868	8.2835	17.4128	10.0273	19.0608	11.4543	6.4684	13.1803	5.9356	8.2318	10.3757	17.9874	9.9015	11.9359	96.9835	13.2944	9.3748	19.9016	19.3301	21.1255	20.9892	15.679	13.7245	22.0289	9.9017	22.623	13.0852	8.2329	16.8336	17.9359	8.7218	15.0764	12.522	13.094	12.0637	14.1269	46.2315	34.1583	22.7765	14.9119	22.2438	21.8223	55.677	12.6177	13.2076	6.4322	7.8306	32.6111
RPS20	68.2117	49.0095	53.0773	117.1166	79.5568	67.6602	47.2124	50.8882	100.4445	66.3975	58.5299	156.9337	97.8312	72.3851	189.9259	51.1344	115.3305	70.6422	124.8743	46.3371	68.6631	80.1496	154.3998	148.4971	77.5703	76.6949	107.1013	60.9413	167.0526	68.9361	49.0758	57.9909	64.2265	59.9126	113.1436	51.3356	36.2369	166.8089	159.2715	185.3891	70.8603	136.1607	52.3854	77.1236	105.8153	90.3636	52.5559	179.3146	136.7607
UBE3C	11.2331	9.2941	8.9136	12.8035	9.1239	11.353	12.7392	6.7581	17.3341	6.043	13.4653	10.3135	12.4063	13.0288	28.4056	23.7076	10.3569	16.3591	14.0002	9.5745	24.1797	17.2556	19.7739	26.6542	26.9816	19.5695	8.9576	18.8291	12.2316	10.5057	11.016	22.3276	19.581	9.1224	17.6252	15.2723	8.3592	19.6599	11.8273	6.1241	21.9732	5.7615	12.6712	15.5179	8.7003	58.3165	10.909	8.2394	14.5545
MASP2	1.0083	0.9069	0.9862	1.3963	0.1482	0.5364	0.7548	0.2758	0.4922	0.7439	0.8354	0.1598	0.2976	0.3508	0.2747	0.1594	0.6008	0.079	1.1109	0.7393	0.3548	0.5683	0.1187	1.5056	0.2612	0.1497	0.7213	0.769	0.0909	0.7463	0.6702	0.3451	1.0873	0.8288	0.1149	0.4076	0.3959	0.2955	0.5246	0.4313	0.0841	0.2851	0.2948	0.2509	0.2295	0.5816	0.3841	0.3667	0.3309
POMT2	1.3345	1.3132	1.4617	0.9877	1.1017	2.0313	1.8333	1.0499	1.408	1.2341	1.9581	2.637	1.7881	1.7822	2.7961	1.955	2.4104	1.0153	3.3603	2.6174	1.517	4.2726	1.7211	2.6936	3.2213	5.0107	3.1738	2.2799	2.1472	1.8418	2.6373	4.8678	2.2735	3.8623	1.5651	1.6078	1.6101	2.4817	1.9301	1.6243	2.4789	4.3707	9.245	1.1952	1.597	1.8874	4.3946	1.6426	2.0704
VTA1	2.7574	4.0261	3.5888	12.0742	6.3269	8.3082	5.516	3.2017	7.9711	2.9294	3.9935	6.5773	10.5088	10.1339	14.0538	8.9337	12.1799	8.2093	8.9009	9.6587	9.811	9.5142	6.8658	7.9279	57.6952	9.7028	13.7231	10.0924	6.1761	6.4969	8.3948	9.906	5.9452	9.0213	9.0231	9.7007	7.4042	9.0805	7.3974	8.0715	10.961	8.9382	10.4164	11.1583	11.2689	10.9009	9.5106	13.4002	10.7946
BAZ1B	14.3241	11.8	12.1529	12.1723	7.8226	9.7903	14.2106	9.8247	11.5557	10.2231	17.9244	21.4725	24.1274	22.1423	48.3997	22.1745	23.4877	20.9046	23.2208	22.0502	14.829	21.308	22.4656	33.1728	41.1632	19.2689	15.5899	20.4229	15.4465	22.3403	9.913	24.2132	24.9369	18.4921	12.0922	15.9594	12.034	17.9649	28.2659	28.1177	22.9447	17.7524	45.5174	28.7389	8.7267	20.0278	21.9164	18.0887	20.5875
ETV7	0.8036	1.5442	0.7994	17.7918	0.8638	2.0177	0.7774	0.9372	1.9671	0.9909	0.4602	2.3455	17.7012	1.718	5.7185	1.4576	2.6845	18.3888	0.6811	7.6451	5.3253	4.2363	3.1626	7.5781	4.6309	1.4128	4.6739	1.5467	2.7939	6.7279	4.2801	2.3539	4.8896	6.797	0.3018	1.9197	8.9341	6.2931	10.2581	7.9909	6.5881	3.0387	5.3661	2.8354	2.8706	1.3366	0.7453	10.447	8.0232
SPRTN	1.5871	1.4513	1.4786	2.2114	1.3147	2.4464	1.6873	1.158	2.3721	1.1796	1.8395	1.9285	1.8969	2.6359	4.7602	2.7627	3.8975	2.0974	2.958	3.8211	3.039	2.6371	2.6281	4.4438	2.4812	2.5972	5.8287	2.4784	2.2788	2.792	5.1346	2.3812	2.3345	2.6916	2.0933	3.8876	3.0875	3.273	2.4141	2.7319	3.5994	2.0662	2.6812	3.4676	2.32	4.1329	2.712	2.222	3.7154
EEF1AKNMT	3.7396	5.5335	4.8834	8.9018	4.296	13.1026	6.1263	3.3985	5.9386	4.0088	4.9049	5.6182	10.003	6.9182	14.1591	11.9749	6.8348	3.6777	6.0008	14.6689	14.1112	10.0892	15.4341	5.9984	6.1693	8.5798	9.3038	9.6496	4.8693	11.0177	14.7001	8.0738	8.5339	9.3762	8.0753	11.1774	12.1989	15.1611	7.8772	11.1738	10.2409	16.4852	15.2911	9.343	6.0922	13.0643	5.8358	5.2012	18.5233
DYRK4	1.0402	1.1298	1.0547	1.6444	0.8597	1.7004	0.7879	0.8469	1.3269	0.8882	1.4174	1.8827	2.4176	0.6664	1.0263	1.549	1.5104	0.6509	1.0565	1.0774	0.8529	1.5914	1.1448	3.3037	1.4548	1.5928	1.6582	1.3428	1.5044	1.1821	1.0945	1.0704	1.8227	2.2347	1.6092	0.8642	1.0723	2.0529	1.9149	1.5827	1.0876	2.5304	1.5623	0.8293	2.24	1.3775	0.7505	2.2593	1.2279
ZNF207	6.1033	7.8194	6.3478	9.8746	8.0533	9.3242	7.9197	4.626	9.2655	4.1539	6.7575	8.4825	11.9873	9.8652	8.5787	11.8138	14.9659	16.8094	16.0929	8.0406	12.3874	15.4216	7.9632	13.2762	12.4534	8.1274	15.613	13.6713	9.542	14.1954	12.139	7.1482	13.6134	27.299	10.0262	11.2517	11.9065	16.3819	9.7762	10.9475	12.5686	13.0806	14.667	11.5055	13.582	10.9788	8.2677	11.4871	13.1099
STARD3NL	4.7683	3.6165	3.278	3.0479	1.3417	5.7482	3.7859	3.0158	1.4769	2.3225	6	4.567	2.9959	4.9623	8.2684	5.2909	2.0425	5.698	6.0476	6.8581	3.596	3.6491	9.6313	6.8952	9.8966	6.6475	9.6369	4.3092	3.9754	6.3038	4.4022	5.0674	7.3344	16.0294	3.3116	1.7147	5.6823	5.7009	8.3096	5.3952	2.8037	10.7271	5.1888	6.0173	3.1549	3.8036	6.7637	2.1258	6.8556
CD9	27.1048	10.2723	13.8781	35.8257	106.9662	44.6825	11.2113	5.7466	133.288	3.6708	40.8571	47.7781	62.629	77.78	16.2928	46.9064	63.7395	69.4963	64.033	49.6602	31.3768	44.3298	61.8586	52.7396	76.1839	68.7064	22.8565	55.7219	172.6417	28.0965	23.7651	92.3136	34.6609	70.1156	34.7026	47.1725	10.7347	66.9514	40.7242	16.7565	343.7565	46.9642	48.0285	18.0102	98.0091	146.6049	91.2421	22.3418	24.6439
NCAPD2	6.5209	7.9079	15.0625	29.0739	10.8467	26.9257	13.0099	4.6105	8.3282	4.4398	8.0262	41.2682	35.7885	21.4049	50.2253	36.765	27.6171	15.8639	34.1734	10.8207	27.4482	31.0673	41.538	45.9847	68.8689	39.0695	33.5133	29.7476	16.8422	22.5332	17.5717	50.6149	22.737	31.0351	15.8107	11.4328	13.0701	55.3416	38.8905	22.483	73.1771	74.7547	37.3845	23.0461	10.7715	44.4663	26.7365	10.1416	25.7017
SEMA3G	4.0416	2.8493	1.5207	0.9557	0.6598	2.6548	1.7637	1.6205	0.4982	2.6352	13.0259	0.6099	1.2382	0.8191	2.112	1.0337	0.4564	0.8931	0.118	1.395	1.851	1.9738	0.7841	1.1654	0.5216	0.5361	3.3444	4.5724	0.167	1.4242	0.9405	0.6635	1.3004	0.9154	0.1239	0.5202	1.4866	0.805	3.3773	0.5915	1.1131	1.426	0.9459	0.7161	0.6644	1.4854	0.3691	0.6147	1.3093
NISCH	14.4773	13.1115	12.9725	10.7744	9.6087	13.0782	11.627	7.6224	11.4561	8.1643	18.3266	7.8771	12.3377	10.1212	7.2503	5.3341	4.1369	7.7032	8.9455	8.3109	10.6677	18.7062	5.6718	9.1206	4.9506	9.9413	15.8925	11.8124	4.9862	21.125	10.9555	9.8848	15.7849	13.2079	8.3062	4.6538	6.9598	9.4551	6.9224	4.8753	7.9255	8.5817	8.6784	4.4363	4.6545	9.4286	4.0675	6.5306	8.942
ZNF200	0.7437	0.9424	0.8937	1.5108	0.5797	1.6872	0.8252	0.555	1.2802	0.6244	1.2909	1.4468	1.777	0.839	2.5312	1.3224	1.6528	1.0397	2.6883	2.0583	0.9345	0.8737	1.881	3.0323	1.7929	0.7724	2.8622	1.0807	0.8846	1.6067	1.6191	1.0768	1.4142	1.6496	1.6989	1.1092	1.5193	1.3965	1.4178	2.3848	1.3968	1.7151	1.1824	1.2489	1.4156	1.73	1.0493	2.2848	1.2324
CD4	1.6826	8.5966	1.9864	8.2178	3.7039	1.3823	0.7575	1.7043	0.6087	1.906	9.5634	4.0679	8.3625	5.0909	7.0627	5.8936	4.028	6.8154	1.8915	6.3335	2.5542	5.8991	3.6523	8.096	8.0438	8.4666	13.9284	12.9523	2.2742	20.1085	2.9783	5.8137	11.3177	4.7856	2.6556	1.7286	3.1437	1.3603	8.2572	2.0209	2.2778	7.5896	5.8065	3.4394	1.5696	1.8109	5.4002	7.9586	7.8136
LRRC23	0.9617	1.178	1.5847	1.9476	0.7121	1.1223	1.2022	1.0462	1.1116	0.9931	1.074	2.595	0.9095	1.0645	1.9791	2.1193	1.1668	0.3821	2.3701	1.2566	1.4889	1.8792	4.2536	2.2994	1.5728	1.4213	1.9322	1.823	2.4132	1.5639	0.7279	2.5715	2.1665	1.3523	0.8012	0.7542	1.1011	0.8502	2.9622	2.2056	4.2017	3.3798	2.4266	0.3907	1.4227	2.5097	2.7975	0.7261	0.565
FMO1	0.163	0.2704	0.0653	0.4574	0.399	0.1057	0.1025	0.0801	0.0499	0.3579	0.8184	1.0402	1.1184	2.5793	5.2938	0.0887	3.8485	0.28	0.6311	0.0841	0.0423	0.4754	0.332	2.0778	0.3283	1.0801	1.2448	1.4928	0.8248	1.373	0.1146	0.442	0.7955	0.1478	0.5778	1.9846	0.0789	0.0728	0.5159	0.116	0.4364	0.8937	0.337	0.4965	0.6831	0.1162	1.2615	0.2621	0.1608
ELOA	18.2518	28.8991	22.3574	10.9852	12.1626	11.5019	20.1324	21.3421	13.5229	26.0882	11.3917	13.5298	10.2613	14.8744	27.8239	10.9019	16.1988	12.5472	12.2564	17.3347	15.4997	7.9663	12.5664	25.1845	10.092	11.1074	12.6687	12.0775	13.1721	11.0376	28.6481	12.5953	12.6876	14.5781	17.7557	18.8019	10.8422	9.1574	9.4091	16.3819	10.8311	18.4304	9.1485	14.7716	11.5492	18.1948	12.9734	9.1545	14.5623
LYPLA2	10.2474	22.3018	15.2731	33.5971	31.4029	37.3759	26.7817	18.0626	46.4209	16.3846	8.4052	41.926	40.4519	27.3979	37.2053	45.8402	31.8202	36.3755	22.3232	44.4175	31.7863	27.9412	36.1439	30.2177	27.011	27.8698	47.5794	21.3587	32.9692	29.9761	75.962	24.3471	21.3026	42.5432	41.955	27.495	39.6823	35.8334	41.2153	76.6592	31.7871	41.282	31.6583	37.6701	20.4408	32.2298	25.4341	25.9833	36.78
SLC6A7	0.0043	0.0124	0.0079	0.27	0.0041	0.089	0.0102	0	0.0047	0	0	0.0539	0.5126	0.0194	0.0485	0.084	0.0231	0.059	0.0028	0.2807	0.1454	0.9723	0.0605	0.1944	0.0197	0.0523	0.3608	0.0495	0.0323	0.0403	0.0114	0.0072	0.0515	1.5938	0.0186	0.046	1.346	0.0735	0.2089	0.0907	0.0182	0.0158	0.7558	0.0232	0.0367	0.0027	0.0219	0.8426	1.0741
TSPAN9	5.6054	3.4881	3.1472	2.1939	2.3175	4.2705	2.1444	1.7722	5.5665	1.6771	8.5088	9.9722	3.5026	5.8866	4.9055	1.9448	6.0288	2.7176	22.6487	2.1017	1.4688	5.6665	3.0014	10.4099	3.6879	10.0919	6.1689	6.8823	8.561	4.4659	2.3858	8.3802	6.125	3.4995	5.9809	5.6972	2.9305	0.7687	4.3497	1.5693	6.0762	12.3194	2.1096	4.0775	2.4769	4.6005	15.6785	0.6614	1.668
APBA3	2.1864	2.6742	2.3648	2.7648	2.4086	3.1143	2.2309	2.0984	1.801	2.2069	1.9156	4.1923	3.5359	1.8307	2.0476	3.0632	1.9646	2.9778	4.4514	2.033	2.0119	3.0844	2.6393	2.7147	3.7732	2.9848	2.8247	2.7425	3.5014	7.1804	5.4516	9.3657	2.1312	3.3903	3.4064	3.8529	2.1844	4.4543	3.5568	4.0168	3.8656	4.0149	3.149	1.9952	2.4356	3.9859	3.6527	2.3623	2.8015
MKS1	0.4795	0.8882	1.0224	1.2386	0.5715	0.4896	0.8869	0.6627	0.6437	0.6073	0.6028	1.2994	1.3283	1.2606	1.1269	0.9989	1.5101	0.4255	2.174	1.6723	0.6153	2.0232	1.6048	1.4163	1.1937	1.176	2.4458	1.1725	0.9171	1.6192	1.4781	1.1624	1.4409	1.3272	0.6511	0.9717	0.3455	1.7663	1.0814	1.9416	1.6948	2.5809	1.7041	0.5811	0.9897	0.9414	1.0309	0.9836	1.0626
ANOS1	0.5465	0.5051	0.5667	0.211	0.4974	0.0408	0.9074	0.2473	1.8768	0.2619	0.6229	5.2904	1.005	2.2919	0.8717	0.2838	2.3165	0.859	8.6535	0.265	0.2025	0.8367	0.7729	1.0654	0.8845	5.1953	3.7093	3.7682	0.7102	1.2241	4.6111	2.3078	2.1578	0.3027	1.5048	0.9032	0.4444	0.0592	0.2699	0.0527	2.4721	15.522	0.2292	0.5471	0.1584	1.2949	1.7772	0.5578	0.2732
AKAP8L	3.72	3.9681	4.2092	3.3204	3.199	2.1911	3.4839	2.7257	3.277	2.4582	3.4135	4.4215	3.397	2.8609	2.979	4.1271	7.0445	4.2945	6.0702	3.7157	4.1736	7.7305	11.2581	8.1065	2.5969	3.4339	4.1934	4.3328	3.3273	7.1613	4.5844	4.0754	6.5527	6.0815	3.0142	3.5368	4.5877	4.6548	2.5293	3.6616	3.3245	3.8495	4.6834	3.3427	5.9013	6.0256	3.4967	3.5248	6.5881
UTP18	4.3297	5.2416	5.3929	6.6916	6.9901	6.1513	6.4659	4.1003	13.0313	5.1546	5.3044	13.6948	15.6625	11.3039	12.882	20.212	17.0634	9.4882	15.8542	13.2523	15.8629	13.5806	14.0162	16.6731	21.5706	14.8653	15.3321	15.8684	12.9848	14.121	10.5678	7.7035	11.7691	10.9544	12.3078	12.4784	12.1738	14.2349	10.5166	18.4707	12.2864	16.518	12.7965	15.5668	14.6854	13.2013	9.4712	13.2677	14.3465
RNF216	5.5617	4.8997	4.296	4.9767	4.1689	9.411	4.1726	3.0591	4.9049	3.5677	9.1851	6.4991	6.9241	5.9054	12.2797	7.3905	9.6617	7.6622	9.6554	4.9498	4.1869	10.8926	10.6703	8.0797	6.5924	10.1263	10.1257	8.1769	5.9515	7.9092	9.1785	6.6346	10.8257	10.3033	5.0773	6.269	7.3199	5.5337	7.0515	9.0133	8.038	9.8623	7.1851	5.6868	5.9209	13.4167	11.3937	3.0142	9.5162
PTBP1	20.2436	24.4469	20.5451	45.874	40.8521	51.8259	36.7741	16.7605	51.8912	17.1721	24.3278	79.203	65.7311	40.2504	60.0918	70.1224	56.4043	65.6968	70.523	33.9919	63.5619	58.6398	75.8402	66.9093	71.4575	57.7521	68.6547	53.4171	43.9033	46.7244	54.6313	44.4146	43.6259	79.5316	68.956	56.272	57.3065	76.42	62.8019	79.2343	70.6486	93.0225	71.8175	70.0566	49.1908	80.5572	53.6335	46.0639	83.652
DPF1	0.107	0.1291	0.105	0.2583	0.0365	0.0738	0.0678	0.0386	1.1725	0.1037	0.0902	0.5044	0.3262	0.4148	0.4565	0.1165	0.524	0.2386	0.9042	0.102	0.1983	0.4021	0.1027	1.762	0.5601	0.7383	0.9409	0.4486	6.2296	0.2666	0.091	1.7121	0.2959	0.4826	0.4668	6.1522	0.1354	0.1119	0.1675	0.398	2.3019	0.165	0.1961	0.1061	0.1081	0.8306	0.5557	0.4175	0.2221
SYT7	0.974	1.1139	1.1119	0.497	2.6318	0.2346	0.8567	0.5947	0.1771	0.7368	0.939	10.8245	0.2243	7.2276	0.6881	0.2168	1.1414	0.6024	2.5918	3.8495	0.4151	5.2782	2.2381	0.7063	2.6785	9.291	3.8291	5.7125	2.1115	0.3807	4.0396	10.4657	6.0899	24.4519	1.5934	12.7417	1.1091	0.4876	4.5709	0.1344	2.1349	0.8258	0.2601	0.9933	12.7515	4.8173	16.6479	8.5483	0.5961
PLAUR	2.7616	3.6199	1.1078	7.8649	0.7747	3.8513	4.3257	2.5237	2.8388	1.2941	3.543	11.3834	31.1663	5.1369	15.7013	17.14	9.4543	38.7993	12.3808	13.9791	21.4277	8.0227	9.3495	16.0183	34.5584	12.0354	6.5938	37.4414	17.495	20.0017	47.1344	10.1204	25.4236	13.8812	18.6746	16.8482	19.217	33.4378	9.0037	21.0741	4.9582	7.9906	20.2033	10.9259	12.1481	2.2714	15.4815	24.3249	40.975
ANLN	0.4252	0.8682	2.0107	6.035	2.9139	12.2675	8.0299	0.4912	3.6905	0.2414	1.6586	27.5835	26.6381	15.8704	91.4706	18.7194	48.04	22.8055	15.2587	6.9722	9.0844	12.1334	48.0192	27.8582	104.4141	25.3857	20.8048	13.4474	11.9978	11.315	12.3442	27.5253	16.8776	43.1535	14.6984	23.6642	10.2884	30.0347	21.9934	12.0684	37.4619	26.2953	11.4399	29.4261	12.0213	33.7047	15.7301	5.813	15.1255
WIZ	11.1209	7.2855	7.009	6.1253	8.6247	16.0166	7.6769	5.2071	13.1706	5.0163	15.6816	20.6421	9.6004	8.9521	7.0386	12.6737	14.7825	8.2539	16.9669	6.6639	9.3027	16.7239	60.6136	17.6776	8.4471	11.0563	8.1414	9.6071	12.8599	10.1294	10.1695	21.3311	10.782	12.1318	14.133	15.8228	13.1502	13.4878	9.707	8.7662	13.5654	14.1864	12.76	14.9115	10.9416	15.4794	11.5312	4.2661	19.6326
QPCTL	1.2792	1.8932	2.0153	2.1282	1.2533	6.8612	1.4833	1.0938	1.7378	1.6093	1.1056	1.3752	3.8549	2.1044	4.5802	5.2199	4.8519	1.7183	5.2975	2.2983	5.9714	4.1614	3.8142	5.8155	2.1975	2.6674	5.3309	4.1813	2.3625	3.2569	3.5882	1.3018	4.7679	5.1982	2.8827	2.817	1.7862	3.0339	3.2888	4.8872	2.3633	4.0451	4.6591	3.9171	1.0589	3.2998	1.0865	3.3289	3.2337
PPP5C	3.9021	4.8041	5.0839	3.9482	4.218	6.5551	6.1192	4.2864	7.1815	3.331	5.5238	5.5438	9.5023	7.3135	5.9748	8.8012	13.7679	4.7842	9.7717	4.2309	10.48	10.5213	11.4799	11.2527	6.9222	5.2817	11.9121	5.7784	5.9237	6.7876	9.4529	6.7817	8.823	10.7877	5.686	6.2787	5.3765	7.6572	7.289	15.1109	7.4157	9.7576	9.3641	8.1342	3.6258	8.726	3.5395	5.6053	9.4643
ZBTB32	0.2478	0.3168	0.1717	0.4712	0.3391	0.0431	0.0317	0.0526	0.153	0.0248	0.0715	1.1869	0.3742	0.212	0.1459	0.2138	0.129	0.8708	0.1065	0.166	0.1529	0.4565	0.144	0.8368	0.0411	0.1388	0.4152	0.359	0.3632	1.118	0.2526	0.1425	0.4649	0.6805	0.191	0.4392	0.1334	0.1148	0.5088	0.1526	0.267	0.0862	0.1344	0.1904	0.229	1.1076	0.0489	0.1266	0.6344
TYROBP	7.5842	22.6891	3.4624	23.7244	6.4156	2.1124	3.5906	5.9281	4.1366	6.6583	32.366	12.4052	23.8249	10.6397	27.2422	20.631	25.7842	37.8447	8.699	12.145	3.8065	16.5125	15.7268	30.3452	38.1326	31.5184	29.9658	29.6147	26.7373	50.6261	6.9466	28.6997	33.6427	22.2531	15.4492	12.2173	8.9328	4.248	41.0331	3.8507	13.5721	28.9522	9.4136	12.0361	10.0801	10.0854	29.5704	108.0384	26.9504
TMEM159	8.4404	4.9779	3.1316	9.1291	18.6028	11.4455	3.7175	2.9717	11.3749	1.7861	9.4815	9.8517	15.4151	12.7716	4.6474	10.9884	8.0155	8.4488	8.6117	12.7959	7.205	8.368	7.3017	14.1056	6.5265	11.6345	8.7008	13.1963	18.4097	8.7562	8.9079	21.4888	16.8114	7.2398	15.0419	11.3408	6.6959	5.1181	8.5494	7.5328	20.898	5.1987	17.4995	7.943	13.858	13.9678	26.0472	5.3488	3.5043
GABRA3	0.0354	0.0128	0.0647	0.0246	0.3717	0	0.0209	0	0.0673	0	0.0124	3.264	0	2.3287	3.0857	0.0064	2.6048	0.038	1.4999	2.1122	4.1994	0.0033	0.0743	2.9666	0	0	1.7107	0.006	0.4329	0.0035	3.051	0.8144	0.0059	0.1444	0.3179	3.8185	0.0024	0.0316	0.5769	0.3165	1.1962	2.2744	0.1052	0.0269	0.0349	8.1026	1.8022	0.0836	0.7866
BRCA1	0.9008	0.6432	0.8734	2.4236	0.7402	3.5184	2.8836	0.3763	0.9007	0.3451	0.7277	4.1574	6.2962	3.0382	5.6364	3.8757	9.551	2.5335	6.6625	2.7056	3.0758	3.6452	7.2308	6.3162	9.6733	4.5688	9.4635	3.7317	2.6074	4.5542	4.1549	5.3835	2.8	2.6911	2.1437	3.095	3.3734	3.9459	17.2719	5.9295	10.1475	9.7133	6.5851	14.5134	2.7827	5.9702	1.8522	2.7396	7.7952
ERCC1	4.9158	5.0605	4.9252	3.0098	5.0836	5.1104	3.2518	3.8024	6.5974	4.9943	5.0012	5.9947	4.1314	7.4868	3.6566	5.758	10.3895	10.2861	9.3637	2.9607	7.3837	6.0506	5.4378	7.8146	6.5598	4.119	8.3166	5.6307	8.5461	5.7402	2.8243	2.7584	6.4529	4.9386	25.8749	7.9091	2.4367	4.692	5.4194	12.2618	7.0345	7.2407	5.8569	6.0059	4.7143	5.231	4.6858	4.6699	5.0433
SEMA3B	11.3121	14.0347	15.2972	7.8233	0.8812	20.1693	16.7313	10.6682	2.6399	11.8268	9.6624	1.1172	15.188	0.7095	3.9295	7.019	2.0628	5.1112	4.306	14.69	9.5023	7.865	4.3069	0.8439	15.8216	1.5429	4.4276	14.4646	0.9942	51.4162	16.6164	0.7338	14.3804	4.0532	0.2268	1.49	3.0769	13.4097	8.6857	5.6489	3.44	13.9706	0.8229	4.9028	1.2609	1.6081	0.3695	7.0494	11.851
PRICKLE3	2.6893	2.8822	2.2049	3.6234	9.2094	6.2026	3.1355	2.0285	11.1247	2.1963	2.9829	9.9674	4.8866	7.7296	5.0253	4.4411	7.761	6.2706	12.6127	8.6628	4.819	4.1002	12.1431	9.5864	8.6092	5.9967	8.8782	5.1953	11.248	7.8763	4.5192	7.1087	6.2496	6.3364	10.5773	13.6424	4.8126	10.1479	6.4265	4.8051	14.5408	9.2157	4.5476	5.7545	5.813	16.3093	8.0619	11.0743	5.0514
LTF	7.8083	147.3407	5.5151	5.5135	2.0343	0.1908	3.2929	23.5651	0.3452	8.8739	1.2352	10.641	1.8093	14.8791	0.1373	0.1601	1.5657	0.0263	1.5574	0.0672	29.2334	0.2419	3.0103	1.6932	0.127	0.3559	0.6027	34.7572	0.0312	7.1611	1.4091	0.0592	2.1856	0.227	0.0285	0.1479	0.3589	1.9745	57.0097	0.0861	1.8375	0.0718	0.0752	0.1993	0.0212	0.1078	0.457	0.0338	0.2145
EXTL3	5.0028	3.3422	3.0045	4.0018	4.0734	5.4671	3.4898	1.9896	9.0667	2.963	10.9183	8.4805	3.603	5.853	2.9936	4.5662	3.2873	2.1471	17.0615	4.4702	2.9004	3.5149	4.073	8.0159	8.9503	9.2432	6.7219	4.9402	6.5267	3.0062	3.5416	4.8221	5.6765	3.9657	14.5323	6.2055	5.7387	4.5747	3.9224	1.7161	13.4331	13.7876	5.6309	8.2298	4.0328	7.1008	7.3562	2.5909	4.8542
ELOVL5	14.9664	5.4249	3.6908	1.9242	6.8536	0.6711	4.1167	2.2854	7.1861	1.8686	26.0622	20.541	4.928	14.5543	51.1847	3.4066	63.8048	8.7349	33.0886	3.5401	68.7088	4.4233	2.5899	27.091	2.9977	46.8047	7.1748	10.9976	9.5817	10.7568	2.0121	17.032	9.6982	2.6641	14.1329	24.869	3.4322	1.0998	5.7636	1.6049	38.4102	30.266	6.4208	15.3672	42.5776	25.6942	33.63	2.1681	3.5834
CALCOCO1	15.845	9.673	9.3613	12.9924	4.8811	5.0779	8.6327	6.6099	4.9634	6.5074	25.528	5.4946	5.5738	6.2229	2.2794	5.0077	5.7107	3.6652	7.9285	6.3379	5.9857	9.9998	3.9904	4.0574	2.6435	4.4768	8.5501	11.7377	3.5609	11.6571	9.789	3.475	10.8879	9.1571	3.8539	3.1602	3.4927	4.5643	9.4134	1.5969	3.421	5.5368	5.4171	4.8237	8.6795	2.7588	3.2341	5.4468	5.3093
UBR7	7.8257	8.9938	7.332	5.8467	6.4334	8.6989	11.0443	6.7514	9.2874	7.0195	9.3441	12.9705	14.6694	10.6104	5.1978	6.7094	12.1856	7.2789	17.1011	11.0587	6.0807	16.0229	11.1305	13.3115	14.0325	13.2095	11.0372	11.4076	6.466	9.6648	10.1401	17.1785	10.7547	10.2063	7.5555	11.2933	12.3982	9.8112	9.3994	12.3437	14.09	16.2687	9.8961	7.1777	7.5346	10.8713	9.939	5.6126	9.0593
MAP4K5	4.4631	4.5623	3.5329	3.5928	5.8975	6.0105	5.3565	2.5791	7.6187	2.5468	6.8406	11.2302	7.8163	8.3171	5.0533	5.1262	10.0602	6.0489	12.3518	8.6629	6.0084	7.9118	3.3135	9.4811	10.1622	8.8222	5.5559	8.4254	5.5889	5.3317	1.9962	10.9479	12.8747	5.5404	5.057	10.4072	6.6487	4.3564	4.7997	5.2299	7.1951	5.2201	9.3488	4.3859	8.7533	8.4611	12.8318	7.339	7.6751
PSMC4	12.4089	12.9109	11.8676	22.5114	19.4997	30.1008	15.2233	11.1809	33.0812	9.5618	15.3967	25.882	33.6121	27.2823	32.146	43.2095	45.6781	51.2394	38.5739	20.982	51.9224	48.3667	41.4095	43.1019	48.3243	23.5832	89.3511	26.9928	40.2458	30.0944	88.106	27.7197	37.9539	54.7741	36.4092	59.6581	24.7811	64.3183	30.6753	80.7214	30.6977	44.9129	34.3761	34.565	35.4988	37.495	25.8398	70.2053	41.6266
SLC25A39	13.3441	26.9618	24.8144	36.6834	52.0442	18.1922	34.4447	29.1483	44.5602	25.2934	11.5558	61.3258	47.4214	41.8607	74.8494	43.7238	38.2963	31.5646	27.8828	39.9486	36.0239	49.6486	85.1288	44.4244	56.9813	53.0082	58.0531	26.8248	70.5286	48.9308	51.4132	46.4828	32.1572	65.0619	83.3158	48.6329	34.2654	203.9334	48.093	70.7381	57.0505	42.4093	43.0373	24.374	57.2154	57.8951	34.4362	54.6856	52.7422
NUB1	6.6411	8.0482	7.1011	12.6207	3.5112	7.4431	7.752	6.2743	3.6476	6.5627	8.3474	6.8027	21.1596	8.9044	16.1889	12.6399	8.2758	24.0307	10.4316	7.8242	9.022	16.6925	11.4787	26.4821	19.199	8.9837	16.0325	13.236	8.1335	11.2625	11.0516	13.7353	9.5722	4.5224	5.5744	8.5614	11.4195	13.7373	12.257	4.8768	11.6021	5.476	13.1603	6.0387	5.1737	16.7979	4.4934	11.4356	10.2683
RWDD2A	1.791	2.1568	2.2011	2.6946	0.4371	2.5766	2.0968	1.6944	0.9425	2.6105	2.2891	0.6515	2.3681	0.5796	1.0684	1.4336	1.166	0.6941	1.2612	1.8093	1.5088	2.4304	0.8505	1.0278	1.2997	0.5666	1.8233	2.7311	0.7919	2.9981	1.5718	0.7195	2.2352	1.466	1.6507	1.0864	2.9362	1.2587	1.9341	1.6316	0.6235	0.8631	3.228	0.9424	0.6112	3.2011	1.0633	2.1679	2.1688
RNF14	9.7933	9.1426	8.875	7.4634	3.7809	4.7067	10.577	9.941	5.0292	7.6861	9.5554	6.4251	6.3899	5.0307	5.8737	4.9335	5.3287	5.6135	4.8989	5.8961	4.3159	7.0705	7.0244	5.1763	5.726	4.8212	7.276	5.7369	3.7537	5.7269	12.9672	9.2037	6.358	5.7707	7.2511	4.3318	7.6269	7.2331	5.7276	9.7998	5.5598	3.2371	5.0778	6.2023	7.6291	6.6039	7.4111	4.0836	3.333
DDX11	1.2782	0.8975	2.4728	5.4054	1.3469	3.06	2.4262	1.7875	2.7573	1.5409	0.4878	5.4286	5.1926	2.7661	13.4633	4.6972	5.6357	3.1556	10.5894	1.8543	3.0857	4.4263	4.5472	6.7026	7.2175	3.5236	7.2326	5.2751	4.4144	4.854	5.3698	5.5322	4.0655	4.7275	2.489	3.5211	5.2603	7.8143	5.693	13.288	8.4387	12.0584	4.0085	4.4248	5.4059	3.9063	3.8062	3.8348	4.114
HEBP1	6.2394	4.9855	5.0166	12.2719	5.7162	1.715	7.4355	5.1201	6.8521	5.4303	8.1276	8.1182	4.6302	8.5744	6.992	14.1358	5.4165	6.1238	5.2274	5.0122	10.5048	5.483	4.5063	10.437	11.773	7.8664	8.5967	10.6278	9.3397	8.4043	1.3032	8.963	9.8301	8.3657	7.4155	2.75	5.9887	8.7776	8.9596	13.5193	7.6632	9.096	9.2705	2.8911	7.8886	5.503	10.4671	3.7327	7.9217
CD6	0.3325	1.3703	0.4482	2.0353	1.0708	0.3084	0.4555	0.4633	0.211	0.7517	0.1125	1.3564	2.449	1.6452	0.8001	0.6433	0.3581	1.9698	0.3061	2.1932	0.2791	1.4987	0.4946	2.3966	2.4761	1.0846	2.724	1.2096	0.2853	3.6773	1.1634	0.3966	2.6101	1.2827	0.0897	0.2194	0.4448	0.4179	1.6823	0.0476	1.9616	0.4526	2.2686	0.6316	0.2612	0.9891	0.3105	0.5013	2.1607
TACC3	0.5199	1.3716	2.8332	6.7054	2.7834	7.9803	4.9384	0.5385	4.398	0.5001	1.0073	10.4706	7.695	4.778	7.7061	9.3923	13.1208	2.8301	7.2147	6.5944	3.7416	7.3897	28.4178	27.2818	12.9795	6.083	18.8216	3.1961	5.0944	4.6803	10.9178	5.1062	4.1045	19.7981	9.5383	5.5206	5.2898	13.2061	11.8386	22.4085	12.9579	33.2503	6.458	11.8384	2.3825	6.0232	5.477	5.0354	7.2553
POLA2	0.3789	0.3785	0.5489	1.0584	0.2581	0.5492	0.8188	0.2812	0.4086	0.2437	0.348	0.7391	1.0559	0.6406	0.9652	0.9465	1.5938	0.6321	1.6026	0.2826	0.253	1.0374	0.9078	2.1164	2.561	0.9578	1.0241	0.313	1.5808	1.025	0.6693	0.618	0.6861	0.9158	0.7068	0.9494	0.4194	1.1698	1.4023	1.2867	2.3114	3.1996	0.6687	1.2223	0.3293	1.1982	0.5753	0.9725	0.7234
ZC3H3	7.3108	10.7659	7.2167	13.1723	10.8431	10.8272	7.6319	6.8318	10.9733	6.3582	8.3075	25.1663	17.3226	14.7358	19.4793	22.3257	12.2927	19.6099	18.9724	16.6344	11.0421	25.9066	17.7623	26.7524	20.0576	20.5212	19.5769	8.1251	29.7194	21.5587	11.3045	24.2196	12.4191	51.7126	20.8034	22.3474	26.1531	19.1524	17.1228	12.7636	18.1889	17.5795	32.8352	11.8487	17.0826	9.6834	29.2024	35.7963	42.3655
CAPN1	15.9511	18.9865	16.5275	46.4499	126.3505	45.2875	27.1664	15.7154	74.092	14.2894	19.6346	66.6459	40.5553	86.3384	34.6739	58.3704	43.5912	53.7062	47.7831	21.9855	25.6738	45.3437	49.6543	62.6682	57.2649	65.2568	18.6957	37.1568	46.642	48.0551	37.4592	44.8195	27.1518	65.7206	74.9489	48.627	23.8146	51.6037	38.5691	55.8906	112.3746	23.8247	45.3513	56.9978	50.07	60.8042	54.6889	19.0883	38.3706
SLC30A9	8.4316	10.8661	11.7573	10.7506	6.873	17.6913	12.5007	9.0799	10.2265	8.4768	8.2071	5.5471	14.3124	8.9993	7.9462	11.0109	6.6443	12.0332	10.0327	9.8383	5.5734	10.3039	6.4135	5.9193	13.4783	4.9665	11.008	7.0802	13.605	8.0339	16.1059	3.516	10.3925	8.1687	8.5741	4.6563	16.333	7.775	9.7811	15.9395	6.6603	16.5667	11.1971	14.1463	5.6228	5.9416	5.9561	5.6026	11.8668
MTMR11	3.4906	2.9246	1.4068	40.9467	1.4798	4.9599	1.5053	1.3247	3.6797	0.5739	6.2314	4.405	27.658	2.5704	2.5063	14.808	2.1913	12.9609	3.2467	42.6875	3.7535	12.7226	19.8465	4.6403	10.6314	2.3866	15.9401	5.5265	4.1859	15.9768	18.4911	3.004	6.9151	17.0323	4.7241	2.6362	14.3544	15.2321	18.9026	14.1291	4.2174	4.7445	27.9138	9.0402	4.0416	1.927	7.3467	56.4629	49.0394
YAF2	1.2253	1.1862	0.9637	1.4447	0.8198	0.6344	1.1117	0.8914	0.939	0.9244	1.5681	1.1317	1.5629	1.4796	2.0187	1.5631	1.5618	1.329	1.6275	0.727	0.6909	1.452	0.8224	3.1886	1.2286	0.9819	2.4326	2.1325	1.6853	1.4232	0.7146	0.9032	1.7081	1.3438	0.9129	1.5463	1.4285	1.4896	1.505	0.4379	0.6073	2.4911	0.8557	1.8505	1.4166	1.0981	1.3603	1.5272	1.2642
WAS	0.8857	4.2456	1.2803	3.9563	3.2886	0.478	0.7173	1.239	0.8791	1.4945	3.6585	4.9121	4.938	2.3072	1.8999	1.8827	1.4723	4.1608	1.4469	3.3326	0.7097	3.2811	1.0652	5.0598	3.0586	2.4529	4.4932	4.3177	1.3344	10.5402	1.7842	2.2842	4.0245	1.9793	1.0261	0.8476	1.2987	0.6605	5.1157	0.2529	1.1205	2.3629	1.993	2.0831	0.5977	0.9994	1.9245	4.636	3.9306
BID	1.5854	2.2959	2.2645	5.8635	1.3482	7.6749	3.2567	2.0834	5.4994	1.7552	2.5256	4.5696	10.3415	2.1864	4.3543	11.2734	3.7309	7.6114	10.5563	11.8492	11.464	13.852	6.8393	9.4574	8.2772	9.766	8.1302	10.4138	14.9529	8.4079	4.0209	7.8764	7.8289	10.675	3.8701	5.8096	3.8338	8.548	7.0538	6.828	6.1722	6.5779	6.6283	12.973	3.5557	8.4702	7.0444	6.9627	10.3935
NUDCD3	7.8804	6.6522	6.4931	7.9192	10.4829	16.5495	6.755	4.4312	7.9762	4.863	10.6118	10.039	8.966	10.9005	19.5033	11.0959	6.4576	6.3053	11.2551	9.8044	5.7698	9.2111	14.6639	10.8536	8.4263	9.2023	14.9779	7.5603	7.0899	7.6161	9.1542	10.6765	12.798	25.7943	10.1493	8.3832	6.017	8.7311	13.9841	6.0665	13.8226	19.6454	10.8708	9.0965	15.5606	9.8785	10.7399	4.2581	13.6501
ISL1	2.6959	4.0173	2.0389	1.4409	0.0062	2.2221	1.0482	1.5357	0	2.1197	2.8431	0.4174	1.5514	0.373	0.2628	0.7417	0.0401	0.2126	0	0.3476	0.0631	0.3908	0.2888	0.6192	0.005	0.0079	0.7324	0.4419	0.0098	0.2143	0.8145	0.1167	1.1301	0.1654	0.3311	0	2.0039	2.4843	1.5349	2.2147	0.0055	0.0718	0	0.0926	0.1113	0.0165	0	0.1779	1
ATP2C1	7.9669	9.8581	10.1138	13.0419	6.8234	16.1703	11.6541	7.9498	10.4615	8.0826	8.888	15.6843	17.621	14.4558	27.751	27.9439	17.4168	24.5282	34.4528	13.7483	22.3957	21.7195	21.6844	20.7947	46.9806	25.9977	22.2037	18.6573	11.8225	19.8565	8.2767	19.0253	23.1513	14.2414	14.6441	17.629	15.1363	28.8838	14.344	19.5156	24.7079	25.6089	15.5224	20.1703	15.1712	18.5425	42.825	17.1805	23.5003
SLC11A1	0.5582	0.8022	0.2032	0.83	0.0949	0.2496	0.2252	0.1567	0.4692	0.2868	4.7011	1.0524	2.6055	0.2757	1.0187	1.5186	2.9072	1.3212	0.433	0.4286	0.5823	1.5915	0.7375	1.1081	0.9994	2.018	0.3633	1.6656	1.1611	1.6504	0.5121	0.8466	3.2828	1.1969	1.5377	1.1972	0.8016	0.287	0.7331	0.1738	1.0081	1.0782	0.2279	0.5497	0.7591	0.6377	3.7	2.019	0.968
AGPS	3.6152	4.1114	2.5764	7.4839	3.0477	12.1373	6.0425	2.2095	4.8949	2.0241	6.5094	10.0205	10.6761	8.3306	12.4998	8.3747	10.6615	8.3944	7.6307	9.0771	17.2497	8.2399	9.751	8.9629	10.753	13.9943	12.2518	18.6571	4.5289	8.2413	10.2128	20.0604	7.5749	7.1019	9.127	10.0568	10.5274	10.982	6.6726	11.4539	9.3103	3.972	5.5782	10.9188	7.4697	11.4062	8.1446	7.938	8.0492
CXorf56	2.2245	3.273	2.5767	7.2053	2.5194	5.3133	3.003	2.4105	3.5259	2.4888	3.758	7.4324	6.5027	7.5743	7.0954	3.7436	9.8931	4.6895	8.5585	5.7854	4.7507	8.0933	8.0773	14.1921	6.7302	6.4498	4.8907	5.5507	5.9106	6.9737	6.6084	5.2417	7.9228	5.767	3.3491	11.1367	6.9273	9.5306	7.6978	5.0138	9.2193	7.7188	8.1698	4.1045	5.963	10.3217	5.5255	4.211	5.967
ATP1A2	34.1911	1.1951	0.8826	0.3856	3.4286	0.0292	0.5895	0.1668	4.9337	0.3448	29.0978	0.1812	0.0362	0.551	0.1128	0.1923	0.092	0.0651	0.2915	0.0814	0.0443	0.1338	0.0137	0.7439	0.038	0.1473	0.1316	1.6285	0.0636	3.844	0.0058	0.1762	1.1471	0.0381	0	0.0661	0.058	0.0187	2.4625	0.0071	0.0074	0.1686	0.0303	0.0355	0.0555	0.0554	0.0255	0.0428	0.1379
TTC27	3.0582	3.7292	3.5948	4.7502	2.9475	7.0552	4.37	3.2609	5.4949	3.6394	3.1165	8.9065	8.6454	4.7825	6.4584	5.9954	9.2877	3.4239	6.4687	4.7974	4.8553	5.3526	7.158	8.0057	7.392	6.4748	12.1642	4.6165	4.8482	5.1735	2.1014	7.7007	3.7413	5.2783	6.0089	4.5656	6.2486	6.0216	6.8707	8.0112	8.9948	12.5566	4.4606	5.3025	4.2809	6.9307	6.6959	4.5336	7.1264
ZNF582	0.7118	0.3912	0.4311	0.0913	0.1779	0.0235	0.2592	0.2644	0.1549	0.189	0.9015	0.1032	0.0765	0.1238	0.0354	0.0437	0.1434	0.0659	0.0726	0.0383	0.0644	0.1542	0.0221	0.1574	0.0252	0.1368	1.0184	0.2675	0.0371	0.3219	0.0217	0.0797	0.1389	0.0636	0.0136	0.0311	0.0546	0.0196	0.1493	0.0134	0.0232	0.0151	0.0692	0.0927	0.0396	0.0278	0.056	0.0345	0.0511
VSIG2	79.2693	242.2366	207.8506	90.3631	12.9727	119.5138	243.3684	289.5205	11.3093	179.728	0.7195	0.3585	15.9274	3.8983	0.972	57.0525	0.6738	4.0153	0.2352	0.1611	26.7109	4.9967	16.8016	0.4485	0.4767	0.1159	5.4227	2.7956	0.5157	38.7077	64.6838	0.3337	44.4602	4.2416	0.0472	0.1759	54.9886	23.1492	26.1153	51.9458	0.5377	1.2696	3.94	16.2217	2.2256	0.6346	0.1019	8.4567	19.5946
CYP24A1	0.0092	0.0355	22.6472	0.2087	0.4747	0.023	0.0272	0.093	1.4362	0.0057	0.0052	5.4114	0.1356	5.0615	15.5543	0	6.8102	0.2318	49.8662	0.1637	0.7161	0.0716	0.102	106.7975	1.8178	7.4739	0.6029	0.2029	0.5752	0.6813	0.0091	2.5089	68.9181	0.1936	1.1921	1.0355	0.1146	0.0493	0.0896	0	3.7345	24.5087	0.1436	0.3488	7.2436	5.6688	6.769	0.3866	0.066
SNAI2	1.9121	3.0551	4.1613	0.4969	1.7094	0.3	1.2507	1.7895	11.1797	1.4201	9.5253	50.2308	1.1628	12.6583	5.4958	1.655	22.4041	5.0596	48.7249	1.8403	0.5842	2.4108	2.4086	25.5492	1.5488	33.9966	3.2531	4.871	15.907	1.8622	0.8325	23.3879	1.8511	1.9883	34.2008	42.3298	1.5844	0.5792	1.6827	1.342	10.6058	17.9797	2.6938	1.9494	19.3551	30.1225	38.7398	2.784	1.2477
CD74	73.5434	221.149	67.0276	1491.1377	154.9931	44.3166	73.6815	134.0253	42.0553	100.7986	211.4969	190.124	145.5635	114.4826	434.17	472.3787	155.9133	558.1287	40.9629	341.0689	65.1334	318.905	102.2421	344.3624	277.301	178.2039	571.4054	240.4866	74.2418	819.5693	117.5041	204.2386	305.8726	201.2233	64.221	40.3124	220.8411	137.6649	420.081	81.3416	91.1574	303.0006	497.8478	505.3575	33.8354	36.7857	105.7164	323.1408	319.7795
ZFP64	1.213	2.0344	2.0924	6.0655	2.1296	8.5001	2.008	1.5261	5.5021	1.4457	1.7807	5.8116	3.2789	3.1275	5.6035	3.5183	4.5867	2.3876	13.6486	5.2034	5.4025	6.8373	5.3	11.4376	3.9804	5.0631	5.7135	2.9348	6.0441	5.1323	6.8637	6.7626	4.8835	5.9	3.8594	5.0765	4.6683	5.7825	5.5864	3.4929	7.0432	8.9387	6.4279	4.7337	4.1603	13.4959	4.7238	2.9317	6.4187
MNAT1	1.41	1.4892	1.4208	1.7303	1.1528	1.926	1.456	1.2168	1.9097	1.5227	1.4835	5.4266	3.0696	2.9277	3.2152	1.0813	4.9131	1.1816	4.4715	1.6717	1.8596	3.0042	2.245	4.7397	4.9306	3.6132	2.0868	2.5844	4.1201	1.7762	1.3997	5.792	3.1646	2.6442	2.7488	4.7855	1.4141	3.4073	2.0922	2.0096	3.5805	3.5257	1.6148	1.6337	2.1684	3.7805	3.9688	2.7039	2.1797
RUNX3	0.559	2.623	4.2582	3.7645	2.9627	1.4611	0.4896	0.9166	0.5555	1.3097	0.6366	12.3761	4.5263	5.9689	42.732	1.6359	2.6901	8.8395	48.9175	27.7467	7.3884	2.4602	0.526	18.5228	1.287	9.967	2.7098	4.1271	8.1639	5.941	13.5925	9.2624	4.0003	7.398	0.5685	11.3202	1.1737	0.8201	4.4286	0.2274	5.198	16.0192	2.53	7.7666	3.2837	6.2225	6.6609	5.0897	2.5861
MRE11	3.2509	2.617	2.381	4.7914	1.8226	4.518	2.716	1.4765	1.9686	1.4472	3.4479	4.5248	3.135	2.9096	6.1502	5.5931	6.3012	2.7752	10.0486	2.0051	3.2552	4.849	3.0765	3.9143	3.742	4.93	5.447	3.9073	3.378	7.8925	3.7381	1.5635	5.4155	5.3296	2.1461	1.7907	2.5111	6.7405	4.9895	4.1836	2.7539	2.6224	3.8426	4.135	2.7663	6.0327	1.8566	4.7586	4.2316
SLC7A9	0.0424	0.0341	0.0259	1.0525	0.0135	0.2223	0.0418	0.0079	0.0154	0.0348	0.0397	0.0444	0.4548	0.0958	0.1596	0.0102	0.1849	3.8945	0.4118	0.9198	1.7638	5.3149	0.019	0.7807	0	0.2797	5.1401	0.1341	0.1489	0.1107	0.0607	0.1305	0.2451	0.0666	0.0175	0.0223	2.7317	0.232	1.2792	0.339	0.0659	0.1752	0.3202	0.1243	0.1161	0.0358	0.0825	0.5563	0.0811
SPAST	1.7858	2.2285	2.1167	4.0609	1.9984	6.3851	2.29	1.5666	2.046	1.4529	2.0678	4.2071	4.4473	3.596	4.2738	3.6385	7.2658	3.739	6.3613	4.0278	3.0056	4.6917	3.6748	5.0679	5.7355	4.7486	8.0946	3.9726	5.2789	4.9584	3.0436	6.372	3.2468	4.3391	2.3249	3.887	5.7602	3.71	4.2477	3.646	5.4167	13.157	3.5648	5.2319	4.3203	6.1199	3.6007	3.2175	4.3748
AQR	3.932	4.532	3.9262	5.4727	3.8666	9.334	4.7024	3.1505	4.627	2.7686	4.3752	4.2942	6.4812	7.4949	7.2573	7.1147	5.8517	5.6175	7.6766	5.9954	8.3024	4.6354	7.5049	8.6091	6.6982	4.172	5.7043	4.7041	2.8498	4.7311	4.3557	4.615	5.8566	5.7751	6.0209	6.6778	5.4979	3.9137	4.8303	4.3207	4.6151	4.3282	7.6752	13.591	9.4501	6.6973	3.8142	3.343	6.0597
FHL1	208.4295	28.6254	15.2983	1.7499	8.9698	2.0439	14.6111	8.986	29.6219	8.4887	281.6521	13.7288	2.0253	5.0425	1.634	2.5632	2.736	1.6722	5.332	2.7083	3.9864	4.9893	1.6825	13.6842	1.0638	7.3294	11.3404	14.5745	1.3436	16.093	0.7952	1.8155	11.4844	1.5217	1.6279	2.0285	2.7088	0.7713	14.0967	1.7696	3.3689	0.4658	1.1215	1.7648	0.3909	1.3027	5.1858	1.8442	2.1377
RTF2	8.6594	7.75	7.6426	13.5098	7.9202	10.1936	6.8238	6.1249	9.8089	6.3352	10.7794	10.9522	11.2082	10.8106	16.0907	10.6229	16.2348	12.5211	22.2706	21.3652	12.4089	15.815	19.8083	12.7944	19.1904	7.8257	21.7995	11.3686	8.9921	16.4356	15.0081	16.6414	16.6659	14.3229	10.0636	12.3043	10.8076	12.7504	15.0526	14.7567	14.3061	13.2913	15.2707	10.4479	12.2872	17.0615	14.3338	14.1719	17.5919
ZDHHC6	6.2304	7.8958	7.4246	7.1822	6.1915	12.9445	10.172	6.0516	7.1031	5.7331	5.8578	6.7914	12.6021	7.1599	5.4667	15.8407	8.6337	11.5775	7.4604	19.1084	12.8862	10.3235	23.2658	8.956	22.0201	7.0427	16.5447	9.4847	6.7652	12.1094	7.6667	8.0607	9.9905	11.495	8.5303	5.873	14.3923	10.5072	12.8521	14.2487	7.2996	8.7421	18.7266	14.2784	7.6978	8.0227	4.9923	13.6868	14.1114
RNH1	10.7937	10.0294	7.6066	12.8999	36.3233	9.0388	8.3176	6.5568	22.6793	6.6745	16.0358	21.6479	15.5538	20.1045	16.4808	17.0196	9.8689	19.5571	15.5764	8.1426	19.6129	16.0474	21.1596	10.9361	15.9512	18.6288	13.5248	12.8267	31.3689	10.5824	9.6374	17.2546	7.2465	18.5352	26.2903	16.5363	11.6083	11.9802	14.5354	9.9322	20.9166	9.8468	17.2016	14.0094	23.8712	23.9699	16.7934	10.908	15.1446
NDUFS1	13.9046	16.5375	15.5398	13.6534	7.9573	15.0936	19.5068	13.8167	8.0604	10.4787	10.3338	6.3815	13.4881	9.2204	8.2316	10.9956	7.4101	6.8732	9.6326	12.1076	16.0849	14.4815	10.6911	7.7154	7.088	8.8088	12.1529	4.8115	2.3757	9.0823	16.1923	9.4464	10.217	11.1461	6.5352	4.002	10.7109	9.2546	8.6635	13.0106	9.3536	6.5597	10.7554	14.6638	8.4354	7.7841	8.7364	7.5711	12.6658
ERP44	10.5873	18.5977	15.4455	16.6055	12.5219	20.0259	18.9611	18.6041	16.3705	18.5492	11.2723	12.552	19.8963	17.9749	17.8867	21.3473	13.1637	25.0997	17.5934	26.3196	24.1508	28.3006	22.7597	12.3179	22.7047	15.7166	20.5605	23.4338	31.0993	15.4976	13.8693	21.5984	17.0886	21.5932	28.7016	26.3744	16.6738	16.5641	36.3733	20.442	22.1169	12.1748	24.2402	22.0156	12.2597	20.0384	16.1745	24.982	17.1603
GLRX2	2.4783	2.675	2.415	2.5516	1.7217	2.9015	3.6465	2.2027	2.722	2.0761	2.8051	1.706	3.6861	2.7206	3.2136	4.4363	3.816	2.0117	2.7094	1.8283	2.9924	2.6503	3.1685	4.1544	2.8947	2.3674	2.9823	3.6379	3.3065	3.3359	4.5392	2.9643	3.1706	2.562	2.1887	3.4086	7.1839	3.8788	2.5549	3.6557	2.1903	3.5338	3.3604	3.7118	4.3915	3.1426	2.7951	3.0628	4.0295
SNAPC1	1.0965	1.3113	1.114	1.5523	0.7706	1.083	1.055	0.9931	1.6778	0.7414	2.6713	9.1363	1.8336	3.423	7.7362	1.2934	3.831	1.4627	5.7808	3.2277	1.6692	2.0808	1.7544	8.5416	6.167	4.8161	2.3119	1.9969	6.1923	1.9571	1.6995	12.2652	4.6467	1.8433	2.623	9.6042	2.0361	2.7646	1.5159	1.8074	4.5073	3.653	1.3834	3.0414	3.3026	4.4332	10.4468	2.891	2.259
DERA	5.1516	7.536	6.382	11.7006	9.1405	8.0941	8.5748	6.2762	16.2392	5.339	6.7496	12.52	12.2465	11.8055	13.3151	11.9936	13.8996	11.418	9.7499	6.5929	7.1159	9.9478	4.7991	12.6251	38.9022	12.1537	10.7823	15.6328	17.4629	7.9675	5.0406	25.3253	9.5851	8.2637	14.107	10.4444	9.1748	13.7761	11.8013	16.0134	28.7847	11.7078	12.0488	6.8565	25.6238	11.272	28.67	9.6319	7.2999
STRAP	35.4036	28.7997	36.6051	43.4975	31.0739	35.8264	37.8646	27.5296	66.4744	28.3164	38.7965	49.2929	43.2715	45.7458	69.2434	49.2278	42.6918	61.4033	40.7525	34.5963	40.3258	40.1154	21.4011	76.3586	103.3219	57.3839	53.541	54.6036	47.8985	31.0567	42.9632	63.4207	36.7508	57.5163	66.6453	37.6512	35.8217	67.3779	46.8173	69.8776	69.9291	62.1608	45.6713	37.4546	70.4797	56.6676	73.5104	22.4635	45.5273
GCLM	2.3868	4.0375	2.8505	9.8564	2.5712	3.8068	5.3618	3.5385	13.0789	2.3427	3.1363	3.0531	5.3992	7.5192	5.2249	5.1607	7.344	6.5197	6.8179	10.4493	12.9271	4.3732	7.2367	5.0762	10.9868	43.121	6.012	5.5353	34.7285	6.8835	3.9824	25.8669	7.9164	7.653	3.3937	13.2062	10.5365	7.3424	4.8306	6.0324	15.1781	6.5015	6.7316	5.1019	1.885	85.5009	3.0236	3.31	5.9533
DEPDC1	0.0901	0.399	0.8277	2.8306	0.7748	1.3892	2.1733	0.1186	0.7808	0.0613	0.1938	5.9106	7.2599	3.5594	13.0341	3.8863	7.2209	2.9772	4.4827	3.4571	3.3947	2.8751	2.6248	6.8673	5.9273	4.2285	4.5567	2.3296	1.9356	3.2434	5.0665	4.7326	1.8666	5.1866	2.8877	6.383	2.5193	5.3251	7.0421	6.5805	4.0329	13.0065	3.8788	3.1532	1.1093	7.6917	4.125	2.2326	3.2351
RRAGD	1.8938	0.935	0.5801	0.9833	13.7533	0.085	0.3025	0.2386	1.5472	0.4484	3.949	1.3825	0.6789	8.6915	0.9705	0.2455	1.1011	2.454	3.5982	1.2789	4.5342	0.6002	3.511	3.0971	0.9836	1.163	0.6887	2.5383	1.1825	1.9554	0.9721	5.2462	2.1774	5.2628	0.5134	0.7174	1.7755	0.3858	0.6067	1.1278	1.0507	1.5383	0.5675	1.1505	2.4857	2.8128	1.4337	1.6075	0.4625
HSF2	3.5096	4.1698	3.9727	4.1498	2.0016	2.7589	3.8077	2.872	3.2558	2.9604	5.4767	3.2913	4.8929	4.6341	5.8021	6.351	7.5605	2.7659	13.6942	5.1778	1.9484	4.0616	2.7016	10.536	10.4022	4.8045	7.4753	4.0198	5.4002	4.3283	3.6685	3.4927	4.9124	3.4654	3.7153	6.3217	5.0671	3.9214	4.1802	4.2724	4.9624	15.3049	2.3718	5.5029	3.8461	5.3095	2.7483	7.4024	5.7397
PHF20	8.9615	5.2081	4.1543	6.8911	2.9309	5.7496	4.1052	2.6624	4.1668	3.0421	11.8121	5.8013	6.8065	5.585	14.3288	6.8992	6.7531	3.5742	9.1411	7.8611	5.4672	6.1492	7.4499	12.0914	6.4566	4.0476	7.3059	5.8414	3.7714	10.1554	6.1264	6.3314	8.2168	6.7841	6.0346	4.5345	7.7905	3.5111	8.543	4.7886	3.7958	9.0877	6.5166	7.4425	8.0362	5.8782	7.0972	4.9673	9.6365
TYMP	2.5426	4.5505	2.7663	16.6626	9.3916	2.9964	3.4617	2.0486	13.5595	1.7529	7.7965	51.6368	32.4209	31.8102	33.7007	6.2847	10.021	43.7952	26.1784	18.6118	10.7116	16.4975	12.493	192.0059	11.7305	23.8506	12.2925	11.7485	134.7454	46.8627	12.9322	178.9304	24.3806	18.8278	91.0781	156.4489	5.7533	8.6057	18.274	1.8118	31.4059	10.1035	19.6404	8.3107	89.5335	7.0901	93.5079	16.9742	27.0101
NCAPH2	5.1546	5.4016	5.0242	5.0619	5.8371	7.2723	7.0747	3.8901	6.3419	4.5957	4.4406	17.9477	9.5743	6.6011	9.7346	8.7602	9.3423	6.4067	16.244	10.99	8.3008	10.6342	13.6944	14.8513	11.5101	7.5143	9.2395	7.1544	8.8505	7.9249	7.8028	39.9521	6.2226	6.7897	7.8409	13.3412	4.8362	11.1713	8.1942	12.1641	7.6608	14.1483	7.4451	8.0243	4.9555	4.9006	11.5248	7.3599	6.9904
TOMM34	7.066	9.7751	12.0016	36.1877	8.9545	20.5128	16.7593	9.5956	26.936	6.7981	8.1708	15.5949	23.9901	13.5522	33.0455	32.972	24.8164	22.712	29.0218	27.1713	22.6714	34.5242	41.4473	34.1602	51.9687	12.0753	29.5188	19.9038	21.0388	26.6614	22.9258	20.4409	18.7302	42.0599	17.4843	20.0149	51.66	41.0094	38.6772	44.9207	28.8769	42.9782	28.2462	28.5213	9.1822	23.6529	28.5393	20.4524	47.2686
FAS	1.2957	1.0731	1.3157	4.1499	3.0793	0.7952	0.9264	0.5244	1.0483	0.4298	3.9434	3.1972	9.5293	4.3425	3.6255	1.6415	1.8645	6.6227	6.3466	1.7721	5.1656	2.3804	1.293	8.3376	4.328	1.6495	2.5251	2.9388	1.578	2.6108	1.3863	2.965	3.0162	3.6041	2.8302	2.2582	2.45	1.0713	3.1871	2.6544	1.8693	11.0834	1.6749	3.7583	1.4293	2.3984	0.8002	1.1159	1.6472
CD44	11.6906	10.9713	7.2305	36.3804	48.922	94.3257	6.2361	4.342	149.5058	5.469	33.3964	64.8543	52.8738	72.8453	69.8115	17.9228	32.8391	51.693	42.859	17.8349	22.0072	37.8612	17.7785	41.5978	116.6789	157.4071	27.6414	42.4146	115.8162	34.6948	28.1345	154.0171	30.7393	43.2655	139.008	63.2325	22.0536	49.4383	41.6582	9.4152	93.5257	14.6365	19.147	75.4427	117.454	103.1919	172.8542	15.5329	26.2829
KCNG1	0.0474	0.0229	0.8312	0.1411	2.0489	0.0097	0.0241	0.019	0.1106	0.0167	0.3731	2.4185	0.0368	2.2723	1.3287	0.0467	0.2583	0.1921	1.0978	0.3789	0.0985	0.0753	0.1434	1.2885	0.0468	1.3523	0.924	0.1103	1.355	0.0425	0.3789	0.7512	0.0497	0.1623	0.063	0.3055	0.0356	0.0097	0.099	0.0055	0.1581	7.7597	0.0756	0.0436	2.2141	2.6316	0.8243	0.0676	0.0292
MIPEP	2.9454	3.6957	3.5392	3.6744	4.8422	8.4285	4.6716	3.6726	5.3485	2.7639	2.9085	4.2023	11.6933	5.407	5.2829	6.9216	5.4262	4.0811	6.6814	4.7789	2.9972	6.699	12.8817	3.2028	7.4497	3.1382	6.2384	6.297	3.8501	3.628	7.0051	4.4207	3.3756	9.4273	6.1669	1.888	4.558	4.1079	9.6455	7.2029	5.976	6.4971	8.3373	9.0507	2.9762	9.8015	3.343	3.2535	6.8885
PRKCH	1.8198	2.2143	1.6813	2.0349	8.7139	2.0034	1.3474	1.1012	4.4275	1.0041	4.0857	3.8358	2.1861	5.0855	2.2098	2.0709	3.4951	3.0794	3.2258	2.7419	1.6215	2.5304	2.9725	3.8773	2.1665	4.2593	1.654	4.6954	2.8168	2.9681	0.8991	3.8217	4.3654	3.3231	4.659	4.1775	3.2333	1.6237	2.9765	1.332	6.8982	1.9012	1.9262	2.474	3.4901	5.5483	5.0138	0.79	2.6297
IFNGR1	15.3032	20.2076	16.7066	39.5865	9.5446	51.8235	15.9917	14.0482	26.1277	16.3977	32.6721	28.7079	38.1824	26.233	36.7987	51.8461	29.6114	62.4144	48.6248	60.2687	26.7114	33.7692	25.8163	92.422	60.2554	35.2839	29.4614	30.6007	24.7553	35.0236	18.9359	61.999	23.0916	18.2027	42.2521	47.3304	53.7895	34.7832	25.5462	28.4571	54.6823	18.1204	49.7647	79.9114	73.9046	32.904	28.0467	56.2764	52.8254
SH2D2A	0.3525	1.106	0.5378	3.6374	0.6806	2.5952	0.6171	0.4783	0.5752	0.6791	0.5777	7.3563	5.5049	1.8928	23.3505	1.7422	1.1653	6.9357	1.1486	3.6025	1.9055	2.1926	1.4806	6.6417	2.1132	2.6988	4.9491	1.5197	5.1002	3.7466	1.8273	2.3481	3.0783	3.4537	5.0084	10.3398	2.9792	3.6881	4.1914	4.4873	1.9624	3.0903	2.6372	3.2068	3.2254	2.7732	1.6419	3.4561	5.4065
VRK2	2.8313	2.889	2.2116	3.2995	2.9683	4.7683	2.9329	1.902	6.1888	1.9473	2.9571	5.6221	6.4222	5.0275	6.1633	5.4615	5.8588	5.9213	4.0661	4.0308	3.1239	3.1946	4.7136	5.2558	5.7008	3.9135	5.6499	6.0384	4.2421	3.7865	1.8222	3.1769	4.1821	4.9695	9.4217	7.0987	3.7524	6.6472	2.8741	4.1594	5.8882	5.2602	4.2103	4.2348	4.2323	6.4518	6.3013	2.1339	5.0326
VEZT	6.4514	4.2527	3.5231	7.0813	5.4245	4.9477	4.2278	2.5146	5.8805	3.1195	10.1406	11.3507	6.3398	9.6744	5.8333	7.3376	9.7622	17.4703	7.6734	5.2592	9.2498	7.6914	4.5329	12.9709	19.0997	9.5003	8.3174	13.4011	7.9604	7.6867	4.8664	10.3159	11.4178	9.1203	8.7645	12.7848	6.8173	12.3099	6.6548	12.1707	9.8956	11.6153	5.4691	10.1328	7.1205	7.2966	6.9464	8.0547	7.0681
POU2F2	0.7502	1.5734	0.5313	1.8983	1.6151	0.2531	0.3039	0.9469	0.9041	0.7505	1.0328	5.5214	1.6806	1.1735	1.8147	0.465	1.8022	0.7447	2.6064	2.0186	0.6814	2.4449	0.231	2.0747	1.0551	2.2873	2.165	3.1309	1.2109	4.0204	1.761	0.9138	1.8275	1.4485	0.7949	0.3889	0.5741	0.2499	2.7297	1.405	0.4563	1.3117	1.3245	1.6866	1.3548	0.5919	1.0002	1.7631	1.5714
BRD9	2.5549	2.9656	3.032	4.3272	1.5161	1.52	3.1376	2.2156	2.9489	2.4445	2.4903	4.3715	3.6211	4.4811	19.2757	2.9255	7.9762	4.5552	8.0296	5.9937	1.6828	4.4889	2.9876	3.6533	3.2726	5.0696	6.0243	3.4308	5.1472	6.7824	3.5991	4.0062	6.2371	4.2957	3.3708	2.7097	2.1967	5.631	3.0368	4.0905	5.7481	7.6993	3.9365	2.7287	3.0403	2.6779	4.3654	3.9433	7.5348
SNX1	20.1519	11.6764	12.0125	9.7712	9.6185	11.198	9.7366	8.7757	7.3699	7.5256	15.007	11.1313	8.4403	10.4796	9.2057	8.1574	6.3818	6.1533	14.7254	10.1455	9.7977	7.9719	10.8513	9.9682	5.8527	6.2347	10.4487	8.2128	6.7291	9.875	7.0031	8.5788	10.5348	8.8459	7.744	8.5632	6.1453	7.1999	9.4272	5.393	7.6103	7.9788	9.9971	11.558	9.1697	8.8697	6.3327	5.3428	6.7476
ARNTL2	1.2346	3.6495	1.8855	6.3867	11.0338	2.569	6.2027	1.8232	13.7837	1.7459	2.4356	16.2729	15.3076	14.3482	5.5609	7.2634	9.0677	18.3697	5.5014	1.8896	7.0164	4.9804	3.3139	7.2584	25.704	11.2504	7.7099	12.3329	11.6137	11.5352	3.4335	10.3755	10.7981	5.8246	21.016	33.3209	7.2116	12.2719	4.2627	8.4108	36.7878	1.8609	4.5392	9.8477	14.8252	6.7096	23.3481	3.6124	5.7437
BCLAF1	15.134	14.0558	13.8606	19.2104	9.5035	18.0004	15.3137	8.3933	12.2068	10.1027	16.741	12.7085	22.7843	16.465	19.2491	15.5328	20.7936	17.924	25.0335	18.2474	17.6809	20.5135	12.3544	26.7034	44.3134	14.6443	21.8915	23.9812	10.3654	15.9205	26.4469	16.1507	17.705	15.2829	9.9969	16.3621	16.3131	15.0944	17.376	18.6347	15.6653	22.889	20.2606	30.5868	14.6895	14.7055	14.2499	22.7475	19.8656
IBSP	0	0	0	0.6046	0	0	0.0276	0	0	0	0.0262	1.8175	0.4887	0.501	0.3859	3.3082	1.051	0.501	0.9197	1.7118	1.5977	0.6998	0.7132	0.9928	3.7675	1.0732	0.7023	2.6429	0.7467	0.0548	0.4631	0.6596	0.4204	0.4401	0.4121	1.3089	0.6842	0.6582	0.4316	0.9489	0.4749	1.3715	2.6706	1.3659	0.1227	0.0887	1.031	0.0368	0.1674
TFB1M	0.7229	1.3958	1.2991	2.7844	1.6627	2.7581	1.3573	0.892	2.7622	1.2379	0.7798	1.0067	3.4766	1.5403	2.9242	7.0057	3.2379	1.4747	2.2948	1.982	1.797	2.7042	4.2105	1.7169	2.1538	2.4013	3.1851	2.7673	3.0285	1.2939	2.7522	1.3369	1.4476	2.9115	1.7181	1.8795	2.5932	2.2283	2.0905	2.2982	4.6108	3.079	2.4286	2.9576	1.8601	1.6653	1.4444	2.9438	3.4261
HMGB3	1.0967	2.1266	2.4414	7.1726	2.2032	7.6814	3.9162	1.8895	6.7304	1.3754	1.5222	12.2528	19.4544	7.6227	44.3112	7.9364	52.2625	6.8639	18.742	5.4441	4.7705	11.5489	8.0322	25.1068	24.1	21.7458	12.5101	6.6178	15.3185	8.3562	13.9418	18.2565	7.5708	13.7321	10.9233	31.5297	6.9	19.9725	18.0405	6.151	17.8089	23.2581	13.2594	6.7682	10.0554	23.6443	8.5201	20.3193	11.3437
NUP160	5.0586	4.6216	5.1247	8.4779	4.3429	12.5202	5.4987	3.3654	5.7059	3.3337	6.4542	9.5414	12.5455	8.0944	16.6222	11.4901	7.6651	9.8622	16.054	5.9303	12.144	9.128	5.884	14.708	10.7528	15.5589	11.203	10.7053	4.663	7.5402	6.3643	8.4902	16.5681	8.9094	7.8539	5.0632	14.0183	7.6773	8.5918	8.2147	14.4156	17.5544	8.8219	13.4071	7.0772	8.0912	8.8945	8.0983	14.1194
BAK1	4.1713	7.4059	5.1171	27.909	5.4118	16.4751	9.6974	5.8394	11.9993	3.5482	4.4641	17.7405	24.7895	9.6003	15.8218	11.9431	8.4899	36.2365	8.7441	16.352	22.7926	15.1512	16.6258	26.1139	6.5547	10.2803	15.357	14.8384	9.0142	9.1509	26.6723	16.2726	9.7648	24.1717	35.4734	18.8198	30.4726	16.1919	15.985	23.0092	18.0108	11.6124	22.5861	18.2474	17.2744	18.1231	21.2929	18.7391	26.4572
MUSK	0.7657	1.6869	0.5362	0.2406	0.0764	0.0443	0.433	0.3255	0.0718	0.2613	3.607	0.1897	0.014	0.1552	0.2678	0.0087	0.1925	0.0103	0.0689	0.1118	0.0346	0.1733	0.0067	0.767	0.0077	0.0085	0.1098	0.4883	0.0286	0.1112	0.0251	0.0257	0.0987	0.0421	0.0099	0.0353	0.0376	0.0043	0.3583	0.0277	0.0644	0.0716	0.0253	0.0487	0.0407	0.0127	0.0044	0.0084	0.0387
GRN	48.368	67.9202	41.4602	115.8044	428.3524	94.625	56.0213	43.0195	144.8166	38.9917	65.2793	133.5559	158.3577	263.2258	108.3237	133.3607	112.7125	146.3058	83.1715	244.8688	278.4676	179.4202	207.9591	137.7057	100.7175	191.6619	265.5409	152.7683	157.5119	185.0479	143.8925	230.3158	143.2537	202.4822	222.5425	219.3808	129.4441	282.7956	151.2919	72.4427	184.5632	85.8184	185.3251	95.19	230.6959	179.9088	151.7134	76.2456	153.8678
CENPQ	1.6437	1.475	2.1414	2.4192	1.0973	2.7965	1.8082	1.0649	1.9028	0.5976	1.4328	4.0061	4.17	4.5026	9.1752	3.2489	6.6717	4.4597	5.6421	2.966	5.5701	2.4824	5.6367	5.324	8.0854	6.55	8.846	4.0108	1.6985	3.9719	5.0344	3.788	2.3631	2.493	2.4825	6.5973	2.356	4.1024	3.9203	8.6673	9.5019	8.3741	3.3217	6.8125	2.4386	51.126	4.3267	7.3717	4.4381
RANBP3	6.5687	6.3371	5.0934	6.4375	5.756	9.3034	5.7916	4.6736	7.6771	4.7181	7.8792	11.9107	7.197	5.3909	4.327	10.2717	6.4229	7.1324	10.2025	5.1872	6.269	7.4607	7.1123	6.4048	7.8655	6.9438	7.681	7.8694	8.1331	8.481	8.8737	8.8417	5.3617	10.9961	7.1786	7.9376	5.8272	7.1995	9.3883	7.7004	9.4211	10.7354	6.9726	8.4926	6.4852	9.2798	7.3472	5.9352	7.4594
EIPR1	1.0257	1.7701	1.4643	4.0329	2.7808	3.8294	1.9499	1.5442	3.4104	1.4742	1.2031	2.8544	5.8404	2.754	5.7169	5.4905	4.5851	3.7433	3.5241	3.0858	3.3136	4.5453	6.4239	2.8246	7.5118	3.7019	7.1676	3.5821	4.6599	3.861	5.214	4.4479	1.2709	3.5244	4.088	5.5035	3.8124	6.8972	5.1169	7.7719	6.6405	6.4203	2.8909	6.0915	3.8315	4.3727	3.3163	4.8488	5.3154
PNPLA6	6.6576	6.2446	5.1664	8.4905	9.6238	9.3095	6.8944	4.2001	7.0173	3.8092	8.7314	6.6069	9.7387	7.0817	4.8707	10.4895	3.9328	6.2048	10.3627	8.6501	9.5575	8.7776	7.0518	6.2368	14.3892	14.062	11.3704	11.703	8.4769	15.4504	10.8242	6.8326	7.038	13.2914	9.4201	7.9907	10.221	14.7102	11.0057	8.358	7.7888	7.3152	13.1154	9.1624	3.6904	8.2649	8.8814	5.8369	11.7956
IFT88	1.5526	1.4902	1.2854	1.752	0.5273	1.549	1.5649	1.0183	1.003	1.0245	1.8284	1.0634	1.9509	1.5039	1.3559	1.4653	1.5161	2.3587	3.2779	3.274	1.8277	2.3411	1.9362	2.0319	3.7071	1.6745	3.3168	2.4486	1.2313	1.9322	2.031	1.4214	2.4291	1.7102	0.8386	0.8796	2.1014	1.6032	4.977	2.729	0.9416	3.2545	3.8805	2.1722	1.7547	1.9638	1.4514	3.1061	2.818
ZCCHC8	2.2093	2.8996	2.3244	3.6349	2.23	1.9127	2.5649	1.7338	2.2352	1.9681	2.2615	3.4414	4.2152	3.3605	4.6076	2.5743	3.3186	5.8077	4.2287	1.9941	2.1589	3.3586	3.2912	7.9284	5.5211	2.9515	4.3868	3.612	2.8	3.2959	1.7734	3.6947	3.9049	3.6053	2.6773	3.2286	2.6025	4.3272	2.6375	4.8809	1.9323	4.0525	2.5006	2.1545	4.8339	3.3296	2.2092	5.0536	2.8519
ABCF2	2.0662	1.6618	1.6572	1.9262	1.434	1.2467	2.5087	1.5696	4.0896	1.412	2.7118	3.0508	3.0469	2.8734	5.9901	4.5077	3.619	4.6015	4.2048	2.9853	3.3542	3.3647	4.6895	8.1829	9.6582	3.5851	5.937	2.7293	4.6882	2.5168	1.8452	4.3476	1.4956	1.9772	5.7618	5.7498	2.368	3.9153	3.5575	1.5568	4.1546	2.7056	2.5888	2.6678	2.895	6.5304	2.6376	4.7411	3.2691
CHPF2	8.6549	13.0224	10.4197	14.2653	6.9358	9.0692	12.0818	9.7688	16.3071	10.0209	14.4772	14.341	14.9191	10.9749	19.5116	17.3633	17.8608	22.9222	19.7781	16.0449	22.5971	19.3145	18.2481	25.5205	33.553	40.3836	14.9398	22.8811	12.7271	12.325	16.5482	15.1095	15.5906	12.1865	16.3505	17.8854	17.1525	12.7904	11.6805	4.8841	18.2974	15.6603	15.9454	15.9666	10.0107	18.4976	11.526	6.5213	19.5491
UBA6	2.9683	3.1359	3.1326	7.0878	3.5536	5.4262	4.2288	1.6722	11.1557	1.8201	3.4976	9.0999	5.9622	10.8333	6.3602	5.608	11.2793	14.652	8.2238	9.9032	7.6128	5.4455	4.3055	6.8716	7.9872	5.8144	5.7361	7.6255	10.9147	6.4812	6.4274	8.7931	9.5034	7.0046	11.29	11.1654	11.1898	5.1982	5.5302	5.0699	13.7795	9.0139	7.5979	11.5398	6.6218	16.367	8.5464	7.7079	7.2958
GAB2	4.9954	6.305	4.5287	5.6678	10.7749	10.1789	5.5471	4.0259	2.4036	5.6788	7.3058	1.3817	3.1181	3.8446	1.2718	6.1899	3.3496	3.4676	0.7931	1.7205	3.9044	7.9036	1.343	1.1167	8.8221	2.099	3.0381	6.2887	0.9627	8.6576	1.4962	1.3555	9.3765	4.0481	2.5047	1.0039	4.2815	4.4645	4.4964	2.0643	0.6271	0.6767	4.1028	3.23	2.3625	2.0536	1.2978	3.6038	7.7444
APBA2	0.2938	0.4796	0.8508	0.361	0.7272	0.1108	0.2529	0.2459	1.2231	0.1581	0.3376	3.7627	0.7129	0.3321	0.3901	0.1724	1.2158	0.3074	2.3734	0.3055	2.2563	0.8646	0.3715	1.1722	0.3074	2.1452	1.7525	1.3155	4.3975	0.8372	0.2739	1.2353	1.2086	0.3935	0.6557	0.7712	0.235	0.1412	0.7569	0.0674	0.8043	6.5098	0.3356	0.3996	0.3986	1.5686	0.9757	0.1627	0.2855
MAP2K3	11.4921	14.7779	9.2533	20.1507	16.9374	12.4591	22.223	11.0944	16.8747	10.3715	7.0337	15.0096	36.6159	17.0923	12.926	32.791	13.9547	46.8999	22.6106	31.1935	58.4759	28.6429	29.3535	23.9734	15.4079	12.3676	12.2391	12.6679	15.7764	13.0244	36.6668	7.5894	13.8828	28.5812	22.5606	7.2496	34.0547	16.9343	28.6109	28.8747	25.6337	15.7966	37.4563	20.7364	10.48	15.515	14.0816	15.3144	42.7463
TMSB10	258.6809	367.3001	306.3681	1256.8104	671.2352	405.8488	524.4574	305.123	1286.8418	258.0265	506.2332	2270.9591	1999.706	736.5298	1326.9415	1301.2384	1163.374	1902.3617	827.344	584.7032	527.7981	752.5849	2006.1627	1252.0042	2348.8754	962.3763	1226.2125	1276.5822	3282.8551	933.8668	1402.2851	2209.7983	809.0027	1098.2783	3685.5735	1668.4206	744.7758	2889.5683	2027.9285	1708.1281	1901.1824	1460.1815	826.6655	1023.6486	1314.6822	911.9791	2342.2945	1872.213	1054.3378
ASTE1	1.4987	2.0413	1.7348	2.9437	1.4371	3.3507	2.0083	1.7132	2.3002	1.7886	1.7716	2.1428	2.0603	2.2471	1.2873	4.3418	2.9276	2.5232	7.7015	3.0511	3.7076	4.0609	2.1837	3.0125	2.8753	2.5283	4.3565	2.4843	1.0927	3.0372	1.1938	2.0833	2.8298	1.8415	1.4603	2.1939	3.5996	2.5583	3.1177	3.5539	3.2469	2.3066	3.5143	1.7975	1.2142	4.7246	2.8903	2.8847	1.9858
MYOC	58.9542	43.4754	9.4505	0.557	0.1583	0	5.1492	0.1665	1.4892	8.9442	268.1779	0.011	0	0.1183	0.1126	0	0.1075	0.035	0.7685	0.0443	0.0241	0.0129	0.0059	0.5495	0.0201	0.0478	0.0232	4.431	0.0197	3.4916	0	0.5712	13.9557	0.0127	0	0.0055	0.0048	0.0062	0.6199	0	0	0.024	0	0	0.0688	0.0055	0.0064	0	0
FAM136A	5.5162	10.4733	8.9955	11.8158	6.1225	12.4682	10.5108	7.7303	13.0631	11.1993	4.4724	11.7636	21.5882	8.1985	23.6555	19.7563	17.313	14.7522	12.7087	16.4689	12.3147	16.3651	23.2749	12.5138	19.4728	7.6586	35.7552	12.1041	10.8807	13.4958	11.1209	11.3278	13.6652	35.9375	15.2878	13.6284	13.8246	22.9914	16.1128	24.9277	11.9063	23.2886	17.723	14.81	12.9449	15.2465	12.5869	20.3072	18.0642
DEPDC1B	0.2651	0.5491	0.8957	2.0169	0.5664	1.262	2.664	0.2869	0.8547	0.2139	0.2329	7.8238	6.5903	1.947	4.1971	3.28	9.8425	3.0366	3.718	1.6477	3.6018	4.8028	3.7575	8.0255	10.8848	2.8258	13.2407	1.766	1.6011	2.8481	3.4129	5.9109	2.7797	3.5016	4.0283	5.6467	2.4489	12.8848	5.5582	7.0903	5.8799	6.1998	4.6085	3.8374	1.5845	4.6664	4.307	8.4353	3.7663
NSMAF	5.0482	4.538	3.3098	5.3703	4.369	7.3081	4.4161	2.9349	10.1951	3.3396	6.253	11.19	9.7017	6.6887	3.8175	4.1005	5.7622	5.0115	12.301	5.543	4.5876	12.8571	7.0155	12.7216	4.0701	7.3748	5.8426	7.559	5.6504	5.4197	2.8372	4.7433	6.2474	6.5166	4.2656	6.1396	5.3233	8.1796	6.2346	5.7356	7.93	4.4882	5.9	5.8253	7.3425	8.0891	6.3433	9.9101	10.155
ADSS2	6.9248	10.731	11.2593	9.9897	6.8712	14.4884	13.4961	9.9621	14.3832	7.2897	7.8363	14.2855	16.2748	14.4884	28.1719	17.3158	20.9845	8.2685	18.241	27.2192	11.8078	11.8567	23.0485	29.7014	13.2748	24.2639	23.3558	16.0244	20.183	16.624	20.501	18.6643	14.7535	13.5961	11.9654	14.6427	23.5839	16.0225	9.258	18.4868	20.9851	10.203	14.1426	19.7174	11.5007	17.7979	21.7938	11.3462	19.6472
TBC1D23	6.6733	8.0372	6.4437	8.5442	8.0558	10.963	9.0016	6.6427	8.8255	5.5454	8.1748	15.7199	9.2354	10.5988	14.1123	7.9684	13.0769	13.1049	19.1564	13.2646	12.5951	12.8082	7.5815	13.3308	12.2817	10.9035	14.1679	11.3768	5.0697	11.5071	6.091	7.0574	12.5712	7.1713	5.9703	11.3501	16.0415	6.5956	9.9656	8.0367	13.6292	8.1831	8.925	11.2365	13.8815	9.5528	11.0315	14.1551	7.8175
MYOM2	0.5875	0.4443	0.5331	0.1853	0.0075	0.3608	0.1415	0.4438	0.0396	0.7597	4.8806	0.0261	0.3692	0.0431	0.0902	0.1924	0.0881	0.006	0.6651	0.2528	0.1169	0.079	0.4001	0.3967	0.0399	0.0507	0.518	0.4375	0.4622	0.2425	0.043	0.051	0.302	0.3906	0.05	0.0131	0.3468	0.0631	0.0937	0.1692	0.2867	0.6067	0.6862	0.2763	0.041	0.0906	0.0171	0.0164	0.0858
ZZZ3	4.3802	4.746	4.5881	5.8899	2.3757	5.0173	4.3649	3.252	4.905	3.4751	5.3552	4.8772	6.0762	5.5161	9.9743	4.3762	5.848	4.0088	5.4308	7.4045	6.6523	4.9124	3.1957	10.0759	5.2772	5.5242	5.6575	5.8808	1.603	7.4291	4.2869	6.1706	8.4767	4.966	3.7399	6.4204	5.8181	3.9994	4.7306	6.9558	4.0686	7.8361	4.0927	4.4133	2.9109	8.3019	5.4667	5.5921	6.3916
RPL26L1	3.5143	4.6709	4.8188	9.0607	5.1647	4.0474	5.4837	4.6546	10.8871	3.9252	4.1266	16.401	10.7988	6.1645	9.7043	8.1866	11.8605	6.6163	6.1412	11.9871	6.063	15.9725	7.753	15.5254	18.6116	8.5387	17.3622	5.6033	11.3607	5.9284	13.0888	15.5677	5.5543	21.3888	14.1683	8.6752	5.6696	19.0386	11.0825	19.1187	15.7897	11.9026	9.5029	5.7936	14.3723	16.6859	16.2937	8.5426	6.5024
NSUN2	6.1334	6.4458	7.0396	11.1228	6.532	5.8966	9.3808	5.0248	13.7479	5.1719	7.0839	19.1746	16.4277	21.1048	60.3955	10.8168	33.4327	12.8499	18.6883	19.7164	7.9234	12.4157	21.5717	13.2907	12.3075	25.7367	19.4499	16.6856	12.9924	20.4913	13.9764	20.9313	15.7585	21.2545	15.2985	15.6319	13.9921	20.6479	9.5274	20.5939	24.2029	15.6241	11.3354	13.4322	15.4176	13.1769	21.7752	7.8573	28.9967
MRI1	2.9003	4.0928	3.4159	3.2732	4.4197	0.6853	3.251	1.8069	5.516	2.0817	3.0185	6.6455	3.565	2.9717	1.811	3.3791	6.4538	1.8036	6.054	0.2691	2.0398	3.1408	1.6611	6.121	4.6381	2.7192	5.2168	4.5284	4.1103	4.2515	4.3747	3.3283	4.1899	2.0205	4.4825	3.5208	4.2914	5.3767	3.7683	2.9541	5.2623	5.5826	3.7659	2.6265	3.0241	4.9632	5.0969	1.4789	5.9777
METTL1	1.9502	2.1558	1.9925	3.524	2.6376	3.5386	2.6874	1.7776	4.182	2.5093	2.1176	9.1302	4.672	6.8879	11.1927	7.1842	9.5729	2.3636	7.8487	3.7	5.8804	3.3436	18.2618	7.1358	7.0275	5.656	11.9986	4.1873	7.7287	3.0495	5.3622	3.0707	3.0187	3.8361	4.6149	4.8775	4.7036	7.3704	5.3133	6.861	5.4912	10.2756	2.9212	6.2895	3.9338	6.6802	6.2715	3.3454	6.3686
HOXC8	0.0304	0.022	0.1598	3.0074	0.2175	0.0489	0.009	0.017	0.0413	0	0.0256	2.6471	1.8906	1.5044	0.5084	0.9196	0.4969	1.5041	2.535	0.0145	0.1733	0.3374	0.9947	2.7272	1.2871	0.9991	2.0769	0.1802	2.5269	0.5413	2.9684	1.1433	3.0093	0.3691	0.2635	2.9575	0.105	1.8652	1.5228	1.692	0.792	2.085	0.2314	0.7451	3.3285	0.2885	0.4492	3.0935	0.5609
MAT2B	6.4408	9.8914	8.1859	20.7009	5.4168	9.259	10.5363	8.2363	6.3854	6.5719	8.1858	13.2075	16.1149	10.2338	10.1829	9.9888	13.2941	11.8673	9.1741	12.2014	11.079	24.0635	8.0382	20.4482	17.8925	7.7095	24.8668	9.1577	6.1112	13.6344	11.2319	16.4781	14.1166	14.4104	7.5906	7.7105	13.2057	13.4829	9.5894	12.1701	15.2685	7.6773	13.2673	9.1616	8.2305	15.8266	10.929	10.3127	9.2873
EDC4	7.2807	7.3378	6.764	9.5317	7.596	12.0267	7.9985	4.6167	10.7584	4.3616	8.9226	12.1384	12.3713	8.0251	17.7678	12.3486	13.2377	10.2979	12.3096	16.6952	13.2058	9.1482	13.186	16.1499	11.071	11.1873	8.9563	11.4638	6.6525	13.5498	4.6463	13.8997	13.541	7.0168	7.5578	7.6692	13.3691	8.1043	8.9655	9.3346	17.0654	26.2127	13.2083	11.0905	6.0681	11.379	4.9139	6.2959	15.8065
TRIO	9.5241	4.8162	3.639	3.8332	2.2502	3.5637	4.8285	1.8709	5.6619	1.7793	14.4675	15.1035	6.1524	7.9082	12.8532	2.9487	20.1951	5.358	13.5015	8.6485	2.8698	10.0157	3.9195	4.2836	11.2834	27.9581	8.2938	11.4504	4.4394	19.9513	3.3796	12.8522	10.2497	9.4321	5.4544	7.2918	5.5415	7.957	4.4718	3.454	8.3598	13.3705	4.6401	7.4802	3.3699	7.9592	11.6676	2.8809	8.0084
VCAN	3.4255	6.618	4.3066	0.8655	0.2328	1.139	3.2098	2.2891	0.4419	2.1312	31.6762	23.8206	6.3786	3.0292	23.8225	3.0901	40.069	3.7537	28.2443	3.3609	5.5536	9.2249	5.0455	5.4775	3.4794	56.2854	12.0608	33.7572	8.1244	12.864	2.5978	14.7831	35.1025	1.9846	5.022	8.6362	4.7424	0.5679	5.737	1.1714	2.0686	33.156	4.4073	13.555	2.4052	1.389	11.2521	2.5286	4.5647
MSR1	0.5917	1.4305	0.144	0.9935	0.0696	0.1478	0.2612	0.2083	0.0766	0.2056	2.8949	0.2612	1.9917	1.4424	2.5584	0.7309	2.413	1.7484	0.277	0.5431	0.169	1.9259	1.0653	2.9806	3.6957	3.3331	3.4063	3.1213	1.0507	3.2407	0.2673	1.9554	4.1255	1.0345	0.4775	0.7507	0.6979	0.2399	1.0635	0.1528	0.265	3.1781	0.4836	0.6455	0.5697	0.6844	3.0987	2.8516	1.2199
C6	0.7365	1.2689	1.7911	0.8497	0.018	0.4215	4.8903	1.4463	0.0575	1.1363	1.5025	0	0.3458	0.0256	0.2499	1.0495	0.0204	0	0	0.3648	0.0209	0.028	0.0127	0.38	0	0.0069	1.6222	0.205	0.0171	0.0918	0.01	0.0085	0.2824	0.0466	0	0	0.3449	0.0189	0.1766	0	0	0.0451	0.014	0.0128	0.0447	0	0	0.0278	0.0569
RAI14	4.0481	5.0553	3.1922	3.1274	2.1825	4.1372	6.6728	2.7908	2.9141	2.9478	12.2723	15.8104	3.1584	11.5021	36.5786	8.3582	18.4457	6.7619	12.9734	4.0562	5.4634	9.8851	7.1913	10.1291	7.6984	52.4019	13.507	17.5745	5.7361	8.2454	2.7895	30.3921	18.2064	4.8576	5.7446	7.2581	8.0088	3.0581	8.2324	4.9299	5.0828	37.967	5.6798	8.622	7.5987	11.5557	11.2695	4.3442	4.6395
SOX30	0.1052	0.0558	0.0578	0.2872	0.0754	0.1693	0.0436	0.0236	0.0343	0.0259	0.062	1.5397	0.049	1.5811	0.8232	0.0458	0.8262	0.1295	0.0174	2.0113	2.543	1.2075	0.2756	0.8894	0.5689	0.2179	1.1175	1.0132	0.0594	0.2761	0.08	0.0942	0.8633	3.5869	0.0163	0.0829	1.7751	0.0188	0.4404	1.8951	0.1918	0.0483	1.3526	0.4521	0.0622	0.3565	0.1652	0.0773	0.9168
PNKP	3.6163	6.0436	5.7051	8.0601	3.5478	4.871	7.1845	4.5235	5.3218	4.2649	3.4653	6.8358	8.8575	10.236	6.456	8.5944	13.9255	10.0928	10.3356	4.2805	8.2526	5.7173	9.6513	7.4168	8.573	4.413	11.7133	5.3019	7.9047	5.8802	4.327	3.5801	7.3172	10.5133	7.3823	5.3241	5.3501	11.1762	7.249	10.6828	8.2623	10.81	7.4033	5.4952	4.2169	5.9868	3.0965	9.9554	7.2028
SPDL1	0.776	1.1535	1.5158	3.4287	0.9947	1.2532	2.6008	0.7464	2.3572	0.5258	1.3211	6.3737	4.767	2.7101	4.9576	2.6924	9.5349	4.7461	3.348	2.7244	2.6317	3.2304	2.9021	5.2543	7.6029	3.1515	12.4386	2.5233	1.8607	2.6645	3.1881	6.3743	4.2773	6.385	3.9349	2.9432	2.8492	9.6745	4.4078	11.0747	6.4042	4.3805	3.4248	2.8038	3.0514	9.4251	5.3305	4.75	3.3025
SLC66A1	3.3259	4.2726	3.9952	6.4873	3.08	8.8481	5.3429	4.4637	5.565	4.2778	2.7899	5.9787	4.224	3.3663	4.685	6.5454	7.16	4.0407	4.0644	9.5822	5.9165	5.2369	4.007	5.3764	5.6862	5.1821	5.5644	2.9889	10.1552	6.2836	8.9534	5.2663	5.4158	8.932	5.8732	9.1467	6.6187	5.6207	5.2417	9.6522	4.0905	8.4085	8.0637	5.2341	4.8543	7.1358	5.7836	6.2561	5.5181
RTN4R	0.3462	0.6175	0.6877	1.7711	1.34	5.0041	1.3335	0.402	1.4428	0.3907	0.1978	22.1714	3.9527	1.9593	0.9756	2.6822	0.8589	3.8686	7.4475	2.4126	5.234	3.5955	1.8891	3.4258	5.8	4.4813	2.8012	2.2616	5.6492	3.0905	2.3612	18.9776	2.7811	2.9771	2.2958	7.5744	1.3251	4.9972	5.1726	2.5067	4.0773	2.6312	1.0864	4.2193	1.8289	6.0644	4.9138	1.424	0.8043
PHF23	4.6916	5.3396	5.2907	8.4948	12.6338	5.7285	6.8954	4.9448	13.5528	3.6746	7.5581	14.4556	10.2923	7.836	13.6452	11.8626	15.9868	12.6172	15.6179	8.6881	8.1695	9.8909	9.419	19.0133	13.4946	9.7687	14.2484	5.4379	13.3175	7.2697	6.463	6.7544	5.6631	10.3957	18.4984	13.0778	6.5569	9.5999	10.97	7.1761	8.8489	14.9367	10.4852	6.4937	10.3315	10.7003	8.9896	9.9279	13.0813
CDH10	0.1754	0.4258	0.0734	0.065	0	0	0.0297	0.0056	0	0.1669	0.6027	0.0031	0	0.1284	0.4288	0	0.0849	0	0	0	0	0.0074	0.0135	0.327	0	0.0092	0.1198	0.1122	0.0038	0.0079	0	0	0	0	0	0.0032	0.0028	0	0.0195	0	0	0.0184	0	0.0271	0.0231	4.6715	0	0	0.0108
INPP4A	3.8123	2.3794	1.6413	2.3681	0.9156	3.1741	1.3219	0.9544	1.3255	1.113	5.1698	1.1241	2.7793	2.8481	1.338	4.2654	3.6685	2.1756	2.121	2.9997	2.0047	3.1254	1.4638	3.2463	1.823	3.3127	3.8763	3.6485	1.5003	4.6304	2.1253	2.9691	7.6946	2.9234	1.8687	3.1616	2.926	3.3863	2.2339	1.2924	1.4856	3.6728	2.6598	4.3467	1.0499	4.2478	2.4024	3.1458	2.4412
RAB27B	5.4846	16.8931	9.1199	10.1701	10.9121	19.7452	40.6362	11.1585	27.9294	9.2004	0.2882	2.2254	10.7153	15.501	14.4237	11.5918	24.1766	13.3308	2.6425	0.3601	5.4257	10.9101	4.9976	4.8764	5.4799	3.9944	5.693	6.046	1.7982	12.3125	11.3524	4.3106	1.9683	3.307	10.0891	5.3	17.9457	7.7177	4.3981	8.99	6.1976	1.0437	11.7365	9.1401	14.7777	14.1431	4.0862	12.3721	8.9515
PSMA4	5.3163	6.7406	6.1038	18.7488	7.2474	10.0966	7.891	6.1148	13.528	4.7248	6.3269	15.1479	22.2119	12.3607	23.881	18.2869	12.2699	14.1405	15.9812	18.595	11.2521	10.3513	19.2262	20.0561	19.6075	9.8724	16.6986	8.3608	18.864	12.0926	13.8442	15.1077	12.6089	21.0346	16.6182	22.7154	12.1185	15.5561	19.387	18.1225	15.8161	20.1924	11.3517	27.7085	17.913	20.1254	11.3548	17.5457	14.857
LSG1	4.7836	5.6402	5.5863	8.9958	4.9978	9.4904	7.3983	3.9348	9.7518	3.7784	5.8848	8.7884	8.7796	9.7363	22.9421	14.3789	13.5479	8.7318	17.3304	11.4211	20.4872	14.6607	13.5227	13.5356	8.3269	13.4784	18.8647	11.1403	14.6038	8.7497	18.7773	25.7209	13.3389	9.4813	7.7372	14.7086	13.1263	14.3226	9.1326	12.9049	19.5495	30.1145	13.1193	11.2321	11.1822	30.6352	15.1288	14.5944	10.8299
TNC	21.0022	9.4034	4.2703	1.0836	7.2897	1.1409	11.136	3.0156	39.3255	2.0626	26.0207	199.9767	12.3996	100.6483	12.5605	12.4597	20.6353	25.648	129.9699	3.2797	1.9832	14.266	11.3744	36.1942	12.4585	416.9652	2.2028	23.6103	214.8488	8.8131	1.8602	237.8871	29.0347	7.8827	28.2885	220.7458	3.9068	1.2141	10.7009	1.4989	85.6006	87.9841	6.6533	10.7342	2.4726	108.6893	368.4977	9.0105	1.5759
THAP3	1.3875	1.5527	1.2125	1.5599	0.9125	1.8821	1.2636	1.1282	1.1468	1.2831	1.6125	1.441	1.7235	1.2427	0.8471	1.0884	1.8427	1.4062	1.8063	1.9409	0.7232	1.5486	1.0294	2.9935	2.005	1.3673	1.4921	0.9476	2.3415	2.3831	5.9864	1.3143	2.3635	1.8244	1.8826	1.9373	1.2118	1.7733	2.5317	2.7198	1.223	3.1002	1.4369	1.3603	0.7079	2.5633	1.4746	2.8063	1.1928
TDP1	0.9845	1.5282	1.3898	1.7466	2.3236	2.4589	1.8979	1.0991	2.325	0.8541	1.1462	4.0718	4.3646	2.2905	4.0705	3.548	4.4188	1.4959	3.2488	2.3527	2.1376	4.4661	5.038	3.7872	4.9539	3.2643	2.822	3.2522	2.5314	2.4095	4.3717	5.393	2.9476	3.3931	3.4836	3.5297	2.0068	3.1084	3.8301	2.137	3.2035	4.0816	2.9501	2.0297	2.4615	2.9156	2.5222	1.9664	4.1924
CAPG	7.6211	17.5855	6.026	42.7008	58.0877	13.096	15.5451	11.1733	33.5362	5.8813	6.4215	57.398	48.4318	47.0947	43.6851	49.1917	55.9444	58.8007	6.9153	22.0026	21.2095	22.1641	45.6856	38.72	79.1236	37.4315	30.9198	58.3654	53.0902	38.4458	18.9247	92.4061	30.4929	39.831	62.9762	69.2389	27.6593	74.2538	27.3951	101.8819	52.8505	32.6504	24.5663	18.4418	71.9255	39.737	81.0692	45.7507	32.0509
AP2S1	11.5737	16.5619	14.5949	23.1642	52.5923	26.2715	20.9307	15.5365	42.1039	13.1675	16.1229	43.3825	32.701	57.9198	100.0298	40.2427	47.2534	36.2068	32.1563	21.6972	37.5173	33.4706	55.6844	67.4211	41.6065	34.2001	73.1993	27.043	70.1014	27.5807	46.3071	36.9429	23.8607	45.4528	76.141	73.4774	17.5558	55.5667	63.3489	62.4329	41.1036	47.005	34.9997	38.5178	77.8426	41.7181	37.5091	42.2889	26.5967
TG	0.1203	0.0239	0.0226	0.1617	0.0362	0.0307	0.0371	0.0241	0.0054	0.0325	0.0343	0.0549	0.0345	0.113	0.1596	0.0251	0.0876	0.0217	0.1431	0.2	0.0205	0.1538	0.0133	0.4191	0.0114	0.1496	0.1547	0.8397	0.1068	0.0659	0.0905	0.0766	0.1738	1.3933	0.0194	0.0197	0.3621	0.0071	0.1942	0.0054	0.0979	0.0151	0.0711	0.1629	0.1734	0.1577	0.0289	0.0156	0.0639
ADAM28	7.6363	20.7415	13.5965	8.5209	0.6264	4.9391	19.2203	13.1148	0.4669	12.7681	0.3717	1.7506	4.0576	0.8517	0.3718	6.4202	0.6824	3.9115	1.533	4.1107	2.5719	1.0574	0.9817	1.1014	0.148	0.8423	8.7592	4.2305	0.5294	6.4414	3.4825	0.2977	5.7899	0.6644	0.2209	0.0956	4.4445	4.5231	4.7151	2.8817	0.4543	0.9044	2.9055	7.5732	1.4808	0.1821	0.1755	2.6348	1.8506
BARX2	0.4938	1.18	0.922	2.7476	48.9887	1.1018	0.8217	1.2134	6.2125	0.5245	0.1731	7.242	6.4158	17.8751	1.0259	9.0559	19.3205	6.211	1.7886	3.0757	10.7107	13.587	4.2848	15.3199	6.1454	1.6359	0.827	1.944	5.9404	0.8736	9.5707	3.1568	4.6995	5.0494	6.8751	4.7199	6.2157	0.4925	2.0334	1.1934	2.891	0.5076	5.7727	6.4315	25.7465	12.7632	1.4147	0.9399	6.0132
DCUN1D1	3.966	3.7416	3.5763	5.2625	3.1649	6.2654	4.3046	2.5419	3.3778	2.2409	4.4422	4.7476	5.9172	4.8848	6.5316	6.2291	5.8771	5.7308	9.4277	5.7252	6.1884	6.7192	5.3028	8.9436	4.3635	5.1533	5.9413	4.9206	5.0285	5.14	6.68	15.1238	6.2145	4.3209	4.087	9.0619	7.2416	6.4067	3.8306	4.3607	9.6687	10.5892	4.7434	7.2301	6.5484	21.9507	7.8481	6.0848	3.3276
JADE2	4.1861	6.03	4.8135	9.9627	2.9581	3.0107	4.8711	3.2934	4.2249	3.964	13.1399	10.2303	3.3437	5.1595	4.6136	5.8318	7.9373	3.7104	3.4033	5.3663	8.325	10.8786	7.2871	16.3232	9.1312	4.3862	10.7964	6.8126	7.903	11.1072	6.0779	9.5695	9.2731	10.0948	3.1564	24.8834	4.7727	9.4829	6.0292	4.4972	41.6012	2.5819	10.8097	2.2269	0.5398	16.1515	22.4604	2.1345	5.1989
ZIC2	0.0781	0.0269	0.1123	0.6969	0.1545	2.5488	0.0792	0.0125	6.9758	0.0069	0	0.014	4.1581	2.1011	4.2298	1.7435	0.2835	1.0571	11.1483	0.0531	0.4745	13.1528	0.0262	0.3082	7.7443	1.1316	0.0296	0.227	5.8422	0.4719	1.6568	3.1692	0.5434	0.9793	2.9834	2.4857	2.8268	1.0237	0.7331	1.42	2.332	11.7266	0.0373	1.8535	3.2995	4.9496	2.037	2.8349	0.7002
LCP2	1.0109	2.4918	0.8516	3.898	1.0943	0.5039	0.6873	1.0779	0.3188	1.1934	2.0062	1.7166	6.6159	1.6069	1.8313	2.091	1.75	3.129	0.8998	2.7232	0.7534	2.5237	1.5341	3.8466	3.2824	3.1952	3.9787	4.7668	1.0936	6.3991	1.7579	2.0476	6.0048	3.8187	1.3936	1.0019	2.2499	0.8048	2.8831	0.7219	1.2796	1.2895	2.5587	2.4246	0.9723	0.678	2.102	4.8551	3.3279
TRIT1	1.1989	1.5154	1.7326	2.0485	1.8512	1.7697	1.2329	1.1447	1.9642	1.1633	1.4452	2.6152	2.6453	2.33	2.0304	1.6807	4.4579	1.1065	2.5178	2.1322	1.8458	2.486	1.7965	4.8711	4.0444	2.3753	2.5215	2.3187	2.0876	1.7539	2.1425	2.5017	3.4075	3.1771	2.1048	2.5407	1.551	2.0983	1.9226	2.6685	2.9681	3.2636	1.9312	1.7337	1.0745	3.3768	3.2375	2.7285	2.1076
GUCA2B	0.577	6.3627	32.392	0.8154	0	0.0652	74.1556	41.7813	1.0243	1.8724	0	0.0382	0.0943	0	0.1961	0	0	0.4697	0	0.3281	1.0297	0.7875	0	0.2351	0	0	0.2959	0	0.0229	0.1428	0	0.034	0.446	0.022	0	0	0.8573	1.0198	1.9524	0	0	0	0.0903	0.1851	0.0599	0	0.0222	10.3691	0.0654
HSPA5	60.8086	115.7451	100.1374	133.6887	73.5008	174.4428	181.1695	80.9528	156.1726	123.7927	76.9531	321.8287	216.6047	141.3895	257.5884	194.2668	118.8331	293.2238	243.5859	305.6591	267.4139	121.3868	288.714	289.689	196.6278	181.1495	272.7083	173.7018	187.1624	178.0776	220.0944	246.2343	162.3263	134.8652	198.2291	199.204	271.0141	175.7587	351.3851	171.8333	184.9116	173.5335	279.3513	247.4579	114.011	168.1968	183.8577	111.328	186.9297
WDR37	5.2577	6.1329	6.258	6.0619	3.2879	6.6563	5.8921	4.4301	4.7572	4.2143	5.1595	2.1113	3.9762	4.4191	4.7884	2.4058	4.7655	2.9664	3.0948	5.7164	6.3859	3.0995	2.3205	2.5848	6.3916	1.5862	5.4247	3.4056	2.3136	4.189	5.8473	3.0242	4.3452	4.0231	2.852	3.051	3.7463	2.7808	3.4878	3.9251	3.4306	3.2821	7.9051	3.2384	3.2886	4.8644	1.9464	2.9054	3.3738
POLR2B	11.7298	12.8909	12.4977	14.014	8.4496	23.3748	14.9077	8.148	16.9078	8.8807	15.2225	12.9568	21.8423	13.8654	15.1714	22.5761	27.7048	15.4291	20.8824	26.0538	12.997	17.0304	18.8853	13.8371	12.6907	13.3606	16.4415	15.1176	10.9423	11.277	24.9657	14.2204	19.609	19.8767	14.8374	10.3613	20.5196	14.5245	17.2089	13.9933	22.0215	38.5332	16.7903	31.8361	10.4502	64.0449	11.1601	8.4495	19.1001
FAM214A	5.5038	5.5731	5.6264	3.7639	6.1056	4.0055	4.6748	4.3414	4.5081	3.9752	4.4115	2.2876	2.693	9.8713	2.1487	2.2375	6.6184	2.57	4.2263	2.3226	3.4496	3.9312	3.18	3.9566	1.9672	1.8341	3.1774	5.6475	1.8088	4.4977	3.4313	1.5254	5.9854	4.0353	2.0036	3.527	2.3503	0.9157	2.128	1.8278	2.2144	1.6337	4.7388	5.1424	6.6662	3.3574	1.5759	2.9949	2.7031
TPR	10.6452	9.2479	9.1665	12.2047	6.348	14.5343	10.6991	5.2461	9.109	5.031	14.8788	13.4819	10.1849	14.655	22.4572	18.0861	17.609	13.052	14.3621	8.2389	23.7788	19.1798	12.7848	18.9931	11.0938	17.859	16.5798	17.4368	6.5443	18.2014	12.3403	13.6446	20.9876	13.3202	11.4603	13.9103	17.5798	15.6976	15.9096	15.9469	16.883	20.4481	18.8906	16.6903	15.345	6.7226	12.2867	7.6115	24.2842
XK	6.0165	11.2236	5.7645	6.5748	1.9072	8.7378	10.9101	8.1662	0.9913	8.4021	3.6397	0.7798	13.4897	2.143	1.8999	6.7548	0.1666	3.9598	0.2397	2.6765	9.2807	7.9616	5.3208	0.1999	3.2457	0.1188	5.702	4.5684	0.2377	6.3907	1.3444	0.4507	5.2302	19.1806	0.1825	1.1424	5.1314	17.938	9.6311	4.8694	0.3429	0.0456	10.2465	5.9289	0.7133	1.5523	0.1347	0.3203	5.6988
ANO2	0.39	0.3058	0.1772	0.3394	0.1121	0.663	0.2812	0.1647	0.0383	0.1519	0.4383	0.0829	0.2025	0.1547	0.1633	0.1766	0.1288	0.0487	0.0525	0.2385	0.1035	0.2151	0.1163	0.5934	0.0788	0.1162	0.2	0.1453	0.0862	0.1793	0.0679	0.0345	0.0979	0.1384	0.0527	0.0684	0.3896	0.0524	0.2428	0.1909	0.2115	0.2856	0.3707	0.1211	0.0945	0.2936	0.0236	0.0801	0.2168
C12orf4	2.1795	2.054	2.4414	3.3299	1.8622	2.6475	3.3412	1.4243	2.881	1.3942	3.8935	4.6982	3.2789	3.961	5.7483	2.5986	2.4411	2.9441	2.2875	1.9948	3.7781	3.8	3.0546	3.7711	5.0204	3.9397	4.0351	4.8506	2.2386	3.871	2.1193	4.3031	3.2474	3.5147	4.1625	2.3336	3.479	3.4331	3.3727	2.6147	4.0421	3.0347	4.8395	2.6994	9.4766	4.0747	5.313	2.8093	3.7792
ARHGAP6	2.894	1.3761	0.6062	1.6023	0.2937	0.149	1.8188	0.5073	0.3972	0.6816	5.4198	0.2489	0.2177	0.171	0.1498	0.6899	0.2844	0.2895	0.2051	0.3408	0.2598	0.949	0.4006	0.3239	0.5683	0.1647	2.3949	1.9175	0.0575	2.0369	1.5671	0.1178	0.8592	0.2306	0.0882	0.2263	0.6896	4.5654	0.882	0.3155	0.0875	0.1384	0.3972	1.8351	0.0841	0.1804	0.1673	1.0856	0.8304
GOPC	6.536	7.3741	7.2139	10.5174	4.3477	10.8943	7.37	5.119	6.8348	4.9704	8.8064	10.888	9.8245	10.8561	18.7903	11.9141	8.5218	5.889	13.7963	13.5759	9.4321	8.9449	8.045	22.6445	20.6131	16.0453	13.5884	15.4377	8.6766	8.3841	10.6734	15.1313	8.6306	8.1556	5.1658	12.3417	9.6791	8.7897	8.3158	8.4561	6.7825	11.2389	7.7597	10.7127	18.6631	4.252	11.4573	16.2268	11.4595
ROS1	0.0144	0.0578	0.0623	0.17	0.0039	0.0118	0.0366	0.0162	0.0224	0.0509	0.0012	0.1802	0.0016	5.115	0.3281	0.2231	0.1113	0.0059	0.0656	0.3055	2.5543	0.3623	0.1955	8.081	0.1267	0.1207	0.6158	0.077	0.4119	0.0517	0.0205	1.2861	1.4214	0.0554	0.7983	0.3253	0.0297	0.0221	0.1708	0.0319	0.2661	0.0777	0.0292	0.0056	10.2638	0.1242	0.1297	0.1539	0.037
USP28	4.5707	4.4345	5.8818	7.3677	3.4692	5.9317	5.8084	3.5913	5.0284	2.982	4.9871	7.3112	7.8009	5.9446	8.8868	6.495	9.8215	3.5273	13.3433	3.5058	5.6108	7.2195	7.5256	13.7391	2.4318	5.6887	6.9823	4.5357	4.4941	11.5986	3.7211	3.3571	9.3779	10.3036	7.8178	3.1451	4.3246	8.5382	7.2449	5.2092	6.8302	7.3973	6.3772	5.581	3.8068	14.814	3.7991	3.8245	5.9452
TSPAN17	2.8984	5.1008	3.8482	6.9529	5.7202	4.756	8.1016	3.4446	9.2341	3.9512	2.9015	7.0186	6.9634	4.0933	3.4265	9.3736	5.0128	4.2752	3.9537	9.8506	5.8367	16.3114	7.5532	5.7094	6.13	9.3299	8.6633	4.5993	4.3269	5.7588	6.0664	17.4899	10.8195	16.0964	7.7947	5.3631	5.4512	9.107	7.301	13.5461	9.9343	5.5331	12.2452	4.5629	6.2146	9.1113	8.7258	2.0952	4.6721
NOP16	3.1811	2.0265	2.226	5.3654	4.6402	2.3271	4.2975	2.2987	12.2052	1.6799	3.7142	6.7924	8.5695	4.9819	4.1351	5.997	6.6385	6.2278	4.2425	14.8131	7.5464	5.1726	5.2662	11.453	8.8692	3.9253	15.3508	2.508	7.2184	2.7843	5.5867	7.7829	4.9954	9.3773	11.5596	4.3325	4.7626	8.8113	3.0223	18.6279	7.4383	4.7138	5.9278	4.1089	8.0582	10.4997	6.6446	10.0325	6.5254
RRM2B	6.972	6.8133	6.3051	4.2561	3.7161	2.853	8.0143	5.1091	2.7061	4.1368	8.8181	8.3463	11.9301	8.3091	7.5299	4.3894	8.0443	18.7447	12.4277	7.1246	4.6125	14.6242	5.1912	8.3936	4.6191	6.8934	6.2831	11.2787	4.9674	6.6695	9.996	10.3545	11.3521	9.9254	4.6394	8.6982	10.3563	4.733	6.5092	3.0593	3.236	4.6772	7.7317	7.759	8.8778	10.2908	16.392	6.638	3.6699
MRPS10	12.596	13.915	13.1231	19.0619	23.3193	23.2529	13.9985	11.35	30.0111	10.8999	13.3557	22.5569	29.1824	34.1226	46.6693	141.1881	28.1066	29.7838	17.8073	32.9772	23.3373	19.3893	37.8194	23.9235	29.5341	32.9916	29.4433	28.9006	12.6534	20.3733	39.7259	14.2299	18.7753	20.5601	34.1103	35.1744	111.6484	23.5644	20.8194	34.1868	28.3681	28.8537	85.2125	23.1061	26.2999	51.8505	28.3324	41.7529	59.767
VPS13D	8.1569	7.3388	6.8799	6.4841	11.1443	10.2948	8.3162	4.3963	9.2144	4.4021	9.3651	4.6323	5.1916	9.4478	2.4957	3.5041	6.2863	4.0331	4.563	7.3079	5.4231	5.0422	3.8806	6.4691	3.9408	5.7569	3.1485	7.6307	2.9934	6.3637	10.5919	5.6937	12.365	6.737	5.6042	6.9046	7.4695	3.3362	3.9936	3.5834	5.5894	3.5774	5.954	7.1145	4.5875	9.2939	4.2292	14.7044	4.3676
CELF2	16.0344	4.6429	3.0611	2.0405	1.9542	0.318	2.3317	1.5162	2.0124	1.7183	21.2893	1.948	2.6129	1.9306	0.8172	0.5395	4.0533	1.8471	0.722	2.3456	0.2336	1.3445	0.3043	2.0748	0.9027	1.772	1.3718	4.906	0.5211	7.5024	0.4744	0.9629	4.9791	0.7337	0.4382	0.5985	0.6557	0.2877	2.5438	0.0476	0.4522	7.2406	1.1666	2.3056	0.6263	0.3473	1.0671	1.2305	1.5767
FAM120A	27.5762	36.8474	26.0853	57.9466	24.4715	86.2891	56.6119	25.3628	30.8357	22.8806	34.1319	36.812	78.306	40.4194	60.3354	108.7228	32.1226	66.108	52.7676	68.3665	74.8749	88.6467	90.5571	37.9951	62.6883	77.1197	40.2756	48.113	45.4513	53.559	61.5029	61.0299	45.3289	42.8092	42.7903	50.9481	74.4726	54.4917	63.2916	63.4886	72.5824	27.0173	100.4964	86.9088	24.3811	42.7729	36.7199	32.8711	63.7976
R3HDM1	3.4606	3.1527	3.2278	7.2424	2.6985	9.0556	3.6973	2.5249	3.9317	2.2911	3.8513	6.9537	7.7936	5.0082	7.5897	9.049	6.3676	2.9865	8.8539	7.5418	5.7776	7.1068	7.9563	12.5217	8.5764	7.8195	7.9398	5.1282	3.5166	8.0619	4.9709	5.04	8.9425	6.1865	6.1333	8.5148	7.1603	11.4924	6.1103	5.6996	8.0551	12.0232	7.3359	9.0245	4.8579	5.8087	7.8031	4.8091	7.2316
ADAMTS6	1.3022	0.3722	0.1314	0.577	0.0348	0.0644	0.071	0.0192	0.0303	0.0845	1.7366	0.6851	0.1878	0.1969	0.5306	0.2673	0.5807	0.1006	0.1874	0.4287	0.1941	0.4491	0.2346	0.8738	0.24	0.9568	1.3524	1.3079	0.1565	0.4179	0.2282	0.2375	0.9092	0.2534	0.0398	0.4011	0.3177	1.8392	0.6175	0.2788	0.2816	0.1653	0.121	0.3886	0.2521	0.3745	0.3928	0.297	0.3181
VAMP3	26.5523	22.6673	20.5421	49.4092	39.6009	32.7958	24.3326	18.7917	43.1629	15.981	42.2486	52.8704	46.9875	62.5056	27.6426	42.2787	36.5753	50.1843	30.6931	54.628	42.7471	28.1559	33.1469	53.1956	38.7687	45.0145	25.269	40.3467	39.0071	40.8039	61.2584	38.0418	65.3232	45.1876	49.6398	76.8546	38.8583	32.19	49.8747	39.4904	40.5033	31.5078	36.1267	43.1659	29.5161	51.4729	49.4011	39.7539	37.9001
UTS2	0.0921	0.0099	0	0.2747	0.0098	0	0.0121	0.023	0	0.0126	0	0.7458	1.2624	0.1157	0.1486	0.052	0.1261	0.0938	0.0339	0.091	0.0071	0.2426	0.1169	2.975	0.0157	0.3554	0.145	0.0694	0.1079	0.1203	1.1442	0.1318	0.2459	0.0297	0.0063	3.7481	0.034	0.0731	0.0299	0.0999	0.026	0.0752	0.0076	0.0554	0.0605	0.3112	0.2467	0.0107	0.044
TNFRSF9	0.052	0.1617	0.1216	1.4166	0.1765	0.0744	0.1333	0.1718	0.0471	0.1281	0.0519	0.7802	1.2882	0.3721	0.8318	0.1885	1.043	1.1856	0.2621	0.255	0.0919	0.3294	0.0601	2.4707	0.3943	1.193	1.3883	0.907	0.3132	1.1177	0.2713	0.4963	1.2565	0.417	0.6981	0.4606	0.2668	0.4208	0.8689	0.1057	0.3037	0.7666	0.4658	0.2873	0.2164	0.2085	0.3987	0.3033	0.7582
EPN3	13.6101	29.9178	35.1912	11.5109	23.996	9.7746	39.1456	37.8984	18.1264	27.6715	0.0664	5.7526	9.1077	13.5614	2.811	32.7594	9.8661	1.4699	1.8952	1.1675	8.5326	10.1409	23.3266	3.3691	10.1003	6.3634	3.9938	6.692	8.1043	10.1397	6.7883	7.2727	10.3222	20.04	15.9505	15.0578	13.3726	10.8584	9.364	8.2202	15.6523	1.8416	9.1261	9.7993	18.7472	18.2698	8.126	5.6917	9.173
RCN1	3.6015	4.5621	3.5751	12.9351	1.4736	7.0135	3.2431	2.7087	4.0208	2.0889	6.7027	7.0891	18.9178	4.4086	31.4164	17.3295	7.0401	10.563	21.4163	10.5593	5.9889	10.5182	4.2841	8.6127	26.9855	11.0225	21.6367	13.9806	13.37	14.132	1.284	6.8246	12.4419	17.2107	4.7916	2.9254	14.3962	20.5076	16.1531	10.1562	3.5391	30.0988	6.9202	13.0277	4.3235	7.1163	9.3093	17.2625	5.7545
RFC2	5.3513	6.6082	6.6765	4.8085	7.8004	4.321	8.2877	5.7675	9.1976	7.6725	6.0792	27.6969	16.0896	17.0208	33.2715	13.1403	24.5353	7.4606	18.6563	8.0189	6.5217	11.4946	25.9173	30.8684	40.9184	12.8537	11.8665	9.7504	17.1992	8.0497	2.6135	23.4675	8.5287	16.1077	13.524	16.3695	3.8343	11.5345	17.6084	25.5511	30.8574	19.3932	10.6412	13.189	4.637	19.1985	14.8099	8.2625	9.2041
CLPTM1L	11.3888	18.981	15.286	14.1386	8.0877	11.8607	14.4873	14.9323	12.0978	22.6771	8.6754	15.2777	22.0148	15.1935	52.8114	15.0281	22.8844	10.4697	23.6293	30.7604	9.561	20.2998	29.7607	10.0932	15.908	29.6716	25.7118	14.3741	16.7678	27.9228	20.5554	26.7174	28.6739	29.2661	11.992	13.3349	15.0147	36.1819	19.654	30.9407	25.1817	29.5067	15.9322	21.2699	8.4665	23.951	20.4787	6.6295	26.465
NEDD4L	4.4298	7.6083	8.6601	2.6985	0.7949	7.8439	7.0842	6.199	2.9903	7.0653	2.7338	1.3041	3.51	1.3966	5.085	5.9842	3.5896	1.9987	7.2594	2.227	8.0761	5.9332	2.1526	1.4722	2.225	1.5107	8.3197	1.0965	1.4706	4.1128	1.2556	0.7529	3.6846	3.3903	9.2408	0.95	9.192	2.2174	1.9881	1.353	1.7115	4.3049	2.4772	1.7788	1.6305	2.7239	1.1008	3.4077	3.6428
FOXP3	0.107	0.4189	0.4136	1.9152	1.0507	0.2169	0.0633	0.1936	0.1681	0.1832	0.0868	2.1218	1.5684	1.2275	0.3118	0.2933	1.0806	2.4581	1.6073	0.865	0.6499	2.1535	0.3596	3.1613	0.6614	1.9853	7.4964	2.8758	0.8687	2.9628	1.1015	1.5279	2.7537	1.7171	0.3686	0.5622	0.352	0.4926	2.5417	0.2128	0.5144	1.4747	1.2552	0.8532	0.1759	0.87	0.7905	0.8305	2.4313
HEXB	8.8225	13.0839	9.065	20.6544	4.131	22.3603	12.5331	7.9034	8.5756	9.3901	15.3987	11.8477	34.7296	6.9141	8.862	35.0516	11.544	16.731	8.0821	17.8371	12.9285	21.9591	22.9437	11.0936	13.5798	12.7784	16.9648	18.0636	7.9574	13.545	18.2447	13.6708	16.94	23.8903	15.0954	11.1517	27.335	37.2564	23.1042	17.2114	11.6369	7.9955	16.3398	13.9994	11.8355	18.6875	23.4688	7.5084	13.8299
NEXMIF	2.0205	0.6617	0.6479	0.0372	0.1065	0.0053	0.3361	0.4709	0.1148	0.6416	2.2248	0.014	0.0115	0.1647	0.0192	0.0011	0.0458	0.0043	0.0296	0.0038	0.0031	0.0165	0.003	0.1973	0.0068	0.01	0.0053	0.1079	0.0146	0.1503	0.001	0.0225	0.1449	0.0097	9e-04	0.0047	8e-04	0.0042	0.0565	0.0036	0.0101	0.0055	0	0.0111	0.0098	0.0471	0.0076	0.0016	0.0064
JKAMP	3.7404	6.2046	6.0149	5.7353	3.6666	9.9977	6.8927	4.6553	7.5469	4.1545	4.9358	11.3242	11.2443	7.2528	7.1368	6.4403	6.3767	5.2606	9.544	9.2101	7.8931	10.3351	7.1109	8.388	16.5554	11.73	5.4003	9.5856	7.4681	7.1353	8.308	14.6791	11.6311	9.3961	6.6987	12.5641	9.5134	9.2128	7.6192	7.1403	7.6775	5.8856	9.8829	6.2126	7.9052	10.9712	11.5455	5.0546	7.8344
DKK3	4.4333	4.7037	3.1473	0.7272	1.2854	0.6475	2.2895	2.0587	1.2851	4.5831	7.1648	11.5118	2.3535	3.0581	1.9214	11.2232	5.7525	2.6209	20.2954	2.052	5.0123	7.2454	4.2631	4.0809	2.1366	20.1769	7.1487	10.031	5.3225	4.6695	5.5166	10.0595	6.0476	3.1119	4.7157	3.432	3.105	2.89	2.5027	2.2355	7.1266	3.9734	3.5655	1.9339	0.5901	1.9304	8.0255	1.7324	3.0415
ARHGEF5	1.2486	4.1368	2.8432	3.6985	4.7418	3.0654	2.8809	2.6309	10.613	2.8885	0.8132	3.5369	4.5045	5.2659	4.4276	5.9293	3.8763	12.8182	6.741	9.627	7.276	6.4169	7.0649	9.308	9.2062	5.4958	5.66	3.2947	6.3604	2.7156	3.3072	7.6823	4.285	2.5058	11.5047	5.9862	6.5319	4.1604	3.5992	0.0462	9.4316	1.9468	3.9361	4.3248	7.142	4.3053	2.6931	3.6401	6.6721
NFE2L3	1.6711	2.7575	3.6335	8.1266	1.3034	22.739	3.0072	2.365	0.589	2.2865	0.8168	1.7816	17.5468	3.364	22.9034	8.1035	12.8959	28.3848	11.1485	2.1428	2.9469	13.2937	0.5215	5.3357	50.0157	4.6274	23.2529	18.3682	1.9557	10.3404	12.9156	6.047	9.9825	73.6322	0.6449	2.6532	13.9635	22.6227	16.1439	6.1222	5.2369	36.2006	6.7261	14.9074	23.4616	7.1608	1.8347	6.0145	13.9004
MCUR1	3.0679	4.2893	3.585	7.9435	7.7522	9.9577	4.5415	3.0916	10.4742	3.2936	3.509	6.593	7.1776	8.094	10.7862	16.0752	7.4258	10.1129	6.7359	3.8259	4.3337	4.703	12.5138	9.7477	9.661	11.1763	11.7236	7.6034	5.8722	9.8856	11.0915	7.5318	7.1847	5.427	6.2117	8.1963	12.7863	12.8759	11.9615	12.4886	9.2188	14.4505	11.8355	4.6688	8.9531	12.7036	6.2315	16.4231	7.6693
LIMA1	10.0531	21.3294	12.7396	86.4657	7.8382	28.4234	34.2078	15.2394	19.8462	9.8859	14.0458	64.5376	49.8923	27.0097	15.681	29.2829	13.2695	57.3682	27.2645	16.8843	54.8576	71.759	29.3841	16.3074	19.5272	43.2156	27.281	34.9862	31.4773	20.1182	40.2704	35.7888	33.8945	38.1601	68.7824	66.4626	37.0517	39.3405	32.4079	31.6541	16.5134	26.4654	53.8594	61.1084	27.6784	11.073	45.5256	17.5592	30.3126
LAMC3	0.1949	0.4517	0.3532	0.9557	0.2588	0.668	0.3085	0.6292	0.1228	0.2707	0.2802	3.9812	1.0367	1.8452	2.5637	4.2343	0.8758	0.5583	1.5899	1.2062	2.0533	2.4189	3.4535	1.0823	0.7968	7.3003	1.3321	2.4563	0.8456	0.4374	2.3359	0.501	0.8219	2.2892	2.8463	0.4749	2.1024	0.563	1.7189	0.359	1.015	0.3639	2.8044	1.0948	0.0931	1.2431	0.3284	0.47	2.6108
PTGER3	9.3856	10.1805	19.8575	0.0493	0.1507	0.0367	29.9205	17.3825	0.2253	12.5991	2.5691	0.7213	0.1091	0.3237	0.1319	0.0882	1.1257	0.2079	0.1587	0.1183	0.025	0.2872	0.1507	0.6787	0.1152	1.259	1.5635	1.479	0.6327	0.8891	0.0239	0.7779	1.8114	0.0772	0.0719	0.2948	0.1725	0.0149	0.3165	0.0139	0.0355	0.2444	0.0141	0.1968	1.3895	0.2035	0.4888	0.0958	0.0627
TNIP3	0.0832	0.1795	0.0851	0.5799	0.0655	0.07	0.029	0.033	0.0213	0.1629	0.0522	0.4028	0.8202	0.2397	0.6832	0.0461	0.1395	0.5633	1.1415	0.6965	0.0779	0.319	0.0395	1.2497	0.1051	0.9483	0.637	0.2822	0.4902	0.7938	0.0745	0.0932	0.6794	0.5789	0.7979	0.0586	0.3385	0.1049	0.2526	0.0438	4.5703	1.578	0.5494	0.487	0.4633	0.2387	0.1394	0.3033	0.8216
HERPUD1	28.7258	51.6466	48.6031	20.9256	10.9033	22.1527	47.2009	57.7976	15.9709	60.5675	12.8346	37.2583	26.2687	11.1134	12.0524	19.6241	27.0945	11.1687	17.9139	29.8854	29.0047	24.4159	21.6371	59.2362	13.0283	12.9778	16.5024	31.5551	9.7726	42.5296	21.0851	9.7368	38.4323	8.135	21.4689	7.4767	34.8272	11.7978	39.599	41.2681	9.4229	12.4396	29.636	28.6958	11.8471	18.4084	8.8836	23.0889	25.3382
HOMER3	0.8041	0.973	0.9913	0.3871	0.6197	0.6558	0.9263	0.8789	5.7328	0.8196	1.3645	7.809	0.5699	1.204	3.4004	1.4973	9.9229	1.2036	6.6044	0.62	0.1669	2.0056	0.6917	4.5697	14.4304	6.1127	1.6996	3.059	9.2713	1.7267	0.5924	8.0962	1.4241	1.922	4.3374	16.8332	1.0829	1.0991	1.1696	0.6499	6.0804	6.0582	0.4663	0.4573	7.9729	8.2775	7.3089	1.1037	0.5924
RAD51	0.2082	0.3101	0.6208	3.5795	0.6934	2.7063	2.3373	0.2004	1.016	0.242	0.2941	2.9792	7.0253	1.9232	8.1655	7.2025	9.5442	2.1872	5.2744	1.3531	3.6713	2.4634	11.665	6.7147	6.0524	2.4869	4.151	1.5942	3.925	2.1303	6.6761	6.8817	1.8979	4.2048	3.9092	4.9208	1.6	4.5851	5.0461	5.2124	7.4229	10.9741	5.6918	2.4847	2.2527	6.0264	2.1383	3.0431	4.2853
POLQ	0.0723	0.2227	0.435	1.7505	0.8668	1.1638	1.9531	0.0812	0.5084	0.0699	0.1263	2.3432	2.5521	1.9481	4.4435	2.969	4.9281	2.1199	4.2152	1.6028	2.7924	2.9464	3.9094	6.2239	4.6542	2.2987	6.2094	1.4341	2.1518	1.6396	1.347	3.0515	2.2448	4.2572	1.2947	2.0663	1.0681	3.9712	2.9156	2.722	6.8341	4.9853	2.3028	4.0864	0.8974	3.7674	3.2459	2.1259	2.1635
PIK3CB	5.1702	5.3959	4.8019	11.6486	5.282	13.2654	5.9864	3.8385	4.8384	4.9068	4.668	7.1631	13.5545	6.2665	9.2931	11.2907	6.7617	24.2908	8.4112	8.896	13.5349	15.5891	10.7767	7.5325	16.6421	7.162	6.8932	11.8294	3.2003	13.0397	4.9435	5.961	15.2946	9.6342	4.0992	5.5895	16.0095	11.0678	9.7048	8.8343	7.6274	10.1072	9.3949	6.1282	4.8748	28.7311	7.1761	13.5639	8.9159
CYBA	6.2254	19.8224	6.8352	59.9615	11.7242	46.8689	7.2615	9.2713	8.8342	10.9581	11.8443	33.8617	66.5948	11.1054	84.567	86.2356	14.8474	37.9085	26.8929	97.7216	48.4509	63.1026	58.3874	25.9748	104.1273	10.2314	47.1539	43.3061	43.7608	55.2513	23.7496	10.6578	49.0768	56.8114	22.6915	10.4824	23.0743	38.7516	113.1506	129.2699	15.5385	8.1243	56.6071	62.9754	15.1168	29.3813	32.9957	44.779	64.0232
THOC3	0.7446	0.8935	1.5435	4.1461	5.8948	1.3203	2.027	2.0009	8.1239	0.6624	1.0908	5.5385	5.3119	2.83	2.3522	3.2491	9.4928	2.4401	2.196	1.9738	4.2654	7.7588	3.5674	7.4155	6.0445	5.9352	4.3947	1.7142	7.6082	2.1216	4.5476	14.4125	3.9621	6.5893	4.6135	2.7936	2.4521	7.6526	3.4916	4.6737	10.8066	4.0023	4.9313	2.9347	1.8814	12.6982	2.3939	4.8498	1.7403
MPHOSPH9	1.5524	1.528	1.4799	2.4493	0.8029	1.2099	1.9195	0.8097	0.8057	0.8122	1.3305	2.1123	3.4704	2.0985	6.2959	2.2797	3.8481	2.2647	3.5844	1.3688	3.1043	3.9094	3.2245	5.2753	4.0233	4.11	3.0997	2.7155	1.4215	3.1406	1.2335	2.932	2.5954	2.8025	1.063	2.253	2.4762	2.7815	2.7206	2.9709	2.196	4.7469	2.3509	2.6505	0.6286	3.2183	1.1382	2.2386	2.6763
SIKE1	5.6705	5.8322	6.4195	7.7512	3.8331	5.1255	7.0283	3.9356	5.7222	3.4538	8.2789	6.2022	5.7506	9.5681	13.2195	6.2661	13.8861	6.3086	12.4335	13.2368	9.0105	5.4648	5.0871	14.1983	6.5989	8.1071	18.1227	10.559	3.5823	11.7762	6.9473	4.6535	7.3543	7.0499	6.5784	10.2815	10.103	7.8066	6.7054	11.669	6.8069	14.6871	6.5141	6.7576	11.6543	9.9686	7.5409	4.7833	7.9863
RRP12	3.9789	3.0233	2.7527	5.3644	3.6353	5.6899	3.7954	2.6762	6.0415	3.2433	2.9633	5.8134	9.0162	6.2117	10.3956	10.7154	6.3422	6.3392	6.8048	7.2914	11.6499	5.4305	9.6689	11.3813	9.3415	6.8307	6.9619	6.0053	5.0289	6.1524	5.9866	5.815	3.6983	8.7244	8.9133	4.097	5.8056	6.2476	5.675	6.552	5.4977	11.8155	6.5421	7.5268	6.2634	5.5493	6.8738	6.0485	12.6523
FNIP2	9.0424	9.8928	6.5808	6.9814	1.8371	9.9287	10.5738	5.3561	4.3036	6.1114	8.3626	3.2902	4.1665	4.4394	0.8494	5.8588	3.8772	5.6796	2.1899	3.3714	12.4215	6.7675	7.3471	4.7968	2.7715	2.7204	4.7016	5.0792	0.6971	5.06	3.07	2.5454	6.6169	8.1875	1.2875	3.2475	20.5953	5.7512	4.5054	9.0769	1.4073	3.5625	5.798	9.2402	8.5939	1.4988	4.6517	4.8488	5.2888
MSMO1	5.0747	7.5572	8.1142	10.1353	29.0437	93.4493	12.3476	12.0267	57.2042	6.5349	4.9911	12.3973	29.3241	49.5963	10.6154	12.3009	14.7252	45.9094	28.4704	83.121	25.146	18.213	15.026	28.8305	16.3026	25.3471	24.79	14.6815	23.7649	7.6922	8.0322	56.1388	40.7442	16.7962	9.4276	50.1246	27.949	26.771	29.1185	23.8329	69.5671	34.8973	12.6779	40.8161	25.0831	8.2528	38.7723	13.507	11.8108
FOXN3	22.0423	18.0212	9.8995	10.1468	8.3361	24.4191	11.8152	8.3131	7.1997	13.8622	20.3166	9.1934	7.1023	11.7059	5.4817	10.8235	5.7313	3.0746	8.1091	7.1158	6.3591	8.7522	4.5583	5.6097	2.0823	7.7661	6.0765	8.6874	4.3347	10.0121	3.8365	15.3674	13.3206	5.5325	4.556	9.4918	5.4924	4.6563	6.9136	2.9881	4.6071	5.8117	4.9976	4.2679	6.273	7.8092	5.9327	4.0531	6.5804
MRTO4	7.2413	7.393	7.1157	16.3123	7.5361	15.7108	10.5583	6.1173	21.2138	7.0528	6.3475	21.7034	23.6643	16.4867	30.6804	17.136	26.6636	10.0257	19.1489	20.3034	17.6443	11.0703	15.2419	31.0107	21.6216	15.8864	19.1821	10.2118	21.8354	13.752	29.3377	14.3438	13.8161	18.8611	23.6774	23.5818	14.5422	23.1289	14.5327	37.3667	14.022	38.2199	17.9401	20.8837	9.0084	19.6948	19.5284	16.3679	18.8023
USE1	3.6446	4.473	4.3245	4.9253	4.0303	4.6155	3.8135	3.8388	3.3904	4.6893	2.7772	11.4286	2.8049	3.3611	3.3007	3.5311	4.749	3.2242	7.6013	2.2105	3.3678	6.0154	6.8667	8.5434	6.5027	2.8743	6.95	2.77	11.1579	4.7132	4.9138	4.0186	3.5359	4.4963	4.1499	6.5091	6.8619	5.5418	8.3051	8.2948	6.2352	5.2415	3.8713	4.0819	4.7383	3.5046	2.845	7.0313	5.2306
MCF2L2	0.0696	0.0491	0.0637	0.2874	0.081	0.0427	0.0243	0.019	0.0495	0.0264	0.0426	0.1205	0.0747	0.1391	0.3858	0.0531	0.1786	0.2115	0.094	0.1014	0.0592	0.1183	0.0551	0.7277	0.0431	0.1582	0.1051	0.1489	0.0719	0.1027	0.0549	0.1533	0.1155	0.2	0.2173	0.2221	0.0814	0.0299	0.0391	0.0305	0.1528	0.1459	0.0829	0.0628	0.1513	0.1684	0.1955	0.0806	0.1133
NRIP2	2.2881	2.6559	2.1007	2.2089	0.735	1.6182	1.2576	1.1713	0.5319	1.905	1.956	0.6596	0.8448	0.5061	0.6997	1.2108	0.7583	0.4928	1.4127	0.816	0.4375	2.637	0.6265	1.2037	0.9755	0.5522	1.755	2.2205	0.6335	1.972	0.8671	0.5111	1.9059	1.391	0.2546	0.2302	0.9417	1.4344	1.2318	0.6842	0.7853	1.4914	1.1584	0.4413	0.5229	0.4791	0.7478	1.2327	1.7167
LAMA3	2.1296	5.5558	3.3117	17.2401	2.6857	4.8089	14.9092	3.8136	13.7347	2.245	3.4079	40.2724	20.7772	9.9922	51.0369	15.2701	11.5265	82.8623	9.5987	11.6196	34.8343	4.7147	4.1688	10.5107	10.1484	91.1901	6.0652	18.3294	15.1943	11.3637	4.8884	91.2531	14.9881	5.5798	22.6289	80.0471	27.1826	20.1707	6.5719	65.3193	12.6858	3.2085	11.5653	23.1107	2.8814	8.4382	26.5202	6.0773	14.993
KCNQ1	35.2845	60.8431	140.4788	23.8536	0.4957	8.1559	90.7053	136.6965	0.4109	66.0335	1.6138	0.952	43.7011	0.4504	2.1671	24.6816	0.812	17.5	3.3803	61.324	9.0029	20.6934	35.6078	0.8535	1.293	0.7411	3.9291	1.853	1.6225	11.9922	3.5458	1.8756	7.369	29.6817	0.7514	1.0625	4.4126	1.9154	28.3447	0.6484	3.6054	0.6978	5.4526	39.9277	0.5812	1.8881	1.8741	2.9865	6.3463
TRAPPC3	5.6482	6.7436	6.7804	9.4812	9.3772	9.5586	7.0852	7.1083	11.1638	5.8807	6.6428	10.6522	10.4696	10.6151	13.4277	12.0938	9.7677	9.0291	9.4203	13.1406	9.1879	8.1844	10.0111	14.0717	7.3396	9.4366	9.1984	7.3722	27.5499	11.3478	9.3518	8.3503	7.9502	12.1284	12.6959	14.2496	9.4102	9.8205	10.2582	13.0425	14.6932	17.8487	8.1325	11.3772	10.0097	11.8967	13.0425	9.7746	9.7819
THRAP3	29.4003	26.9515	22.3549	29.0086	18.2623	42.6752	23.5556	16.2929	27.5589	19.2496	37.1138	40.1363	41.9338	33.9633	36.3368	27.6103	38.2336	23.3149	34.246	34.0957	31.3268	26.1908	30.2964	44.6082	22.1677	32.4267	29.5967	32.5862	26.3568	32.5477	26.6997	29.7729	31.6547	32.9204	29.9355	25.8883	23.655	27.3404	26.0662	37.7979	37.1256	48.343	31.9279	42.2682	24.2406	29.4027	27.1051	17.1924	37.1274
LY75	0.3562	1.2812	1.2264	5.4644	0.4339	2.5158	1.0233	0.9125	1.0313	0.6294	0.3489	0.961	6.2567	2.0868	1.4275	3.5007	1.4829	1.9677	0.2402	6.892	5.6914	3.7291	4.7032	4.0818	7.4596	1.1834	5.0536	4.6593	0.328	4.1341	2.6582	2.9435	2.9983	4.515	0.0297	0.4742	7.1918	3.2357	4.7747	3.9988	0.3287	1.9429	4.4597	7.1752	1.5288	0.1874	0.6028	3.9307	3.7255
SDCCAG8	2.4339	3.2551	3.7526	3.2365	1.9533	4.1582	2.8807	3.0586	2.1228	2.8863	3.173	3.6615	3.708	3.5493	5.1389	6.8908	3.8879	2.3379	5.456	6.8415	2.655	3.3178	2.1316	4.9858	4.1508	3.2231	5.4284	3.3006	4.7653	4.1662	4.5675	2.5232	5.0443	2.2044	3.1293	4.165	4.8504	4.0293	3.1396	4.8752	2.7492	3.8645	3.1451	5.4407	2.838	2.4334	6.0204	2.5786	4.2921
PTPRN	1.9329	1.681	1.0777	0.0454	0.0107	0.0016	0.6333	0.6885	0.0364	1.4267	0.3833	1.2428	0.109	0.0504	4.0556	0.0065	0.3023	0.0089	0.0384	0	0.0185	0.1107	0.015	0.1923	0.0154	0.6155	0.0395	0.0968	0.3544	0.0157	0.0044	0.1373	0.1875	0.0259	0.1562	0.0661	0.0025	0.0111	0.621	0.0036	0.017	0.2007	0.0033	0.0211	0.0718	0.0509	0.2737	0.007	0.0032
FOXC1	4.4811	2.2677	3.5249	2.5243	4.7393	1.1169	2.502	1.4068	8.0368	1.0051	5.388	4.3907	2.8878	6.6611	5.252	1.5203	9.5115	8.887	85.283	12.043	2.32	1.5218	2.8291	11.9769	36.1441	4.9851	1.6029	14.0595	10.5327	12.9831	13.3376	6.979	10.0712	2.4735	8.6581	6.6155	4.7413	2.9053	7.0517	2.7318	6.2086	79.1787	10.3347	5.5783	14.572	5.7489	7.3933	5.4091	9.9277
RELT	0.4329	0.3406	0.1683	0.4419	0.864	0.2227	0.386	0.1165	0.9999	0.1097	0.4248	1.6714	2.0293	0.5475	0.6317	1.9188	1.9847	1.8595	1.3656	0.6726	0.4452	1.0192	0.817	2.1046	2.5983	1.5504	0.8823	1.2735	1.6416	4.4962	0.6357	1.2668	2.4462	1.8205	1.0626	1.9986	0.8747	0.9934	1.0685	0.3305	0.9231	1.2422	0.6415	1.1964	1.1911	0.8661	0.9705	0.8659	3.2594
NOP58	7.6422	7.9192	7.2633	20.7806	5.5568	13.5841	9.1181	5.4679	12.1545	7.2885	8.2549	21.655	24.7574	15.5273	28.7678	19.9999	23.3238	22.1557	20.9092	22.1526	23.5719	16.6251	18.0297	38.5699	20.7194	16.3465	30.6157	20.0809	8.3229	13.8186	21.2687	17.8938	17.7575	20.3691	19.8501	24.6671	12.7454	27.9516	12.1315	20.7382	18.4715	20.1804	11.6646	20.192	16.0072	19.2418	25.3577	22.7668	29.1608
SZRD1	15.2258	10.4086	10.3412	22.6995	13.9713	18.8489	12.3344	8.2933	19.7337	7.5601	21.1107	23.9754	21.9564	21.1668	14.9637	20.011	22.1228	13.9675	23.8348	23.8565	17.3828	15.2099	18.2381	25.6159	30.4568	20.1791	16.2594	16.7858	22.8834	17.2534	31.719	17.7982	20.1617	19.6842	21.1284	33.4836	15.6683	22.3137	17.3697	21.9887	19.5991	36.8088	16.9383	24.9699	6.5598	21.9154	21.7248	22.7004	19.0591
CUL1	14.7474	11.7853	11.2161	10.2301	9.0252	7.554	13.0674	10.211	15.6933	9.2064	17.0874	12.9887	13.4707	17.475	20.9694	19.1395	18.2861	23.1895	22.8912	12.0721	14.2981	21.3516	15.4404	34.9127	35.2764	16.7134	15.9796	18.9582	16.8067	13.1159	9.1107	25.2805	11.6785	11.2871	15.354	24.6298	14.3075	19.0297	15.9908	7.5347	19.9103	11.9388	16.4281	13.26	14.1241	16.7769	12.5157	13.52	15.5282
FAM114A2	3.4139	3.915	3.2027	2.148	2.4371	2.0179	3.0821	3.1929	2.7015	3.731	4.2744	2.4124	3.4328	3.3446	2.8165	2.2423	2.4371	2.0585	1.6755	3.8867	2.088	3.817	1.5366	2.5466	2.3932	1.7276	5.5937	2.4138	1.2308	2.5698	1.9262	4.3512	2.5717	3.1901	3.7976	2.1598	2.6709	1.6073	2.8459	2.9197	2.5743	1.478	2.6889	1.8126	3.467	2.3539	2.5397	1.9823	1.6487
CYFIP2	11.3647	14.4794	20.8603	1.6453	1.9183	0.6525	11.8379	16.1011	0.6463	11.307	5.3266	2.2127	2.3527	1.1089	0.4188	0.2104	0.6717	1.3101	0.2988	3.5332	2.8039	2.5568	0.4286	2.5406	0.4438	0.6912	5.0851	3.174	0.3988	3.7057	1.8733	0.7946	2.587	8.1762	1.5374	0.1421	2.7612	0.2684	4.1749	1.3834	0.547	3.2431	1.2563	5.4479	1.3305	0.1572	0.2298	0.4461	1.2012
EIF2AK2	7.7994	6.1581	6.6375	14.4769	2.0782	11.6281	7.1839	3.6822	7.2641	4.6276	10.4763	10.8335	13.1961	10.102	14.1753	11.31	9.6167	21.3347	15.1939	14.9749	8.204	17.2584	6.8872	25.9541	16.5809	12.5202	11.8477	12.2201	14.3526	14.3121	4.1106	14.5676	13.8629	14.9963	5.6937	27.2354	18.1814	17.695	15.5242	9.5622	16.5683	18.7451	11.2901	24.34	12.7817	10.9887	19.0401	9.5824	16.8062
USP36	8.3703	7.1262	4.7008	5.4307	3.0879	3.8012	5.2144	3.5067	5.087	5.7483	8.1478	5.7523	5.7959	5.5676	7.9353	7.994	7.4563	4.9888	11.2146	14.8879	9.7491	9.9586	6.1129	11.6994	10.1501	6.9525	7.0559	8.0248	6.0943	9.4228	5.4238	3.8487	15.4123	7.1967	5.5311	4.2573	8.1333	5.3854	4.5756	6.4034	5.7767	8.3315	7.4569	9.0924	9.0667	7.938	6.9985	6.3227	12.3635
PUM2	22.9526	24.1267	24.428	28.0791	17.0919	40.3523	23.7423	16.8554	17.3823	17.4482	25.3807	16.6894	32.0575	25.8119	29.8022	21.494	26.4932	26.3729	34.8211	32.7737	22.8309	35.9511	25.9167	24.5053	33.2515	26.2037	35.0626	24.8689	14.8927	34.4132	19.2435	29.4541	27.7892	33.3368	16.7611	20.3919	33.8781	27.1206	26.7762	25.3344	26.2478	40.1306	24.2918	31.8675	32.4255	36.2639	21.4236	26.9744	28.0376
ZFR	16.6775	13.9671	13.6959	12.0121	12.3603	17.3095	14.5606	10.1954	13.7201	8.9926	19.0076	22.5048	22.4178	20.288	44.1007	16.4734	32.2474	18.5802	35.4426	20.8377	14.9333	18.8916	26.0974	20.5909	23.9725	23.9748	25.4374	23.9178	12.9385	31.1476	16.9752	15.0485	27.6795	19.596	12.4991	17.3837	15.9784	18.2478	16.7007	11.8329	20.3914	24.8676	15.6233	23.5421	21.6292	27.4624	22.7449	10.4194	27.5511
ZNF280C	1.2735	0.9546	1.0392	2.1422	0.7105	2.1702	0.7069	0.5774	1.5792	0.5803	1.4512	4.233	1.6973	3.3833	2.3333	1.1794	4.6645	2.2495	5.093	2.5585	1.8254	2.6167	1.9511	11.4575	3.4296	3.987	2.2242	1.9967	3.0032	2.9664	1.6464	2.8904	4.1766	2.2017	1.827	3.8083	2.1869	3.0234	2.3576	1.7088	5.5465	5.9162	2.285	2.1074	1.0714	5.4031	2.8986	2.8378	2.699
RC3H2	6.1553	5.9396	5.5103	6.1894	4.3185	7.5189	7.3998	3.7485	6.5913	3.3332	8.81	6.286	9.1915	8.1497	8.4988	8.8223	5.8488	10.4412	11.417	10.6838	6.8927	9.2935	5.25	10.5946	8.137	11.1829	5.4176	8.5761	7.4259	8.6807	6.1218	9.3975	10.7569	6.1669	6.6661	10.5076	7.2729	5.3699	7.6935	4.2958	12.5288	6.7066	12.0421	9.2928	6.4485	12.4364	6.9434	3.7448	7.7376
GDI2	25.0996	36.6133	30.9943	71.6269	62.3958	78.6014	46.7692	32.9464	67.7195	33.6851	35.4477	56.9938	93.6013	62.0383	100.6952	82.7168	86.4178	49.393	43.6701	64.3257	77.3802	60.2039	43.9776	48.1537	168.5748	34.9524	61.9433	56.2273	50.5922	61.9414	80.1911	81.4357	44.2411	97.158	76.652	64.6454	65.0845	48.7649	67.6056	76.2853	51.5252	75.8462	92.3622	79.8357	71.6643	78.3037	81.6935	50.8078	83.7497
PRDM1	1.4213	5.111	1.7714	5.9278	36.908	1.0965	1.9074	2.8658	9.0825	3.0091	1.2308	11.822	10.5468	14.7984	2.281	3.4051	6.5106	38.1134	6.9161	5.8318	9.171	8.3094	3.6894	10.1171	7.7703	9.0053	12.8473	13.2933	15.6011	7.3777	2.9945	5.1424	13.2279	6.8738	19.5392	16.7814	5.8932	1.7726	4.1346	1.3135	4.9754	4.185	8.4745	7.7203	33.8009	4.2291	6.4674	5.51	10.4038
ATG5	4.5705	5.5432	4.318	12.5056	3.5581	9.547	5.9969	4.3132	5.0889	4.1717	4.4001	4.7988	9.7973	5.2955	9.9377	5.1635	5.155	9.2841	5.4089	9.9602	7.2186	9.7045	7.4168	6.151	19.8791	7.8764	8.0208	8.9957	7.9268	7.1284	9.6732	4.6285	6.3746	7.9505	6.4904	8.7176	9.0559	11.0403	7.4312	8.4856	5.5645	7.5347	7.8941	10.4121	6.0532	4.4561	7.1699	7.6776	9.7251
PITHD1	7.5552	8.5086	8.308	11.8407	24.5443	11.6435	10.341	9.2623	16.1913	8.733	8.1588	14.8387	12.3814	24.9024	14.3684	13.5967	12.7	11.7009	11.3347	13.738	10.5844	11.7456	14.1441	19.1249	6.9833	15.3268	8.919	9.308	20.3424	10.0098	33.6762	15.3544	17.5698	16.5303	11.5307	27.6105	9.7932	11.1753	11.8401	20.6335	12.0675	21.4698	9.051	11.1221	7.0105	18.534	18.6711	16.5746	10.5645
USP13	3.3448	1.2769	1.3653	1.1308	1.0402	2.0614	1.0303	0.6088	1.2603	0.7905	3.8096	1.9155	0.3072	1.7326	6.5917	3.4402	1.2805	0.7511	4.189	1.6266	2.7597	3.2031	1.8519	5.5612	2.3838	2.9187	3.6934	2.4757	0.9879	1.2358	2.5902	3.0937	1.8078	2.4521	0.9888	1.0709	1.8638	4.0963	2.1931	2.2512	2.2709	13.8413	1.7193	1.5838	0.6094	4.5695	1.351	1.9826	1.4107
LAMC2	1.4333	5.6348	5.5095	27.6326	3.0782	30.032	15.3645	6.3932	45.2402	2.2585	2.6325	166.805	78.5192	90.8194	109.5858	16.3776	41.8055	151.1202	63.2368	21.7809	34.6615	20.9942	24.242	30.9178	18.3059	474.8291	29.7053	97.3694	118.468	62.6909	24.8587	286.2365	56.9661	28.5723	71.693	294.4676	65.988	60.3768	23.0609	26.6589	85.0026	56.7484	29.0191	62.6274	7.62	29.5507	177.4763	23.9502	47.0355
SEC61A1	41.0004	74.7217	54.1382	55.1888	36.0248	112.7542	63.1213	55.2801	56.6531	81.0217	41.5079	65.7556	72.0141	47.7993	96.4012	83.4759	51.8145	80.2467	80.0851	67.287	163.9823	86.6989	88.4868	64.2128	81.0469	80.8983	85.1287	90.2646	54.0751	65.2232	40.846	70.3115	72.6715	69.3431	108.9449	62.6408	58.2874	95.6538	76.035	70.6427	84.9595	62.7221	69.2748	97.4338	46.5851	53.6746	84.1791	47.8857	67.169
PPP1R12A	17.5613	6.1218	4.7363	7.1833	3.909	3.6613	4.9794	3.5371	6.9909	3.3783	25.9244	6.4841	8.3319	9.748	10.87	5.554	9.8429	9.3501	7.798	5.4284	5.5891	7.5445	2.8712	13.7176	8.2331	13.5472	6.8001	14.2934	5.3681	10.5411	3.5537	6.0004	12.6411	6.3022	4.8116	8.0541	6.4791	7.6141	7.1113	5.9192	4.5399	8.1503	6.554	7.5591	5.4675	6.9549	5.0828	5.0288	6.9422
RASGRF1	0.0588	0.0621	0.0151	0.3779	0.0703	0.0171	0.0109	0.0165	0.016	0.0181	0.0372	0.1895	0.02	0.9603	0.2567	0.1267	0.0581	0.0337	0.078	0.0549	0.0267	0.079	0.8502	0.435	2.8839	0.2308	0.1775	0.4391	0.0152	0.2349	0.2701	0.0268	0.0884	0.0494	0.016	0.0359	0.0814	0.0171	0.1271	0.018	0.0749	0.0101	0.0301	0.1544	0.0798	0.0221	0.0537	0.0367	0.0369
NDC1	2.6971	4.4162	4.1842	11.7805	3.899	10.0981	10.5612	2.4922	7.0441	2.5206	3.5727	13.5261	22.4508	10.665	33.6739	18.9285	17.5885	7.4993	12.3735	10.0687	15.3851	14.0341	13.1984	21.2062	35.8775	12.4354	18.6274	9.446	7.1872	11.6625	24.457	12.6513	13.6612	17.3275	12.4267	11.9026	14.0743	20.7767	13.8167	26.2622	10.9102	22.1397	17.9188	23.0576	5.6066	24.3718	10.7597	6.0629	18.5065
PARP12	2.8031	4.9594	4.3036	17.8804	2.6243	3.1224	5.3943	3.2341	5.393	3.169	3.4196	5.8729	14.5247	8.8297	21.1722	9.6882	4.1571	26.4897	6.9258	16.1289	12.6978	25.5139	8.6882	12.3056	19.715	9.7962	10.3548	12.2911	13.146	11.835	6.7022	14.7917	8.6091	8.4666	9.4746	24.9224	17.9528	21.6818	10.6067	8.4055	13.1815	3.3648	17.6567	5.1143	7.2917	4.162	10.7933	13.4649	17.0596
TARBP1	3.4909	5.9298	6.263	4.4071	3.665	9.1924	4.5566	3.0457	3.5733	3.9891	3.2245	6.1541	5.8696	7.1523	12.5665	7.5472	4.5777	3.4561	11.8944	15.8727	4.9789	9.5147	5.0882	9.4369	4.7222	7.4638	11.8908	5.9123	7.6027	7.2865	11.5265	7.0064	9.4087	13.094	2.6343	6.7103	10.1698	7.1367	5.6784	8.1491	4.8903	9.0945	8.5579	7.0952	5.2124	8.5609	8.278	4.5472	13.1716
MXD1	4.4682	9.5396	5.0559	20.0052	124.309	5.546	11.835	6.5296	27.2155	3.4546	7.344	22.0889	30.7233	55.6873	10.9023	9.6437	13.817	121.0273	9.7452	25.9783	26.0898	11.1811	7.6639	67.5151	15.6858	8.374	8.5385	16.2471	25.7411	16.8527	16.9337	18.4877	15.2736	15.911	45.3372	47.7538	44.3126	15.5917	9.0278	6.4487	12.3622	6.3109	43.7996	12.4292	86.0508	33.6763	19.5175	48.181	54.6714
CDK17	10.4241	5.5975	3.1162	4.2071	3.4257	2.8653	4.1025	3.1887	4.5703	3.0044	23.7327	6.4602	5.1575	6.328	7.511	4.402	6.8807	6.4271	7.7225	3.5112	4.0217	5.0647	1.9064	11.1965	5.3786	18.1279	4.8584	9.4521	5.5191	6.8536	3.5103	8.6873	8.1114	3.7633	4.4408	9.7014	4.8088	4.1644	4.3072	3.6581	4.0308	6.8206	3.7794	6.3682	5.4162	5.9725	4.226	4.2165	5.4794
DNAJC25	2.7332	2.0879	2.0702	2.2305	1.3327	3.0994	3.5018	2.2784	2.4371	2.2671	3.6259	1.8948	3.2855	3.0582	3.7637	3.7208	2.545	3.0866	4.2625	4.369	2.096	4.05	2.7602	3.1234	3.4543	3.542	4.9286	3.518	4.2717	2.5286	4.6573	2.9587	5.0502	3.4	2.2843	2.5941	3.1777	2.5466	3.6571	3.4334	2.3248	3.0227	3.986	4.4117	2.9459	2.3523	2.3523	3.7224	3.2706
SLC2A3	8.2095	2.255	1.3969	1.8827	1.6485	0.4345	2.3674	1.3268	1.6765	1.6318	14.4486	13.8753	12.5705	2.0222	23.3467	4.2068	2.5743	6.8117	9.8983	2.4289	2.7431	6.5188	1.3119	4.4199	3.2114	6.9187	6.3179	14.8703	4.8367	4.9066	2.9375	5.2843	26.0748	3.9978	1.6617	1.8386	6.5105	1.4204	5.0208	0.5802	1.1535	5.8274	2.168	2.3035	1.8417	1.0568	3.2719	2.2918	6.2726
CTDP1	3.603	4.3607	4.0875	3.3518	4.5802	8.3097	4.9362	4.1784	6.9886	3.636	4.5178	6.6711	6.4945	4.8494	5.0531	9.9766	5.4843	5.2494	7.893	7.689	8.7607	5.0285	6.3899	5.3614	5.0092	5.301	7.381	4.2531	4.0255	6.1438	3.7038	3.2349	5.4385	4.6548	7.8736	4.2143	4.7815	3.4766	5.9973	7.0995	3.917	6.5352	8.9993	4.5296	5.7509	6.0967	4.0994	6.2793	7.0535
YBX3	27.691	12.0587	11.1446	26.0277	62.2665	18.9456	15.0474	6.5308	53.4348	7.299	63.1438	56.2691	24.0453	44.6021	70.8866	22.2767	24.3685	30.7241	48.0602	14.2257	20.4039	15.216	29.6252	60.2823	31.9921	35.5332	21.8594	32.5128	58.2407	24.2501	7.5829	47.3125	35.3125	23.4553	63.7368	21.7639	15.7741	22.3447	19.0546	14.8356	79.9856	39.1876	16.593	15.8121	101.8481	72.1997	65.1937	14.8581	24.4147
CCAR1	8.8645	10.9931	9.7647	14.5084	5.1606	14.9944	13.6917	8.7312	9.4234	8.1865	8.6812	15.1166	14.529	12.137	26.8919	15.389	23.9655	11.7916	17.8274	18.7153	16.5604	12.7136	8.5989	16.7206	24.2874	9.416	25.1608	14.719	7.1223	17.4822	15.4096	9.0705	15.937	14.2212	9.1549	19.5162	17.9834	13.5594	14.4405	15.9406	11.1857	13.6028	16.0343	20.1757	17.09	8.1568	10.01	25.8001	18.9855
OGFR	6.8701	8.9416	7.754	20.5665	5.8336	6.4053	7.3278	6.3353	6.5108	7.509	7.7668	12.7075	12.2462	6.3394	14.2535	12.3239	10.6175	13.8249	21.403	24.7437	10.5497	19.7847	18.4142	18.0781	18.2769	5.7683	18.45	10.7634	14.3764	19.1215	17.2492	9.5188	10.8802	19.0956	11.5624	10.6567	11.1829	20.4884	23.9165	9.9166	11.0645	10.3057	16.5341	8.8378	8.1881	11.9915	13.2781	16.5288	19.266
GNA15	0.6397	1.6854	0.6893	3.0599	50.9066	0.9438	0.9542	0.4116	44.1687	0.534	2.1379	18.3622	2.7509	25.5518	10.5293	1.3778	5.6358	16.9717	10.7043	1.1898	0.7515	4.6306	5.2664	13.4307	31.436	21.8361	2.0123	11.5563	44.1696	9.7705	1.1509	13.5935	3.8696	14.5227	70.9772	46.1752	2.8619	1.6376	2.2391	0.4608	37.3826	4.3713	4.3152	11.3864	39.0719	19.6408	36.3204	4.5009	1.9747
SNRNP40	3.1619	3.3807	2.9768	6.8074	3.6299	8.1737	4.1892	2.3214	8.569	2.8338	4.4391	8.0967	9.5696	6.2992	13.0982	9.0221	8.5395	5.9277	7.1873	7.7881	6.7335	4.9684	7.9421	11.2552	6.2832	6.834	9.3161	4.7008	13.9425	9.0467	6.9116	6.4669	4.4733	5.357	8.9597	11.0402	4.7878	8.5772	8.2463	14.3765	12.5516	15.6579	6.7091	7.9974	3.6368	11.5694	6.7069	4.3033	8.0767
COL11A1	0.0585	0.0429	0.0406	0.0971	0	0.0115	0.2531	0.1178	0	0.005	0.0431	9.1658	3.0973	0.6859	3.2016	0.0337	35.8466	0.5443	0.805	0.0603	0.0586	0.9314	0.6089	2.0503	2.1058	41.6467	1.8996	10.7259	10.8268	0.5298	0.1055	26.3542	4.2266	0.0029	0.8845	4.3603	0.4222	0.0274	0.0138	0.0525	0.2722	2.3639	0.039	0.3866	1.4236	0.0895	11.0356	0.2925	0.2013
QSER1	3.6139	5.1191	5.113	3.69	4.3657	5.6316	7.5475	3.1634	6.7126	3.0668	4.1654	8.6419	6.747	8.4122	15.0284	7.6049	8.7688	6.1568	18.1599	1.0964	1.7746	3.6693	3.3545	10.6339	10.2994	12.7522	6.696	9.1835	7.2321	24.2913	2.5441	12.754	11.1761	6.9547	7.2999	5.4537	1.6633	2.9231	5.0319	4.1241	11.4864	14.6791	2.7371	10.1867	8.4325	22.1435	14.4909	3.8972	7.0329
MPC1	27.6341	54.1037	37.6068	33.3517	18.4453	12.7836	38.7317	58.4709	16.3423	36.6196	13.3612	4.9289	19.5022	12.654	9.6909	27.2031	12.522	15.3454	9.3577	22.7176	11.5027	21.8189	17.3924	12.2271	9.7152	5.496	16.3928	12.6965	9.6172	11.9121	26.4938	10.3788	12.5615	22.2182	9.6375	10.8636	32.8887	14.5802	14.3075	24.86	20.1426	13.9111	22.9114	13.7128	8.5429	16.2018	6.8318	36.4844	16.9095
BCAT1	1.623	2.9602	1.7625	0.7781	0.1459	0.0862	0.7893	0.5649	2.792	0.9115	2.6837	3.0883	1.3531	1.2051	28.7633	1.2207	145.4586	0.8118	9.0963	0.8016	0.1724	0.9941	0.7128	1.7484	0.9076	8.2153	1.0717	2.8056	10.017	1.5705	0.3775	2.6251	5.6788	0.3394	7.4569	1.4551	0.6324	0.2044	0.8045	0.4053	0.968	17.751	0.6715	0.9433	1.0376	1.9224	3.2502	1.5936	0.6215
HDAC7	5.8571	6.7037	3.7722	6.7178	4.7101	4.863	6.5956	3.181	5.5138	2.4491	15.1686	9.9978	7.8231	5.0049	9.0395	10.9415	7.6062	7.7932	7.6153	4.7364	4.4902	8.1902	9.0477	8.4578	6.9618	6.5438	8.1588	10.5438	5.6397	17.313	6.8818	4.4937	12.4766	10.1837	5.1622	6.9474	6.0797	7.1334	8.9569	5.6858	5.0365	10.8636	4.5665	11.2423	5.8473	5.1068	8.3434	3.556	10.2595
LZTS1	0.4951	0.7884	4.1646	0.3601	3.6522	0.0874	0.5593	0.4224	0.5526	0.2577	2.2346	1.8163	0.5988	5.7618	0.6201	4.3033	2.2263	0.9962	5.5992	1.3687	0.5406	1.1933	2.7721	1.66	0.7648	6.1778	1.2015	4.3191	2.0826	2.0055	0.8361	8.3642	1.9485	0.8866	0.7096	2.536	2.137	0.4777	0.573	0.3793	3.3438	15.6082	3.0501	0.888	0.3889	0.497	2.5557	1.0436	2.1062
MRPS35	12.1847	17.1686	15.6191	53.3438	14.2214	49.9562	26.1658	18.0603	23.9377	13.8172	11.6481	35.6359	57.6714	27.0278	37.0955	51.7529	20.0612	29.5873	16.4846	14.9966	41.5717	45.8842	53.6006	39.5348	64.5119	22.8929	48.8548	43.7901	23.4048	21.2069	66.7875	25.5004	27.5856	32.2909	25.694	42.4919	66.3728	50.9269	30.5776	133.5265	29.8508	28.0068	27.3491	42.5222	43.834	25.3663	25.168	37.4228	43.5203
GUCY1B1	13.4368	2.3125	1.4009	0.5038	0.9866	0.3228	1.156	0.6216	0.6376	0.7914	19.4704	4.4137	2.0501	1.6651	1.265	3.4487	10.5228	1.4012	3.4277	1.2206	0.8078	3.2012	2.6383	1.6148	2.2664	10.3012	6.1498	10.9731	2.491	4.9756	1.6314	3.2662	12.5987	1.2929	1.8197	3.3492	2.2113	0.6845	3.0488	1.2716	6.2108	4.9188	3.7729	1.6123	1.1774	1.1051	2.8751	2.5847	2.0559
SFSWAP	2.9778	3.3753	3.1081	3.4057	2.5002	2.421	2.988	2.1436	3.7839	2.2623	3.5272	5.4248	4.2588	4.0151	6.5365	3.8415	6.3767	6.5917	5.1008	3.3669	3.7862	5.9725	4.3923	6.4273	3.8691	4.255	5.7239	5.318	3.2103	4.509	2.4595	4.663	5.0724	4.6214	3.6255	6.1604	4.1259	4.0355	3.8221	3.7571	3.3061	5.4175	3.7018	4.5066	3.4529	2.364	3.213	7.706	5.6654
TNK2	3.1594	3.2354	2.5825	8.4258	5.0942	8.9745	2.7571	1.5024	6.8549	2.1852	4.1584	3.6868	11.086	5.0594	4.9243	3.0759	2.3368	18.5035	5.944	34.5235	10.0788	6.1766	3.0265	5.1016	4.9834	6.1593	5.0959	9.925	20.2052	8.5448	12.4768	14.671	7.9358	6.1779	3.6922	11.0058	7.6215	5.4722	5.5914	14.6307	12.6571	10.128	7.278	6.197	6.7809	14.7167	10.019	5.0234	9.3384
CDH3	0.9057	0.6791	5.6523	5.7804	5.951	18.2851	0.8397	0.4781	30.7168	0.0893	0.2511	96.7888	21.8145	43.6791	59.5906	4.8167	30.2381	22.6854	37.2697	4.3569	9.6431	9.8373	11.1883	34.3291	87.3697	72.727	9.9383	19.1969	58.8405	21.4036	3.8581	86.0384	22.1558	16.3836	212.9275	133.0195	24.7323	13.2217	9.9274	9.993	58.2772	143.2651	8.2922	34.6809	40.5459	28.1206	62.0893	7.0885	12.9985
GPBP1	10.6031	12.2345	11.7468	10.7327	7.3959	8.2993	11.1206	8.8266	8.8652	9.6387	10.3155	9.5813	14.9348	12.0802	15.0195	7.8862	11.3491	16.0538	11.8679	10.7345	7.335	16.3625	6.4596	26.4027	15.1794	7.3261	13.4318	11.5892	6.2344	15.2559	8.7916	10.5646	13.3421	15.7699	8.996	12.0316	12.6159	14.9033	12.8785	13	14.2159	14.7921	10.889	9.6351	15.5186	11.9195	14.0766	10.8888	11.6012
ELMO2	3.6982	4.6282	4.7757	6.3768	13.6374	3.8592	4.0513	3.1571	5.7689	2.6057	6.8436	5.066	4.1344	10.7071	5.1749	4.1559	6.8158	5.4166	11.0699	6.0077	4.4177	12.4534	7.1221	7.9475	6.7343	5.2316	11.1678	7.9489	3.9797	9.8457	3.3363	6.5992	11.6786	9.124	4.0395	4.678	3.9768	4.2532	9.268	2.9344	4.8808	6.5073	8.2637	4.5653	6.2675	7.8052	8.2347	4.7526	6.8759
WAPL	8.4093	7.9271	6.3096	13.2237	7.5727	17.6074	9.1033	5.1666	7.6448	4.8313	9.8083	9.7218	13.3126	10.3331	20.9769	12.4407	9.3472	15.0389	10.4276	14.0964	15.8272	7.3188	9.4898	13.0167	13.4182	8.9471	13.6301	10.6572	6.0355	16.9762	12.0825	8.6443	12.8379	9.9063	9.1211	5.4102	13.4884	8.0396	10.6483	10.1383	7.7153	9.7268	9.8286	18.1388	9.9388	8.3339	6.4515	7.7911	17.2665
VMP1	11.0613	18.2759	9.4407	25.8691	9.5281	17.5632	22.9053	12.6508	19.9189	8.9332	21.2498	30.7548	31.0086	26.7231	42.9381	41.5033	41.0973	48.8312	45.7533	46.664	41.9426	40.9444	20.5398	22.6023	89.7114	37.0307	29.7679	49.5408	31.89	70.3608	26.0294	17.9582	59.9839	26.2175	20.6101	40.5888	38.4638	80.8549	23.1432	21.2844	28.1754	21.6844	24.2218	26.6781	57.0504	28.5204	21.5934	81.1394	41.7499
POLD1	1.3012	1.3819	2.2056	6.8498	2.4227	6.003	3.4586	1.0313	3.0133	1.0131	1.7298	6.6029	9.4229	7.0753	8.1283	9.2196	10.5393	4.1481	9.7252	1.8829	5.616	6.6576	8.4356	18.3092	7.9456	5.1935	16.351	4.1095	5.3239	6.4947	3.853	8.2884	5.1322	6.9645	6.8464	6.8736	3.0064	8.2897	6.051	10.1188	10.4811	12.3524	9.6503	5.7264	2.3981	8.9212	4.8952	3.9174	7.5847
EIF4B	56.2481	38.6635	48.8797	63.4371	43.2535	39.254	44.2542	38.8263	55.3776	56.7111	58.3007	57.9394	68.1892	42.4994	78.7156	51.4251	45.6012	32.3408	47.969	23.4138	49.6376	45.1638	53.867	61.0186	34.8927	56.3896	42.3875	44.4027	28.4453	44.1329	65.0266	36.6321	40.2687	29.3219	52.4081	23.5905	24.6379	39.7156	47.6968	38.3194	25.6078	65.3582	28.9776	50.129	26.9244	41.518	36.8107	27.7518	50.0257
SLC6A16	1.0733	1.1103	0.9218	1.112	0.2491	0.0585	0.4416	0.5109	0.1779	0.9327	0.6232	0.4144	0.3649	0.7897	0.5569	0.2485	0.248	0.0878	0.1253	0.1981	0.6472	0.178	0.2748	2.0401	0.0157	0.1807	2.7521	0.4196	0.4235	0.5127	0.2131	0.0544	0.8939	0.0816	0.0729	0.1773	0.0424	0.0365	0.463	0.0749	0.2298	1.2539	0.0684	0.1626	0.1916	0.2882	0.1195	0.1987	0.1247
BICRA	5.4974	4.6463	4.1417	5.8717	4.6599	6.9661	4.6173	2.894	4.2753	2.489	7.6127	3.9647	3.1311	6.2869	4.454	5.4773	8.3317	8.3132	7.7247	4.6078	6.0808	6.0228	4.8124	8.5846	5.8335	3.6515	9.8471	5.7054	5.7569	7.6295	4.554	5.3474	7.4348	5.668	4.3865	5.9399	4.6974	7.9333	7.3067	4.407	4.7793	5.5576	9.5535	5.843	5.2495	8.4543	3.3962	6.4219	6.7545
RPL18	71.4103	63.7597	80.9428	158.4122	178.4556	120.7449	66.7826	69.4453	201.8647	89.9693	66.1747	108.5004	147.7121	151.5105	210.2371	143.858	153.1952	195.0251	170.8081	59.3652	177.1643	137.4602	186.2968	205.7838	136.0219	86.9587	134.6574	110.3574	264.0157	102.2741	133.2854	107.9482	93.4816	165.0249	203.7565	90.622	45.0367	178.6106	188.7968	322.4705	98.8902	146.1689	135.0058	116.0222	117.3757	137.5044	67.8931	319.4957	138.5664
ISOC2	2.3013	3.3789	3.3184	7.5478	4.346	6.7878	3.7039	3.5051	4.4233	2.7452	1.9759	4.5035	9.1167	5.1061	5.9782	9.3748	6.1806	4.4072	5.3036	3.5303	6.6633	8.9104	8.5472	7.523	4.7135	3.0157	7.382	4.7495	7.467	6.0825	8.5402	4.0456	5.1112	8.7681	4.647	5.0776	3.4918	6.4812	7.1622	9.4538	6.5385	4.2902	10.1211	4.97	3.5271	8.3641	3.9316	7.3838	6.3725
U2AF2	13.3121	15.4898	14.97	47.9299	18.1232	20.8452	18.3511	10.7258	27.5399	9.8914	16.1901	32.6325	29.2073	26.1159	24.5446	32.2634	62.0534	41.6385	51.2454	24.1827	34.5484	38.1469	46.5557	62.6012	28.892	20.244	34.9621	26.0975	30.6139	30.4396	33.8385	20.7547	34.0746	39.3815	29.0228	31.7556	21.6872	64.539	33.5159	44.4868	35.8057	63.4222	56.0181	33.5983	26.7575	43.8129	20.7728	42.1274	32.5337
EPN1	13.9493	21.5112	24.9619	26.7034	13.7989	17.5921	23.1173	26.6631	12.6848	22.0856	6.2275	8.8772	14.5755	13.5233	11.795	16.7154	12.4093	29.2016	10.8314	7.0564	12.7602	14.7888	12.6463	10.2851	11.184	9.2716	16.6828	7.9419	15.1516	11.4784	8.7341	10.998	12.4588	15.3989	19.155	18.9177	11.1218	19.8311	19.7728	25.6251	10.913	9.697	31.8581	14.2511	10.2231	9.1608	9.0209	12.3843	15.5199
MED29	12.5763	11.0209	11.4481	10.0158	7.9212	15.8236	9.4785	8.94	12.3047	9.6684	15.2318	11.2369	12.6927	12.8639	7.9402	14.9174	16.8802	14.1411	21.2488	13.524	19.7258	15.2368	17.5214	25.0742	13.732	8.0231	20.2616	12.956	9.8479	14.3538	33.5922	8.6242	19.0098	10.619	11.587	16.0533	13.1679	13.9108	12.1425	17.5033	12.36	13.0834	15.9308	15.1143	11.873	18.4596	8.6203	13.9045	13.7975
MTMR1	4.2728	4.6738	4.4665	6.8733	9.3812	6.4205	5.4689	2.9039	8.9376	2.6665	4.3833	9.2237	7.4618	15.5537	4.7071	3.6911	7.8782	7.425	17.7439	6.0715	6.7257	8.7776	7.306	24.7439	7.7101	9.2436	5.7096	5.4249	5.8172	7.0314	6.4842	5.6833	9.5551	6.417	6.7096	8.7684	6.9489	6.7059	5.9039	5.7127	19.4186	13.544	11.5463	6.2922	8.5048	17.6148	7.7311	5.4876	7.3055
GPC1	8.3674	4.9747	7.3643	5.9814	36.6799	9.1653	10.2763	3.8851	84.0833	3.4472	14.2555	38.3319	13.2182	82.0033	10.6936	15.9515	14.3235	23.7825	52.09	24.2623	7.633	6.7391	14.527	15.1355	9.324	255.6415	21.91	11.7103	89.0039	11.6254	4.5994	201.7887	22.4881	21.9017	50.6655	45.6345	3.2224	47.7108	9.4321	0.7323	333.3968	25.3958	5.5544	31.1838	23.2983	131.2216	65.6631	4.8575	2.1515
HAGH	5.1176	4.0795	4.2739	3.7754	3.0017	2.5666	3.9377	5.1793	2.601	3.6335	3.6753	1.8282	3.8812	1.9274	1.9143	3.7586	2.1805	1.4125	3.0377	4.0945	1.7391	4.029	3.0763	2.7928	2.3698	1.6754	2.6487	2.4088	5.0052	3.6759	12.7281	3.7614	3.175	2.3622	2.0609	4.0313	2.0848	3.6247	3.3323	2.1651	3.3929	2.546	3.0039	3.6329	5.7034	3.5254	3.62	4.6469	2.2724
CASP8	1.5702	3.0711	2.0775	15.3866	3.3176	8.3725	3.1864	1.6667	3.4083	1.8112	2.0023	4.221	9.9979	3.579	7.2356	7.9802	4.3799	7.9739	5.3358	10.1213	8.3453	5.2614	9.0826	4.9957	7.6942	3.7231	13.5138	6.8688	1.4041	7.9156	3.0069	3.7485	7.8814	6.7203	5.741	5.0193	9.5291	11.2904	5.8735	11.68	5.739	1.6918	7.2518	10.1286	4.4213	6.5602	5.0057	8.7267	9.0868
INTS13	4.6654	6.5132	4.8037	10.6653	5.9187	10.5277	8.3537	5.4819	8.2593	7.4532	5.0241	24.3453	15.1102	10.4991	17.7712	11.7035	7.0954	12.2343	8.0438	4.0202	9.5603	9.09	8.0646	21.1244	17.5693	9.7692	13.022	8.321	10.8367	7.5289	7.7704	9.8964	7.7015	9.8406	16.118	26.3214	13.4222	13.962	8.9248	24.6988	14.9367	11.9564	10.6028	12.6306	22.262	14.7579	15.3095	9.3172	8.7009
TSPAN32	0.5266	0.3591	0.3804	0.6933	0.1431	0.038	0.1372	0.1953	0.2575	0.4229	0.3448	0.1336	0.2212	0.1893	0.2807	0.0351	0.1637	0.1301	0.0993	0.2272	0.0468	0.2362	0.0195	0.5555	0.0185	0.2738	0.2824	0.3442	0.2766	0.6134	0.3549	0.1136	0.2644	0.1964	0.015	0.0426	0.0722	0.0552	0.2353	0.0275	0.0656	0.2353	0.0216	0.0556	0.0381	0.1929	0.0565	0.1117	0.1387
CCN5	3.1561	1.0311	1.116	0.624	0.4223	0.0975	1.7522	0.9678	1.1739	0.554	5.5915	0.2453	0.0429	2.1261	0.6271	0.0267	1.3532	0.0295	0.0561	0.1942	0.0612	0.0737	0.0347	0.6108	0.1187	0.6397	0.1402	2.6313	0.111	4.6843	0.0268	0.3423	0.1967	0.0909	0.0091	0.1602	0.0387	0.0079	1.9908	0.006	0.0437	0.0508	0.0082	0.0224	0.092	0.231	0.7777	0.0232	0.0159
DMRT3	0.0204	0.0066	0.1806	0.0882	0.1365	0	0	0	0.0444	0	0.0344	0.3462	0.0581	0.0513	0.0933	0.0049	1.4408	0.0195	0.1983	0	0.0612	0.0101	0.0046	0.4287	0.0104	0.3109	0.0301	0.0462	2.2595	0.032	0.0495	0.518	0.0272	0	0.0084	0.03	0	0.0097	0.0729	0.0221	0.704	0.0125	0.0202	0.0092	0.0626	0.6465	0.1889	0	0
ATP2C2	0.2969	0.5107	0.2695	5.0012	1.3589	11.5309	0.2333	0.4091	5.5918	0.2892	0.0631	0.9973	8.0025	0.6619	1.1538	3.7436	2.3353	1.7764	2.8243	6.0883	8.1404	19.4506	5.3527	1.9532	2.1502	1.5374	1.3965	10.4797	1.0243	0.2288	4.0323	3.0236	5.2397	5.8003	7.1643	4.1708	13.6413	3.221	5.2031	0.8019	0.8806	0.0321	8.6098	10.7724	7.2907	6.6764	4.4611	11.7401	5.4196
TAF2	5.3322	5.4221	4.735	6.6102	4.845	9.3406	5.5492	3.3966	6.6298	3.1158	6.5532	15.9039	13.0596	10.8913	10.0042	5.698	12.2707	11.7061	14.8099	10.7886	9.6103	13.1908	15.0225	20.2947	12.3057	13.7977	9.8554	14.3066	6.6465	6.3224	9.5485	10.7904	13.3818	16.7023	8.6514	15.0214	15.371	9.125	9.0868	8.4188	9.1214	9.3597	17.6812	9.6981	8.975	15.0642	17.3654	12.8835	8.7922
HIPK2	14.4534	21.1359	16.8561	11.7053	19.1718	12.4124	34.636	16.2187	7.7888	12.579	7.9243	3.0197	1.1709	12.175	3.223	12.5617	10.7133	8.4163	6.8039	5.1187	15.1664	19.4429	7.2455	8.6935	48.7393	15.2077	8.6189	7.6401	5.5477	12.9435	14.0545	9.1658	11.1897	7.0046	12.5757	7.9188	10.2205	7.8613	7.2671	18.777	5.8895	8.0033	4.1375	6.8266	1.4129	6.4418	5.6473	8.4733	7.575
TNPO3	9.3797	12.116	11.7729	11.7351	12.6317	13.0642	15.0018	10.8467	13.0427	10.2499	9.9328	10.6629	17.8672	16.114	23.4288	18.8134	19.0021	22.8333	15.16	21.2442	17.4571	21.2404	24.47	20.9676	30.4863	19.5291	12.893	15.3724	10.1715	13.623	11.3843	18.1637	10.9302	10.512	16.9414	16.3485	13.5705	16.9953	13.1328	18.6124	16.3479	11.4443	14.9897	12.9161	9.0642	23.0053	7.6792	10.7604	15.5419
RFXANK	2.9388	4.0189	3.8848	5.0007	6.4282	6.2863	3.7819	3.893	5.4855	4.1478	2.4544	10.0083	8.5366	4.7392	3.123	7.8854	5.0697	4.7223	9.5441	3.6651	3.9606	15.5453	10.3879	13.6296	8.8577	5.1456	5.9583	5.8281	8.844	5.8355	7.4255	6.2218	5.5671	10.8722	7.5204	7.7036	13.0613	11.4978	7.1525	7.4241	8.0517	9.966	11.9718	5.8301	5.8549	5.7164	5.0872	4.5963	7.2153
TMEM161A	3.444	4.0591	4.5555	5.5076	4.733	14.1271	4.1093	3.1017	6.8124	3.2952	3.7448	12.8599	12.6907	3.8978	4.8506	9.788	3.7426	7.2403	10.2637	4.1354	7.1145	21.1046	6.0271	13.8657	14.2525	6.7434	8.0114	4.522	11.4049	7.2122	10.0196	4.4522	7.046	13.4395	9.7098	9.6244	22.9919	15.4259	14.4418	15.8582	7.1859	8.6662	16.0752	8.1307	4.779	12.3636	5.082	5.2978	11.4059
CTSA	6.6385	8.114	7.2047	59.9231	11.0708	13.6229	7.6632	6.8814	7.8251	5.2744	13.6501	10.0052	40.5593	10.9639	22.5843	21.7716	15.4145	16.7874	13.8875	37.6786	42.3567	31.2498	26.1511	12.7945	27.8125	12.0683	27.605	16.7305	10.1622	21.9429	19.7806	13.902	20.8972	29.6726	8.6934	11.4391	23.1066	17.4027	21.099	11.0048	11.6462	8.0985	26.4207	10.878	18.4326	19.9157	11.3098	13.1324	32.8305
SUGP2	7.3392	7.8072	8.0816	7.3345	5.3877	6.2315	7.8276	3.8632	5.6396	3.5017	8.4586	8.1751	10.2882	5.6262	3.6679	12.9584	7.8546	6.4506	15.8281	8.4768	7.165	25.6357	8.9713	11.9974	9.4354	8.4906	8.0902	9.5748	7.0298	12.9027	8.6045	4.1476	11.6606	11.6644	5.2691	7.9758	28.2671	10.9169	8.4546	6.608	7.1031	13.5407	25.774	8.6003	5.4382	10.3343	6.0401	7.3232	13.1259
SLC12A2	20.6682	35.0293	23.9287	28.3041	1.3425	63.4648	26.853	18.8777	5.7868	24.3297	12.2727	4.2788	71.9623	2.4723	2.8364	51.1279	9.2454	10.5412	49.4502	49.4463	8.2059	62.1472	22.515	5.2224	1.6874	4.6901	16.4241	28.2005	1.1324	13.7515	218.4402	1.6383	27.2987	35.017	3.5596	2.9468	17.9632	32.0919	38.5484	3.4775	3.544	6.4932	20.6438	64.3578	3.408	4.4887	6.8508	3.6957	18.2329
CNN2	15.7685	12.1586	13.4166	15.0891	30.6	29.4044	15.7286	11.0248	54.0586	13.4033	16.9254	99.3739	35.6039	35.5209	52.9137	26.6982	31.4601	42.8001	96.1983	18.34	12.4177	19.8782	39.675	43.2448	42.9454	48.2214	28.9298	51.9694	39.5295	32.7969	21.448	30.2193	17.876	50.2628	71.3387	53.5542	15.1736	25.6343	30.3592	4.8344	44.695	64.4693	11.065	21.6624	46.0161	53.8051	57.5392	12.4465	22.0013
SNCAIP	0.2398	0.3461	0.2612	0.1402	0.6778	0.233	0.2331	0.1276	1.4063	0.1868	0.8043	1.4613	0.0803	1.0237	2.3839	0.2015	1.2719	0.0665	4.4606	0.2182	0.5415	0.5873	0.1578	4.9101	0.0213	1.0509	3.3158	0.4128	0.504	1.1575	0.0585	3.2984	0.5258	0.7604	2.4044	0.5763	0.619	0.0631	0.7008	0.2034	1.6021	4.238	0.3848	0.106	0.6275	0.4447	1.5403	0.1857	0.7464
DDX20	2.4141	2.1563	2.0688	3.792	1.7354	1.7153	2.0836	1.2726	2.805	1.6969	3.1504	2.8547	3.6194	4.0919	5.9509	4.418	5.6194	2.5585	4.6931	4.3037	4.2909	3.0758	2.8873	9.1225	4.0201	2.9506	6.0416	2.9017	1.2915	3.143	3.1061	2.77	2.609	5.1515	3.9548	4.6516	3.0104	4.1908	3.6246	5.2915	2.6471	7.092	2.5496	1.9747	2.0711	5.463	2.2895	3.5263	3.7027
BTBD1	10.6786	11.7123	10.0862	15.4171	10.5309	23.874	13.0128	7.8025	19.9715	7.4875	15.3675	17.9047	24.5004	14.7708	30.0786	24.2643	9.4529	17.5714	21.1928	43.5046	22.9607	13.4268	18.3322	17.2544	15.1499	16.0963	14.1081	14.8041	13.8996	15.7128	24.4288	13.7363	21.8032	22.0334	15.15	19.0686	18.9125	11.3937	14.3121	26.085	14.196	11.4327	12.2605	33.8313	13.788	21.5112	14.043	7.3367	18.725
BCAS1	5.2481	21.8573	10.1571	11.7884	1.5073	16.7766	21.7774	15.7689	0.98	7.5818	0.0856	0.0662	3.7319	0.9678	0.1429	12.3675	5.6015	2.8468	0.0668	1.5735	25.6096	15.8436	13.5937	0.7359	3.128	0.2294	1.0756	13.3547	0.1772	21.3397	8.8015	0.0314	26.7272	12.9103	0.025	0.0283	30.2083	4.2569	5.4086	8.4547	0.5741	0.1338	9.0006	6.8682	0.9356	1.2055	0.0213	17.0648	9.3699
SBNO2	13.723	9.3641	6.7683	21.8806	13.1811	19.1685	10.5895	5.9776	19.2201	5.6632	29.6284	42.0911	36.2537	19.7907	17.4316	22.3956	9.5174	31.8664	29.2544	20.765	20.4319	17.0921	18.09	18.6591	20.8615	25.0205	14.9578	27.7241	23.6412	31.891	20.8855	20.1503	39.487	25.8016	33.7168	22.1416	24.0767	18.149	21.5269	11.8795	25.9476	15.8781	25.1758	32.3037	35.0405	14.0586	39.0891	10.5507	30.9842
PMS1	2.0415	2.6172	2.3771	3.7959	1.1955	3.6622	2.6711	1.7073	2.1625	1.8081	2.4059	3.5912	4.1578	2.5527	4.6281	3.2211	3.6894	1.518	3.7626	2.9409	3.2303	2.7386	3.0901	4.2022	3.6753	2.4393	5.165	3.4986	2.2093	3.9354	2.9448	2.3468	4.2028	2.6071	2.1292	3.3466	2.9003	4.2699	3.0565	4.3868	1.7834	7.5837	2.0731	4.4723	1.7714	3.9469	2.5386	3.5863	3.9147
HMG20B	8.9126	10.244	9.4528	9.8017	10.1745	21.078	8.5392	8.1238	17.6801	8.9019	7.9478	17.6375	11.637	8.8287	14.4283	17.4875	20.4688	10.5203	13.585	9.8191	11.8408	12.7097	22.3781	10.2805	11.8212	10.9742	10.6563	19.5272	24.7271	22.5541	20.2224	42.0223	7.9177	29.1023	14.5496	14.7038	7.1573	16.1598	18.4415	12.5612	29.0994	14.9494	11.4856	11.0252	15.3982	13.9105	20.3606	11.2716	13.9515
TAF11	5.303	6.4999	6.2143	6.5406	4.4236	6.4857	5.9381	4.2569	6.5118	4.4691	6.0166	8.9258	9.5188	7.5766	22.6868	5.4065	14.9974	6.9146	9.6572	10.8537	13.108	7.2019	11.9009	4.2624	7.601	9.9715	14.1874	11.1078	4.9742	10.8852	11.5904	3.9871	10.4163	10.6362	8.2629	8.1707	10.5868	12.1696	6.7821	13.4173	10.0463	17.8207	6.9122	4.2897	7.8773	17.8175	8.1607	20.0457	10.2711
AP3D1	19.4341	23.6462	18.5213	22.0353	20.5448	37.314	23.4807	17.4029	31.4563	20.9482	20.748	37.0113	27.0856	22.3715	91.5391	36.5256	16.2996	22.8126	28.3088	22.8775	36.9314	23.6925	27.915	14.958	30.4806	35.0236	27.9607	31.9057	20.8562	27.0668	34.3445	12.8129	19.38	37.5482	35.2607	26.3784	30.6604	27.7517	26.7995	33.4714	28.2953	25.3515	30.8097	47.8192	20.6137	21.5757	36.5067	15.1851	31.6952
NTHL1	1.3965	2.252	2.4465	3.1451	1.695	4.963	1.5904	2.1279	2.2503	1.8057	1.3065	4.5354	2.8939	2.5034	4.0027	5.1428	5.5418	1.2452	3.8573	1.962	1.4783	4.7204	10.0506	5.876	4.9008	2.098	4.3857	5.6652	6.7441	4.023	14.0232	3.3016	3.0234	5.2049	2.6539	3.1702	2.6657	5.1935	4.5366	4.7418	7.794	10.1267	2.7671	2.4634	2.7846	6.1177	3.7728	4.7344	3.4073
GNAI3	5.1883	5.7924	4.49	13.6389	16.7286	5.984	7.209	3.9475	17.3022	4.3491	8.4111	11.3166	17.3408	21.2137	15.6475	12.2317	14.9291	18.4621	10.868	13.3567	10.877	7.9179	7.6093	20.5133	17.9585	16.8924	14.426	11.8455	7.919	13.9439	8.8686	38.2346	8.0557	11.9888	21.5426	19.0079	11.3306	13.65	9.4491	11.0507	11.6099	13.0082	9.7951	8.5964	14.4835	17.9746	12.2831	8.9108	11.3147
WDR3	1.8065	2.3577	2.2782	4.9383	2.3981	2.9309	5.4468	2.8507	5.2183	2.0756	2.5017	5.2133	6.4015	5.788	8.8861	5.4901	5.671	3.2544	3.7539	6.535	10.9774	4.1013	4.2459	9.9438	4.4931	3.1149	9.2737	2.855	1.7817	3.8823	3.2759	8.858	4.1896	4.1408	5.8009	4.6646	7.3143	4.9954	2.7089	7.3132	3.0592	7.4367	3.5837	3.4517	2.6245	6.609	3.3809	2.9348	6.3344
PKN2	8.2822	8.6791	8.0134	26.0083	10.8232	10.0502	9.9191	5.9529	8.8311	5.6341	8.16	11.2608	22.8421	16.8243	17.2107	11.7343	17.1957	18.8973	13.3787	20.6193	15.5329	14.5798	7.4701	17.0093	9.7763	13.1381	10.6703	13.8221	4.3916	20.8172	10.6507	9.0616	19.7563	12.4682	7.8463	12.6906	23.0469	15.1155	7.6499	12.6858	10.5871	10.9701	18.2766	12.2394	9.7076	14.5218	11.1511	12.4838	16.2378
WDR18	7.6171	7.0359	6.2379	8.302	13.0589	17.7677	5.744	5.9104	16.3203	5.3995	5.8875	29.8178	21.9859	10.083	21.4382	22.1232	13.5179	6.8065	23.5528	4.8199	14.8337	17.0969	32.2714	16.2667	27.9745	19.5442	28.2502	14.2243	30.154	10.0502	18.627	13.4852	7.5195	27.7646	33.4984	9.0286	12.0697	16.4231	27.1958	27.4192	20.2864	28.3348	19.1833	17.4025	14.5235	32.4971	15.065	8.4493	21.2237
TRAM2	5.4612	7.459	3.2172	8.5604	1.3207	7.4061	6.2542	2.7275	7.9436	3.0909	12.6581	11.7703	6.9449	3.706	5.4705	11.0558	14.1347	2.9729	5.3117	8.5535	23.6481	9.2745	10.8783	4.9015	11.5897	22.2235	13.8389	15.5874	4.5021	8.2867	5.1594	8.2653	12.0484	9.4974	4.3432	9.5447	14.5976	9.9456	10.0174	5.2569	7.5041	15.0418	8.3399	13.4222	0.9705	14.3529	5.8981	4.9769	11.5343
GLP2R	1.066	0.485	0.2889	0.3548	0.0062	0.0691	0.2516	0.2857	0.014	0.1747	1.8929	0.0182	0.02	0.0194	0.1949	0.0467	0.0521	0.0037	0.0213	0.0082	0.332	0.0716	0.0455	0.4202	0.0173	0.051	0.2054	0.507	0.0146	0.53	0.0149	0.1136	0.0516	0.0234	0.008	0.0102	0.1586	0.0023	0.0847	0.0105	0	0.0473	0.0383	0.0087	0.1355	0.002	0.0071	0.0237	0.037
MCM10	0.0403	0.1753	0.3386	1.1798	0.3887	1.3518	1.4922	0.1057	0.801	0.0373	0.1171	2.6243	4.9338	2.5365	8.0046	3.8639	9.5983	1.5791	3.5562	1.1601	1.7635	2.0202	6.1553	3.0111	14.3991	1.1373	5.449	1.1954	2.5022	1.4545	2.1472	7.5764	1.2029	2.7208	3.2666	3.956	1.4031	3.3436	2.2923	3.4606	4.0475	11.1829	4.5072	3.3143	2.0515	4.2053	3.1445	1.8861	4.4416
DGKA	1.6204	2.1484	1.377	4.388	20.1462	1.4997	1.2427	1.0547	21.0674	1.1311	2.6131	12.1173	5.7968	16.4378	6.7102	2.1918	12.3745	7.303	6.9309	4.2168	2.4009	2.4481	5.5026	4.0894	1.9878	9.8957	3.2337	10.3219	17.5935	3.8866	2.4885	5.9125	3.9385	4.4366	13.0125	16.3584	5.7783	2.24	2.8239	4.2643	14.4621	2.2233	4.5545	5.794	8.2286	12.1573	14.5184	4.5686	3.268
KARS1	15.0064	16.1843	15.2309	35.4258	18.4486	34.8341	17.7505	14.4119	32.1988	18.844	17.7221	46.6906	48.1562	32.7293	63.1647	38.3924	42.2629	23.9285	35.6011	31.8795	28.0183	22.8669	38.9944	49.5868	57.0537	32.4333	36.0324	35.9705	32.8448	30.5306	20.4557	39.0285	21.757	17.3955	40.3934	35.5117	21.8898	28.0059	33.7626	58.7409	50.429	30.3019	26.137	37.9359	33.1923	32.864	21.9267	35.3159	41.6926
ADAT1	2.8051	4.8282	4.3875	6.3413	2.5122	8.2027	5.5996	3.4258	3.9949	3.3529	3.1456	7.2392	5.1534	5.7786	9.1183	8.6837	6.5676	1.9838	6.8103	6.6598	5.8005	5.5623	10.0036	6.9266	5.6263	6.856	7.6593	7.8993	4.9069	6.9991	8.3106	5.8232	6.8129	3.4219	3.9197	4.5664	5.683	5.2526	6.512	9.875	14.938	6.7066	5.0288	5.393	5.1112	7.3247	4.6013	2.9555	7.5528
TBC1D22B	4.1117	5.6527	3.9971	5.4257	7.7054	7.6229	4.0261	3.2668	4.3926	4.4231	3.8467	4.6652	5.588	7.2402	4.5927	3.4868	6.4857	8.2669	6.1418	7.9293	8.3888	5.3271	9.3515	7.0596	5.7413	7.7569	5.6217	5.4109	2.0835	5.2987	6.7361	2.6112	6.3452	5.5801	5.2959	4.7076	7.5604	5.7955	4.9545	6.122	7.1519	8.7	6.2996	8.3263	4.3062	8.5411	5.0176	8.0767	6.8021
NDUFB4	26.7385	30.5514	27.5125	40.011	35.1941	26.1903	31.6818	33.8041	56.2127	25.3177	24.3329	38.5646	40.1273	35.7238	39.2156	40.189	62.0786	37.9347	49.6778	44.0431	33.109	46.0503	50.9367	43.3417	56.614	36.0535	44.8595	34.4231	82.025	30.7593	20.1208	39.1746	35.8144	54.9713	54.1539	48.406	25.1957	68.3118	52.4969	64.5055	82.8366	55.2246	22.6496	51.1666	47.1987	49.3289	57.2986	102.9851	33.5426
SPEN	11.4264	9.3244	7.3309	15.8224	10.0594	18.4992	10.5315	5.1933	11.5347	4.3293	14.7028	14.6837	14.002	13.7339	11.0352	10.5934	16.9921	17.0564	19.467	21.8408	16.1622	10.3968	8.3323	29.2294	17.6675	17.6832	10.0674	11.498	15.7371	19.7825	16.0257	14.5131	26.7153	13.2914	8.4906	18.2823	12.4192	10.8884	10.4802	10.1843	15.3236	16.917	13.9351	15.2393	7.9028	23.5958	14.8022	16.0982	15.4118
ZC3H15	12.1483	12.4602	12.5815	25.0935	10.4838	23.7699	17.5353	12.2746	17.9255	13.2526	13.9149	19.7229	26.0432	18.6868	25.3036	23.8249	21.8825	28.8255	21.7872	26.8342	31.7916	25.4656	25.2113	24.4648	28.6883	21.9831	33.3288	27.8514	20.4075	20.1867	25.0457	36.2866	22.2558	25.633	19.1316	29.7735	20.4166	39.8699	20.4532	35.8442	22.7625	38.6667	16.5825	30.5684	29.7832	26.204	19.6889	45.731	27.9967
PACC1	0.5282	1.0625	1.1572	2.16	1.5983	1.813	1.1537	0.8475	2.0046	0.5583	1.0707	1.7033	2.933	2.1234	2.5731	3.4082	3.0325	1.6965	2.3589	1.4106	1.3881	3.4664	3.2755	5.7155	3.6724	4.5762	1.9103	2.7437	8.9057	3.1444	3.2503	2.9722	2.8041	3.1173	3.5638	4.1596	4.0445	3.356	5.3717	4.0832	2.5822	11.718	2.5576	1.9798	1.6912	4.2875	3.2578	2.147	5.2797
CYB5R4	1.4586	1.7138	1.2411	3.3469	1.4738	2.462	2.5906	1.3897	2.7837	0.9897	1.7645	1.5517	3.0228	2.6024	1.4664	1.9615	2.3793	3.5404	1.3546	1.5205	2.2455	3.1529	1.9042	2.3337	2.5678	1.3631	1.8236	3.5396	2.3913	3.25	2.0883	4.2538	2.464	2.6777	2.6362	4.1814	3.6091	2.8537	2.0892	1.9299	2.5929	1.2316	6.5198	2.077	3.2896	12.0811	1.9574	2.9183	3.0018
SEC61A2	1.5552	1.5467	1.3809	1.5223	0.6714	0.7004	1.253	0.7154	1.3862	0.774	1.5451	0.8508	1.8503	2.1677	1.1871	1.3968	5.2611	1.1966	2.2011	3.2386	1.5785	3.4601	1.3223	1.9474	4.6659	0.7651	3.1819	2.4188	2.029	2.7974	1.8662	1.6054	2.7141	3.1074	0.6332	2.3335	1.7786	1.1981	1.6197	1.738	0.9379	6.1634	3.7929	2.0139	1.7864	1.5256	2.3035	2.1505	2.3261
ASB1	5.5846	3.9116	3.2241	4.7486	2.1155	6.1284	4.0597	2.0498	4.0469	2.7788	5.469	2.0233	2.3908	2.1521	2.9261	3.8829	2.6899	3.1944	4.7877	4.7967	3.8489	2.9669	2.9544	2.9272	4.1088	4.2746	4.5993	3.0113	1.4029	3.4238	3.2566	2.3188	3.6237	4.055	3.372	1.1384	2.5728	4.8461	2.3953	4.0987	2.6452	4.2939	4.6458	2.111	1.7359	3.7787	1.8041	1.9382	3.1722
FAM107B	15.5943	43.8902	33.5206	12.0232	4.5971	18.5358	67.1501	32.869	1.8168	37.1195	4.2029	4.6497	10.4833	5.3419	14.0979	34.5644	14.638	10.9961	3.3255	3.1338	15.252	3.8067	18.3954	5.2476	23.7733	2.7444	14.6093	13.0268	3.835	40.6321	29.9248	3.3442	37.7478	2.0467	4.448	3.7969	4.0589	7.291	11.073	8.2975	1.9556	7.6986	15.2015	17.4393	2.2408	3.2175	3.7314	8.1623	24.9329
CDK13	2.4843	2.9617	3.0179	3.8778	3.4509	5.9544	3.0902	1.9724	2.924	1.8513	2.8158	3.1853	2.886	4.3726	6.3198	3.634	2.6691	5.5836	4.2509	5.4079	2.2661	4.9443	4.0965	4.6673	3.1781	3.9006	5.3123	4.5504	3.2516	4.4172	3.9297	3.7451	5.0883	11.8573	3.3435	3.7739	4.4484	3.1121	5.0557	2.4155	4.518	4.9534	4.4445	3.7705	7.5996	5.6039	4.2577	2.8493	6.319
MTHFD2	2.7588	4.1199	2.3819	3.3913	1.1135	4.2926	3.3564	2.3944	3.4095	4.7755	4.1994	5.542	10.4659	3.2005	14.4888	4.8581	7.9427	5.4521	4.2815	4.6248	5.7459	5.1985	13.6408	8.483	13.1737	5.2046	6.3759	4.3205	5.3929	6.0267	7.0125	3.9463	4.0234	4.4491	9.19	2.8061	6.4184	6.3104	4.1642	5.2787	3.793	10.013	6.4114	7.9186	5.674	7.4261	4.9278	7.0309	7.1723
YBX1	105.2422	89.875	85.4776	133.2111	69.7828	166.4568	107.9544	79.8058	119.1996	87.5222	112.2932	174.4683	164.79	89.4442	240.1897	127.6554	178.4127	128.8401	122.6456	95.3201	134.5922	100.947	104.8638	234.0801	157.6625	138.9151	135.0184	78.5753	185.679	114.7902	82.2105	158.2606	114.7868	185.5328	171.9121	186.011	81.2294	113.1949	119.4118	234.2644	107.9469	213.0099	116.2847	206.9129	74.7567	226.3869	177.3642	150.6056	147.9121
PDE4A	5.5449	8.0693	8.4863	3.6393	0.6791	11.0039	6.688	6.9096	0.5489	7.7368	2.9115	8.0691	3.2504	1.2206	11.1482	6.6662	2.1148	1.4186	5.4745	8.3451	3.5665	2.2249	3.3875	5.9989	2.4544	5.2097	4.9203	6.0891	2.8364	3.3379	4.7862	1.6012	5.5447	9.7244	0.582	2.559	3.093	2.6377	4.838	0.4061	2.2186	1.1042	1.0085	2.9129	0.7509	1.5487	3.5085	1.1884	4.3352
ELAVL1	6.5265	5.7973	5.2393	9.326	7.117	12.552	7.4002	4.8765	11.1766	4.7303	8.3503	13.3629	14.6013	7.1411	10.2985	15.7156	11.3662	8.4482	18.3492	8.4436	8.6547	12.0328	9.1694	12.8272	17.6939	11.7854	15.1746	11.4851	12.2858	12.429	14.4066	11.5621	7.9146	14.1934	10.8313	11.8427	8.645	18.3288	13.6941	16.4135	13.4634	26.248	12.0993	15.7964	7.0755	16.575	10.9161	9.3114	13.0251
DIP2B	4.4215	5.8908	4.254	9.5147	18.8579	8.8328	6.8147	3.0152	10.7486	3.3913	4.7032	11.5906	10.8315	22.8359	9.2766	9.8708	17.7524	28.2992	10.3907	7.6307	11.5233	11.4045	10.031	11.3825	11.2167	24.9522	8.8362	18.0397	17.915	9.7138	24.9585	22.8425	11.6828	10.7657	11.5605	22.3751	9.7694	14.5511	8.4942	6.2956	18.0973	11.4813	9.648	15.9242	23.4601	13.5883	19.6617	5.8588	9.8568
SMARCD1	7.2394	8.0838	8.2684	12.2483	9.684	7.7058	8.7234	5.5168	16.0533	6.809	9.269	20.3878	16.7555	14.2682	13.9832	21.3979	27.9674	15.5596	20.1437	9.6548	12.631	18.8462	19.3918	23.3063	15.5839	21.0488	25.5895	18.23	17.9835	13.5641	15.2001	15.2758	12.5669	21.4789	20.5808	17.6181	11.2815	20.453	21.1103	15.7902	15.6577	43.1354	14.7881	21.5536	8.0788	11.6848	17.5123	7.7467	17.2654
KDM4A	1.334	2.4187	2.3713	6.2607	2.2044	5.5237	2.6678	1.8081	2.8103	1.3657	2.1713	2.802	3.0975	3.7231	5.4117	2.3773	3.0447	2.5963	3.3277	4.3128	6.6233	4.8317	2.1737	5.5792	2.6937	3.8302	2.2187	3.3182	2.399	5.2857	3.1544	4.3	4.2091	5.1724	2.646	2.7735	2.6538	2.8415	2.8641	2.7554	2.0053	4.1487	3.8676	4.9256	1.5798	3.8497	2.782	2.5984	2.7626
NFYC	5.1877	7.5452	8.4502	9.2487	5.9457	9.701	6.8287	7.181	4.5877	6.2644	4.4827	9.1899	7.265	9.3386	9.7947	5.9479	8.8912	4.699	6.2957	9.9986	8.9742	6.7522	6.2157	10.1919	12.8523	5.1308	8.3479	6.4354	7.7072	8.7314	5.2693	8.1048	8.7451	10.651	7.4451	8.8905	7.5003	7.4715	6.8843	11.5119	7.2096	12.4849	6.2503	8.9963	5.7066	8.0237	6.6749	6.5661	7.2079
ZMYND12	0.7485	1.3967	1.4091	1.464	0.1286	2.0939	0.5973	1.2751	0.0458	1.1926	0.4159	1.1364	0.594	0.5515	0.2308	0.9702	0.4665	0.1686	0.1505	0.9246	1.6005	1.2213	0.3844	0.7533	0.6971	0.0871	0.8045	0.468	0.1014	0.7514	0.6735	0.0612	2.3805	0.116	0.0209	0.053	1.0847	0.5829	0.5243	2.0736	0.1713	0.2241	0.494	0.4556	0.1714	0.5809	0.0676	0.9984	0.5673
SLC9A3	17.1163	45.3307	37.5511	15.6464	0.8925	1.7219	40.7319	33.9622	4.1169	21.3802	0.1791	0.4348	6.4398	1.8597	0.0437	2.4009	0.1081	0.4035	3.0953	38.815	5.1554	14.2142	0.1607	0.1198	0.0391	2.2228	0.8385	0.4348	4.5748	3.8027	147.4576	2.1959	3.473	6.8026	0.4507	0.2533	10.25	27.9664	2.0401	0.4436	2.9724	0.0498	11.3447	21.1912	0.5848	4.2703	0.4589	3.1046	28.3669
ASPM	0.0623	0.5514	1.4344	3.6656	1.0158	5.0983	1.7906	0.1287	1.1767	0.0893	0.2736	7.058	8.1989	4.7274	11.2937	8.3902	11.8828	3.884	7.8829	2.2483	2.1754	3.51	4.0808	9.3401	6.4203	6.5901	5.8429	2.523	3.5256	4.5725	8.311	9.3989	5.6613	7.7439	3.0889	4.8199	4.1608	7.9175	8.9155	6.3538	12.285	12.6209	6.0505	8.1545	1.8666	7.6637	4.3972	2.4725	8.2898
ELOVL1	12.8684	24.0633	16.8139	34.6581	95.0068	51.6232	32.5407	22.5325	83.6256	17.3925	18.5256	42.0187	41.9107	44.4225	27.2281	54.0215	33.2573	68.0625	22.985	78.3079	61.3283	34.8226	34.7572	34.4055	57.239	33.4686	26.7347	33.268	82.0482	38.2297	73.9236	46.1895	54.7251	57.6749	99.9579	95.4893	45.4735	48.5143	46.1149	70.9713	34.1119	16.3167	39.3066	51.675	37.0895	42.4947	57.9516	22.1696	36.112
SPI1	1.8344	7.4052	1.3583	7.6925	4.8371	1.1515	1.2558	1.9692	1.3598	2.3062	9.1859	6.3857	8.8412	4.9474	6.5604	6.0869	5.8947	7.3649	3.1108	3.7427	1.0515	7.0018	3.0761	9.2861	11.7029	12.4076	8.8236	11.0375	5.1208	18.4496	3.2313	8.4446	8.3552	6.1152	3.4511	4.0824	3.0807	1.3491	10.3874	0.7609	3.2117	10.9638	2.9552	5.4244	2.8498	2.336	12.3654	16.824	5.7492
POLR1H	1.3388	2.0787	1.651	3.122	1.8568	2.4374	1.691	1.6382	2.4022	1.5892	1.2856	2.7	3.4425	1.8939	2.9915	1.6709	4.0252	3.9285	2.4765	1.7714	5.6207	1.8062	4.2539	4.4796	3.2086	2.0917	3.5084	1.1559	2.5137	3.7194	2.9093	1.8827	2.2942	2.48	2.608	1.9656	2.8258	4.4398	3.7661	7.4506	2.3988	5.0078	2.1395	9.2571	2.053	2.8267	2.8581	11.1677	2.9789
CLDN18	133.8418	377.0157	262.1593	160.1242	0.3869	180.2124	966.8367	399.1271	0.1236	253.0035	2.6858	0.0838	9.1313	1.2951	0.1674	930.5393	0.7265	1142.4006	0.1505	0.0533	302.4147	25.4033	26.1339	0.5896	1.402	0.2919	33.3134	19.7376	6.1595	224.4212	179.1127	1.3549	105.1103	3.039	0.0092	0.0934	152.7285	145.0708	41.1784	1153.1716	0.3644	6.8735	40.3081	22.6024	0.013	0.2065	0.1948	154.9426	112.8063
ZBTB11	4.4682	4.2687	4.155	4.6426	3.9065	5.1205	4.7652	3.2801	4.7763	2.9696	5.3211	7.4517	5.7926	6.359	9.5884	4.1683	8.6411	7.3009	12.4536	9.4189	6.9	7.7308	4.8332	16.7164	7.2429	8.7833	7.4537	6.505	3.5598	7.0893	4.353	5.1399	9.1701	5.1684	4.9765	5.9794	7.2422	4.5877	4.8486	4.7424	8.1464	5.5059	4.6586	6.7688	7.2082	9.1875	9.8649	10.1558	6.2204
GOLGA5	9.7642	16.638	11.6954	12.0076	10.9318	23.1794	13.257	10.8178	14.3838	14.9049	10.7803	19.5566	15.6122	19.6922	18.994	16.1451	16.4277	13.1882	16.6445	24.6444	22.3407	22.4192	23.4301	14.0046	24.0906	19.6984	15.3485	27.4959	12.8566	15.233	17.2911	17.2854	21.2955	12.2461	16.3455	23.4334	17.6227	14.9289	17.5381	18.5162	16.3393	11.112	17.4692	12.3497	21.5828	16.374	19.7267	19.012	17.4386
LRRC40	4.9295	4.3855	4.3889	5.3346	2.9407	4.6021	5.3304	3.9926	4.6751	2.8243	6.6856	9.3345	10.7053	8.8896	10.2168	5.449	12.1326	5.9019	7.2909	7.741	6.8935	5.4592	4.0633	13.8045	7.0903	8.1441	7.0171	5.5646	2.4739	6.6142	3.194	7.5951	5.2459	5.2356	6.589	9.4919	5.6282	4.31	4.8266	11.0197	5.4958	9.4678	4.6104	4.1631	4.425	7.3672	7.0294	7.368	7.8849
TRMT11	2.3595	1.7951	1.7169	3.8081	1.0108	2.1857	1.7757	1.6021	1.9113	1.0752	2.4607	1.6319	4.8587	2.0707	3.0737	4.0471	2.7856	4.0708	3.2911	2.6178	2.2649	3.7979	2.5338	5.1149	3.1465	1.8366	2.8022	2.6256	2.5453	2.4245	2.6499	1.7037	2.8461	2.1778	1.8188	2.4116	2.7432	4.3928	2.4574	3.0989	2.8394	4.3978	1.6447	2.1032	1.6906	13.2868	1.4125	7.0488	4.5572
MSANTD3	2.3648	2.03	1.9454	2.7058	1.2843	3.18	3.0431	1.8352	3.3737	1.9462	3.3	6.1549	2.0515	4.5777	4.4202	6.8831	4.1717	5.2198	6.3576	3.289	1.4434	4.9503	5.2366	4.2797	9.1119	9.8849	4.5492	5.3171	12.5619	3.4619	2.676	12.8087	4.0952	3.8172	6.069	8.4791	2.8276	4.2914	4.4056	3.2447	5.8152	7.6356	2.7867	4.0706	3.6672	6.0113	7.0909	1.4531	2.8976
ZFAT	0.9996	0.9671	0.6887	1.5686	1.2604	1.535	0.827	0.7014	1.1526	0.5845	1.2624	1.8367	1.1436	1.1806	1.5653	0.8284	1.0114	1.1793	1.4288	0.943	1.4932	2.0752	1.2938	1.8459	1.7556	1.5489	1.5625	1.9705	0.975	1.6202	1.2644	1.8006	1.4006	2.7645	0.7923	0.811	1.4191	1.6212	1.4253	0.919	1.1366	1.2499	2.6895	1.6355	1.0164	0.8123	1.2003	1.0177	3.5703
MTFR1	4.9218	8.4552	8.5511	6.1308	3.4153	7.9351	8.222	6.6355	5.0398	6.5231	3.2199	12.7162	13.2051	6.7769	18.5943	5.1781	13.2729	7.5015	8.6615	6.716	6.2821	14.6564	10.8851	19.6251	10.1325	6.9292	7.9807	8.3894	5.8448	5.3045	10.4508	11.1447	7.1633	6.9833	8.3024	8.5609	8.4136	11.4433	7.3105	9.2572	4.4277	6.1061	7.8494	6.8845	8.0645	8.1505	11.4287	12.5307	11.6191
PFKP	8.1322	3.8202	2.2948	11.3267	19.7179	6.4053	6.0683	2.2419	15.0166	1.4722	8.747	14.0388	33.7941	10.7359	25.8197	16.5018	18.2777	22.3674	18.3317	14.4682	18.1856	15.8153	15.8127	7.5927	54.3339	11.2465	8.0072	15.8293	20.1049	14.5419	11.2648	57.3723	14.5517	21.5245	35.4074	16.6858	12.8278	13.5461	10.1288	17.3785	22.9469	7.1166	24.2286	20.0434	18.7119	9.8905	40.233	7.396	18.5848
IDI1	8.0298	7.622	7.1233	6.68	6.8212	21.8699	10.7781	8.4157	17.7796	6.8974	5.4112	5.134	15.7489	13.9114	10.1195	11.079	19.8057	15.8724	13.0329	29.5963	14.5336	10.444	4.1455	7.2914	19.96	4.5698	16.0699	8.9578	12.705	6.9185	13.1512	24.1103	26.3269	8.9258	4.7432	23.9005	9.6435	12.4145	13.9112	15.3997	13.9435	10.3533	13.6549	15.192	18.6517	8.0734	13.2276	10.6709	12.2361
PHKA1	7.5974	4.8445	4.8186	3.6722	3.0141	3.35	4.6944	3.6368	5.1636	4.4026	6.4767	1.8463	1.0917	3.1265	5.0382	2.3453	4.2192	5.2136	4.0052	1.8669	0.7496	2.2152	4.1102	8.1225	7.5571	3.6022	4.3953	7.9072	2.7049	3.9869	3.8503	1.6048	4.2886	2.2392	3.8957	3.2478	4.9262	4.0513	1.2268	3.3377	3.6149	3.4187	2.483	3.1899	2.3363	9.2967	2.8833	2.6433	3.5903
TNFRSF1A	27.6735	21.3272	12.2525	41.3751	24.7916	25.1911	24.0584	15.1072	34.218	10.8772	53.0949	45.3817	30.9303	38.9496	32.8951	31.9845	19.7053	41.0533	29.8176	24.9927	52.0657	30.6222	45.1771	55.3877	50.9747	47.1402	20.7401	27.4703	43.0206	33.0565	20.048	61.4351	32.0962	27.9006	38.3468	22.6082	31.886	30.8635	31.3086	17.3629	57.6645	19.9142	44.8816	17.5206	44.6503	32.6088	66.2075	15.5079	38.9998
CACNB1	1.0752	0.4716	0.3904	0.8184	0.326	0.22	0.5507	0.1713	0.7874	0.1594	0.9571	0.8528	0.9427	0.452	0.5507	3.2161	0.9378	0.3035	2.8042	3.7941	1.2555	1.756	1.3289	2.1177	1.204	0.7971	2.106	4.7546	1.141	2.2627	1.1512	1.0465	2.2291	3.6356	0.093	0.5656	1.9199	0.3767	2.9279	0.2334	0.4276	1.1352	0.4228	0.5267	1.4769	0.6436	0.9122	1.1431	0.5824
STOML1	0.6841	0.9416	0.6568	0.9354	0.4793	1.0089	0.9716	0.719	0.6507	0.6467	0.8013	0.7871	0.6289	0.9479	0.7404	1.0066	0.3621	0.4521	1.102	3.6069	0.5571	0.8915	2.0288	1.1986	1.5291	0.9418	1.3064	0.6225	1.6027	0.888	1.2084	1.6099	0.5854	1.007	0.7287	0.9368	1.1417	0.6353	0.996	1.3858	1.8616	0.8284	0.7838	1.2992	0.587	0.9925	1.5944	0.4478	1.1517
PKM	49.0683	48.0697	39.9359	110.1654	148.0257	88.8379	60.5712	32.6977	257.4236	30.5775	91.3141	380.017	298.5678	180.175	210.6461	211.6594	92.4552	114.4452	240.4036	178.0443	70.0989	73.2619	253.9492	175.8795	204.3847	226.8295	107.4382	94.2997	230.6655	97.4874	236.5911	269.8617	111.6613	116.4354	346.4275	367.9793	93.6342	252.2357	118.0505	162.9718	208.3216	93.2958	112.6256	406.9947	140.5393	170.4843	257.7687	68.1676	95.8771
DNTTIP2	5.2703	4.7302	4.3291	7.8592	4.2057	3.0512	5.7238	4.0884	8.8157	4.3263	5.513	8.1716	7.9868	9.5425	16.2262	6.7801	10.3414	9.3453	8.1306	10.4007	10.9744	3.9535	5.2017	15.2104	7.952	8.7962	7.1223	7.6241	5.0968	6.9587	5.9471	8.7818	9.4564	8.9573	9.4539	9.7053	6.4405	7.0145	5.5564	8.6163	6.2225	10.9473	4.9292	6.0098	8.4181	12.8817	9.5383	6.0416	9.9695
TP53BP1	3.2825	2.8689	2.7437	4.1333	1.6722	3.8269	2.3508	1.1844	1.2196	1.3091	4.2617	4.4803	3.0673	2.8917	4.7006	3.8862	3.3334	1.9562	6.3306	4.7593	6.5197	4.1413	5.6731	6.6227	3.6906	4.6173	3.7046	3.7429	1.5356	3.737	3.3568	3.3503	6.2941	5.1968	1.9354	2.0636	2.5234	2.7653	3.7081	2.572	3.3593	5.8789	6.9279	2.3641	3.0479	3.935	2.4832	1.6024	3.4927
RRP15	3.2114	2.2596	2.2386	2.3092	1.2683	2.0359	3.1725	1.5561	3.7724	2.2656	3.2636	2.4499	3.1536	3.9281	9.6735	4.2679	5.2221	1.9834	4.377	4.9545	2.8699	1.4924	3.4511	5.2476	2.4411	3.6917	4.7085	3.4226	2.3138	2.65	5.0119	5.0482	3.053	1.8406	2.8561	3.6638	5.8247	3.6536	4.5751	4.2748	3.1868	9.9797	2.7046	3.0335	2.9109	3.624	3.541	2.1773	5.8822
DHX8	4.3948	4.1378	3.647	9.0636	5.5894	4.5898	5.2016	2.7786	6.8632	2.8081	5.8741	7.8486	7.7238	8.8643	6.5903	5.1672	8.5022	6.8451	8.9964	9.3631	7.337	9.3412	8.8907	5.0866	7.0269	14.0342	11.5069	12.4326	4.3245	8.975	8.7963	9.0415	9.2431	8.3614	6.5993	6.8555	9.2815	10.8354	16.1161	6.2811	11.5865	12.103	10.5244	12.862	8.2764	9.5266	4.205	3.8785	12.2654
IARS2	16.6002	20.9051	21.0704	29.5639	23.05	53.6223	26.3211	16.3112	32.9057	16.771	19.4136	32.3403	63.6441	34.5821	74.3875	52.3118	34.7816	24.8068	31.2557	51.2216	33.9599	72.3902	47.5552	46.3379	38.3286	48.0293	51.5972	27.1545	27.2117	30.9638	79.5733	40.4889	30.9746	42.6553	30.0475	36.7847	63.9991	45.125	32.1693	53.4363	44.0867	48.8929	50.9318	41.5053	36.0709	45.9334	28.1392	17.989	47.4797
IDH3G	10.755	14.9463	13.0666	26.0908	16.9722	16.9437	17.6118	13.9663	18.9064	13.611	13.665	30.0574	19.9829	16.7667	27.8162	11.3299	26.0666	22.1308	29.9968	23.9997	13.0902	29.7723	27.3343	38.6088	31.1427	17.8995	13.0886	14.6322	28.8974	20.5829	8.811	13.5203	21.1635	20.8844	22.2116	46.2932	24.7751	26.1573	45.1838	17.969	28.5359	21.5569	25.5766	21.0861	18.7205	16.5771	20.014	50.5205	27.3922
PDZD4	3.1946	1.1994	0.7466	0.2074	0.4926	0.0816	0.7502	0.3891	5.8247	0.5106	4.7204	0.5179	0.0623	0.7612	0.0887	0.0858	0.2539	0.092	0.7309	0.1745	0.1053	0.1847	0.0994	0.2944	0.0681	0.5151	0.5763	0.7312	0.9167	1.0266	0.0252	1.9972	0.5641	0.1472	0.0236	0.9939	0.0865	0.0483	0.5762	0.0344	0.8102	0.0427	0.1037	0.0944	0.0639	0.3829	0.2748	0.0355	0.1001
CBFB	3.4779	3.9745	3.953	10.2623	5.1843	7.6646	7.584	2.843	10.2186	2.2463	5.8517	13.0993	17.6534	12.8745	15.4218	14.8566	22.6814	14.5562	25.0617	15.3175	7.0096	7.9581	15.3551	27.1579	28.0171	13.4294	9.5022	21.2176	17.3261	13.7428	20.9836	25.3523	17.388	8.1622	9.6745	17.5816	12.534	12.7024	9.9782	23.5082	21.4301	26.4234	8.4146	16.6563	15.6525	19.0513	9.2315	13.3925	15.2825
FGFR3	1.8048	4.7453	4.0911	13.8971	48.4849	23.5339	6.3861	2.2989	141.7678	1.6049	0.2764	19.335	9.7838	40.8491	4.6142	3.0774	63.9757	4.7809	4.7069	25.2777	34.6915	18.0732	16.0058	99.2277	1.1556	24.3709	50.7308	0.5956	21.9983	1.2573	25.0583	13.167	7.85	48.5395	30.5105	33.6891	1.1812	10.0641	11.0158	20.7968	104.3723	0.452	5.6211	9.54	10.3474	56.0421	37.8328	13.0458	2.6364
IFI35	4.703	5.3817	3.0877	18.9003	1.5755	9.028	5.7105	4.2611	2.7112	3.0959	7.528	21.1606	27.7945	4.0036	9.4513	5.9067	4.3734	28.5203	6.1903	17.4909	7.6302	18.6854	18.6377	19.8473	13.9257	7.4115	16.478	9.5927	23.7053	17.0195	6.7705	13.7299	11.7945	8.9959	4.891	19.6366	13.4404	22.8638	42.9429	8.8807	23.3595	2.9956	10.8737	28.4036	9.5729	5.1883	8.7417	14.8122	19.7649
HEATR6	1.9112	2.2247	2.3361	2.8037	1.9007	5.5398	2.0062	1.4972	2.9092	1.326	3.0418	4.41	2.8895	5.226	3.0218	5.758	4.3866	2.4637	5.686	2.4223	2.953	4.8421	2.569	3.5786	5.4348	7.2158	5.1815	4.1272	2.2399	5.4607	3.5291	3.6351	4.2826	4.5299	3.3306	5.1637	3.5352	5.0858	2.8836	3.2881	6.0615	3.9738	3.4538	3.115	3.1399	8.2938	2.7092	3.0335	3.6248
COASY	8.8079	15.8301	13.6949	10.6736	16.0925	20.0622	16.0572	15.2513	17.8433	13.3287	5.4018	17.7812	18.4402	16.8944	24.6631	15.494	23.2112	12.5783	20.1383	22.5414	16.4646	24.7004	39.3402	21.062	32.2974	14.366	33.8975	16.3798	19.4145	21.8925	18.9503	15.5209	13.7085	21.539	16.6515	18.2741	18.3065	12.6989	50.2378	24.7021	24.6174	19.6095	26.7202	32.8382	12.4893	18.069	13.0012	14.8353	20.969
OTUD5	13.5027	14.3118	10.5732	17.6068	17.6196	19.889	12.8238	9.4811	12.892	8.7744	16.4073	13.3139	15.1379	13.9562	8.7608	10.6071	13.667	17.7876	25.9911	19.378	12.8943	14.6111	20.5911	22.6399	24.274	13.689	23.5282	21.8202	13.9564	30.9834	19.0941	15.9259	19.2524	19.6521	18.9994	16.5398	11.2484	23.7832	27.1633	12.6303	14.8181	28.5349	14.8946	16.6571	16.8043	19.2869	9.2214	18.8687	18.0353
TFE3	17.6067	10.8946	7.2053	11.033	14.2816	12.2809	9.279	6.2728	25.0088	6.0753	29.117	16.4524	13.5687	10.8021	6.0069	10.7907	9.828	21.0507	30.0388	26.2974	10.2131	11.3551	19.4262	25.0938	17.5498	12.0304	19.3813	13.5564	20.4824	20.8554	10.8787	13.0244	18.3016	14.434	24.6209	18.5917	9.6365	16.6439	23.5283	9.3272	15.8103	28.8537	11.6778	16.4786	12.1562	13.0654	13.7444	12.2989	14.4022
TBC1D25	5.134	4.6173	3.1462	3.1175	5.7274	3.2758	4.3357	2.7478	6.5013	2.6976	6.4013	4.8485	3.6683	5.1941	2.4226	3.7182	4.3219	5.7726	11.2222	6.087	3.9974	3.742	5.269	12.3044	6.0303	4.4821	4.4772	5.4389	4.7349	7.7355	2.4916	5.2269	5.0263	4.2768	6.269	6.918	3.0566	4.9731	6.3161	2.7623	4.8814	7.0547	2.9438	2.6899	3.1842	7.5935	4.6638	6.3263	3.9961
GPKOW	6.4059	7.4878	5.338	7.9386	8.1715	12.0704	6.2593	4.5724	7.7516	5.2522	8.4239	7.2173	11.505	6.4541	5.7146	7.2244	8.429	10.9059	11.6439	12.894	8.7734	8.8282	16.5075	13.6887	13.6436	6.271	15.3148	8.6183	6.909	16.5874	10.7486	10.1176	10.0439	11.4668	10.0497	10.653	7.4585	15.6978	16.5092	11.4688	8.1473	11.3856	8.7034	8.1723	7.413	9.8846	6.8392	12.4829	11.099
GRIPAP1	4.4029	5.5478	3.9204	5.3475	4.6091	5.1084	5.2366	3.4299	4.0258	3.7956	5.3549	4.1202	6.7462	5.0504	2.7094	3.924	4.8169	5.5582	9.854	9.0496	5.0839	6.1824	7.8412	7.9546	6.7266	4.0955	9.7602	8.0529	3.0298	13.1805	7.1266	4.9178	7.6787	6.6987	4.1199	5.8249	5.5996	9.5229	7.7648	3.9665	5.5302	6.4576	6.0949	4.8944	3.9406	3.6581	3.515	7.8085	6.4363
FTSJ1	5.7356	8.3124	5.327	6.4989	10.9605	10.3815	8.7993	5.4084	14.8494	6.3476	6.7868	14.1574	15.643	10.398	17.088	12.4423	13.7764	11.6736	17.4865	16.9736	9.2724	7.4342	27.8767	16.1016	23.6637	14.4966	17.8974	18.7788	14.9583	20.6885	15.9693	20.6881	11.4517	13.9998	19.5634	30.4074	8.4914	22.1903	18.6322	13.2886	11.0053	13.3629	8.7145	14.5557	10.8898	18.6003	12.9181	13.3592	17.1277
PRR11	0.204	0.7564	1.1905	5.3925	1.0865	5.9553	2.3859	0.2719	1.2519	0.2482	0.5381	13.2276	8.0159	5.7922	20.7456	13.8753	13.8582	3.2082	10.1234	2.759	5.651	6.1614	4.7153	13.7281	19.2413	12.2428	6.9989	6.7099	4.2214	7.5048	7.2356	11.0662	4.5216	5.6232	7.953	10.8139	2.5145	31.7786	10.0689	9.4384	8.4978	15.7074	6.3615	7.6712	5.284	16.9496	9.0781	5.1927	5.2766
REEP1	8.8706	3.8352	1.2266	0.9384	0.4167	1.0102	1.5301	2.9918	4.0077	0.9363	10.997	0.3845	0.2752	0.5179	0.157	0.3825	0.7566	0.0377	0.3847	1.2701	0.2345	0.8462	0.059	0.4788	0.0819	0.7095	1.0004	0.758	0.78	1.4116	4.1843	0.6625	1.3531	3.9035	0.0233	0.8884	1.6933	0.204	1.3814	0.0562	2.4837	0.075	0.1423	3.1059	0.1424	3.2806	0.078	0.145	0.1824
ATP11A	3.8963	3.1337	1.9114	13.0359	2.8818	16.4189	4.4883	0.9886	5.432	0.8054	6.295	5.2986	17.2393	4.1508	30.8174	10.9626	2.9006	11.9251	7.9495	69.731	14.6083	12.8979	12.9534	4.351	28.3491	3.6895	14.7007	14.847	3.2943	23.8178	17.4348	11.3841	42.841	16.2647	6.0583	5.1277	11.5414	23.9678	8.2199	9.8653	4.3572	3.4181	10.0002	26.0426	8.5879	8.7675	6.469	4.4244	19.9302
POLR1A	3.8142	3.7597	3.564	6.4886	4.3354	13.3095	5.4796	2.2141	8.5634	2.3691	5.4088	10.1562	10.5478	6.9337	10.2982	10.2462	5.6527	4.8667	6.8722	9.8209	8.8577	7.773	10.4472	7.803	10.7394	7.1187	13.2715	4.9745	4.4462	6.1104	8.7041	7.1731	7.8782	8.5758	9.8375	6.9039	7.788	9.8374	9.9082	7.5716	10.228	12.7292	8.7249	9.0268	2.8336	19.9535	10.4192	3.5194	10.1399
LAPTM4A	126.768	133.0541	142.2366	155.7949	138.4249	178.7325	140.6447	129.7738	130.6353	104.1091	217.8123	147.7864	226.7245	201.5338	228.4157	146.3804	197.3906	138.6047	146.8528	203.5765	115.8311	153.1803	164.7373	130.4444	220.4733	180.5575	190.3558	184.7801	174.6743	172.4877	174.0946	187.6565	162.318	209.7466	97.8757	212.2297	174.6948	142.3431	195.4858	164.8772	124.1572	169.4411	115.5891	166.0158	141.9065	156.5447	193.2581	132.2016	137.5576
KIF2A	1.9229	1.8443	1.7309	3.2301	1.8991	1.6643	2.226	1.1287	2.2801	1.0694	2.7274	3.2509	4.7342	3.3086	3.9637	3.0065	3.5614	4.036	4.7222	4.0865	1.8247	4.2147	2.1946	7.2115	6.5734	2.882	4.931	3.1389	1.0514	4.6753	1.9842	3.4785	3.5768	4.2502	2.3915	3.8503	4.6867	4.5773	3.8979	2.9794	3.6849	4.2828	4.0123	3.5384	3.7876	2.2231	5.5257	2.1264	4.1335
PSME4	9.0836	10.7211	8.0995	11.1066	5.2638	9.7843	12.7442	6.3118	14.6046	6.3946	7.451	16.0454	9.6601	11.6569	21.4317	14.5524	29.9583	16.0744	12.9842	14.6875	13.2721	12.4175	17.3421	14.1227	15.0248	17.9233	18.1544	12.8805	9.9381	13.5808	9.155	15.8803	14.7239	17.922	17.2346	12.6611	18.9742	13.6576	10.7422	11.4025	17.9121	19.3038	10.2793	17.3014	15.5725	26.339	14.3308	9.5889	14.8782
IFT80	1.039	1.5684	2.0684	1.5328	0.661	1.4736	1.9442	1.1173	0.6314	0.8466	1.8286	1.6804	1.707	2.0426	2.1433	1.7501	2.6445	1.2495	6.6195	3.7604	2.1066	2.0827	2.0165	2.8934	2.4773	2.1428	3.5428	2.4015	1.7682	2.8042	2.0439	4.4746	3.8567	1.0606	0.543	1.5945	1.9316	1.54	1.4006	1.4905	4.1654	5.9158	2.2963	2.5383	1.4464	4.2684	2.6201	2.5231	1.1453
PPP2R5B	6.3493	3.9953	3.8536	5.4236	3.109	2.2419	3.9674	3.6419	3.2667	3.4937	9.5222	5.4862	2.8344	3.6539	2.1017	5.9613	1.699	7.758	6.9469	9.1761	4.2046	8.122	2.2272	4.7144	6.5104	5.0277	3.4957	6.405	8.1305	8.737	4.3465	3.467	5.6923	6.1497	6.9664	7.5529	5.3514	5.4254	5.4292	2.5009	7.1976	2.9897	5.7114	5.6849	7.4559	4.8949	8.816	5.374	4.8813
NUP133	5.472	5.3908	5.8161	7.2419	5.5397	10.6047	6.0945	3.7028	6.3142	3.8423	7.3412	9.2893	11.1289	10.6107	18.4879	9.0958	9.1602	4.1588	11.5434	3.9028	7.527	7.4803	12.7624	15.2526	9.6437	11.5036	18.5191	7.6757	6.3444	9.4376	13.5691	10.4398	9.6049	6.3317	7.4403	8.7765	8.9241	9.3553	9.0202	10.326	14.4645	16.9739	10.8871	10.2239	6.0675	10.44	7.0489	4.2496	12.793
NUCKS1	61.1378	41.0689	45.8919	29.827	18.3641	59.8385	40.1263	26.9927	34.4268	31.7268	74.007	45.5998	41.0129	60.9488	110.8578	57.949	89.7754	17.2971	74.0606	22.7602	36.4655	34.1441	79.8844	102.3016	26.0622	68.316	32.2873	40.0738	69.1846	43.276	74.3764	80.6734	55.1308	35.5087	28.6856	59.8057	53.4946	58.2388	85.1046	72.4226	99.2868	224.2156	39.748	59.7459	25.855	49.9568	54.5222	28.5547	57.3942
VPS35	10.2847	13.8761	10.6339	28.3534	13.5779	24.0485	16.0162	11.4909	12.85	8.9354	12.6914	21.6754	19.6205	20.9265	25.2587	26.3579	37.2482	10.6934	20.0412	15.5011	28.3206	11.7768	21.4829	23.8687	34.3275	17.6412	14.0457	26.261	15.1072	17.8105	12.8158	27.6471	21.3946	10.9062	18.4062	19.9239	22.1001	26.2198	20.1911	27.5664	22.9543	23.4681	23.0281	20.0028	18.5415	19.8429	12.3706	18.1519	28.29
DNAJA2	9.2367	9.1573	9.6401	13.1106	12.1708	10.0405	11.5243	9.9696	14.4304	8.3009	10.2826	13.9033	13.5999	14.9704	15.4713	11.6718	16.6822	11.2494	14.318	13.4083	12.1445	8.9625	14.5249	21.245	17.4686	10.778	10.8414	17.0652	11.8811	10.8976	12.9881	13.9263	11.6388	7.836	12.334	17.6926	15.9174	15.1169	10.451	12.3059	14.2768	12.1806	10.9312	15.9564	17.0046	16.3772	7.6966	15.4756	14.4739
BCL3	24.5926	23.0734	7.2842	52.5751	33.4792	19.6126	23.7391	12.3378	40.2424	9.0137	34.1942	33.2657	75.6533	29.4786	62.462	71.4696	24.425	49.9116	68.5302	41.4689	87.5433	30.2517	52.1275	42.6755	40.0006	27.6501	45.0142	37.3811	65.3031	37.488	34.477	42.4315	55.3427	32.1697	21.7953	25.1601	52.1691	73.5865	36.8082	42.8087	52.4214	27.4938	37.0339	39.9197	49.942	25.8761	24.7752	28.1086	117.2432
KCNAB2	0.814	1.1283	0.533	1.0967	0.5897	1.9159	0.2243	0.3055	1.5052	0.3041	1.8195	0.797	3.3984	0.8074	0.4314	1.0898	0.5643	1.7401	0.5921	1.6823	1.9294	1.0525	2.3556	1.2442	0.7506	1.2323	2.475	2.8178	2.7494	3.6387	1.0186	0.5578	2.6568	4.526	0.1989	0.8043	2.3371	0.2246	2.1642	1.2989	0.7463	1.1331	0.7375	2.851	0.149	0.7452	0.9158	1.161	1.4941
CLEC2D	0.4853	0.9676	0.9248	1.4017	0.5872	0.2717	0.4214	0.4088	0.3644	0.4163	0.5839	1.3625	1.5494	0.9721	1.4006	0.155	0.703	1.4638	1.6693	1.3626	0.1369	0.5432	0.1117	3.6832	0.7549	0.5562	2.1279	1.7592	0.7411	2.6665	0.3124	0.5302	2.162	0.6681	0.1799	0.4075	0.419	0.2638	0.93	0.3155	1.8729	0.4871	0.6668	0.4393	0.5671	0.7587	0.9462	0.6899	0.8309
MAOB	33.0312	9.323	6.3927	5.6905	7.7373	13.5719	12.2842	6.5752	11.5191	6.0081	43.2704	1.0712	0.3983	3.6486	2.6745	5.7511	0.8347	0.9291	11.6826	2.1944	1.4688	1.4882	0.3705	1.4152	7.8236	7.4186	6.3916	5.0175	6.9114	6.0932	1.9457	13.8174	6.0653	0.2759	0.1925	0.4795	3.5807	45.7754	7.0542	1.1446	3.177	1.636	0.4476	30.4459	0.3375	0.3573	0.3565	1.0118	0.5138
TGFBR3	48.6618	9.4796	5.3669	1.5385	3.8418	4.1831	6.103	2.2265	9.8655	3.0538	53.2443	1.2997	10.8528	3.8348	9.1326	2.6689	0.5882	0.4643	1.5889	7.7262	1.2402	1.9838	1.3943	1.3503	2.3043	0.468	1.5304	7.0412	0.2852	5.4709	2.7458	0.418	6.0389	1.1595	0.297	0.4477	3.1251	3.1552	6.9972	1.4757	3.3585	2.9064	0.4246	5.456	0.1603	3.4516	0.8642	0.4494	1.0651
HES2	0.0271	0.0786	0.118	1.4731	9.5107	1.0995	0.1847	0.1791	15.6384	0.0042	0.0095	16.7518	3.2146	19.2693	9.1833	0.1058	9.0868	2.0928	5.7065	3.8331	0.1902	0.3594	1.7215	5.3904	0.8826	16.1879	0.2163	6.4226	12.2336	0.0931	3.0759	15.1381	0.1812	2.7824	26.2582	26.4411	0.4845	0.3005	0.7931	0.0497	8.1597	0.0343	1.2537	1.1508	23.8777	9.3489	9.5686	1.6109	0.8472
ATP1B3	32.8671	12.4451	10.3894	46.1544	51.9314	58.9412	18.7577	7.4153	165.4495	9.5936	37.4885	141.7482	88.8061	87.1371	73.7224	68.5481	73.6393	63.4814	295.2366	61.998	60.4925	53.7913	84.6936	184.6567	61.5618	116.0933	37.7182	37.0127	153.8837	45.7218	58.1427	137.586	30.0574	76.4838	91.2113	179.4662	85.1108	81.8812	60.9268	85.1623	369.3476	77.9684	91.7323	46.3416	138.2584	319.3646	125.8913	55.7278	55.4392
NEDD4	3.0003	1.6716	1.8116	2.6419	0.9665	3.5261	2.3277	1.0388	1.1289	0.8654	6.0352	4.4258	0.8521	5.6896	4.5994	3.0391	2.7697	4.4102	4.2594	6.7854	2.3697	2.3212	3.2815	2.7927	8.7713	4.0237	3.6634	2.9719	1.5709	3.2135	2.4966	3.6599	4.1773	4.5041	4.8777	4.7792	4.2361	3.0903	5.5568	1.6673	1.4416	3.8377	2.6405	5.4541	6.4393	3.755	2.7947	1.2908	1.2598
MAPK6	6.0359	8.1839	5.3072	19.3792	19.8262	15.8989	10.1384	5.5373	44.1222	5.0113	6.5164	30.8239	17.492	34.1071	21.6039	19.6156	30.1682	27.8122	21.1362	23.4322	31.2718	12.0573	27.3848	31.6312	19.2408	22.8635	10.8976	12.1013	27.6296	11.4708	11.4902	33.6948	19.4479	13.7942	62.0566	62.3194	23.1352	15.4268	11.9347	12.1925	22.2582	15.5429	23.1736	53.322	67.5072	60.5051	22.0117	10.8282	24.4302
RAB27A	12.9253	23.4247	14.9115	10.8484	3.2064	6.0639	25.9696	18.8506	3.3801	16.5268	13.0321	3.3002	9.5656	6.1688	6.5554	9.9312	5.2936	4.8023	5.4786	6.4056	10.0992	3.1581	6.4558	6.6896	3.5298	4.4496	5.3263	7.2487	3.2406	8.6443	3.1611	7.5554	7.7931	3.4573	3.9442	2.5103	4.8962	5.3398	5.2903	8.7375	2.0359	2.3825	10.46	7.6849	6.1976	2.3275	3.5859	3.7145	7.2899
HDHD5	3.092	4.4526	3.6064	4.208	3.3236	8.1169	4.3677	2.813	6.3962	3.1481	2.9173	5.9907	9.8632	2.913	3.0443	7.3069	3.3351	4.0315	8.4553	4.2272	4.0168	11.3962	3.8764	11.4109	6.1942	4.7769	6.6286	3.1067	5.8648	5.5134	3.3842	4.5494	4.5198	4.874	4.8412	3.6791	2.6041	4.5613	6.6133	8.6361	5.404	5.6547	7.3916	6.2726	1.8156	7.3045	4.7032	5.1417	7.2189
UFD1	2.2314	2.53	2.5146	1.8693	2.3873	4.3122	3.1439	2.2415	5.1345	2.4169	2.3364	6.7501	3.749	2.8627	6.6214	5.1011	5.1374	5.0811	3.2491	2.7251	3.3239	4.9691	5.7091	5.0322	5.0968	4.2723	5.0067	4.5352	7.5681	4.0482	1.9723	4.2541	5.6549	3.7658	5.5877	7.2476	3.2303	4.9524	4.9656	6.2273	3.9575	4.2185	4.1846	4.9723	2.8474	5.661	6.0041	5.4816	4.0205
PHRF1	10.3783	9.7443	9.7453	13.1023	12.7309	7.7922	10.9475	7.2254	19.4255	6.5998	12.4421	16.0339	12.8327	11.4882	12.0585	17.6041	9.221	17.5207	20.4706	9.9097	18.2334	14.084	9.9183	11.4016	14.9137	16.311	14.2939	15.4828	23.5182	12.838	7.7224	11.2882	8.6613	17.8452	17.095	11.159	10.0845	13.4677	11.7271	10.039	12.6598	22.4225	19.9295	20.1416	13.9234	14.5466	12.7223	11.4491	18.0052
ELP1	1.8577	2.2002	1.9001	1.3994	1.0273	2.3697	2.0994	1.3026	2.346	1.4413	1.968	1.6127	2.7836	2.2703	2.2621	3.0906	2.0782	2.1272	3.5914	3.665	2.8859	3.1684	2.7675	2.075	1.7093	3.4156	2.6678	2.2851	2.3101	2.4272	2.1947	2.4313	3.004	2.8909	2.7617	3.0375	2.0803	1.822	2.3721	1.9982	3.8667	2.7886	3.1089	2.4756	1.1519	2.4323	2.0591	1.2018	3.2283
NUCB2	7.9777	14.8273	13.4722	3.248	14.0682	3.8795	6.5578	10.2307	5.9616	23.8765	6.2862	3.3454	5.5206	9.1869	2.4573	3.9462	4.2462	4.8802	4.1058	2.5341	4.4134	4.7571	1.4931	3.5508	10.8137	4.1796	5.6954	11.1381	4.0375	4.0062	8.4971	4.463	7.3862	5.0275	6.058	2.3441	6.328	2.8679	7.3468	3.7327	3.4987	4.3682	7.2224	4.6994	3.3358	10.0584	2.8277	9.6983	4.0722
PFN2	10.0843	5.9256	7.9916	14.2956	3.4685	21.4025	5.4497	4.0824	24.5787	4.6347	16.3909	63.9134	0.806	19.7672	9.855	6.8321	14.8393	2.6741	50.9983	28.656	30.0919	22.0074	30.8231	45.2347	12.9305	48.4788	34.9047	10.1683	68.9786	6.2443	20.8788	55.2208	18.3886	24.3947	28.5646	2.6415	13.9935	35.542	14.7503	54.278	83.4514	74.5216	9.5279	18.1621	4.091	60.7107	49.6279	17.1611	2.6724
DAPP1	0.3317	1.8636	0.5744	4.9692	14.2049	2.2072	0.35	0.4937	6.9175	0.3991	0.2201	4.9504	5.0738	12.0243	1.603	1.8963	2.9493	10.9461	1.6262	2.57	1.2831	1.5693	5.1597	2.3155	4.7137	3.5537	1.3839	3.6338	6.1504	5.7067	1.1082	3.1153	3.7881	5.9462	7.7287	4.9896	6.7775	1.4076	1.6466	1.4666	14.7318	4.7186	3.2033	5.3222	4.7537	4.4188	5.5979	1.1168	3.4155
FGF10	1.9493	1.1209	0.2493	0.0982	0.1233	0.1128	0.3393	0.1545	0.131	0.3075	2.413	0.0252	0.0334	0.1685	0.0833	0.1019	0.0508	0.0394	0.3363	0.1694	0.0674	0.4333	0.0578	0.1553	0.0154	0.0734	0.3351	0.7372	0.0518	0.1842	0.0797	0.1188	0.2449	0.104	0.0036	0.0524	0.2221	0.0307	0.7818	0.063	0.0049	0.0132	0.1577	0.2911	0.0151	0.02	0.023	0.0151	0.3271
SLC44A1	8.1666	11.0156	6.5246	19.2047	6.6165	33.1528	13.4508	7.716	36.4671	6.2214	7.4555	9.4351	19.5297	17.0161	13.2902	15.2529	13.6454	23.2291	19.4792	18.1563	28.1654	27.4046	16.7396	11.2126	22.6889	25.6262	25.3882	29.1469	29.9566	13.6487	10.7315	39.739	18.0029	17.9448	11.1878	24.4082	20.3376	22.2784	21.8876	19.486	26.696	9.8079	32.2032	23.7084	9.4881	19.2653	14.8328	17.1966	20.6445
TMEM260	1.3521	2.0843	1.9994	1.78	0.786	3.1702	2.3239	1.3654	0.7936	1.373	1.4506	2.4822	2.1445	2.1769	3.2995	2.4319	1.2902	1.6218	2.5001	1.7806	2.7597	3.4903	1.7656	2.7087	3.4686	3.3061	2.6747	2.5212	1.0973	2.1087	1.707	3.333	3.6892	2.2745	1.03	2.0004	1.9018	1.82	2.2732	2.3002	1.8335	1.5389	3.6937	1.7186	2.0142	1.8258	1.9859	1.9123	2.8016
EXOC5	6.1229	4.5894	3.8457	3.8292	4.7893	5.4031	5.8403	2.9847	6.1189	2.9198	8.8852	12.374	5.974	7.6532	6.2627	3.9397	6.6835	6.939	9.1656	7.8378	5.7268	6.9795	4.554	8.5751	9.4616	9.7574	4.6827	6.0997	4.1159	5.0073	5.0147	17.9728	8.836	5.7815	6.4976	9.1074	6.1437	5.6552	4.8707	4.9329	8.9404	4.8718	6.3614	3.9891	9.138	10.3008	11.4519	4.3742	5.809
RNF126	7.4926	9.1423	7.458	13.1558	16.9177	14.3967	10.2015	7.1434	28.7615	8.1772	6.8618	29.1612	19.3076	14.226	17.2275	28.2987	13.0172	15.273	17.077	12.6764	20.4517	12.6142	18.6429	20.7524	17.1309	16.106	12.6313	15.0611	43.0033	9.2621	20.1684	9.6149	10.7195	26.8511	31.8213	29.1719	23.9147	19.0769	21.4643	35.2776	16.5362	17.343	15.0892	21.6009	21.202	30.9469	27.7311	19.8567	23.4893
MNT	2.6648	3.3238	2.1829	3.5622	5.0117	3.8731	2.902	1.4111	5.7203	1.5987	5.3273	5.1752	5.5691	4.9432	5.967	5.352	4.7714	5.807	7.211	5.825	5.5873	4.5703	3.8129	4.9441	3.8666	3.9896	3.9433	4.0083	6.5859	4.2265	4.3977	3.079	5.5109	5.2912	6.9123	5.6379	3.8297	3.4341	3.9344	2.2146	6.5247	3.1827	4.8766	3.9766	4.429	4.5993	3.5014	3.2225	6.4795
JMJD6	4.9601	2.2905	2.1805	3.2066	1.9732	0.9696	3.1354	1.6635	3.3601	2.194	5.652	2.9144	4.4359	2.5988	2.3562	4.8963	3.9771	4.925	3.7557	7.995	4.7719	4.4057	2.8854	7.1561	6.5608	3.4894	6.5266	3.889	4.7434	4.817	3.2805	6.6757	5.2392	3.7271	3.6585	3.2071	6.4381	3.5787	2.9574	4.7285	3.3294	4.6987	7.9198	2.6341	6.0378	4.6208	4.5651	4.4617	5.8285
POLB	1.4296	2.2429	1.681	3.2221	4.2302	2.1574	1.8348	1.7159	3.1252	1.5479	1.3305	3.1502	6.2683	4.5423	6.4576	4.499	5.3446	3.8306	10.0875	2.8872	15.4135	5.5607	2.9065	9.6176	3.538	3.9536	5.3058	4.729	4.7687	3.9074	2.791	2.6244	4.0796	4.2379	3.6121	2.0339	3.6398	3.4758	2.4542	4.1404	5.2873	7.3765	3.1424	3.3574	4.3828	10.0351	3.2023	5.8947	2.2441
ST6GALNAC1	11.1002	37.6416	24.1275	17.5385	10.6318	25.8096	69.6277	35.2384	20.6502	24.0837	1.0654	0.3293	72.6185	6.8232	0.3052	28.926	33.1505	10.9367	0.2613	0.2197	42.8637	70.1862	17.0153	1.3975	0.3855	0.7144	9.2996	55.7401	4.4392	15.0875	23.7862	0.8137	31.7873	13.349	0.5828	1.0286	126.6007	4.9974	18.9772	47.4579	4.5597	0.3425	44.3555	21.0136	3.2462	16.4936	0.1302	46.0882	45.1253
AP3M2	1.4322	1.9612	2.1246	1.9565	0.7261	1.4052	1.6605	1.7922	1.0939	0.9731	2.1827	2.3879	3.7063	2.4717	4.3239	4.977	4.6292	4.3878	6.3013	2.2084	19.7395	5.2318	2.1432	6.6315	4.3625	4.9131	4.4368	4.1054	2.1247	2.4991	2.1277	2.5485	4.6201	3.2266	1.9482	2.0237	2.1144	3.5979	1.933	4.1309	4.1584	5.0677	4.0205	4.3278	1.77	6.4616	3.8848	2.045	1.0781
CNGB1	0.2033	0.0121	0.0046	0.6226	0.0072	0.0144	0.0356	0.0254	0.0137	0.0093	0.0338	6.7971	0.0234	0.087	0.3261	0.0073	0.578	0.0862	1.7895	0.0255	0.0295	0.0149	0.0523	1.2125	0.0116	0.5445	0.2133	0.0868	0.4593	0.0452	0.0133	3.315	0.0704	0.0219	1.7753	14.23	0.0792	0.0143	0	0	0.7196	0.083	0.0933	0.034	0.5445	0.0509	8.0733	0.0896	0.0018
ST6GALNAC2	0.6355	0.9675	1.0293	0.5035	3.182	0.3628	1.0053	0.501	3.8026	0.5575	0.4841	2.2542	1.7545	4.0988	0.789	1.361	5.4273	2.7509	6.2041	0.7533	1.1881	0.6112	0.9815	1.0134	2.0398	7.9697	0.1786	2.2016	4.8423	0.7614	0.2062	9.5334	0.5466	1.1575	3.5993	3.6489	0.4397	0.4453	0.3392	0.6115	17.0088	3.6101	1.1994	0.2813	7.5576	6.795	5.974	0.719	0.3508
PABPC1	102.9326	94.8986	99.6948	256.1729	345.3864	271.3775	114.669	77.7695	185.5709	106.1141	94.9762	381.6316	295.9158	291.0913	407.2977	142.5134	259.9445	235.5683	386.6262	144.0375	210.3158	416.8876	334.8542	260.5745	417.3799	209.5083	222.7881	185.124	137.4294	185.0169	292.7298	234.2108	194.864	486.647	234.0319	184.5472	281.0488	345.212	237.6114	183.4137	184.6755	201.0012	363.6004	236.4627	373.8839	332.4834	485.1214	413.6187	159.7105
CFAP20	3.5062	4.6391	4.793	5.1127	3.8145	4.7373	5.0269	3.6154	4.7508	3.7239	3.5284	9.9557	7.4949	7.165	7.3829	6.7123	11.6692	2.9895	15.6374	7.3879	4.9295	5.3253	8.7992	14.573	14.9144	6.843	7.7417	8.3106	12.7976	6.2202	5.1312	10.5358	7.0958	5.3208	5.8993	9.7228	7.5155	6.5583	8.398	9.4922	14.5281	22.9098	4.7755	9.3766	6.2142	11.9514	6.5212	8.8065	7.5365
PTPN21	8.0334	7.3264	5.2308	3.4565	4.2366	6.0671	6.2133	3.9778	3.6531	3.8159	8.5269	5.0697	3.5505	4.0377	3.9009	3.0175	1.9326	3.1999	4.0497	6.6703	4.4418	5.1616	1.9658	1.7691	3.0998	3.0537	4.6005	5.5338	1.7655	5.9267	3.2953	5.6961	4.4413	2.7148	2.4275	4.6976	3.0379	2.7013	3.641	0.8582	1.6902	1.4174	2.4326	1.6856	3.0036	3.9795	4.9158	1.9597	4.2424
EIF2B3	2.6512	3.1412	2.5897	4.4413	3.119	3.1894	2.8834	2.5487	3.5631	2.4667	3.454	4.8769	2.9673	4.9652	5.6119	3.4726	4.3954	2.4241	4.0417	3.0961	3.3305	2.801	2.9638	8.39	4.3249	3.6447	3.8388	3.2367	5.0354	3.73	3.5697	4.7643	4.5447	5.3629	6.8256	7.128	3.7534	4.5682	4.1538	9.0753	4.1883	7.0413	2.943	4.1107	2.7687	4.9614	5.0376	3.2485	4.3298
TCOF1	3.2184	2.7078	3.0111	5.3048	2.4776	3.413	4.0218	2.3322	4.3336	2.2225	4.4153	11.8044	10.8778	7.1901	20.2414	5.9337	12.967	6.1236	5.4797	2.2551	6.0264	8.8264	9.1513	17.1315	13.8539	10.5291	13.6836	5.5211	5.9735	5.6128	6.3718	14.5831	5.7782	11.2641	9.0262	7.4716	4.2506	14.3414	9.2576	8.1707	12.8605	12.0027	8.3309	6.0604	6.5733	11.8691	11.7338	5.8895	6.8503
CDC42	7.0476	9.6231	6.6533	17.7378	11.0193	15.2361	10.7208	6.9542	11.0609	6.0944	8.9759	14.3207	15.2008	13.7805	15.9258	11.5085	18.0752	15.2972	10.7023	15.6102	13.0074	9.6173	8.9514	16.7537	9.5185	12.5117	11.7077	11.7557	12.7629	14.2906	25.117	12.9312	12.4478	13.0282	16.2871	17.2914	17.3912	13.8241	11.1299	20.3978	10.025	11.2334	12.4502	17.1017	10.9456	16.8443	13.5097	11.7023	12.9545
OSBPL3	2.1861	3.9497	3.3218	5.9901	3.4192	11.9485	8.7258	3.0459	5.7361	2.1055	1.8948	4.3297	8.8749	7.5853	15.4963	13.9061	9.2673	16.7439	6.0327	13.9292	7.3454	7.2582	9.9388	5.2956	12.3973	12.0825	8.7243	17.6141	4.1408	15.9847	11.4464	9.141	10.0876	42.3095	7.0838	8.9415	11.1068	9.3659	8.1152	9.0857	9.7234	1.5544	9.9331	12.3934	22.7647	6.5107	13.4234	5.0195	15.7489
RAD18	1.0742	0.9737	1.1879	2.5679	0.8658	2.6231	2.2134	0.7787	1.5802	0.7611	1.2132	2.3819	5.4585	2.0608	4.1971	3.0566	4.081	3.4059	2.6424	1.9211	2.3391	5.5207	4.9621	4.3562	4.5874	2.2699	5.2082	6.1896	1.1733	3.5261	6.2141	4.4788	3.0226	3.7516	2.5096	2.5091	4.2595	4.6555	2.8576	2.8488	2.8678	4.0592	4.644	3.3858	1.6597	5.0177	3.0592	2.8862	4.2294
ATP2B1	5.5745	6.9144	5.0275	9.2193	2.2471	8.1032	8.5039	5.3345	24.53	5.7808	6.3733	12.3583	10.624	6.6071	26.8366	10.9637	11.0413	11.7586	9.3546	8.9229	22.6352	14.1929	3.4053	14.2403	20.6023	9.2535	11.4865	12.3461	8.6588	7.6013	4.2272	6.5041	12.9021	11.3867	12.177	6.6881	10.2801	16.8064	9.2363	13.3482	14.2044	10.991	11.9709	16.782	4.6697	8.2806	6.5607	7.2883	13.3086
NCK2	22.5981	15.4717	15.5575	35.1999	47.0077	29.2149	15.9385	11.8342	23.3779	9.8076	23.5844	36.8632	15.599	27.8508	10.908	39.6001	22.6281	19.3711	36.9413	35.7967	26.8668	57.7339	34.0973	30.7405	38.5156	47.7226	40.8572	25.8897	22.2064	20.2283	25.6302	78.42	25.3867	26.2917	20.66	31.116	32.1993	42.3375	31.3379	33.88	23.1266	50.1562	34.1186	39.4208	23.9204	49.4347	41.5215	29.5374	22.9902
MAP4K4	5.6192	5.8219	5.5951	9.5488	12.2312	8.323	9.2319	3.9923	22.7147	3.9522	8.4935	27.702	7.6324	12.3621	18.7367	12.1706	34.1388	19.6798	21.8353	7.7204	7.8731	8.0026	15.2342	16.1618	29.8821	31.6173	18.2341	19.9228	19.6348	19.6792	16.0158	29.4873	16.1891	5.9762	38.4933	26.3928	12.376	25.0709	10.4848	10.0216	18.1425	34.9185	10.6436	13.0964	18.8471	20.3515	22.5801	4.4902	14.9273
RPS6KA2	8.8972	8.4204	6.1325	8.2354	2.4259	3.418	6.4126	5.9248	4.2279	5.5648	14.8836	2.283	1.9685	2.8033	11.564	7.5537	2.0568	1.3078	3.0647	6.5594	4.1521	7.091	6.1366	1.0496	8.4091	4.3265	6.7436	13.2857	0.8106	6.7848	4.7258	2.6755	6.4051	6.0154	0.8974	2.1309	8.6271	5.0508	6.4552	1.6244	2.7952	4.6759	7.8701	5.047	0.978	5.0446	1.0819	1.3383	3.5002
VASH1	1.5669	1.4687	0.9137	1.4837	0.6212	0.5414	1.2805	0.482	0.525	0.4885	3.9429	1.6758	1.082	0.9704	1.0125	2.8302	1.4281	0.5004	0.9223	1.2104	0.8839	1.9512	1.7461	0.834	1.1947	3.5105	4.4128	4.1857	0.748	3.6961	1.9849	0.9301	2.0106	2.0202	0.5322	1.3884	2.1647	1.0342	1.4495	0.8617	0.9954	2.3895	2.7664	0.7961	0.2488	1.1377	1.4066	1.5527	2.4019
BUD23	3.8382	4.7536	4.5584	6.3268	3.1422	3.9107	5.4285	3.6725	6.1003	4.1973	3.5193	7.4571	10.7961	11.2233	24.3007	10.2594	14.0026	8.6667	8.9858	15.2815	7.8991	12.8429	16.7413	10.8906	20.7348	4.8334	9.619	8.3351	8.0546	8.8144	5.5525	9.0581	11.2597	10.1072	5.1391	7.0322	5.8082	9.3022	12.7834	21.9234	8.8206	4.5219	14.2745	7.269	3.5639	5.8796	7.7674	14.331	11.3402
TRIP13	0.3427	0.683	1.8975	3.8275	1.1882	1.7595	2.8782	0.6455	2.9523	0.4839	0.4472	14.0916	8.9341	8.4269	48.1067	8.8218	25.2087	4.7801	13.9996	7.4878	3.2966	5.8105	14.171	12.0447	9.4155	13.5851	15.9079	5.4941	12.3443	5.4534	9.8683	18.1681	5.7996	9.8278	9.7151	8.5001	3.0835	14.27	6.0077	15.5148	20.3029	33.034	4.4628	10.1257	4.7243	12.8279	7.0914	3.7914	10.4385
ATP6AP1	11.8686	19.3398	19.9823	22.4912	30.727	25.0108	17.3406	20.8508	16.4978	18.4275	13.7827	18.1129	26.086	26.9406	17.037	18.3392	24.8847	18.5045	28.9799	32.445	36.1541	40.5423	45.5049	42.6703	23.9821	26.625	18.3153	20.4587	19.3108	27.3233	30.9186	17.1016	28.8375	43.3989	15.2043	38.9139	30.2105	28.438	34.1715	14.6656	30.1418	29.6878	31.4208	20.9468	22.786	34.5382	25.1135	21.5798	20.4801
TCF3	4.6115	6.514	5.9316	16.1719	6.9101	36.1047	8.3137	4.0796	15.2805	4.9248	5.3975	24.8775	22.5544	7.864	19.467	32.5248	14.9822	12.9996	31.1274	8.8985	17.2827	14.432	30.3538	13.0786	21.7298	25.6057	17.0806	19.9601	21.9274	17.1855	26.9387	14.39	12.2568	23.4334	20.3998	21.1452	11.0482	43.4731	16.9077	30.4934	21.4935	52.0033	18.1946	32.0214	10.1563	21.7462	22.1212	11.0371	23.0496
DAZAP1	6.0627	8.19	6.4138	13.9969	8.1816	13.0917	10.222	4.7936	13.6342	5.4524	6.4214	15.812	15.8753	10.2763	15.1858	14.576	16.1103	12.8578	14.5685	9.4104	12.002	13.4208	16.1433	14.5929	13.0256	10.8373	13.8779	11.1794	12.4154	9.167	13.3338	7.0761	8.9111	18.5547	12.2575	14.2584	12.393	16.6033	13.0765	15.2095	15.9548	21.198	17.4948	12.0834	12.3329	13.6823	11.6758	12.6355	17.8828
MBD3	4.0217	4.0104	4.0408	2.1796	3.7053	3.2654	5.0318	2.9616	5.7001	3.6348	4.0714	5.4879	3.643	3.4926	3.257	6.4298	3.4679	3.2573	7.3413	2.7148	2.6882	3.5364	1.9017	3.5261	6.6726	4.4033	7.1379	3.242	9.6512	2.7411	6.5373	2.9717	1.6968	7.5246	3.8799	5.537	2.6316	5.594	5.9188	4.2537	5.116	11.5334	6.4462	3.0574	1.9734	7.8463	6.5755	2.8239	4.8682
HLTF	3.0938	3.2956	4.3574	3.042	0.8205	6.0867	4.3393	2.0177	0.6096	1.9525	4.2281	5.0962	0.4608	4.9964	12.0741	4.1844	6.7135	2.7662	11.5396	4.5551	12.5709	6.8314	5.7713	7.9493	6.4565	7.2121	2.4164	4.8784	1.8695	6.2145	4.6653	7.2866	11.4154	5.5628	1.8692	2.7112	5.7624	3.9572	3.7401	5.5178	8.1894	5.0922	5.5585	3.3852	2.7911	14.0524	5.1309	1.3372	6.02
FAM50A	10.9185	11.9015	10.1868	16.7305	6.5658	14.383	11.9105	10.0824	12.5355	12.3462	14.9524	12.7569	16.6562	11.2197	17.9081	13.5644	17.2813	21.812	18.0451	21.4771	17.3437	19.896	28.9664	10.5544	19.9401	18.4391	13.572	12.4372	18.2635	27.0626	13.5193	9.5279	16.5438	34.9015	12.0868	13.5476	27.0135	21.1573	26.1845	17.8207	21.1178	14.4243	22.5271	18.5416	18.8722	22.6179	2.542	42.5357	23.9485
FAM3A	5.0015	5.8049	5.2707	8.2718	6.5701	6.819	4.2673	4.9784	5.8602	4.9647	6.0677	7.5438	3.94	6.9317	3.9784	3.9577	6.8741	5.9004	8.8734	10.2779	5.51	8.1709	11.088	15.6832	7.5326	6.033	3.4544	3.3498	9.1831	7.2558	6.4152	5.8838	6.1728	7.1583	6.3383	11.7711	8.3446	7.3572	12.2174	6.3444	13.0867	7.7595	10.8488	4.044	8.1412	10.3533	10.0145	13.2754	8.1515
CPSF1	12.9023	13.7751	18.1521	20.2186	12.9905	30.4856	16.8514	10.518	13.6218	9.2968	11.7198	42.4877	40.4195	14.4965	27.6905	27.3559	15.2946	16.2473	27.7338	19.8498	25.8913	38.3131	19.2805	26.1347	23.4642	25.2777	20.8662	12.0196	16.1515	26.4602	26.7523	23.0225	17.2615	67.5288	12.9114	17.4649	27.1136	30.0481	23.9781	23.9678	17.3761	33.3199	64.337	16.0522	10.5026	11.8016	34.2499	55.884	33.1143
CYBRD1	53.3639	37.7074	29.0547	27.0316	6.0728	1.9588	28.9188	15.1199	11.0356	19.4828	119.1508	9.7606	3.2781	8.3536	10.5309	12.1689	15.3711	2.9517	27.9247	3.7976	48.981	18.7489	3.7067	20.6588	9.036	50.4029	21.8054	44.2237	7.8762	34.6899	7.2036	52.1651	51.8342	7.2721	4.473	4.9962	26.1283	0.6689	39.1196	1.5555	16.6818	8.5056	1.8407	14.0091	2.7169	3.3395	7.106	4.4637	8.8111
CDH19	4.0942	0.9804	0.5872	0.0495	0.2605	0.0076	1.1166	0.4112	0.628	0.8864	5.9061	0.2519	0	0.7956	0.3688	0.0039	0.1318	0.023	0.0443	0.0102	0.0555	0.0218	0.018	0.2068	0.0123	0.3355	0.1183	0.7906	0.1812	0.9383	0	0.0239	0.1498	0.0078	0.0215	0.0219	0.0044	0.021	0.5622	0.0043	0	0.0491	0.004	0.0688	0.0545	3.2665	0.0605	0.0056	0.0019
PDCD2	3.9089	4.3783	4.7638	10.1623	4.5685	7.0459	5.4579	4.479	7.8397	5.0713	3.7213	3.911	6.9528	5.2753	12.4178	10.4153	8.1432	6.316	4.5317	8.1251	7.3031	6.4574	8.3326	5.7878	5.2472	4.839	13.1977	5.4912	7.6089	5.1325	3.8897	6.6305	4.311	6.149	6.6194	6.5658	9.1213	9.6913	7.2174	9.1361	5.7025	7.113	8.7783	8.3749	5.3621	6.849	5.8449	12.5068	8.478
RDH11	7.547	6.7258	6.0632	4.9857	5.8721	17.5054	7.5266	6.4635	10.5446	5.3152	6.9798	9.9326	9.8622	10.6143	11.4601	8.574	9.8565	6.9789	13.035	10.1322	11.3241	18.9498	6.5567	11.8898	21.0407	12.9552	15.8615	8.0165	8.0802	7.2169	13.9437	13.8001	13.8884	13.3258	6.655	19.9107	7.3331	18.5446	8.3388	15.6885	11.3874	7.5813	14.1775	8.4573	13.0466	14.0586	18.9497	15.9443	9.0452
PRKACA	7.9503	6.6949	5.7104	6.3239	6.1922	7.5554	6.0458	5.6809	6.2513	5.0341	11.4998	7.638	7.5064	6.6973	5.5679	10.9519	8.9272	5.1221	10.9702	6.4544	7.3406	7.3677	6.4978	11.7007	8.4688	7.4274	10.6296	8.7485	7.8381	11.0322	7.6882	8.7338	6.8888	10.4946	6.9687	10.5672	8.9224	7.8759	9.4053	5.8076	9.3026	9.0526	11.4082	7.1471	6.225	7.6665	6.7414	7.0937	6.3866
ACTN1	76.455	12.8768	10.1495	16.8446	14.1191	34.4191	14.3088	6.3016	36.1363	6.2981	133.4045	114.6755	36.2699	31.1096	38.9846	27.9485	29.5813	23.5716	88.8015	41.4013	13.9254	30.6399	45.0368	30.7904	64.6433	94.7425	20.9204	52.8291	35.0951	41.7103	22.4792	87.7196	42.8134	33.1222	66.9724	47.3992	21.2953	46.5486	19.0038	19.863	24.9765	45.5969	18.9585	33.3251	48.4853	23.6571	83.6165	15.2919	22.1007
ZFYVE26	3.065	2.9502	2.3461	3.7647	3.1945	4.0409	2.839	1.6303	2.0454	1.535	3.8034	5.1341	4.6289	3.2553	3.3674	2.1986	2.6511	3.0877	2.8923	4.048	4.4814	5.9773	3.908	4.1844	3.7008	4.1154	2.6408	3.7073	1.8608	4.0584	1.8503	5.4667	6.4862	5.3384	2.9759	3.2806	2.567	3.74	1.8886	1.6914	4.0846	2.622	7.6482	1.7968	3.5826	4.0261	3.2758	2.35	4.388
RPS6KA6	1.3663	1.1942	1.2986	0.0908	0.4225	0.003	1.2937	1.019	0.1475	1.034	1.0619	0.0354	0.0162	0.5786	0.1734	0	0.2651	0.0526	0.0332	0.0106	0.0087	0.0309	0.0322	0.8949	0.0048	0.0572	0.0702	0.2392	0.3095	0.1406	0.0055	0.0245	0.181	0.0939	0.0065	0.0342	0.0196	0.006	0.1382	0.0051	0.0212	0.0307	0.014	0.0184	0.048	0.0013	0.0061	0.046	0.0105
EPN2	2.759	1.6448	1.2974	1.6969	9.1247	1.342	1.7054	0.8127	6.8233	0.8073	3.7408	4.0593	3.1004	4.5549	5.0739	2.883	4.8795	3.7452	3.9111	2.2172	3.152	4.9579	2.3739	3.6697	3.8543	6.6185	2.0829	3.4753	3.0144	2.5674	2.5699	4.1949	2.769	4.0408	4.3561	1.5184	2.5177	1.9896	2.7607	1.4948	6.4044	4.2923	2.985	1.5836	2.2984	7.3585	3.3945	0.8937	3.1884
LNX1	2.2799	3.6151	5.2824	3.5271	10.3342	3.4115	4.4588	3.8571	2.5585	3.2174	0.6048	0.822	2.2755	6.9791	0.4686	1.5453	3.5503	1.857	3.9277	2.224	1.3271	3.127	1.5345	1.3091	1.5018	0.65	1.8227	1.8613	1.2285	1.5286	1.5887	0.5187	1.6286	3.3261	1.179	0.3599	4.8093	1.1721	2.5129	1.6003	3.2597	4.9749	3.2158	3.6459	1.3383	6.0761	0.4576	1.3466	2.1229
TFRC	8.181	10.6228	6.7528	25.5253	5.5567	36.9094	8.5741	4.4484	9.5124	4.5214	10.4319	19.4533	87.6237	39.8853	226.4185	52.5064	23.3408	41.5588	128.319	60.0854	67.56	60.4691	27.7195	58.3461	55.3096	105.015	66.6022	23.9517	93.2321	23.6248	47.1167	40.8661	45.6106	23.3084	29.3989	16.4421	30.3611	44.7534	16.3609	26.839	56.8626	138.2156	35.477	69.3778	15.3377	322.5398	33.7271	15.1638	50.3271
SREBF1	7.2168	6.149	6.1079	14.7603	12.3346	37.0243	9.7006	5.8231	21.821	4.4287	6.8038	10.8303	49.1423	24.382	26.6401	18.8452	17.0775	12.7525	31.6118	18.7273	39.2128	46.6794	12.9388	52.892	23.7747	16.1373	16.291	12.0211	53.1936	11.5893	69.1065	36.6175	15.4935	15.5071	16.1257	23.0202	9.4927	17.8843	22.0699	10.7918	69.5977	21.4513	25.2829	13.8297	21.1176	39.0871	19.6849	9.0286	27.9088
UBE2D1	4.5596	3.6183	3.2236	7.6572	5.3437	6.3768	5.0784	2.9895	5.8322	2.1383	7.079	13.5556	9.2489	9.7136	15.3447	7.7329	11.2436	11.6267	10.075	8.2601	6.3137	7.0453	6.267	14.8562	16.0344	7.5369	13.2253	12.0893	9.9188	16.698	9.3385	8.1177	9.071	7.9461	8.2492	9.8551	8.417	7.9535	9.257	9.3071	3.8861	8.5484	8.5794	11.074	21.7142	8.3634	4.8568	13.5558	12.0284
RHOBTB1	4.1071	14.4637	5.9247	4.2077	0.2421	18.2499	8.9361	4.4529	0.2464	9.0351	3.011	4.5399	0.7953	1.0733	7.1807	8.0928	3.4891	3.0119	2.9509	1.4659	3.9362	2.4656	2.652	0.8191	0.9661	5.418	8.4135	3.4796	0.9628	8.8171	2.3192	1.9389	4.1969	3.6188	1.3113	2.05	4.9501	5.5311	4.9762	3.9133	0.8564	5.6923	1.5212	2.3857	0.6335	0.4475	2.0867	2.2218	6.5499
SMC1A	8.5112	8.4396	8.1224	11.9401	7.396	14.9771	11.6474	4.8106	10.7947	5.5115	10.931	10.2988	20.4881	10.7655	10.8347	10.5832	14.3629	10.8122	23.6396	27.1859	10.2893	10.6102	22.1698	20.1568	20.7835	13.0351	24.6295	13.7836	7.0468	15.3891	13.3504	11.9998	14.3816	11.5668	10.5167	11.16	19.449	18.0593	23.1859	10.6781	14.0996	24.8588	11.3861	36.943	5.0318	11.9666	7.6386	8.4983	15.9574
HSD17B10	15.3578	18.7611	16.537	34.2418	59.2955	30.1879	18.802	19.1557	47.8639	17.6554	20.0775	29.3596	40.4273	27.7877	17.0278	26.0552	38.3002	33.6175	45.3487	44.268	26.8588	29.9189	63.2505	60.7193	52.3823	25.3963	59.6794	26.9647	47.2449	28.5975	37.5109	38.6421	24.1591	51.0039	45.1061	43.6048	42.9034	63.9468	68.335	42.5891	45.0219	47.7601	24.8621	34.1758	21.0209	41.9459	24.794	50.9492	29.6881
MARK2	2.6991	4.2516	3.3576	8.095	12.9617	9.6885	5.0892	3.3726	10.2517	2.6481	2.8144	7.7738	8.3238	10.9565	7.7936	10.3964	7.0518	11.4716	7.629	6.9043	9.202	9.5278	8.0507	7.1442	7.8489	7.9318	4.609	5.6083	8.0821	9.7925	20.8192	6.8484	8.3447	9.9722	9.4151	8.0648	9.8731	10.3213	6.9942	5.8962	12.254	7.6014	8.8055	11.4484	7.7317	8.827	8.8486	6.592	8.4641
HMMR	0.2006	0.8017	1.5077	5.844	1.0119	2.4531	4.4615	0.3301	1.1115	0.1783	0.3827	12.5163	12.2151	3.2384	14.4242	4.8707	10.4039	3.3267	3.9885	5.7008	4.3419	7.0407	5.4776	7.5414	23.7069	4.4271	24.29	3.0959	2.6427	3.2504	7.8204	13.8569	3.4505	10.4221	5.1054	6.4836	2.9953	9.3989	12.187	8.5826	12.9938	6.9999	5.9316	5.6191	3.9786	8.6169	12.3161	5.9449	3.8666
TRHDE	0.1615	0.2282	0.115	1.0192	0.0086	0.2493	0.1576	0.0689	0.0114	0.0775	0.5581	0.0122	0.0662	0.1894	0.0881	0.3505	0.0115	0.1217	0	0.096	1.1644	0.2626	0.0111	0.2348	0.0023	0.0018	0.5418	0.1461	0.0056	0.1137	0.2158	0.0276	0.012	0.1715	0.0649	0.0038	0.5654	0.0203	0.287	0.0706	0	0.0137	0.02	0.0425	0.2351	0	0.0284	0.2058	0.1138
P4HA2	3.2793	3.3419	2.571	4.8115	2.1627	3.5046	3.6962	2.3478	4.9712	2.4279	6.3564	14.3062	5.8881	3.6436	3.3625	4.0709	5.1856	2.7816	4.115	6.3078	5.1649	7.0312	2.9931	3.4062	6.8674	9.9799	4.138	3.9771	4.0589	3.5854	4.9896	30.2498	2.8892	5.0941	10.0125	9.4422	5.2476	5.113	4.6765	2.9378	5.8562	3.2093	4.5113	2.3635	3.9507	4.7178	25.8792	1.9622	1.7524
NFATC3	2.5122	2.3229	1.8098	3.809	2.6611	4.1891	1.7135	1.3077	2.8124	1.4255	3.1698	6.1267	4.2806	4.2265	11.6069	2.3124	5.5955	1.2862	4.0712	4.3233	3.3686	2.849	3.1276	7.6076	2.7223	3.9586	2.7451	4.9075	2.0525	4.8846	2.0513	5.5271	5.6426	1.7356	1.9361	4.4029	4.3132	2.4734	3.6805	3.2424	6.5353	14.0813	3.4416	4.8502	2.7161	5.7152	1.8767	2.0133	3.6637
ACADVL	38.3199	69.701	47.3222	37.7124	74.2862	28.4788	68.1603	50.4333	48.5504	38.7	29.7807	28.567	49.5223	36.2503	44.4963	46.9952	32.3921	47.7442	40.7314	33.3351	43.6992	81.7045	41.2956	23.5435	53.0999	18.7114	38.6896	27.7758	56.7229	26.7662	26.4505	19.7331	19.4239	55.4949	42.6986	34.3864	35.7438	32.6325	57.3784	24.8348	28.4127	33.3248	61.8122	29.1703	30.9221	28.3418	18.028	42.0834	45.29
STK10	2.5185	4.2929	2.6071	6.2485	2.601	2.211	4.464	2.491	2.1222	2.2479	3.2385	9.004	6.4702	2.106	5.1479	4.1994	4.8455	5.7689	1.8369	7.313	4.569	5.8829	3.0894	4.3158	6.0965	7.5482	6.7096	7.182	2.497	8.1114	4.9362	11.3257	5.2358	8.0763	5.0738	3.341	5.0395	3.8323	5.1086	5.0143	4.8773	1.8206	5.9223	3.2473	3.7111	3.4589	8.9938	2.3821	5.5665
NDE1	1.9913	1.36	1.2855	6.9984	2.7815	4.3376	1.654	0.9076	5.7391	0.6414	2.554	12.9382	4.409	3.6427	3.8826	5.3708	6.4901	5.9406	9.6286	3.9948	6.2037	3.6288	4.0615	12.8946	3.6558	6.1431	6.4611	9.125	5.9127	3.8701	8.0961	6.127	5.3646	4.8608	8.7272	4.4553	2.921	8.7735	5.4056	5.235	12.1458	15.5235	10.6763	4.3786	7.7988	9.1775	6.1333	3.8907	3.5403
TMEM38A	2.6407	4.0614	3.5702	6.6865	1.4435	11.726	6.847	4.4898	0.7082	3.1652	2.067	0.3435	4.6514	1.4163	0.9665	9.789	0.3785	2.1421	6.2393	1.8615	2.7282	6.3153	4.6227	2.5803	2.1065	0.8085	6.5918	2.3752	0.606	6.8536	17.7077	0.6225	6.0342	4.1898	0.613	0.3872	17.5866	7.5507	1.7347	17.3691	2.2872	0.4966	3.0091	1.1808	0.9207	2.4748	0.5519	1.5032	2.1593
AP1M1	2.5783	1.9238	1.6253	1.9208	2.6414	1.3343	2.7759	1.5698	1.8889	1.1924	4.1599	6.7162	1.9221	2.2366	1.9863	3.3116	3.9452	3.9704	4.017	1.5466	2.2911	5.7327	15.7392	4.4741	3.1581	5.4377	5.8648	3.144	3.1158	2.7469	3.0862	9.5553	2.3857	4.5465	4.7023	3.9065	2.3412	3.4311	3.4367	3.3676	3.2397	4.4905	2.9632	2.2065	2.3295	3.199	3.2429	2.4857	1.6391
PVR	7.1383	4.7571	3.8308	6.2442	3.2881	7.9195	7.5017	3.9627	6.3523	3.3753	10.7115	5.9437	10.9274	12.3473	27.8973	10.3603	5.5035	20.2293	9.1487	9.9611	33.9705	20.464	15.2156	12.4461	19.5199	9.5391	24.6642	7.5951	6.0955	14.249	9.0341	10.1344	7.9717	19.9312	10.8309	10.5749	18.3595	15.351	12.9535	21.6468	5.8085	4.0658	12.5634	9.9857	6.3591	10.6854	12.2429	9.5184	17.094
XRCC1	5.0387	6.4646	6.6686	7.2017	5.6252	6.2389	6.9523	5.5911	5.4527	5.2817	5.9442	8.1348	7.7166	9.2623	7.0867	8.7756	16.1074	6.5145	14.8499	4.5522	8.7719	9.3773	15.9306	16.0042	11.7434	5.979	17.743	6.9014	9.6651	7.8768	10.415	9.075	8.4486	14.5505	8.088	8.1116	4.3053	12.9047	10.3232	17.6933	8.5211	17.088	8.9785	9.1755	4.2754	8.8116	6.4942	10.3759	7.5958
SCARB1	1.846	2.5029	2.6598	3.6003	1.5872	4.2551	1.938	1.5488	0.7219	1.3733	3.2117	4.2577	9.8421	4.6865	22.6093	6.3132	4.3409	4.7274	9.0413	3.6321	10.6271	13.9277	15.9009	10.8237	12.2164	7.5607	22.189	6.4832	4.6733	3.7663	5.4794	6.7771	6.4949	15.4171	1.1901	7.1036	5.7906	16.4336	11.2474	2.9963	2.2114	13.3383	6.3078	4.5596	1.2387	4.6922	3.2154	4.4635	5.3938
MCM2	0.7664	0.8752	1.2502	6.4224	2.3084	12.3633	3.4857	0.6073	4.0972	0.5277	0.9706	17.7777	15.0263	7.4948	18.1296	16.0807	14.3734	5.3057	29.1126	3.8419	10.6714	11.6969	28.3989	24.2054	17.9011	13.4824	12.9862	5.7602	3.7864	8.5557	4.0603	16.7258	7.0326	10.1032	7.7529	6.5378	3.2214	20.04	10.0268	7.7176	48.2353	38.353	10.2026	13.7733	2.3586	16.8789	6.7515	1.9087	11.8175
MOV10L1	0.0107	0.0387	0.0367	0.3238	0.0051	0.0038	0.0095	0.006	0.0145	0.0066	0.0345	0.3875	0.0249	0.0604	0.2176	0.0291	0.255	0.0214	0.1521	0.7413	0.1293	0.1167	0.0951	1.0301	0.0164	0.148	0.1773	0.2119	0.8224	0.1172	0.7808	0.0493	0.1247	0.0814	0.0397	0.032	0.0355	0.0133	0.1534	0.0152	0.0657	0.0711	0.0516	0.0235	0.1211	0.0271	0.0644	0.028	0.0728
PANX2	0.1419	0.2625	0.4492	1.0235	1.9713	0.0508	0.3568	0.073	5.2995	0.1458	0.1063	1.3969	0.1514	0.6461	0.3053	0.0472	0.7742	0.579	5.2891	12.269	0.4786	0.1489	1.8078	3.7192	2.1276	29.901	1.4188	0.3931	37.0278	0.1529	0.2034	37.0348	5.0668	2.8318	0.6744	6.3967	0.2258	0.1732	0.7716	0.0241	18.4914	5.171	0.4044	1.1167	0.2293	5.0381	8.2028	0.0807	0.0933
TP63	0.0343	0.7341	5.0208	0.4723	18.919	0.4071	2.1075	0.7465	49.05	0.0181	0.0331	88.4801	0.1256	57.2189	20.7448	0.016	35.6016	10.2678	55.6702	0.1029	0.0747	0.3852	3.8507	44.4237	0.0414	78.973	0.2389	1.403	130.1326	0.0961	0.0243	222.1334	0.835	5.1606	39.789	190.2316	1.1267	0.8814	0.1194	0.008	218.4962	47.3415	2.1082	3.3926	31.9416	256.0521	42.6729	4.1432	0.1162
NLE1	1.5915	1.8664	1.96	2.8228	2.4618	4.9161	2.3357	1.4486	4.4652	2.7183	2.3119	2.8742	5.7747	2.505	4.3129	7.2779	4.9683	2.3527	6.1152	3.9601	4.6762	4.5153	4.74	5.3086	7.6798	3.79	8.0857	2.8509	2.7737	3.5737	3.7406	1.4222	2.4691	17.2677	4.8528	1.9944	4.4191	3.6599	6.1711	5.5068	3.9993	8.1795	7.045	3.5205	1.736	5.8084	1.9634	2.3758	9.7131
KDM5A	5.6454	5.9716	5.5565	10.0483	4.9846	9.8066	5.7576	3.8019	4.6171	3.3545	6.1688	9.0068	8.162	8.5442	7.8373	6.0166	5.2369	8.8078	7.2767	5.1854	6.2532	9.1821	2.4147	17.6317	8.4607	8.3927	6.8445	9.4845	7.0785	8.06	5.6485	10.7721	12.4738	7.2661	6.352	3.5752	6.4282	8.0261	5.9681	3.5611	10.3939	9.3318	9.7058	5.7467	9.6661	7.0112	9.8779	4.8461	6.3841
PTGS2	4.4352	0.3835	0.437	1.1484	0.486	0.2817	0.8866	0.1252	5.4317	0.3738	12.3006	23.2141	8.4114	1.095	3.0452	16.0515	3.0435	6.8927	15.7939	1.1778	4.2865	3.2809	1.6743	1.7875	0.6657	1.3633	4.9586	9.9316	21.2323	4.5245	1.6855	0.6595	17.9403	13.8043	8.3623	16.7539	32.042	10.2352	2.5384	0.533	18.7133	18.3849	3.3211	2.774	1.2027	1.4416	1.4358	1.5592	8.6079
IGF2BP2	3.9716	6.569	4.638	26.8357	0.6314	10.203	10.1386	5.5425	15.9392	4.477	2.1853	36.6026	16.7939	6.7623	38.7221	14.6248	20.4378	26.2153	19.2552	2.2767	34.9669	10.8215	9.7727	11.8003	36.219	29.6993	28.8825	19.6536	14.8628	20.8632	14.4356	41.6163	12.3366	19.461	18.3942	20.3278	9.7834	31.3074	17.495	21.3131	23.5597	96.8656	13.5829	22.4878	29.3528	2.9461	3.2465	35.139	10.6664
MAP3K13	2.1889	3.0378	2.6209	6.0137	1.1361	6.6261	2.8181	2.4501	2.0109	2.3132	1.8163	2.5061	5.0553	2.3167	1.702	4.6355	3.0573	8.0709	5.413	3.5847	7.1009	6.7436	3.8686	4.9209	2.5218	3.305	5.3246	4.6335	6.2808	11.47	5.8926	5.7231	6.136	3.2344	3.6321	4.7336	6.292	4.5105	3.7636	4.9665	9.3073	6.943	7.1843	3.6429	2.1761	13.3311	2.6075	5.2305	6.308
FRY	3.608	3.9888	2.0827	1.5928	0.4844	2.231	2.5636	1.6774	0.3208	1.4985	4.7224	0.4709	1.1817	0.5889	0.5835	0.8754	1.1333	0.3807	1.9004	0.507	1.2321	0.9466	2.4144	0.7101	0.1747	0.4489	1.9346	3.6862	0.494	1.9141	0.8629	0.3787	3.3788	0.5671	0.321	0.1957	1.2592	0.4185	1.6491	0.3705	0.3682	0.3943	0.4768	0.9493	0.707	0.1856	0.2289	0.3925	0.5977
PICALM	24.7734	26.107	18.2343	30.4963	26.5006	33.7327	27.3802	18.0768	27.9432	13.877	41.0206	36.0243	33.6646	32.0785	31.4484	38.7116	33.3793	50.343	40.8841	25.166	33.27	35.1102	24.523	22.1596	158.8627	61.5816	27.2682	40.5654	32.3598	29.9903	26.1707	22.4013	43.9513	25.7184	33.5867	24.2756	42.0846	31.1781	35.0467	26.7518	21.4812	14.8668	29.4075	45.6712	40.2432	35.1903	28.69	36.7697	33.184
NSF	6.2269	10.0705	6.7444	9.7829	9.0419	9.4182	9.1486	6.5116	6.8503	6.8511	6.7324	6.2881	15.9305	12.4719	7.5989	10.804	10.4914	10.8005	8.0813	22.4213	12.3964	19.6161	17.7502	6.1191	12.8701	11.8658	14.5188	21.365	5.6432	19.5035	18.1647	10.7467	18.1579	16.2504	7.9627	11.8766	21.2735	9.4237	11.2343	14.6244	13.6688	4.1421	19.0485	10.2507	11.8061	12.1596	9.1106	9.8105	17.2686
GLI2	2.0862	1.1975	0.6004	0.2222	0.2475	0.0952	0.6243	0.1948	13.0675	0.3252	3.2271	1.7964	0.6343	0.6895	0.209	3.7685	6.3533	0.3389	3.2566	1.5809	0.2253	0.5299	3.6155	0.3652	0.1805	16.4789	2.098	4.0114	13.3563	1.4153	3.4579	8.1182	3.8225	0.5467	0.1724	3.2663	0.6471	8.5116	0.7244	2.378	14.0989	7.9514	1.0954	3.9125	0.1953	13.7325	0.8716	0.2421	0.2694
CLASP1	8.3545	5.2397	5.7345	6.341	6.8356	6.5238	5.1058	3.4287	5.815	3.2787	11.1573	10.9687	6.8698	7.8371	4.671	5.643	8.5293	5.9337	10.7549	7.1329	5.9434	5.6196	6.3519	9.2764	6.9386	15.0201	9.0516	7.3196	6.7707	9.7826	4.8011	11.2227	10.8223	7.2294	7.9037	9.2062	4.3503	8.2146	7.2833	3.551	12.4061	17.0935	7.5807	6.9992	8.8171	16.8298	9.9414	4.553	5.9145
MRPS34	14.0601	21.5537	21.5305	30.6542	23.7064	35.1272	22.3274	21.6383	37.227	24.6483	8.4952	49.0477	42.6799	32.0063	40.9427	42.1326	38.4453	16.4527	30.8381	39.133	13.1116	25.3642	50.3417	50.8915	30.1513	20.3021	30.3788	19.3657	76.4549	22.9731	87.4239	41.4946	23.9737	29.5657	43.62	44.1704	16.4195	38.7275	30.9564	43.9295	60.1263	62.2791	26.3666	33.1982	21.9913	33.2304	34.8957	45.1411	25.7959
NOTCH3	10.9403	13.2034	6.0192	2.4009	83.1099	2.8958	10.1794	3.0503	83.3164	3.7697	35.1047	63.7128	11.026	52.8949	59.424	52.5862	82.4499	27.026	30.4368	12.2613	9.4133	30.4244	51.8317	53.8447	44.1436	112.9847	33.2183	53.5412	65.6255	23.7725	9.4919	400.1397	26.3611	26.2226	94.3251	84.9851	20.3555	24.4552	14.7449	8.2862	170.4407	5.62	29.5371	22.5895	42.3821	64.3241	57.5717	9.9323	21.3524
CLNS1A	7.6362	8.4781	8.802	15.6525	10.6784	15.9763	10.6826	8.4678	21.2724	9.1096	7.0967	20.1045	16.0128	12.4432	35.342	17.3675	27.993	12.1465	18.9748	6.3741	16.2204	14.6883	12.9745	16.0541	25.9839	19.219	19.753	8.3414	22.6289	17.1442	15.4125	6.2451	25.548	12.1454	17.109	6.6129	6.7996	21.7361	18.6276	22.0871	21.3988	13.1571	11.2395	15.849	12.4117	31.4113	10.8843	20.1119	17.9187
EED	1.439	1.8863	1.7073	2.9765	1.4136	2.7434	2.4145	1.4981	1.8265	1.05	1.7611	2.5759	3.1348	2.1184	3.5342	3.6053	3.8923	3.1487	3.8631	1.7022	2.7486	3.5978	2.1662	3.5934	20.0841	2.866	3.389	2.2089	2.8196	2.8237	2.6074	1.3084	3.3243	2.5133	1.9416	1.6449	2.4894	4.7708	2.6747	3.6004	2.4669	1.7853	2.2922	4.1581	1.8907	2.9933	1.4748	4.1757	2.3437
TSG101	8.7284	11.503	9.8459	17.8283	16.7881	17.7262	12.8631	11.0646	16.008	10.1586	9.0126	12.9215	18.2402	16.2852	20.2968	16.9821	11.2195	21.9553	16.7904	10.4641	15.6827	16.4058	12.8449	9.9872	24.0268	27.3184	19.8208	21.3641	20.9057	14.9985	14.146	14.9873	14.4197	14.9975	18.1698	9.184	15.8001	13.0573	16.5363	16.9979	12.54	16.9542	14.0225	17.3167	25.9469	12.4235	9.9452	19.5576	19.3859
NTN4	13.0275	26.9038	26.8239	7.8711	2.0518	8.7638	38.8412	20.6904	0.9784	13.4881	14.355	1.2413	4.0407	4.789	6.9901	5.3266	1.9521	6.4316	4.3894	2.0616	5.5483	7.6251	4.2705	3.169	2.4219	8.3882	9.606	30.5171	3.7893	13.24	1.8717	3.5442	24.7644	3.9468	1.3862	1.9026	5.2614	10.3491	8.473	0.9232	0.8485	3.51	3.5559	5.5767	2.3626	1.9465	1.9437	3.7349	4.4933
BCS1L	3.1161	4.3554	4.2742	6.8657	3.9785	5.7168	4.7869	3.1947	4.1638	3.2331	3.5325	5.7215	7.4062	4.7462	5.7877	6.1956	5.311	4.092	6.5553	4.6778	5.2365	6.3951	10.1066	6.5007	5.3949	4.5296	9.3753	3.1016	4.1262	6.0926	7.2285	5.378	4.1166	6.5249	6.9171	2.5058	4.48	11.038	5.2877	11.5553	5.9919	5.8211	4.5087	4.9251	4.1193	6.9863	3.6652	5.3609	6.5212
ZNF532	7.9405	3.9235	3.4119	1.4637	2.7452	3.987	2.3699	1.2006	5.1496	1.5991	9.1561	8.6025	3.316	8.0066	20.0466	5.2549	7.6412	3.0696	28.1287	4.2555	6.0582	4.1209	3.9616	9.7857	6.1868	13.2345	7.8381	6.9001	4.0312	6.5424	1.0339	5.0812	7.7985	4.2589	4.4647	8.5468	2.3149	3.2568	2.575	1.3854	2.7606	17.6921	3.2758	4.442	4.5018	9.8284	7.3084	1.9084	2.6855
ENO1	36.1668	38.5098	53.0955	127.2389	194.3092	99.6939	68.1844	28.1838	225.0872	25.5715	80.9112	392.8214	230.7043	198.4181	138.7151	147.0432	261.5962	134.4732	258.2364	122.3567	84.8733	92.7165	147.5955	288.0626	499.4698	245.6661	160.6564	78.6668	259.7193	85.3979	190.5423	416.0101	152.2611	200.2516	402.5585	423.6892	99.6217	221.5472	206.3821	292.9615	286.3983	367.734	100.5185	199.4327	95.4148	188.781	442.6001	157.0832	120.3738
MYDGF	17.7615	32.9915	22.7269	30.3363	14.6093	52.4532	35.2448	27.151	25.7048	33.0879	18.4302	60.6578	56.1144	14.4961	26.4175	75.2549	26.0867	41.9636	39.922	28.4227	46.8582	34.5869	26.3034	26.8407	53.1372	37.8714	41.441	56.6672	38.2521	54.9657	87.9659	76.392	23.8442	52.7206	60.41	29.2913	36.1797	65.6672	72.7627	65.512	39.0552	38.7154	51.7064	50.9495	21.2341	35.3428	39.1028	31.6522	48.7668
TUBE1	4.1698	4.4031	5.6848	2.5378	0.9324	1.5851	3.0114	2.8749	1.5882	3.6607	3.5154	1.0931	3.1154	2.3585	3.3883	1.2094	1.8503	2.4061	4.0535	4.1613	2.1063	2.1881	1.6474	2.6759	1.7856	1.71	2.8562	2.4694	1.435	2.3835	2.7133	0.5928	2.9165	2.6357	1.2791	1.3906	2.4025	1.5145	1.8379	2.8916	1.0496	2.402	1.9842	1.8418	1.8568	1.1284	1.1972	3.4751	2.6895
WSCD2	1.7881	0.7489	0.1221	0.2495	0.195	0.0409	0.1321	0.2201	0.2487	0.151	8.4051	0.0188	0.0084	0.2667	0.011	0.0138	0.021	0.0171	2.049	0.0035	0.0264	0.0302	0.0037	0.1535	0.0272	0.1078	2.7357	0.9658	0.2337	0.5887	0.0072	2.4889	0.9956	0.2232	0.0034	0.2712	0.1115	0.0097	0.1272	0	0.0231	0.0625	0.0081	0.0147	0.0107	0.0052	0.0219	0.0086	0.0176
ACTR6	2.8432	2.8797	2.9773	3.933	2.6982	2.4229	3.2285	2.1287	3.088	2.005	3.7413	4.1693	6.7499	5.1197	3.9991	3.3508	5.5959	4.665	5.2384	2.9654	4.9767	6.5512	3.243	9.08	5.4896	2.7532	7.537	5.6212	7.7842	3.6497	2.8272	5.1026	4.2518	5.0454	2.9769	5.3542	4.2444	3.7222	4.4	5.6015	4.1345	7.2051	3.6235	4.4264	2.5401	11.4464	3.6277	5.4077	3.863
TIPIN	1.1117	1.3449	1.1772	2.3996	0.9151	2.9035	2.1006	0.5641	2.0911	0.9001	1.3548	2.6811	5.4519	1.8575	3.6322	5.4664	2.5434	1.6648	4.0879	1.6044	1.5803	2.0542	5.2843	5.5612	6.8662	1.6613	2.7995	1.6132	3.4356	1.9578	2.2205	2.8279	1.4306	2.6297	4.4224	4.6242	2.7319	3.1148	3.0594	3.602	3.7443	4.086	3.5355	6.4206	2.9284	3.9083	1.3359	2.8635	5.296
SRI	8.4816	8.6203	6.5133	13.8849	5.6032	7.0211	8.2303	5.528	7.7494	5.288	9.7905	8.934	18.1563	14.097	11.501	15.5386	19.1463	13.7262	12.5311	30.8462	22.7071	21.682	3.2324	12.4689	22.0709	9.7567	15.2923	14.0639	10.6398	33.141	7.4861	10.0513	28.1403	13.8335	9.7158	6.1968	5.7996	23.3791	26.8978	27.9971	5.4354	23.2281	44.9164	8.8517	85.7209	15.6965	29.9564	37.0683	146.6201
EIF4G3	8.3384	6.8766	5.476	11.1129	7.7334	16.9099	9.4732	3.4478	10.3257	3.3211	15.8803	11.0969	10.1395	13.9105	17.9502	9.9886	8.7514	9.7402	9.0368	17.7036	18.8863	9.0203	8.36	15.514	6.1816	16.6057	9.2249	13.9256	9.3656	13.3591	18.2956	7.7194	17.9766	14.973	10.7337	13.6607	16.8228	8.0439	9.628	13.2691	9.63	13.8881	10.5194	19.6439	9.3139	15.9159	11.2008	6.5427	13.7187
NUP37	1.1149	1.7517	1.6274	4.2897	2.5125	2.438	2.3902	1.3466	4.3827	1.284	1.4894	5.6484	5.8606	3.8488	8.6289	6.9101	6.2146	3.9279	3.2589	2.0787	4.1595	3.6938	5.1923	7.1465	7.8495	4.9746	5.4401	5.1279	7.2933	3.3674	2.4572	7.0123	3.2788	4.2025	6.2836	6.4832	4.3167	8.048	3.4628	10.3555	7.0361	6.3785	4.5164	5.3979	2.2892	7.0179	3.8581	5.4917	5.2532
GTSE1	0.1338	0.5856	0.9146	3.6048	1.0227	3.6788	3.8323	0.2104	1.1208	0.154	0.3634	7.5706	6.1572	2.232	9.4413	9.2123	7.5274	3.0092	6.8308	6.731	4.6662	5.8123	6.9451	10.0647	9.6548	6.4177	6.6239	3.8343	3.6888	4.4041	6.7059	13.1048	3.763	6.7944	3.6779	4.3618	3.409	10.0145	8.6577	7.0401	10.1101	10.925	8.2372	6.8846	1.6158	7.6273	5.6768	4.1512	7.3129
ACAT1	10.583	11.346	14.3101	4.5924	3.1417	7.6471	12.7847	13.6788	3.2609	12.5713	6.6422	2.8207	7.4318	3.1189	5.7033	5.3177	1.6083	2.5886	3.7658	1.3367	3.482	4.6012	2.3653	3.8152	2.3385	1.8421	4.5756	2.2926	3.7718	4.7129	4.0686	1.4142	3.793	3.9086	3.6569	2.3039	2.9288	3.6263	3.8176	4.4581	1.3179	1.9988	3.0234	3.1234	1.6564	4.9907	2.0097	4.8365	3.5235
CELSR1	2.9885	5.1094	6.9248	3.1935	13.1685	9.9914	7.4152	2.9954	21.8884	3.6384	0.8538	23.887	5.711	12.8216	13.1565	3.6679	13.7194	5.0146	7.855	7.6544	13.716	2.9206	6.6849	12.8823	12.1799	37.0225	2.671	13.4733	19.0292	1.3001	1.6244	27.893	13.81	7.8007	18.2093	19.6677	3.0607	6.3423	4.2783	2.9265	46.1538	5.0927	1.7001	7.1413	5.8455	15.2952	42.816	1.3452	5.7222
SLC25A40	3.3447	5.4203	5.5594	3.7782	2.1995	3.7738	6.615	4.5505	2.6928	3.6882	2.5445	3.4149	6.8013	7.2364	4.2486	6.589	7.0431	4.2407	6.5377	8.5247	3.0659	6.4719	5.592	7.0733	10.5852	3.5119	4.3394	6.4585	3.3132	6.8941	2.8057	6.0496	7.712	4.3183	2.1342	4.5571	5.8793	4.2661	9.4536	10.0052	5.9966	12.7803	8.7458	5.0127	18.3462	9.6479	12.1064	4.1354	29.7155
FGF4	0	0	0.0053	0.2951	0.0166	0.0041	0.0069	0	0	0	0	0.0036	0.0225	0.0087	0.131	0.0336	0.0357	0.0133	38.7645	0	0.0882	0.0043	0.0234	3.4925	0.0133	0.0035	0.0359	0.0157	0.0087	0.0045	49.9781	0	0.0155	0.0126	0.0036	0	0.0225	0.0083	0.0169	0.0377	0.0148	0.3248	0.1508	0.0078	0.0114	0	0.0042	0	0.0582
RASAL2	1.9928	1.8513	2.2735	3.162	9.6523	5.173	3.3442	1.3233	4.5223	0.8158	3.4626	3.6382	5.26	8.1074	6.9019	6.0532	4.2723	7.2314	1.5135	16.3255	3.5678	5.0852	2.6902	3.1569	3.8953	7.8693	3.8632	5.8221	2.6457	7.5828	3.4228	6.1395	9.0855	4.8367	2.2965	5.2177	8.9969	4.6558	3.2199	2.261	6.1781	2.5427	4.5156	5.8216	5.2683	2.6801	4.3217	1.6549	5.8461
VPS9D1	2.7186	3.7806	3.1928	3.3713	5.3211	3.6148	3.1072	2.1588	7.194	2.6275	2.4905	5.595	2.6212	5.3895	6.3517	3.4029	2.7331	2.3467	3.8437	11.5345	5.1457	2.5309	3.7392	4.0686	4.1893	2.872	4.8786	2.9739	7.7199	5.4621	4.1435	4.9886	3.0062	2.8262	3.3747	3.4666	4.2496	1.3419	3.6697	3.0968	12.6223	1.6199	4.5532	3.2164	4.2721	4.4927	9.856	3.0694	5.3953
FSCN1	4.8153	6.7029	13.0346	5.5877	34.6134	12.4384	5.5701	3.659	183.8782	2.1096	9.8199	368.2329	12.6074	135.4181	398.2794	20.4185	145.9176	54.7629	143.1149	5.6786	6.688	11.5809	43.0984	259.799	116.6584	255.8099	19.8909	54.3339	255.9387	12.8023	91.3976	350.0577	12.301	15.6316	545.289	300.4427	13.9874	33.4733	15.7755	11.0641	475.2369	265.8115	14.8781	64.5818	275.521	78.4777	475.4413	9.6587	10.3804
ACTB	1186.3308	591.1443	364.2783	1029.9436	1308.7088	1111.3212	755.438	324.0088	1615.1821	288.2011	1898.1288	2070.3399	1858.3527	1275.065	2736.4747	1465.1606	1347.2414	2805.2523	1275.2428	1225.6462	1042.7658	1067.224	2053.5809	1465.2351	2051.0225	1381.2171	1256.8055	1517.1267	1491.0056	1082.7033	1397.5255	1665.0905	953.1216	1485.2516	2879.1686	2150.6003	1569.2927	2052.9821	1364.2023	2615.1488	1354.5393	1729.336	1418.5847	1187.6354	2383.8431	1097.5562	2141.9035	1353.7213	1905.7748
MOCOS	0.5791	0.9385	0.4769	4.031	1.9437	3.9496	2.8555	0.6733	16.3694	0.5203	1.4097	1.3516	7.0104	3.3209	47.8074	9.3139	1.8271	2.0553	0.4263	8.7846	4.0377	2.0117	2.4059	5.0907	2.3026	1.9458	4.3146	2.2216	1.7736	2.9264	2.5231	13.3496	2.4012	2.9656	18.0575	1.9636	16.9344	8.6245	2.5711	9.2779	9.3454	1.4547	5.2021	6.3605	5.2184	8.8368	2.9814	1.3819	7.8524
PLD1	2.0041	2.0382	1.473	3.5591	11.9282	3.3185	2.1525	1.6484	4.4026	0.853	1.5485	3.1644	1.1534	10.8819	3.1888	2.4444	5.0897	3.8309	7.5769	4.6808	15.5624	8.9163	1.6825	2.3058	4.3029	4.3268	4.4366	4.9449	3.8585	3.0016	8.7867	10.1303	2.7308	3.4827	4.186	7.0391	3.5283	2.7454	2.166	2.2702	5.246	3.2307	4.1893	4.2705	8.5087	7.0824	4.612	3.1858	2.1679
WDR62	0.1421	0.1985	0.5425	1.5817	0.8287	1.4816	1.3849	0.1029	1.6512	0.0645	0.1544	13.013	2.9257	1.8159	2.9793	4.4358	8.1236	1.7772	2.6906	1.1129	2.8053	2.645	6.3552	3.9597	4.0033	3.9587	3.2726	1.8872	1.7079	1.7637	4.3839	4.2654	2.1909	5.4291	2.0142	3.2035	1.8684	5.0196	3.0258	4.707	3.4442	3.4383	4.4375	2.5866	1.1037	2.9656	1.5706	2.2915	3.093
DLG1	5.3306	6.0324	5.3896	5.8783	8.2573	8.6705	6.5112	3.9342	5.3521	4.5354	3.7451	3.5228	5.6668	12.1332	9.1607	5.7298	5.9197	6.0912	11.6092	7.7791	9.0498	8.2807	5.9796	5.2483	3.867	7.1922	6.7291	7.0071	10.346	10.6849	10.8797	11.1029	8.8758	5.4423	3.2351	8.4271	8.5679	4.764	6.2953	4.0082	12.4155	10.1971	9.6155	8.5838	8.7962	14.9461	8.8946	7.925	6.4527
RAB7A	21.7451	23.5272	18.6146	39.3329	40.7502	40.099	24.0198	20.8327	47.1566	16.6478	32.0632	46.8853	34.8344	44.6821	62.2079	44.9882	53.319	64.2958	62.0193	44.4262	50.575	44.7807	66.342	56.3868	56.3633	49.7924	56.5504	46.0869	45.6684	34.1302	19.7604	52.9791	40.1724	40.8923	76.1456	58.6851	32.9201	49.865	42.9316	37.0568	75.5408	37.8774	27.7448	50.8759	79.9878	57.1304	77.1529	51.9052	31.6545
SART3	3.7662	3.7962	3.7295	5.7197	3.353	4.0192	4.0369	2.5626	4.4293	2.5204	4.7752	5.6426	7.195	5.5595	5.8873	6.183	6.4853	9.373	7.6251	6.174	5.6676	6.1146	5.5274	9.8982	8.0088	7.3401	7.7559	6.9039	5.448	5.702	4.1298	7.234	6.0671	6.7832	5.348	4.2742	6.2829	7.6706	6.8665	8.6833	5.4633	12.0236	5.79	8.4059	3.4319	6.8534	3.647	8.0822	6.4756
EXOSC7	2.2324	2.811	2.4457	3.7119	2.2398	3.8815	2.6961	2.5861	7.8403	2.5688	2.0085	2.8606	5.2326	3.0779	5.3047	3.4737	4.1636	3.0958	3.1978	2.1871	2.6137	4.2806	4.2032	5.2847	5.0026	3.2891	4.9848	3.0801	3.6472	4.0607	6.8332	2.7809	3.0467	4.4639	3.6774	3.7451	3.0076	8.3531	3.7719	4.2529	4.7365	4.0377	2.1957	2.2685	2.7696	4.6346	3.1958	3.4068	3.8726
KIFAP3	4.0608	3.5043	3.4714	3.2786	3.5807	0.9754	3.2885	2.7023	12.027	2.0992	5.6176	9.6153	1.181	8.1459	4.3598	2.3447	11.1473	3.7949	5.1163	9.0926	5.4006	6.1647	4.3217	7.7943	6.4162	10.3715	8.893	10.7917	11.317	6.29	3.9994	10.2932	4.8654	3.5624	6.8064	16.2443	8.2684	0.7556	4.3645	7.7117	5.3959	10.4826	9.5595	3.66	9.7573	5.891	9.6339	7.0803	11.4259
MCM6	3.2961	3.255	4.171	10.7322	3.5012	12.1425	10.7374	2.1572	10.0194	2.1552	7.1094	16.5019	27.7477	9.4822	18.6855	19.1925	20.8423	5.8695	22.0122	6.1201	7.2322	14.0639	25.0269	29.597	28.9431	16.6307	26.8574	9.1659	10.1923	12.2068	17.5593	26.254	11.7324	14.6724	11.3765	12.1404	8.3114	31.855	15.1492	11.7348	27.8995	47.984	18.5737	21.0275	7.4382	8.801	9.5526	8.9106	19.74
BAZ2A	9.9551	12.7351	9.6438	24.1225	14.2511	10.6607	10.7861	7.1036	10.3068	7.423	12.2605	16.0168	18.9409	13.6624	25.5125	15.0966	18.9348	22.1018	16.0913	13.5785	19.7338	22.1158	16.4253	30.7944	14.2865	16.3641	18.9033	22.1464	10.0249	17.5589	13.4607	11.7548	21.4664	17.2703	12.4252	13.5035	18.9532	16.6188	15.0308	8.582	15.6592	13.8185	16.6536	20.9243	11.6899	16.034	19.3098	10.037	17.5721
UNG	5.9848	8.9873	14.3843	11.7629	10.6857	9.0118	14.3717	11.5717	10.5667	8.0551	5.3442	22.4084	26.8143	15.7874	13.1401	18.216	20.0573	8.1815	19.6789	6.8272	9.7294	20.8988	21.6429	39.0738	23.5053	20.3209	19.2981	14.7612	17.1205	10.025	9.2002	22.9194	11.8019	17.8824	10.0995	11.6169	12.0606	25.7777	14.8752	23.4915	22.4138	32.9807	11.4732	18.5852	5.9122	27.8061	7.9399	14.2408	13.9289
KLHL20	4.7977	3.5136	3.3477	4.3939	3.1056	4.0384	3.0899	2.4028	3.9265	2.1851	7.8788	4.0827	4.0184	5.7791	3.9523	3.9983	4.9511	3.2827	4.7723	6.6386	5.3895	4.5409	3.6631	6.3944	2.4246	6.0563	3.9236	4.7453	4.1741	5.5859	6.396	5.204	5.73	3.5857	3.7412	6.5357	7.4592	3.3072	4.0458	3.8615	5.7387	4.8134	4.8174	4.2725	5.0133	9.6403	5.1858	4.0957	5.2293
RGS11	1.2005	1.9526	2.0476	0.2053	0.5808	0.2845	1.1448	1.2795	0.1664	1.2634	1.405	0.2138	0.2047	0.6166	0.1944	0.0555	0.2003	0.0679	0.2002	1.4844	0.0847	0.2323	0.0257	0.5538	0.0088	0.1049	0.2269	0.454	0.2419	0.5034	1.4726	0.1135	0.4951	0.3136	0	0.0458	0.1693	0.0546	0.1974	0.0529	0.0422	0.0105	0.469	0.1786	0.2338	0.0485	0.2095	0.1245	0.2579
SPAG5	0.3832	0.9164	1.6929	63.4128	1.4947	4.4968	3.5617	0.379	1.7708	0.2644	0.4484	6.6169	10.154	3.5716	10.804	12.8192	15.306	4.613	7.7607	2.8215	7.5069	8.5742	11.2866	9.9701	19.348	4.268	16.0713	4.5895	5.81	7.4774	10.0715	6.5773	5.2095	18.7815	5.2945	7.9692	5.8625	236.5968	13.5937	10.4491	13.8565	20.1074	11.5612	10.1583	2.5982	9.1996	3.9173	4.0439	8.0699
ACACB	17.3901	8.5052	8.6279	5.4188	0.847	2.4962	5.9513	4.657	1.2121	6.0347	15.3814	0.5587	1.4849	0.5929	0.2419	1.8984	0.4618	0.5041	1.2999	2.8296	3.6692	3.2353	0.7123	1.8486	0.5862	0.7947	2.6331	4.161	0.342	3.6255	0.9139	1.1763	2.6676	2.3929	0.0588	0.2855	2.8642	1.1339	2.5646	1.1833	0.5697	0.6554	2.5962	3.055	0.2387	0.94	0.4057	0.3707	2.3223
TRAF4	3.7465	9.8367	9.3425	11.0524	4.3271	15.3328	11.6223	7.1267	8.7499	5.5841	1.2239	8.2006	16.6478	6.1947	9.6506	23.8879	18.3949	15.4096	20.4941	8.8961	25.1781	21.4692	24.1395	17.0934	13.6488	6.2806	15.5103	16.0126	11.1107	19.6421	20.3479	5.1329	12.7615	27.5328	9.5357	5.0461	20.8876	63.454	16.8043	15.4054	10.3999	33.0128	26.5835	16.4579	3.4104	9.6432	7.2191	15.124	27.9699
GPATCH1	1.6952	2.6432	2.0367	3.2986	1.659	2.913	2.2931	1.8485	2.0542	1.6044	2.1127	3.1548	2.4909	2.9328	3.3458	2.7934	5.8654	4.0931	3.8411	2.9057	3.6299	3.993	2.7063	6.2404	4.9358	3.8151	4.9657	2.8604	1.5305	3.3037	2.673	2.3078	4.3072	3.2681	1.8426	2.5391	6.1227	4.0058	2.7306	7.6415	1.9605	3.4396	4.404	2.1954	2.6827	3.8597	2.0305	5.5539	4.804
NT5C2	2.7023	3.0276	1.9611	4.7844	9.7351	6.2233	2.8966	1.4475	5.716	1.4506	3.5073	2.4225	4.1629	7.9939	3.2843	5.9385	4.6643	5.4931	4.7846	6.2398	4.5302	5.1168	10.9334	7.3298	4.4	3.8054	4.5588	9.5181	2.7524	9.3996	2.1922	3.6618	6.4138	7.7592	3.8128	2.4572	5.4159	4.1738	3.6274	2.4487	4.1882	5.4823	6.6696	8.025	7.6353	4.488	1.9848	2.9611	7.2407
RAP1GAP	22.8443	54.8072	76.411	7.4928	4.6505	13.8346	61.6324	63.2233	1.3455	48.1688	0.3278	2.8064	2.4191	2.4336	0.4193	9.4769	3.5578	2.8809	1.5991	4.1968	7.9644	6.891	50.3383	1.371	4.7892	10.91	3.506	21.747	5.4264	4.3291	81.2677	4.0965	17.7873	7.2919	3.4645	6.709	6.7533	10.7893	5.7932	41.6673	3.4397	0.8962	1.4575	7.5833	3.63	5.4895	3.4656	7.8656	8.8608
XAB2	9.5286	10.307	9.68	9.563	9.8427	16.4709	9.3461	10.6745	10.3322	10.5533	10.0816	21.1289	13.4215	8.7386	11.015	11.2781	9.7636	11.5995	19.5277	9.0462	8.5658	12.1769	8.2376	9.5156	15.32	16.3363	29.8378	12.6155	14.2576	14.9294	10.4465	15.6439	8.9526	16.238	12.591	11.2239	8.5099	16.0991	12.5027	13.2865	15.0775	15.1305	9.6908	10.9434	10.1226	13.8164	13.4553	9.9563	10.8491
ARHGEF1	6.2152	9.8613	7.0026	7.2018	7.9526	8.5778	8.698	5.1454	10.9318	4.7393	7.2227	15.6508	11.0413	13.8928	7.8949	13.9709	15.3694	12.54	11.4988	13.7814	13.2289	14.0996	17.5222	12.0532	12.7104	10.9466	20.2035	16.7379	14.7939	20.1292	12.8943	5.8819	16.3424	11.9829	12.9695	16.0748	11.9024	12.3712	14.2704	34.4031	8.245	5.2515	12.2269	17.5837	15.5916	9.2808	8.5046	20.475	20.746
MAP2K7	5.5548	5.8655	4.9353	6.5293	5.0077	10.07	5.6926	4.0881	5.9308	3.7368	6.8156	9.6662	7.0333	4.9283	5.2312	7.4137	4.8805	5.9956	10.9142	4.4542	5.5534	6.4083	3.3547	5.9447	7.316	6.3712	1.5188	7.248	8.315	9.6233	6.517	6.1755	3.6032	8.3971	6.6496	6.5759	5.7642	7.667	7.3482	5.7382	6.3611	9.0416	5.8957	8.4776	6.7306	6.1358	7.6357	6.4422	7.9363
DGKD	22.6277	40.4575	30.9597	14.2061	1.4546	23.1492	57.056	24.5318	2.36	21.9688	9.9768	3.0282	12.6028	1.2873	3.8539	11.6031	6.9975	2.5719	4.8981	9.8707	10.3009	7.6635	10.1814	3.4744	6.4902	6.0551	5.1888	5.8113	1.3149	7.6084	7.4099	3.2894	8.8857	6.7956	1.4775	1.4553	7.7403	9.7284	5.9551	10.9151	2.7486	5.3334	10.3995	4.0467	0.54	3.6115	2.3262	5.7079	8.0265
ACTL6B	0.2393	0.1118	0.1343	1.1437	0.0443	0	0.1097	0.0867	0.0084	0.1428	0.026	0.0582	0.018	0.0407	0.2866	0.0224	0.1606	0.0044	0.046	0.1276	0.0694	0.04	0.0052	1.878	0.0296	0.0047	0.0273	0.0052	0.0756	0.0968	0.0153	0.0259	0.0206	0.0392	0	0	0.0684	0.011	0.0827	0.0063	0.0458	0.1348	0.0804	0.0209	0.0457	0.1223	0.0338	0.0324	0.0222
NFKB2	7.5491	9.7228	7.8589	21.1086	8.5032	15.5033	6.1992	4.5624	7.053	6.6118	11.8732	17.1358	32.7346	9.0185	23.7393	20.3557	9.8231	43.025	22.3388	17.8682	24.942	18.659	16.7982	20.3985	18.3289	8.0138	34.1283	17.3053	20.8297	38.3531	13.0308	14.511	18.3853	15.6578	26.5957	6.468	19.145	18.9795	18.7956	11.5378	15.503	58.9736	13.2688	22.2359	9.4901	7.2392	10.3441	19.614	33.8406
UBE2T	0.5885	0.8791	2.6431	6.0141	1.8567	6.1882	6.1375	1.035	2.6456	0.2875	0.8798	9.3649	18.9488	7.6408	20.2531	17.2	20.1781	5.9847	9.3092	4.1207	8.3289	9.6089	38.0305	15.5678	15.423	10.8687	11.6139	6.457	19.5059	8.7285	15.2996	14.7745	7.2045	12.4836	6.8366	10.9228	8.2416	35.722	25.8596	29.2369	25.8777	29.2305	15.5546	15.1559	5.0889	16.6538	6.9695	10.0902	22.7327
PPP1R12B	71.7351	8.2653	5.1261	3.4549	5.7101	2.5375	5.5594	2.3946	9.1766	2.3188	75.9176	1.3493	8.4558	5.3874	0.8903	2.9973	1.556	1.5444	4.3178	1.6886	1.6766	4.5547	1.7209	1.8416	0.7617	2.4484	3.3966	13.9138	1.0094	14.6868	1.8974	2.4071	12.7335	2.1712	0.5998	1.3807	11.8415	3.5206	6.2881	1.6612	1.2749	1.8375	4.7555	4.3962	0.786	2.8202	1.0713	1.7552	9.4696
USP33	7.1301	7.5136	6.8821	12.4025	3.8332	4.8543	7.8145	5.3839	4.6791	4.44	8.9025	7.4105	10.8421	8.8453	10.2185	6.5717	11.1771	7.5907	9.7022	11.8285	7.9098	9.2353	4.6299	15.4536	6.5866	7.7782	10.1377	9.7211	2.9462	12.7117	9.0004	6.9196	13.4979	8.0944	4.5048	8.9536	9.4705	6.545	7.2832	8.3064	5.9433	8.6393	9.357	7.54	4.4703	7.5808	7.6744	8.3511	7.6205
PAK3	1.0835	0.9291	1.2572	0.2601	0.0101	0.0188	3.3566	1.201	0.0153	0.5088	1.8048	0.0419	0.0204	0.0371	0.1559	0.0764	0.2394	0.0211	0.085	0.0703	1.3779	0.0807	0.0484	0.6233	0.0027	0.0203	0.4463	0.3074	0.0251	1.752	0.0279	0.0462	0.2602	0.0178	0.0283	0.0288	0.0661	0.074	0.1026	0.1586	0	1.3505	0.0718	0.0202	0.0115	0.0134	0.0308	0.024	0.4927
CAPN6	7.5307	9.8328	13.1421	2.1349	1.9949	5.8928	8.4029	5.5468	0.0339	2.2413	10.2317	0.6724	0.5401	1.9219	0.0587	6.1081	10.77	1.2732	0.0688	0.6568	3.0223	0.581	0.5096	0.1608	0.0438	0.0411	4.2822	3.2421	0.0352	7.701	1.0449	0.0465	4.4028	0.1621	0.0129	0.0131	7.9223	0.1818	4.0317	0.0465	0	43.1485	0.112	3.8644	0.3142	0.0197	0.0721	0.18	5.4449
SNRPA	9.4174	10.0555	8.0008	19.553	12.7598	18.0478	9.9836	6.2424	17.9042	6.9211	11.5692	25.3542	27.9866	14.9184	24.1791	26.6687	34.7952	21.0981	25.6059	13.7571	14.7322	23.4154	27.4184	48.6069	32.7657	16.0311	35.5154	16.2133	30.0791	21.5675	18.8003	17.6724	15.9343	28.2909	25.4156	20.9905	10.5715	39.2655	31.945	36.0994	26.1182	52.2045	22.9194	25.3192	13.0457	20.3171	12.4465	36.592	21.258
EXOSC5	3.4864	5.0748	5.9171	9.8077	9.3016	15.2527	4.9517	4.0659	10.5035	6.597	3.3756	9.9439	16.6287	19.0101	13.9387	19.9828	18.4897	8.8784	20.724	6.8423	22.9739	16.6505	28.1989	25.6791	15.4761	7.4615	45.02	8.7529	23.5857	11.5284	17.3311	6.5855	10.7589	17.7419	13.2361	14.7884	6.8725	24.0262	16.3781	42.4966	18.3837	20.6002	16.71	14.3078	12.0439	22.0994	7.4366	31.5682	11.181
DYNC1I2	9.2388	11.3726	9.1526	20.1092	12.3776	30.1752	12.9497	8.3549	15.7718	7.7739	14.5024	19.8702	13.8193	18.8416	17.0459	15.928	17.4278	15.9192	16.0029	18.1019	23.3816	17.6511	11.5869	18.7595	13.2867	22.5199	16.4805	16.932	15.1305	16.1462	15.7705	56.3752	19.3921	17.0659	18.6756	21.8626	12.585	22.3683	14.3647	17.501	13.811	20.0905	14.676	16.8366	20.8251	11.0992	32.493	13.537	17.0182
LRCH4	0.616	1.1571	0.9486	1.0213	2.1327	0.6122	0.9487	0.7323	1.4665	0.607	0.6126	1.1857	1.3521	1.8183	0.7884	1.9429	1.0841	2.0033	1.1581	3.3511	1.4874	3.5862	4.4831	1.2197	1.072	0.8121	0.7989	2.8087	0.7999	5.7428	1.6375	0.7304	2.0164	3.6722	0.6936	0.6761	1.1555	1.1951	4.0469	2.0657	1.2508	3.0811	3.0145	0.9859	0.583	1.2118	1.7741	1.5407	1.8014
FAM76B	2.3876	2.499	2.8681	3.3398	1.1131	2.9897	2.8979	1.6532	2.0417	1.3876	2.8456	3.261	3.5004	2.6913	3.2648	4.0052	4.1776	2.7334	7.541	1.9579	2.5908	6.4472	1.5434	2.8787	2.6375	5.0997	4.1213	3.3228	3.2054	6.7054	2.6771	1.6828	4.089	3.1833	1.5917	2.2938	3.7693	3.3877	3.4662	2.5911	2.4824	2.2805	3.1164	4.0238	2.7779	3.5423	1.9291	4.4574	3.3546
SIRT6	2.3822	3.5884	2.7552	6.9132	3.7043	5.7429	4.249	2.7353	5.3939	2.8222	3.0859	9.5069	7.2911	3.8575	2.8273	7.5719	4.9758	5.8859	7.0625	8.7308	6.1042	7.7569	7.3864	4.294	6.2984	5.6734	10.2355	7.5796	9.5907	9.4657	17.3728	9.7905	3.1447	14.4712	6.8184	6.3073	9.8316	9.1722	9.0278	8.8935	8.9389	5.8431	8.3949	6.2752	7.5204	7.3358	7.733	9.6528	9.4043
POLD3	2.6177	2.2987	1.9508	5.5541	1.437	5.8328	3.781	1.468	2.3508	1.1924	4.7575	3.877	5.1031	3.7498	2.406	21.3823	8.4126	5.5293	5.8675	2.4114	5.6117	5.2129	4.3187	4.2585	13.0096	5.8064	5.3571	3.2175	2.6651	8.0728	40.0164	1.9757	14.8112	3.0592	3.1427	5.753	7.545	8.8647	4.7128	6.851	4.8801	3.8544	10.0366	7.1297	2.6202	5.407	2.2587	4.3754	23.2419
CAPZB	9.5724	8.2985	5.7785	13.0049	13.7167	13.2668	7.7366	5.8531	12.9467	4.4434	11.1438	16.0812	12.5787	14.2585	11.6441	11.857	17.7658	11.8608	10.5469	15.5943	9.1193	10.7976	10.8442	13.3226	8.2658	14.1082	11.4249	13.9776	17.2404	15.5238	13.6726	11.6627	18.3023	13.9259	15.071	16.1406	10.5932	10.7695	14.475	18.6207	11.6364	20.8137	10.9534	14.7025	8.7976	10.5135	14.2304	13.9942	10.9413
GPR137B	2.7909	6.195	2.9628	14.7749	3.3808	8.8853	7.6417	3.2683	3.3824	2.4511	8.4087	6.736	3.9491	7.4191	6.6675	11.4801	14.3634	11.2353	6.898	20.4635	16.7591	11.2224	14.6639	9.9961	5.7844	17.1649	11.3234	10.591	7.6547	15.8656	11.8819	18.9243	10.0845	2.0256	4.4667	6.9241	22.097	14.6958	8.5811	3.7783	9.9297	7.9561	12.3917	9.1517	23.5428	10.8624	5.2928	7.8937	12.9349
JADE1	21.1462	7.3466	7.1075	6.1765	1.4638	7.485	7.2242	5.066	2.1981	8.0983	29.5073	1.9485	5.3013	2.3154	2.7035	3.6771	2.4509	1.3197	2.5746	4.1182	6.2372	2.2131	1.4668	3.3296	2.9033	1.3388	5.8238	2.0667	0.4045	11.5033	5.0842	4.1399	5.9005	2.3798	1.406	0.7654	2.8736	2.9433	4.1411	4.8724	2.0699	3.8804	4.008	2.6507	0.6702	1.4921	1.303	1.7031	6.4042
SLC25A43	3.25	4.7534	3.425	14.3692	25.8676	7.5808	5.2997	3.2944	8.822	2.406	5.9398	17.8101	11.8034	19.5963	12.5256	11.4994	13.2447	14.3407	11.5919	7.7643	8.9241	13.5667	10.1616	24.6831	11.7512	15.2794	7.8396	11.7542	10.2699	12.2242	2.7452	22.6401	16.8813	14.1578	16.6619	28.3937	11.8087	18.2706	17.5209	9.1057	13.9344	9.499	19.4379	6.435	26.3791	25.8093	25.6644	8.5934	10.1587
UBE2A	6.1333	6.748	5.5119	11.9474	10.6973	8.5639	8.4226	4.7753	10.3597	4.0528	7.9875	12.4979	13.0105	14.6645	9.1892	8.1842	21.7863	16.4228	18.524	12.9036	7.4155	9.8974	17.27	35.1503	17.5532	13.5182	9.1103	13.1426	17.7111	13.4817	13.3754	12.196	13.8697	9.0156	12.0967	33.2413	20.2162	17.7588	18.6048	7.9917	22.0092	12.9898	18.582	14.6997	19.0293	22.3312	16.0239	15.0663	12.516
ITGA8	40.2933	6.8009	3.2096	0.7703	1.0152	0.6006	4.7842	2.2149	2.2083	1.5264	151.9211	0.7843	0.3092	0.7876	0.4449	1.8763	0.6718	0.5942	0.284	1.3599	0.5271	1.9773	0.928	0.9421	0.7327	0.4063	1.285	9.7773	0.1321	3.6628	1.1062	0.7073	10.0935	0.8894	0.2471	0.482	1.8184	0.3992	4.3374	0.5505	0.3317	0.198	1.7049	1.1418	0.1186	0.316	0.2179	0.4107	1.5411
CST7	1.5029	5.1281	1.6963	4.8606	4.426	1.0015	1.3646	1.8728	1.6799	2.9193	1.9204	4.7226	8.0683	3.1809	35.1419	1.0307	1.9507	13.8909	2.4151	9.5503	1.4388	5.1861	0.8579	14.6825	6.6671	2.4719	2.7532	8.6612	2.3418	9.2131	2.2072	3.3435	6.8164	3.631	0.9957	0.5972	1.0255	1.7503	8.2016	0.5696	3.6854	2.9132	2.7248	2.7041	0.5686	1.161	0.9176	3.0063	5.8651
LAMP3	0.1357	0.8843	1.0959	4.8146	1.6994	0.7974	0.7514	0.3483	1.0809	0.3526	0.1062	3.6397	5.6603	5.7019	17.2882	4.9016	0.6832	27.1646	4.8693	2.5161	7.7836	7.6517	2.0911	14.1842	2.462	4.7733	7.2708	6.4783	6.4947	7.0457	1.9661	44.3551	7.2077	8.0058	2.8998	29.1786	2.7548	6.8763	8.4969	0.4456	17.8197	9.0218	2.5657	7.6125	14.5025	8.8686	9.7985	1.5121	3.5786
FAP	0.1711	0.1855	0.1205	0.1048	0.0528	0.0678	0.0904	0.0621	0.0487	0.0487	3.6094	7.0182	1.5077	2.7282	1.3321	0.4412	7.836	0.8248	2.0814	0.3446	0.0947	1.4024	0.7148	1.4496	1.0323	11.8555	1.8605	7.1131	1.6182	2.3747	0.3781	3.7195	5.0293	0.3516	2.0012	2.0733	0.5362	0.1354	0.5	0.1307	0.2658	3.0333	0.4424	0.7753	1.4436	0.2936	3.0835	0.3014	0.4439
ACER3	3.0573	4.0446	7.078	6.7314	3.9094	5.8589	4.8658	2.8185	5.0755	2.3738	4.3101	7.254	8.2272	8.7912	6.1676	9.4937	12.2878	7.1239	15.1021	4.1465	4.9528	6.6536	3.835	4.8219	9.7546	10.9986	4.8937	11.953	6.2396	11.5971	8.2183	2.3071	11.1482	5.4898	9.3838	3.7255	7.7969	6.3337	7.9092	5.0636	4.0095	3.3701	5.9746	11.6912	6.7623	5.3311	10.3805	6.355	7.8321
N4BP2	1.6659	2.1571	2.0695	2.6277	1.3345	2.5682	2.0403	1.3375	1.731	1.6599	1.7114	2.578	2.1082	2.6774	2.861	1.2426	6.1774	2.0187	2.7583	3.2329	1.1747	2.1333	1.0367	3.4586	3.4019	1.8324	2.7686	2.583	0.8732	2.2625	1.7707	1.3769	4.171	1.7356	2.9921	1.4773	3.1625	1.9288	1.7683	2.8616	2.4983	8.6241	2.184	2.5229	2.9862	1.9714	1.4208	1.9151	2.1064
TULP3	9.1805	5.9943	6.3868	9.6964	8.5347	9.8867	5.129	2.7865	7.8973	3.0879	12.3211	13.2652	11.5038	9.0024	9.9147	10.1313	8.281	8.1766	11.3388	5.0161	6.8716	9.7601	5.4565	16.7733	21.3253	9.2739	9.7505	10.317	14.244	9.5872	6.1214	10.195	15.1451	9.1717	5.1412	4.3153	6.4737	9.8361	9.8918	6.3665	14.7253	16.9183	12.4508	5.9812	13.2681	9.9559	18.1341	4.8737	6.799
ADCY2	0.4396	0.2856	0.1917	0.1553	0.0368	0.0097	0.148	0.0901	0.0771	0.1349	0.9969	0.0419	0.0129	0.084	0.1597	0.0166	0.1758	0.0251	0.1899	0.0033	0.0209	0.0795	0.0189	0.2765	0.016	0.0743	0.1218	0.263	0.0816	0.2	0.0117	0.4171	0.3366	0.0068	0.011	0.0473	0.0259	0.006	0.0994	8e-04	0.0044	0.4288	0.0054	0.0169	0.0384	0.0152	0.0297	0.012	0.0179
PPP2R5C	8.0902	6.7523	5.5133	5.8953	6.2299	12.9394	6.4424	5.1383	8.1704	4.9308	9.7362	10.8917	10.351	9.6747	6.9925	5.6723	5.4015	9.6412	10.6435	13.5729	6.3062	11.0369	8.9171	5.6025	12.6541	8.8069	7.7778	8.514	6.0179	9.2311	5.6769	9.458	11.4092	9.8923	7.1391	9.4906	7.3697	11.9844	9.4818	5.3513	11.4586	5.5156	8.3502	7.42	8.6952	8.7453	10.6476	14.456	7.3503
GNB1	40.4006	42.3555	34.4172	57.6251	32.1697	60.0449	43.9026	29.0535	46.8705	27.969	49.146	64.4625	69.0336	49.362	60.2906	55.4028	59.8852	42.9336	49.7425	67.0098	50.733	42.911	48.8859	59.6332	75.8322	67.005	37.261	63.2162	60.0958	65.4248	194.5159	66.4009	75.056	41.5303	77.2409	94.8948	67.1862	48.9285	75.2437	63.8544	50.9969	87.2127	48.8563	69.4344	33.3539	56.647	66.0232	29.4299	62.466
HOXA9	0.006	0.0117	0.8693	0.5264	0.653	8.4718	0.0072	0.0136	0.2171	0.0075	0.034	0.3155	4.2335	2.1014	1.6889	0.1097	0.3448	0.291	5.5154	0.6418	2.8751	1.8103	0.2601	0.2742	1.3877	0.2396	0.1071	4.3665	3.6675	2.3463	0.9046	0.061	0.0727	13.5902	0.9037	0.0763	0.9842	0.6741	0.5832	7.3669	0.1745	13.3315	0.5306	0.4873	0.0398	0.2184	0.0663	0.1144	1.0199
MLLT10	3.3613	3.2957	2.6598	5.5712	2.9468	3.2772	2.8798	1.4937	3.976	1.7639	4.6886	4.2199	4.2332	4.9578	8.86	3.8148	9.0046	2.3522	5.8242	4.1941	4.5114	4.4493	2.0525	6.96	13.0159	1.8111	4.1619	4.6475	2.7333	5.4734	3.0422	5.637	4.2944	6.0561	2.8179	5.3438	3.613	2.6627	2.7476	5.5975	3.4636	6.1936	3.5151	4.5964	5.7322	3.9504	5.6829	3.7275	5.9559
ADCYAP1R1	3.2223	0.4716	0.3486	0.0754	0.1029	0.0094	0.4631	0.0708	0.0657	0.2591	6.2937	0.099	0.0041	0.0416	0.0848	0.0076	0.1012	0.006	0.0244	0.0083	0.0055	0.0097	0.0018	0.2497	0.006	0.1008	0.0395	0.1675	0.0138	0.2532	0.0052	0.0221	0.0491	0.0133	0.0114	0.0546	0.0073	0.0019	0.11	0	0.0134	0.0314	0.002	0.0711	0.0311	0.0067	0.0576	0	0.0094
ITM2A	16.689	23.1068	6.7306	4.662	6.3237	1.2989	6.1397	14.5139	1.625	4.731	34.2245	2.0291	4.56	2.42	2.1871	2.4918	1.1712	3.4681	1.1084	2.8474	1.8752	4.0951	0.6792	7.8519	1.9904	1.9242	10.606	8.6297	0.6333	10.43	1.3022	1.3072	10.794	1.5709	0.3826	1.173	3.1137	1.9297	7.5528	2.991	1.0699	1.3395	3.1322	3.1488	0.294	1.3658	0.6274	3.0536	2.6121
NRDC	10.6736	11.3011	10.8529	13.0943	11.5751	19.6043	10.9181	8.1332	15.6578	9.3005	14.7088	20.2974	17.4741	22.7826	29.7007	15.1481	21.6498	14.3196	15.7542	21.8194	14.3292	8.6765	13.7029	26.2116	23.1902	17.375	17.5073	12.5499	22.7765	20.5361	14.2243	17.586	23.6904	19.2501	21.3855	25.2088	18.0978	14.212	17.6349	18.824	17.6074	23.7728	15.6711	30.3509	15.7853	23.5913	19.6332	11.9356	17.4544
VDAC3	11.1238	12.5212	10.8492	19.0443	18.7778	15.124	13.3775	10.3813	26.1489	7.5513	13.5188	19.3744	42.7954	17.6415	17.5596	37.0774	25.2895	16.7525	24.7843	16.7832	140.5264	44.4889	16.5996	31.1089	26.2947	17.7699	21.5009	16.9233	33.5613	12.0398	20.0892	17.2705	16.4367	30.2226	21.2636	11.0724	21.9656	22.9145	13.8061	36.4062	28.3705	28.1724	18.6258	21.2197	16.5965	55.8724	19.6354	29.133	9.89
CBFA2T2	3.8716	3.8746	4.9989	7.7725	3.9383	8.7839	3.6985	2.1544	2.6716	2.7816	4.0971	3.6851	4.3517	5.9106	4.5868	3.1819	9.149	2.4108	15.9198	5.2804	4.4494	10.9018	4.3633	7.6501	4.272	5.2879	8.012	11.5217	4.0561	8.6893	4.6277	4.9402	8.6673	7.9288	2.178	4.1304	6.8624	5.144	7.6271	1.9997	6.352	12.6254	8.9375	4.3442	3.9818	10.7899	6.5636	13.2247	8.8984
SDF4	18.506	24.6648	24.6101	36.0361	12.9421	44.3099	23.2031	21.834	20.3311	22.4134	19.8394	20.1914	44.4883	17.6928	35.5007	32.0294	22.6972	20.8848	27.4304	65.5883	43.4815	29.708	24.7013	26.9519	43.5474	34.6877	35.4569	21.121	33.1121	33.077	139.8476	33.9249	37.8905	38.3947	22.8721	47.2088	36.5497	35.7548	42.8673	52.5732	28.1659	39.902	31.1741	40.4522	15.5244	31.4664	42.0215	15.5619	27.4556
MYH7B	0.4626	0.3479	0.4337	0.7558	0.1679	0.1655	0.2317	0.0974	0.1258	0.1124	0.2937	0.5536	0.4315	0.2397	0.5726	0.2921	0.478	0.1542	0.827	0.4368	0.4587	0.8503	0.1211	0.6321	0.0871	0.0922	1.3218	0.4	0.4943	1.3318	0.3606	0.213	0.5167	0.678	0.0634	0.3605	0.6229	0.3512	0.5005	0.1032	0.5454	0.2105	0.3589	0.0708	0.174	0.84	0.6355	1.0936	0.257
TP73	0.038	0.0968	2.4892	0.5823	1.4271	0.2308	0.4107	0.1339	4.6626	0.0435	0.032	5.1414	0.4249	2.9502	0.1313	0.059	1.2425	1.0915	9.2611	0.7338	0.1538	1.918	0.3188	2.9013	2.049	5.3926	2.2183	0.8627	1.6887	0.2039	0.1292	3.8664	0.2425	2.6206	1.0606	3.1879	0.3691	0.3428	0.4462	0.0441	7.1131	6.8893	1.562	2.3033	0.2513	3.3872	10.4067	0.8258	0.8209
CLUL1	0.2909	0.5434	0.751	0.1104	0.0137	0.0512	0.4685	0.5142	0	0.2764	0.0027	0.0599	0.0074	0.0575	0.2117	0.0277	0.18	0.0137	0.1328	0.1909	0	0.0777	0.0032	0.5326	0.0037	0.0233	0.5618	0.0615	0.0395	0.0635	0.1199	0.0187	0.1019	0.1073	0	0.009	0.0238	0.0273	0.0836	0.0155	0.0728	1.2577	0.0142	0.0775	0.0314	0.0121	0.0174	0.015	0.0068
THOC1	2.015	2.3651	2.3008	1.5093	1.2763	2.1397	2.5833	1.4798	1.7365	1.5885	2.3956	4.5148	3.4683	2.6143	4.7509	3.034	7.4281	1.7831	4.497	2.5178	1.5855	2.1723	2.5655	3.6549	2.3785	2.1002	5.4199	2.9343	2.137	4.7075	1.3785	1.8207	5.3259	4.2889	2.5086	2.6112	2.1704	3.6718	2.9639	1.7556	7.4451	5.0676	3.9224	2.1844	2.3894	2.3542	1.747	4.1766	3.4183
SLC1A3	0.6559	0.9442	0.957	0.5395	3.6872	0.0482	0.3881	0.3749	2.6025	0.6101	2.5041	3.1171	0.8225	11.1156	10.0713	0.3739	2.3547	1.9085	9.1746	0.9173	0.2755	0.6942	0.5825	3.532	0.883	3.4388	7.3566	0.7967	0.6573	5.3306	0.1841	1.5446	2.1695	1.139	2.9537	5.188	0.9448	0.0774	0.539	0.3049	4.3272	1.6411	0.5922	0.9416	1.3323	0.6382	4.2296	2.7222	0.7942
XRCC5	27.8563	28.9364	24.6112	62.6612	33.8445	53.2251	35.6248	21.5472	47.8626	22.3162	37.0944	57.8985	36.7048	50.2126	60.1826	58.6658	70.286	50.7888	73.1342	55.1594	62.62	47.245	76.0093	54.5094	49.6251	71.9097	83.1107	56.2084	27.664	43.9315	55.3722	67.5359	45.9172	51.2101	55.0093	31.7513	35.696	75.5486	55.6387	66.0602	67.7164	87.5254	40.8377	86.0837	41.7396	58.8372	32.6389	32.3222	58.8017
LXN	2.6654	5.0739	3.7179	5.3313	2.6309	6.5391	4.2113	3.1063	0.9028	3.116	7.7289	3.6505	18.4796	3.5061	2.4454	6.1847	7.2929	11.7957	1.6165	10.7139	33.3641	2.7479	7.6135	5.4633	13.2083	3.7318	7.5605	18.2311	7.7472	6.6708	5.7578	3.3162	10.8935	1.8159	0.5769	1.5777	10.64	2.3354	10.6663	12.9717	1.1946	6.0534	8.5444	9.1082	4.1004	0.8206	1.4239	7.3437	3.7351
TNS1	179.3689	24.2138	16.4255	5.199	19.932	7.3188	17.9692	7.9601	25.6602	6.7684	270.4562	9.1944	3.1931	13.2812	3.0926	8.329	5.4627	3.7636	13.8469	4.6738	8.572	8.6138	4.5495	8.0576	2.2843	16.4888	8.7729	37.7996	3.731	54.5374	2.5307	15.8356	56.1599	3.8933	1.423	4.9405	5.247	3.8879	17.6454	1.4402	3.7804	5.9671	4.1099	4.805	0.7156	6.2282	5.403	1.5565	6.4413
REXO1	6.8061	7.5519	5.7043	7.5039	6.6099	11.3025	7.1955	4.8225	9.0751	5.1529	6.7011	15.1051	11.7501	6.8372	7.6901	13.1419	7.7834	10.5048	10.8039	7.3818	12.0948	8.0146	8.1918	7.5254	12.3458	11.2842	8.2903	10.5662	10.4471	9.2561	11.3477	4.594	5.7328	12.3878	9.0231	10.9657	8.3185	9.3327	9.7165	6.996	9.4563	9.7884	7.8501	12.2124	8.4813	7.5293	10.3739	5.7028	13.3779
SAR1A	10.0341	10.1178	7.7192	9.037	5.3286	12.1399	8.3466	6.1886	9.0172	6.111	10.321	13.1089	13.9656	10.0702	18.3953	12.7872	9.7999	9.1071	9.43	14.0895	10.3579	10.3945	9.3347	12.8781	10.9352	9.432	13.7245	9.5539	7.8524	10.0243	15.1738	9.3395	11.5576	9.992	9.551	12.6025	7.89	6.1091	8.5511	8.2551	6.3047	10.7822	9.6642	9.4628	11.7981	6.2605	6.9499	7.963	14.0161
RAPGEF3	1.9016	1.7994	2.0573	0.5036	1.6461	0.2721	1.7862	1.1946	2.1381	1.0201	3.2917	0.8009	0.7232	1.5417	0.1357	0.575	1.5711	1.4251	0.246	0.8955	0.4121	1.4886	0.7923	1.4576	0.293	0.5689	0.5099	1.535	0.9725	0.9251	1.2234	0.5083	1.145	1.9037	1.8555	0.45	1.7201	0.3258	1.2206	0.3625	1.7894	0.4344	0.6343	1.1644	1.4656	0.7047	0.3908	0.9567	1.0362
SENP1	2.7332	2.969	3.0132	4.0334	2.8294	2.8333	3.2492	1.8768	4.7591	2.2863	4.1591	6.2355	5.1153	6.1303	6.2375	4.5887	8.949	5.7843	6.5558	3.3193	3.4193	4.8814	6.2873	11.0932	5.8227	4.9207	7.6472	6.311	3.2296	4.3101	5.2578	5.6319	6.8494	5.3634	3.5866	5.2386	4.8639	5.796	5.2894	3.5862	6.1725	14.9719	4.6802	6.2585	5.6244	10.1175	5.3995	2.2788	5.3544
PAFAH1B3	1.9132	4.3807	4.3316	5.0866	5.373	10.21	5.0338	4.1085	9.2822	2.4069	1.2058	9.7328	18.6494	12.7343	7.2718	15.5974	17.7754	9.7958	20.7245	5.5449	11.6376	15.1422	16.0819	21.3114	27.1514	5.4679	22.3821	9.3593	24.0818	13.7178	11.6264	7.3985	9.6301	18.2019	9.5863	12.5369	5.4593	19.5516	15.4873	23.1616	11.4717	24.5753	12.7261	11.6843	4.573	10.714	5.2235	29.0349	14.267
KIF22	1.851	2.3827	3.0814	6.8824	4.3259	6.3165	4.6686	1.7633	4.532	1.6579	1.7359	15.6758	14.0174	8.5563	13.2694	11.7807	15.9499	5.2765	14.3342	7.5115	11.9629	8.7672	19.4867	19.9577	12.4505	5.8636	17.395	12.522	9.8467	5.5524	15.0599	12.9318	7.5099	8.4712	8.3581	10.5446	5.0871	22.4469	11.7249	27.4035	23.5476	33.2207	16.1101	9.6538	5.6013	11.0732	10.9597	9.2084	10.1403
DDX1	7.0258	7.4443	7.2267	8.402	5.7748	9.9749	7.8696	6.578	11.9386	6.5119	8.4863	4.116	13.8037	9.6212	17.8282	10.003	12.8746	9.9079	11.959	10.7402	12.0601	9.5826	10.121	11.907	13.5789	8.6856	21.1442	8.6975	6.5467	8.7521	7.7934	12.257	6.2814	10.5826	11.34	15.3711	13.077	9.824	8.6697	11.6766	9.5542	13.4804	7.7794	14.566	11.7399	5.4793	9.0045	11.2388	13.8899
RABL2B	1.5628	1.551	1.6968	2.124	0.9855	1.914	1.7461	0.9091	1.5064	0.8748	1.8616	4.2369	2.8985	1.9057	1.6976	2.542	2.7809	1.0938	6.467	0.1986	1.8491	3.8162	2.2876	3.1033	2.4704	2.2307	3.7562	2.7719	2.7076	3.8776	2.8689	3.0945	2.7289	1.2772	1.1899	1.5668	1.7144	1.6993	2.9591	2.0955	1.233	3.7449	2.5889	1.6675	0.8878	0.8813	3.1676	2.9026	2.0118
KEAP1	8.3119	9.7844	7.8634	15.4481	22.4864	26.114	11.1442	8.4986	28.5639	6.9697	13.0366	17.9296	20.0402	14.5375	24.4545	17.775	9.8476	15.6526	23.3479	12.9747	13.7553	13.2521	11.9076	24.6249	17.3624	20.8893	14.3542	14.9064	33.6151	16.9796	23.1617	29.8746	12.2687	24.8239	17.5205	21.758	20.6014	23.4595	17.0319	16.513	30.8766	21.8597	18.0062	24.0603	16.0112	42.6411	18.9704	8.3112	15.9225
SLC35C2	2.7415	4.7997	4.9153	6.3721	5.1753	7.2051	4.3715	3.7631	6.9647	3.7531	2.8657	5.2661	6.185	5.0491	5.0225	7.3693	9.8152	3.5399	14.0372	5.4306	9.3684	12.1307	7.1384	6.0521	9.1403	4.1773	15.6028	6.3527	8.8003	9.7247	5.7376	6.9581	8.3051	9.8177	5.5304	4.5859	7.6819	5.8895	11.8287	5.4896	7.5268	8.8625	9.3057	5.5685	4.2954	9.114	4.8915	6.4502	12.9856
CRYBG3	9.3848	4.0601	2.6631	2.1889	5.9323	5.3238	3.6426	1.9177	3.2301	2.3321	6.1241	3.9355	3.7874	5.4728	2.9369	3.8439	2.8225	1.9628	3.808	3.1119	4.7575	1.0361	2.5917	2.0894	4.2759	2.9266	2.2329	6.3918	0.6003	5.3268	0.8492	2.1819	5.485	2.4568	2.2449	2.7108	4.633	1.5052	1.9089	1.6613	3.891	1.2082	2.0423	4.673	4.5317	2.2147	5.5438	0.5862	3.3438
SCTR	2.8899	4.3769	3.3538	0.4426	0.2104	0.5687	0.6993	1.677	0	4.0534	0.0272	0.027	0.025	0.0648	0.065	0.0234	0.0248	0.0185	0.0392	0.3209	3.2486	0.1313	0.0181	0.4454	0.0206	0.0295	0.9134	0.0292	0.0526	0.3915	0.0924	0.3339	0.3729	0.2417	0.0167	0.1118	0.1338	0.0307	0.2616	0.0568	0.2552	0.0197	0.024	0.0109	0.0141	0.0034	0.0392	0.0282	0.0694
RIF1	3.8897	3.3722	3.5481	5.4477	1.7743	5.9858	4.6193	1.9891	2.9552	2.0806	4.5047	5.4398	7.4977	4.6691	7.4299	4.9174	6.2159	4.0758	12.7099	6.1305	5.2712	5.9686	5.0866	14.7032	8.4471	9.6826	6.7814	5.6301	3.3355	7.4897	5.163	7.3886	9.411	5.227	3.1386	5.4046	5.5627	8.473	4.7289	5.1943	5.1015	10.9417	4.7203	7.895	4.5621	5.754	5.0851	4.6177	7.3526
RAB21	6.5977	4.3514	3.5235	4.5898	3.9132	2.9864	4.6999	3.24	4.8947	3.2896	8.2875	4.2699	5.6824	6.8843	11.8644	5.2869	4.3084	6.8757	7.3384	4.3444	5.4133	4.9568	3.3695	8.4274	5.5279	5.6325	5.01	8.0935	5.1542	4.532	3.3148	6.1758	6.4444	4.8317	3.7116	7.3021	5.9432	4.6058	4.7685	4.5554	4.7023	4.2168	3.6257	7.6592	6.2051	5.9927	10.7425	3.2854	4.0536
SLC4A4	3.3489	7.1978	4.2475	9.6134	1.26	31.9841	11.2315	5.3409	0.2769	5.1598	0.7162	0.1537	1.4122	0.2689	0.1294	5.6388	0.4246	0.101	0.6203	0.1923	15.9964	6.5362	0.0862	0.3479	0.0508	0.0574	3.4575	0.8377	0.0423	2.0858	11.4381	0.0595	16.5591	3.5637	0.0348	0.0114	12.53	6.413	6.1626	9.4025	0.034	0.2357	2.4244	5.1086	0.0606	0.0343	0.0132	0.3242	5.6188
SESN1	9.8864	10.9836	8.9593	5.6844	4.6171	16.4033	7.3006	8.0898	2.6032	6.6959	9.9392	3.4443	3.3246	4.3034	5.2933	2.6587	2.878	3.0611	3.3473	11.256	2.2159	4.5488	3.9867	5.0775	1.9572	3.3228	17.6891	3.7382	1.9914	5.463	3.8972	1.1775	5.0069	3.9855	3.0827	2.6404	2.732	6.0651	9.7552	1.7662	1.3706	3.9101	2.3305	2.498	2.7958	1.6864	1.6803	3.6464	3.56
COL5A3	1.5956	1.8146	0.5496	1.3471	3.6227	0.3676	0.7426	0.7076	2.0948	0.3868	6.6878	34.1258	6.1155	3.4915	5.3866	4.7365	15.1431	3.2327	5.1654	1.648	1.3193	4.9971	4.842	4.1384	2.1707	50.736	2.2514	7.997	7.4173	1.9541	16.5246	22.3897	3.1988	3.062	6.0767	26.7985	8.8372	1.2655	1.3566	1.1618	2.861	4.2839	5.6865	3.9659	12.5843	1.3366	18.2645	1.7188	2.9148
PUM3	5.5038	5.0728	4.3012	7.8217	6.9345	12.9038	8.7503	4.6838	14.2869	4.2635	7.1989	12.2809	18.0694	21.7296	14.1773	9.7864	21.7315	15.3945	16.7025	6.8046	11.8249	11.6785	8.9218	14.7329	22.5894	10.5282	8.1828	16.1573	27.5556	9.1186	7.6811	11.2826	7.3097	7.4666	18.8486	9.3461	5.4178	11.9898	8.694	13.1854	5.6673	18.1648	12.6797	8.8235	10.463	8.8495	12.8617	11.0021	24.0907
CNOT4	4.1751	3.7728	3.2537	3.7223	3.4057	3.3337	3.4836	2.652	3.4102	2.5207	4.6685	3.1131	3.9214	4.1147	4.3489	4.7063	5.1847	7.0044	5.1363	5.3278	3.7396	6.138	3.8929	7.1056	7.5562	3.7922	4.3266	4.1543	4.5646	4.1595	3.2487	5.7373	4.3632	2.7221	4.9223	4.6787	3.5787	4.5744	3.7756	4.3824	4.3603	2.177	3.385	3.5241	4.2153	6.7009	2.8668	3.5738	3.4981
PSEN1	5.2281	7.1734	5.4854	10.9393	6.2341	18.1853	7.7572	5.4054	8.5669	4.8775	6.1957	10.7494	15.1426	8.8065	6.4906	7.4739	6.8444	13.1547	10.0207	19.5352	13.1449	18.4478	9.7072	10.395	16.1187	12.0353	11.8196	10.7126	6.004	10.7212	9.4328	14.5718	14.4618	13.9695	10.4658	8.6819	13.7233	12.3292	10.8672	9.6963	10.0787	6.2203	26.3062	8.4166	8.4141	10.7655	9.9809	8.3925	15.9554
CPOX	2.2486	3.8651	3.8726	6.2565	8.7108	5.9443	5.2473	2.9625	8.0472	2.1565	3.7972	9.8083	11.1556	8.5703	10.0869	6.7451	10.0217	5.6643	12.6616	8.2339	7.4824	9.3417	6.5724	8.4997	12.953	8.8002	14.8717	6.5527	6.723	11.1522	4.7759	4.8483	9.5103	6.3384	5.9228	7.7455	10.8315	12.6154	6.3783	11.4082	26.1954	8.6756	6.1953	7.4784	5.2495	13.6923	14.9319	11.4085	6.0625
CLDND1	11.0062	5.7889	5.4894	7.1976	15.2966	5.5263	5.7424	4.3139	13.5254	3.8768	15.586	13.6082	12.1888	19.568	17.8932	9.1655	18.9069	16.0564	30.2692	14.4175	8.7439	10.0012	6.7298	14.5168	16.9055	25.6539	15.5659	13.9759	17.1042	10.32	4.285	14.072	13.2553	9.1893	10.6162	15.7741	11.6827	10.0993	7.0096	7.0904	43.6794	13.3123	5.1913	8.1978	19.5554	22.9117	20.8178	19.0967	8.2819
HSP90AA1	86.73	81.8232	91.4383	250.7963	79.0968	160.1963	190.2416	84.9492	136.9055	76.7526	104.6712	424.8184	226.8657	249.1165	407.2575	197.2988	113.9575	428.6736	304.255	543.7273	173.9163	340.947	336.4588	644.2193	522.4845	309.2099	280.9795	263.3128	313.5891	197.8017	268.5986	473.4052	223.5476	238.8654	177.4427	298.6156	182.0994	570.7408	182.3406	353.0586	346.5748	459.3134	182.8487	191.226	211.4994	266.0335	397.6392	349.2029	235.173
RBL1	1.1673	0.9485	1.5311	3.647	0.8299	2.7762	2.3111	0.6676	1.5849	0.6076	1.3706	3.6001	4.871	3.9438	6.1097	3.4613	10.254	2.4062	12.1796	1.8749	2.8302	6.1336	5.444	9.3103	12.9706	2.8156	6.9581	2.955	2.6425	4.9434	3.3672	8.6099	3.4991	3.6391	2.5608	5.061	8.1909	6.0135	5.3307	3.4457	7.486	4.324	5.5555	5.7718	2.9546	7.4567	3.2744	3.0769	7.5341
DLGAP4	8.4629	5.9853	5.3258	10.4491	5.1713	7.8485	5.6496	3.0696	11.6356	3.0587	11.5818	15.9794	8.2349	6.9733	9.1001	7.7566	10.5341	11.6368	19.1995	9.9105	7.1535	15.4935	10.6459	10.4702	16.2078	8.7646	11.874	14.9973	8.9515	16.4121	9.2406	12.5574	10.791	14.9656	7.2799	11.0363	16.8722	8.9894	11.5765	4.4208	5.961	7.9851	10.604	11.6292	30.9179	7.6434	15.2832	8.7392	12.7676
NDC80	0.1755	0.6777	0.7986	2.9867	0.7003	3.8587	3.14	0.1855	1.1455	0.1018	0.4263	6.0366	7.2538	2.1162	22.0317	7.9576	10.93	2.9888	4.7377	1.7285	5.6501	3.0286	7.3611	5.3131	11.2486	4.6368	9.6679	5.1518	3.682	3.3817	2.5277	5.6276	3.5142	11.1709	3.8339	7.1634	2.4825	18.2713	5.53	3.5235	19.9457	9.1624	4.9199	8.7293	3.3395	2.7472	2.6475	4.6956	4.5186
AP4E1	2.0429	1.7532	1.6054	2.5588	2.3857	1.5953	2.1758	0.9749	3.2755	1.1657	2.8341	2.8891	2.4274	4.371	4.4973	3.7281	2.8803	2.8717	4.1725	3.251	3.9906	2.5134	2.8701	4.8265	2.3582	3.0436	2.6377	2.2917	1.5539	3.9978	2.5653	3.4083	3.1569	2.9926	3.1736	4.7737	3.2486	1.5807	2.1162	1.7617	2.4442	2.2919	5.4101	5.5967	5.4042	4.6183	2.4733	1.3783	3.5423
MAGI3	6.1763	7.1227	7.1155	7.6682	6.5742	4.4638	10.5562	6.9852	2.7513	4.9624	4.5633	3.2582	4.6645	6.3886	1.7102	4.5918	6.6388	4.2394	2.1413	8.0242	8.6954	8.3718	1.2645	3.987	4.0236	2.9219	5.5066	4.1051	1.3877	6.9096	4.1971	1.4724	4.5638	5.7897	1.7208	4.0224	7.5248	5.1773	4.6186	6.2069	5.8225	1.4864	8.2801	4.1625	1.8836	5.3751	3.5189	2.9224	3.6796
OSTM1	9.0943	4.6628	4.0936	6.1874	3.1335	3.7016	4.1547	2.9595	4.7222	2.9903	16.3992	4.9014	4.5446	9.178	9.4165	4.2513	5.2914	11.5918	7.0546	6.6853	6.0427	7.1386	5.3065	7.6406	7.9279	23.9409	7.2793	10.2007	7.8341	7.1112	4.4729	5.17	7.4135	4.7129	8.2425	15.933	9.5523	4.4472	5.3383	2.6516	3.3054	4.9757	3.6013	5.0844	9.3457	4.479	8.6613	7.7625	6.1997
PCNP	33.5848	21.2171	20.3014	27.7312	14.7354	23.2467	23.0302	16.1829	26.1043	17.3668	39.8187	29.2843	34.6416	29.1993	44.7002	30.6519	49.5107	34.5529	71.2739	42.2395	33.8442	35.8578	33.7062	53.6532	40.1034	29.8096	43.3751	31.332	21.6869	33.2661	21.8157	22.9234	40.1081	25.4075	24.6598	28.885	37.3474	37.3961	27.5839	44.9142	38.1011	49.9663	24.1564	32.0255	26.4918	25.8153	37.7762	40.8827	26.0842
PKP1	0.0295	0.3479	6.6137	1.3727	460.0255	0.0085	3.4851	2.2322	641.7356	0.0036	0.868	237.8347	0.1008	308.103	10.0993	0.0986	117.475	102.2786	132.6362	0.0957	0.2677	2.07	23.8949	82.2592	0.4918	164.7928	0.8161	27.3087	228.1527	0.0926	0.131	394.3291	3.2726	56.5108	442.9189	619.436	4.8354	4.4964	0.5811	0.0409	520.5435	92.6969	16.024	14.863	245.0643	209.7769	319.7111	12.6371	1.6361
STK17B	3.7324	7.4524	4.9798	6.8932	3.6757	5.2564	5.4823	6.2718	1.9422	5.5909	3.686	11.1033	17.1665	5.5041	3.9007	4.2951	12.5941	13.859	4.2659	10.7512	4.5468	6.1744	4.0106	11.4725	7.4692	7.8631	7.3484	20.8068	6.2714	10.1965	5.9053	7.968	10.4619	5.6369	4.7515	8.9156	6.6135	11.0454	8.558	4.1213	7.1745	6.058	8.0286	11.9579	3.9495	3.9546	10.3598	9.3447	6.6317
CDC14B	3.273	6.1829	3.8558	6.2405	0.5555	6.4544	5.4034	3.5813	1.6251	3.6751	2.9845	1.2491	4.1843	1.209	2.0338	8.4719	2.8909	3.3842	4.5994	1.9174	4	5.5439	3.4508	1.0359	2.9094	2.3353	3.5485	2.8328	0.9445	4.842	2.5485	1.1954	5.1177	2.7288	0.1401	1.3129	3.7791	4.6903	3.6706	2.8084	3.5062	2.7547	6.9101	4.0382	0.7669	3.2301	0.9354	1.9261	4.0803
JMJD4	0.8247	0.9153	1.1365	0.9486	0.5565	1.18	0.6189	0.4965	0.9666	0.8072	0.9436	1.0232	0.894	0.785	1.9385	0.9746	1.3852	0.56	1.5806	0.47	1.0031	0.8284	1.96	1.9131	1.0276	0.8628	1.6453	0.5971	1.899	1.2361	1.1197	0.8094	0.8116	1.0799	0.8988	0.4557	1.2824	1.3363	1.2919	1.2176	1.6518	1.828	1.0684	1.157	0.7715	1.767	0.9039	0.7012	2.0469
DUSP12	4.841	5.2366	4.6988	6.1109	3.1035	5.7795	4.9287	3.5192	8.6192	5.3529	5.0543	6.6212	6.2451	6.6146	11.3596	8.4899	12.7352	3.8878	7.5275	8.329	7.1534	5.7849	7.8645	11.6261	17.8395	9.8412	9.0172	6.9511	9.1441	8.4365	8.8051	9.0482	7.825	10.0193	6.3711	9.44	8.9602	15.8571	7.9398	11.2154	10.5545	15.9555	7.1989	6.0758	5.4831	10.515	5.5227	8.7166	9.7715
AACS	1.3587	2.3806	1.803	3.075	3.9263	1.989	3.3367	1.8444	6.8546	1.6767	1.1015	2.6659	2.21	3.5755	2.7783	4.061	2.7576	3.7863	1.5273	1.6432	2.701	4.0376	6.413	3.5332	2.2538	3.1883	4.9429	2.9521	2.4519	1.7335	2.1594	5.225	2.1758	5.0328	4.6405	5.0735	1.7484	5.6134	3.7151	3.1807	3.984	1.7276	3.4959	5.0711	1.4506	3.2546	2.9098	1.8419	1.5634
DELE1	8.8875	9.4955	9.9727	9.856	6.152	5.796	10.87	7.8866	7.4372	7.2907	9.3575	6.5961	7.7274	4.9795	3.0941	7.606	6.5378	5.4372	6.4757	5.9896	8.8894	13.1557	5.2602	8.0555	6.5855	3.5962	9.9044	5.3875	2.8488	6.7089	6.2155	4.7562	6.853	11.2501	5.9769	2.8937	7.3389	7.4634	10.2765	6.6643	7.0316	4.3345	6.3786	5.1624	4.8789	6.602	5.453	5.0842	6.1911
CADPS2	5.8187	9.986	7.2769	5.4139	0.4626	8.2306	10.6628	8.0752	0.8873	8.0417	28.3721	1.3801	10.1045	1.842	0.6001	15.3538	6.4937	5.5017	5.178	3.8733	8.6788	3.0448	11.918	5.5637	0.3937	1.9725	4.949	11.2756	0.6687	9.4683	3.002	2.0174	13.2047	1.7257	0.6004	0.8087	6.4076	12.4196	5.5524	6.5917	1.4988	4.6764	4.6821	7.4966	0.3297	1.4006	0.6739	2.5644	7.6187
HSPB11	3.039	3.3405	2.9833	3.9662	2.8162	1.2486	3.3152	2.94	3.4722	2.3476	2.4552	5.2924	3.528	4.6453	6.4616	3.1878	12.6828	2.0762	4.8006	6.3635	2.5927	3.1648	3.6297	9.5204	4.6688	3.8903	4.0857	4.2898	10.2188	7.9964	2.617	4.569	5.3932	2.7327	4.9907	6.4761	3.033	5.4845	4.8145	4.573	4.97	8.8535	2.5863	4.4166	2.1627	5.9005	5.9571	3.3592	2.6843
ATP8B1	22.4023	42.375	23.3603	27.6162	9.0353	178.6709	38.0995	26.9293	13.9254	44.4387	6.1702	4.3961	41.1382	10.6662	9.4055	37.4004	23.3594	15.896	17.0594	26.2722	60.688	43.4424	18.6192	10.5538	14.0526	7.0169	27.0175	9.7036	4.4474	16.8228	29.2508	5.2196	21.2802	15.8995	9.867	4.3368	51.9175	15.5275	16.0163	16.9857	12.2254	2.1176	47.9856	23.1495	11.3373	25.1268	5.977	17.6172	31.2972
IL12RB2	0.1602	0.3824	0.1993	0.8734	0.2427	0.2228	0.3221	0.18	0.8059	0.1268	0.4689	9.8333	0.5397	2.2606	5.9638	0.1623	2.2732	1.1741	0.4068	0.5668	1.7783	0.1792	0.1524	6.0041	0.2042	6.6155	0.5704	0.2606	0.788	0.9336	0.6843	7.3213	3.2332	0.5091	0.1106	1.0791	0.4451	0.149	0.374	0.2682	2.8652	3.5921	0.3889	0.2968	0.1829	0.2261	0.992	0.2414	0.4231
WDR70	1.4984	1.9042	1.69	2.0041	1.8116	1.8274	1.6612	1.4698	2.3578	1.4709	1.9739	4.7662	3.2554	4.2374	9.927	1.4539	7.2824	1.359	5.9581	2.0331	1.1753	2.8621	3.2636	3.8783	2.3663	3.953	4.8858	3.2323	3.64	5.3679	2.6594	2.675	3.7476	2.7904	2.2956	3.0154	1.3832	2.6564	2.7342	2.1855	4.5351	4.5294	1.9991	1.9701	2.0795	3.3054	2.2416	2.072	4.9111
FYB1	0.5655	2.0293	0.7024	3.2454	2.7632	0.3317	0.4356	0.7308	0.2126	1.1946	1.0608	1.73	4.5337	28.8184	6.1161	0.5717	14.7553	5.0836	0.5828	2.4442	0.2676	1.8145	1.5496	4.1953	1.7662	5.7642	5.047	5.279	6.6733	8.0428	0.9549	5.4337	5.5041	1.1438	1.0816	1.3044	1.1312	1.4616	2.3106	0.1878	3.503	1.0239	1.8179	1.6877	12.1108	0.5533	2.297	4.2547	2.6944
BZW1	8.0385	7.1891	6.7861	13.6098	15.1424	13.4104	11.8236	5.6158	19.5495	5.2511	11.5761	16.9537	14.7635	15.3166	24.0424	14.5369	18.0579	27.0508	14.4232	15.9733	15.1501	11.792	17.3729	14.2139	19.7613	19.3607	17.5578	38.3585	6.5954	10.3595	7.5061	21.6314	17.9256	13.7303	34.9624	25.3857	13.9692	26.5638	11.6307	18.3852	20.1667	12.9772	11.8797	16.4133	25.8208	18.8904	26.5832	12.2559	14.2768
C1QTNF3	4.5224	4.3973	1.481	0.762	0.2544	0.4098	2.1105	0.6026	0.496	2.9001	5.971	0.5476	0.3538	0.7571	0.1986	0.1259	3.5179	0.0739	1.4117	0.2717	0.0391	0.5858	0.2088	0.4594	0.4148	0.9786	0.8146	1.2948	1.4496	0.9042	0.1308	1.8593	0.4901	0.5241	0.0475	0.3511	0.3148	0.1902	1.9254	0.3118	0.5373	0.797	0.153	0.2322	0.4669	0.1022	0.9079	0.6272	0.5616
C5orf22	4.7651	5.4634	5.606	5.7676	3.0522	3.333	5.8074	4.2483	5.3622	5.1554	4.9773	8.1109	7.7666	11.3645	34.7865	5.7043	14.693	6.2746	11.0693	9.3231	4.7148	8.8834	12.168	7.7881	12.3756	14.0411	11.8492	8.7093	5.4459	14.6572	14.6754	13.8256	9.3091	11.3902	5.4537	8.1325	7.371	7.5451	5.654	9.6984	10.3036	6.8297	6.3788	6.2607	7.4854	12.0017	8.3473	3.235	14.0521
COBLL1	8.0143	15.5934	14.5345	4.1702	8.1513	5.8503	12.2294	12.6797	4.5367	12.3455	5.659	3.7817	2.7985	11.1591	1.0678	5.9207	1.5169	3.2814	1.9519	3.8387	11.7665	5.0112	3.1191	1.8891	0.2598	4.0527	5.9618	2.0194	2.5395	3.2087	3.8176	2.1983	5.3005	3.7605	5.3525	3.9896	4.6024	3.4468	3.8058	4.0055	7.9977	2.6315	4.3201	3.385	3.5065	7.489	5.2926	2.3682	3.7188
KCNK2	3.3663	6.4711	3.4925	0.0356	0.0408	0.0153	1.2539	2.677	0.0976	9.8449	0.5185	0.0859	0.0099	0.1739	0.0552	0.0093	0.905	0.0049	0.2208	0.0842	0	0.1424	0.0057	0.5621	0.0066	0.0989	0.6356	0.1362	0.0451	0.1774	0.0028	0.0096	0.1426	0.0403	0.0026	0.0512	0.0236	0.0031	0.3578	0	0.1595	0.0785	0.0064	0.0145	0	0.5657	0.0624	0.0045	0.0399
MRPL22	2.3208	3.139	2.7469	3.3425	2.8002	1.7725	3.0603	3.123	3.9656	2.5136	1.8348	3.861	5.7844	2.7788	4.3761	2.8544	4.3783	3.5188	2.3811	4.0745	3.2746	5.223	2.2741	5.6562	5.5943	1.9752	4.333	2.1423	3.4965	2.5754	3.4639	5.4192	2.9914	7.9164	4.2414	2.4896	2.7755	5.1833	5.6106	5.3958	5.0259	3.2979	2.9149	2.9845	4.4887	5.275	4.9703	4.4003	2.7582
GEMIN5	4.5047	3.0939	3.6658	5.2268	3.3756	3.5807	4.0045	2.1973	5.6964	2.0999	6.7755	9.1037	8.8227	5.5067	10.4948	6.8289	5.8486	3.7473	5.1976	10.0684	7.7724	7.7513	5.9524	13.0268	7.7242	6.004	8.333	4.7172	2.25	5.0078	4.1039	9.539	5.7405	9.5937	10.3278	3.5742	5.2294	10.1702	5.1031	6.8334	7.6599	8.496	6.085	4.7816	3.9023	11.1022	9.6156	3.2846	6.1618
NFE2L1	41.7167	34.0653	27.8926	28.1065	16.8865	21.6064	31.5979	23.9729	41.5214	18.6814	51.6272	46.691	49.3046	42.7056	30.6457	23.5954	36.2935	26.5282	40.1704	71.735	49.5384	54.478	30.6318	45.7154	40.9665	106.9577	43.8326	49.3625	41.8065	49.6316	50.4265	98.7599	46.3523	43.7159	60.1842	48.2476	34.794	29.0128	30.2248	24.5361	70.0772	39.9895	46.3264	52.6185	60.1335	41.8063	54.0354	14.4783	31.26
SEMA5B	0.1077	0.1788	0.0907	0.2612	0.0556	0.0416	0.0331	0.0387	0.0094	0.0372	0.4078	0.3208	0.1488	0.0812	1.4392	0.4985	0.3517	0.0975	0.3226	0.1807	1.3562	0.4005	0.2417	0.512	0.195	0.6524	0.5226	0.4384	0.1509	0.2009	0.0713	0.8901	0.3795	0.1016	0.7892	0.1372	0.3564	0.1554	0.3168	0.1455	0.2229	0.2513	0.474	0.315	0.4617	0.0901	0.1401	0.129	0.1916
GSK3B	3.9744	4.3683	3.757	5.2344	3.3905	7.5533	4.6469	3.0951	5.2597	2.7515	3.8604	7.7945	5.6157	6.1998	8.5748	5.9719	8.9484	5.1972	9.7218	7.2649	6.9187	7.8277	7.7506	6.4487	6.6464	8.7095	5.6943	7.171	3.2158	5.5362	3.5554	8.0147	7.5273	5.8541	4.6854	6.4692	4.9734	6.2391	4.9699	4.0415	7.7703	5.2485	4.3037	4.1433	5.7038	6.2783	11.9597	5.4185	4.6507
ITGB5	17.4004	8.2719	6.2793	14.3531	22.8564	22.7373	11.9203	6.6782	31.8205	3.937	30.5572	22.338	18.0416	14.5979	29.8225	31.3918	28.3503	18.9474	39.2947	14.3977	23.8218	20.8355	28.1183	16.176	53.9212	28.9324	27.7261	52.1454	22.6434	20.1202	16.9174	43.6098	23.3468	17.3783	22.6654	32.9502	12.7087	31.1487	18.3936	14.0047	20.1655	38.837	11.037	20.4525	14.646	16.1244	45.0678	12.8579	7.6858
XPO1	3.6275	4.2888	4.455	8.304	3.3535	8.731	6.0445	2.2222	5.1375	2.1126	4.6893	11.579	10.373	9.4099	16.5294	9.5428	14.1236	8.8251	13.1774	11.2963	10.1543	10.5981	10.8772	13.8173	16.7186	10.8489	19.0317	8.6267	6.1629	11.1987	6.785	9.41	12.3028	13.4996	6.6039	7.5011	9.1846	12.7644	9.5356	10.4078	13.6761	17.8203	13.3194	12.309	6.3644	13.0793	8.402	7.544	9.6834
RNF13	12.0391	14.508	12.2534	12.1636	6.691	21.9343	11.5756	11.4045	14.9131	11.2491	13.2357	14.1191	14.9963	13.0903	17.0543	16.4489	14.4431	14.3235	20.0986	13.7544	16.3167	20.6427	13.0463	12.4316	26.5774	18.7178	18.9874	20.9226	14.0888	18.6091	18.5307	55.267	29.2393	12.4641	16.6038	11.9004	17.2029	16.8134	13.5165	16.3167	22.1393	7.8448	17.7504	11.182	19.8967	47.1564	14.1537	19.071	12.4779
PALB2	1.3332	1.996	1.8043	3.8317	2.2744	6.104	2.017	1.2715	4.986	1.0673	2.0042	5.9135	5.5148	5.2337	5.9817	5.2989	6.3107	2.9526	5.9339	4.1573	6.6982	4.0196	4.4852	7.819	3.7957	3.6034	5.3251	6.8436	3.6939	3.9249	6.6363	4.908	5.5871	2.0222	3.8216	6.1258	4.4894	3.0865	4.2231	7.0305	10.1367	7.2042	8.6197	6.1875	6.68	6.0332	5.9634	3.0487	4.6613
BCKDHB	8.8406	13.7817	12.9986	8.7107	3.0998	8.6391	13.6528	15.5808	2.4168	9.7341	5.3956	1.7642	7.7908	3.8138	4.5021	10.2783	2.9886	3.4841	5.3424	15.5021	5.6715	9.0437	8.5158	5.1216	2.4689	1.5818	7.2988	10.1967	0.8757	6.6037	5.967	2.1045	5.3238	7.2439	1.7238	2.8555	6.6913	4.8996	4.6829	6.7681	1.6017	5.701	8.024	3.0385	1.671	4.4197	1.8075	7.6401	5.5097
KAT6A	4.504	3.8159	3.0905	4.2664	3.7772	5.2296	3.6672	2.1383	3.1642	2.2719	5.5942	4.2426	5.6687	5.135	4.1599	5.2678	6.7636	5.3732	10.1037	6.6605	21.5015	8.4343	3.7354	10.7221	3.1841	3.787	4.0515	6.3408	3.2137	4.8453	3.3493	4.0706	8.0012	4.9079	2.624	2.0438	6.2012	2.9258	3.0179	2.5804	4.7565	7.1536	5.4488	7.7609	6.021	9.8915	3.7202	3.6772	2.9033
GRHL2	2.7911	7.0746	5.7875	9.1918	10.1925	17.2446	7.2849	5.0949	12.4923	4.2972	0.0545	10.7797	11.8718	13.7204	11.307	5.875	11.2989	5.3653	15.3124	3.9247	6.7943	13.8488	13.5608	12.7162	17.7673	10.1826	5.9287	7.3267	8.8848	8.2011	7.3123	13.3103	9.6291	15.1899	6.8904	7.6399	7.5698	14.0275	8.4863	5.8563	21.4732	13.1764	14.3512	9.6619	12.3365	24.7557	14.7122	8.4748	5.8498
TNPO1	7.6517	9.289	8.1971	11.3369	5.2038	11.0566	14.5617	6.7803	7.4332	6.2037	10.1974	13.126	15.1148	10.9523	11.8082	12.7333	9.4291	12.9331	7.6158	8.4897	8.7316	13.905	8.2348	16.1266	17.8	19.6698	11.1483	10.7779	9.5828	13.7161	11.2731	9.9329	11.3829	11.6496	9.4612	7.9685	16.2386	10.7428	11.9074	10.7397	11.819	8.1382	11.9584	9.6498	10.8793	16.8016	15.0094	6.526	13.0533
PLOD1	12.1302	10.4562	11.6925	21.2101	6.0587	27.6844	9.8843	6.5132	5.6382	8.4181	23.8895	79.1915	32.9151	22.1026	32.631	20.7513	24.657	15.1793	39.1405	35.5199	20.0871	22.5165	17.7884	38.9024	62.2971	40.3236	29.172	21.5576	33.514	18.0271	38.9385	35.0946	26.5471	26.6649	34.2964	98.871	21.8784	39.7762	25.3631	33.2993	17.4843	71.7783	27.7886	22.8313	7.8355	19.0647	36.5396	25.1713	18.9233
ITGAE	1.5421	1.918	1.4983	4.2137	1.9115	0.5864	1.6574	1.6195	2.113	1.3704	1.0429	1.5401	9.4528	2.7894	2.7694	1.8627	3.568	3.0555	2.4049	2.9698	0.8229	2.285	1.6284	4.1136	3.4776	2.6367	2.0645	1.5535	4.0563	4.1025	2.9366	1.4626	3.8578	3.4706	1.1026	1.5698	1.4425	1.6734	4.1894	1.3791	2.3667	4.5111	4.0038	1.4109	0.6796	3.3855	0.9319	2.3118	3.2599
DIS3	4.6371	4.3789	3.6858	5.6413	3.4342	5.695	4.5246	2.8368	7.0525	3.0269	5.7022	5.6497	7.6465	8.9231	8.5875	3.8864	6.6943	9.3285	10.3776	10.4625	6.9692	6.5626	2.782	6.3664	6.8831	5.8124	7.8402	10.5078	4.9648	5.6762	5.0508	5.5852	9.0454	7.9563	7.2924	7.6191	6.564	5.1647	6.3141	6.6728	8.7141	4.9919	7.8109	10.699	9.3008	5.6748	6.8483	5.8728	11.9058
PIBF1	2.8224	3.4072	2.8492	4.1209	1.7196	4.3461	3.0704	2.4697	2.6122	1.9539	3.1892	4.4165	3.076	5.1246	4.8958	3.1146	3.6451	3.9196	5.6437	8.1728	4.6715	5.3855	2.5607	2.9945	4.0522	3.7427	6.0217	7.7857	3.0189	4.1626	3.0211	3.6282	7.1611	5.0305	2.5964	4.3954	3.9285	3.5217	6.1395	5.0966	5.5003	4.7269	4.2788	7.9319	5.5069	2.1166	5.3819	5.1646	5.6477
TDRD3	2.849	3.5271	3.029	1.9256	2.2494	3.2846	3.1222	2.5675	1.8623	2.8132	2.3967	1.8391	2.8387	2.9779	1.688	1.6485	2.471	1.6842	3.5136	4.2451	1.2007	3.405	0.8683	1.916	1.9487	1.1433	2.0538	2.883	1.4784	2.2493	2.5465	1.5784	2.9364	3.6318	1.5222	2.3657	2.6904	1.0939	3.1153	3.087	1.9575	2.4712	2.7477	2.7147	1.7993	0.9539	2.0886	2.685	2.9093
NUFIP1	1.6077	1.6234	1.8483	1.6251	1.2843	2.4097	1.8841	1.6279	2.7469	1.7354	1.6498	3.3392	2.6548	3.075	5.0156	2.2373	4.1986	1.2922	5.3065	5.0814	2.0827	2.6986	6.7665	3.4853	3.6931	2.6119	3.5712	4.36	2.4539	1.8673	1.8663	3.1526	2.1463	3.6919	2.6735	1.7051	1.4383	2.2482	2.7211	3.6242	1.9408	4.635	2.6534	2.6302	2.395	1.8437	3.27	2.4088	3.5745
OXCT1	15.3952	13.14	13.8733	4.0387	11.7687	0.4065	115.7414	20.5304	7.4619	11.5575	17.2941	9.4222	15.9887	23.3718	28.6701	3.7817	6.9619	3.7337	18.3899	5.0692	2.8637	2.0452	1.1727	7.6232	6.1319	13.7187	11.2452	7.2041	4.9711	16.1015	17.2769	5.7977	5.9193	8.813	7.8451	4.0089	9.8459	1.3808	3.6954	0.324	19.9882	8.5055	3.3765	5.507	9.4227	3.9547	7.4308	2.0399	15.5839
FAT1	12.4605	9.7582	14.0764	14.5904	7.0641	92.0761	16.6845	5.8284	21.7627	5.4311	10.4797	37.9974	50.1102	32.9462	11.3146	25.1821	19.5436	97.4517	65.2591	85.1287	53.0824	25.0872	49.7071	26.6981	27.2713	61.0297	17.3761	27.731	11.6719	32.1913	8.9702	27.1596	68.2909	33.0821	30.9715	16.5702	37.7763	14.056	33.0872	11.4977	47.3804	91.2742	43.9471	113.1179	20.8218	40.5852	29.2759	5.6666	39.8502
YTHDC1	8.5393	9.5059	8.6178	10.106	7.1499	11.1396	8.2825	6.4705	10.4366	7.1846	8.7071	9.0482	10.4078	12.4652	8.7189	7.0357	17.926	10.5126	12.7621	11.9036	10.7692	11.1925	8.1355	10.2464	8.7586	7.8958	13.2728	11.3125	10.4485	12.187	10.336	9.5729	15.3629	10.5347	6.6936	7.2036	12.3833	8.5995	9.4226	9.6689	16.2063	15.3209	9.8653	11.7202	8.7859	16.2705	7.2458	12.4205	10.0637
PPIE	2.5543	2.3499	2.5861	1.4031	1.6528	2.954	2.0942	1.5352	1.2899	1.8564	2.5139	2.9411	3.6228	2.6821	4.7911	1.882	4.6302	1.6283	2.8251	3.1174	2.1418	1.339	2.2454	4.7953	5.1225	2.8151	2.325	1.609	3.0098	1.5043	2.2012	2.8285	1.5521	1.8874	2.3946	2.6484	1.9003	1.0638	2.9072	1.5215	2.8484	3.2819	2.1481	2.5299	1.2903	3.5526	2.4074	1.8986	2.8104
ZMPSTE24	10.2527	11.3385	9.5076	18.0391	8.5805	23.3619	14.618	9.5423	13.7891	8.1824	15.8611	14.6811	13.4814	14.1211	15.6768	21.3167	20.7041	13.6126	12.6075	22.2091	20.0401	15.8985	16.7824	21.422	40.2455	14.1765	19.5336	14.6349	13.5913	19.0802	21.1706	18.5324	28.7517	24.7902	15.8417	26.3002	32.2359	18.6216	18.5512	30.7865	11.5306	11.2393	23.9042	27.584	14.7905	23.6365	21.8581	12.4574	20.1506
STARD7	15.8751	22.7855	20.0392	40.2693	11.1261	35.6203	24.1311	16.8437	25.6806	20.3432	18.4551	25.5036	42.0416	20.8667	28.1063	37.5597	30.435	19.359	37.3004	35.4506	23.0426	38.6197	39.9073	46.7863	26.479	59.3117	36.1129	19.8463	22.7275	29.2998	41.3037	53.171	25.871	35.2327	19.7816	23.6265	33.0718	63.0825	27.6263	45.5344	59.817	49.9647	47.1872	35.0046	11.1571	82.1523	19.8623	16.2756	28.7657
REST	6.1516	5.8996	5.8603	7.1685	4.5848	11.3614	7.1355	4.6969	4.8916	3.7794	7.2826	6.9944	8.7276	7.3066	9.3488	5.7986	9.7689	9.219	12.1985	8.9234	6.6636	8.6791	5.61	9.4772	8.7964	6.24	8.6668	7.5134	3.9759	6.5081	7.8532	8.6227	9.9853	7.9064	4.8865	5.09	7.5499	5.1387	6.7875	4.2613	6.7986	8.886	6.3586	10.2347	5.5308	14.0509	6.3171	4.2113	6.2472
HAL	0.0606	0.0688	0.049	0.3795	2.0334	0.0638	0.0633	0.052	0.1241	0.0396	0.0641	0.0515	0.213	0.1612	1.7089	0.1888	0.2581	0.1123	0.0827	0.2741	0.1307	0.1558	0.0479	0.4927	0.0957	0.0087	0.4199	0.1814	0.0564	0.2095	0.2548	0.014	0.4807	0.3467	0.2011	0.1888	0.3078	0.0891	0.0764	0.0928	0.0575	0.0917	0.1458	0.1858	3.3916	0.1333	0.0729	0.2284	0.2149
SSH1	6.2786	4.2466	2.5414	3.9602	3.1936	2.7189	3.6753	1.6338	7.7998	1.8079	7.9352	5.6491	5.2934	4.5971	4.8951	3.8486	4.0298	5.9081	6.6698	4.1437	2.601	5.4164	2.8485	8.0443	4.6506	12.1666	4.1056	7.3647	4.4872	5.7622	3.7126	6.8519	7.9846	5.5011	4.8177	4.0792	5.1533	3.4102	4.1097	3.1426	4.6737	5.6727	3.4666	6.812	1.6112	4.7315	5.6618	2.5556	3.2641
GSTP1	56.0396	91.0599	52.2188	223.8365	532.8947	204.6582	83.1028	66.2399	611.9162	43.1468	59.7301	234.4463	203.3777	449.6969	122.9256	395.4335	744.9522	265.5963	186.8573	117.4122	236.0681	180.4072	3772.4695	483.6137	380.7636	366.5376	158.3123	120.257	1039.4649	125.3444	219.8711	361.6235	168.5109	313.0906	934.391	563.6837	161.549	472.9684	324.696	219.231	1020.5127	419.6194	176.4126	265.3145	400.684	600.8148	348.2017	275.0098	206.1184
FAM234B	1.0088	0.483	0.6532	0.777	0.8437	0.131	0.7636	0.3316	0.6305	0.4854	1.9217	1.048	0.2122	2.1222	0.7899	0.2777	1.651	0.5606	2.1723	0.5003	0.6659	0.6461	0.441	2.6418	3.9817	2.1627	1.5059	1.8179	1.1182	0.7692	0.1628	3.2318	1.7774	0.9504	0.5424	0.5844	0.4797	0.7324	0.876	0.6829	2.2428	2.9967	0.3801	0.3443	1.5926	1.6941	1.8917	0.2728	0.4237
SLCO1A2	0	0.0123	0.0991	0.0914	0.003	0.0046	0.0151	0.0036	1.0723	0	0	0.3793	0.0309	0.132	0.2647	0.0069	1.0279	0	0.974	0.003	0.1719	0.0401	0.0011	0.6849	0.011	0.0534	1.4455	0.0065	0.0228	0.005	0.0032	0.8409	0.0468	0.1133	1.9025	0.742	0.0026	0	0.0217	0.1231	0.562	1.1573	0.1137	0.0032	0.1309	0.2048	0.0605	0.0067	0.0766
WBP11	14.7607	12.3512	12.4436	21.4215	10.0735	17.9476	13.011	8.7606	14.6848	9.9198	14.1557	25.8826	23.8085	19.1737	35.8089	20.1936	17.8689	21.4908	20.8808	10.3886	17.4126	26.0672	23.1659	41.3786	48.4678	20.9907	25.9041	23.3741	11.4818	16.4597	17.4454	23.3721	21.1127	23.3559	16.7296	10.918	12.4006	27.1251	18.4107	18.8856	28.2687	37.258	20.3239	13.0407	33.019	23.1779	21.4282	10.0054	19.9976
EIF3I	7.0321	7.5534	7.278	14.0327	12.971	17.0886	8.8816	7.2449	16.3872	8.2651	8.7671	19.3827	19.9026	13.5208	22.5238	15.6389	19.8302	13.5027	12.9148	13.5743	13.3242	11.9176	17.9482	21.642	16.0591	16.3208	19.0915	10.9798	35.123	15.0512	12.5765	11.2781	6.3583	18.0423	21.4125	19.3517	12.0116	17.2117	15.8177	33.8581	23.5861	18.0468	12.0496	19.6909	9.6248	20.7528	15.4217	14.3877	14.8511
NKAIN1	0.1547	0	0.0607	0.3888	0.2428	0.0158	0.0196	0.0248	0.0902	0.0068	0.0559	0.9341	0.0129	0.1957	0.9141	0.008	0.4724	0.2405	0.0623	0.0316	0.0421	0.0696	0.0408	1.0874	0.0339	0.1886	0.1223	0.0375	1.3568	0.0217	0.011	0.1114	0.0738	0.1083	0.3015	0.7107	0.0153	0.0118	0.0108	0.009	0.3937	0.7514	0.0246	0.0374	1.0863	0.1785	0.2907	0.0406	0.0357
TXLNA	10.5564	10.3614	8.1966	14.2005	9.5209	18.0706	13.492	6.6346	16.1285	7.1119	17.9808	14.0642	18.355	13.6768	15.0071	17.6445	13.9096	9.9745	17.3252	20.2361	14.8898	13.4604	13.5508	16.6812	11.7865	13.928	15.8073	13.4838	25.1125	15.9056	13.621	14.3864	10.0419	23.7558	16.0108	15.8146	14.7489	11.3934	12.6858	18.4455	25.6625	23.4859	13.3538	22.4055	4.4812	16.5643	10.7039	6.2175	12.3215
KIF3C	3.1867	0.6502	0.5273	1.2072	0.6818	1.2732	0.7055	0.2285	1.7958	0.1731	3.1385	7.0996	0.2936	1.9029	3.2634	1.9503	4.0531	0.8141	2.9894	0.7557	1.8045	1.8812	0.626	3.1781	16.1856	8.1706	3.0101	3.9863	3.8685	3.0096	1.2631	4.447	2.3797	0.8881	0.7872	4.4074	1.8034	1.9675	2.2135	0.5433	1.3275	7.4597	0.5007	1.4998	3.4521	2.1263	6.2568	0.5419	0.7239
RAB10	27.7413	33.9611	25.0022	52.9303	170.2768	62.4875	38.6391	27.2872	102.8367	22.1418	33.2189	55.868	58.3671	135.4928	57.6053	60.8879	59.2142	121.3697	50.0093	76.3934	54.0067	55.7127	84.9943	56.8948	67.7289	57.6286	55.117	49.3314	96.9382	48.582	71.2072	80.4541	37.6256	59.1938	98.8491	127.4481	78.0531	55.2721	38.5017	71.4339	96.7818	35.7344	55.1167	81.8719	178.2197	87.0085	104.1136	45.1018	56.4604
GCKR	0.4602	3.2788	0.7466	3.2036	0.8905	1.5253	2.5855	1.4981	0.1648	0.7183	0.2979	0.0549	0.4114	0.4478	0.4607	1.8638	0.3231	0.1635	0.0463	0.0259	2.5112	0.2848	0.9553	0.9146	0.0268	0.0497	0.2218	0.1225	0.0483	0.9587	0.7132	0.0261	0.8399	0.1268	0.0686	0.0367	4.5687	0.2996	0.3121	2.3083	0.0049	0.0482	0.0347	0.8992	0.1111	0.0185	0.0426	0.2142	2.0106
CAD	4.6017	4.7825	5.9792	10.8502	6.3253	34.5106	7.1616	2.2301	14.3949	2.6522	8.3066	23.2107	24.4865	11.8687	30.6627	25.3945	18.3918	6.8617	17.6691	11.4206	18.5639	11.5463	24.7638	15.1343	25.3673	24.7912	30.4863	10.6956	10.3582	17.6217	9.3762	17.4243	7.1383	10.9121	16.8996	11.9971	15.2925	20.981	14.6356	21.1448	22.9151	45.7371	13.6667	17.3752	4.78	20.1599	21.9825	6.7674	21.9422
CD82	5.4545	12.2773	7.505	22.2605	28.9354	20.739	8.2297	10.3998	36.6919	8.96	3.1441	17.7704	25.5453	27.3977	11.4983	13.6483	10.5691	29.621	19.8264	16.8313	24.3147	37.7469	8.2689	8.823	8.3296	28.3859	7.8554	33.7753	21.307	25.6026	14.0483	19.4642	23.774	25.9088	38.6351	10.619	25.7707	6.7197	19.8311	10.0367	18.1902	13.1741	21.899	24.2977	32.4578	23.3039	41.269	21.1265	23.8332
BCORL1	2.6405	2.4917	1.9953	3.5874	2.0977	2.1319	2.8754	1.2161	0.8012	1.0636	5.2402	5.6949	2.6811	2.7993	6.9208	3.76	2.6049	3.6923	8.0581	5.7102	6.0561	5.6548	2.1062	17.7077	6.9468	4.491	6.0545	4.9517	1.3289	4.2827	2.8193	3.6422	6.7747	4.0261	2.6301	2.1815	3.4474	4.7186	5.7941	1.6258	2.6703	6.8064	4.4912	2.336	1.8041	5.8567	4.0164	2.7209	2.9731
MYNN	3.2035	2.8494	2.7377	2.6766	1.656	2.711	2.7449	2.2814	2.3531	2.264	3.3268	2.4329	3.1034	3.3138	3.1271	2.8473	2.8945	4.2596	8.2687	4.6401	3.4848	3.6391	2.6471	6.6482	3.3577	2.6235	3.7618	3.2099	2.999	3.4264	5.1991	8.6039	4.2199	2.5003	1.7837	3.8362	3.4459	2.9078	2.5149	3.7538	4.6401	9.0294	3.2084	3.2101	2.3212	4.3477	3.5474	4.1974	2.1994
MECOM	12.5335	24.6697	19.4579	22.8561	3.6474	29.3414	43.4714	23.4706	2.3383	19.1108	7.6338	0.3946	17.871	7.3741	2.5692	18.023	0.644	11.8795	5.1057	12.0154	37.4928	9.3124	6.8366	1.2463	0.6476	2.4219	12.2509	3.9169	1.731	32.0129	15.2992	1.6219	21.9215	4.0157	0.2076	0.4734	27.4337	12.9212	10.1009	15.1577	3.6385	7.7266	13.9912	14.0825	2.1088	6.1693	0.9944	0.8907	20.0404
PREP	2.4316	3.0566	2.6743	16.4463	4.5306	14.9922	3.9492	2.6337	6.2375	2.4148	2.8228	5.4584	18.2312	4.0529	5.8706	6.0671	4.7826	16.5877	4.2455	9.4435	6.8313	11.3151	6.6627	5.6432	11.3614	3.6811	5.8154	6.6834	7.2879	10.4247	12.5781	2.8006	4.559	12.7448	11.1199	8.9583	6.8259	14.3309	10.4874	8.6621	3.9984	5.8822	8.1052	10.0656	7.7358	2.6735	4.6417	7.0149	9.548
SEH1L	3.1661	2.4788	2.0894	4.7429	2.9332	5.8961	3.8074	1.8181	6.0283	2.2983	3.1706	4.2941	7.3547	3.9164	12.9089	8.1001	9.6977	3.4053	7.536	3.7936	5.7901	3.479	7.3776	8.5979	8.8508	4.3489	7.4928	6.3654	5.4094	2.9984	2.5493	7.7733	4.7549	6.552	4.2582	5.4573	12.5059	12.385	4.7476	3.16	6.3105	7.8315	9.1145	6.9663	6.2258	4.4037	3.2559	6.5345	5.9141
WDFY1	4.5449	6.4996	5.7714	12.3606	4.6845	14.4629	7.4138	4.8676	6.2872	3.9587	6.4627	7.3037	14.8244	6.4326	8.1674	8.2789	10.1736	10.7403	10.1247	13.0168	11.2908	12.493	12.895	11.8255	10.6813	11.6019	11.8651	11.807	3.6882	16.1088	10.7786	9.2163	17.4128	12.4374	5.4785	2.9988	9.9271	12.5413	8.8277	9.9405	8.997	5.8047	12.2044	11.1583	9.9615	8.1013	6.918	8.316	8.5987
SLC25A24	4.2818	6.7775	4.7365	16.1401	3.2912	12.7212	12.5309	4.2665	7.4563	3.2283	5.4266	7.9769	16.5803	8.5428	11.4412	16.2532	11.5739	10.5269	8.5837	15.5509	17.9848	8.9129	6.2761	11.2599	30.4073	10.6082	10.2	10.5649	2.8002	14.2181	10.7933	14.9781	8.3561	10.3505	8.5852	10.5488	27.4322	14.2489	10.3547	19.2862	5.5369	8.0565	15.6427	9.9008	10.184	13.8766	6.901	3.865	19.9913
MAP3K4	3.2166	4.5464	3.5432	7.4192	8.6563	5.4258	4.0149	2.1088	5.155	2.8656	3.9082	3.9771	6.0825	8.7912	6.4496	6.9251	10.6215	5.6458	9.6779	5.7679	3.5977	6.8549	3.4665	7.3153	5.6909	10.5022	6.4274	5.3266	3.9092	4.8488	3.8637	8.8918	6.1631	6.7878	5.9273	6.8445	7.7139	3.7981	5.7482	3.7582	7.6095	9.0503	6.6927	5.2785	11.1764	8.6239	6.9548	5.0495	6.3418
PILRA	0.6637	1.4061	0.3544	2.0056	0.414	0.1385	0.2509	0.4141	0.2006	0.6024	2.1962	0.7937	2.4822	0.792	1.6144	1.0099	2.1658	2.0749	1.1241	2.5832	1.6584	1.482	0.985	2.2219	2.4616	1.7753	1.6735	3.8467	1.0277	3.6266	0.7625	0.7588	3.4581	1.5053	0.9602	0.7208	1.0663	0.1515	1.67	0.285	0.4927	2.0751	1.1514	0.8425	0.6788	0.7885	2.7952	3.031	1.6404
IGSF9	1.2935	5.7744	8.5601	2.7329	3.0052	1.9773	5.8031	3.405	14.0542	1.7619	0.0544	4.9955	2.1298	4.3995	2.9243	3.6095	16.3108	3.1091	11.0233	8.692	17.9467	9.0468	7.5008	13.3789	8.1189	9.1215	9.5927	3.2894	11.6216	7.3907	4.9715	9.8345	2.7083	13.9717	3.7238	9.7962	7.7451	9.1126	8.9941	9.1034	19.4056	68.775	19.0686	2.0733	3.2857	12.9962	10.5055	13.8613	7.1676
ZNF213	3.4768	3.5024	4.1111	6.7438	3.926	9.8291	3.8893	3.8279	4.3619	3.5006	2.9761	7.2977	3.4605	5.7324	4.5204	4.1732	4.4858	3.9844	6.6221	9.6246	1.8719	4.3354	4.283	4.5149	6.8395	2.8618	4.9806	3.4045	6.9541	4.1866	6.4618	7.6255	4.2577	4.0404	3.9301	7.0242	4.5642	4.5244	6.0463	3.6885	9.5206	8.082	5.2846	6.6493	4.4599	5.0682	8.5514	4.9687	5.4148
AKR1B1	7.2491	10.2557	9.8217	6.4048	3.233	0.7758	8.7878	8.1805	13.6486	7.6447	9.1256	10.8467	4.0945	6.2922	1.414	11.9831	17.12	4.1492	20.0889	2.2905	6.5654	5.9771	12.8482	34.6143	86.4978	16.5589	17.3216	11.7861	45.7653	15.9304	9.4786	25.5886	8.6457	4.784	7.3801	12.9756	6.6214	17.0038	7.7893	15.906	22.3598	17.482	9.16	3.7014	5.1758	76.2633	8.9833	9.0341	9.2185
RRN3	9.1918	6.9616	7.1979	13.7624	5.4245	14.664	7.2283	5.9229	10.8005	6.9074	10.6562	14.3915	16.4365	9.4697	9.4035	13.0131	12.3349	10.7656	18.5103	18.7058	17.3484	9.6471	13.4634	19.3464	10.1655	11.1395	47.9834	8.3661	9.6116	8.4195	24.4789	7.1851	17.3006	7.5076	8.5186	10.9018	9.6182	16.186	11.0466	27.8751	13.047	11.4876	15.356	16.1762	12.6152	12.5752	12.2021	10.9925	10.1292
CTTN	11.5489	17.9572	19.5078	29.9245	20.4982	29.6417	23.5232	12.4452	25.9015	10.6729	16.7214	18.7464	25.2278	50.2127	17.8318	38.0401	27.2405	37.1701	22.7397	15.8318	21.3349	34.0088	43.6211	11.996	163.5779	29.0882	17.4426	19.5633	22.7802	93.9104	23.8689	53.3628	39.8126	31.2505	33.5057	111.6143	28.3432	33.4787	15.445	25.3687	175.5292	141.1367	24.4874	38.1538	29.8058	19.1668	39.3425	25.1857	53.8612
WNT11	0.6344	0.1867	0.1487	0.0573	1.1162	1.9538	0.0549	0.0261	0.0589	0.2194	1.2129	0.5008	3.3142	8.5017	3.2344	0.1235	6.7644	0.0931	4.2558	20.4864	0.2891	2.8202	0.0156	2.2498	6.6079	4.3051	2.0624	2.1156	2.9431	1.534	0.0768	1.3171	1.7352	1.8923	0.0959	5.0785	0.6809	0.7241	0.2487	0.0504	0.2232	0.0995	2.6807	0.8224	4.6496	0.549	0.0509	0.4958	3.9306
MTIF2	5.676	9.6948	9.3774	13.324	5.2155	12.7108	10.4566	7.681	9.2449	9.2981	4.6161	13.1546	13.7585	9.2033	23.7644	13.9045	14.7547	8.3735	9.8907	14.5863	11.0266	16.8614	13.2494	10.9767	21.4112	8.8505	26.4437	9.4883	7.7527	12.4504	11.2474	12.3733	9.0221	13.144	9.5062	13.3976	16.4812	11.8623	9.8443	20.8092	14.8106	11.3647	11.5412	13.4906	12.0079	16.453	13.8285	13.3763	15.6015
ORC1	0.1293	0.227	0.3874	3.0745	0.921	2.6406	2.0104	0.1518	2.4938	0.116	0.1816	5.8435	8.0458	2.9636	7.9928	5.3304	8.6658	1.5822	4.1757	1.4491	2.3792	3.0264	4.7402	11.6586	14.0541	5.2443	6.5534	1.7269	3.6836	3.6344	3.1429	5.1445	2.5423	5.5072	5.8126	6.4005	1.9844	6.3489	4.3279	3.8163	7.0756	13.4362	4.8858	6.1282	0.9275	7.251	2.6584	1.7659	5.3479
CHERP	7.3984	6.4451	7.6556	8.5101	6.8097	15.5885	7.8579	4.0482	9.0245	4.0499	8.2478	15.6431	10.7161	6.8059	10.3348	15.933	12.7164	11.2542	17.6425	8.7342	14.9068	24.3276	13.4743	19.1291	14.9753	11.2655	13.8581	11.3357	7.8635	11.3409	10.5272	9.0736	10.6834	14.686	11.5325	8.0997	18.4896	16.8679	10.3935	11.3351	10.4655	14.2235	16.2015	14.9343	10.0603	15.8609	7.2042	5.3214	19.1287
RAD54L	0.1709	0.152	0.3748	1.5659	0.4169	1.1746	0.8252	0.0758	0.6313	0.1165	0.2199	3.2764	2.9916	1.4714	4.0769	2.0463	4.7818	1.5639	2.5638	1.3892	1.2108	1.7163	1.7111	5.0631	4.301	1.6477	2.1711	0.9462	1.1826	1.5652	1.6075	1.9245	2.324	2.3114	0.9929	2.4648	0.9486	2.6705	2.2783	4.1358	3.9269	9.0473	1.9532	3.0637	0.3845	3.6882	1.3837	0.7466	2.1982
DNAJA1	30.9875	23.9563	23.0883	55.8709	18.5715	24.628	44.7731	22.5311	30.3914	20.2447	35.1377	45.0845	65.4835	42.5906	89.7145	36.7391	36.6349	88.7078	56.0331	45.1498	44.1786	56.4205	27.8826	102.7876	75.6329	35.983	105.2254	44.7353	56.7535	41.5878	38.3985	51.9518	28.8311	36.0887	32.7101	29.0213	114.308	75.9001	37.5422	70.1863	30.2441	52.3393	81.5131	26.0632	33.3004	48.5926	58.5523	43.1276	52.2629
B4GALT1	21.2473	31.4266	20.2719	24.8716	31.2415	71.7001	52.8543	21.3244	31.0194	20.3963	34.8554	36.8121	44.2818	37.3819	117.725	48.8291	80.6683	39.4042	61.3145	51.3978	125.8452	35.5144	49.5334	52.3173	37.0432	38.4472	46.182	52.4597	32.2026	45.2871	35.9283	25.0561	43.967	22.4696	60.834	21.558	141.2784	28.8898	28.5924	23.3518	17.5618	36.6907	54.9022	28.8037	17.4764	38.4543	32.2247	10.9932	63.1192
CHMP5	13.7174	17.9841	14.6937	17.1965	19.4109	24.8576	21.0846	16.2066	17.3609	12.6667	15.8558	16.4076	30.4532	32.3231	40.0544	14.0102	30.8558	31.6254	26.6582	19.1596	30.5198	39.1462	17.459	15.9985	28.9893	20.9432	37.6416	40.178	54.5903	18.2845	25.0766	13.2155	20.8637	15.9642	23.2944	23.3999	70.1915	21.6502	21.6108	34.1586	20.1186	11.9625	33.3079	16.3671	37.1381	30.8153	17.5854	25.9923	25.8364
DIMT1	1.2952	0.9486	0.8668	0.8601	1.6329	0.6816	1.2792	0.5517	2.2221	0.6021	1.7667	2.1425	2.3198	1.8558	1.2519	2.0111	1.7913	1.7838	1.5786	1.1371	1.0734	1.5949	2.5514	3.2328	1.7205	1.7148	1.5004	1.7051	0.8725	1.0524	1.1172	0.8637	0.9739	1.7612	2.1747	2.5064	1.4584	2.2228	1.4297	2.3887	2.0991	1.8275	1.2264	1.2841	1.9323	1.8979	2.4823	1.0572	1.6195
IPO11	2.4937	2.33	2.3231	2.1623	2.3176	2.1738	3.1588	1.6666	2.8294	1.6529	3.4477	4.8131	4.533	3.5939	4.3353	3.1278	3.1147	2.3187	2.5282	2.0391	1.776	3.1255	3.7378	5.8668	5.05	3.4756	3.2556	3.0308	0.8852	2.8505	1.9208	3.4578	2.4067	3.1783	3.3608	3.2492	3.4175	3.4275	4.1634	2.5001	5.1331	3.3106	3.3845	2.8644	2.6651	3.7398	4.3819	1.697	3.104
FOLH1	0.2235	0.3851	0.0881	0.1846	0.1051	0.0443	0.057	0.0154	0.4938	0.0466	0.568	0.4711	0.1948	0.2954	0.5023	0.8382	1.3376	0.2107	0.1504	0.413	55.8689	0.3668	0.4206	0.7527	0.372	0.5826	4.5951	0.7489	1.1137	0.1401	0.5507	0.3312	0.8079	0.2321	0.8997	0.3664	1.414	0.1277	0.2378	0.1287	0.8868	0.1327	0.7976	0.1769	0.1447	0.2092	0.3266	0.6285	1.1177
EIF2AK1	14.5694	25.7975	23.3468	38.2096	14.859	80.1437	27.5777	22.9601	20.2075	21.4941	10.5459	23.9402	44.1626	32.4164	92.6626	49.7895	51.7164	35.3499	32.0597	32.1046	34.7883	46.1987	81.119	50.5765	49.0606	37.6785	63.4681	41.6696	34.5955	38.5139	46.0192	32.9163	51.7971	37.4078	21.3723	32.5188	46.3371	51.4305	50.774	84.0858	46.0016	57.8898	47.0741	43.6558	52.7638	65.2968	40.4252	32.6849	70.2019
SNX10	0.7836	1.1053	0.8758	2.7089	0.5202	3.3891	0.4938	0.3943	0.3709	0.3765	1.8642	6.7506	9.1019	2.7383	8.1394	1.6539	8.2393	12.1125	5.8476	2.1179	1.1162	3.3439	0.5232	7.5447	11.6947	4.0037	15.457	4.2503	5.2972	8.2908	2.8388	13.2617	8.5187	10.6768	3.95	9.3851	8.449	3.17	6.0168	4.0657	5.3659	7.0972	1.5361	5.9324	17.0468	3.9238	10.0424	3.2875	2.6107
SEPHS1	8.5012	8.4583	9.3827	10.3107	4.9955	10.5248	9.2736	8.1098	8.627	7.6637	9.3256	8.75	10.2916	9.2265	18.8905	13.5042	21.9018	6.1758	16.9367	13.2533	9.0525	11.7151	15.9408	12.5067	32.6003	4.8905	17.1073	8.5276	16.4863	9.2017	11.8866	17.6807	10.8324	16.1725	7.5903	11.147	9.2981	12.7138	16.1144	15.1216	9.5602	43.3258	21.0382	14.629	9.0027	13.2182	15.7743	11.4115	14.1392
MRPL28	5.8522	6.2881	6.5239	9.073	9.7136	8.0209	7.1896	6.4103	15.6359	4.5933	6.1987	23.2792	12.6453	8.2328	12.7824	9.2635	12.5153	11.0091	13.2761	8.312	3.6712	7.7902	15.4743	22.7337	14.6484	8.9755	16.0275	5.777	21.8699	7.8027	17.4163	13.3513	7.3396	9.2188	18.9661	14.4236	5.6135	12.985	14.0338	12.8674	29.3204	22.7177	10.6683	8.9902	9.1775	16.5725	14.5493	16.2724	8.7568
ITPKC	13.4534	11.4569	7.3523	9.7745	44.9389	8.3186	8.0838	6.1814	32.9735	7.0348	28.2328	18.4499	17.9881	34.0764	5.5911	12.0237	23.6279	91.2515	17.3894	10.1616	67.1541	9.8226	17.7954	43.899	10.791	9.8653	13.9551	17.0519	32.2858	10.3777	7.7707	9.1011	27.4419	16.8945	44.6492	23.3291	8.2733	13.2333	13.3897	8.6919	21.4629	9.9501	14.4634	11.7904	52.2798	33.5234	10.0407	20.7376	27.5311
CEACAM6	1.7314	2.8758	5.8517	281.0711	207.2468	337.4231	0.4554	1.2335	57.1832	0.6351	0.1778	3.7634	243.5124	133.3954	3.1402	60.7184	91.9306	559.7982	7.8758	586.6926	479.1405	52.6568	313.4989	10.7724	1.4858	8.8918	176.4984	851.1888	47.4938	103.7953	660.4619	0.1946	172.3542	992.4734	31.9126	35.4755	287.8369	537.2954	463.5941	44.3427	59.133	0.3022	313.1893	1098.7898	295.7363	137.5948	29.3643	129.7243	450.963
FAT2	0.0404	0.1048	2.0656	0.1881	25.0613	0.0126	0.699	0.1658	41.4428	0.0265	0.0496	11.4814	0.094	37.7968	0.9227	0.0439	9.5339	2.8765	27.4704	0.0297	0.0498	0.3179	2.2033	40.1363	0.0261	31.6742	0.1062	0.4435	7.7536	0.1108	0.0501	77.5623	0.0927	5.1214	28.5442	22.0032	0.9736	0.3318	0.0811	0.0216	42.9479	2.8244	2.1026	2.1042	15.9396	13.2007	64.5399	1.608	0.0915
RBM22	8.0953	10.7731	10.1924	19.1093	8.292	9.428	12.051	8.4482	11.628	7.8316	9.23	23.005	19.9144	10.7035	19.1216	10.092	14.5837	16.7309	12.4655	10.6492	14.4094	23.0438	10.6341	22.0126	14.9871	9.846	18.6868	11.6037	7.196	14.3082	15.6866	21.6992	13.204	17.5598	14.1957	9.5483	12.706	18.4649	15.5558	14.9256	17.7968	15.4827	13.0955	10.0651	14.2674	17.9127	19.1617	10.0731	12.9393
TMED2	37.5152	55.5973	46.2015	61.5356	27.9481	48.0964	45.9994	43.8511	41.6108	54.4482	34.5799	54.3929	80.8326	49.6607	118.3159	69.9714	65.2083	70.2297	50.6711	33.2943	52.6171	63.4891	81.9161	65.5881	91.1805	69.6788	100.9409	64.3877	42.3014	47.1909	44.3593	70.4364	53.6941	57.5167	53.7677	68.3121	90.301	83.3358	76.6516	86.7813	32.7002	49.9529	65.15	89.0812	39.8884	66.6916	44.3402	60.8936	61.2793
ZFAND6	6.0445	7.8978	6.0716	11.4431	5.9761	10.6426	7.8494	5.7888	6.2817	4.5825	7.0791	7.3022	9.1357	9.0793	10.6386	10.393	5.6408	9.5687	9.8474	15.2941	12.3483	7.6986	9.9552	10.4934	9.2169	5.6714	9.0229	7.9155	9.7099	8.6626	7.3385	5.9247	14.956	7.9732	5.944	13.7555	9.6998	11.4725	9.0185	13.2573	6.6683	6.3618	7.3159	19.6475	16.8763	9.7262	5.1684	8.8593	8.4348
PPEF1	0.1305	0.0504	0.0526	0.2514	0.005	0.0224	0.0124	0.041	0	0.0386	0.1056	0.1083	0.0567	0.0551	0.1433	0.1212	0.4304	0.0329	0.0865	0.0498	0.0253	0.1315	0.0807	0.7159	0.0401	0.3564	0.3237	0.4819	0.177	0.0818	0.0691	0.2486	0.0906	0.1099	0.0421	0.0296	0.1098	0.0373	0.061	0.1147	0.0177	0.096	0.0893	0.0424	0.1511	0.172	0.1679	0.0658	0.0787
LAT2	0.3431	1.169	0.4101	2.1411	1.3189	0.1935	0.3822	0.4351	0.9001	0.4927	0.855	1.6183	2.2238	0.8365	1.7231	1.1479	0.9172	0.7004	0.8533	0.8207	0.2569	0.9419	0.6781	2.7534	7.1266	1.2619	1.8515	3.0289	0.7905	3.2675	0.4835	1.494	1.5033	1.1014	0.6406	0.5828	0.5696	0.4556	1.828	0.3021	0.6232	1.3239	0.7922	1.3991	0.4538	0.537	1.5158	1.1448	0.7646
ZW10	4.0323	5.3324	5.0047	7.8278	6.0467	8.7667	7.304	3.8856	5.7762	3.5293	5.631	9.4843	11.0133	7.2778	9.5346	7.3162	6.5081	8.0817	10.1643	4.1414	6.2856	8.049	6.2784	8.1101	4.1853	6.4795	7.9167	5.7155	5.7244	10.8365	6.9525	4.3542	10.2123	10.524	8.4211	4.8949	6.9323	9.5952	9.6075	7.6113	7.4877	6.4217	7.7504	10.9756	9.0007	11.0851	6.0812	5.2868	10.0981
NOX4	0.1053	0.0639	0.0303	0.1977	0.0172	0.0452	0.0249	0.054	0.0229	0.0519	0.3296	1.1644	0.3244	0.2335	0.5777	0.5346	2.4976	0.1585	0.3369	0.1529	0.1041	0.3721	0.1839	0.868	0.3139	2.5333	0.6952	1.4102	0.6888	0.8462	0.1214	1.2009	1.1685	0.1266	0.2033	0.8326	0.4744	0.0859	0.2461	0.1297	0.2348	0.2073	0.2035	0.2423	0.3698	0.1239	0.8725	0.1453	0.2957
ACOX3	5.2083	6.6954	5.7202	9.3616	20.8401	7.6261	5.1314	3.953	11.177	4.4872	5.3601	3.1653	5.8999	10.0222	1.1278	3.7892	3.4904	3.7699	3.8153	7.6499	2.2541	8.5268	5.4687	3.7865	2.7048	3.3168	3.1216	2.9062	2.0192	3.5922	5.9562	1.7415	4.0625	9.0662	6.4942	3.1639	6.7686	4.2151	4.9058	6.155	4.9285	8.1162	8.9616	4.6113	4.0393	2.4298	3.851	2.9913	4.949
MTMR2	3.6196	4.1825	2.6325	3.5082	2.26	2.6703	4.0724	2.6223	2.7006	2.4463	4.4741	5.2601	3.3874	3.7774	5.8085	3.6783	3.319	3.3134	6.0881	2.3268	4.2787	4.0844	2.7366	3.9832	3.5847	7.9274	4.8835	3.7487	3.716	5.5086	2.6965	2.3362	6.7297	3.8466	4.3043	2.4382	3.9725	4.0963	3.7266	4.4813	3.3128	3.3801	3.4401	3.9621	3.6612	5.1743	3.4844	2.6271	3.9097
PPP1R15A	19.6603	12.3017	9.5064	15.9306	30.3077	18.2354	15.0171	8.6772	30.2053	8.6489	30.2232	117.712	34.0533	36.88	14.2248	27.6555	19.1098	76.7618	37.701	9.466	70.6302	18.5347	21.2583	206.5752	23.7718	13.7151	16.5584	35.1845	50.1328	22.5096	15.6213	20.9975	53.4614	19.9336	45.4392	18.3976	68.2549	22.5332	18.9396	16.0603	11.9625	19.7032	23.0064	11.4267	85.025	10.6334	21.9222	50.0532	69.6552
TRIP6	10.6987	6.3196	6.1965	3.5856	17.8222	5.3407	4.7963	2.2352	26.0227	2.7819	15.3867	40.8523	18.6124	34.5285	23.6709	41.4697	18.8575	23.1903	44.4047	2.4199	31.094	23.5507	48.5803	38.6182	57.2715	10.3261	13.8149	15.0846	30.7483	11.4425	1.4075	21.9252	12.873	33.3025	22.8365	26.2645	2.6645	22.0165	22.8779	23.0169	34.5385	80.3388	23.9394	9.1845	13.0584	18.1291	50.0229	15.3606	22.5779
ACHE	2.0577	0.3391	0.1896	6.0655	0.5206	0.1804	0.1759	0.1011	0.3135	0.1555	0.6173	0.8998	0.1188	0.509	0.1781	0.5423	0.3226	52.069	1.1727	2.2775	19.4915	38.5035	0.121	4.1122	0.4284	0.4171	0.961	1.6468	0.5223	12.2202	1.7104	0.2799	6.8888	24.3856	0.0503	0.8205	25.0384	11.9665	4.5128	3.7626	0.2292	2.3706	53.6428	0.5365	0.6543	0.1284	0.352	46.0006	18.7593
FTL	950.8991	1485.5461	1060.7461	3261.6562	494.4388	1807.8717	802.3637	1163.2191	1163.8835	1450.7982	1830.4384	956.273	1417.9252	1306.4852	1265.1604	2324.6219	1654.9431	1600.9288	751.7739	914.7452	2886.7509	2010.1964	6376.2413	2350.8394	1360.5696	2242.146	2540.4593	1184.4326	6680.8691	2169.0879	1561.7758	1808.8861	2041.1459	3474.8729	1372.2093	887.8237	993.3436	3469.6878	2156.0656	2968.2322	1127.1239	1301.2383	1775.0842	1065.0645	688.1866	2829.3991	1324.3438	3959.0949	1862.8821
SRRT	9.3908	10.8819	11.2177	18.4657	10.1598	11.8805	14.1314	7.0436	15.0764	6.8116	10.0254	24.2833	24.503	16.2986	20.4879	20.9989	26.4579	24.8111	25.1926	21.9336	18.5067	28.0765	21.3403	27.192	28.4083	14.3674	25.5891	16.2953	16.3183	17.9215	17.4449	17.4578	17.8101	32.8403	15.4872	15.6218	17.033	29.917	32.7403	22.9231	20.6559	42.7335	39.7244	18.7979	10.7879	15.5135	23.9348	25.1731	23.866
BAX	2.7512	4.2307	4.252	15.6507	5.332	6.9851	6.3279	3.1773	7.4134	2.5617	3.7214	9.3135	12.7936	9.3844	14.856	15.912	16.0752	31.1016	10.9541	7.0246	16.1179	14.3156	17.728	15.9232	19.7737	9.7625	17.9098	8.6989	20.185	13.6316	13.9182	7.9456	9.0688	10.8486	12.3102	9.2643	14.1953	26.4181	17.5217	25.9742	12.5907	18.1968	30.2361	8.9725	10.6255	21.6154	6.8183	23.7027	20.3935
NLK	3.2425	4.538	4.4793	4.5762	1.6906	6.4556	4.7711	3.6718	2.3099	3.0069	3.4798	2.6252	4.4058	2.8324	3.9114	6.6642	5.7512	6.1423	4.5937	5.3945	5.0171	10.2108	3.9966	3.5299	9.4041	2.1685	10.2536	5.4548	3.0076	8.2447	5.2591	2.951	7.3176	6.1697	2.9883	6.6797	9.0608	4.3721	5.2001	5.9058	2.777	2.5199	9.5523	6.3699	6.4215	6.1833	3.0494	4.2994	5.1449
ADAMTS2	1.4017	2.658	1.3082	0.8012	0.1782	5.9732	1.2126	1.0636	0.3305	0.5865	13.4875	24.4245	9.1379	1.2207	6.774	2.4368	31.1859	4.7091	2.9938	1.4952	0.5654	10.2454	5.6355	3.475	4.2351	52.8543	8.4281	21.6553	7.1118	12.1201	2.812	10.7853	14.814	1.9024	4.0402	10.7187	3.9464	1.0837	2.804	1.5377	2.9916	2.5951	3.5706	4.3124	2.0238	1.5188	8.7325	2.5687	2.4282
ATXN7L3	7.0523	7.9914	6.4723	10.6527	14.9315	7.7437	10.4071	5.5961	14.4414	5.2439	9.3956	17.9415	12.283	15.8702	15.7987	12.0285	15.6474	17.8064	16.5558	19.3684	17.1589	16.8492	19.9337	15.6489	18.344	19.3441	25.8962	15.5229	19.2009	16.6598	17.7207	14.7393	12.8661	20.0421	17.0616	16.9129	16.8373	17.9755	35.4543	17.7244	16.1584	19.4874	20.7302	29.4567	15.1492	13.8334	11.0773	11.0367	20.5555
PGS1	3.2676	3.8865	3.0413	3.1932	2.3286	1.4348	2.6956	2.0772	2.7619	2.2717	4.143	4.4034	3.3745	3.2582	3.4304	4.1653	7.3363	4.2853	5.9271	6.8101	3.0566	8.8132	3.1346	5.4415	5.9001	5.7138	6.109	5.6649	4.3984	8.291	2.8825	4.6103	8.2213	7.6492	3.8542	3.5401	4.5867	3.0185	3.6172	5.9579	6.6582	7.551	5.8165	3.3958	4.5857	7.8545	4.5261	3.8366	5.6967
PSMC5	12.059	10.7899	9.592	11.8078	14.582	26.1573	11.0002	10.0524	24.6066	10.5401	13.8679	18.1181	20.5762	15.5735	17.2747	25.6225	24.3283	18.0472	18.0382	15.1218	18.1068	19.8158	16.2729	16.1443	38.7626	23.3894	31.9788	14.3144	24.8751	20.0677	19.743	20.958	12.2533	20.5446	19.074	35.4252	14.0134	72.1934	16.3513	30.4757	25.313	17.674	15.2202	15.9546	27.266	22.3772	11.7872	21.2161	15.6918
UIMC1	3.3324	2.9164	2.5576	5.3156	2.7539	2.1445	3.7255	2.1478	4.2995	2.306	3.7667	6.3167	4.4674	3.1468	2.8354	3.7299	4.6865	3.7513	3.5627	5.8491	3.3497	5.5822	3.5225	7.2203	4.6391	2.7416	5.3062	2.8461	2.6465	4.7318	4.3751	6.5596	7.67	4.6613	5.2801	2.441	3.3651	4.5553	4.7226	6.5157	3.3821	3.221	4.5578	2.6444	4.5999	4.4645	3.1407	4.0182	3.0457
CETP	0.211	0.2089	0.0941	1.1269	0.1861	0.1161	0.1281	0.2491	0.0589	0.1601	0.4499	0.4726	0.4534	0.2079	0.2925	0.9812	0.2125	0.4648	0.2402	0.8697	0.0749	0.533	0.389	1.1663	0.5604	0.211	0.5701	0.635	0.4442	0.9581	0.2112	0.1939	1.0327	0.3808	0.161	0.3036	0.5449	0.2435	0.548	0.5546	0.3304	0.2634	0.8205	0.304	0.0747	0.0891	0.1146	1.1366	0.6987
MMP2	54.949	52.9005	19.8485	9.3651	4.1974	8.8621	21.7711	15.3433	7.506	15.9329	311.9166	149.6905	32.9052	18.2499	22.8516	27.0533	212.4255	15.8091	94.0382	14.7652	15.8624	63.1534	29.8705	57.6404	21.4201	218.8888	102.0411	156.0207	90.0582	42.9089	14.6833	99.4947	139.5005	18.1033	38.4231	48.6715	26.1655	6.6083	93.4014	11.754	16.0287	138.5267	18.6126	42.006	32.5503	23.1797	75.8667	17.0634	21.7838
LPCAT2	3.2521	3.2721	3.7553	4.326	3.3168	7.3701	4.7988	2.8518	0.8188	1.9205	10.6324	9.1822	6.7744	7.9317	5.5187	6.7023	9.6598	1.8327	11.9738	1.8037	2.2986	6.0983	0.7956	7.423	14.6771	14.9132	8.2806	25.3707	5.5133	4.0955	3.9614	18.6053	8.5236	4.8418	7.8709	11.2778	15.7184	4.7927	6.7186	8.3134	5	5.548	2.6478	4.2382	6.9263	10.5826	6.8028	6.1888	5.2556
GNAO1	8.0835	0.9418	0.6784	0.4726	0.4335	0.1046	0.452	0.3298	1.0558	0.4662	11.8641	0.3002	0.0939	0.4008	0.1617	0.0631	5.0222	0.1321	0.274	0.1714	0.0663	0.3249	0.0508	0.5588	0.089	0.7451	0.3148	0.8569	0.1956	0.8297	0.0425	0.1673	1.2838	0.0951	0.4837	0.3234	0.1402	0.0243	0.5622	0.0113	0.0973	0.1019	0.0975	0.1058	0.0746	0.135	0.1133	0.0252	0.1682
OGFOD1	3.0885	2.7213	2.5718	4.1702	3.8154	4.771	3.0656	1.9749	5.1903	2.0157	5.0405	6.8523	6.2099	6.8565	9.5964	6.6832	7.7194	2.8307	6.0165	5.787	4.4785	3.2501	5.2672	9.8586	8.9711	5.7206	5.6673	5.1347	5.2891	5.2515	3.6615	4.3852	4.9665	2.6839	6.4003	7.3457	4.8876	3.8597	4.1986	5.9971	5.5394	7.5801	3.9107	5.968	5.6937	5.8146	4.2096	5.432	5.7513
NOP14	5.3706	6.041	5.4312	10.4315	7.0817	12.3414	7.0337	4.075	14.0465	5.7579	6.0038	9.6236	15.3713	10.3215	7.3669	9.9209	8.6912	5.2312	9.281	10.4448	7.6858	9.7529	14.937	11.7682	10.5763	8.1392	8.8783	7.3584	5.4511	6.4388	13.8111	3.53	5.4773	13.5718	14.1924	6.1003	13.8815	10.1704	11.5867	20.2979	10.2758	19.1279	10.1518	17.3712	6.9204	6.9399	7.1669	5.4092	11.1918
RTRAF	7.847	7.1614	6.5051	8.296	7.559	9.4571	8.6064	7.3956	11.6364	7.978	8.1147	16.4389	11.2876	10.1068	11.5692	8.7189	11.2046	7.7478	8.6642	8.9827	8.2451	11.5308	11.009	13.5077	14.948	11.4012	8.3787	9.3018	15.6456	8.4589	9.0693	17.8341	12.4885	12.1329	12.2439	12.0861	6.8119	15.9565	12.7227	15.1598	11.538	12.85	13.7363	6.9089	9.6338	14.1492	10.7736	15.9964	9.4018
NID2	6.1356	1.5571	0.7593	0.643	0.3153	0.5543	0.7473	0.4834	0.1967	0.5308	13.6924	7.0338	3.3918	0.7203	5.0468	8.7615	8.5399	2.6842	1.9476	2.1264	1.2054	6.5593	6.3032	2.7288	2.4467	19.0787	4.6892	13.037	1.9651	3.8865	3.0178	4.6027	8.6395	3.3159	2.7776	4.9999	4.9383	1.183	2.6275	2.1132	1.1662	4.0159	8.6355	3.2253	0.5567	1.0729	4.6572	0.5396	3.3979
GMCL1	4.1209	5.6041	5.3485	11.0642	3.2424	10.183	6.0358	4.0048	5.8663	4.1612	4.9009	4.6283	11.5262	6.2571	10.7644	10.1884	12.1636	6.4711	10.6089	10.5582	11.4062	18.2301	8.0947	13.2797	11.156	7.5714	41.8794	9.1062	4.6409	14.0619	35.6772	8.8131	12.6202	12.285	3.3363	5.2042	11.5435	10.6594	7.5931	13.3544	8.5161	13.5506	16.1234	8.4463	3.94	13.1889	5.3291	9.8362	10.798
SF3B2	12.068	12.6167	11.1856	16.302	11.0995	19.8582	12.7673	9.5274	15.8635	10.8924	15.9733	22.5739	20.3887	24.8153	23.3395	21.335	22.006	19.2724	24.7425	11.2306	15.3354	19.4945	20.7956	34.4023	33.7178	22.4718	22.5747	13.4864	16.2092	23.8372	13.7621	16.5074	17.6914	17.8236	18.3942	20.5134	13.588	21.5343	18.1516	18.915	24.436	35.296	17.3668	22.0647	14.6758	15.8322	18.1874	16.17	18.4136
KLHL42	7.4036	3.3326	4.0381	3.3502	1.6179	4.0126	3.6967	1.8555	6.1731	2.0432	17.0901	6.0009	3.5298	4.8264	4.1563	4.9404	2.486	2.15	6.4148	4.9703	2.0576	3.7064	4.247	5.1761	4.0391	6.117	5.6306	5.7695	4.6582	4.5927	4.062	5.2634	5.6725	5.9223	4.3344	8.9684	5.5698	4.4472	5.7431	9.0863	5.1806	11.8764	2.3115	4.347	4.3456	3.2494	6.3876	1.8931	3.5326
GNAS	62.4345	49.553	72.1913	76.8054	61.4592	40.4094	48.4996	64.9625	42.9483	63.7665	67.6612	72.422	49.1458	62.5084	83.5706	67.0741	105.9925	48.2756	180.1601	60.8749	69.645	85.2083	69.3948	112.9572	110.175	55.1262	111.3858	64.8429	69.104	74.3502	54.6713	75.1126	90.0216	82.671	53.5187	63.149	39.6923	69.6461	54.1001	60.113	68.9511	109.8196	63.7296	66.9702	54.9919	88.9123	109.3997	71.5375	76.4031
DNM1L	11.2374	8.0403	8.1939	13.8652	6.3927	11.3192	9.5526	5.1742	11.6803	4.8144	14.7777	16.1414	12.5287	14.171	12.5946	15.0579	12.9508	13.5351	15.2573	7.4179	8.6213	12.0957	7.0971	18.6891	15.3312	13.8084	16.616	12.758	13.19	10.6963	11.6196	11.892	12.5104	11.3739	12.2968	17.6315	15.8094	15.6679	11.1957	20.7159	14.9662	14.9174	7.9546	16.8623	20.6149	13.6822	16.7093	8.5609	11.5508
ERGIC2	6.0484	5.344	5.4336	5.7836	3.3905	5.8272	4.7849	3.2531	4.2133	4.9189	7.6236	7.1235	6.2502	7.8549	11.9051	5.3889	5.9763	6.0468	6.0932	4.5918	5.4751	6.4361	5.2163	5.7895	14.4656	7.6587	7.1441	9.5179	4.4732	5.3522	6.5033	9.6131	8.966	6.1267	4.9274	14.2154	6.1674	7.1869	4.8363	12.0409	8.8123	6.463	4.2538	7.4205	14.4093	7.9244	6.9318	2.9438	5.3931
TFAP2C	0.11	0.5016	14.2588	1.2224	16.6918	2.8074	0.217	0.1716	6.9559	0.1809	0.2679	12.8266	6.3516	16.3731	14.5529	0.1419	49.0548	4.954	30.4799	0.8429	0.1776	0.4574	1.253	27.541	14.8553	6.5679	0.2111	10.4354	16.042	0.0575	1.5534	18.5357	0.1142	2.0186	13.4354	41.3958	0.3789	0.2183	1.0181	0.0448	20.3178	18.9946	1.4544	4.6102	39.9506	28.3744	16.4495	1.0403	0.1272
AURKA	0.6014	1.5666	2.8448	9.8954	1.9155	4.1727	4.6863	1.3227	2.5628	1.0583	0.7041	8.5202	15.1785	5.2932	20.073	13.6771	20.6844	11.9599	13.0249	10.1518	16.1005	17.4803	26.4888	13.3207	31.3359	5.1967	19.4582	5.6283	6.607	12.1275	21.7545	11.3075	15.9332	29.6193	10.9581	9.888	9.286	23.1087	21.5527	16.6588	13.1547	17.2001	18.3812	14.3748	5.5694	18.3954	11.2382	12.6233	27.7694
CASS4	0.1375	0.2131	0.1259	0.6634	0.1279	0.1036	0.06	0.1179	0.0512	0.1026	0.2033	0.1046	0.7386	0.2127	0.3271	0.1392	0.131	0.3835	0.1295	0.3886	0.0952	0.2359	0.0754	1.0203	0.1166	0.2206	0.2852	0.7367	0.1145	0.5899	0.1988	0.077	0.7537	0.4754	0.2513	0.0867	0.2404	0.1034	0.3102	0.0442	0.0982	0.3624	0.1749	0.2916	0.1309	0.1215	0.119	0.3079	0.2727
PIR	2.0009	2.9258	1.4842	6.2403	7.2494	6.5302	1.8842	2.6079	10.2962	0.7924	3.3811	0.7435	2.0004	4.7277	0.5127	1.1603	2.8689	2.6267	8.3	10.7657	2.2385	1.9369	4.3435	3.6334	3.2894	7.7486	8.0905	2.2149	32.0038	2.7528	1.5948	13.2701	4.465	5.3636	2.5944	7.0958	2.3725	4.904	6.7855	3.9691	22.5569	16.1368	3.3229	8.7164	6.0644	12.8401	3.7457	2.6696	2.5834
AAMDC	2.0203	2.3152	2.2905	3.2866	1.1456	1.9789	2.827	2.8309	0.7909	2.5261	2.7639	0.9849	1.3334	0.7542	1.181	1.8905	2.4581	0.6813	2.0272	0.7799	1.6789	1.301	0.7805	1.451	2.4632	1.0012	1.5301	1.2492	1.6641	2.6932	0.881	0.6344	2.004	1.6925	0.8956	0.4941	0.9406	1.4906	1.8667	1.5364	0.6488	1.067	1.446	1.0291	1.0056	1.1127	0.5312	1.0811	2.3915
METTL2A	2.0987	2.447	2.1183	3.8118	1.5396	6.4713	2.8267	1.8385	3.219	2.1989	2.2974	1.5262	4.0939	2.3964	3.1238	5.9929	3.4719	2.4156	4.2582	3.7641	4.4222	3.5517	3.7498	3.3698	5.3464	2.8046	6.8634	4.2216	2.5636	4.84	4.0263	3.3123	2.6947	3.3024	2.6345	2.6341	3.6959	18.4186	3.5187	4.3764	3.5659	3.1692	4.8626	3.9871	3.0785	4.6162	2.2206	2.2891	3.5099
ALG6	1.0564	1.9301	1.9833	3.575	2.1977	1.7292	2.3345	1.5806	2.1459	1.3109	0.9336	2.7103	4.6776	3.8299	2.3851	2.4643	4.342	2.2461	3.5273	3.278	1.6355	2.7642	2.6378	4.5762	5.1027	2.5632	4.1747	2.7652	2.2186	3.5161	2.9824	2.8082	3.8428	4.2511	2.504	3.6722	4.2466	3.7546	4.308	5.658	2.5668	5.8548	3.8603	2.5464	1.9168	4.5353	3.0437	2.4057	3.4497
CNOT3	4.5207	5.603	6.1773	9.7055	6.0924	10.445	6.5347	4.2705	7.9318	3.8996	5.0941	9.8821	6.8641	10.3433	13.5847	9.7519	15.0339	12.6061	13.5455	6.6136	12.8737	11.2774	12.146	13.2708	10.8964	6.3726	14.0092	8.509	9.3187	12.9705	7.4554	8.7439	10.5447	10.706	8.8008	9.4065	7.7193	11.0129	11.5019	11.7987	8.2204	10.23	17.5144	11.571	10.2826	8.7519	7.1606	10.7752	9.1723
PTPN4	2.8947	4.3088	5.0447	3.3849	1.1433	4.4521	5.2479	3.6962	1.7077	3.0837	2.2174	1.9738	2.73	2.3463	2.7733	2.7328	2.0447	1.7229	3.0695	2.678	2.9476	3.3915	1.2453	4.9071	1.7654	1.6219	2.9124	2.702	1.3239	2.6119	2.9087	3.2862	5.8752	1.6998	1.9293	2.1207	2.0694	3.7985	2.1991	1.4896	2.2905	3.3808	2.593	5.7972	1.6344	1.4183	1.7032	2.4879	2.4708
DDX18	7.0551	6.1536	5.5449	13.4271	4.1887	11.3231	7.238	4.0315	10.1854	5.1824	7.7531	15.1293	19.2764	9.9725	20.815	14.1594	14.3225	12.7242	14.3619	12.7614	14.0928	12.407	19.8618	20.5083	16.2941	15.7562	20.1635	13.2966	10.3671	11.9901	13.8795	42.1203	15.9458	6.3874	11.5835	13.9638	11.1243	20.9989	10.3248	12.7522	11.9628	19.2594	15.5974	16.2751	10.3438	7.1945	8.0905	14.3493	18.7973
KHSRP	28.1325	23.0622	21.8728	32.5748	28.2207	41.65	30.4707	17.77	40.4514	20.249	34.0807	109.0418	55.6091	33.532	46.9927	68.9477	40.6299	59.2129	76.044	33.0003	44.7306	39.6401	57.0579	54.6507	87.6836	49.5222	62.7752	48.634	48.922	38.1919	36.4698	39.3612	23.8347	61.5762	57.6861	87.032	38.5001	90.8834	54.1454	56.69	53.9143	85.9949	43.6765	75.6272	42.9199	65.7578	60.5551	47.4141	59.1174
ASAP3	6.1194	13.4671	11.6493	3.5921	16.0161	4.3147	10.3332	9.9163	5.3253	10.4794	6.745	3.6008	2.1433	7.3146	1.7778	1.729	4.7225	1.1964	5.072	3.8396	7.4179	3.7328	1.8018	8.165	1.6481	7.6184	4.2405	5.9615	3.4794	6.9028	3.6531	4.2775	8.2532	7.1293	0.4036	2.7874	2.6522	1.7419	4.6853	1.167	2.4149	8.4341	3.2731	1.0582	3.632	1.8805	4.5332	1.2015	1.016
EDEM2	4.8585	9.2874	6.8459	14.6937	6.5029	16.8845	7.7556	7.523	7.5209	6.9992	6.8936	12.6419	15.7087	7.5659	16.8711	16.8975	16.5908	11.4435	19.4424	13.8655	25.8646	31.2426	12.6689	10.927	21.2644	9.3167	27.7314	15.7503	12.3879	32.8808	11.6887	15.8832	19.524	20.0483	12.9494	8.7304	19.2873	24.3392	25.7858	19.0928	13.3404	8.8031	25.6929	9.453	7.2664	19.9457	17.2452	14.4938	20.3666
DNMT3B	0.3209	0.5585	0.7835	1.2692	0.2536	1.3492	0.7456	0.2981	0.2026	0.5032	0.2627	6.7924	0.1322	1.1526	4.4733	1.8368	17.146	0.3563	5.5324	0.5891	1.4749	4.1741	3.0196	6.3344	5.0773	5.66	8.6035	1.0592	3.9335	2.2294	1.3896	3.723	1.9465	8.0486	2.1421	5.3962	1.7455	5.8761	3.0679	0.7834	2.6621	5.435	2.9105	0.861	8.8443	3.3263	4.6406	1.1113	5.8054
TPX2	0.6462	1.8717	5.9628	20.4366	5.5377	17.9319	10.2563	0.8686	6.106	0.3514	1.0922	69.5818	34.4925	22.558	83.9768	33.8426	62.6532	22.8669	47.2324	14.8869	36.1852	33.134	54.2936	65.7023	70.1333	46.7761	56.3799	19.5871	16.1792	24.3779	27.4112	51.9269	19.8226	79.5756	30.7958	32.9906	17.85	70.1319	58.25	31.1555	50.3308	72.8283	44.2583	38.2299	17.4483	54.6435	27.8443	26.1342	46.9967
PDRG1	2.5214	2.8868	4.325	6.8298	4.1556	4.9287	3.8496	3.3896	5.4455	2.8663	3.9871	8.6594	6.8231	4.479	7.1488	6.2906	8.0365	5.7607	11.3806	10.1675	8.2502	13.7365	8.3031	11.5248	13.8177	4.7931	13.1825	4.1023	5.8746	10.7988	6.4266	6.5509	5.6187	14.2389	6.4627	4.4388	8.472	8.6654	10.9375	5.3159	5.8926	7.3034	9.0603	6.6762	6.4776	12.7576	6.6641	8.8131	10.3045
SLC15A1	0.061	0.2272	0.3032	1.182	1.1699	0.2868	0.1496	0.8221	1.6022	0.1182	0.0294	0.2848	0.0034	0.8637	0.2321	1.9315	0.3793	0.2146	0.5949	2.539	3.3768	3.7285	0.779	1.2092	2.6615	1.8722	2.2921	2.791	1.9201	0.0683	0.9573	3.8919	0.1803	0.1644	0.2567	1.0468	6.0266	5.2514	0.1825	1.2586	0.5471	0.1601	3.6771	0.5929	34.4169	0.0414	0.5349	3.227	0.9568
TGDS	2.6185	3.823	3.7036	5.1921	1.8406	6.559	4.4165	3.5016	3.9199	3.0527	3.2314	4.9996	7.7848	5.4958	5.8331	4.1723	6.0183	4.2215	9.476	15.1115	4.7248	7.3636	3.2704	5.7668	8.4865	4.4485	6.66	9.5567	4.2406	7.683	8.4851	4.7907	8.5918	6.7371	4.6052	5.6012	7.1359	7.2025	3.5651	11.5063	5.6657	5.0086	7.3952	7.386	3.5326	3.3861	5.1247	7.7427	7.3521
C3orf18	3.5681	4.3511	4.157	0.5026	0.5781	0.6634	2.309	3.8229	0.2276	3.3746	3.6922	0.7854	0.237	0.4177	0.1004	0.4841	0.5096	0.1198	1.0193	0.5067	0.3013	1.2401	0.3078	0.4126	0.6075	0.7892	2.3086	0.8249	0.2641	1.0946	1.2911	0.8487	0.8757	1.6827	0.0912	0.2817	0.5321	0.1818	0.9583	0.2208	0.427	0.3897	0.2985	0.2144	0.1041	0.6951	0.471	0.1782	0.2881
FKBP1A	16.8603	20.3815	15.8463	29.8042	21.5295	20.0044	26.7454	14.1304	28.3263	13.2613	34.6519	28.8524	38.8498	34.6667	42.7155	39.5679	52.754	35.8154	54.7671	94.6446	27.4306	44.8584	51.3722	51.2033	37.1653	30.4591	39.1087	34.2797	44.147	48.8115	20.5805	67.0217	27.1299	40.9619	45.3806	30.6514	47.1016	33.8019	49.1351	40.4314	29.0197	43.1146	42.5708	38.6806	36.1564	17.5253	32.9466	68.1358	48.3332
NSFL1C	6.6033	6.5731	5.8885	9.1535	11.0299	9.1225	6.1267	5.4475	12.4642	5.1568	6.9853	7.1948	12.2932	12.3161	9.0445	10.7596	16.4458	10.7512	17.8122	19.699	7.1463	17.2489	16.0549	15.9594	11.5182	9.0385	7.9276	10.5259	13.9027	16.9143	9.4928	22.6842	11.1892	16.4469	14.6825	9.3849	12.6511	10.8357	12.7047	7.1234	9.6315	15.5747	13.493	12.4917	13.9859	5.0881	11.6672	17.1668	13.6993
SLC4A11	0.1359	0.3854	6.7696	1.5493	6.075	2.4399	1.4025	0.31	13.8713	0.11	0.0644	2.0713	7.9532	6.9624	3.2632	6.8686	15.0239	4.4128	6.8597	1.4709	5.6398	9.0436	9.8594	4.1278	19.9759	3.2279	2.0048	30.9891	9.0126	15.2584	15.1023	5.8129	5.2052	10.8784	2.2647	1.7247	2.0287	4.2936	1.8823	2.0528	12.7735	0.7063	4.118	7.6777	7.7804	11.1146	1.7441	1.4367	11.7368
ZNF343	2.1769	1.9301	1.5191	1.7302	1.6496	2.8377	1.9266	1.2113	2.0159	0.872	3.37	1.6412	1.7783	1.4353	1.6198	2.0352	2.8791	2.229	6.2056	4.3308	1.4298	4.0892	1.7578	4.8751	2.5558	1.8902	3.7509	2.5092	2.2321	4.3627	2.2983	4.0577	2.2153	3.699	1.7294	1.0065	3.0789	2.5064	2.4166	2.3338	1.3675	3.1582	3.6103	2.2094	2.1406	1.5746	2.2055	3.1211	3.4531
CPXM1	0.0849	1.9827	5.7464	1.5225	0.8114	0.3093	0.1645	1.4219	0.042	0.5045	14.5894	12.9401	2.7919	2.3566	5.0034	1.5964	19.2215	2.295	2.5839	3.2968	0.5289	5.6284	4.0628	4.0889	1.8129	18.6051	7.316	5.9668	6.9614	5.0704	1.3846	6.8354	9.1732	1.625	3.1833	7.9255	1.6836	0.7336	11.3098	1.1747	1.2707	95.0915	3.5189	2.9951	2.3301	1.179	5.2745	2.5143	2.0332
XRN2	18.9949	18.8325	19.9328	29.7908	12.0035	35.0065	22.6285	13.7157	28.9162	15.2648	26.4524	35.2105	36.0645	33.6672	36.1032	31.839	55.1793	29.5037	75.7752	31.8198	28.7458	46.3948	36.1899	49.9381	47.3104	37.6669	43.4457	39.1926	18.7931	50.2622	24.2225	63.1182	29.9939	41.574	37.7522	13.7255	47.2403	34.9318	33.1599	21.5301	22.2157	59.6245	42.8066	51.9372	30.7343	17.3393	29.3555	27.6223	56.1211
DYNLL1	23.8073	26.0242	24.5518	50.0695	116.9663	40.2111	29.7037	33.6879	105.2716	18.3741	26.5338	76.0918	52.9927	90.1369	62.4808	46.5425	59.9457	72.1914	51.0591	31.1162	58.4378	41.7039	50.7697	64.729	77.5632	49.8541	63.9683	42.3689	130.6894	40.0878	42.8349	84.3147	32.0928	67.2998	96.6668	152.1221	50.8409	99.7444	65.4089	83.0917	71.6477	84.7681	53.426	41.3007	103.7062	76.6433	70.9685	85.6886	52.464
TESC	9.6671	22.7306	21.9993	24.3112	0.6825	16.4277	36.9855	35.3507	1.1605	15.5839	1.3808	0.6345	30.348	0.3948	0.7149	84.4416	0.2348	50.4657	0.1578	2.3362	2.3923	4.7066	48.2902	0.9372	1.871	0.267	6.1659	4.7112	0.6098	5.9491	68.9684	0.16	32.4619	8.544	0.1713	0.2162	8.8614	183.6293	46.7549	122.0012	0.4606	0.4463	1.3384	59.5953	0.2881	0.2535	0.2645	5.8032	1.2849
SNX5	4.9544	7.2951	7.9925	9.93	5.4699	15.1181	8.9132	5.608	7.1943	4.65	5.2503	11.0281	14.298	10.5869	9.274	10.4423	21.7743	9.4405	21.2601	10.3492	10.0821	22.2939	22.1676	23.46	20.5636	7.3549	10.4566	9.0007	12.0684	14.6619	20.1169	14.3852	10.0908	16.4425	12.2618	5.0686	15.5888	11.9979	13.5851	12.3752	7.4554	9.9861	17.8992	15.1554	9.3954	4.8726	10.2064	19.2124	20.6824
SIRPG	0.0736	0.782	0.2697	3.6209	1.0554	0.199	0.0387	0.4778	0.1335	0.3531	0.0138	1.0387	3.7779	0.9558	0.7264	0.1365	0.4349	1.9401	0.2982	1.8145	0.1925	1.2124	1.2593	3.3291	0.9418	0.4089	3.0941	1.0881	0.3082	3.8409	0.7851	0.3986	1.9115	0.9264	0.137	0.1083	0.231	0.6196	2.2872	0.0666	0.6664	0.4586	1.6608	0.7534	0.113	0.2177	0.1076	1.126	2.0608
MAPKAPK5	1.7609	1.9888	2.0021	3.8614	1.0409	1.745	2.0479	1.5143	2.292	1.5326	1.7247	1.8224	3.3143	2.0477	3.0988	3.3534	2.4826	3.7538	2.6756	2.5918	2.9627	2.5935	1.9579	4.4093	3.0868	2.0912	2.7561	3.0565	1.9782	2.2579	3.5757	2.0037	2.768	3.654	1.6208	2.2864	4.3309	3.282	2.9193	4.4571	1.648	3.8199	3.0941	3.0091	1.6407	2.0421	1.4467	4.0505	3.3282
ESF1	10.4324	7.3847	7.5196	10.6991	2.3762	8.9283	9.8024	6.5466	7.4093	8.0881	8.4454	9.9832	10.6676	12.4068	13.5109	9.0423	27.6726	7.7493	28.533	17.5321	9.5712	14.7147	7.7935	14.5432	26.0698	8.7013	15.0282	10.4963	8.3355	14.2154	10.4449	16.9676	9.016	9.7534	7.0095	6.4596	17.2057	9.8778	7.3946	9.7323	4.8149	14.8946	10.8528	14.026	11.6227	4.4563	10.1651	29.6009	16.9083
RBBP9	5.957	5.2766	6.1748	6.1694	4.5197	11.723	5.7851	4.0848	6.6678	3.396	9.4251	7.2745	9.0902	9.771	6.5181	8.599	18.7012	3.7319	21.3786	8.3292	6.6422	21.5972	3.7181	11.5213	14.3917	7.4271	9.6087	7.7798	3.0239	11.4659	8.5954	10.6815	8.7367	10.8193	6.0642	4.3432	25.4788	7.0385	8.2989	8.8125	4.3857	13.5917	11.8646	8.4509	9.9556	6.4906	5.57	6.6943	13.9304
ANAPC5	6.1664	9.0363	8.7428	8.1447	5.5373	5.1287	8.4106	6.7874	6.5036	7.3525	5.2904	9.3776	11.3985	8.3952	16.7645	12.8127	9.4254	8.2346	8.9351	5.2174	9.4326	14.3223	7.7859	12.7958	9.6099	9.284	12.71	10.3726	6.8239	7.5511	8.4143	7.2861	9.0834	9.8384	6.5789	9.9582	6.9287	12.2329	7.1328	11.5908	6.9364	10.9895	6.6811	8.3012	4.0851	10.3622	4.8578	8.9193	11.6653
DZANK1	0.2744	0.3826	1.0073	0.8108	0.2489	0.2796	0.3313	0.2677	0.2111	0.2836	0.2554	0.3118	0.0774	0.4115	0.369	0.2393	1.8381	0.1333	1.8	0.4385	0.2474	1.1827	0.7246	2.3625	0.8571	0.3395	0.967	0.7334	0.2317	1.5725	0.6218	1.5628	0.6771	1.0218	0.122	0.3303	1.0246	0.3306	0.5264	0.336	0.3198	1.0797	1.395	0.4053	0.5941	0.2564	0.6095	0.4047	0.519
KDM2B	1.5784	2.0345	1.7851	2.9153	5.013	1.3468	1.857	1.0322	2.6922	1.3788	1.8124	4.3324	2.5772	3.1095	5.3605	2.8908	3.6301	2.659	4.0568	1.8453	1.8455	3.0497	2.5766	6.4082	2.8655	3.1559	4.5202	3.4194	2.9447	3.4443	1.5567	3.4656	2.8276	4.6987	2.3036	2.9367	1.6497	3.6724	2.9634	1.8832	2.7227	10.8074	2.6524	2.5546	1.943	3.1846	1.9547	2.2576	3.8537
TASP1	2.3175	3.3378	2.7478	3.3064	1.4762	3.0577	3.0202	2.0551	2.8588	1.905	4.1913	3.4063	3.5281	3.2452	4.3846	3.9555	5.9118	3.9096	8.2502	5.782	3.8338	6.5537	5.5664	6.4691	5.3838	3.8013	5.7367	4.8722	3.4772	6.5455	4.1779	7.0032	3.5673	5.069	2.4184	1.6849	4.5175	4.0487	3.83	3.1892	2.0091	4.3402	5.6732	4.7414	3.3807	2.0462	3.5487	5.7339	6.4703
OAS1	1.759	5.5263	2.2193	22.4062	13.9397	5.0785	3.2103	3.6313	9.0617	1.3806	1.3746	4.8514	15.5	14.1959	2.374	15.6253	1.4888	72.9792	4.2614	4.3701	5.5539	20.542	7.5626	22.7216	6.1139	4.0134	6.5585	28.9334	20.4209	7.6892	6.1824	8.5818	15.8116	35.8107	12.1504	40.0974	48.2428	85.9124	17.4639	6.5698	13.7033	1.151	11.3669	26.7128	21.0421	7.3898	10.8356	38.9138	15.9926
RPLP0	178.993	217.3561	198.7966	344.1614	600.6781	255.4007	188.5404	169.5943	513.5258	276.9961	177.7098	420.8725	342.7683	306.91	352.6304	446.428	265.4426	359.9734	351.8434	141.1482	366.6053	266.5781	433.1265	561.8934	366.8751	354.3759	269.6217	210.9865	690.7856	276.9096	239.2698	333.1027	158.1868	287.2392	609.8678	253.1176	154.9951	460.348	524.7256	591.5764	251.8788	500.9291	219.4926	364.7919	213.1911	382.4898	178.07	303.8835	466.7641
PXN	8.8079	7.9553	4.9481	9.2088	2.1474	6.0796	7.9394	3.9434	11.0886	3.4595	10.7069	33.7594	12.0428	8.9643	19.0116	8.4385	9.1054	25.3793	8.2981	8.2643	8.7933	10.3023	9.6563	12.0634	18.3827	20.2918	6.4351	19.8551	9.793	8.1382	5.3506	10.4818	8.6665	10.7937	21.2914	12.4244	13.6085	11.0797	9.7287	10.63	5.1298	6.7125	8.3791	13.2735	1.5311	7.7046	12.5267	8.2584	14.603
KIF16B	3.5312	5.1424	2.7617	6.6353	3.4261	12.3614	3.5142	2.8471	4.6647	2.3042	3.4501	3.4085	6.0236	6.2934	0.3024	3.6442	10.6323	8.7286	5.2086	14.8605	5.0707	14.1775	3.1208	5.0267	6.2967	10.9588	3.2659	7.201	6.7652	6.1799	5.3879	18.8212	5.053	8.6079	5.7699	3.565	15.4479	3.951	7.5349	2.715	4.7663	2.6344	17.0635	4.4106	7.4116	2.1083	5.3025	9.4422	7.6614
TRMT6	1.925	2.0645	2.4327	3.0303	2.2007	2.9556	3.0991	1.65	6.5995	2.0687	2.0953	4.7661	5.1553	6.8122	5.3183	6.2727	16.6557	5.9324	10.7206	11.8816	5.9825	7.4869	7.1403	9.4629	7.2188	3.7592	8.2753	5.0867	5.6069	8.0945	4.7911	8.7302	4.5768	7.2287	10.6131	3.8954	6.8974	5.5393	4.6521	6.001	4.3812	6.5539	6.1724	5.1247	7.5468	2.9281	5.8284	9.4188	9.701
TBX5	0.0454	0.0199	0.412	0.2408	0.5641	0.1034	0.0293	0.0046	0.5884	0	3.1435	0.8381	0.0577	0.4823	0.2466	0.3625	1.8574	0.0662	1.2532	0.1312	0.1314	0.7311	0.172	1.0089	0.2028	0.6769	1.9928	1.975	0.5194	1.3978	0.1667	0.9664	2.0174	0.1828	0.3046	0.7368	0.2559	0.0472	0.5509	0.0705	0.2312	10.5385	0.3039	0.1482	0.1357	0.4473	0.5822	0.0737	0.2252
BRAP	3.9713	4.0015	3.6394	6.2922	3.3729	3.8389	4.1781	3.6989	4.4405	2.9585	4.8925	5.2318	6.0812	5.8883	6.6741	4.9279	5.5236	7.986	5.0002	3.187	5.2397	6.8449	4.0354	8.3638	6.0527	7.3093	5.5373	9.8298	4.6298	5.4807	6.5027	7.7772	5.5385	5.3586	4.3409	5.9226	6.4546	5.8349	5.2534	6.1132	4.0377	6.7585	5.1616	7.1433	4.2407	6.8201	3.6589	6.0221	5.0917
FUS	15.4591	15.432	15.6909	20.575	6.5303	13.4198	14.2432	7.0506	21.6843	9.9192	17.1257	36.7653	27.9512	18.7076	30.1258	18.5837	42.1595	14.5896	38.0839	30.4967	28.027	24.8847	23.8581	31.2201	26.8824	19.639	43.0142	25.8289	30.4199	18.5499	33.9545	24.9692	23.8728	24.9758	27.6572	18.187	17.9975	37.5024	14.2139	32.8945	40.2677	65.4269	32.4421	18.081	16.6435	21.6083	30.0749	28.9155	25.362
FXYD5	5.2559	8.3191	4.9129	28.8281	16.021	15.1151	11.9407	4.7731	32.9677	5.4901	9.0083	179.6413	26.8191	86.9698	45.8339	73.1432	17.759	57.8936	23.3794	24.7747	33.3179	26.8541	58.2877	28.6027	84.8175	51.7285	42.2137	71.1112	66.9236	47.1375	61.0315	27.2183	28.6488	98.3459	63.1961	33.4516	39.4508	20.6634	70.1898	53.9838	23.877	7.1172	14.6561	36.9262	31.4181	10.3913	24.284	14.3933	52.2742
FXYD3	0.3521	1.4342	0.6448	2.1344	0.368	1.173	1.5043	0.5314	2.1908	0.4681	0.0526	4.2012	3.3347	1.8412	0.1199	1.3093	4.9673	1.4244	2.5415	0.2098	0.9023	0.9253	0.9836	0.8821	0.4391	4.8791	1.1938	1.4224	5.7403	0.9788	1.3727	0.4868	2.5782	3.1228	0.1433	1.6722	5.183	1.8789	0.5573	2.9054	5.9514	0.1517	0.8182	0.6742	1.1324	6.338	0.6834	3.8553	1.2634
CMTM1	0.3381	0.6528	0.7107	1.31	0.2991	1.3526	0.578	0.3094	0.1635	0.1081	0.6684	1.4322	1.4673	1.1042	0.7478	1.4808	1.7651	0.8821	3.0704	3.6362	0.9097	1.0668	0.8331	1.7583	0.5573	1.6026	1.985	3.322	0.6037	1.9823	0.9198	0.9887	1.6382	0.9088	0.2562	0.6237	3.4721	0.4204	1.0976	1.9459	2.2945	4.3259	1.2662	3.0349	0.3952	0.7934	0.6221	1.1839	1.4107
GANAB	54.5349	76.0227	67.0382	77.2763	47.755	136.6996	60.8731	44.7318	56.8708	58.0884	76.1776	99.7798	113.7438	96.4074	141.696	127.1249	71.1562	73.7449	129.8807	50.8976	137.2551	98.4226	101.0797	104.8148	151.2497	124.918	118.842	60.4481	104.2536	110.5546	230.9327	91.7074	86.5068	61.7062	93.6669	82.7483	71.7628	119.9738	114.4911	84.4738	176.8053	169.0096	89.5116	94.3187	37.5754	113.4035	98.8607	45.8011	90.2579
GMIP	3.113	9.8473	4.5609	10.0671	7.4572	12.708	9.9533	5.7494	5.575	3.9597	2.512	9.1639	15.5176	4.522	2.9728	14.3079	6.1675	15.943	5.4984	8.6659	10.1613	27.4181	9.1787	7.3897	12.352	6.2464	7.2909	9.9075	5.3124	15.9334	8.5824	5.8083	10.0387	14.4595	8.2482	6.8657	67.9947	11.6858	10.4184	10.1438	3.5088	3.9539	28.4485	10.4184	4.7308	4.8331	4.9446	6.8248	17.8003
RBM41	3.0247	2.3803	2.3095	4.1338	1.2956	3.6975	2.6156	1.6714	1.9463	1.546	3.5412	3.3729	2.7603	3.2926	3.0672	1.6775	6.1956	4.7978	5.143	4.3963	1.5084	4.8072	1.9763	7.2971	3.6132	2.7652	4.0501	4.3516	1.7213	4.668	3.2653	1.8083	5.9247	2.9678	2.4272	4.2999	5.5383	3.772	4.5978	1.7149	3.0967	2.3095	2.743	4.5843	5.494	5.4925	4.998	5.2369	4.0044
BIRC5	0.1587	0.9656	1.3426	4.4517	2.0031	2.2187	4.3821	0.2376	2.5371	0.1779	0.3485	15.5623	15.5226	6.1137	14.0206	16.0369	15.6197	6.5601	11.6759	5.6618	5.6828	7.5986	19.1214	14.9233	19.6852	10.9397	15.4025	5.168	10.7937	7.3295	11.3442	22.7881	5.3665	14.2699	11.0815	10.0449	5.1922	17.595	13.1462	17.3513	23.309	38.154	9.6493	11.4982	1.6282	23.7765	10.4558	6.9859	5.6172
LAG3	0.5522	0.6954	0.5605	2.7509	0.6137	0.2362	0.206	0.3438	0.529	0.4663	0.3542	1.0298	4.0246	1.3934	1.7973	0.2569	0.3792	7.2852	0.5888	0.801	0.4735	1.3431	0.3469	8.3359	0.8798	0.8268	1.9829	0.9938	1.352	4.0175	0.8819	2.2555	4.7921	1.5422	0.1191	0.6283	0.2226	0.892	1.6838	0.1465	1.8078	0.6839	0.9819	0.9347	0.4776	0.2662	1.114	1.835	1.6842
MLF2	26.8862	26.9937	28.8492	55.5	36.4439	38.4184	30.0293	28.261	52.3842	19.6895	27.8613	63.7288	49.7411	48.9169	52.6532	63.0067	44.9311	53.2727	48.5058	28.4025	38.3697	59.6422	51.5223	82.7979	72.9418	44.461	52.8189	43.4812	96.3243	30.7508	34.9193	64.4268	37.5452	63.0927	59.831	34.5599	33.236	69.1886	64.384	54.5072	96.6978	92.2229	63.4565	29.0734	50.2594	43.7311	87.5307	44.3217	41.6241
OTUB2	0.3028	0.5262	0.4633	0.6487	5.4842	1.9959	0.8345	0.4275	0.9129	0.3893	0.1871	2.4736	0.9969	1.969	0.3351	0.6904	0.683	2.0439	2.2531	8.493	0.7093	3.2559	2.9768	2.2669	2.7682	1.1599	1.2718	1.1153	0.3258	0.6237	3.0886	1.5793	0.947	2.8128	3.0788	2.3319	4.6467	1.9221	0.8594	0.7531	1.6916	2.464	1.3443	1.962	13.33	2.3871	3.7578	0.5816	1.2322
DDX24	17.3824	11.9919	9.7091	9.8522	8.4815	10.397	10.8568	9.1407	15.2614	9.4316	22.6917	23.7958	13.5506	16.3474	17.474	10.3477	12.0653	10.7618	21.7421	24.2031	16.5083	20.7325	13.0491	19.3209	18.7051	19.0048	14.8433	16.1549	11.7438	11.2512	12.5431	18.213	19.2427	18.6704	12.8365	15.7276	11.2228	14.8638	12.4054	12.4181	16.0814	16.8351	9.9026	9.8409	18.1925	14.1026	16.8373	10.7089	17.2374
ANKRD24	0.7052	0.9856	1.2387	0.558	0.1489	0.4488	0.4222	0.7782	0.0268	1.3751	0.3387	0.2757	0.1686	0.1607	0.4004	0.4105	0.0948	0.0517	0.3016	1.9905	0.6667	1.3882	0.0386	0.6981	0.0535	0.11	1.8628	0.3811	0.3428	1.732	3.3239	0.1837	0.4105	4.2584	0.0305	0.106	0.3132	0.0937	0.5711	0.3269	0.4557	0.0791	0.6646	0.2304	0.2534	0.2884	0.2217	0.1551	0.3942
RCOR1	6.1402	6.6795	4.8412	10.8766	19.4298	14.514	9.7716	3.8383	14.6899	3.6305	6.8972	24.9291	23.4507	26.6072	16.4141	8.8389	5.5073	32.8589	17.966	26.352	11.7451	17.3528	9.1903	24.9022	19.933	26.3944	8.5303	16.9948	13.7534	10.7283	12.0418	20.787	18.0066	11.5268	19.0485	23.5854	11.5287	17.0268	8.8658	11.5957	27.2889	10.4163	13.3774	9.9372	19.0311	11.4957	25.1486	10.5601	15.6518
SPTLC1	7.151	9.6286	7.983	8.845	20.2719	23.3589	9.6138	6.3956	11.2423	6.9699	8.1267	12.9301	16.2767	20.4527	16.2979	16.3822	13.7683	19.8889	17.3556	17.2603	15.977	19.8194	17.7177	8.7538	17.8222	23.0809	17.0189	15.8907	18.021	8.869	15.3401	20.0388	11.2502	13.4854	13.4902	21.4395	12.9262	13.3306	15.7657	18.3929	16.1455	10.4187	20.5185	18.5119	10.6226	18.8312	9.9338	6.9857	14.0928
PAPOLA	11.103	13.6557	11.9718	19.969	9.4893	23.3828	17.7046	10.5297	12.5868	11.3582	10.1273	19.0482	22.2741	16.581	20.8875	19.1931	16.6729	16.9139	18.6436	22.4069	23.5533	34.1519	21.8131	18.8096	27.2522	21.4932	21.4822	23.0351	14.9636	18.0467	17.78	24.6195	19.2413	22.7674	13.5244	15.4084	21.9168	28.4198	21.8877	20.3477	17.7378	17.832	18.9167	16.5651	14.8245	27.2791	18.3021	23.076	22.0021
CCNK	0.8034	0.9523	0.619	1.5021	1.0512	2.0307	1.0882	0.4737	1.311	0.7237	0.8138	3.3196	1.7924	1.7879	1.9109	1.5511	1.5661	2.4643	1.6801	2.4405	2.6606	2.4784	2.3637	1.6359	2.3992	1.696	1.4012	2.1911	0.9817	1.4709	1.0914	1.9033	2.5026	1.9128	1.5954	1.6844	1.8144	1.6629	1.4976	1.7141	2.2227	1.2426	1.7505	1.5411	1.8958	2.1974	2.0317	1.0573	2.3988
RGS1	1.1842	1.2172	1.6035	2.2928	3.2352	0.2641	2.1477	2.4019	0.8377	1.4601	4.8223	7.776	21.5871	7.5847	7.3768	9.3071	11.9282	26.5271	4.9148	8.1144	4.795	6.3616	3.0201	25.0119	1.7967	12.6042	3.1941	22.0006	5.2776	29.5007	5.5424	10.6735	34.3839	1.6373	2.225	5.4967	4.2242	0.5308	5.3417	0.1246	5.2677	13.6567	1.4764	6.7463	2.6349	3.2153	7.919	29.5397	33.8578
MRPS33	2.0739	2.4649	2.8272	2.8818	2.7168	2.3094	2.7154	2.718	3.5842	2.6737	1.8729	2.0353	2.6544	2.6755	5.2839	4.3263	3.5401	3.2752	3.296	3.2181	4.0415	2.0056	6.015	4.9343	8.6526	2.4854	4.2496	2.8193	5.2743	2.6066	3.7982	3.7428	1.821	1.5179	4.3326	2.8581	2.35	6.7837	3.9686	2.8144	4.6435	2.5515	2.7694	2.3584	2.7596	5.3008	2.0929	5.2797	2.6427
NUDC	19.3162	16.8519	17.4247	25.3261	12.7575	21.0117	33.5348	19.9859	22.2481	18.1869	17.7994	30.0875	33.1491	23.3062	25.0969	45.5764	29.8292	37.6291	23.4136	30.2549	24.0002	22.7767	36.449	47.907	25.0839	28.8332	39.8099	19.9335	34.2832	27.6118	31.2956	31.878	14.2225	27.4361	29.7841	36.0045	22.1596	34.5622	25.6901	69.7753	54.8783	52.2508	20.0565	31.0007	16.699	27.45	32.6286	23.2018	26.0259
ICAM1	4.8572	4.2426	1.7778	11.3683	2.6077	6.6529	1.3412	2.115	3.1255	2.1385	17.9486	21.5887	31.7693	4.8357	51.8757	11.7649	4.0327	24.9167	3.8326	5.399	10.4291	10.0708	6.5075	91.0057	14.44	25.8359	14.5259	17.4395	8.5281	23.0071	4.063	14.515	40.5696	25.0597	3.3217	8.1317	16.5309	5.8989	9.7315	2.2769	8.6297	38.9105	8.3702	11.7279	1.4027	3.4148	9.4229	1.7829	15.9691
STRN4	9.0073	9.3339	9.2006	8.6552	14.0111	13.1403	10.1974	7.7202	16.5596	6.8326	10.1496	10.1017	13.0964	16.8668	34.2381	17.927	19.824	19.9416	20.7835	10.3821	25.137	16.3703	18.4759	17.6318	15.131	11.5343	20.9	11.8521	16.5918	15.1236	14.3159	10.1313	12.7947	17.0357	13.487	14.5794	11.1553	21.7007	23.5217	29.0109	12.3876	18.6931	16.7824	15.3743	12.4327	13.6337	10.1355	17.691	15.6796
TFAP4	0.6552	1.461	1.3833	3.1497	0.8934	3.2545	0.9328	0.8301	1.8874	1.1587	0.5922	4.6013	2.8536	2.3549	4.8702	3.2397	4.645	0.7933	5.0888	1.827	0.8261	2.1093	2.7534	7.6468	3.2942	1.9498	3.8554	1.7087	3.6306	2.2404	2.3317	3.3846	2.0296	2.2847	2.0674	2.97	1.6081	3.8298	2.7095	2.5746	3.5627	9.4268	1.9712	2.7437	0.7773	4.7279	3.1877	3.7625	2.2153
PDCD7	7.3771	4.7738	4.6618	5.2079	6.3661	5.8091	4.8456	3.4961	6.7982	3.2861	7.7809	7.031	7.3531	7.0217	7.7111	7.3065	4.0798	4.2351	11.5295	6.803	2.727	5.0918	6.6654	10.4954	6.3138	4.7243	9.1347	4.2285	6.83	6.2794	4.8446	5.2236	6.094	6.4737	5.5128	6.8079	3.6438	5.6553	6.4012	5.6842	5.6573	12.0718	8.6009	6.9411	6.5136	7.926	4.9719	4.2234	6.0058
SPG21	10.5051	10.8181	11.6456	14.1394	8.2817	22.4342	12.3191	9.6978	14.0243	10.642	10.6336	14.7149	21.4727	14.5162	24.8959	28.2885	13.2969	10.9735	18.3318	12.9824	17.5786	13.8773	49.8529	17.8686	18.9538	14.7897	17.0043	12.997	19.7817	16.7008	17.7844	15.8795	16.3919	21.453	12.5902	21.586	16.7219	14.1054	18.2618	19.8159	12.9798	25.9274	17.5532	32.8805	18.8267	18.4226	10.9839	16.4209	16.5903
DNAJB11	1.9717	3.9122	3.4842	5.1623	1.994	4.2156	5.5121	2.7103	4.7951	3.4415	2.1349	5.5539	5.7428	4.4967	10.896	6.7415	5.1877	10.4425	11.4804	9.9623	11.1029	5.6653	10.642	8.6742	5.556	5.1598	10.3098	5.7185	4.2098	7.6861	9.3352	11.0935	7.5678	5.4686	4.1557	7.7079	8.8792	9.6134	7.9499	7.1855	9.3548	13.7873	9.8694	6.7547	3.843	17.5413	8.5809	8.1709	7.3568
MCOLN1	2.9522	4.0852	2.5882	3.9691	3.9146	3.5079	3.4722	2.2121	3.8118	1.8515	4.8751	5.2136	4.003	3.4057	3.7666	5.0707	3.2738	2.92	3.09	2.4739	4.4673	4.7969	2.5542	3.1003	4.5701	5.2171	4.24	5.0285	4.7655	6.8031	6.9563	4.0151	2.8152	7.5583	5.1782	4.9798	4.1325	4.7779	5.9587	3.82	3.0669	4.7524	5.4998	3.5771	6.0216	6.8424	5.6621	2.6876	4.8555
EFNB1	3.6709	7.04	4.3522	34.9335	13.4729	41.4592	10.1161	6.3243	42.2155	2.6433	8.2136	79.4341	37.0989	28.5677	22.0834	7.285	35.239	44.9085	29.0476	60.4042	12.5471	17.6271	23.3956	97.1132	4.6325	67.9837	14.9669	23.3639	59.9703	18.8333	34.2655	58.9543	24.2226	28.1833	72.6051	88.7777	90.8784	22.2269	37.7788	31.9119	109.8982	15.7474	64.207	80.8712	37.8535	96.2758	61.251	46.219	50.7118
KIF4A	0.1524	0.608	0.9879	4.5755	0.9927	4.6747	2.6539	0.2883	1.2874	0.1088	0.3088	12.9097	9.4446	2.6696	10.6962	5.518	17.6255	5.8518	6.7711	3.691	4.1552	5.0136	8.7214	14.5963	13.7996	7.5813	15.0378	5.9254	3.6411	4.5836	6.8596	8.5765	4.4234	13.6165	5.5438	9.2803	5.828	17.7793	12.4518	8.424	13.3266	12.782	9.8514	9.9535	2.6798	20.2548	6.9348	6.9067	6.5801
PLEKHG2	5.3365	3.3765	2.1646	2.3418	1.0978	2.8863	2.6341	1.1322	1.6397	1.1786	8.8376	7.4435	2.3861	3.1182	3.4104	8.1553	4.9867	15.9467	10.7582	7.1096	9.9515	3.6109	3.9612	5.0973	7.4645	5.0332	8.4133	7.0646	2.9346	8.792	1.7618	2.62	8.4622	4.0484	5.1466	5.8317	3.5039	4.4293	3.477	3.3466	4.2628	9.6144	8.4639	3.5776	5.0133	2.1523	4.3404	8.7009	5.3167
DLL3	0.021	0.0068	0.1475	0.2206	0	0	0	0.0393	0.0534	0	0.0079	0.5108	0.0163	0.4066	0.2884	0.0051	0.108	0.0321	0.6269	0.0267	0.0145	0.1038	0.0141	1.3713	0.0215	0.363	1.148	0.0475	0.5595	0.022	0.4405	0.3414	0	0.0559	0.3476	0.2651	0	0.0601	0.0273	0.0114	0.0297	0.0451	0.026	0.0332	0.0369	0.555	0.1178	0.1399	0.005
NAT14	1.3348	1.405	1.8584	1.0985	0.4163	1.0544	0.9545	0.8952	1.3614	0.9372	1.823	3.6874	0.9783	4.7925	3.0372	3.0464	3.9486	0.722	8.5634	0.5772	2.5463	2.6508	3.9808	5.4114	6.0176	2.1806	7.9299	2.3649	3.3306	2.3464	1.5765	2.0711	3.5268	2.5834	1.615	1.6249	0.5284	1.4304	1.4987	6.4107	3.9162	8.5338	3.5218	2.6734	0.7497	3.5827	1.1852	2.3857	1.4234
RBM27	2.2627	2.8728	2.3361	3.2978	1.0783	2.0657	2.5412	2.0248	1.8837	1.843	2.5831	2.8163	3.4456	3.168	4.8608	2.1389	7.3622	4.022	3.5738	2.727	2.8857	5.3412	2.0665	7.1676	5.8617	2.9007	5.2584	2.5533	1.8537	3.538	2.4374	4.8973	3.9615	2.9928	1.9713	2.3953	3.5971	3.2802	3.279	3.2812	3.0569	3.2349	3.1806	2.9744	3.9113	2.161	4.2037	4.2277	2.6054
OSBPL8	8.1248	8.056	7.128	6.0101	8.8988	5.0321	9.2694	5.0975	6.5242	5.496	11.073	12.4231	6.5961	18.2611	20.734	7.4184	14.7498	12.7432	17.4942	5.4329	3.8115	8.8654	5.781	16.6175	14.7745	14.8009	9.0024	26.0969	5.4248	10.8471	6.2111	13.8151	17.1011	8.2172	9.1826	15.5144	9.5944	6.3631	8.1721	6.606	6.6239	9.7467	7.303	11.5067	9.2592	13.5212	9.9309	3.5428	9.4438
DTX2	2.2084	5.195	2.7879	6.346	10.4703	6.8531	3.1348	2.5618	5.6957	2.5122	2.2856	11.0824	14.704	14.2203	8.1363	11.6512	3.5929	19.5463	8.6537	12.2878	6.7695	17.5638	11.7784	16.4608	26.0761	5.2463	5.1134	9.297	6.7967	9.934	4.1485	8.3818	13.5027	12.2627	8.6465	7.1645	6.8747	7.1686	5.5104	8.4515	10.5406	2.5172	24.1837	11.7741	3.8778	9.2603	17.3033	8.955	11.7273
PUS7	2.0607	1.8657	2.3677	3.6817	2.5225	3.6738	3.2079	1.6311	7.1445	1.6225	2.5298	10.6934	6.5637	12.0852	18.1608	12.8345	12.2819	5.6953	13.6737	7.5677	6.0044	6.3308	8.8022	15.4142	17.2235	9.4549	7.8865	7.1037	5.0248	4.6797	3.7161	7.6007	7.4468	8.8237	7.9998	9.2029	6.6625	8.653	5.026	12.4139	7.6812	18.041	14.033	6.9087	4.5248	14.1639	22.6254	8.4594	9.0684
LAMB4	0.2351	0.5726	0.2153	0.2806	0.4419	0.0206	0.1546	0.179	0.0711	0.7442	0.0866	0.1412	0.0182	1.0752	0.3121	0.036	0.0926	0.0449	0.0416	0.0232	0.0362	0.031	0.0088	0.8984	1.0827	0.0255	0.0509	0.0284	0.0374	0.0246	0.0052	0.0205	0.0209	0.0436	0.4066	0.1054	0.0217	0.0317	0.0153	0.0191	0.0044	10.121	0.0175	0.0106	0.0876	0.2318	0.3513	0.011	0.0262
LAMB1	7.3169	8.8493	8.3725	2.8948	1.7016	1.9679	5.3671	5.5136	5.4175	5.348	21.3264	22.9808	4.6093	6.6755	20.2223	20.5238	8.1218	4.3463	12.3696	3.9405	7.3119	21.6886	13.5726	7.188	22.9109	23.8922	15.523	18.9161	4.0632	8.222	3.84	7.2955	11.8351	16.5712	22.8208	8.5962	9.1678	13.9546	9.341	7.6234	3.4361	50.5823	14.4909	7.2358	1.3877	4.1818	15.6463	4.4652	8.724
CMTM6	8.8413	14.7805	10.5979	18.551	11.3651	25.1745	16.0539	11.7398	17.6284	8.685	12.4268	15.5901	32.9992	21.5215	30.9984	20.2307	35.5044	31.855	38.6967	11.6143	20.8975	36.836	24.4494	23.0851	52.4781	34.024	39.4537	51.8822	11.8512	29.0061	56.7109	27.2034	35.8358	35.4295	19.0525	28.6699	83.9663	40.848	15.1803	23.0947	14.7191	9.3997	18.6217	25.1094	42.5985	29.1891	24.6176	16.4627	15.6511
TF	0.0916	0.0585	0.3825	0.1905	2.1884	0.0035	0.0517	0.7287	0.3495	0.926	0.0538	0.0248	0.0208	0.7391	0.2053	0.0061	4.722	0.09	0.0243	0.0609	0.0195	0.0204	0.0038	0.6333	0.0351	0.0086	4.7892	0.3518	0.0844	0.0166	0.0704	0.0071	0.016	0.0481	0.0052	0.0155	0.1181	0.0086	0.1009	0.0052	0.0275	0.0686	0.0115	0.0215	0.0301	0.033	0.0319	0.0067	0.004
CDV3	37.3568	33.3282	26.3842	29.9125	34.6249	28.4776	42.4476	25.8782	30.9237	34.6634	36.0005	64.0024	50.9225	32.2177	58.0263	43.0524	31.9902	78.9224	45.7153	35.9821	60.0615	35.1243	46.7262	48.7769	79.9091	44.3017	39.6621	42.358	21.3051	54.9076	26.4812	41.2252	44.4819	36.6572	45.8661	40.8107	35.2993	52.9526	31.8536	35.0961	37.1015	35.9257	27.8535	42.7769	46.8051	49.17	58.7371	23.6917	41.5874
ORC6	0.1916	0.3658	0.6236	1.1942	0.4352	1.0568	1.6275	0.3633	0.8846	0.1522	0.2201	4.4973	3.0922	1.6716	5.6552	3.6755	9.7134	1.2411	3.5408	1.3851	1.8057	1.7726	2.6151	6.9804	6.8113	2.7399	3.7626	2.1982	3.8	1.3045	1.7045	2.8322	2.154	2.1474	1.816	3.3259	1.5669	6.6606	2.8693	3.2248	5.1357	8.3237	3.2318	3.1128	1.464	4.4696	1.6859	3.9221	2.9509
ZC3HC1	2.7973	2.9301	3.3253	3.4305	1.7585	2.241	2.8924	2.4365	3.0167	2.4873	2.808	3.4048	3.8308	3.0545	6.3153	3.2852	4.6993	3.1171	5.1375	3.1368	3.188	3.6482	5.0953	6.6305	8.0204	3.2797	6.3202	2.539	3.9802	2.7415	2.5812	4.9076	1.7086	2.1408	4.3794	4.0888	2.486	4.3757	3.4428	6.7736	4.8083	4.2445	2.4061	2.2817	1.9555	7.2017	2.3156	2.7849	3.1574
ANGPT2	0.8046	1.1704	0.3733	0.6674	0.3225	0.2318	0.572	0.2941	0.3084	0.2464	2.5003	1.9904	1.6783	1.0154	1.1484	10.2647	2.0008	2.0027	1.6767	3.428	1.0836	1.7763	3.5694	1.9882	3.8621	2.4091	3.1468	3.5157	1.0861	1.8685	1.9798	1.4001	3.5866	1.7539	3.2829	4.8794	5.2767	1.1284	2.4931	1.7883	2.2929	2.1211	5.0851	2.5117	0.9143	1.0248	1.9373	2.6719	3.5998
TMEM101	2.8221	4.0518	4.0806	4.4071	4.1778	5.4416	4.0211	4.0195	5.5739	4.7044	2.6985	5.7546	5.5268	4.4822	7.8299	3.8138	4.3199	3.1149	7.2244	5.5609	3.453	6.8693	7.3955	5.1091	10.1032	6.57	9.5843	4.0887	7.2078	6.8108	7.2542	8.0173	5.6029	4.7031	6.5636	3.6431	4.1999	7.048	15.7317	7.9137	7.8198	4.5795	6.993	5.7731	4.5315	7.594	2.5931	3.7854	6.1275
CMA1	1.8402	2.9296	0.5915	0.0906	0.505	0.056	0.811	0.022	0.6177	0.1448	9.8125	0.0738	0	0.4722	0.0474	0	0.0302	0.0112	0.0519	0.0249	0.0135	0.0435	0.0132	0.1082	0	0.0835	0	1.355	0	0.3836	0.0648	0.0439	0.2614	0.0284	0	0.0247	0.065	0.014	1.8878	0	0.0498	0	0.0146	0.053	0.0257	0.0744	0.4291	0	0.0421
PSME1	29.6328	35.2704	24.264	94.4129	39.8404	41.3423	33.5691	29.3583	43.116	27.1141	38.9668	78.6204	128.0617	52.1492	74.4057	51.5644	116.1245	113.739	52.9068	99.2784	41.5029	105.0825	85.12	157.2907	132.9593	48.7928	69.8033	41.2165	92.1205	82.6718	50.384	68.5703	58.0798	66.366	41.2041	54.1352	63.9875	128.5579	108.4497	78.0823	109.0247	59.8551	165.1449	43.6779	45.353	35.6418	71.7192	102.874	85.2418
HAUS4	1.5605	2.1693	2.1232	2.4348	1.8017	4.0987	2.172	1.5416	1.6428	2.53	1.7903	2.5563	4.233	2.4721	4.4373	3.3023	7.2852	0.9104	3.7396	0.8264	1.4498	3.1795	5.652	3.5069	5.3058	2.1884	2.329	1.5883	2.1987	3.6238	1.291	1.6831	2.8261	2.1656	1.4962	2.5147	1.7075	2.4982	4.8696	3.8034	4.456	2.9408	3.1802	1.5359	1.6437	3.6669	2.4811	1.4269	3.2973
JPH4	0.6026	0.3611	0.3773	0.1539	0.0033	0.0372	0.1599	0.2061	0.1997	0.1452	0.216	0.1262	0.0215	0.0757	0.1118	0.0151	0.072	0.0119	0.0413	0.1056	0.0431	0.0436	0.0233	0.4289	0.0372	0.1034	0.1012	0.1433	0.0339	0.1086	0.0138	0.0213	0.074	0.0176	0.0043	0.0262	0.023	0.0322	0.0742	0.0028	0.0264	1.1391	0.0154	0.007	0.0319	0.0285	0.0455	0.0327	0.0249
OSGEP	2.5596	3.2069	2.4001	3.7066	1.9022	3.8188	2.9129	1.986	2.3682	2.3783	2.8192	4.6952	4.9828	3.5725	2.2158	1.9893	11.864	2.6	5.2799	3.6423	3.0326	6.7183	4.0458	5.6199	3.6849	2.1378	3.2969	2.531	2.4362	4.0863	4.4399	2.1092	4.5659	5.1471	2.1635	3.359	2.8778	4.4309	4.6985	8.7489	2.8644	3.1961	5.5983	2.1501	3.1287	4.2279	3.6046	5.3395	3.7232
RNF31	0.2032	0.2767	0.2093	0.2788	0.0693	0.0597	0.1503	0.0856	0.0671	0.1074	0.1488	0.1368	0.1323	0.3199	0.2518	0.1185	1.2549	0.1891	0.4136	0.4496	0.1632	0.4032	0.1658	0.3089	0.1503	0.1504	0.1799	0.1871	0.1558	0.2502	0.1393	0.0549	0.4601	0.3845	0.0742	0.1739	0.245	0.2281	0.1095	0.1358	0.2124	0.16	0.3318	0.1056	0.1336	0.0759	0.3049	0.4116	0.3983
SCFD1	1.1552	1.5422	1.3472	1.3374	1.0035	2.3633	1.3725	1.2042	1.523	1.312	1.1555	2.2065	1.795	2.0756	3.4152	1.3264	4.9297	1.8921	2.3177	2.0733	1.9521	1.8949	1.2468	2.7647	2.4472	1.4626	1.7243	2.0167	1.2677	1.6033	1.0908	1.8535	2.9041	2.0124	2.0179	2.271	1.8229	1.7199	1.4548	2.1808	1.5382	1.1961	2.1949	1.0512	2.2478	1.6098	2.3247	2.3149	2.0325
G2E3	1.8838	2.0201	1.7913	1.8953	1.2827	2.7376	2.7398	1.4325	1.437	1.2621	2.2044	4.9668	4.0022	3.6867	10.2657	2.1708	15.829	3.2538	6.4615	3.5474	3.0756	3.3397	2.7822	7.2976	4.944	5.2643	4.0653	4.624	2.7179	2.1382	2.7891	3.8559	4.4044	4.5789	2.5777	3.1601	2.5886	4.0234	3.0044	4.0585	3.7457	4.7332	3.8668	2.7973	2.6675	4.5537	4.6543	3.2817	3.1442
HNRNPC	18.9058	17.4095	14.9855	28.7619	22.57	37.9545	19.8843	14.8678	29.8928	16.0114	22.2031	53.944	51.1879	37.7255	47.2612	36.8548	59.2332	41.5939	46.4828	20.8142	35.7332	35.8462	51.2238	70.2208	40.6757	41.6515	44.8962	32.2201	45.1105	27.5056	39.9288	43.4218	32.9899	45.5678	50.8961	39.3376	28.4321	49.9661	38.3448	69.5066	53.0984	69.937	39.2829	34.7928	35.4453	44.1137	33.7407	42.198	40.7375
SUPT16H	12.5003	9.3735	8.2679	11.3912	6.6018	23.6977	12.1268	6.3504	14.687	7.133	15.3314	25.5943	32.9578	21.5397	29.8986	19.1609	56.2196	13.5871	27.5579	10.8947	23.0059	23.0213	20.26	33.9009	26.2356	35.3531	21.7056	18.2754	11.7393	16.889	15.7711	25.4595	20.2233	19.5904	15.305	20.2622	14.1376	22.1554	18.4756	29.7929	26.7223	30.1211	25.782	17.7796	12.0178	29.4454	19.2214	13.6821	29.867
GEMIN2	0.9714	0.9443	1.1269	2.2176	0.979	2.2324	1.2994	0.6052	1.5852	0.5661	1.559	3.2908	2.9276	2.7631	3.6085	1.7185	3.6236	0.9794	3.5629	2.6256	2.1316	3.4359	3.1302	6.7387	3.8191	2.6967	2.9875	1.9323	2.1852	2.3987	2.0255	6.4907	2.9313	2.0861	1.9142	3.2641	1.8082	4.145	2.4821	4.7966	3.5336	3.3074	2.4637	1.0451	1.505	2.9511	2.6447	3.0685	2.5687
TBL1Y	0.4892	0	0.0064	0.0582	1.0216	0	0.3556	0.3689	0.0076	1.0512	0.1257	0.0395	0	0	0.0564	0	0.0108	0.06	0.0046	0	0	0.0155	0.0141	0.1236	0	0.0341	0	0.0285	0.9475	0.0055	0.037	0	0	0.0812	0.0433	0	0.0039	0	0.0204	0	0.0237	10.9861	0.0104	0.0237	0.6571	0.0133	0.194	0	0
WDR76	0.9457	0.6684	1.1019	3.5358	0.9598	3.7259	2.4635	0.5996	1.7033	0.4687	1.4162	3.8446	6.0888	1.9473	2.6001	5.1968	3.8411	2.0215	4.6751	1.5469	2.104	2.8328	4.5616	7.7197	5.3161	2.2559	3.0055	1.7623	2.4234	2.9469	2.1081	4.5661	2.7184	3.6486	2.4268	1.8774	1.8207	3.9083	2.8074	3.7958	5.1516	6.6355	6.5437	2.1904	2.047	4.9228	1.2994	1.3785	3.734
TBX15	0.0845	0.0693	0.2088	0.3988	0.0081	0.0363	0.06	0.0332	0.0827	0.0364	0.4912	0.3291	0.1933	1.0821	0.2454	0.0674	0.4912	0.0339	0.1847	0.5045	1.4844	0.1877	0.071	0.4529	0.0356	0.4144	0.1608	0.1117	0.2799	0.2813	0.1034	1.154	0.1917	0.0674	0.11	0.1038	0.7269	0.1026	0.0781	0.2371	1.0246	0.5587	0.2983	0.3831	0.1694	0.8696	1.117	0.1153	0.0848
CLSPN	0.1186	0.2714	0.3922	2.0169	0.2906	1.8089	2.8613	0.1933	0.7324	0.1415	0.2278	3.1816	4.4349	2.1421	7.6778	3.7688	6.8849	1.8053	2.2461	1.5192	1.3301	2.1057	2.6056	4.3796	5.2323	2.7242	4.653	1.4756	3.5572	2.6681	1.8252	3.3856	1.5525	2.886	2.5816	4.5708	1.663	4.1279	2.0157	5.1277	4.5563	5.0647	2.8171	5.3674	1.1394	3.8077	2.1941	2.2282	3.4901
RFFL	1.5851	2.0066	1.136	3.8445	5.2076	4.4653	1.7308	1.1966	2.6046	0.9516	1.4069	1.3296	3.0471	3.08	1.0245	4.7306	4.6444	7.0647	2.3655	5.7761	1.3927	6.3007	3.9916	2.109	5.3854	1.9575	4.0211	2.9946	3.7324	3.8832	3.3414	1.407	2.8274	17.3904	2.4278	2.252	6.4325	2.9713	4.4353	5.2553	4.1589	3.914	8.532	2.9182	6.2463	4.9107	1.61	2.621	6.1324
MFSD11	2.7486	4.2158	3.0645	3.8005	3.68	2.3768	3.385	2.6396	3.5811	2.8294	2.2972	3.0225	2.3189	4.7267	3.423	3.4005	4.9619	3.1837	3.5141	4.6489	3.484	7.7764	3.1893	3.7288	6.8086	4.6455	6.4124	5.4024	4.206	4.5615	3.3266	4.1093	4.9596	6.7246	2.2015	5.4542	6.3889	2.865	3.9819	7.2079	5.434	3.8714	8.8146	2.7207	4.4441	5.2284	4.1551	3.42	3.1854
TGFB2	0.9642	1.0187	0.6079	0.3734	0.2289	0.269	0.5634	0.1839	0.1814	0.2168	1.5129	3.9463	0.3341	1.0443	6.465	0.8535	0.3901	0.3352	2.0476	1.0346	0.4154	0.8424	0.4972	0.6671	2.7269	5.7471	2.3335	2.5902	0.6053	12.1973	0.925	0.4449	6.1163	0.9265	0.6185	2.6346	0.6159	0.2708	0.759	0.1801	0.7408	0.9946	0.9266	0.6076	0.3369	3.0662	1.8366	0.309	0.7376
GPATCH2	1.4877	1.8149	1.4588	1.9095	0.7771	1.8198	1.4783	1.3142	1.9277	1.2178	1.7453	1.9207	2.214	2.3676	4.3069	2.383	2.7587	2.2389	2.8203	5.0115	2.2699	2.2013	1.6706	3.5215	1.6814	3.4232	3.3388	2.2639	2.9712	2.6603	4.5519	2.4482	2.8642	2.2935	1.666	2.6952	3.6852	2.1894	3.0213	2.3787	3.95	4.8862	2.2909	3.0834	2.3643	2.398	2.4803	1.6021	3.5063
NUP50	5.7686	10.0721	6.6229	9.6919	6.7461	15.3443	14.272	6.3358	12.3264	5.8249	6.4441	10.5302	14.797	8.437	17.1305	14.3576	11.9637	12.6715	15.4665	9.9582	16.0853	11.0114	11.9768	14.9482	15.1585	9.1234	10.4307	9.9292	9.6002	11.7213	17.138	12.918	15.8099	7.9889	12.1719	11.8225	5.5215	10.3683	9.5952	16.3809	15.245	10.3429	11.1949	14.1777	15.3435	12.381	9.0436	8.4771	12.9778
CDC45	0.0554	0.1962	0.4117	1.0151	0.9299	2.8203	3.7327	0.2421	1.7491	0.1215	0.2631	10.8779	9.1779	3.1198	12.115	8.8398	9.6371	3.6304	6.3521	1.1077	3.3161	4.7143	16.9363	12.5045	12.4553	5.59	5.5261	3.8536	6.1991	3.0606	3.1511	6.2091	3.2647	2.6914	4.6098	5.8378	2.3286	6.2578	6.9476	9.0466	11.8678	10.9686	3.8884	8.6077	1.1381	6.7249	3.6592	2.6919	6.4048
COMT	5.526	8.0819	7.411	4.2827	12.9861	13.9095	6.8406	7.2393	13.723	6.1115	5.8315	15.6215	9.3603	10.6034	12.1872	10.1982	9.4888	10.5437	10.7512	4.1547	5.9404	10.228	19.947	19.0504	15.3667	8.9519	12.9551	11.156	15.5322	4.2918	6.4106	18.683	6.5772	7.3103	16.4515	14.2187	8.9237	9.7187	12.7269	10.1197	8.8889	6.7067	4.375	15.9385	7.0724	11.6169	15.0989	11.4928	3.1284
VNN3	0.0183	0.1001	0.0363	0.4573	0.0437	0.0305	0.0072	0.0171	0.0166	0.0414	0.036	0.1111	0.3881	0.0368	0.1698	0.0111	0.3288	0.0437	0.291	0.155	0.3924	0.2801	0.0061	0.4349	0.007	0.0056	0.6022	0.0972	0.2044	0.3441	0.0686	0.0393	1.0991	0.2346	3.7641	0.05	0.1164	0.037	0.0416	0.0298	0.4475	0.0168	0.3242	0.2168	4.6033	0.1352	0.0089	0.5862	0.1313
LRRFIP2	5.245	5.0854	5.3824	4.9356	10.5123	4.6682	5.5793	4.4428	6.6504	3.1552	5.2098	2.9182	5.7267	6.7457	3.2677	4.2655	4.6427	9.6257	2.4977	3.1692	4.8126	7.5707	2.9037	3.5514	5.9477	3.4093	5.4244	4.0604	3.3205	4.7194	3.7259	5.0275	4.8685	5.2873	5.9096	7.5606	7.6637	5.6072	4.4994	3.9293	6.0929	3.5734	6.403	2.6505	4.8172	5.8519	6.0789	5.2988	4.2891
CDC6	0.0863	0.3168	0.7051	2.0658	0.7161	3.8967	3.3562	0.225	1.7698	0.2896	0.3474	9.0146	9.7484	4.8029	12.357	44.9986	12.0048	5.7152	6.8877	2.4648	3.6089	4.7699	12.1359	12.381	15.7411	5.3426	10.6724	6.5832	4.8107	4.8047	5.9796	6.2281	4.3575	4.4671	4.2831	6.7995	3.0587	7.0498	15.095	7.4502	11.5129	10.7805	6.1634	27.3738	4.1901	10.1831	2.9427	6.2119	11.3192
UPRT	3.3415	6.0442	4.3657	3.7061	2.4611	2.9526	3.5724	5.8636	1.7744	5.3342	2.0257	1.875	1.9101	1.9788	0.6742	2.0925	0.835	2.8823	2.6694	0.8942	1.0598	2.4131	1.3568	3.0789	2.0796	1.488	2.5102	2.3079	1.7118	2.3343	2.8367	1.2559	2.755	2.9955	1.2363	1.8437	3.9549	2.0427	3.4581	2.4802	1.2318	1.2473	2.6435	2.626	1.6708	1.8684	0.8357	1.9746	2.1195
CDC23	4.0017	4.274	4.9879	6.3357	4.5944	5.214	5.8699	3.3115	6.0441	3.0478	5.3905	10.1646	12.3418	8.4972	6.8249	6.3632	12.0184	6.0204	6.2603	4.7728	8.5657	10.0634	6.3886	13.9902	10.6185	7.2176	14.31	5.6518	3.1252	6.531	7.2717	12.4334	5.5547	9.8007	8.2247	10.953	5.9607	6.9927	7.722	7.8476	13.8262	6.8025	9.0889	4.9882	9.8039	14.9571	11.1125	3.9326	6.8183
AAAS	4.3308	5.5412	5.5458	7.3186	4.8721	3.8839	5.3049	4.5455	4.7454	5.0146	4.5923	11.1112	9.3958	6.3117	11.4189	9.9444	11.1802	4.5898	10.8532	4.1502	5.6659	9.0278	8.5181	11.113	10.8724	5.7142	12.0081	6.101	11.4415	5.9701	10.2085	4.5528	5.3776	10.3113	9.3526	7.571	4.1583	9.8837	10.7308	7.3539	5.8306	18.4414	6.5931	4.3194	4.3633	8.7537	4.4943	4.8105	8.1201
MSH2	0.7325	0.9364	1.4087	1.6817	0.7844	3.2342	1.6592	0.6267	0.9676	0.6798	0.8654	2.7973	4.3953	1.7087	4.4476	2.2678	5.138	1.4468	4.0275	2.2838	1.5558	2.9966	2.3198	2.618	6.7748	2.0318	5.5233	1.7359	1.5108	2.9785	1.8386	2.7135	2.4679	3.5996	1.2443	2.3838	2.8289	2.3998	2.4839	3.4711	4.0016	7.4511	2.1525	2.7348	0.9994	2.9555	2.774	2.7171	3.3625
MAP3K1	2.455	5.3283	4.2283	5.4695	8.5156	6.8489	4.4538	3.3452	4.7668	2.8956	2.008	7.5445	5.7706	11.1536	11.9721	4.3102	1.3453	5.3721	5.5281	3.8278	1.971	7.4721	5.4803	10.753	10.6307	6.463	9.4187	5.7548	1.4334	16.5696	3.4674	12.5006	8.6303	5.1046	3.1472	10.0368	4.7204	7.0393	6.0449	3.0696	7.9089	3.131	5.0797	4.1232	9.9035	5.7718	9.3847	3.8312	4.7459
EPB41L4B	7.3896	16.3186	12.1642	8.3009	0.4471	12.1904	12.3091	14.2001	8.8854	19.3228	0.2394	0.7052	9.4438	1.8056	2.4615	7.7887	4.9015	1.6202	1.3794	20.3041	9.0152	18.1237	9.9987	0.901	11.7809	3.5772	4.1155	4.7109	2.6605	3.4522	5.9227	2.9726	8.1901	12.4435	3.0517	6.7076	17.681	4.4743	10.5833	4.2794	3.1346	2.3167	10.409	7.1421	3.4169	3.4564	1.2776	6.907	4.6528
TMEM38B	2.9797	3.3536	3.2876	2.3089	1.087	2.2591	2.3335	2.6552	1.982	2.5958	3.4214	1.8065	5.8782	3.3686	4.7573	6.3152	2.2517	3.7148	6.0316	5.7987	10.2139	7.6067	1.2435	3.1916	10.302	6.2525	10.0787	4.92	4.3854	2.367	2.7623	9.1095	2.8159	8.1628	1.3204	5.2563	7.7172	3.4563	7.6303	7.6489	4.2968	3.8835	4.7952	4.0622	1.8421	10.1071	2.5647	3.781	5.6272
PSMD5	8.9029	8.1364	8.1774	10.1847	5.9406	17.6397	11.9191	5.8913	12.2308	7.3938	10.2466	10.2834	18.3871	8.1212	14.5756	18.0528	13.3083	11.6985	10.2088	16.8477	15.7171	15.5277	16.0812	14.768	19.3662	16.263	11.8177	15.8423	10.1492	9.1997	12.6227	12.3088	14.4576	12.7962	16.7749	20.5202	12.1263	11.0347	12.0264	11.6616	11.9115	11.4638	16.501	16.5357	11.1841	19.2249	9.9543	11.1839	15.8951
NUP188	9.1844	7.2747	7.9238	9.0757	15.8159	16.6679	11.7236	4.6961	20.5325	4.9366	11.5651	11.6257	32.0662	20.7305	32.0742	30.5023	15.4364	18.4457	25.9244	17.1073	15.6135	20.9479	23.5042	17.2555	27.8714	34.2352	15.3527	20.3445	19.9959	14.0813	17.762	24.5054	14.3568	20.5293	18.3781	19.1996	11.8525	16.3094	18.507	16.3363	43.6081	26.0377	25.3719	24.3524	9.6345	29.264	9.4063	10.9354	26.2085
CRAT	16.1952	23.3188	19.2414	6.8505	46.9013	19.1988	20.4853	22.8133	16.2096	16.7856	19.3727	9.1033	16.4297	6.5097	6.5936	16.4054	5.7925	5.234	2.0656	63.2973	25.0563	34.958	23.5499	3.787	12.3318	3.9136	9.9701	5.3083	21.6923	10.6576	12.1238	1.9153	6.6561	12.0271	13.0075	18.3224	15.648	4.5772	24.5203	9.4148	2.7708	1.1596	18.6787	12.2727	10.8389	9.8162	13.1747	4.8733	9.0877
TBC1D2	2.4734	4.1801	3.1468	4.7829	17.4637	7.2018	3.4103	3.1213	46.882	3.4585	3.6021	10.6308	10.0918	27.7125	5.1159	5.2688	7.1655	9.7998	10.0279	24.4345	6.9624	18.4571	10.5394	2.6784	13.8457	45.6337	6.8966	17.2776	42.6797	7.2861	2.5683	27.0136	9.8789	19.2099	33.8934	16.5963	20.8422	3.1807	6.1544	3.2615	64.4736	4.7279	12.9643	7.4752	19.727	55.2627	17.0105	4.7467	6.609
CWF19L1	2.9783	3.8931	2.6803	4.786	3.4438	3.629	2.8058	1.5922	3.8661	2.7642	3.3522	6.2371	5.8263	3.2959	4.8704	5.1232	5.1558	2.8501	5.5127	6.0345	5.555	5.16	10.627	6.3774	7.0012	4.1017	3.4815	4.3322	2.6423	5.4583	2.5193	5.2407	3.761	4.7876	4.7321	3.0071	4.5019	5.0842	4.9499	4.753	4.7996	8.4083	5.1031	4.3476	1.928	4.9118	3.572	4.5553	6.3983
CYP26A1	0.0186	0	0	0.0115	0.0059	0	0	0.0278	1.3735	0	0.0035	0.0078	0.0048	0.2006	0.005	0.0045	2.5696	0.0319	0.1887	0.0079	0.0043	0.0779	0.0083	0.0821	0.0047	0.0566	0.0274	0.021	1.021	0.0631	0	0.1941	0.033	0.0764	0	0.0078	0.0103	0.0133	0.006	0.005	1.2916	0.1422	0	0.0042	0.0366	0.1333	0.0045	0.3641	0
TDRD1	0.2094	0.3403	0.3579	0.3651	0.0167	0.0799	0.537	0.1293	0.281	0.4174	0.0726	0.0285	0.0217	0.0342	0.645	0.0051	0.1264	0.006	0.0093	0.0133	0.0411	0.0802	0.1056	1.5821	0.0027	0.0234	0.0556	0.7175	0.0184	0.093	0.0231	0.0078	0.0885	0.1925	0.0043	3.9503	0.0869	0.0324	0.0204	0	0.0266	0.0834	0	0.0378	0.1538	0.0066	0.0153	0.0073	0.0075
SORBS1	171.7142	16.8432	12.6548	3.4305	11.7396	6.845	15.7138	8.2188	23.3154	8.5674	138.1426	2.2286	2.4685	8.1885	0.5691	2.7818	1.973	3.6228	4.6148	1.9107	5.9484	10.4893	2.0219	1.2594	1.2597	3.7559	4.2917	16.4819	1.0814	25.4549	1.4023	3.0505	12.2436	3.533	0.4113	1.5516	2.7332	3.9216	10.0046	3.4183	0.5656	2.892	1.167	3.5009	0.4196	0.7982	1.0379	2.1081	2.1744
CRTAC1	0.7435	0.2044	0.8035	0.1769	7.8731	0.0591	0.1467	0.2319	0.0843	0.1273	0.8152	0.1557	0.016	3.4826	0.1875	0.1086	0.0437	0.1686	0.1677	0.0033	0.1322	0.218	0.0139	0.4224	0.0277	4.9056	0.1143	0.6026	0.0506	0.3561	0.0034	0.639	0.0758	0.0562	0.0128	0.0358	0.3486	0.0258	0.3068	0	0.035	0.019	0.0154	0.0245	0.0441	0.0098	0.9092	0.0542	0.0852
BAMBI	0.4288	1.1509	2.7401	2.771	0.6637	3.8958	1.0658	0.7994	1.4835	0.2855	0.506	4.0799	7.2341	3.2641	0.4983	11.5729	30.1639	2.8244	11.3614	53.3132	21.3155	3.7169	40.4497	1.8016	35.3726	2.8172	8.7874	4.7949	5.1228	1.8483	12.9173	0.9461	3.9385	5.2471	1.5739	3.3095	8.3445	17.4552	10.8255	1.9747	5.3766	19.1477	1.881	8.1693	4.5618	7.5043	2.7007	2.8739	15.8032
IL11	0.0411	0.0794	0.0627	0.1839	0.1178	0.0637	0.2838	0.0615	0.149	0.1014	0.0308	2.1911	5.6612	1.7759	16.8554	0.7405	2.5486	1.7459	2.0792	0.5702	0.3413	0.6039	0.8379	1.0603	1.8713	0.6137	0.6916	1.2828	5.2424	0.1342	0.3763	1.3349	0.5944	6.0802	2.6417	1.6888	0.5876	0.2398	3.496	0.0892	0.6799	2.4105	0.3769	1.0435	0.8017	1.3021	0.9359	0.698	0.8749
WAC	11.8138	11.3514	10.7099	13.8824	9.1818	13.0977	10.3901	9.4677	10.1242	9.6114	13.365	8.2363	14.1261	12.9446	17.6283	11.8182	20.5963	13.8462	13.7446	16.0894	16.287	14.2151	17.7029	11.8258	23.438	6.3046	12.9724	12.0982	8.8222	15.3132	13.1397	15.1769	15.6908	10.2699	10.0952	12.8392	12.5995	11.1653	14.0737	12.9055	8.5598	17.4795	13.2878	13.9249	20.2863	16.0827	13.1091	11.947	15.9918
NUBP2	3.9861	4.2888	4.6067	4.9333	6.0903	6.8865	4.5116	3.9852	5.5832	4.3664	3.8192	9.4146	6.4889	5.9779	7.1912	7.9283	6.7983	3.2707	9.5547	6.9935	2.2092	5.8214	9.9137	8.4417	4.9654	4.4318	8.2755	4.1389	11.0416	5.8732	21.0059	6.8338	5.0543	4.9519	7.9204	5.0925	3.6491	6.1036	5.4537	5.0114	12.4952	12.4324	5.7347	5.2946	4.5545	8.0918	8.0307	5.7847	5.4175
SMIM24	13.637	67.1808	48.1815	83.9768	0.071	16.57	83.458	40.3807	0.9028	19.2738	0.174	0.9419	23.1937	0.2987	0.1599	74.6501	0.2576	24.3121	0.3037	57.6221	52.3839	35.321	3.155	0.3287	0.7034	0.0981	80.6689	2.8155	0.2612	29.2088	92.4784	0.2289	6.697	21.9797	0.023	0.1015	57.1471	16.5032	144.2151	169.2211	0.1786	1.6957	31.3121	8.9058	0.1303	0.0706	0.1629	54.6498	64.4737
HIVEP1	2.6753	3.4551	2.0876	4.8674	5.6348	5.7155	3.2295	1.4508	4.2942	1.4038	5.3491	10.0878	3.5081	6.3191	7.1271	4.0416	4.0408	4.9301	5.2661	2.6427	4.1707	3.1084	3.1648	7.8678	3.8182	7.1052	4.253	4.7175	2.6368	6.9406	3.6094	3.8813	9.4575	2.9047	2.3998	5.537	3.5122	3.8095	4.5816	1.9367	9.3191	10.5738	4.6303	3.5977	5.6872	19.8582	6.393	1.9122	7.3453
TREM2	0.134	1.0189	2.3772	3.0089	0.1761	0.1318	0.1586	0.5644	2.424	0.3512	0.6307	2.1056	3.7181	1.5025	6.1922	5.6153	6.2846	7.0044	0.7328	1.3732	0.3593	3.649	3.6929	7.2609	5.7335	7.6473	4.2877	3.251	4.7575	7.0109	0.3326	8.3494	4.719	2.7357	6.845	4.9754	1.2332	0.5386	1.3217	0.2862	1.3502	0.7388	1.694	0.5784	2.0708	2.3353	7.1852	14.6773	2.9091
FKBP5	75.4975	22.9757	37.2804	7.8333	5.4075	0.568	24.0338	32.8627	35.5252	24.321	96.5611	9.2373	5.5746	9.24	16.3771	1.7819	27.8412	9.2887	2.3964	20.4825	4.9468	3.6534	2.3003	50.3642	4.6741	9.1382	3.4775	6.1286	1.8787	20.109	1.9567	6.4353	4.0946	2.5467	23.5565	7.0873	15.0909	5.01	3.4732	3.1037	4.2157	4.3279	6.0843	3.5419	4.7574	11.9436	13.6797	5.8965	5.9338
SRPK1	2.4095	3.5753	2.4844	10.6235	8.7976	10.4875	6.1675	2.7429	7.9087	2.4099	2.4953	7.4971	14.4757	7.0264	16.3132	8.5378	10.8725	12.0154	6.8833	7.9273	14.0683	9.6203	15.2468	13.8873	11.2495	12.6251	7.4455	15.5271	3.5578	9.8993	15.3815	2.9504	9.91	14.2408	8.7988	7.6398	22.4557	13.6281	8.7092	17.2341	10.0905	12.9458	10.5596	8.5722	7.9143	18.4839	6.1189	12.8259	16.8946
PGC	34180.9432	52242.4139	47841.5022	584.7331	0.1212	2797.4019	6716.4187	56887.2027	0.0493	106681.3255	0.8246	0.1708	2.5729	0.1639	0.4094	2539.2413	0.0628	0.0571	0	0.1612	22.4653	0.0336	146.5427	0.4507	5.3178	0.9938	4.5408	131.0218	14.0978	183.2641	963.0922	7.9695	123.3181	7.2058	0	0	32.0933	61.1058	1419.4106	0.0958	0.0077	3.6956	0.3907	3.8945	0.0238	0.3272	0.053	0.3331	17.1869
TMEM14A	8.0764	13.2646	10.1817	16.6053	12.7372	19.0073	14.811	13.2612	96.3095	7.0282	8.9617	18.3191	12.247	18.2054	6.5481	20.9601	50.5157	15.9514	17.5589	21.6143	97.524	16.1492	28.5754	21.4114	31.2735	18.0373	32.9517	21.2153	22.6292	13.2559	7.6303	54.6898	15.3431	12.3704	9.6009	26.2831	33.069	40.0849	15.4799	39.2629	63.8406	26.1521	11.6513	35.7374	8.9485	76.2684	20.7293	27.5795	15.468
HSP90AB1	233.4873	204.1405	233.4617	454.5061	211.9769	387.0043	312.5452	176.0808	380.6112	264.4836	258.2978	605.4211	550.6915	367.8138	888.4957	2999.2755	481.1872	594.9399	465.41	1166.7906	546.342	321.3409	665.2594	831.8745	853.4271	745.7165	740.3169	372.9324	327.9565	505.3799	554.5866	389.2153	330.5997	505.6968	444.2042	577.8372	2139.0112	713.4021	473.8363	849.6397	705.0252	979.2421	1483.3678	518.0788	410.6632	723.3797	607.8973	653.0653	998.8454
CDC5L	7.9594	7.0488	5.6885	9.3666	5.437	9.8029	8.0082	5.047	6.1907	5.255	9.3496	11.1883	11.5894	7.986	12.634	54.048	14.3571	12.7642	13.4837	18.6981	11.1617	7.3974	13.6521	14.6406	13.4225	13.0663	10.4851	15.7776	2.9514	9.0552	13.4936	4.8523	10.7399	9.9367	8.7166	10.1176	23.7352	11.8075	9.5476	12.9909	11.2959	16.6495	36.8833	12.0234	10.2855	17.2681	8.6787	13.1661	25.5987
ITPR3	10.3018	27.4299	18.4017	56.7973	13.6061	95.1699	51.5215	16.6622	48.1752	10.2917	8.7035	31.5665	60.7763	25.096	64.0881	49.3561	25.9735	50.3265	29.198	36.3364	112.915	27.8876	100.977	31.3893	24.8103	76.9267	14.9799	87.5764	13.7313	49.2625	98.0539	37.5515	43.5029	48.0588	47.5345	42.8562	136.9627	56.5396	32.5806	66.6573	62.5052	33.2825	63.0222	39.4654	31.2329	39.573	65.5929	36.5184	78.9696
ZNF184	1.3396	1.6904	1.6353	3.166	1.5046	2.7364	2.0932	1.4715	1.9369	1.7605	1.7498	3.3529	2.7039	2.4223	2.1007	1.3513	3.9061	1.9014	3.3878	1.4524	1.2888	2.9776	1.8244	6.2042	3.6747	3.1979	4.3398	2.3802	1.1154	3.5549	2.5158	3.5931	3.7181	4.1024	2.0693	2.5527	2.5529	3.0391	2.6898	4.4461	2.9161	7.9307	2.4858	1.8737	1.6304	4.65	2.1724	2.8826	3.4236
DSP	22.0478	40.5314	38.1738	77.661	708.2968	63.4306	63.5841	38.1076	762.1099	30.2179	1.5849	505.4381	113.9944	649.545	161.2312	48.1824	163.3985	351.371	142.6539	28.8748	50.0071	52.8666	67.5557	134.0131	103.6163	167.9179	41.7572	49.7432	117.4384	47.9749	43.9305	333.1019	55.8666	113.4234	633.046	795.9517	31.3662	67.4237	35.9777	20.4099	385.6395	57.7083	85.5382	60.97	1288.0668	236.0116	453.3933	61.3597	88.9876
HNRNPH3	14.2229	12.4362	11.5147	16.6357	6.5013	14.8328	14.3488	8.1475	7.6514	8.3603	15.8748	15.7851	20.6442	13.7663	23.7979	14.7777	25.1002	13.3303	24.6944	18.4037	20.4064	15.9658	15.7406	19.2329	17.9907	13.3565	25.017	17.3419	17.9843	20.2226	13.2875	15.664	19.1066	22.2737	10.4783	14.8865	12.3336	11.8515	16.8462	17.3452	17.0917	39.6853	17.2108	13.9635	20.1385	7.1388	9.7564	18.4923	18.6264
IL12RB1	0.1881	0.615	0.1839	3.4553	0.5187	0.156	0.1214	0.2496	0.0977	0.3795	0.3315	0.7227	1.7052	0.4382	0.8901	0.4373	0.303	3.1047	0.2012	0.9426	1.1152	0.8583	0.3907	2.4863	0.62	0.7295	1.344	0.9021	0.2061	2.6066	0.3565	0.304	1.5295	0.5895	0.0928	0.1132	0.8234	0.3848	1.1492	0.1009	0.359	0.2475	1.7673	0.5933	0.1658	0.1652	0.2187	0.979	1.4725
ACOT7	4.5387	2.8538	2.9125	10.224	6.6903	7.034	5.0308	2.3014	19.0273	1.8935	5.9813	11.8016	25.1355	11.3132	11.3783	16.1874	27.0905	20.3018	13.2026	14.2477	4.2649	23.1002	13.3536	17.5935	27.5782	20.0633	12.2585	31.1494	39.0854	7.2046	31.2893	20.14	7.1089	12.3779	48.0068	41.2013	5.5754	15.9958	28.7404	9.3093	18.8706	20.2016	16.7723	17.845	20.7183	8.5314	16.4556	32.3305	15.4047
CDC7	0.7951	0.6938	0.9239	1.5856	0.5113	1.1705	2.1476	0.4865	1.9685	0.3205	1.8101	4.7055	4.426	3.2268	4.0847	2.7587	6.0936	1.0159	3.7529	1.885	2.1443	3.6138	2.1615	5.4608	2.8396	3.0008	6.0803	2.1754	1.9965	3.3674	2.1858	2.1578	3.239	5.1161	2.5724	3.8181	2.1525	4.457	2.1446	5.8558	5.2019	9.3523	2.7817	3.0816	0.5128	5.0607	2.3872	2.9021	4.1037
SCD	7.4494	5.9258	12.0934	42.8261	53.2728	128.4314	14.0822	14.0965	53.303	5.77	5.1587	30.7448	118.2277	70.4718	60.7307	38.2646	46.7888	39.8952	102.9358	66.7062	14.242	120.7143	24.5655	67.9777	59.7633	94.027	68.9999	65.2035	95.3987	36.6136	44.0086	164.2	62.7435	12.0648	7.0497	130.5264	13.4127	104.5218	53.9861	25.6767	190.2919	81.0055	11.2	57.8777	63.7756	131.024	195.1618	14.8176	35.3912
TMED1	1.3826	2.0774	1.3817	2.0733	1.0419	3.5385	1.8438	1.5418	1.7478	1.7648	1.138	3.2492	3.3473	1.4897	4.4476	3.3625	1.4401	1.1934	3.5555	1.6025	2.7421	2.1858	1.2106	4.5215	3.0484	2.0414	2.6645	2.0877	2.0316	2.335	3.254	3.0589	4.7965	3.4627	1.7447	1.9033	2.161	2.9772	2.0295	1.4181	2.7094	3.3727	2.4904	1.6942	1.4405	2.7701	2.113	0.6955	2.1729
ABLIM1	30.3653	43.4104	25.1537	23.5089	121.2929	94.735	49.1455	25.7373	107.1785	21.1283	38.2582	11.5429	42.2203	72.6977	15.7219	61.5687	15.3102	46.5441	12.3829	31.1953	77.5186	21.9621	52.3667	5.527	19.5471	3.487	17.6954	35.2897	11.4396	30.4753	9.941	5.696	66.4072	30.7564	55.022	14.555	37.4738	20.9355	17.2261	22.4038	28.4994	4.448	43.7158	64.7035	26.4456	25.9559	12.1733	12.3843	42.6082
RAB18	11.2478	10.8138	10.1194	9.538	12.1408	9.2336	13.1592	10.2822	26.407	8.8039	13.8527	10.0059	12.4973	17.6167	14.2051	10.0442	18.4641	15.6258	12.4462	18.8978	12.8114	12.5165	10.5818	10.4067	27.4523	9.3858	9.8648	12.8369	23.6028	10.9745	14.1289	33.5074	12.2939	10.9953	21.4447	25.0812	11.6029	6.5873	10.6025	10.7225	11.7899	10.8899	14.3491	14.7856	31.2418	14.6499	27.4421	13.0111	11.6766
NRP1	7.7931	5.143	2.6819	1.9177	1.3128	1.1526	2.883	2.0794	1.0133	1.3565	18.0253	3.5279	3.2283	5.438	7.4742	7.8823	26.8313	3.8563	3.9219	3.9122	2.0524	5.3409	2.9885	2.7619	49.5272	9.251	7.7929	11.0718	2.3206	7.8594	6.5419	10.1067	8.5103	2.8957	1.9437	5.0506	6.1304	1.2932	6.7579	3.0908	2.958	1.9002	4.1846	4.5304	1.3682	4.2591	5.8723	2.1074	3.7769
MYO9B	9.8578	10.4216	6.4808	10.3031	7.8879	10.2975	10.1026	4.8478	16.2976	4.5337	13.0419	21.0215	15.4788	8.8584	8.5645	14.4581	17.6917	21.1643	17.0417	10.1849	13.007	26.9777	9.0271	16.8591	21.8267	22.95	11.9915	23.41	12.686	24.501	10.8853	12.2975	21.9219	18.4596	18.9402	17.9527	23.5687	15.5753	11.915	7.3923	10.6878	13.9084	19.7472	15.2284	10.0464	11.9001	13.4655	9.9259	17.6223
PSMD8	18.4854	20.2539	18.1676	26.1506	38.8925	36.9518	21.0119	17.708	45.2996	18.3861	22.4741	32.6763	42.8435	47.0957	30.1095	43.9514	46.8747	69.0325	39.8582	21.6352	43.308	36.3073	45.9791	53.028	47.5251	26.7456	44.7554	34.9838	57.0657	29.8684	40.8411	38.3078	34.9557	57.3625	60.1359	45.8132	23.1408	57.3674	42.2997	73.96	36.8637	39.9519	43.3248	39.0063	50.3361	43.8162	34.0289	25.7934	34.9873
FBXL19	2.3981	2.9632	2.979	6.0952	6.7298	7.685	3.8959	1.7192	10.0584	1.2739	3.1887	14.1372	7.1425	6.6129	6.4908	10.7128	6.3929	7.0728	8.2938	7.2959	7.7829	6.0397	10.7549	11.1438	4.155	4.3571	10.8494	6.2427	7.95	5.0945	11.3238	4.2864	4.7368	6.8279	10.3287	8.5141	5.0107	9.245	5.5603	11.106	12.3156	13.1685	14.3345	6.8569	5.5808	7.8651	12.4695	2.9946	8.5094
HSD3B7	2.3795	3.2717	2.2122	8.0552	1.1192	6.1926	2.7204	1.8781	3.8791	1.4534	4.9137	9.5235	27.1214	2.4653	6.3142	9.5888	3.7398	8.8315	2.0457	12.8925	6.9328	2.8055	5.2929	7.4857	6.7783	1.998	8.6317	7.4532	4.2731	4.8383	7.552	4.2204	8.6844	2.3312	3.572	4.2551	5.6962	13.0999	8.1227	15.3932	9.6875	1.3199	13.5789	6.6736	2.7126	1.4377	6.3196	6.826	5.4397
SETD1A	8.9214	7.646	7.8329	10.3255	6.2742	13.2776	8.1263	5.2763	10.1976	5.4984	10.8398	17.4859	10.0778	10.8465	17.9782	13.1084	13.4876	10.1406	18.1975	14.0421	17.7668	9.7707	15.6042	21.9598	9.486	8.7324	17.1431	13.4158	9.6913	11.8765	16.1597	10.2097	10.6113	6.5482	8.6302	13.0536	9.6223	18.9585	12.4105	16.2421	18.4468	19.6321	17.8602	15.4814	8.9534	14.0839	14.9159	9.7532	11.5395
BCL7C	4.5467	3.0495	3.5788	4.0415	2.8399	4.1054	3.3554	3.1452	5.7095	2.5461	4.0624	6.4145	3.9395	3.8371	4.0495	4.1279	6.4684	4.4695	6.1046	5.0554	2.8237	3.0088	5.4292	7.6465	4.1515	3.3121	5.7685	5.4247	11.3389	3.0136	5.4109	7.7346	3.3133	3.186	3.2753	6.1144	1.9926	8.4798	5.1117	8.9474	8.7383	7.9406	4.9305	3.2443	3.7281	4.3882	7.0099	5.2865	2.3335
EFNA2	0.0832	0.0219	0.0554	4.8204	0.1229	1.8245	0.0358	0.9264	0.107	0.0373	0.0255	0.1284	12.3267	0.1426	0.1466	1.3891	0.0991	0.1734	0.0351	9.0887	4.5609	4.4854	0.1272	0.4016	0.935	0.6457	3.1902	0.4519	0.1653	0.8185	5.6993	0.4365	1.0709	6.8051	0	0.0907	8.5948	5.5903	7.8131	18.1645	0.077	0.0904	7.9843	4.9647	0.1941	0.2445	0.1548	2.1624	9.7909
CIRBP	27.1237	24.6933	30.0801	10.3639	11.2241	23.6888	17.9949	22.9655	21.3231	35.8918	22.3099	22.2907	16.3679	14.0274	7.4882	14.3957	15.6862	5.6757	26.5804	7.4977	13.9967	18.6444	11.8756	8.8321	12.8631	9.0978	13.6435	14.771	11.6134	17.2931	18.0037	4.8475	12.3986	15.7389	10.5432	11.8539	7.9001	9.1271	15.6814	15.4647	14.0644	18.7366	10.2273	8.7685	11.3872	11.7035	12.7678	9.6746	13.8143
CBARP	0.7152	0.4668	0.6365	0.1221	2.3021	0.0543	0.506	0.166	3.2602	0.202	0.5815	2.6316	0.1085	1.1865	3.3601	0.8436	1.1634	1.0207	3.5828	0.226	0.5502	0.5062	2.2235	3.2206	1.4748	2.7469	1.288	0.5748	3.9699	0.6952	0.6108	0.5639	0.4427	3.7554	1.915	1.8266	0.1747	0.6451	0.253	0.2243	1.9457	2.6543	0.1367	0.1948	3.3576	0.9899	3.9881	0.6422	0.4788
IGFALS	7.7717	15.1203	11.1334	0.8594	0.0451	1.4069	6.3681	18.9841	0.0428	15.8969	0.1061	0.0544	1.8557	0.0474	0.2222	0.1313	0.0788	0.0451	0.0782	0.2299	0.1905	0.2098	0.0899	0.4697	0.0543	0.0384	0.6548	0.4537	0.0533	0.3637	24.2847	0.1366	2.3943	0.2169	0.0195	0.0645	0.2612	0.0281	0.6589	0.1984	0.3604	0.094	0.1696	0.3195	0.1603	0.304	0.2989	0.2066	0.2484
HNRNPM	17.1118	19.4924	12.6626	27.9891	16.3656	30.143	21.3592	10.326	31.2433	14.4236	19.1665	35.79	38.6412	25.0504	34.3002	31.9399	38.8178	25.9073	39.4425	20.7552	27.5523	30.2436	19.973	34.3976	43.0824	28.5753	43.6584	28.1575	26.0313	28.3275	34.2157	38.3765	21.894	35.7696	31.3091	38.7082	26.8743	39.0705	33.7354	33.0284	37.1209	55.3347	33.9328	32.2808	24.4905	31.9545	28.9844	21.0692	39.9397
TECR	7.5533	10.7929	9.4374	16.114	84.8748	25.5855	9.1791	9.9319	47.16	9.6317	4.9956	24.5475	28.5913	35.2352	10.0637	31.7617	31.3658	23.8434	21.5465	14.5041	10.2789	18.4564	16.7614	29.8338	41.8481	18.9542	26.9035	16.1142	42.8597	15.3974	22.1475	31.3017	15.8461	28.6902	24.0893	31.6026	21.817	33.3684	37.7634	25.2615	48.9429	18.4548	34.7512	24.7863	62.61	32.1505	21.4742	17.8136	38.0614
TIMM13	8.0474	12.8142	13.978	20.2086	17.9483	30.4497	15.9702	12.6774	26.8169	9.1479	6.8573	31.3423	28.4278	11.2415	15.7475	34.8238	16.3641	15.078	24.8987	14.5218	18.6965	18.8096	24.6794	19.2341	27.8741	16.4811	22.6209	13.8981	39.6273	28.096	25.5781	4.6856	7.8001	47.078	46.069	15.2163	13.4905	33.9129	37.6453	40.8482	18.4523	32.4838	19.7293	29.1156	16.1642	26.3757	11.728	24.7367	22.4185
CDC34	7.9999	10.9215	9.1506	12.0785	18.5172	15.1602	10.8097	10.7572	13.0762	12.1452	8.4137	24.572	20.1955	12.5335	11.5684	19.3098	12.176	16.7474	18.0688	15.5094	12.2039	15.4132	14.8021	13.6108	27.7296	17.6731	19.2478	29.0998	22.8429	13.8222	26.9138	7.859	13.6153	38.971	23.6302	18.6817	14.8756	23.6779	21.0461	20.4814	11.1911	24.7392	14.2585	13.6194	28.2943	24.2283	19.0862	16.4827	16.0682
MTAP	1.3663	1.6031	1.3167	1.051	1.2572	1.5113	1.9354	1.1231	3.2146	1.0214	1.8675	4.7233	4.6566	1.2839	5.4899	0.2364	0.3706	3.0608	4.0806	1.5037	2.5094	1.9703	2.0122	0.31	4.5591	0.461	1.8016	4.5574	3.7211	2.7373	1.6772	0.2666	2.881	1.7129	3.127	3.1626	1.5858	1.8439	1.8461	2.9549	1.3027	4.6073	2.4261	2.6126	3.2323	3.6141	0.5905	2.3281	2.0388
POLR2E	14.4602	12.0297	9.8418	15.4211	17.9481	19.1269	12.7725	9.5262	25.1037	8.0813	13.3808	33.0578	21.5751	13.8085	13.5854	29.3752	14.9605	16.3058	30.7698	13.4638	14.1188	16.1078	21.6548	19.4494	23.9794	20.9826	19.6516	16.705	32.3973	13.2575	19.9246	8.6125	11.3245	27.4694	26.1268	17.6116	11.2912	24.028	25.5385	20.761	25.6796	25.9466	16.185	23.7933	15.4868	38.6191	21.03	10.3436	16.0174
POLRMT	6.8879	9.1525	8.7786	9.5825	13.7029	17.2053	10.8727	7.4342	15.1095	6.9867	8.4864	19.844	22.031	7.9483	17.3616	25.7077	9.2408	8.3783	16.2247	8.3117	14.6423	16.6418	14.3606	7.0988	19.6544	15.6454	20.4066	10.7693	20.058	13.5552	20.8055	6.8517	10.7734	23.2332	13.5855	13.6563	20.655	15.273	22.6092	19.3856	14.4152	15.5556	13.8144	15.3648	9.0771	30.0067	13.9147	10.1266	17.0133
GADD45B	70.26	21.0731	21.3968	3.7097	9.2636	1.5836	30.2006	24.9078	13.5814	18.5242	87.9518	35.4905	6.9312	8.0315	3.8084	4.7745	14.1835	10.025	8.5236	3.6311	5.1058	5.2951	9.6703	34.7494	9.6258	8.215	8.7687	20.7604	8.932	28.3357	4.2245	7.8173	22.5651	11.5452	11.4429	6.0594	10.832	5.8293	10.5882	1.836	6.6748	4.5014	1.8755	3.2646	11.9092	6.6108	8.2941	8.9593	7.3573
MADCAM1	0.3323	1.2497	0.7858	0.6152	1.9908	0.8815	0.4834	0.5053	0.0527	0.4182	0.8946	0.4089	0.1074	0.3496	0.1899	0.1406	0.1013	0.2656	0.1239	0.2199	0.0575	0.359	0.0698	0.5051	0.0744	0.0928	0.1962	1.2447	0.2294	0.1628	0.2749	0.0155	0.2126	0.7586	0.0687	0.1746	0.0843	0.1335	6.1827	0.0563	0.0763	0.0954	0.211	1.3076	0.1639	0.829	0.1669	0.0945	0.0447
TRMT2A	2.2361	2.9024	2.8117	2.9208	2.3626	3.3853	2.5862	2.7145	3.1394	2.5856	2.3618	10.5573	4.7775	3.3742	4.8787	5.8601	3.0877	3.7998	6.2723	3.0011	3.8843	5.7848	7.8948	6.73	4.5925	3.6051	5.3495	2.6632	5.4343	3.9595	3.4356	4.5179	3.2764	2.6634	4.4758	2.8318	2.8143	3.3277	4.4284	8.3197	4.4436	4.77	3.6323	4.099	2.8674	4.7974	4.5594	5.5268	3.7419
RANBP1	5.515	5.7653	5.7033	12.1604	9.3553	14.4837	10.0379	4.4234	20.8423	5.2874	6.2537	52.9549	27.7003	15.1602	41.0423	28.882	29.6346	19.2985	32.4769	6.6836	11.9678	14.9468	43.577	42.11	38.208	23.6812	24.9663	14.675	36.8093	14.23	10.5264	32.5297	12.4621	12.1293	26.9621	26.7391	10.7023	39.0887	34.4772	55.8484	28.8983	51.7827	15.3249	23.0271	8.4744	28.6278	18.9825	17.2017	23.8846
ZDHHC8	6.7486	7.5216	7.2142	6.6004	6.9918	13.6911	7.7682	4.9078	10.0198	4.7317	9.6755	39.6762	8.934	6.5924	14.9379	15.733	7.273	4.9378	21.9069	4.5008	10.6444	12.272	15.448	19.6605	9.2939	20.8297	10.6293	9.9149	19.4973	12.0455	4.9938	27.5219	11.3636	8.526	16.5119	10.8264	6.9267	8.8699	10.5301	9.6902	14.6307	10.204	7.4062	9.3667	5.0073	19.2637	22.4439	3.6039	9.365
MED15	6.7405	7.9417	6.001	13.313	10.2874	14.7259	9.4115	4.8473	13.3141	4.5154	8.8837	73.3377	14.1653	13.0472	21.0365	13.9337	11.0918	23.7529	15.7419	13.4466	10.766	19.651	16.9788	16.1101	13.6981	16.9941	15.7492	15.4297	15.6043	14.8184	5.7469	18.0458	15.8235	8.4638	18.9967	17.5544	15.3145	11.0157	11.6323	12.4236	10.4905	8.8173	13.2277	15.4902	11.4291	10.5644	21.3611	9.9121	16.8911
SERPIND1	1.1865	0.7484	1.2094	0.3076	0.068	0.1471	1.7507	0.533	0.1205	0.634	0.2222	0.0895	0.1412	0.1252	0.1915	0.0918	0.0975	0.3851	0.3041	0.0855	0.2846	0.2754	1.0792	0.8309	0.9834	0.0627	0.2312	1.9645	0.0715	0.217	0.869	0.1019	0.2534	0.1435	0.1128	0.1097	0.1095	0.2656	0.4392	0.0322	0.0604	0.0654	0.147	0.1392	0.671	0.0601	0.0462	1.6038	0.0738
CRKL	12.6503	11.116	9.8084	15.3716	20.0763	30.162	12.7454	7.5353	24.4285	8.6206	18.346	71.1353	22.4482	22.6534	27.281	25.0681	17.7334	25.9558	40.5814	14.6919	23.3452	23.9935	27.0873	42.6832	17.6893	35.1138	20.5123	20.7255	26.6765	20.4288	11.6012	48.5244	23.0638	13.2987	31.2255	27.7848	18.6029	15.87	21.516	31.7345	34.6819	25.4903	21.1533	29.3538	19.648	40.7269	25.6177	13.4158	20.3213
LZTR1	1.0829	1.1231	0.8772	0.8185	0.7417	1.0773	1.2642	0.6888	0.9802	0.5477	1.829	4.9699	1.1703	1.1414	1.0771	1.4501	1.5755	1.0224	1.9568	1.1841	0.944	1.5435	1.005	1.4429	1.279	1.3728	1.7701	1.3031	2.632	1.9427	0.8216	1.4687	1.4739	1.205	1.4884	1.5097	1.6295	0.7449	1.7078	1.7347	1.1412	1.0883	1.4122	0.9952	0.9067	1.1753	1.904	1.7042	1.1732
MMP11	0.2886	0.7601	1.0926	0.9038	0.2315	1.2896	0.7042	0.5641	0.2791	0.2855	0.4945	108.5274	4.9073	1.9682	8.916	6.8108	156.4198	18.9503	131.8655	1.3198	0.6163	75.2698	14.1435	19.6678	38.192	92.1866	70.5987	61.6135	81.6015	45.759	15.3509	37.116	45.6544	5.5825	23.5647	87.8829	3.1766	2.619	5.0523	1.6755	11.2222	34.8355	3.7667	6.5631	7.5639	9.3229	54.6291	7.2082	3.827
SMARCB1	2.2466	2.8484	2.4226	3.0635	3.1743	4.5176	2.7536	2.1915	4.2121	2.2679	1.7009	8.447	4.2174	3.1514	4.093	4.2586	4.7917	2.6734	7.1563	2.1485	3.2151	5.1275	7.7854	5.3768	6.6738	5.5913	4.8896	4.2878	5.3965	3.8651	4.9658	7.0172	3.269	3.2515	3.9621	4.6783	2.4832	5.0332	5.7928	7.1846	4.1821	10.0724	3.3607	5.5093	2.2239	4.0758	4.3554	3.9938	3.8487
OSM	0.1381	0.1333	0.0316	0.5595	0.0495	0.0124	0.0409	0.0582	0.2066	0.0319	0.6209	0.3309	4.3476	0.1887	0.4459	0.739	0.0798	0.8356	1.2186	0.1591	0.1792	1.0553	0.1741	1.5176	0.5299	1.6678	0.2676	2.0911	0.8648	0.2436	0.5827	1.5566	2.8004	7.2802	0.9474	0.3756	1.8156	0.1727	0.412	0.0421	0.1245	0.9835	0.154	0.5494	0.3406	0.5415	0.902	0.6257	1.5858
SF3A1	17.0481	16.2906	14.1712	17.8729	17.8998	34.6312	16.2945	12.0904	20.2006	13.6658	19.5322	27.6158	29.0445	19.8397	35.5227	21.6309	19.4456	21.8186	33.4364	20.1091	25.7147	25.721	25.5905	34.6515	31.8864	25.9122	25.2876	22.6499	13.9255	24.5704	16.0335	30.4655	22.5229	13.5905	24.5236	23.3027	18.4109	16.6077	20.5297	23.0719	15.5871	34.1294	17.3818	29.1535	16.5121	19.4722	22.7695	10.3066	24.981
RNF215	0.4998	0.4626	0.456	0.4676	0.2338	0.5388	0.5426	0.2961	0.2663	0.3039	0.6934	0.6607	0.5644	0.4248	0.7372	0.8203	0.6931	0.229	1.2553	0.4852	0.5307	0.4865	0.7159	0.8214	0.3055	0.5357	0.9449	0.5146	1.1192	0.8037	0.4688	0.5415	0.711	0.3715	0.3537	0.6543	0.6687	0.3004	0.8629	0.3871	0.3612	0.7918	0.5126	0.5298	0.3173	0.3757	0.5541	0.4816	0.402
SEC14L2	0.7322	0.9657	0.6932	1.3155	4.4242	1.5805	1.4826	0.7139	3.0103	0.73	1.3359	1.0046	1.1486	3.6261	2.9775	2.6993	4.9711	4.8187	3.0233	1.4494	0.8129	1.9923	1.9769	2.6701	1.5566	3.7089	1.435	5.8249	2.2346	0.9548	1.4662	6.0899	1.4019	1.0516	3.6921	2.3421	2.1179	1.1465	1.2261	1.0446	0.764	0.4982	2.4582	1.8755	11.7686	0.9793	6.2953	1.7316	1.0196
PPIL2	3.9036	5.4869	4.8702	5.2485	6.1707	9.2302	6.0244	3.3309	5.6209	3.0909	4.2969	12.0559	7.1074	5.9095	6.9187	7.1673	7.8272	5.9212	9.8395	4.1784	7.2528	11.9319	10.4027	6.0828	4.8623	6.617	8.2743	8.7627	4.764	8.3495	3.3385	8.8982	8.0024	5.1231	6.1607	4.923	5.2717	5.4598	6.8309	7.2205	6.1304	3.6967	7.6101	6.7838	3.9005	9.8408	6.1975	5.1085	8.0311
YPEL1	0.8504	0.6886	0.9005	0.3701	0.1573	1.0289	0.9137	0.6249	0.145	0.633	1.079	0.2783	0.4136	0.1477	0.098	0.0853	0.4075	0.2447	0.8025	0.3412	0.1356	0.54	0.0606	0.6196	0.4932	0.1529	0.6455	0.6488	0.0502	1.0196	0.1556	0.3358	1.0987	0.3015	0.017	0.0593	0.0976	0.1204	0.3473	0.0606	0.1097	1.163	0.0845	0.1725	0.0593	0.2036	0.0716	0.0865	0.1575
PES1	6.4225	6.318	6.0505	9.7241	7.271	15.219	8.5943	5.7884	16.8312	7.7643	7.6572	19.8452	18.1094	12.0053	24.9586	17.7099	12.5169	11.9943	19.3434	8.9993	12.9707	15.0407	19.8859	20.3361	19.2322	18.4925	16.845	11.8971	14.6178	11.7468	8.8735	22.1789	10.8409	9.5081	21.6922	19.2169	10.7316	16.2896	13.6479	19.5745	13.9055	18.2695	11.485	21.555	10.6734	13.9032	18.6352	12.3788	16.8618
PRODH	0.0711	0.0646	0.0689	0.0252	0.9706	0.0239	0.0618	0.0423	1.3781	0.049	0.1433	0.5583	1.0381	1.1232	0.0877	0.0334	0.9596	0.3412	0.7051	0.1527	0.0911	0.7108	8.6915	0.0901	0.741	0.5924	1.2977	1.4779	0.8534	0.0377	0.7677	0.666	0.3516	0.3019	0.1633	1.8531	0.1111	0.1195	0.4784	0.0731	2.3833	0.0038	0.0482	0.5463	0.6281	1.1708	0.4368	0.2415	0.114
CRYBB3	0.1716	0.4143	0.2946	0.6158	0.451	0.4758	0.3809	0.1205	0.5135	0.0529	0.1567	0.4854	0.6493	0.2587	0.658	0.5604	1.3552	0.639	0.2986	0.5999	0.3118	0.7789	0.2307	0.3321	0.3787	0.1569	0.551	0.9899	0.7919	0.8575	0.2414	0.6488	1.1171	1.2769	0.5188	0.7576	0.8194	1.027	1.0031	0.3317	0.3458	0.0986	0.3829	0.5084	0.2257	1.7673	0.8309	1.6002	0.662
CYTH4	0.5384	1.9658	0.4048	1.7293	0.9541	0.2539	0.2314	0.5776	0.2192	0.6008	1.8337	1.24	2.5138	0.739	0.9952	0.683	0.6256	1.1869	0.4664	1.011	0.2019	1.444	0.5357	1.2537	1.3779	1.6791	1.6035	3.2	0.6955	3.4037	0.7026	1.1015	2.1643	1.504	0.4942	1.0507	0.601	0.419	2.0799	0.1028	0.5154	0.8318	1.0667	1.1709	0.5616	0.3106	1.7933	1.0932	0.9993
ESS2	2.1787	1.779	1.8296	1.672	1.7839	2.5665	1.7288	1.5168	2.4734	1.4506	2.7061	5.9821	2.1959	2.409	2.3404	2.7092	2.4905	2.2735	2.412	1.9632	2.4612	3.0383	4.4751	4.8045	2.903	3.33	2.7333	2.455	3.6047	2.9097	1.5026	2.7192	2.6762	2.0271	3.3081	3.2236	1.7251	2.5149	2.5716	4.1572	2.201	3.066	2.6129	2.6957	2.0454	3.5181	3.6216	3.0304	2.3221
CARD10	2.6205	5.1062	3.4498	8.8636	1.3007	14.7196	7.1389	3.9812	17.6364	3.1093	2.499	15.9179	14.6188	3.8588	11.5858	16.7436	3.0673	12.1902	2.6136	28.6493	6.8495	20.308	22.6088	6.4506	16.9561	12.1826	7.8377	21.8287	12.8383	10.9409	6.2598	11.4812	7.8014	7.6657	15.0859	10.6221	14.8959	11.8024	13.5695	7.3098	26.124	0.3251	11.5817	15.5017	0.6645	11.8595	8.8029	6.7718	13.1952
SLC25A1	22.3445	24.957	22.2629	17.6036	30.1966	48.5798	30.2587	25.2382	36.2296	24.2251	19.8314	64.5903	57.4753	26.6965	28.5573	43.6616	24.2109	29.9274	30.9006	43.8684	46.5119	73.1882	81.6931	34.5581	35.5261	41.2245	63.1703	30.199	100.3141	36.5916	21.8017	44.7336	29.5368	24.9557	37.6146	42.1709	20.7122	39.7286	94.0723	59.6503	50.5409	38.0601	50.4903	42.8126	13.932	28.9504	57.3688	43.0527	38.1462
GGA1	5.039	6.4691	5.5028	5.632	7.5401	6.935	6.4807	4.3013	5.6769	4.5589	4.1834	5.8558	7.9692	5.0926	9.0622	9.4048	6.203	4.6444	9.4561	20.5062	6.8177	9.9318	8.4782	7.2064	6.8446	6.0847	8.7544	7.2015	5.5551	9.7098	5.8988	6.2656	7.5571	5.1217	6.0679	4.5562	6.6603	6.6942	7.4121	5.9676	7.8572	7.3895	7.1105	7.5111	5.9084	5.5573	7.2507	8.2606	8.352
HIRA	1.6513	1.8909	1.8126	1.8094	1.1701	3.4616	2.1009	1.5095	2.6878	1.6731	1.5249	2.813	3.8643	1.8106	3.8501	2.8667	2.3239	3.1869	2.1407	2.462	3.0116	3.2246	3.4901	3.68	3.4283	2.403	3.8281	1.9688	3.1725	2.5649	1.8666	2.043	2.0109	2.3537	1.9922	1.983	1.9271	2.9844	3.2625	6.8917	1.3575	3.2541	3.1028	3.6631	0.7323	2.3603	2.4444	4.4602	3.2946
SH3BP1	0.1838	0.6374	0.4774	1.8095	2.828	1.0735	0.3907	0.2654	4.1342	0.2683	0.2129	2.8597	3.3478	3.4295	1.5773	1.6847	1.8321	2.1808	5.4943	12.0142	0.7839	2.1595	2.4052	4.9358	2.8614	2.9882	2.7375	1.8683	8.028	1.4905	1.0203	6.1362	0.9115	2.042	3.6912	5.8852	1.1129	1.3534	3.6282	1.7429	9.277	4.212	1.5703	3.2966	2.4641	3.4275	6.1782	4.6935	1.5047
LGALS1	96.2396	42.4575	23.4515	20.8513	24.4097	8.1051	23.1355	18.1294	29.0467	19.5659	194.298	414.4216	71.9637	43.3164	265.717	107.8929	233.0567	43.9664	368.0978	26.394	18.0464	66.1317	72.4579	78.8102	313.0766	296.5474	90.3789	147.9403	354.776	72.1914	45.8398	617.3052	105.7156	63.7859	102.811	348.0915	32.8091	65.354	100.9061	45.2106	88.2552	386.7107	45.0848	36.397	114.3642	29.6734	741.2363	73.1993	41.6361
HPS4	2.5807	4.1661	3.3455	2.5848	3.3868	5.029	2.9877	2.2103	4.1369	2.878	2.595	7.6169	3.6714	5.4561	4.4661	4.8055	3.4917	3.1945	7.1105	3.1866	4.3489	5.2249	6.2271	4.5074	3.4363	5.0222	3.7145	8.2294	3.5432	4.3887	2.5922	5.4685	5.9567	3.3343	2.2717	4.5831	3.5794	2.2733	3.6692	6.6444	3.6827	9.9218	3.4242	3.5054	3.204	3.2847	6.955	2.6417	5.2283
TFIP11	3.5837	4.0007	3.2037	3.9803	5.0137	5.9532	3.5946	3.0621	5.6867	3.4285	3.7999	10.9832	5.3029	6.5262	6.5008	4.8892	4.3541	6.4207	6.9709	3.892	6.0664	5.6853	8.2417	7.7682	5.2464	6.8281	6.3715	6.2647	3.18	5.7653	3.2583	8.0257	4.5456	3.8354	6.3627	6.0835	4.0679	3.9658	4.7198	5.9499	4.8039	4.7811	5.407	4.3157	3.8031	7.7467	6.6845	2.5099	5.2667
ANKRD54	2.2815	2.6061	2.4712	3.211	4.3438	2.7771	3.546	2.4543	3.1549	1.793	3.0148	3.5294	4.2771	2.9981	5.6621	5.2872	3.6308	3.1089	5.9373	9.3466	3.0215	6.17	6.549	7.8311	3.3701	3.6189	4.2668	2.6141	5.6154	4.7812	4.3775	6.2524	3.3415	3.1328	4.2464	4.2579	4.7851	3.0479	5.7875	3.9201	5.5692	4.492	4.2222	4.4274	4.0031	4.7922	6.198	6.3562	4.0719
EIF3L	33.8947	21.3378	25.0304	22.5536	36.2576	48.1761	21.9133	17.6947	39.6487	29.9315	34.6537	29.9261	26.7641	23.2163	43.8551	35.0907	16.9397	11.2354	37.7986	30.3843	39.217	22.7966	38.5957	32.2931	18.4379	29.514	20.4432	23.9841	15.3749	29.6427	11.4361	30.82	25.584	11.665	30.9732	10.7215	12.807	18.0685	27.3828	24.8969	23.6769	36.0713	19.9476	27.2384	15.5739	26.7582	24.0676	7.1726	26.0291
SNU13	15.4921	18.1456	13.6094	23.9752	15.8264	27.6944	17.1048	16.1526	27.2931	16.8846	15.2025	26.6445	33.7961	23.7825	38.7536	31.974	19.7694	20.1231	32.023	18.9923	24.2501	30.074	27.0243	63.3554	33.0299	24.0368	44.2468	22.0192	46.5292	27.3086	35.3824	30.7123	24.9747	19.6772	30.8998	28.2158	18.0339	37.4888	30.2403	36.7302	28.9981	29.3734	19.0352	32.7013	25.52	29.6556	23.3084	44.9208	22.7421
POLR2F	2.4107	2.191	2.3652	2.4913	2.476	2.0318	2.4784	2.3664	2.9474	1.9397	2.4225	2.9347	3.8798	2.4798	8.6402	4.2445	3.6395	2.2504	4.3317	4.5609	1.8457	3.5664	6.4282	6.2803	6.1867	3.7299	4.3002	2.5345	8.2538	3.5346	2.1116	4.7244	2.5615	3.0739	3.6614	4.1296	1.4821	6.2945	4.8849	4.0637	4.6034	6.27	2.0299	3.2023	2.5369	4.6407	3.5919	4.5069	3.0785
SOX10	1.6966	0.702	15.0022	0.2202	0.3131	0.0514	0.4728	0.2369	0.708	0.3376	2.8903	0.2285	0.0348	0.7374	0.1775	0.0488	12.3017	0.0488	0.1933	0.1169	0.1149	0.0998	0.0573	0.5409	0.0103	0.4076	0.1232	0.9228	0.4395	0.7598	0.0772	0.0829	0.1438	0.0521	0.0139	0.0708	0.0199	0.0289	0.5333	0.0183	0.0228	13.6875	0.0167	0.1611	0.0531	0.0057	0.1377	0.0377	0.0225
CENPM	0.2621	0.7388	0.8253	2.9017	1.1818	4.1919	4.4787	0.3649	1.2316	0.2326	0.1885	5.3952	12.0878	2.3464	5.1181	7.2781	5.2162	2.0893	9.6771	3.7301	2.205	5.6615	15.4636	11.7058	12.484	4.0951	6.8046	2.3187	7.5881	3.7789	5.7091	5.6059	3.4565	6.0634	2.0083	2.743	1.8623	7.9155	13.3339	9.8339	14.4864	9.1015	4.988	9.5381	4.2732	8.993	2.696	5.0324	5.2126
SEPTIN3	0.5462	0.3615	0.817	0.3656	0.0588	0.022	0.261	0.311	0.0251	0.468	0.1628	1.054	0.3761	0.317	0.2898	0.0577	0.3477	0.0353	5.0019	2.5536	0.4507	0.4446	0.1534	4.619	0.187	0.8346	1.6239	0.1984	0.3632	1.1335	0.5007	3.7238	1.7118	1.3736	0.1526	0.3315	1.2817	0.0458	0.6444	0.0209	1.969	3.0491	0.0839	0.3091	1.0623	3.1703	1.8682	0.0889	0.0865
DMC1	0.2557	0.0514	0.0878	0.3206	0.056	0.1563	0.2964	0.018	0.0348	0.0263	0.1198	0.6563	0.5912	0.3373	0.2752	0.4832	0.2996	0.0641	0.0636	0.5756	0.247	0.4184	0.179	2.3681	0.7196	0.0714	0.604	0.3904	0.4535	0.1503	0.1375	1.3247	0.3343	0.0503	0.076	0.7223	0.0354	0.6357	0.4411	0.4465	1.5458	0.6951	0.4437	0.1695	0.1331	0.1755	0.3348	0.3918	0.1988
TCF20	5.3994	6.2162	5.3197	10.3663	11.5907	18.3049	7.1709	4.0935	10.4112	3.8414	6.4874	12.1968	15.4858	13.5998	19.4922	14.3417	9.071	10.6526	21.4749	20.1492	14.2937	16.9386	15.22	26.3957	11.2092	13.7094	10.1892	11.3763	10.3013	15.0804	12.0007	23.4674	19.5964	8.42	8.0785	14.5446	11.1561	10.9849	14.0881	7.6338	20.0692	16.2592	15.1164	20.628	12.4054	19.3253	16.1387	8.1562	15.5062
TOMM22	8.2218	11.5253	9.536	17.575	13.0047	16.3588	11.0745	10.7441	26.8437	11.0501	8.4605	24.5252	25.5153	14.8393	39.0737	33.9797	19.1884	16.6459	25.033	29.4354	17.2015	17.9008	36.9123	32.0687	22.1149	20.2285	29.9525	11.249	30.5429	17.5915	14.2094	23.9677	13.6028	9.1585	24.3007	18.5325	13.1309	27.4717	27.0872	28.5174	35.126	29.237	15.2269	21.4011	12.3158	31.6575	18.1825	19.3854	17.8505
XBP1	73.4836	188.5519	117.9059	61.9491	28.0154	132.4707	132.2527	124.9514	44.3029	188.7009	28.4513	40.6229	98.2932	23.2677	61.9851	77.7919	54.278	32.2867	48.5683	48.2857	75.7145	72.0016	196.2109	76.34	42.8064	19.7717	78.2936	105.4333	27.983	80.5557	125.7153	31.4317	104.5008	36.173	45.0328	17.5605	76.9282	73.1303	116.5842	82.6924	21.0155	26.5456	94.4789	94.8932	37.1128	55.9855	29.5824	49.5702	148.8333
RTCB	11.3081	16.331	11.9629	21.8977	18.6474	38.9678	18.2784	11.7398	24.6524	12.6205	14.0717	23.5307	27.609	18.1504	28.2598	27.4233	20.766	18.1946	20.2509	13.7652	19.8101	32.7451	30.1151	26.3718	20.0213	25.6444	20.7752	23.9332	18.4601	20.4866	20.936	35.7321	20.2761	16.7044	23.1921	28.4001	22.2564	21.692	24.7745	20.1174	17.0599	22.5914	20.9573	22.4319	21.7772	30.0045	25.5309	14.1532	23.7975
JOSD1	11.5676	11.0902	7.1935	16.528	6.6324	31.6915	13.1541	6.8717	16.9904	8.1041	14.9681	20.0531	26.2494	12.4417	27.316	34.3151	14.5716	35.1193	29.5975	73.7553	45.453	14.4075	25.5748	31.9894	14.5224	21.7992	13.0386	24.422	21.6119	23.369	12.9002	45.3241	28.7579	15.4372	20.5705	22.2114	22.4744	17.2706	22.0426	20.7324	28.9448	26.221	21.3479	22.6369	12.4881	22.9992	22.6459	18.1168	27.297
GTPBP1	10.2524	9.4191	7.7573	12.1516	11.1704	12.1316	8.9865	5.861	8.3275	5.5157	11.946	10.6227	16.0118	8.7252	13.5309	15.003	8.0034	20.4801	15.3718	27.6585	13.3673	13.4314	15.3289	26.6141	5.8441	10.7535	6.6433	13.707	9.1253	14.2706	6.2084	13.1285	16.8199	7.8246	9.5275	7.3099	11.9149	7.9847	14.5146	8.3123	14.8872	14.3604	14.2684	14.7916	7.2826	7.815	9.5818	9.4106	16.3272
RAB36	1.8714	1.1384	1.2921	1.3646	0.8108	1.3708	0.8194	0.6069	2.8135	0.5287	4.2013	2.2849	1.0641	1.7943	0.3136	3.61	2.4532	2.9957	2.9246	1.4816	1.5051	0.867	5.0011	2.2766	0.8089	2.1641	3.2752	2.0124	4.6767	0.9171	1.5459	1.4182	1.7471	2.5253	0.4348	0.7576	1.241	0.4914	4.7332	1.5627	3.7817	10.1038	0.9199	8.7302	0.6344	2.7254	3.1069	0.8774	0.5961
DNAL4	2.5138	4.2781	3.7803	3.6553	2.8635	4.9792	3.0914	3.6284	1.5768	2.9599	2.1676	4.7014	4.3936	3.2658	2.5283	5.5536	3.4716	1.7554	7.3643	6.9028	1.3999	5.5369	7.4733	4.3569	4.2172	4.2558	5.2615	4.0926	7.4777	4.1058	2.8276	8.1758	3.9707	2.3504	3.0892	2.2563	2.2437	3.7158	5.6763	3.7713	6.2506	9.1903	5.2705	4.6407	1.8216	4.8358	5.9626	1.6416	2.416
LMF2	16.0395	15.3179	14.5528	24.1203	24.4463	34.7153	15.6122	11.1372	25.8754	14.523	20.7799	53.5564	45.3672	21.1329	26.6722	35.5714	22.646	17.9453	31.0175	46.3109	31.9793	30.4936	43.8841	34.8472	29.2096	32.4165	17.8411	21.1822	45.913	28.4055	23.5943	63.7098	22.1963	14.2563	35.0525	54.9626	23.89	24.2136	25.8125	15.9531	21.7722	18.6969	26.6732	30.5158	21.1638	16.9096	42.2089	17.529	26.846
RHBDD3	2.6625	3.9178	3.872	5.1851	2.6843	10.7542	3.6004	2.3233	3.5559	2.4754	3.2054	4.9159	6.7875	3.1646	8.2692	6.1549	4.4038	3.993	8.6443	3.0688	3.5831	7.8587	12.3121	9.725	5.0539	4.2489	7.3016	4.149	11.0332	6.3895	3.8684	7.6504	5.1561	4.5134	6.5616	7.3523	4.8783	7.4512	9.6161	4.4423	4.0451	8.5089	5.1335	5.8637	2.8453	6.8219	6.5788	5.504	4.9455
HMGXB4	3.6101	3.5296	2.7934	4.0776	2.8745	5.657	4.1065	2.2329	3.994	2.1692	4.8294	6.4378	8.6772	6.4201	9.389	4.8861	10.1333	4.8177	11.0782	2.7929	5.2561	7.2977	6.4763	10.8402	8.1727	7.4347	6.838	8.2524	6.4305	7.2217	5.2209	7.9994	8.8971	4.0832	3.9882	8.0907	5.3977	4.7808	7.3092	4.3912	8.9861	9.606	6.1815	7.5311	4.2474	6.5025	5.9764	6.5936	7.1558
TOM1	4.0913	4.9759	4.3923	6.4328	30.7507	10.2387	4.2505	3.5101	11.7959	3.719	3.848	7.9336	7.4269	14.6076	7.0806	3.9888	5.0104	7.3702	7.8631	8.6556	5.4912	12.0345	9.0096	7.6858	6.5742	8.4502	6.4662	9.955	7.7719	9.4699	4.2093	8.7148	10.8698	7.9896	13.8969	8.0391	5.7105	3.5147	8.4571	2.9602	8.297	5.9389	7.3599	6.6128	12.8569	4.8659	9.1808	8.1036	6.1341
CHKB	0.096	0.1854	0.2168	0.2133	0.0917	0.0137	0.2197	0.0934	0.0905	0.071	0.0827	0.2212	0.0944	0.1544	0.1446	0.1532	0.1331	0.1503	0.4284	0.5816	0.093	0.3414	0.0989	0.3468	0.0786	0.1014	0.1644	0.1042	0.352	0.3862	0.2457	0.147	0.1367	0.0976	0.0556	0.2502	0.1559	0.1052	0.0873	0.1146	0.1303	0.1529	0.1761	0.1083	0.1768	0.1663	0.2432	0.3429	0.3031
BIK	1.7553	5.4005	2.8255	12.1259	3.5939	15.0688	5.3422	4.1591	8.1632	3.5914	0.3035	2.9457	44.4872	5.19	7.628	56.4683	14.8885	5.6124	3.9373	23.203	22.8637	10.8754	17.8641	5.9077	53.4942	11.0036	3.7582	19.2659	15.8523	21.5115	16.4289	10.2509	14.7555	3.8359	3.1693	7.5288	8.2526	12.678	15.7816	4.8183	19.588	1.2938	5.9376	29.7753	3.1327	9.2032	6.5819	10.4762	31.0047
HMOX1	9.9275	6.0365	0.9977	9.5817	30.7445	5.7136	0.885	3.3858	5.0281	2.6973	5.8287	6.8289	10.8339	12.1288	3.8584	10.1635	3.6583	12.0375	2.3144	3.134	5.3503	18.83	16.8569	15.8406	9.7731	6.3996	7.9115	5.6135	13.2608	13.9711	3.4377	3.8667	9.6641	10.144	11.3934	9.716	10.4347	8.6667	6.7176	1.4628	3.0504	3.0771	9.8302	5.1003	6.7369	16.0335	5.051	9.3512	8.7907
[truncated: 7,180 more rows]
[truncated: 125 more columns]
