# Supplementary material for: The possible molecular mechanism underlying the involvement of the variable shear factor QKI in the epithelial-mesenchymal transformation of oesophageal cancer
Source: PLoS One. 2023 Jul 10;18(7):e0288403. doi: 10.1371/journal.pone.0288403 (PMC10332600; doi:10.1371/journal.pone.0288403)
Supplement: S1 File — (ZIP) [file pone.0288403.s001.zip › supporting information/TCGA-ESCA/Difference analysis/uniq.symbol.txt]

ID	TCGA-L5-A4OO-11A-12R-A260-31	TCGA-L5-A4OG-11A-12R-A260-31	TCGA-L5-A4OJ-11A-12R-A260-31	TCGA-V5-A7RE-11A-11R-A354-31	TCGA-IC-A6RE-11A-12R-A336-31	TCGA-V5-AASX-11A-11R-A38D-31	TCGA-L5-A4OF-11A-12R-A260-31	TCGA-L5-A4OR-11A-11R-A260-31	TCGA-IC-A6RF-11A-21R-A336-31	TCGA-L5-A43C-11A-11R-A24K-31	TCGA-L5-A4OQ-11A-12R-A260-31	TCGA-Z6-A8JD-01A-11R-A36D-31	TCGA-L5-A8NM-01A-11R-A37I-31	TCGA-L5-A8NK-01A-21R-A37I-31	TCGA-VR-A8Q7-01A-11R-A37I-31	TCGA-JY-A6FB-01A-11R-A336-31	TCGA-Z6-A8JE-01A-11R-A37I-31	TCGA-L5-A4OE-01A-11R-A260-31	TCGA-IG-A3I8-01A-11R-A24K-31	TCGA-L5-A4OP-01A-11R-A260-31	TCGA-2H-A9GJ-01A-11R-A37I-31	TCGA-JY-A93C-01A-11R-A38D-31	TCGA-L5-A88V-01A-11R-A354-31	TCGA-LN-A9FO-01A-11R-A38D-31	TCGA-R6-A6DN-01B-11R-A31P-31	TCGA-LN-A9FR-01A-11R-A38D-31	TCGA-R6-A6KZ-01A-11R-A31P-31	TCGA-L5-A8NT-01A-11R-A37I-31	TCGA-LN-A8I0-01A-11R-A36D-31	TCGA-JY-A93E-01A-11R-A37I-31	TCGA-L5-A8NE-01A-11R-A37I-31	TCGA-LN-A5U6-01A-11R-A28J-31	TCGA-L5-A8NS-01A-12R-A37I-31	TCGA-V5-A7RB-01A-11R-A354-31	TCGA-L5-A88W-01A-11R-A354-31	TCGA-LN-A49M-01A-21R-A260-31	TCGA-L5-A4ON-01A-11R-A260-31	TCGA-V5-A7RE-01A-11R-A354-31	TCGA-IC-A6RE-01A-11R-A336-31	TCGA-R6-A6XG-01B-11R-A336-31	TCGA-XP-A8T8-01A-11R-A36D-31	TCGA-VR-A8EO-01A-11R-A36D-31	TCGA-R6-A8W8-01B-11R-A37I-31	TCGA-M9-A5M8-01A-11R-A28J-31	TCGA-VR-A8ET-01A-11R-A406-31	TCGA-JY-A6FA-01A-11R-A336-31	TCGA-LN-A4A1-01A-21R-A260-31	TCGA-IG-A4QS-01A-11R-A260-31	TCGA-L5-A8NH-01A-11R-A37I-31
TSPAN6	4.1411	6.8482	9.7556	5.7023	17.2836	5.1902	5.9256	8.2112	19.0768	6.0834	2.6632	8.7046	8.6083	17.0594	8.9558	2.758	20.8471	6.1821	15.6601	21.3011	2.5381	33.3893	7.1808	15.4666	12.0409	8.4614	14.2866	15.0017	6.0256	7.0233	6.8781	9.1832	12.1907	32.3685	4.7215	5.0745	20.3864	10.6321	16.3387	7.6372	10.9239	20.2658	8.1426	6.3056	5.8234	27.6256	3.9803	5.9902	8.6449
DPM1	16.8087	20.4245	20.2026	29.3376	10.7747	18.1353	19.1569	18.416	29.9599	16.8654	17.8909	48.6726	24.6848	29.5868	42.1197	23.3098	61.8261	35.6111	67.2419	42.0682	31.6119	50.8832	32.6753	45.505	66.9894	16.3022	60.3929	34.6493	35.3294	41.8187	30.2236	35.5666	43.5414	36.4775	30.5403	39.1569	28.0026	30.6295	21.4493	36.7144	32.9428	32.8995	30.2051	28.7695	54.8715	54.3218	39.6996	37.7429	44.7024
SCYL3	1.655	2.6373	2.0202	2.8154	1.864	3.2546	2.1922	1.5953	1.9339	1.5741	1.9917	1.6967	1.9565	2.5108	1.7142	2.3628	2.7654	1.4914	2.2891	3.4701	2.1927	3.3784	3.8134	3.0233	1.1944	1.7624	2.6175	2.7107	1.2266	3.0119	4.2153	2.0521	3.3054	2.1625	1.317	2.5813	4.2526	2.201	2.5465	2.9318	2.1977	3.5115	3.2874	3.2605	1.635	2.4891	1.6319	2.5114	2.8093
C1orf112	0.3349	0.5903	0.6329	1.3342	0.5373	0.8617	1.1528	0.2519	0.458	0.2652	0.4644	1.904	1.817	1.5354	4.1562	2.0532	2.7906	1.0471	2.9588	1.7788	1.5649	1.6254	2.8188	4.2977	1.5727	1.4701	2.5008	1.4448	1.1156	1.4135	1.8708	2.1577	1.8172	1.8465	1.1297	1.8213	1.8452	2.7396	1.5832	2.1726	3.2845	5.2371	2.609	1.9284	0.897	3.448	1.2416	1.275	3.3316
FGR	1.9797	2.7335	1.5791	2.5259	1.2697	0.3492	0.8538	0.8284	0.7553	0.9965	4.849	1.4964	3.4641	2.3669	1.5978	1.0113	2.4401	2.7556	0.6434	1.3028	0.7018	1.7923	0.8093	2.6927	1.3444	2.2512	1.6861	3.8386	0.907	5.084	0.8435	1.0175	2.5923	1.4684	1.1199	0.8482	1.0957	0.4456	1.7275	0.2692	1.0031	2.2925	0.9276	1.546	0.9558	0.6633	2.0965	2.1766	1.4206
CFH	7.8271	16.8977	5.5937	1.7622	1.8999	1.5409	6.2331	2.7648	3.1536	4.2062	135.2667	5.3842	3.8282	8.2104	2.0296	1.9713	6.2703	7.8839	22.3795	4.0608	1.6129	7.0065	1.8246	7.7418	1.6123	12.4017	11.6244	26.6845	7.5601	9.6815	1.43	3.9146	15.4149	1.7168	6.0132	10.2377	2.6756	0.514	19.4321	0.9857	9.2692	1.8228	3.1346	6.7684	1.5493	4.5298	4.4242	2.3158	3.7939
FUCA2	7.3388	13.0848	8.9206	32.2216	3.0123	16.3923	13.7406	10.0011	7.1284	9.8024	8.9342	13.1255	23.5069	9.3623	23.2507	37.1771	17.6859	18.5784	7.0996	20.8019	25.2109	17.7035	21.1097	10.3855	17.294	13.0737	21.3519	20.9904	12.7653	13.7497	24.8129	8.8092	13.2774	18.2768	6.0053	16.8257	21.2881	50.4425	19.1966	24.7685	11.9669	7.6091	19.6807	20.3455	10.4545	11.8827	7.3524	36.0623	20.7243
GCLC	3.7185	7.063	4.3631	6.3614	4.7224	9.7883	6.3586	4.886	22.4948	4.1967	3.5415	6.4356	6.0919	5.8571	4.1572	7.6212	8.5361	11.1284	5.7894	9.8536	21.9854	9.7112	10.2099	12.1063	5.0684	80.9479	7.595	6.1643	16.4909	5.4883	2.5891	5.0385	7.3798	4.8895	6.3639	7.3552	5.4629	5.923	3.7401	7.1511	49.5007	2.7791	5.3414	4.1187	3.7383	52.2369	5.9241	11.0082	5.2726
NFYA	4.9385	5.2187	5.4643	9.9824	4.875	14.2147	9.5652	4.2488	5.5037	2.9735	6.0423	8.4458	7.579	5.5142	8.9736	7.1276	10.2522	11.3613	13.0822	19.0984	18.9515	8.6658	11.3193	13.1348	7.9377	9.5548	10.9981	9.8896	4.826	11.5169	21.3329	5.0837	10.7893	9.7084	6.1688	6.3617	41.9491	12.7648	6.9105	13.7938	7.8935	22.1177	58.7727	6.736	9.9822	9.6408	8.0435	11.7818	56.5073
STPG1	0.6121	0.7054	0.736	0.8561	0.8155	1.0639	0.8291	0.9125	2.2768	0.4757	0.7194	1.6606	1.3615	1.2005	1.0124	0.9257	1.8711	0.7987	0.7271	1.4709	0.9038	1.0252	1.1719	1.1915	1.0883	1.621	0.8284	0.9594	2.8997	1.2466	2.1681	1.1442	1.2286	0.8948	1.4499	1.9176	1.4804	0.6806	1.1252	1.5976	2.3405	1.4556	1.0913	1.4082	1.0487	1.8723	1.6504	0.6453	0.563
NIPAL3	5.0193	7.3415	6.5077	5.6666	5.5346	7.7795	7.0637	5.8803	3.9102	4.5063	4.059	2.3631	6.948	5.7695	2.5588	3.7281	6.2066	1.6986	4.1779	5.4102	7.2936	4.818	4.7275	5.008	2.1813	6.0148	3.6672	4.7583	4.0648	5.1364	22.6606	3.0885	9.5419	5.7061	1.9574	2.9163	4.8906	2.6291	4.7843	5.2897	3.9105	4.0361	6.4219	8.3021	1.3774	4.6908	3.3252	2.5801	3.4057
LAS1L	2.0601	2.0214	1.9355	2.7514	1.4854	2.772	1.9022	1.4308	2.9566	1.7097	2.4556	4.1944	3.0489	1.991	4.245	1.8074	4.0766	2.2009	4.889	2.5309	1.5974	2.0394	4.467	7.2244	4.7931	3.0187	5.7077	2.7561	3.4064	3.2451	2.2597	2.5004	2.6586	3.1972	3.9579	3.6106	2.798	5.9581	3.0369	3.0672	5.04	4.3523	3.9674	2.7075	3.0742	3.131	3.0992	4.3698	3.6213
ENPP4	18.5332	10.1516	17.1192	4.5384	0.9284	4.9085	18.1627	14.8827	1.4525	6.5215	15.2682	1.0376	6.2747	0.8604	0.373	35.135	1.9048	1.4909	0.6283	18.9282	19.7203	8.3405	16.6054	1.2709	7.3566	5.2385	8.0634	5.7062	0.366	5.2503	7.2331	1.075	15.1662	10.6102	0.0882	0.1569	21.7685	1.3602	9.8761	9.1116	0.4222	0.4428	9.3189	9.8414	0.9947	0.1502	0.6725	3.0624	15.0906
SEMA3F	6.1386	10.4844	6.7579	13.1018	74.1757	28.5141	15.2419	8.2044	46.9186	4.4431	9.5835	15.0779	10.0733	34.833	15.5591	20.5783	17.3603	12.1155	12.5652	19.724	4.0163	11.8615	37.0547	12.4695	7.0821	32.2427	10.5634	11.9518	21.0363	32.3094	26.1762	20.0342	15.4975	16.5662	23.848	31.5418	13.0309	17.4664	14.4091	5.9938	51.8662	23.438	14.5408	11.8868	13.9285	50.2162	14.22	5.1111	9.0036
CFTR	0.0683	0.0998	0.1284	11.8535	0.3402	13.5561	0.5612	0.0497	0.4818	0.1251	0.1379	0.087	0.1847	0.3351	0.1608	10.0961	0.1237	6.959	0.1969	9.1628	47.1607	3.4229	0.5741	0.5488	0.0467	0.0124	17.6199	0.7712	0.0709	27.1186	0.7485	0.0031	9.5943	13.086	0.0126	0.0047	4.4474	6.0636	19.0765	11.1379	0.2661	0.1712	1.8891	8.5045	0.9063	0.007	0.0054	1.0835	13.5524
ANKIB1	7.7456	8.5638	7.4844	6.9368	4.7441	5.9923	8.4888	5.6067	6.3389	5.1396	7.7659	10.3409	9.6154	13.3783	15.1531	10.6503	12.2298	14.926	13.8979	13.4992	11.6934	14.5728	9.0299	14.6332	25.3414	11.4236	12.0749	14.5543	4.851	27.9024	5.0028	11.0038	20.9796	18.93	6.0786	9.4724	12.2923	10.2976	83.6189	12.1704	10.9963	10.3537	26.1506	8.557	68.2802	21.2439	24.4325	10.9197	46.968
CYP51A1	0.499	0.4266	0.4854	0.5149	0.8592	2.96	0.646	0.3211	1.7305	0.3653	0.3914	1.2577	1.6418	0.9167	0.5286	1.8932	0.5766	0.92	0.8578	2.2692	2.2732	1.9371	0.9258	0.8104	0.7579	1.055	0.7089	0.5714	0.372	0.717	0.3509	1.6767	2.0194	2.4296	0.8863	0.9079	0.8113	3.1788	13.0674	2.3177	2.2711	1.1128	2.3305	0.4927	6.3367	2.0585	3.3613	0.213	5.4644
KRIT1	1.0999	1.4416	1.2723	0.8924	0.4972	0.6853	0.8889	0.8899	0.7881	0.8276	1.1813	1.1075	1.1473	1.2947	1.143	1.0233	1.8358	1.0669	1.6891	1.5877	0.9105	1.5772	0.8167	1.7229	1.6586	0.6379	1.5397	1.4124	1.0491	2.3659	0.6633	0.8594	2.1158	1.8241	0.5958	1.072	1.211	0.9654	12.2339	1.6504	1.2141	1.88	2.7063	0.5485	7.6561	2.0927	2.1842	1.9817	4.6932
RAD52	1.9676	2.5525	2.9687	5.3707	0.9848	3.1271	2.4782	1.1529	1.2808	1.4466	2.3165	2.1863	2.333	2.1738	2.4428	2.3172	1.3682	0.8796	2.9617	1.8457	2.0803	2.4024	3.3566	4.5132	3.3761	1.4053	3.5969	2.2611	2.0192	3.0489	2.208	1.1863	3.9647	2.1199	0.682	0.542	2.7056	3.082	2.2458	2.3434	2.8512	2.8522	3.8861	0.7116	1.283	1.6494	1.6163	2.5506	2.5403
BAD	3.8126	4.6452	5.2505	6.9505	4.4433	5.2938	4.2583	5.3432	4.9074	4.2376	4.146	4.7179	4.1839	4.3063	2.1149	4.0597	4.6992	2.6328	5.9504	2.7026	2.549	5.5381	3.3059	6.9706	6.0658	4.6278	5.4977	2.536	10.493	5.1512	5.8211	4.1078	2.7529	7.904	2.9966	3.745	2.8117	5.5244	7.6782	6.2307	8.0272	10.8845	4.0966	3.1703	2.5634	5.3829	5.8699	5.5849	2.759
LAP3	10.7396	13.5691	10.1206	39.1942	10.1921	16.3961	14.6729	10.2922	14.2834	8.6888	21.8134	15.8776	36.0941	16.2947	23.6597	18.6711	11.9429	21.4435	9.5908	29.6236	10.1109	30.1256	21.8657	21.054	27.5657	15.5634	23.113	22.7958	9.3057	28.2208	29.5363	9.841	32.1631	29.874	13.7386	13.6542	24.6084	24.5484	30.2678	36.3342	17.4003	23.8504	23.6317	40.1688	20.3692	8.6967	12.4898	11.1601	26.5385
CD99	13.5406	7.56085	4.45425	14.3492	12.76285	5.5823	6.1518	5.8435	14.84635	6.204	22.8642	15.2883	5.4269	6.5627	3.39635	14.8718	18.11855	4.98515	17.77025	10.22775	4.3164	18.8249	4.23175	6.6258	16.8453	11.1846	23.5057	14.8208	50.79095	8.6249	11.89235	11.5973	6.41725	8.4793	21.5335	12.4836	2.7138	20.8488	21.91085	6.5672	6.69365	31.8151	9.5247	11.0543	4.51255	4.9383	20.36455	5.29365	4.5846
HS3ST1	0.3874	1.2696	0.8222	4.7741	3.2296	1.9239	2.012	0.9448	4.9442	0.7605	0.4298	0.7706	8.5125	1.8874	0.456	1.9601	3.7042	4.669	10.522	3.9932	2.8289	2.5097	4.3494	0.7666	1.0413	1.0481	1.0838	5.0792	1.1077	2.2526	7.5924	0.4325	5.5105	3.2877	2.1952	1.2213	10.5749	3.6663	4.0708	3.2822	3.2318	21.9803	3.058	24.9976	1.0366	1.8087	1.2475	1.2856	6.6285
AOC1	0.8915	3.5832	1.0025	64.9551	1.9536	29.2272	0.9634	2.9383	1.4759	1.153	0.1851	0.4811	87.713	3.1405	0.2972	17.8647	0.362	7.726	0.1573	87.1477	127.3204	99.5426	42.4695	0.9429	0.6135	0.6467	41.3007	80.629	1.5147	22.0277	11.88	5.3398	4.3597	21.3068	0.1442	0.5744	125.0908	38.1318	34.7242	6.497	0.3247	0.4274	64.6367	22.3622	12.8644	0.35	0.1593	25.4396	59.3629
WNT16	0.2473	0.0163	0.0412	0.1457	0.043	0.008	0.0732	0.0252	0.0183	0.0762	0.1137	0.1024	0.0698	0.144	0.1225	0.0285	0.1039	0.1255	0.6332	0.1429	0.5328	0.1208	0.0227	0.4412	0.0906	0.5515	0.0896	0.2059	0.1736	0.1145	0.026	0.5728	0.075	0.0367	0.0418	0.0284	0.3857	0.1526	0.0109	0.0457	0.3576	0.3718	0.0585	0.019	0.1478	0.0534	0.0821	0.1358	0.2863
HECW1	0.1303	0.0724	0.0663	0.117	0.0226	0.0132	0.0841	0.0784	0.3738	0.026	0.0414	0.6006	0.0776	0.2748	0.1827	0.0258	0.288	0.0234	0.0864	0.1732	0.0364	0.1278	0.0805	0.4832	0.0465	0.548	0.478	0.243	0.4938	0.1176	0.0348	0.2499	0.3058	0.064	0.0955	0.3893	0.0714	0.016	0.0154	0.03	0.0324	0.0931	0.0098	0.0856	0.0684	0.1276	0.1991	0.0111	0.034
MAD1L1	0.0254	0.0245	0.0325	0.2067	0.0339	0.0926	0.033	0.0228	0.1849	0.0219	0.0242	0.1961	0.063	0.3251	0.2068	0.0423	0.1368	0.0901	0.0555	0.1709	0.0439	0.0752	0.0665	0.2497	0.3193	0.1345	0.0944	0.0499	0.2064	0.0875	0.2888	0.4689	0.0948	0.0958	0.0676	0.0912	0.1418	0.0816	0.0741	0.0661	0.3035	0.1772	0.0415	0.0807	0.1168	0.0643	0.0853	0.064	0.0947
LASP1	16.6888	38.6104	29.7679	43.4315	15.7224	78.5584	54.3377	29.613	15.7794	21.241	13.3498	23.0026	47.9456	17.6867	33.3703	75.8178	38.5817	44.876	29.7136	46.232	61.0497	61.1781	92.6206	19.8084	60.9396	36.7241	61.1519	53.1336	17.3895	47.4005	55.0526	29.2711	40.0932	50.8055	28.4028	27.9827	80.9502	30.9098	180.5606	53.0102	26.2386	37.1372	81.8719	52.9036	11.5064	20.6834	23.8039	34.7531	54.981
SNX11	4.07	3.8351	3.2669	4.5284	5.0507	2.7751	4.4074	2.8361	4.7852	3.1796	4.1924	3.6903	4.2813	5.4994	3.5211	3.6259	3.8908	6.6273	4.2093	7.5473	4.3488	7.8032	4.1851	4.2547	5.8071	4.5824	7.5745	6.1467	4.1391	8.1673	6.8468	6.1615	5.0306	6.0335	3.8967	4.6738	6.134	3.7733	4.7467	4.2758	6.2543	4.127	6.7321	5.0904	4.7832	5.9311	4.524	3.7208	5.4939
TMEM176A	6.5577	13.2991	4.8493	15.5913	1.6836	3.2874	4.3335	3.1461	3.4725	5.2822	20.79	4.5987	46.538	3.2407	3.2317	27.7048	8.9815	5.3666	1.944	31.7482	11.3534	44.2233	34.8228	4.3925	6.3157	7.9324	43.2704	44.3036	5.1028	66.2211	4.8985	4.8246	14.5585	62.7164	2.6071	1.497	11.3706	22.8408	10.488	8.4995	1.3204	5.3516	13.8353	11.7979	3.2157	1.7717	4.8764	19.7971	87.656
M6PR	6.9844	8.6599	7.275	11.5592	8.2673	21.2349	7.994	5.1717	11.8905	5.918	8.6975	13.2647	17.4953	13.5478	18.5293	18.9703	9.1958	14.7884	11.3094	8.9742	13.6951	15.1108	29.0212	19.2017	28.4124	18.4275	20.5099	18.0958	8.7071	12.692	11.7706	18.5078	17.5081	18.4461	11.7798	6.682	10.1869	11.9647	11.8316	9.1969	26.2282	11.8712	16.8997	9.5614	14.4604	25.2727	13.8521	2.9188	13.7286
KLHL13	2.3301	0.8268	0.6493	0.6664	0.6149	0.8814	0.4415	0.354	0.5058	0.1911	3.3832	1.4974	0.1488	1.9898	0.2502	0.1506	4.8222	0.1956	2.46	0.1753	1.0815	1.7555	0.1024	1.6701	0.0343	2.4256	4.5389	0.5437	2.5428	0.4015	0.1443	0.9989	0.9504	2.5567	0.8209	3.8761	2.0006	0.1445	0.4964	0.684	9.1173	5.4428	0.6309	0.153	0.114	6.3084	1.4031	0.3367	1.2008
CYP26B1	0.3182	0.5262	0.3047	0.1761	3.771	0.1884	0.0996	0.2917	0.9352	0.1804	0.8653	11.2616	0.8714	4.2648	3.1823	1.1677	1.6822	6.0379	0.9794	1.1436	1.1972	2.6043	0.826	1.828	0.5586	1.964	0.6446	1.025	4.2102	0.8113	0.3728	1.2925	1.2355	2.0681	9.8633	33.5567	0.579	0.4887	1.8847	0.8958	0.2731	0.4772	0.7425	0.8668	0.3535	2.0836	17.0463	0.2459	0.8137
ICA1	3.7078	8.7625	6.4417	8.563	1.7839	19.8607	7.6164	5.9655	0.5477	7.7078	1.0998	0.9042	10.8448	1.4412	10.1415	14.0666	3.571	7.6514	0.3311	8.9376	9.5686	8.9175	12.4674	1.0633	7.7201	0.3045	9.585	12.0264	0.1556	7.1337	8.0874	0.4271	11.6203	10.3445	0.1095	0.1824	18.1601	9.7477	5.902	16.2033	0.2231	2.1815	11.5722	8.6349	1.5883	0.5237	0.1674	8.5204	19.8674
DBNDD1	1.6198	3.1118	2.0362	2.2457	13.9839	7.6556	3.2795	2.1561	11.3962	2.1899	1.952	2.6095	13.1091	7.5882	1.6589	23.5963	2.4227	4.6811	3.0488	2.7143	4.8161	3.722	19.5677	2.641	23.5	4.0014	4.1251	4.7171	8.5937	4.6815	1.1046	8.9879	4.1932	6.8866	0.4945	3.3389	2.1548	6.2148	3.0953	15.1866	13.7174	2.0133	3.6773	2.3186	4.1223	3.6808	8.9637	2.4488	6.1715
ALS2	2.2354	2.7232	2.7062	5.4084	1.2023	3.812	3.3696	1.7131	2.2446	1.6945	2.9072	3.0262	3.3577	2.5948	2.9373	5.0836	3.5185	4.2477	5.0606	3.5501	4.4471	4.2082	4.3406	4.1913	4.7457	6.2808	6.0124	4.8068	1.0749	4.2214	2.6622	3.4042	4.69	3.94	2.2981	3.197	3.2877	5.5444	3.4012	3.3203	3.4649	4.5051	3.0616	5.2686	2.2834	4.2693	3.5788	3.6148	4.2461
CASP10	1.5849	4.3638	2.202	25.9109	4.2933	11.9443	3.7087	1.8968	1.103	2.1213	2.2353	2.3358	14.9564	3.9045	2.7183	13.7601	0.5331	11.3964	2.027	16.5985	10.5533	11.8714	6.8872	5.1421	2.4454	1.9776	6.2938	4.7417	0.6015	14.3953	2.8728	1.5109	9.7267	9.6345	0.9362	2.2749	21.1134	7.3348	4.9116	4.4102	2.991	0.5314	18.2684	6.5923	3.7119	0.9613	1.8458	8.1597	20.1102
CFLAR	5.3948	6.6896	5.2991	8.8192	3.8291	5.2028	4.6776	3.4806	3.0895	3.7089	8.2162	2.675	6.7228	4.6103	2.4111	4.8472	3.2958	9.7256	5.9382	14.3822	4.82	5.6015	3.9653	3.4593	3.4611	3.5804	5.679	8.0815	1.4052	8.2578	2.5037	4.78	9.4661	4.4977	5.1553	5.477	6.8897	3.6257	3.3836	4.1685	4.0216	2.0395	5.4134	4.4873	8.0518	2.4519	4.9377	3.3271	7.8005
TFPI	3.6988	3.7419	1.4322	7.1303	0.5162	1.9728	1.9999	1.0605	0.8535	1.089	9.8711	1.6829	3.5169	2.0005	2.491	6.6044	2.2992	4.6416	0.8863	2.2858	3.8435	3.2961	8.0745	1.0475	8.3674	1.6435	8.2407	4.2035	0.952	4.9643	1.0705	10.8215	6.2865	0.8717	0.5466	1.019	3.5978	4.2066	6.1484	5.4496	2.4299	0.5986	2.0644	7.1448	0.8773	0.9178	0.9692	5.5555	5.6703
NDUFAF7	2.4066	2.8474	2.3919	3.1306	1.2242	3.2817	3.0625	2.0821	2.1044	1.747	3.018	2.8229	4.2772	1.9161	3.2318	3.2917	4.0136	3.2202	3.6495	3.4641	2.2216	4.6121	2.1679	2.7832	4.7115	2.8846	8.045	3.5899	2.9407	5.4182	1.6858	2.3128	3.5617	4.9594	2.5451	1.9452	4.0851	3.5285	3.0243	4.1944	3.0647	4.3856	2.9774	3.1908	2.7288	3.7502	2.4083	4.6395	4.0272
RBM5	7.6973	10.0648	9.3447	8.8598	5.0532	8.3602	7.7898	5.2292	4.8904	4.2913	8.4296	5.719	6.7706	5.7828	5.9578	3.3038	4.4574	8.7283	6.2212	8.763	5.8128	13.651	3.8913	5.1347	4.7121	3.94	9.4616	8.3669	2.7057	11.9388	6.9859	3.651	9.7277	7.2797	3.8084	3.9435	4.4858	6.7101	4.1179	3.9703	5.0608	3.1652	6.3501	2.9163	4.5104	4.4722	2.741	6.3466	5.7358
MTMR7	0.4501	0.3451	0.3394	0.532	0.0683	0.197	0.2664	0.1249	0.2103	0.2024	0.6591	0.1032	0.2651	0.2834	0.2714	0.1191	0.41	0.1441	0.4352	0.424	0.1411	0.8788	0.032	0.6529	0.1504	0.0871	0.4244	0.3234	0.1715	0.2013	0.2173	0.0949	0.3111	0.1576	0.2003	0.2087	0.68	0.1702	0.1573	0.0711	0.1101	0.236	0.2796	0.2546	0.2994	0.1342	0.1567	0.4089	0.3344
SLC7A2	24.2632	5.8428	4.387	0.4984	3.3192	0.0598	6.1055	3.0204	1.1234	5.6396	34.8932	3.0027	0.1441	7.8983	6.9874	2.8806	0.5613	0.327	0.3045	0.4586	0.5283	1.8018	0.3213	6.9198	0.1692	0.2871	16.5991	1.3069	0.3776	1.3913	0.0369	0.5978	14.5884	2.4455	2.6762	0.1361	3.4267	4.2673	4.3916	1.5464	2.3526	0.8294	0.2295	1.7738	0.0839	0.1897	0.1119	0.3364	0.9392
ARF5	12.8657	16.6717	16.5177	19.5147	53.0996	13.8997	17.2142	15.2163	40.3946	13.6578	13.9336	24.6104	26.8716	34.6736	26.2586	38.913	41.4938	31.3472	37.5505	28.1292	17.8121	32.1111	63.1088	38.353	47.3129	30.6914	21.5778	24.1982	59.9969	20.7334	11.8138	44.58	12.6003	20.6453	39.4371	31.443	15.4714	45.1968	32.7285	37.6126	57.0907	26.0902	28.8404	14.8693	16.8267	34.5639	19.8372	22.1216	23.059
SARM1	0.9977	1.0813	0.8348	0.7601	0.2146	1.5918	0.6295	0.486	0.3522	0.9023	1.0925	0.4204	0.7307	0.3498	0.312	0.3236	0.4263	0.1466	1.3827	0.5584	0.8767	1.241	0.4552	0.5826	0.2523	0.7138	1.0533	1.0424	0.1792	1.2311	1.0451	0.2285	1.0982	1.8115	0.0574	0.1031	1.3101	0.1416	0.8399	0.5309	0.3952	0.3248	0.8585	0.5827	0.0847	0.2324	0.1617	0.1319	0.7693
POLDIP2	21.9849	30.6376	29.0904	24.5401	34.6536	43.8568	29.6962	32.259	33.5154	25.9985	18.461	26.3811	37.6089	33.6472	45.4114	61.9536	34.9086	29.572	33.0974	19.109	33.1496	51.1456	72.1338	35.4371	55.0412	20.5846	67.6659	25.0477	45.1908	33.0009	43.7895	33.7686	27.8556	59.1587	40.1189	71.052	41.8476	35.919	67.0717	56.3988	56.0073	47.5341	66.9087	45.5938	40.7698	49.9754	22.6102	26.6396	41.0967
PLXND1	6.7985	10.016	5.2857	4.8567	1.9073	6.1064	6.2405	2.6449	1.3197	3.0436	25.3413	11.6694	11.7314	5.3135	50.1666	19.7774	13.2938	4.7789	5.7561	7.0755	5.1121	15.135	15.1279	6.3476	13.3623	20.3736	14.9453	25.1987	2.8006	19.5149	6.1594	14.7236	21.0353	12.1003	4.0511	9.6086	13.0872	17.9252	12.2099	6.7077	5.6586	7.3154	15.7086	8.7873	1.1876	3.5172	17.3991	3.9541	12.2775
AK2	5.1229	7.1429	6.2377	11.6599	5.9291	9.0737	7.8183	5.978	8.1237	4.8104	5.5174	9.8694	14.682	9.6814	16.2841	9.2409	11.0285	7.0834	11.7845	12.9259	9.2617	11.7776	8.7062	19.058	9.5092	7.1831	12.5965	7.7061	18.5586	11.8924	6.9395	9.3846	8.7882	15.0441	11.0606	9.2752	8.4937	9.3976	8.7098	16.3383	15.4234	10.0953	9.5056	11.6053	9.1405	8.7201	9.7856	8.2068	9.6293
CD38	0.7089	1.3921	0.4164	1.3598	1.117	0.1416	0.1267	0.4176	1.3039	0.6993	1.2206	4.0198	1.3017	1.736	1.4444	0.0311	1.3601	0.737	0.2429	0.9248	0.4239	2.6004	0.1474	3.721	0.3449	0.8576	1.1064	1.0837	0.2801	2.8786	0.8657	0.1213	3.4322	0.334	4.0605	0.1299	0.2488	0.1548	0.9797	0.0261	2.2242	16.5991	1.1238	1.5957	0.2867	0.4492	0.7311	0.43	2.4303
FKBP4	10.6978	14.7601	19.5846	23.1182	19.72	15.3827	13.8601	14.8869	24.5294	17.6768	5.8675	20.5422	26.3007	23.0666	41.2793	27.3137	9.6613	40.0017	13.6359	21.0127	12.8333	24.0067	37.3845	97.1925	18.06	16.8382	20.0404	14.4576	40.2472	11.085	17.9192	34.9163	15.8852	28.0611	22.8465	10.3997	12.2177	44.7425	16.3928	26.7176	37.3281	44.2212	31.9939	12.7442	26.8213	22.7601	57.8948	12.0894	16.9161
KDM1A	7.0711	8.0118	8.3815	14.1362	9.2887	16.4135	8.3971	6.2522	20.9032	5.7627	10.0063	33.1987	19.8405	19.7572	33.3889	14.2141	31.9888	15.7001	20.7386	16.0793	15.3111	14.8623	12.4034	38.4805	16.7057	21.9839	18.9184	20.7342	19.3605	17.2198	24.2393	17.1253	20.3524	17.7875	19.8496	27.75	27.4353	18.0895	15.7815	20.9782	16.5666	44.9253	14.2585	23.3961	10.3898	23.3831	21.7388	10.8716	19.8198
RBM6	7.8511	8.4534	7.4777	10.5637	4.159	7.1738	8.1413	4.1828	5.6597	5.8971	8.7923	5.0794	5.9114	6.2735	10.8696	5.3206	5.3278	8.0653	7.1271	8.7069	6.1214	10.8945	4.9794	7.022	6.6343	4.0376	14.5363	11.3504	5.1702	12.5052	12.2612	4.3136	8.5691	9.5051	4.1169	4.6401	7.012	8.9217	6.3204	5.5192	4.2536	6.8906	6.1366	5.1386	5.6581	5.9223	3.1108	9.9613	10.9594
CAMKK1	1.0316	0.7577	0.4519	0.8865	1.0988	0.9287	0.7974	0.2938	3.348	0.3591	1.2037	1.5975	1.9669	1.3746	1.6093	1.8568	3.671	0.3308	1.243	1.3048	3.5861	1.5139	3.0552	2.0765	1.6022	2.6878	1.0622	0.9076	3.8519	1.0541	3.0476	1.7717	1.0181	3.602	0.4545	1.7818	0.6051	0.4919	2.3412	0.7189	2.5522	0.5419	0.745	1.3701	1.1781	1.0868	1.5706	1.05	1.8028
RECQL	3.3736	3.1961	2.6664	3.4785	2.3561	3.3615	3.8206	1.8371	3.2478	1.4065	7.5009	11.1499	4.8029	5.6121	8.7792	5.1806	6.6708	3.7673	6.0673	3.0938	6.0292	5.6247	4.2574	6.6445	8.7499	11.5054	7.291	8.781	2.4828	6.0221	3.2028	10.2209	7.5626	3.8014	4.1414	4.4168	3.7184	2.92	3.8249	3.7482	7.6186	4.469	6.493	3.6348	6.0164	7.634	9.5587	1.127	5.1831
VPS50	2.1147	2.5289	2.0959	2.2582	1.7474	1.7037	2.5552	1.6724	1.6744	1.583	2.5373	2.7593	3.997	4.6051	2.9798	2.7567	3.1206	3.4568	2.887	4.5546	3.1577	4.5127	3.1315	2.9345	5.696	2.076	3.054	3.3347	1.3039	5.2684	1.3589	2.7339	4.4219	5.7258	1.7943	2.7771	4.5491	2.3266	20.4838	3.9535	2.2841	3.5088	8.5554	1.5929	20.1913	4.9452	6.4697	3.4392	12.5201
HSPB6	183.0426	22.2402	7.15	0.3645	9.8107	0.9591	8.828	2.6169	10.8581	4.933	232.0816	1.7988	0.1899	2.895	6.492	0.6253	0.6229	0.3413	2.0873	0.7167	13.0245	1.1431	17.1771	0.4706	0.7267	1.4202	4.2028	10.5987	0.545	12.5584	0.9929	1.293	6.9463	0.4865	0.2705	0.6038	0.7185	0.1596	21.6187	0.303	0.0993	0.2933	1.4715	0.3314	0.1119	0.5326	0.4198	1.3861	0.2138
ARHGAP33	1.667	1.5959	2.1359	1.0397	0.7031	0.257	3.0709	0.5992	0.7626	0.5934	1.6343	21.5661	1.4722	2.1159	0.4391	2.3328	5.0559	1.9116	5.0894	2.8034	2.6183	4.5113	1.4157	2.9575	1.8626	1.7705	3.1071	1.3464	1.7128	2.7304	2.8041	3.9567	1.9461	4.4598	0.4044	1.5415	2.129	1.0738	2.303	1.5749	2.9054	3.5952	2.9975	1.3813	0.8622	1.0054	1.9086	1.9674	1.7518
NDUFAB1	24.3397	35.3056	25.1581	39.6828	22.0107	28.5775	31.3885	30.1691	31.2759	24.6056	18.1381	28.2024	55.3595	26.6596	45.8001	37.7343	32.4786	25.1738	28.0132	31.3404	36.2673	28.2172	42.3218	44.1022	26.7711	20.8578	43.857	28.271	54.6831	23.4961	77.0654	23.5578	23.8092	23.643	34.6722	30.7405	22.3128	41.2458	65.4779	95.6572	57.776	51.936	42.8031	38.887	29.4292	48.5726	33.6732	33.5119	27.942
PDK4	441.8335	51.4658	69.1524	4.5037	4.2853	4.9414	95.053	35.6342	15.6527	50.3289	287.904	1.1772	1.9611	4.0345	0.9057	5.7231	2.2452	23.6237	0.5859	30.296	21.5594	9.2538	5.2283	1.0712	3.1381	0.93	3.4572	11.0554	0.1216	38.9464	2.9708	0.7212	18.7659	4.6967	0.5381	0.2138	17.4571	2.5697	37.7433	5.4953	0.2021	0.8494	16.8569	8.7625	9.086	0.5934	0.2979	16.1959	95.3228
ZMYND10	0.019	0.1594	0.1104	0.8171	0.0971	0.0636	0.1278	0.0784	0.0207	0.047	0.0678	0.1397	0.0739	0.0574	0.164	0.1428	0.1027	0.0618	0.1389	0.2703	0.0791	0.3387	0.0853	0.5055	1.53	0.0348	0.2193	0.1206	0.043	0.2787	0.2101	0.2276	0.2289	0.2166	0.0236	0.032	0.0808	0.2132	0.1794	0.1395	0.2532	0.4667	0.2313	0.0559	0.0334	0.165	0.0882	0.0467	0.123
ARX	0.2474	0.7223	0.6202	1.1944	0.0056	0.6574	0.2928	0.4168	0.0513	0.4576	0	0.0259	0.0229	0.0178	0.0285	0.0043	0.0681	0.0135	0.0234	0.0037	0.3628	0.1309	0.2732	0.0391	0.226	0.0144	0.047	1.5069	0.0887	0.4293	1.4424	0.0165	0.0944	0.0086	0.0037	0.0111	1.6204	0.0758	0.6484	0	0.015	0.0054	0.1577	0.6262	0.0039	0.0224	0	0.3156	0.317
SLC25A13	3.8714	6.0481	6.7039	8.1392	5.3337	7.414	16.14	6.0081	8.5798	4.4017	3.3951	14.7536	8.476	11.8206	12.1109	15.2388	12.3177	8.7763	8.5952	9.894	12.375	7.865	16.9609	12.399	20.9252	5.9365	13.5308	9.0282	5.5086	18.6931	3.4031	5.8202	12.1985	13.2132	12.6981	9.0976	9.3538	17.8633	49.0886	24.4724	9.9918	17.0637	23.4403	7.3245	5.6992	10.9089	22.2115	12.6843	33.2982
ST7	3.8677	4.8685	3.9836	2.8549	1.5523	3.5231	3.5398	4.0027	2.1284	5.23	2.753	7.5235	4.4826	2.235	3.9495	4.7945	3.8954	5.3918	4.7652	2.8758	2.4099	4.8336	4.2714	4.4319	10.6901	2.383	3.8486	3.6181	3.661	7.1507	1.6035	4.206	4.8258	2.289	3.4281	4.3141	2.3072	5.7815	4.438	7.0626	2.7662	9.8272	2.5999	2.9498	3.1124	4.7643	2.2716	4.6715	3.2071
CDC27	6.7256	6.6724	4.7817	6.4335	4.4331	4.7731	7.2126	3.8883	7.7119	4.0504	10.8649	11.9168	13.5511	9.7248	10.4916	6.5823	13.5902	11.2118	10.9778	10.6505	8.9321	12.4435	7.3982	13.1015	14.1055	18.831	13.4793	11.8633	8.1199	12.969	11.3534	14.7901	14.502	10.3423	9.642	16.2588	14.0838	7.2843	8.7529	12.406	8.9967	11.8408	11.7424	7.8877	11.6267	13.1647	13.2974	8.5763	9.8492
CALCR	0.0087	0.0419	0.0239	0.0402	0	0	0.0154	0.0098	0.0095	0	0.0342	0.0273	0.0067	0.1113	0.1297	0.0063	0.077	0.005	0.0144	0.1298	0.1894	0.0644	0.0058	0.4179	0.03	0.0079	0.2963	0.0531	0.0393	0.0443	0.0575	0.0389	0.0406	0.2649	0.0108	0.0411	0.0072	0.0031	0.1862	1.3646	0.0147	0.1277	0.0614	0.0059	0.1228	0.0028	0.181	0.0183	0.0811
HCCS	6.2085	8.3977	6.1427	9.7276	7.6676	11.0003	9.1366	6.4273	10.4852	5.3288	7.6636	5.6731	15.6266	7.4409	7.9046	10.1677	7.1709	12.0716	11.8458	15.2636	9.4968	9.6405	13.1915	11.8422	14.8457	6.5658	18.0762	12.0963	7.5961	11.9649	12.8807	8.339	8.4454	14.4899	10.5533	10.7573	11.5483	16.5787	14.6337	8.6127	9.3654	6.6038	15.1818	19.4375	8.0822	14.173	6.9048	10.0753	11.562
DVL2	4.4782	3.0354	2.9825	4.4046	6.4429	3.1864	2.391	1.75	10.0628	2.1254	5.8521	10.7461	7.0601	6.7374	9.2538	7.5736	16.5314	3.102	12.5273	3.7461	5.4771	10.3979	4.6525	11.6449	11.7539	11.1674	7.3886	4.2831	11.538	6.0655	2.4731	10.2474	5.4953	6.0451	6.7353	7.1258	4.0051	8.7902	9.4557	6.2496	12.9039	21.6536	11.1246	2.6748	4.0394	10.8783	6.174	3.7665	6.4987
PRSS22	0.6771	4.2566	2.1838	9.8524	22.7322	10.5194	8.7792	2.2467	8.9738	1.2144	0.0735	3.6461	14.3249	15.6523	6.2348	25.7469	2.039	40.8983	21.4688	21.6851	17.7086	14.2063	24.6675	6.7636	45.5306	12.9058	8.4908	33.989	8.474	32.4974	27.126	9.833	23.945	15.4582	22.0604	21.1494	66.7777	11.6045	4.9314	3.7878	23.1152	0.3181	9.8003	14.8888	77.8233	17.2934	12.875	37.3206	21.9644
UPF1	15.5684	14.4585	13.683	16.3396	15.4826	34.4189	16.1244	10.4385	17.6615	9.3107	18.4762	23.7369	22.5626	13.4159	13.309	20.8893	21.9831	16.5008	26.4442	15.6405	24.9895	51.4361	18.6734	30.0627	22.5049	21.6532	16.0979	21.8493	12.6914	21.1628	18.3392	18.6123	31.3253	33.7757	20.6393	18.1093	61.0325	27.2346	23.5441	20.3106	16.2178	22.7823	29.835	31.4463	14.6292	27.9415	13.3753	10.277	25.9609
SKAP2	9.2728	4.017	1.7448	9.9347	5.8652	20.364	2.5392	1.5371	3.1605	1.4514	12.1264	6.0985	6.4127	11.1563	25.1325	8.7882	4.3228	11.6904	11.08	10.202	8.983	11.9656	9.9507	10.0901	21.539	9.0987	11.1365	13.3687	5.7788	4.9691	12.0492	9.6268	14.7321	18.5339	3.4136	6.7425	23.247	8.3432	17.3571	7.0327	12.3721	3.7696	9.8739	9.0557	12.8512	8.6464	10.3508	3.2495	13.1263
SLC25A5	93.6764	215.1623	274.1544	185.3214	149.3685	163.233	317.2195	232.3045	185.6554	177.34	47.2424	194.8973	214.9669	168.1464	160.9258	137.7789	283.7856	205.1327	138.9196	119.9097	145.1753	228.3488	301.4676	420.7635	199.3542	147.8419	123.8118	100.8323	169.709	157.1963	183.2281	119.637	115.4706	133.7191	179.2145	299.8174	254.0322	261.8848	282.8967	161.1873	322.2975	113.9184	262.9426	191.02	188.9202	427.5091	149.938	132.7005	221.7929
MCUB	1.1713	1.5443	1.2046	4.1181	2.051	2.488	1.8566	0.4868	6.4052	0.4835	3.5808	9.6441	8.1368	3.6246	1.5158	4.0732	3.3071	5.6952	4.6611	1.9608	2.4208	2.4314	0.971	5.5912	7.5986	2.7077	2.3215	4.5691	8.3258	8.0839	3.5139	9.712	4.1539	4.5652	9.0478	4.9261	4.6781	3.9998	3.2869	5.9325	6.5839	3.9494	9.58	5.4708	4.2037	1.4451	7.7442	1.3985	3.7657
HOXA11	0.0069	0.0133	0.0189	1.1899	0	2.7731	0	0	0.987	0.0254	0.0193	1.65	2.1228	0.2124	6.5397	0.384	0.0106	1.9132	1.412	0.6638	2.5063	4.1704	1.2241	0.4484	3.8607	0.5194	0.0974	1.7348	0.321	1.7398	2.0513	0.3348	0.4771	6.5995	0.1705	0.0737	1.727	2.5827	1.5397	2.9247	0.274	1.8187	1.5791	2.2103	0.1717	1.5111	0.0653	0.4188	3.8123
POLR2J	9.4493	9.698	13.1376	11.7819	15.7032	6.9247	13.8118	11.9347	20.5311	10.9002	8.8242	30.2031	14.3929	18.2945	15.307	34.3673	28.8662	19.3539	23.5875	22.6079	14.0796	26.3588	36.8402	21.869	45.8867	17.2692	19.8904	23.0108	50.6527	17.1136	12.1129	20.0447	20.5133	43.5569	21.2785	18.3619	8.7892	49.9448	129.3284	47.4757	28.6211	67.6676	38.4414	10.7788	10.1922	22.0455	44.8794	32.4969	13.3672
DHX33	3.0673	3.1755	3.2955	3.6789	2.407	2.7974	3.8029	2.2241	6.0398	2.274	3.6572	7.0077	6.3148	6.4291	14.426	7.0947	11.1088	2.9438	8.8643	3.2016	3.1355	8.5103	5.8033	10.6755	6.3879	11.7439	5.6828	4.1347	4.0554	4.5272	8.1113	3.4496	3.8835	7.5411	6.6073	4.4417	4.9423	6.067	6.2653	5.4788	5.4814	11.3258	7.947	3.9603	3.5024	9.5973	4.4292	2.683	14.6593
MEOX1	1.6121	1.1988	0.5338	0.7241	0.6096	0.3828	0.5521	0.1849	0.6792	0.1438	3.6851	0.9916	0.3247	1.3288	0.2104	0.2339	0.1321	0.3497	0.4228	0.3051	0.318	2.1753	0.1153	0.713	0.1527	0.347	1.13	2.5229	0.4806	0.8871	0.1317	0.0384	0.4121	1.0804	0.0128	1.0944	0.5278	0.3137	3.548	0.7368	1.1931	1.3111	0.1632	0.7989	0.1308	0.7346	0.0952	0.0721	0.3347
THSD7A	1.0985	0.613	0.1984	0.2317	0.1204	0.1274	0.4036	0.0905	0.1352	0.1615	4.2274	0.1034	0.1655	0.4355	0.4189	0.1901	0.3209	0.1943	0.0679	0.2434	0.3057	0.718	0.0689	0.4717	0.0696	0.1607	0.5206	2.8584	0.1151	0.6911	0.199	0.1242	0.9239	0.1	0.05	0.1133	0.6322	0.0456	0.8605	0.1039	0.1781	0.1312	0.2198	0.3832	0.1657	0.1692	0.092	0.1323	0.3206
LIG3	2.2523	2.3666	1.911	1.6337	1.8042	4.6589	1.8546	1.2759	1.8424	1.4552	1.8089	2.2581	3.0035	2.1101	2.66	3.6086	4.9377	2.5483	4.6373	3.3765	2.0839	3.842	4.1751	3.0846	3.7535	2.91	4.323	2.0068	2.8737	3.1024	2.3666	1.1848	3.3713	16.5995	1.9457	2.6745	3.7618	1.864	5.0592	3.553	4.0592	7.2927	5.802	3.661	3.0021	3.4606	1.3808	2.0763	6.8668
RPAP3	2.887	3.0355	2.7623	5.2506	2.4636	3.0122	3.981	2.499	4.1555	2.0758	3.992	5.8503	7.6578	6.7499	5.7391	6.1669	11.3864	4.7113	6.4717	2.9675	4.3726	6.526	4.7448	11.5097	9.0012	7.6693	8.1653	9.3434	6.0722	5.0169	6.4942	5.4051	5.644	6.184	4.7791	8.2503	6.2872	8.0444	6.3553	5.482	4.2906	9.3252	4.3722	8.039	6.8785	8.7185	5.6946	4.8158	5.312
ACSM3	2.7992	3.7873	5.2014	3.8897	0.5368	7.306	1.538	4.1723	0.109	7.0536	0.1496	0.2226	4.4128	0.3553	0.2247	2.0504	0.2126	0.6212	0.2444	0.5774	1.3572	1.198	2.0717	1.6636	0.2418	0.1161	3.0393	3.4175	0.0368	0.6987	4.7492	0.1231	4.1903	0.9289	0.0257	0.0539	6.7366	2.2703	3.1333	0.8109	0.0725	1.2321	0.612	3.4827	0.1445	0.1362	0.1553	0.9443	0.8185
REXO5	1.2538	2.4081	2.8759	1.7599	0.5628	1.2481	2.7357	1.5835	0.466	1.414	0.5566	1.1077	1.7521	1.0627	2.7837	2.7777	2.2342	1.0939	1.1563	1.8828	2.961	1.2992	2.4291	3.3993	1.6573	0.4922	3.442	1.4594	1.2739	0.8568	2.1232	1.9241	0.977	1.0461	0.6142	0.9623	1.0126	0.8352	2.1905	1.652	2.7937	2.6649	2.9661	1.3534	0.8098	1.0914	0.8281	0.9516	1.3608
CIAPIN1	4.9885	7.0201	6.6371	12.7815	10.7556	8.7901	10.9358	5.8276	16.0751	5.7967	5.5514	17.5871	11.9041	11.6881	15.3033	16.3342	14.2393	7.2239	11.7043	10.9675	10.8584	8.6774	12.591	12.2845	19.3861	8.9162	14.6754	11.3137	10.5545	11.1254	9.2833	15.3071	8.1728	8.78	15.8519	16.7127	12.4218	12.7062	12.5856	24.4069	18.2397	18.9821	9.1116	13.7778	10.9955	12.6024	9.7584	10.1622	15.9296
SPPL2B	4.9475	9.0663	7.1779	7.8038	3.5838	11.165	8.7705	5.348	4.0403	4.0548	3.8415	8.4344	7.4659	3.6656	3.2925	11.1078	4.1407	4.6068	7.9835	9.9598	7.6528	12.4109	5.6151	3.7536	5.7851	5.8695	10.3947	7.0565	7.9623	15.0778	15.378	2.718	6.1232	13.7067	3.6947	5.9885	7.6499	8.1097	11.5573	9.8599	6.1314	6.1317	11.4938	8.6914	4.8285	4.8724	7.8752	8.2002	8.3816
FAM214B	2.2012	2.5308	2.1997	2.5149	9.213	2.2582	3.3444	2.2297	5.7319	1.5008	4.0535	2.9187	3.0972	7.135	3.7296	3.0376	4.7834	10.271	2.4982	6.0596	4.693	3.6881	4.6085	2.9302	1.8173	3.6513	2.6324	8.6338	6.9881	2.4829	7.1277	3.0761	2.4009	2.0028	7.3398	4.6885	19.1799	3.0157	3.0297	2.6948	2.4143	1.8613	6.0226	4.0132	7.061	2.9573	5.2058	3.9206	5.5007
COPZ2	6.5766	2.4297	1.449	0.7372	1.6062	0.1969	0.8028	1.3469	12.4489	1.1273	12.8099	6.0236	0.7781	5.4828	1.317	0.5278	4.0741	1.2387	2.0262	0.6872	0.5714	1.1653	2.1539	3.1956	1.0335	12.1566	2.1765	5.1896	24.7925	1.9877	0.6571	23.4132	2.8085	0.7848	5.4857	10.1164	1.9044	0.3512	2.1257	0.5679	16.3881	0.9484	0.8698	0.8519	5.5072	6.8207	7.5637	1.1876	0.5502
PRKAR2B	31.8926	5.2648	3.1247	1.0719	1.5709	0.5758	2.1752	2.0204	2.8516	1.9317	34.947	1.2686	0.982	2.9747	0.6635	0.4746	1.6843	0.8702	2.5073	1.0585	1.7899	1.7124	0.6595	3.2503	0.7795	1.587	4.0405	6.0687	0.7165	5.3835	0.7861	1.181	6.0391	0.7591	0.1548	0.4505	0.5598	0.3659	3.2741	0.4167	0.2191	2.6971	0.6688	1.3492	0.8037	6.1852	0.3931	0.9088	0.8895
MSL3	1.6787	2.6058	1.87	4.2077	2.9731	2.7682	2.7794	1.3355	2.1712	1.198	2.9078	2.3858	3.2342	3.2175	2.0572	2.8945	3.2596	2.9919	3.2146	3.6948	2.2025	2.9266	3.3897	3.3514	3.4184	1.9342	7.0132	4.597	0.8506	4.6495	4.229	1.8161	3.9338	3.1133	2.4469	3.1188	3.1258	5.1764	4.6622	2.6921	1.9159	2.9935	5.2995	2.8522	1.7315	2.5825	1.7871	4.4827	3.1091
CREBBP	14.2255	10.1542	8.9095	16.6598	10.4829	28.1453	9.9417	6.0968	9.7508	5.9165	15.0774	19.6871	10.8482	12.8403	11.9017	11.487	9.589	13.0194	17.7751	18.1774	9.2367	12.7513	12.957	17.9709	6.4968	10.9359	10.5929	12.6271	8.8913	16.5728	12.5185	19.1096	21.9534	9.4544	7.9783	12.0437	13.0121	11.6676	13.0075	5.989	18.5897	19.3874	12.3853	14.8698	11.8028	17.7851	16.8567	7.9826	13.0926
TSPOAP1	3.2358	1.723	3.0804	0.768	0.3847	0.0956	1.4488	1.3548	0.5064	1.5947	2.9776	0.9545	0.4062	0.8461	0.1833	0.5644	0.5323	0.226	5.5315	1.6356	0.2051	2.3675	3.3904	1.04	0.5154	0.2582	0.9543	0.706	0.3555	1.9162	0.6417	0.1335	2.2814	1.3829	0.025	0.1635	0.1819	0.573	0.3294	0.0655	0.3156	5.011	0.5533	0.1276	0.0604	0.2766	0.3307	0.2132	0.6334
PON1	0.0207	0.02	0.0379	0.1214	0	0.0395	0.0245	0.0078	0.03	0.0596	0.0116	0.013	0.0054	0.1457	0.1839	0.0301	0.0585	0	0	0.3905	0.4538	0.266	0.0278	0.4885	0.0106	0	3.6502	0.253	0.0156	0.7142	0.0228	0.0232	0.0369	0.0251	0	0.0044	0.042	0.6807	0.4707	0.1461	0.0059	0.1649	1.1601	0.0421	0.2542	0	0.005	0	0.1486
GCFC2	4.1006	3.3202	3.296	2.3973	1.3221	2.8663	3.2157	2.1498	3.5295	2.5799	3.3704	3.8329	5.4314	3.45	5.7461	3.3674	4.0566	2.6699	4.3313	3.611	2.4238	3.1775	2.2256	4.6937	2.5592	2.36	6.8855	3.5914	2.0138	3.0558	3.5784	3.2349	3.7842	3.3077	2.8674	4.0999	5.5393	3.4239	3.0585	6.4654	1.9574	8.9519	2.4596	3.5403	2.99	2.7217	3.7619	4.3608	4.738
WDR54	0.9326	1.4903	1.7842	1.7924	0.5777	1.3896	1.1952	0.939	2.1062	0.8962	1.5758	12.8217	1.0083	2.2881	1.5832	2.7019	6.3965	0.8547	5.0257	2.3583	2.7905	2.416	5.049	3.5558	8.1834	5.982	8.3336	2.0512	7.0108	3.9217	2.7242	6.84	2.181	3.6179	1.5234	4.8141	1.8476	1.305	3.0133	4.1291	7.3665	10.3894	3.6872	2.6302	1.7297	3.3256	8.7884	1.3041	2.2108
CROT	2.0455	2.2301	2.2089	1.649	8.1231	0.3521	2.5862	1.7982	9.9124	1.3539	4.5564	2.9103	0.2536	10.8002	0.6224	2.0729	4.9705	2.7955	3.1226	3.8319	6.9806	11.4112	1.7746	3.9225	2.5166	4.472	4.8461	4.0618	1.5768	2.9731	0.8579	4.7445	4.8783	3.5876	3.5704	3.6079	2.99	1.8313	4.1565	3.0329	4.1624	2.9795	3.7873	1.7131	24.9803	15.9723	4.068	1.1651	5.6052
ABCB4	0.2041	0.0665	0.1478	0.1758	0.1089	0.0458	0.0365	0.016	0.0801	0.0293	0.1841	0.2267	0.0442	0.1163	0.2126	0.0534	0.2743	0.0503	0.0802	0.1207	0.1692	0.1636	0.0877	0.6771	0.0437	0.1447	0.3889	0.3624	0.0393	0.2567	0.0408	0.1024	0.206	0.1344	0.0309	0.0793	0.2286	0.0475	0.3029	0.0618	0.0403	0.109	0.0424	0.1382	0.1873	0.0481	0.059	0.0424	0.5127
KMT2E	14.527	12.2541	9.6603	13.5113	6.594	11.8252	10.8239	7.094	6.9665	7.491	14.8361	11.2536	14.1781	12.6777	9.394	12.3537	14.8536	19.8696	30.0855	31.6155	11.9149	17.1246	7.7783	20.8164	17.594	10.4226	9.1442	13.0487	6.4542	21.9004	4.9991	13.1491	35.8173	19.1683	4.894	7.9488	12.9787	10.343	9.2918	15.5977	8.9771	28.8202	24.4242	8.3362	6.446	16.1456	22.9054	11.8928	13.6064
RHBDD2	18.2746	26.439	29.0694	26.0152	24.4571	15.5611	31.2222	35.6504	43.5207	28.3345	15.0085	33.7598	33.0033	48.1405	30.1478	58.8152	37.4906	49.7505	49.8086	121.0584	38.7646	59.0937	58.4705	55.857	71.9204	138.8283	31.3562	29.0602	59.3657	38.1603	33.4478	91.619	46.6837	75.0469	30.69	31.9857	27.1368	27.5538	72.2531	51.0782	86.2445	32.9055	67.2087	33.7975	21.0042	50.1645	57.949	32.2036	39.0544
SOX8	0.3365	0.2575	1.2774	0.3116	0.2509	0.0587	0.3449	0.1751	0.0491	0.0607	0.4658	0.3146	0.0127	0.0742	0.0662	0.2144	2.5511	0.3549	0.068	0.2269	0.4714	0.149	1.7293	0.1815	0.0409	0.1226	0.1999	0.3425	0.0649	0.2123	8.8916	0.2114	4.2185	1.3195	0.0331	0.0414	0.1158	3.7703	0.2878	0.1235	0.094	2.5753	0.1404	5.4095	0.2321	0.0494	0.063	0.1595	0.1502
IBTK	8.1819	11.6063	9.0238	18.3567	5.7794	23.8892	17.8614	8.1255	11.2865	7.1443	8.416	5.0667	18.9309	9.8296	16.4651	11.2009	9.6236	22.8919	6.6481	11.8532	19.4524	12.3499	7.4913	8.2302	7.5251	7.0947	7.7213	17.9031	4.1079	8.6911	28.3214	17.9413	13.9707	13.6542	6.9646	8.9335	22.8129	11.8622	7.7706	11.7724	6.779	5.4591	17.7533	16.197	9.7845	24.0409	7.2267	11.9593	17.9822
ZNF195	1.2797	2.7326	2.0607	3.9127	0.7603	3.392	3.5743	1.4231	1.1946	1.6243	1.4575	1.579	3.3525	1.8086	2.8747	3.2752	5.8726	3.9574	5.151	4.4204	3.128	4.396	1.7391	2.6654	3.1529	1.0692	5.0148	6.6311	1.6602	3.6189	2.3251	0.8684	3.2852	4.6543	1.1577	0.8751	5.2884	2.6801	2.3175	2.679	1.3222	4.5076	5.3504	4.0172	1.2575	2.6182	1.4982	6.1378	8.1366
MYCBP2	5.9505	5.4347	3.893	5.1618	9.7266	6.2386	4.1814	3.0707	7.9155	3.5243	7.3804	5.4169	6.8652	11.2034	4.7959	2.6165	5.4739	4.9822	4.8288	9.1251	3.7277	6.5849	2.2865	4.9973	3.4498	5.468	4.1135	8.1905	3.7624	6.9836	3.5219	7.0077	11.5041	7.2327	3.809	7.9978	5.3594	2.933	3.25	4.135	8.9479	2.2604	6.3935	6.5558	9.4466	8.9077	7.8357	2.6507	6.055
FBXL3	6.7194	7.6862	5.8527	7.3852	5.6995	8.5219	5.8543	4.9697	7.66	4.881	11.352	6.7644	7.0814	9.2769	5.3058	3.8162	8.5471	8.1829	11.573	9.3553	6.2174	6.9355	3.3017	6.7159	8.779	5.7132	6.7866	14.0811	5.6221	7.9216	7.6894	7.5578	10.0886	5.3266	5.0616	8.6588	7.322	6.61	5.1132	8.7854	5.5951	4.378	7.1107	7.9157	10.7166	5.6818	7.6697	4.7387	7.348
ITGAL	0.4556	2.4112	0.5976	3.7517	1.274	0.5401	0.2531	0.7832	0.2124	1.197	0.2466	1.9155	3.6425	1.3638	1.2892	0.3832	0.5172	1.9695	0.3377	1.4677	0.3758	1.6644	0.29	4.0014	1.0503	0.7991	3.0057	1.9634	0.3082	4.6434	0.8123	0.5978	2.9495	0.8314	0.1787	0.2498	0.4333	0.3481	2.0921	0.0726	0.6311	0.4152	1.7395	0.9871	0.2874	0.2298	0.7474	1.0979	1.8949
PDK2	6.9673	4.3247	5.3687	7.174	3.1428	7.5078	3.9406	4.0478	2.1412	3.8118	6.2079	3.7444	5.4069	2.4209	1.1095	7.9182	1.7331	1.5978	1.9021	5.1369	5.8907	10.7861	4.0562	2.9843	2.7067	2.0864	6.7703	3.7926	2.3009	5.9938	4.6575	3.008	5.6535	7.8456	1.0415	2.5434	3.1734	1.5307	5.8947	3.5248	2.9697	2.708	5.8187	4.4153	2.0459	4.4062	2.9619	3.7548	4.1936
ITGA3	15.7611	9.5307	7.4888	31.4233	7.4761	15.8021	18.5814	7.4379	55.7433	5.2381	18.6792	69.2881	41.9682	47.6262	120.2616	45.135	36.4569	42.2516	32.5757	29.0298	79.0803	28.6205	34.4187	31.1498	63.4698	157.8281	33.4112	54.8748	31.5143	52.4716	43.226	63.2952	36.4644	45.3633	96.6614	84.8992	50.1639	22.5297	26.7659	33.3353	30.3167	2.2715	28.2469	62.5952	20.2789	39.3922	107.8979	14.1865	24.1965
ZFX	6.3676	6.5376	5.2126	6.4799	2.6862	5.6271	4.4157	2.3936	5.3795	2.6656	7.0112	3.1114	4.2059	5.5779	2.6146	2.3298	3.5604	4.111	8.1536	9.6341	4.0339	2.9401	3.5716	9.3837	5.1559	3.6533	7.2842	5.2228	3.5596	7.4626	4.1348	5.1357	5.9726	4.5243	2.9702	3.4546	4.658	6.2125	5.5932	2.8391	3.3426	5.1961	6.7192	7.9599	2.4318	5.5177	3.4573	3.5995	4.6509
LAMP2	16.0458	21.7948	26.6104	18.4282	20.0431	30.9253	18.7814	20.6621	18.6452	20.8819	16.2724	24.9026	15.1163	38.6067	25.5315	11.3601	33.8977	24.2075	53.872	21.7453	18.2879	21.3398	19.4551	46.5367	25.6565	32.3547	15.1107	22.7126	15.6504	22.4909	23.088	32.8898	34.5207	23.4858	34.496	56.6255	39.504	19.3024	23.603	8.8325	28.3083	34.1432	22.4574	19.1759	38.2663	40.4488	52.4851	9.0267	16.433
ITGA2B	0.0837	0.0622	0.1239	0.3936	0.0185	0.0207	0.0267	0.0181	0.0175	0.0516	0.0742	0.3947	0.04	0.1821	0.1222	0.0187	1.6674	0.0627	0.5294	0.0635	0.0357	0.1241	0.0065	0.7194	2.3037	0.0766	0.4935	0.0656	0.1504	0.1313	0.1002	0.1299	0.1075	0.1052	0.018	0.0812	0.0588	0.0552	0.1255	0.021	0.2295	0.4439	0.0431	0.0829	0.0572	0.2592	0.0353	0.0372	0.037
ASB4	0.0199	0.0269	0.0693	0.0442	0.019	0.0171	0.033	0	0.0173	0.0982	0.0157	0.005	0.1267	0.1741	0.0804	0.0231	0.0337	0	0.0053	0.1189	0.6945	0.0148	0.0428	0.4139	17.3956	0.0291	0.0882	0.0351	0.045	0.7585	0	0.0201	2.2756	0.0029	0	0.005	0.0088	0.1394	0.0504	0.0713	0.0135	0.1208	0.0503	0.0027	0.0681	0.0151	0	0.0167	4.3325
GDE1	17.9885	16.177	16.7976	19.0183	10.8396	35.824	15.6627	16.2412	18.9157	16.6469	15.8558	13.3717	20.7174	12.3957	11.2838	34.2241	28.5607	11.6339	13.4172	18.324	34.818	17.7947	25.8142	18.1155	17.7193	13.388	23.2139	25.3731	10.3966	16.4689	48.5147	11.5127	30.6648	16.3919	11.1276	15.419	19.4686	43.7487	23.4998	31.1365	20.0965	16.7011	39.8178	18.8668	14.4903	26.6274	18.1054	12.0891	17.1361
REX1BD	3.4282	4.1924	3.4026	3.2143	3.0936	5.8238	3.3877	3.1472	3.487	3.6769	3.3329	5.3794	6.9424	3.3015	3.2367	5.4759	6.8495	4.323	7.9918	2.9669	4.2097	8.406	4.5094	6.7628	7.2074	4.0992	6.1397	5.3392	13.1335	6.4568	8.5277	3.0534	4.9981	5.7939	4.7168	5.9396	17.3783	5.1667	9.9591	4.4454	4.635	8.9798	5.8142	5.7547	5.1309	5.9926	2.6998	4.2531	5.9392
CRLF1	0.4637	0.8536	0.883	0.1431	0.6498	0.1327	1.0976	0.0903	12.4234	0.1448	7.9556	1.9699	0.1823	1.0484	3.0288	0.0628	2.3718	0.8853	45.1621	0.2239	0.8513	0.1557	0.1704	1.709	0.1613	0.3542	0.1971	1.9507	3.5628	1.1774	0.225	23.1591	0.2641	0.2558	0.3948	26.432	0.1779	0.0707	3.9865	0.0151	3.252	0.2215	0.1609	0.1674	0.874	5.1045	8.5291	0.1039	0.0887
OSBPL7	3.8462	14.9937	6.092	11.3679	0.4774	3.1749	16.0256	7.6767	0.5952	4.7322	1.3269	1.7138	3.8577	1.3064	1.2164	7.5354	3.5026	1.7314	2.7692	14.1398	6.5165	13.632	5.8735	1.9844	2.5382	2.385	3.0257	9.8958	0.9377	12.3004	12.6847	0.3595	7.7657	7.3152	0.0969	0.6248	7.9994	3.2923	3.1455	7.0245	0.4594	1.7414	13.7969	4.2085	0.2845	0.1857	0.7485	2.8501	11.5688
TMEM98	7.7095	10.738	7.9938	13.4636	1.2874	26.8383	13.6202	7.9353	1.1388	10.4175	6.5915	2.3625	21.5382	1.4953	0.6907	15.9055	4.4841	1.4382	7.0102	4.8451	7.52	18.0265	1.0838	0.9815	1.935	3.0477	21.7893	5.9511	2.7013	9.8447	13.0525	4.4184	6.9451	28.8348	0.9275	1.3804	5.9074	6.8343	15.3973	10.6612	2.7633	15.0513	5.5035	3.5197	0.9046	1.9002	1.0775	6.3604	8.981
YBX2	0.6892	0.4436	1.2076	0.5061	0.4277	0.0907	0.3891	0.3826	0.1164	0.127	0.1669	1.1202	6.0648	0.5792	0.358	0.115	7.2591	0.0431	3.3156	5.5124	1.5788	3.5539	3.4662	1.4409	2.4712	0.7701	8.3	0.164	0.3521	0.0714	1.8297	1.271	2.4273	4.1082	0.0049	0.8118	4.0384	1.0867	8.4262	0.5576	1.0081	1.8634	14.511	0.2977	0.0156	1.3829	1.4935	3.5745	0.9607
KRT33A	0	0	0.0129	0.3519	2.1657	0	0	0	0.291	0	0	0.0177	0	0.8488	0.0682	0.0102	0.3362	0.0968	0.0373	0	0.0097	0	0.0284	0.2335	0	0.0429	0.0125	0.0096	0.1167	0	2.1429	0.0079	0.0188	0.0817	0.0175	0.0089	0	0.694	0	0	0.0478	0	0.0209	0.0191	0.1666	0.6512	0	0	0
MAP3K14	5.4338	3.237	2.0474	4.929	5.3744	1.5605	2.3442	1.2939	1.7006	1.6042	9.1437	2.3939	3.6995	3.4539	2.9907	2.2072	5.9709	6.0782	2.5395	5.8715	3.6973	13.1303	2.0533	4.5124	5.3992	3.7911	4.8611	5.6964	1.9259	6.9472	5.256	3.7752	5.8329	4.2093	0.5859	1.7387	3.9426	8.4532	4.0696	2.8255	3.7918	3.7379	5.0221	1.3498	1.9514	3.1519	1.4685	4.4437	5.439
ABCC8	0.8816	0.5993	1.9144	0.5734	0.0125	0.0678	0.4795	0.4353	0.0063	1.5093	0.1114	0.0797	0.0045	0.0165	0.0941	0.0116	0.0191	0.0033	0	0.0083	0.3207	0.5215	0.001	0.3222	0.0011	0.0027	0.3084	0.0168	0.0132	0.0114	1.5961	0.0041	0.0253	0.0085	0	9e-04	0.046	0.0177	0.1675	0	0	0.0161	0.0108	0.0118	0.0249	0.0037	0.0021	0.1209	0.0293
TMEM132A	5.4421	7.3187	14.492	0.997	2.6553	5.0858	9.2856	9.2213	11.1362	11.8161	1.1563	12.216	6.0276	7.597	9.466	10.1235	7.9279	5.7993	29.731	1.0448	4.2613	10.4816	5.1711	12.765	38.0247	42.9616	11.3702	9.165	22.2069	5.7098	9.623	27.633	6.188	9.0436	17.7657	9.1355	2.8027	8.0318	4.2273	0.8577	41.8008	37.8223	3.8608	4.224	10.2293	12.1665	21.1629	2.983	5.9428
AP2B1	39.9979	27.6627	21.5923	53.7469	7.1877	92.7366	35.6112	17.1677	18.5634	16.0036	38.429	27.4667	102.6851	19.5717	38.5002	88.5458	76.0517	56.2979	45.2109	64.0217	44.6074	80.7542	65.341	34.422	141.052	49.7878	59.3135	65.1961	10.323	81.08	55.6324	15.3892	54.9731	49.5243	32.476	27.8225	65.8382	92.3096	58.9747	51.004	43.9483	70.7938	49.9858	83.7933	7.0691	39.1094	19.8571	20.1312	75.2369
TAC1	2.2072	0.0517	0	0.0595	0.0102	0	0.1649	0.0361	0.0233	0.0264	0.3974	0	0	0.0565	0.1211	0	0.0165	0.0061	0	0.0068	0.0074	0.0079	0	0.2369	0	0.0131	0.019	0.0364	0.0323	0.0504	0	0	0.0143	0.0156	0	0	0.0059	0.0077	0.0209	0	0	0	0	0	0.0141	0	0.0391	0	0.0231
ZNF263	3.7329	4.5361	3.6063	4.7452	2.0995	5.7879	3.4315	3.0822	3.8368	3.6384	3.8603	4.0672	3.7706	2.7681	3.3641	5.2649	3.8223	4.1843	7.3516	8.8021	2.4998	3.776	4.0723	6.3289	5.417	2.427	5.4448	3.2736	3.5241	3.4218	3.6592	3.8119	6.2036	2.7343	3.6912	2.5977	3.7596	3.8192	4.6684	3.5828	4.6131	7.5337	4.0174	4.7482	3.0046	4.3784	3.3954	4.6739	4.2966
CX3CL1	2.9454	3.4737	5.9483	7.5571	4.62	1.0041	2.8742	3.3701	2.0325	1.8785	6.0029	2.3018	2.2619	3.7579	1.8108	8.461	7.1341	7.6966	24.8222	20.0373	1.8145	2.4741	4.8673	7.0614	30.3215	11.4951	2.6985	13.819	1.2311	17.0079	1.1977	9.7399	10.2724	1.7335	0.832	0.3784	3.4053	2.742	9.0354	0.8064	23.8345	9.7537	2.84	2.8798	0.7366	0.8815	2.3546	1.4776	3.9887
SPATA20	9.7578	11.8133	16.4823	9.0756	2.3908	8.761	10.8535	16.3856	5.3697	12.8667	10.437	13.3686	9.7729	6.9244	4.2053	25.2811	9.2378	6.6323	14.2915	8.3018	11.3113	24.0949	12.1923	8.4367	3.2442	7.3905	15.0585	8.298	13.0724	13.4389	9.4375	5.0256	5.2448	15.7459	3.7955	4.2674	6.6526	15.2612	9.2968	7.3943	10.9173	3.8276	8.9701	4.0188	4.7415	4.8261	9.4153	7.2179	6.3337
TNFRSF12A	17.3964	4.9954	5.7254	17.7378	6.1213	6.0916	31.3672	3.1456	20.3224	3.4913	8.6135	52.1106	23.8546	31.4662	60.6152	53.9597	21.8119	75.6816	56.398	67.448	26.7324	19.4163	34.4598	47.5581	249.8389	42.032	20.8009	38.419	60.5663	29.3992	37.4236	76.1114	12.3059	22.5837	36.5083	44.6428	16.7092	36.485	18.8492	49.6582	24.1343	19.054	14.5253	23.9218	29.4875	11.7329	85.7942	70.138	37.7646
DLX6	0.0106	0.0206	0.351	0.0493	0.0153	0.0114	0.0063	0.012	0.0058	0.0131	0.018	1.3151	0	1.0354	0.3223	0.0039	1.0542	0	2.6043	0.0203	0.1953	0.0039	0.2147	1.1186	0.2983	0.8048	0.0094	0.0108	1.4961	0.0167	0.9233	0.4443	0.0355	0	0.0297	0.0302	0.0088	0.019	0.0104	1.7937	0.8583	5.2643	0	0.0541	6.064	0.8266	1.5524	0.2238	0
MAP3K9	1.1048	1.7072	1.5945	2.5298	13.8139	3.062	2.9589	1.0695	6.4788	1.2363	0.704	1.2723	2.594	7.5669	3.1124	2.4209	1.944	2.6576	3.9997	3.389	2.4175	2.8309	2.3301	3.2472	6.6428	4.0248	2.1838	3.3916	2.4945	2.2007	1.823	2.5752	5.4887	4.1566	4.0395	3.2181	2.7837	5.7442	1.8334	2.0028	4.9969	1.0546	5.4971	1.6745	2.8727	3.9338	4.2842	2.0024	2.2286
RALA	6.2273	9.8422	7.9675	18.2552	27.674	21.4795	13.8917	9.4974	26.7986	6.1365	7.3498	14.8491	20.3765	27.6742	46.7836	20.2627	13.6964	40.8816	19.236	17.6136	11.6576	17.2816	19.6107	21.104	23.6341	21.5197	23.5356	26.0729	20.4742	18.9917	17.0343	25.0111	14.5952	31.7646	16.9414	30.9679	23.2249	20.8131	20.3282	18.8041	22.6979	18.4041	24.8737	15.7612	31.9417	20.7165	32.814	25.1018	25.1568
BAIAP2L1	9.0253	25.6521	19.2705	28.422	13.8951	13.4525	33.7443	22.9296	11.1975	16.7773	1.3662	12.9941	27.5169	20.7655	13.9938	25.2181	18.5771	77.2927	12.0462	44.8301	27.5189	32.4106	34.9118	15.0487	30.9476	17.5411	7.2315	22.5367	16.9594	53.7568	14.1316	15.1222	26.9684	31.9628	20.6925	11.1302	38.1625	30.3233	66.1573	31.8234	18.6291	41.0617	74.1371	15.6396	18.1811	9.2918	37.1188	36.9063	95.9674
KDM7A	4.5184	6.8325	5.1467	7.5373	4.7565	4.6333	7.1004	4.1606	4.4987	3.8469	6.2023	4.8335	9.2716	5.0493	2.84	4.7372	7.9664	13.5417	5.6352	12.8375	4.9931	12.8834	3.2327	5.781	3.5334	4.4479	3.0264	7.791	9.5421	5.4206	5.7928	6.9787	7.3615	3.2951	10.4035	11.7606	8.0808	6.7161	5.8433	4.372	6.0852	0.9579	10.9282	3.8471	9.5124	5.7335	4.4135	7.6195	11.3567
ETV1	1.2191	0.5084	0.6428	0.6518	0.2917	0.4368	0.5668	0.2485	0.0685	0.4117	2.0272	1.5779	0.7166	0.568	2.9147	0.8956	1.8738	1.5222	3.9057	0.6122	0.4871	1.6792	0.7475	0.9134	0.6837	1.5221	2.1171	2.3794	0.8062	1.8825	1.1022	0.8504	3.8816	0.4888	0.375	0.8409	1.1615	1.1913	1.2729	1.5275	2.6463	7.8866	0.3787	3.029	0.2823	0.5923	0.8601	0.1904	0.7146
AGK	1.6102	2.6755	2.1037	1.1939	1.2977	1.4869	2.6284	1.585	2.3563	1.3215	1.8877	1.9625	0.37	2.4195	3.0143	2.7882	3.8626	2.9132	4.4323	2.162	1.9033	2.569	2.9585	4.488	5.2848	2.7958	3.5052	2.8915	2.9943	2.235	2.4865	2.7436	2.0604	1.8321	2.1712	3.2137	2.0093	0.9556	2.1931	1.2195	3.1294	2.302	1.8157	1.5709	1.6214	3.7563	1.5324	2.8932	2.8278
ALDH3B1	3.7346	4.7897	4.3746	6.4438	7.8403	31.8314	4.7774	4.474	2.8131	3.5535	2.2728	0.6785	7.8932	4.822	9.1472	20.3028	1.93	3.4504	0.6568	4.8027	28.5146	2.9392	20.2214	1.0346	7.9731	0.7846	3.6679	4.7094	0.4755	32.1655	4.5822	0.6093	9.761	2.592	0.4308	0.6127	5.2557	3.4711	6.2963	7.1407	0.9536	0.7351	8.4375	7.0269	2.432	0.714	1.2279	3.903	15.5908
TTC22	1.3628	6.2917	3.3335	11.8364	72.8041	6.6142	5.6916	4.1768	32.4024	2.4317	0.0489	4.6539	9.63	33.5988	2.9144	6.0806	8.9325	10.8213	3.1651	9.4497	7.7393	7.021	7.057	4.7362	4.9064	9.8463	4.3093	6.0962	4.5201	5.7684	6.0431	9.5699	9.67	16.3965	8.6247	17.3967	18.6976	6.1784	7.0053	16.2568	12.2849	2.8546	17.1366	9.5315	8.4417	30.3504	8.7492	8.0791	8.6936
PHTF2	1.8585	1.5957	1.4063	1.3338	2.1772	0.7422	1.6372	0.6314	2.8414	0.7194	4.1094	5.3028	2.7677	4.0696	1.714	2.7769	6.8856	3.6541	5.8002	2.2219	0.853	3.9407	1.0837	7.0446	4.7997	5.8861	2.9011	3.91	2.8927	4.1785	1.456	4.5957	5.9198	3.7003	4.5516	3.7459	2.2288	2.6177	2.9324	2.0957	4.2065	2.2867	3.2576	1.2856	7.4077	5.1784	5.6212	2.4317	2.4177
CCL26	0.1044	0.0504	0.0239	0.8455	0.0997	0.056	0.3397	0	0.5961	0.0643	0.3666	2.0334	0.4252	0.59	0.6528	0.0568	0.8844	0.7323	0.294	0.3814	0.0542	0.29	0.2104	4.0103	0.2603	7.5859	0.2311	0.8145	3.5381	0.3681	0.0863	1.7973	0.6967	0.0947	0.1618	2.3858	0.6499	0.0746	0.5083	0.0212	4.2282	0.1439	0.0776	0.1767	1.4069	8.9447	0.8961	0.1919	0.6741
FARP2	2.7967	3.9706	3.0009	9.9506	3.2027	10.8411	4.1893	2.2047	4.9951	2.0524	2.671	3.759	7.6273	4.2792	2.597	7.3356	4.0432	7.0529	3.5902	8.1794	9.8199	9.2149	6.5465	4.9778	3.0835	6.2003	6.2898	4.8884	2.2702	6.8465	12.7961	3.5676	12.0121	5.9013	5.2622	1.8142	7.0225	12.1057	6.475	4.9375	6.3577	4.0193	15.4405	11.4334	4.993	3.4034	3.8342	6.5545	8.4726
USH1C	1.7169	5.3303	4.1231	26.618	0.0572	26.554	8.4427	4.8897	0.354	1.6835	0.0736	0.3573	21.3326	0.0282	0.0634	10.2612	2.4809	15.2201	0	17.4279	17.0519	32.3803	8.7361	0.1985	6.1054	0.1208	20.9199	13.6475	0.0817	7.0416	18.2789	0.0063	9.8228	32.8526	0.0186	0.0118	15.983	10.1629	31.6717	18.3253	0.092	0.0309	16.8348	24.9326	0.9272	0.0521	0	22.705	19.9273
GGCT	3.5444	3.2998	3.9087	9.6957	9.6981	11.1225	7.2461	3.9547	15.8126	3.6609	4.5524	9.5393	13.887	13.7474	41.1348	14.3108	23.8112	11.0142	9.9759	8.2269	7.6923	12.6442	45.7101	14.7855	23.2344	10.668	24.1952	10.8384	24.7147	8.8837	11.8351	15.035	7.1287	39.2562	12.2228	15.0791	10.0001	19.0576	24.7493	13.9706	17.0562	28.8772	10.7128	17.0475	51.7723	26.3965	16.5988	20.8301	16.8132
DBF4	1.1817	1.9117	1.9261	2.5096	1.377	2.2391	2.9436	1.2284	2.5494	1.3192	1.1238	5.5822	6.3137	5.3948	7.784	7.3684	10.2467	6.7681	5.9317	3.686	3.6353	4.7619	6.1361	7.7554	14.9926	2.6156	5.6603	4.0063	3.1846	4.0047	2.9616	5.7365	5.2496	7.4348	4.0569	5.9785	2.3819	7.846	9.1182	13.1554	6.4383	17.0968	10.3414	3.3218	25.2781	16.3256	14.5907	5.9217	41.1309
TBXA2R	3.173	1.303	0.9089	0.8411	1.023	0.2275	1.0521	0.5975	0.8048	0.6321	1.3636	1.623	0.6244	0.4353	2.765	2.5516	1.0897	0.4534	0.7096	1.1339	0.5433	0.9567	0.9333	0.9255	1.1353	0.9926	1.5056	1.2724	0.6599	1.0425	1.2539	0.8321	0.771	0.989	0.8087	2.0008	1.2103	0.8159	1.8139	0.8289	0.3964	0.477	1.3219	0.4701	0.2432	0.2631	0.6116	0.5044	1.3363
IFRD1	2.1937	2.2928	2.7373	1.2917	0.7608	0.646	1.5798	1.2044	0.8208	2.3672	1.1414	1.1919	2.2933	1.6884	1.63	0.7714	2.609	3.2416	2.1908	5.2825	1.2915	1.959	0.727	3.3111	1.76	0.7767	1.3672	2.6384	0.9058	3.8097	0.9126	1.5548	2.0981	1.3327	0.8363	1.6673	2.35	1.4661	1.3159	2.6916	0.7661	1.9453	1.0615	0.5344	1.418	1.5577	0.7005	4.2604	1.7774
COX10	1.8925	3.0382	2.697	2.8984	2.2311	2.9603	3.6314	2.6406	4.2064	2.1795	1.6294	3.2284	5.3899	2.691	4.1963	5.0233	3.4406	1.8071	2.764	2.193	4.1146	5.9846	2.3267	3.0742	3.1045	3.8756	4.0879	1.6894	3.1232	2.5003	6.6952	2.0162	2.0082	4.6724	3.6431	1.1351	3.5196	2.6497	3.8559	3.526	2.8057	3.5002	4.2113	2.4192	2.0138	5.2955	1.8609	2.1222	4.5923
GTF2IRD1	5.7608	3.6624	4.5169	7.3327	11.3646	5.242	3.8952	2.7451	12.4273	2.0429	11.7826	8.0852	10.2379	13.6425	11.6631	6.5428	11.4215	12.7425	9.398	9.2353	7.1854	11.2255	6.2468	12.0433	13.52	6.162	5.7294	9.9782	11.7131	8.4147	6.676	9.4459	8.1619	14.1618	7.7966	12.649	9.2734	7.7111	6.8263	9.2209	17.3536	7.993	9.9225	7.0592	15.1015	13.4152	12.5971	10.1023	13.7303
PAF1	14.514	12.1733	12.068	11.2865	17.5762	13.6066	13.2171	11.3701	15.0621	10.6426	14.5753	13.4294	15.1693	21.1021	12.95	15.8072	20.7051	29.0278	23.5934	11.8448	23.6226	18.035	21.495	28.7653	24.1427	9.046	24.9157	12.1063	15.2726	16.8682	29.8169	13.5057	14.9601	18.158	21.4943	23.7304	10.0781	18.1128	17.1022	23.6925	13.4874	22.4552	17.5204	16.3457	22.8111	17.5816	10.8262	23.9225	15.1399
VPS41	8.6749	7.2901	6.2153	7.6198	5.2093	22.0818	6.8953	4.7197	5.0793	4.8931	8.9766	4.1848	8.7391	9.9215	11.0842	8.888	4.8196	8.4113	10.247	6.714	7.0588	9.6249	8.4544	8.451	7.4178	8.7701	14.2799	11.8786	4.1978	12.2788	8.8558	9.1064	13.0724	13.4391	4.9738	5.5014	11.0632	7.315	11.0332	5.0888	9.4194	10.919	8.2254	8.0089	15.6417	10.7401	7.5818	3.3037	11.1442
ARHGAP44	1.7336	2.1126	1.3079	8.1037	0.1579	2.1764	2.0891	1.348	0.2269	2.0721	1.0195	0.3017	3.9169	0.0979	0.2287	1.5819	0.2259	0.204	0.2582	0.5239	3.8248	17.8229	0.2804	1.0182	0.2522	0.2938	2.452	0.6449	0.2698	3.2355	1.745	0.2347	3.3232	5.2201	0.0891	0.2395	5.6319	1.3004	1.7384	0.1425	0.0718	0.2694	2.3176	1.3842	0.2174	0.2681	0.1725	0.5292	3.5231
ELAC2	6.4053	7.8281	6.6892	7.1553	8.8987	6.9252	9.975	6.1225	14.3191	5.3396	8.7928	13.7822	15.0648	8.4015	15.0011	15.4225	12.2942	5.6555	10.9678	7.1501	13.9893	18.4081	12.2705	14.2602	17.8582	13.4457	15.3988	6.4706	10.556	8.6582	9.1768	8.0616	6.348	21.2711	14.5737	7.632	8.1229	8.3849	14.7259	10.7178	6.4188	12.2619	16.0429	9.2853	4.4512	14.3605	7.5229	6.3189	16.2744
SCIN	0.4797	3.5843	0.6211	1.3381	3.888	0.4763	2.1551	1.4973	0.3828	0.7879	0.039	0.0674	0.7751	1.2213	0.4813	2.7943	1.4926	1.2544	0.0293	0.9144	2.6782	0.3986	1.1728	0.8269	0.115	0.5029	1.6167	1.6851	0.687	0.4674	0.2965	0.1237	1.3271	0.2233	0.0753	0.1552	2.7098	1.1847	3.2012	2.6716	1.1472	0.1087	2.2443	2.7069	0.248	1.2607	0.0876	1.5929	1.1175
ARSD	8.1588	23.7772	24.6863	11.2933	3.9839	28.0318	10.0645	13.1709	2.1332	17.1779	2.5659	2.3348	7.997	5.1319	2.7961	7.1886	2.6508	2.3837	5.5768	19.2386	18.5248	6.5303	16.8101	2.9878	8.8595	3.9256	7.6396	10.2591	3.3257	6.9262	10.0888	2.7969	8.0168	0.4661	2.9835	2.6588	6.9623	5.9091	11.0315	4.9667	3.1143	1.0147	9.9314	6.9804	1.8867	2.5443	3.9756	3.6561	7.1005
PNPLA4	3.8451	8.3644	9.8468	2.8829	3.4838	4.4783	4.3855	6.1361	6.5879	5.8552	2.3963	2.2103	3.7226	5.5124	2.1354	3.0707	2.0506	1.8574	6.6399	7.9044	1.3471	0.3347	4.3517	2.0217	1.6507	1.6781	9.2063	3.4338	4.0551	3.8016	4.8652	3.1501	2.5487	0.3669	3.9413	2.5162	1.3394	2.5703	3.0066	4.8527	3.3808	4.3582	4.1705	5.6508	2.1994	2.634	2.9746	0.3672	2.5663
ADIPOR2	15.7231	20.5194	20.2758	14.3242	14.4009	17.8223	23.2228	17.3433	12.9098	16.606	12.3917	10.6287	21.1735	20.4952	16.4954	9.7574	9.7032	20.3826	11.4879	14.5253	26.5313	25.2328	25.8327	25.4268	21.9901	17.7104	16.5298	16.6756	18.4012	9.5168	9.2271	18.6213	30.3819	15.3937	8.5337	8.1312	9.7403	15.8292	16.8988	9.7269	22.6404	13.2705	18.9536	9.8401	14.6306	15.3866	25.8645	10.8663	12.1676
CDKL3	0.1864	0.1575	0.1973	0.3506	0.0445	0.075	0.1999	0.1243	0.076	0.1077	0.1768	0.1574	0.1356	0.1449	0.2539	0.1268	0.368	0.0601	0.1892	0.0962	0.0564	0.1424	0.0783	1.0048	0.0849	0.0604	0.4488	0.1265	0.1097	0.1552	0.1234	0.1533	0.1555	0.2199	0.0578	0.1102	0.1677	0.1415	0.1418	0.1469	0.1927	0.2302	0.1169	0.0552	0.1915	0.1846	0.2171	0.2142	0.0627
PRSS21	0.0373	0.9904	0.5208	1.1052	0.1337	18.9608	0.1325	0.2828	0.0609	0.1265	0.1153	11.0125	19.9236	6.129	0.1731	2.8756	1.0201	3.3277	0.0247	4.3083	18.2363	0.1313	3.5475	15.6629	4.2294	4.5186	21.7793	1.4301	0.0702	0.0365	1.0986	6.8832	15.2141	0.0474	0.6939	0.1176	6.0907	10.187	2.7795	13.317	1.1947	0.1628	6.6913	0.3851	0.0552	10.7014	1.908	10.8844	2.4894
MARK4	6.0162	5.1246	6.6686	4.2408	6.8518	6.116	5.5289	5.3421	8.1254	4.9036	7.0601	6.7617	4.0721	10.4688	5.178	7.0663	8.5642	9.6732	10.2959	4.5464	5.2081	6.9587	4.4121	11.6526	4.9615	5.375	10.134	5.4549	12.4894	6.9894	6.5568	6.4805	8.3152	10.3073	12.7134	11.6086	4.1399	5.4756	6.3539	5.8101	8.0758	11.8029	4.8483	6.7658	10.8094	7.8984	6.4641	3.8883	4.9639
PROM1	1.6063	4.6027	2.466	16.7101	0.6699	81.9487	5.2	2.2653	0.8858	2.7208	0.3497	0.4081	6.2557	0.1965	0.3713	15.8182	0.4339	0.1113	10.1307	12.3085	16.6524	15.1197	14.3555	0.9003	0.74	0.1334	7.0826	6.5915	0.0778	46.3967	2.2287	0.011	54.6243	0.6427	0.0122	0.0124	5.1684	7.9155	14.6133	2.7301	0.3944	23.8095	12.957	66.9388	1.0594	0.0546	0.0072	8.5641	21.3414
CCDC124	13.2193	11.0461	10.7072	14.2738	19.3525	16.7812	14.1037	10.3934	19.9207	9.4777	14.8129	37.0763	19.5832	16.6722	22.4072	24.1258	19.6604	17.1041	25.2292	10.604	13.3503	33.5634	25.3994	29.294	29.2126	18.3013	25.8698	17.123	32.0869	23.3691	17.0366	22.0788	16.056	23.3731	30.2386	25.787	29.3341	43.2921	25.0849	33.221	22.4114	31.2233	24.8396	16.9581	22.2786	25.5976	14.0894	20.6164	28.3551
CEACAM21	0.2691	0.206	0.1954	0.3522	0.3103	0.0996	0.0329	0.0625	0.0606	0.3775	0.146	0.5131	0.324	0.2028	0.337	0.1144	0.1287	0.2498	0.1722	0.3774	0.0578	0.3781	0.0998	0.9131	0.1709	0.2828	1.3394	0.5603	0.1468	1.1344	0.1658	0.0831	0.5203	0.4243	0.069	0.0527	0.2157	0.053	0.3705	0.0604	0.0787	0.0853	0.2967	0.1382	0.1159	0.3234	0.1085	0.0975	0.4794
PAFAH1B1	12.7051	9.6723	7.3085	7.4798	7.5894	6.1904	10.1406	5.8492	10.9414	5.5138	12.8218	7.1299	11.2003	11.913	10.7687	8.7376	13.2164	8.1537	14.6669	7.3151	9.2551	11.8487	7.111	10.7016	10.9487	12.9125	7.0228	8.8397	9.6318	9.2609	11.8391	8.3808	8.6196	8.7292	11.135	13.3157	9.2638	6.6882	11.6912	6.0901	8.7796	8.2297	11.6573	8.5766	13.2142	10.2989	6.7752	4.6697	9.2709
NOS2	0.1459	0.1127	0.2329	26.894	0.0558	3.4904	0.0197	0.0281	0.1406	0.0463	0.1781	0.207	36.3018	0.0691	0.3399	2.0785	0.4883	1.1727	0.1382	23.8936	0.4617	41.3434	0.5129	0.4518	0.2624	0.4727	1.8798	0.3905	0.1571	7.2519	0.7313	0.1004	9.2469	92.1456	0.0388	0.0394	34.0501	0.5928	13.2084	0.3664	0.5413	0.1149	66.1465	13.8791	0.1398	6.957	0.0366	2.5189	9.4198
KIAA0100	14.6896	15.6977	12.559	148.7154	16.3613	32.6344	19.1924	8.9124	19.345	9.9397	18.0829	9.097	24.1809	16.4627	28.1929	30.5187	19.722	10.8879	16.9109	13.9306	25.6668	22.9268	27.3494	15.6731	35.0208	18.2171	26.0912	20.8856	8.0526	19.8219	25.8785	12.0217	20.728	33.6029	17.7542	14.7518	25.6958	191.7572	18.5173	20.4112	24.6062	21.2108	47.1979	30.3356	7.5685	22.8259	12.0387	8.0176	24.3088
SLC13A2	0.0227	0.1372	0.1145	5.0224	0.0054	1.3302	0.0606	0.0511	0.0186	0.0351	0	0.0036	0.0883	0.03	0.0367	0.4456	0.0175	0	0	0.0939	0.9443	2.81	4.2688	0.2515	0	0.0035	4.4618	0.5749	0.0728	0.0223	2.3557	0.0032	0.167	9.4013	0.0317	0.0143	26.2447	0.0203	1.8941	0.0925	0.275	0	0.7441	0.0654	0.1496	0.036	0.0249	0.2748	9.2746
GAS7	6.5714	6.8605	1.4714	0.9981	8.71	0.5413	1.9193	0.7727	2.3929	1.4184	22.0215	2.7839	1.4574	7.4517	1.695	0.4782	2.0532	2.0355	4.652	1.5205	0.3824	2.4216	1.1943	1.6253	0.4739	3.0179	4.6188	7.4329	1.2256	4.5869	0.4517	2.9873	5.1592	1.637	0.6001	1.5316	0.7486	0.1342	2.4836	0.1528	0.3003	2.2715	0.6109	1.5063	3.1846	3.332	1.7734	1.5442	0.7905
TRAPPC6A	4.9349	9.0163	9.4859	3.9137	8.4723	26.0775	6.4924	8.6554	5.818	8.8728	4.0766	6.5981	10.1921	16.6706	5.9027	18.4869	14.5547	3.063	15.0759	11.9815	17.999	19.3007	19.953	11.8694	14.3331	7.1058	19.2928	11.6999	18.6314	16.025	19.7515	17.1099	13.5178	8.9757	2.6331	3.5457	5.071	8.8351	16.3925	22.2045	13.9445	5.3473	16.6214	5.2979	3.5551	16.27	7.4129	10.9675	10.3697
MATK	0.0887	0.5264	0.1502	0.3612	0.233	0.0412	0.1836	0.2539	0.0916	0.3006	0.0922	3.878	0.6571	0.284	2.3935	0.1962	0.4337	0.2361	0.0705	0.2	0.0583	0.266	0.1043	1.5783	0.1769	0.2918	0.5104	0.2978	0.1202	0.3856	0.0675	1.065	0.2782	0.1512	0.2116	0.3215	0.1472	0.057	0.2504	0.0397	0.3761	0.2077	0.2142	0.2041	0.1195	0.1601	1.2762	0.475	0.2036
CEACAM7	0.0553	0.5407	0.4684	19.8385	11.0593	1.8104	0.0082	0.0233	4.0846	0.0426	0.4118	0.5041	23.5824	34.3475	0.1562	0.8478	0.3941	0.9623	0.1787	46.6046	69.3793	22.6374	6.148	1.1544	0.0159	0.0295	11.6163	2.8947	1.6146	57.0446	1.7434	0	12.554	58.3986	0.0472	0.061	384.2882	3.0923	2.1349	6.3742	3.0327	0.0318	108.8462	11.2023	8.5154	27.6363	0.0101	17.2295	145.4696
CD79B	0.2313	0.438	0.1873	0.3459	2.6095	0.0955	0.0526	0.2498	0.2516	0.351	0.5199	2.3537	0.29	0.1743	0.1149	0.0904	0.2056	0.1427	0.1061	0.2318	0.1477	0.5207	0.0777	0.4525	0.1707	0.0976	0.7406	0.67	0.067	1.987	0.3061	0.0399	0.1781	0.2131	0.0221	0.0673	0.0837	0.0953	2.1662	0.1448	0.0981	0.049	0.3704	0.7529	0.0468	0.1296	0.0325	0.0935	0.4788
ST7L	0.9525	1.1511	1.0481	2.1868	0.8906	0.7429	1.1354	0.7368	1.0412	0.9373	1.1937	1.146	1.2097	1.6966	1.6068	1.2918	1.6452	1.0276	1.5939	2.4987	1.2493	1.6159	0.777	2.7342	2.198	1.0893	1.6029	1.4553	0.7942	1.9664	0.8714	1.1314	1.0481	1.2759	1.2064	1.5065	2.5745	1.5161	1.0644	1.7543	1.4146	1.8148	1.1119	0.9543	0.659	2.1259	0.7737	1.2882	1.4433
TKTL1	0.0104	0.01	0	0.289	0.005	0.0037	0.0123	0.0117	0.0057	0	0.0935	0.036	0.0565	1.6429	0.0714	0	0.0601	0.0089	0	0.4628	0.3924	0.0578	0	0.7248	0.008	0	0.0184	0.0247	0	0.0204	0.0034	0.0087	0.0139	0.0076	0	0.0066	0.0086	0.052	9.121	0.6646	0.0485	0.0239	0.0309	0.0211	0.0513	0.0066	0.0038	0	0.0299
PAX6	0.0027	0.0232	0.0448	0.237	0.0017	0.2219	0.0116	0.006	0.0483	0.0186	0.0145	0.0022	0.0014	0.0328	0.1097	0.0032	0.0609	0.0982	0.6927	0.0034	0.0154	0.0033	0.0394	0.0894	0.0061	0.1452	0.0118	0.1586	0.1928	0.0731	0.1382	0.1787	0.0131	0.9212	0.0017	0.0465	0.1284	0.2362	0.0173	0.0036	0.0151	0.0465	0.0205	6e-04	0.024	0.0034	0.0019	0.126	0.2436
RPUSD1	2.9148	4.5538	4.5123	6.5321	4.5068	9.4739	5.2925	4.0993	14.3567	5.8649	2.8514	12.6939	7.9736	6.0914	9.6077	15.9139	7.9099	5.2628	7.8589	14.574	6.7293	7.7892	14.2965	10.7235	9.7352	4.4696	8.2431	3.9377	13.853	6.2718	12.5387	6.5145	8.4196	8.6162	11.883	12.2269	7.5863	10.4548	6.8139	10.4409	15.7535	8.5826	7.9697	8.1361	4.0205	16.8702	12.7016	8.0799	9.3079
RHBDF1	3.7777	3.6364	2.9528	6.0206	9.2843	6.6684	5.43	1.5931	11.2536	1.4131	5.3593	10.4936	8.3257	7.9453	7.5529	12.556	7.0596	12.7709	8.7257	15.324	3.4458	7.3374	23.3526	7.1611	5.4828	3.4696	8.222	13.4779	11.7681	9.2595	20.9345	8.3075	12.1501	11.1029	9.8461	7.8737	7.2872	8.2781	6.7701	4.714	11.9743	4.4281	9.2788	14.0142	13.8754	6.1806	13.0052	20.0823	8.0763
LUC7L	4.2651	5.2505	5.5173	4.8866	2.2363	3.081	4.8688	2.9787	3.1215	2.6991	4.074	4.6908	5.004	4.3026	4.0511	3.7948	4.6309	3.5793	9.6375	9.2426	1.4119	3.5737	2.3316	6.243	2.7533	2.4348	7.339	4.2121	3.5574	5.4656	6.6714	2.1989	7.9464	3.0978	2.8545	3.609	2.5793	3.932	2.8322	2.3152	3.8427	8.2281	3.3877	3.9293	3.7419	3.0733	4.627	7.5853	4.5696
CACNA2D2	1.6602	3.1213	2.4927	0.6655	0.1185	0.2218	1.181	1.6872	0.1227	2.6101	1.4603	0.1559	0.1028	0.1338	0.1456	0.1493	0.1281	0.063	0.2447	0.8275	0.669	0.3926	0.1724	0.4238	0.0411	0.0773	2.304	0.4934	0.1911	0.4065	0.7238	0.1657	1.5917	0.7447	0.0315	0.0782	0.1014	0.0805	0.7715	0.094	0.1124	0.114	0.1886	0.187	0.0945	0.4501	0.1009	0.3198	0.1072
BAIAP3	0.9669	2.7338	1.1161	1.2316	0.7861	1.8281	0.9951	0.8801	0.5162	1.518	0.0928	0.6888	1.4028	0.5613	0.5768	0.3006	0.1457	1.4584	0.2468	1.1182	0.2826	0.8432	0.1978	0.4681	0.2051	0.1702	1.077	0.4625	0.7148	0.7036	1.0035	2.7359	0.461	0.3509	0.0894	0.8274	0.6615	0.2939	0.5966	0.0586	2.6494	0.0359	0.2947	0.37	0.8569	0.841	1.4108	0.9337	0.2586
TSR3	12.507	12.4409	11.3254	13.3481	19.1493	16.3334	11.5733	11.2878	20.6659	16.9732	11.8324	26.4958	14.2235	17.2076	21.2279	19.7103	13.2081	11.0971	17.1205	13.5448	6.1787	12.6471	26.7765	20.8187	16.2056	16.4558	14.4197	11.8092	31.9414	12.8911	19.8951	29.9686	12.7102	11.0141	23.8566	24.6347	10.3459	20.5784	15.9917	16.0728	34.9576	28.5973	15.8598	13.528	17.5341	21.3348	31.7917	8.4727	11.9339
PIGQ	2.6782	2.8292	3.0954	3.3487	1.9901	5.6545	2.9046	2.6433	2.1694	1.9002	2.8655	5.6188	4.3144	1.8813	6.6522	6.4664	3.038	1.5287	4.3067	2.9275	2.2814	3.2921	8.1919	2.8993	5.3432	2.6342	4.2517	2.3306	4.6471	4.1138	5.6774	3.7162	3.5506	3.2115	2.2238	2.609	3.3059	3.1529	3.7276	2.7625	6.8422	6.2519	4.606	3.1997	1.9407	4.3957	4.7124	2.2543	3.1383
CRAMP1	2.0187	2.0644	2.0631	2.6969	1.5598	3.9296	2.2807	1.0713	1.9293	1.0736	2.5925	2.3349	2.4758	2.2115	2.8331	1.7557	2.0861	1.2956	3.5513	2.9345	0.917	1.5273	2.1499	3.4331	1.7571	1.8039	2.1469	1.8491	2.0737	2.0889	5.8015	2.7653	2.9145	1.3227	1.3761	2.3198	1.2603	1.3874	1.1494	1.3144	3.4688	4.3411	2.1214	1.6673	0.9668	2.4123	3.5427	2.9143	2.0458
TEAD3	36.5308	10.0893	8.4657	15.7691	23.948	15.1073	8.6588	5.2161	26.0635	5.2818	58.5087	19.3549	13.9925	17.1764	17.1108	11.5541	34.1101	23.2221	22.7871	34.3353	19.1417	17.9366	23.5735	23.7082	18.024	19.9032	24.8347	30.1968	14.235	19.2611	17.9966	9.8851	26.1119	34.1947	22.3744	19.3743	26.2065	17.3303	19.795	11.1416	24.3262	27.9383	18.2691	11.841	23.8224	23.9974	20.3052	32.1576	17.3638
SELE	1.84	0.2047	0.1208	0.3703	0.1949	0.1488	0.0473	0.0404	0.3046	0.2565	3.1669	1.7823	2.1666	0.606	0.3293	1.0244	2.5729	0.7606	1.352	1.0345	1.7437	2.1722	0.1479	4.2546	0.5985	1.158	0.9883	6.1258	0.1145	1.4013	0.225	0.0358	2.1841	1.5416	0.0149	0.169	1.7844	0.5915	2.0298	0.4296	1.0723	14.565	0.2171	1.7386	0.3893	1.5917	0.0672	0.2353	0.8984
DNAJC11	3.3057	4.843	4.9162	7.3173	4.3688	8.2281	5.3562	3.8097	7.6011	3.6711	3.3419	6.8652	7.9816	6.1226	4.4562	6.6112	6.8388	3.9129	4.8791	7.1183	8.0734	6.1656	7.7251	6.2248	5.7298	5.5691	5.6187	4.9954	4.2626	5.1419	18.7482	3.7792	8.4795	8.1197	6.2429	6.6357	5.9344	4.9605	6.4009	9.4552	7.5837	8.8369	6.88	8.7593	3.4407	5.9591	4.7517	5.7853	9.0482
FMO3	0.6934	0.8549	0.3174	0.6469	0.3007	0.4465	0.404	0.4193	0.4178	0.5459	0.7913	0.2816	0.2566	0.5749	0.4219	1.0023	0.6615	0.2811	3.4432	0.5999	9.8364	2.956	0.6883	1.0144	0.5649	0.5754	5.1869	4.5495	0.3054	1.7892	0.5648	0.2091	3.2971	0.24	0.3704	0.2052	0.8975	0.1791	1.5067	0.5903	0.5566	0.3872	0.4799	0.5381	0.2771	0.2366	0.152	2.5776	0.8306
MYLIP	13.0233	8.5322	6.5218	15.9717	4.3247	13.9988	14.6084	6.5987	13.6098	4.7048	19.1656	4.1054	5.8016	7.0523	12.4961	6.1692	10.9384	3.916	3.6408	5.483	4.4046	9.6709	12.7299	20.7445	10.2596	3.1662	12.253	9.3717	2.9957	14.1049	8.765	3.8188	14.7399	4.7759	0.2999	3.6034	12.6052	9.0226	11.289	6.3113	19.8127	16.6462	6.7619	3.9175	1.6883	29.1601	1.9329	10.2877	5.6046
NOX1	0.1587	0.188	0.1783	0.5677	0.131	0.258	0.1537	0.1215	0.2197	0.0889	0.077	0.1315	0.515	0.4132	0.3202	0.1622	0.5835	0.1735	0.4733	0.738	0.1997	31.3926	4.722	1.0927	0.548	0.1803	1.4757	5.9567	0.2717	2.6344	4.5112	0.5655	0.3563	13.1043	0.1029	0.3548	2.0242	35.8113	31.0618	0.27	0.2999	0.4374	3.7383	0.7228	0.3842	0.6125	0.1001	8.0704	17.2679
E2F2	0.0873	0.4183	0.329	2.5124	5.3364	3.4093	2.4963	0.2263	1.8196	0.1118	0.151	3.5838	6.3123	3.3842	1.9244	3.5087	9.4713	1.3311	1.7739	1.814	6.2699	2.3663	5.6587	4.2035	1.9999	1.5884	2.4389	1.479	2.6058	1.4818	7.0767	3.9552	2.5512	3.454	0.7517	2.7636	3.8905	4.2204	4.2754	3.8148	5.9064	6.4247	4.4548	2.9173	1.3205	6.0584	1.9754	1.877	4.5042
PSMB1	25.2297	28.0694	22.8408	66.3877	34.975	48.5242	22.67	24.1007	52.2707	24.8201	28.6791	41.219	72.9792	37.0092	72.6813	58.5135	75.3593	72.3248	52.6937	58.7823	33.5147	59.4337	44.8252	56.0392	60.7852	60.5956	74.3318	54.7071	88.1143	38.7946	33.3063	62.1583	39.9954	72.6283	64.3826	69.0522	56.2049	80.3085	70.2523	60.6375	88.3882	78.4477	45.1956	67.7221	56.568	63.5897	57.0871	118.7585	50.6832
SYN1	2.0688	0.2941	0.2429	0.2866	0.0892	0.0422	0.2792	0.1876	1.422	0.2363	0.6102	0.9388	0.3585	0.1815	1.7608	0.1997	0.159	0.2505	0.5276	0.1187	0.4352	0.1675	0.568	0.5433	0.2149	0.3624	0.927	1.8272	2.1173	1.009	3.0666	0.2256	0.4789	0.1177	0.0823	0.1642	0.2584	0.1299	0.2585	2.1511	0.1084	0.1219	0.2594	0.9582	0.8239	0.1526	0.079	0.2942	0.8463
JARID2	3.493	4.1042	2.4959	5.886	9.2996	7.9886	3.2789	2.3392	11.6052	2.4958	4.8864	13.0089	2.0701	12.6586	9.2682	4.3525	7.8122	5.1423	6.0747	5.5464	3.8502	3.3215	1.8994	9.8683	4.2564	22.9777	6.991	5.1311	4.2158	5.733	4.9344	13.3655	9.8483	3.806	10.6414	17.0354	4.0943	7.7846	3.5911	2.541	14.4608	7.5096	3.9078	4.0238	17.5553	12.6563	12.5878	4.4257	6.16
CDKL5	1.209	1.3467	1.2946	1.4625	2.0603	4.1478	1.6703	0.7697	0.6284	0.724	1.897	0.8427	0.6858	1.5149	0.2805	1.0853	1.2688	1.444	1.5541	0.7555	1.0604	1.1825	0.4969	0.9579	0.3516	2.2007	1.9395	1.8981	0.5569	3.2214	1.327	1.1223	2.5227	1.1556	0.6303	1.0434	1.0746	1.286	0.9367	0.6759	0.4573	0.6979	1.7672	1.5335	0.5323	1.2772	0.8567	0.4733	1.1335
CAMK1G	0.1819	0.0053	0.0252	0.1072	0.0579	0	0.0391	0.0248	0.012	0.0068	0.0898	0.2148	0.1668	0.0789	0.1735	0.148	0.1698	0.0884	0.0548	0.0806	0.1602	0.1429	0.2037	0.2986	0.0508	0.2452	0.1269	0.1683	0.2159	0.203	0.135	0.1173	0.2649	0.112	0.0854	0.1251	0.2532	0.0866	0.0644	0.0987	0.0468	0.7141	0.2705	0.0448	0.0725	0.0838	0.3705	0.1621	0.261
CDK11A	0.2273	0.3587	0.393	0.3039	0.0862	0.1574	0.1836	0.1985	0.0942	0.0979	0.1845	0.3514	0.2436	0.2393	0.5153	0.1701	0.3863	0.2975	0.2965	0.298	0.2371	0.1924	0.1067	0.2393	0.1827	0.1517	0.2556	0.2693	0.2364	0.5174	1.3321	0.099	0.3949	0.254	0.0828	0.348	0.4592	0.1263	0.1651	0.3669	0.101	0.2718	0.2629	0.105	0.1376	0.1531	0.2478	0.5381	0.4323
NADK	9.4122	13.4717	7.7879	18.6269	7.3255	25.3698	13.1787	7.3452	14.6541	8.0728	10.4482	10.4437	18.396	8.0198	11.902	17.9108	8.2552	9.8389	7.5344	18.7574	17.6291	11.1263	15.5823	13.0834	13.973	10.5598	9.0182	12.4514	10.6129	17.2232	41.5323	9.2988	18.7606	19.7769	12.3498	14.3496	14.8776	14.0604	18.2969	25.454	9.9661	10.5909	15.0913	15.2177	4.7467	10.1395	12.7706	8.1407	13.5815
DLEC1	0.1342	0.2039	0.1249	0.4135	0.0378	0.181	0.1354	0.0964	0.0574	0.1492	0.1397	0.0525	0.0717	0.0597	0.1136	0.1117	0.061	0.0353	0.0656	0.0993	0.3166	0.1858	0.1434	0.2287	0.0591	0.0375	0.6663	0.4643	0.2685	0.2086	0.2388	0.0136	0.1968	0.19	0.0164	0.061	0.2922	0.099	0.09	0.0662	0.1736	0.0344	0.1881	0.0432	0.1403	0.0446	0.0852	0.1086	0.1847
CYTH3	10.4699	6.0314	3.996	5.9799	5.0487	10.9179	5.1287	2.6531	3.8862	3.2167	14.251	7.7649	9.348	5.8178	10.749	8.3639	8.3524	3.7681	7.8138	5.9568	4.7927	18.5654	4.2135	5.8039	7.4819	14.129	25.5461	10.4282	4.8987	20.8466	6.0929	9.6659	11.899	9.2907	5.1052	9.2647	11.0235	4.7272	6.8263	7.8252	6.0771	10.482	12.9793	4.745	6.0889	9.3518	15.9882	1.5163	11.5472
ADAM22	0.5624	0.6997	0.4694	0.5569	0.1336	0.9639	0.2296	0.0996	0.1914	0.1298	1.0655	0.0775	0.1155	0.7593	0.2039	0.5389	0.761	0.1568	1.8636	0.2494	0.3017	1.2132	0.0839	0.4822	0.0312	0.4005	0.2557	1.3693	0.0544	1.3682	0.0537	0.2577	0.4396	0.5119	0.014	0.0379	0.4619	0.5683	0.3354	0.5053	0.0727	2.0075	0.2639	0.168	0.1829	1.1214	0.1923	0.2812	3.9601
SYPL1	34.2089	38.6718	36.0496	36.829	79.5171	38.6762	43.8279	32.8812	116.2697	31.2334	35.745	72.5122	75.5653	111.836	38.6682	54.5745	79.0464	70.0316	78.4294	60.3272	33.6872	74.4579	72.235	90.6327	163.5885	62.669	36.5133	64.7215	85.6392	43.4078	44.1271	109.4211	67.4759	62.4495	79.007	82.5519	48.1307	60.299	44.7093	82.807	112.8123	57.7045	132.04	45.0412	53.486	144.2102	240.2223	29.8718	38.6097
CYB561	8.0253	19.2817	12.9378	15.8995	12.8706	51.5509	13.5858	12.2842	16.8592	18.6166	3.8712	7.7101	25.9413	9.7609	12.269	29.9324	15.5635	14.1193	17.5815	10.0521	30.2301	29.8578	22.0825	13.8177	42.6632	10.5952	18.1782	15.1921	11.6368	15.359	28.8113	16.3883	14.5059	24.1185	8.7687	9.2496	19.5678	60.8664	18.4203	18.9445	16.9524	11.5876	27.6183	20.7257	8.9163	29.2489	15.9597	11.5238	12.415
SPAG9	11.0696	8.0839	5.5787	6.5884	7.7338	7.1132	7.9307	3.8478	9.5531	4.5838	15.8352	11.2652	9.9645	10.4818	7.4925	13.5124	10.1274	22.8835	11.5658	19.2277	13.162	13.8598	7.9838	11.1734	21.0244	20.2634	11.3445	19.4225	6.4668	13.8501	7.0012	10.6915	16.3134	9.1758	14.6187	15.999	17.0494	8.1538	6.6908	6.9764	13.3684	6.6737	13.3782	10.1558	20.1698	10.1535	15.2629	9.2246	11.369
CELSR3	0.3761	0.4654	0.3941	4.6806	0.186	5.7656	0.3574	0.2424	4.683	0.2221	0.1741	0.74	1.1296	0.4232	0.5248	4.3088	0.9417	0.3224	1.4747	1.2717	2.1006	6.1339	6.3842	1.1452	5.4264	0.6119	3.8532	5.2727	0.4559	3.6704	1.2499	1.4478	5.9111	3.3645	0.6069	0.3149	6.4949	8.9806	0.8424	2.0842	2.4675	0.4162	8.0939	2.2068	1.821	1.8799	0.5661	4.7209	7.1518
AASS	6.6476	3.3804	4.1002	2.1306	1.5702	1.0496	3.0104	1.5549	1.6201	2.627	9.5404	0.7577	0.235	3.1161	0.6754	2.5204	1.9678	1.1052	6.4525	3.243	1.4133	1.7355	0.531	7.0946	0.2809	0.8942	4.1175	1.978	0.3753	3.881	0.6048	0.9141	2.8113	1.1088	1.4422	0.8401	2.9237	0.7866	0.9598	1.1378	2.9145	9.7501	1.3549	0.6896	0.3602	2.4244	0.35	0.7634	2.2261
PLEKHG6	2.0238	4.2695	3.7214	18.5821	28.6892	20.1468	5.2239	3.3512	7.964	2.5326	0.196	1.6805	13.6338	12.9038	1.0391	12.6059	4.7467	26.9843	1.6666	14.3875	13.6764	19.1481	11.2433	4.0279	13.7892	6.9127	10.5521	6.5303	8.8747	3.8708	2.9437	5.6282	7.5251	20.5175	0.1201	0.9558	14.2332	17.1537	22.7364	7.6976	18.6238	6.0535	27.2976	4.4926	7.152	6.2945	3.5963	12.4263	12.5884
SS18L2	2.112	2.8627	2.2891	4.0852	1.7482	3.2913	3.5512	2.7551	3.3987	2.2343	1.805	2.7989	4.4879	2.5496	3.3616	2.8854	6.2586	4.5187	3.1504	1.9964	4.7752	4.9472	4.9069	6.1797	6.325	2.345	7.6331	4.0758	4.2766	5.0534	9.1029	3.7361	3.2595	4.4792	3.2356	5.9318	3.3702	7.2041	6.4179	4.6098	3.8681	5.2705	3.5432	2.4974	2.7543	4.3466	3.5035	6.817	4.0486
MPND	2.8827	4.0191	3.3932	4.9069	4.0717	6.2125	2.8715	4.0618	2.3181	3.985	1.8563	3.854	4.7034	2.564	1.3583	4.1635	3.2482	2.1485	4.3609	1.9911	2.7071	4.696	2.864	2.9102	5.6059	2.6954	2.8305	3.5962	3.5945	9.6614	3.223	3.1535	1.7808	4.0285	2.3147	2.5064	2.3537	3.4666	4.4995	2.5277	4.2229	3.0024	3.6411	2.3033	1.607	3.829	3.1399	2.8121	2.7624
MGST1	3.7126	9.6535	10.2239	13.0988	22.7632	11.4741	12.1233	10.9247	39.0982	7.0217	6.7918	2.1659	19.5327	13.5542	11.649	17.6068	12.0493	15.3738	2.8363	8.511	16.7138	18.1038	16.1294	27.3556	72.6325	15.2938	20.3174	7.9054	64.6335	4.2254	0.0881	32.488	13.7373	18.6707	0.2079	0.1725	10.7738	35.2912	17.3676	44.5262	17.5765	16.789	29.5293	10.949	31.1435	0.2655	9.2767	4.9025	21.4156
CRY1	7.7832	7.781	4.0773	3.033	3.2767	2.9858	7.2325	4.2692	2.0449	3.9306	9.2686	3.1581	6.6056	2.7524	4.1794	6.7741	6.2675	10.7044	4.2685	4.4608	8.0533	5.2663	4.3777	5.2211	4.8276	4.9634	4.9124	9.8128	2.4908	6.0097	3.1149	5.495	7.3438	4.3015	3.8697	4.3491	6.2251	3.9409	4.2893	7.3754	2.0795	4.9204	5.4505	5.1371	3.4757	5.2939	2.6011	5.815	6.5018
PGLYRP1	0.0259	0.2251	0.0949	0.6956	0.1238	0.1297	0.1533	0.0873	0.1409	0.1597	0.3494	0.0651	0.1407	0.1367	0.1882	0.2256	0.2994	0.1336	0.9616	0.2305	0.1793	0.2687	0.1219	1.1172	0.0398	0.1105	0.5966	0.2813	0.1561	0.3452	0.3429	0.0435	0.4497	0.6582	0.1446	0.0653	0.2151	0.1111	0.3533	0.1054	0.2418	0.0952	0.2119	0.1228	0.1533	0.2463	0.0189	0.2722	0.2045
NFIX	53.4203	38.2657	34.8611	19.4274	37.391	45.1101	23.253	23.562	17.6556	33.0155	65.3085	16.2327	15.9763	35.8496	8.9287	27.9	11.186	11.6708	80.6829	7.7059	2.9351	14.5748	22.406	26.5735	14.2626	9.6806	15.2636	27.4858	11.9649	25.158	42.8221	16.0753	26.1678	20.1723	8.4892	13.7239	24.5011	26.5342	29.6312	6.128	18.1429	61.6566	13.1517	35.0273	7.4487	11.9194	13.2723	8.4239	15.9881
ST3GAL1	10.8669	11.862	16.3404	13.5472	7.8745	8.1908	16.6439	14.4591	4.8539	14.286	12.9275	4.1779	6.3667	12.6135	3.2378	6.253	7.4117	4.1115	3.774	7.9458	5.545	2.3936	9.1531	5.9527	1.6157	12.1133	5.3076	12.1025	6.2394	4.3411	7.743	24.1553	11.5171	20.4172	6.1199	2.9139	22.2041	49.8374	4.0328	1.6069	8.2647	2.1325	2.6379	37.4211	4.5238	3.171	6.2399	8.0134	5.5957
MMP25	0.121	0.5047	0.2096	1.352	0.2312	0.1669	0.1739	0.1116	0.1692	0.2823	0.3399	0.8444	1.0695	0.6187	0.795	0.2006	0.1631	0.8141	0.5984	1.1503	0.1614	0.4289	0.1074	0.9649	0.4144	0.2844	0.6122	0.4954	0.3515	0.9684	0.6118	0.3169	1.0093	0.7651	0.2277	0.1907	0.4495	0.2315	0.7574	0.116	0.4032	3.1558	0.8609	0.5236	0.1364	0.4517	0.584	0.3222	0.6045
IL32	1.9721	4.9118	2.1143	69.929	2.4742	13.4544	3.4979	3.8518	1.2749	2.4247	4.6382	15.4656	92.9931	13.8384	64.7216	25.3943	10.8501	110.1543	13.6195	76.1805	1.6138	19.1683	3.6536	20.8259	15.8576	16.2596	22.913	11.8186	19.7776	40.7859	13.4676	13.9187	31.5868	16.8983	5.437	4.7147	36.3563	27.8725	36.881	6.6047	4.1658	96.6691	25.7525	20.5004	2.368	3.7017	6.8542	65.6304	36.4007
PKD1	24.8085	5.4131	5.0715	3.9622	4.525	4.3807	4.7642	1.9463	8.037	2.6214	34.056	6.6635	4.0485	4.9069	2.8484	3.5509	6.9921	1.6451	7.6403	6.283	2.7586	4.9108	4.3776	5.2911	2.2367	6.0792	3.5237	8.6613	6.5765	7.5822	9.4654	6.227	9.4858	4.5665	3.3341	5.1537	2.8195	3.4676	3.5225	1.0542	10.1734	8.9484	4.0482	5.1831	2.9975	6.6018	12.2131	5.0511	3.8856
MAPK8IP2	1.3933	0.6756	0.5798	0.7388	0.6354	0.2877	0.4422	0.3698	0.7992	0.6208	0.4217	5.2358	0.2089	2.167	0.2658	0.5858	0.1342	1.7774	2.6862	4.2075	1.3979	2.1537	0.5257	6.6277	2.7167	3.0319	3.8644	0.1504	2.4402	5.6582	1.3244	3.5536	1.543	0.8618	0.4025	13.4857	0.6905	0.6696	0.3794	1.819	2.2996	0.0582	0.4073	0.6689	3.2543	0.5618	9.2411	1.4537	0.5113
MED24	7.1298	7.868	8.2835	17.4128	10.0273	19.0608	11.4543	6.4684	13.1803	5.9356	8.2318	10.3757	17.9874	9.9015	11.9359	96.9835	13.2944	9.3748	19.9016	19.3301	21.1255	20.9892	15.679	13.7245	22.0289	9.9017	22.623	13.0852	8.2329	16.8336	17.9359	8.7218	15.0764	12.522	13.094	12.0637	14.1269	46.2315	34.1583	22.7765	14.9119	22.2438	21.8223	55.677	12.6177	13.2076	6.4322	7.8306	32.6111
RHOBTB2	3.7126	2.5181	2.6825	1.9909	0.5435	2.4654	3.399	2.0504	1.7569	2.4086	5.8437	2.5808	3.5206	1.7462	7.7952	3.0459	3.6144	0.4514	8.0747	3.202	3.0029	1.3547	2.8682	1.7457	2.5168	1.4442	3.4354	2.762	0.8068	3.2249	3.9756	0.8717	4.0637	1.3795	1.994	1.188	3.3818	1.5343	1.8216	0.4628	1.0075	3.7758	1.3782	1.8166	0.4561	0.8633	1.774	0.5917	1.9851
HEATR5B	4.2508	7.6683	6.0851	6.8589	5.7253	8.5879	6.7864	4.5138	5.4628	4.5385	4.6108	4.7943	6.5751	6.1021	5.1379	5.7384	6.0018	5.9535	5.6831	8.5437	7.1139	8.4055	5.009	5.9828	5.8456	5.4936	7.5352	7.3914	3.8512	8.4307	6.2835	5.2223	5.0477	6.2722	4.4429	5.6206	9.045	3.5269	5.0317	5.102	4.9457	6.7538	6.6093	6.8489	5.4305	6.7089	5.0666	5.2796	7.7864
SEC62	40.505	43.7232	41.332	21.0836	5.098	35.4894	30.0609	38.0885	11.0558	51.4164	28.2223	13.5887	28.2911	23.2808	40.2249	19.9314	26.1457	17.9493	35.7215	45.0136	30.0197	37.7994	13.3285	23.5007	27.7343	31.0961	30.7741	35.2214	13.6054	33.1681	34.6078	62.4489	42.384	15.2164	10.4943	21.9739	25.577	19.0991	25.8878	20.5849	19.5826	26.4067	22.4906	25.6927	23.3137	31.9535	23.1653	34.2607	19.0374
RPS20	68.2117	49.0095	53.0773	117.1166	79.5568	67.6602	47.2124	50.8882	100.4445	66.3975	58.5299	156.9337	97.8312	72.3851	189.9259	51.1344	115.3305	70.6422	124.8743	46.3371	68.6631	80.1496	154.3998	148.4971	77.5703	76.6949	107.1013	60.9413	167.0526	68.9361	49.0758	57.9909	64.2265	59.9126	113.1436	51.3356	36.2369	166.8089	159.2715	185.3891	70.8603	136.1607	52.3854	77.1236	105.8153	90.3636	52.5559	179.3146	136.7607
CSDE1	136.6914	75.3702	73.7671	122.6551	69.2041	67.1805	72.81	58.3758	91.9882	73.1321	155.798	66.3022	85.8405	112.243	69.4103	71.4621	97.4571	65.0455	85.7963	88.5425	142.6804	83.1268	42.4673	115.8037	71.5112	77.099	111.3747	97.8415	25.9071	107.036	69.3613	43.8067	71.9638	67.6146	85.6886	97.6822	85.474	82.4008	60.1907	88.7402	74.0953	108.2021	56.2823	62.9313	95.4027	111.6273	61.3851	41.1993	70.3425
UBE3C	11.2331	9.2941	8.9136	12.8035	9.1239	11.353	12.7392	6.7581	17.3341	6.043	13.4653	10.3135	12.4063	13.0288	28.4056	23.7076	10.3569	16.3591	14.0002	9.5745	24.1797	17.2556	19.7739	26.6542	26.9816	19.5695	8.9576	18.8291	12.2316	10.5057	11.016	22.3276	19.581	9.1224	17.6252	15.2723	8.3592	19.6599	11.8273	6.1241	21.9732	5.7615	12.6712	15.5179	8.7003	58.3165	10.909	8.2394	14.5545
REV3L	5.96	5.1826	3.1006	5.1381	1.3627	5.4066	3.4021	1.9913	3.4324	2.108	11.5942	3.0785	3.7396	3.1846	4.6111	2.7014	1.6923	1.9331	7.2219	2.9346	3.5633	4.4945	2.4072	6.2112	4.8104	3.6235	4.2925	4.533	1.3079	4.2174	4.1622	1.1814	5.0181	3.3389	1.9031	2.5042	2.3256	2.9965	3.0816	1.8776	2.7693	4.5891	2.3184	5.3686	2.9355	1.9757	1.6785	2.1775	3.9622
TENM1	0.8478	0.2321	0.1263	0.0922	0.0449	0.0193	0.0438	0.0543	0.0077	0.0859	1.6457	0.5677	0.0044	0.2091	0.1596	0.0062	2.3339	0.022	0.0443	0.0371	5.6596	0.0443	0.0038	0.6558	0.0022	0.0104	0.7785	0.1959	0.0214	0.2285	1.3706	0.0223	0.3475	0.0145	0.0644	0.5238	0.0339	0.6575	0.8618	0.0058	0.0036	0.0771	0.018	0.025	0.0281	0.0189	0.0281	0.0045	0.0725
PAX7	0.0028	0.0055	0.0026	0.0787	0.1029	0	0.0134	0.0064	0	0	0.0016	0.0196	0	0.3054	0.0343	0	0.0196	0.0032	0.8959	0	0	0	0.0019	0.2005	0.0022	0.0121	0.0276	0.0019	0.0107	0	0.0019	1.1521	0	0.0021	0	0	0	0	0	0	0.0168	0.0026	0	0.2456	0.6224	0.0826	0	0	0.002
MASP2	1.0083	0.9069	0.9862	1.3963	0.1482	0.5364	0.7548	0.2758	0.4922	0.7439	0.8354	0.1598	0.2976	0.3508	0.2747	0.1594	0.6008	0.079	1.1109	0.7393	0.3548	0.5683	0.1187	1.5056	0.2612	0.1497	0.7213	0.769	0.0909	0.7463	0.6702	0.3451	1.0873	0.8288	0.1149	0.4076	0.3959	0.2955	0.5246	0.4313	0.0841	0.2851	0.2948	0.2509	0.2295	0.5816	0.3841	0.3667	0.3309
IYD	0.7382	1.4664	0.718	8.695	0.0085	18.9603	0.4044	0.4095	0.0443	1.4472	0.002	0.0033	7.968	0.0334	0.0872	1.5708	0.0668	0.3731	0.0023	4.3411	3.0245	12.1531	2.2059	0.2192	0.0475	0.0313	7.9927	3.988	0.008	1.2292	1.0345	0.002	3.8311	7.6732	0.011	0.0011	7.1243	1.0839	2.7761	0.7879	0.021	0.039	6.584	6.1306	0.1734	0.0247	0.0026	2.36	1.7137
FAM76A	3.0603	3.0027	2.3576	2.7788	1.2476	3.5094	2.7152	2.0519	1.9237	2.0684	2.9832	1.9489	3.0012	3.2872	1.6429	3.5887	3.0385	1.2776	3.3683	5.1052	2.7074	2.3009	1.9044	5.5644	1.7744	2.2354	2.7906	2.6703	5.6693	4.8217	3.6845	3.5164	2.3243	1.9941	1.4168	2.9989	3.1995	2.7791	2.2742	3.416	4.1618	2.6578	2.3125	3.4103	1.5263	2.4476	4.0946	2.4434	2.0691
TRAF3IP3	0.1349	0.6764	0.4941	0.653	0.5654	0.0881	0.2605	0.3429	0.4429	0.3385	0.0851	0.6367	0.9037	0.5673	0.6743	0.1546	0.3555	0.7131	0.1914	0.5039	0.0819	0.5822	0.0907	0.7406	0.5504	0.1731	0.5366	0.8368	0.4386	1.8365	0.2036	0.2015	0.7552	0.2302	0.7646	0.6089	0.3694	0.093	0.5533	0.0404	0.245	3.956	0.3925	0.226	1.3976	0.1665	0.3891	0.2536	0.5758
POMT2	1.3345	1.3132	1.4617	0.9877	1.1017	2.0313	1.8333	1.0499	1.408	1.2341	1.9581	2.637	1.7881	1.7822	2.7961	1.955	2.4104	1.0153	3.3603	2.6174	1.517	4.2726	1.7211	2.6936	3.2213	5.0107	3.1738	2.2799	2.1472	1.8418	2.6373	4.8678	2.2735	3.8623	1.5651	1.6078	1.6101	2.4817	1.9301	1.6243	2.4789	4.3707	9.245	1.1952	1.597	1.8874	4.3946	1.6426	2.0704
VTA1	2.7574	4.0261	3.5888	12.0742	6.3269	8.3082	5.516	3.2017	7.9711	2.9294	3.9935	6.5773	10.5088	10.1339	14.0538	8.9337	12.1799	8.2093	8.9009	9.6587	9.811	9.5142	6.8658	7.9279	57.6952	9.7028	13.7231	10.0924	6.1761	6.4969	8.3948	9.906	5.9452	9.0213	9.0231	9.7007	7.4042	9.0805	7.3974	8.0715	10.961	8.9382	10.4164	11.1583	11.2689	10.9009	9.5106	13.4002	10.7946
MLXIPL	0.5295	0.5149	0.9208	1.1428	0.0764	2.5292	0.3156	0.1412	0.8745	0.3664	0.9355	0.4118	5.2388	0.2555	0.3874	5.9538	0.182	1.318	1.1488	13.4191	2.1511	18.262	5.8455	0.8256	1.8535	0.4226	5.2769	0.6256	1.7506	0.3075	2.9423	0.4246	1.4699	3.3789	0.0142	0.3291	3.6858	3.1164	17.4663	1.4259	0.5333	0.0385	2.9601	1.6688	0.0626	1.067	0.2004	6.9478	5.4074
BAZ1B	14.3241	11.8	12.1529	12.1723	7.8226	9.7903	14.2106	9.8247	11.5557	10.2231	17.9244	21.4725	24.1274	22.1423	48.3997	22.1745	23.4877	20.9046	23.2208	22.0502	14.829	21.308	22.4656	33.1728	41.1632	19.2689	15.5899	20.4229	15.4465	22.3403	9.913	24.2132	24.9369	18.4921	12.0922	15.9594	12.034	17.9649	28.2659	28.1177	22.9447	17.7524	45.5174	28.7389	8.7267	20.0278	21.9164	18.0887	20.5875
RANBP9	13.7045	9.1291	8.4758	10.7167	79.0702	17.0659	10.3455	7.2142	26.9675	6.7643	32.4041	15.5844	12.7992	37.8539	16.7563	11.2342	14.0291	19.6774	11.979	10.3486	5.5326	10.3714	16.2337	16.3974	15.1894	22.9533	11.6387	16.1659	7.4819	17.8253	13.6396	10.2924	17.5244	11.3523	13.9515	14.5753	11.4354	12.4025	11.7039	11.7491	20.4187	14.4276	12.8325	10.7031	21.1627	24.888	12.1476	9.4276	13.6398
ETV7	0.8036	1.5442	0.7994	17.7918	0.8638	2.0177	0.7774	0.9372	1.9671	0.9909	0.4602	2.3455	17.7012	1.718	5.7185	1.4576	2.6845	18.3888	0.6811	7.6451	5.3253	4.2363	3.1626	7.5781	4.6309	1.4128	4.6739	1.5467	2.7939	6.7279	4.2801	2.3539	4.8896	6.797	0.3018	1.9197	8.9341	6.2931	10.2581	7.9909	6.5881	3.0387	5.3661	2.8354	2.8706	1.3366	0.7453	10.447	8.0232
SPRTN	1.5871	1.4513	1.4786	2.2114	1.3147	2.4464	1.6873	1.158	2.3721	1.1796	1.8395	1.9285	1.8969	2.6359	4.7602	2.7627	3.8975	2.0974	2.958	3.8211	3.039	2.6371	2.6281	4.4438	2.4812	2.5972	5.8287	2.4784	2.2788	2.792	5.1346	2.3812	2.3345	2.6916	2.0933	3.8876	3.0875	3.273	2.4141	2.7319	3.5994	2.0662	2.6812	3.4676	2.32	4.1329	2.712	2.222	3.7154
EEF1AKNMT	3.7396	5.5335	4.8834	8.9018	4.296	13.1026	6.1263	3.3985	5.9386	4.0088	4.9049	5.6182	10.003	6.9182	14.1591	11.9749	6.8348	3.6777	6.0008	14.6689	14.1112	10.0892	15.4341	5.9984	6.1693	8.5798	9.3038	9.6496	4.8693	11.0177	14.7001	8.0738	8.5339	9.3762	8.0753	11.1774	12.1989	15.1611	7.8772	11.1738	10.2409	16.4852	15.2911	9.343	6.0922	13.0643	5.8358	5.2012	18.5233
DYRK4	1.0402	1.1298	1.0547	1.6444	0.8597	1.7004	0.7879	0.8469	1.3269	0.8882	1.4174	1.8827	2.4176	0.6664	1.0263	1.549	1.5104	0.6509	1.0565	1.0774	0.8529	1.5914	1.1448	3.3037	1.4548	1.5928	1.6582	1.3428	1.5044	1.1821	1.0945	1.0704	1.8227	2.2347	1.6092	0.8642	1.0723	2.0529	1.9149	1.5827	1.0876	2.5304	1.5623	0.8293	2.24	1.3775	0.7505	2.2593	1.2279
ZNF207	6.1033	7.8194	6.3478	9.8746	8.0533	9.3242	7.9197	4.626	9.2655	4.1539	6.7575	8.4825	11.9873	9.8652	8.5787	11.8138	14.9659	16.8094	16.0929	8.0406	12.3874	15.4216	7.9632	13.2762	12.4534	8.1274	15.613	13.6713	9.542	14.1954	12.139	7.1482	13.6134	27.299	10.0262	11.2517	11.9065	16.3819	9.7762	10.9475	12.5686	13.0806	14.667	11.5055	13.582	10.9788	8.2677	11.4871	13.1099
UQCRC1	40.6777	67.9049	74.1149	62.4263	37.8001	66.3242	97.4696	83.2516	75.3298	56.4966	26.7276	54.5108	100.8157	34.4256	53.0816	48.1221	31.7146	46.5387	36.0123	31.4773	51.8581	109.9	55.5671	53.4848	72.369	48.4117	66.884	38.0906	59.5807	45.6865	111.7811	66.4765	31.7813	90.4408	73.1126	41.7911	52.1463	71.0233	39.5038	72.0521	77.1079	40.9269	54.7015	28.9865	32.4314	83.597	22.8453	50.0169	48.2403
STARD3NL	4.7683	3.6165	3.278	3.0479	1.3417	5.7482	3.7859	3.0158	1.4769	2.3225	6	4.567	2.9959	4.9623	8.2684	5.2909	2.0425	5.698	6.0476	6.8581	3.596	3.6491	9.6313	6.8952	9.8966	6.6475	9.6369	4.3092	3.9754	6.3038	4.4022	5.0674	7.3344	16.0294	3.3116	1.7147	5.6823	5.7009	8.3096	5.3952	2.8037	10.7271	5.1888	6.0173	3.1549	3.8036	6.7637	2.1258	6.8556
CD9	27.1048	10.2723	13.8781	35.8257	106.9662	44.6825	11.2113	5.7466	133.288	3.6708	40.8571	47.7781	62.629	77.78	16.2928	46.9064	63.7395	69.4963	64.033	49.6602	31.3768	44.3298	61.8586	52.7396	76.1839	68.7064	22.8565	55.7219	172.6417	28.0965	23.7651	92.3136	34.6609	70.1156	34.7026	47.1725	10.7347	66.9514	40.7242	16.7565	343.7565	46.9642	48.0285	18.0102	98.0091	146.6049	91.2421	22.3418	24.6439
NCAPD2	6.5209	7.9079	15.0625	29.0739	10.8467	26.9257	13.0099	4.6105	8.3282	4.4398	8.0262	41.2682	35.7885	21.4049	50.2253	36.765	27.6171	15.8639	34.1734	10.8207	27.4482	31.0673	41.538	45.9847	68.8689	39.0695	33.5133	29.7476	16.8422	22.5332	17.5717	50.6149	22.737	31.0351	15.8107	11.4328	13.0701	55.3416	38.8905	22.483	73.1771	74.7547	37.3845	23.0461	10.7715	44.4663	26.7365	10.1416	25.7017
IFFO1	1.4653	1.5221	0.6588	0.8071	0.677	0.1778	0.4391	0.3916	0.7466	0.4437	4.4586	1.3685	0.7571	0.5005	0.488	0.8935	1.3831	0.6587	0.7228	0.8038	0.3491	1.2807	0.5809	1.1115	0.5693	1.2797	1.7018	1.8727	1.2211	2.6979	0.5745	0.7811	1.6689	0.8831	0.3933	1.3146	0.6878	0.4426	1.2899	0.2777	0.3777	0.5692	0.8137	0.3642	0.3146	0.3549	0.9866	1.0249	0.9343
GIPR	0.5609	1.705	1.08	1.558	0.121	0.1683	2.1801	0.9876	0.8858	0.6336	0.0122	0.2047	0.3482	0.2127	0.219	0.2258	1.0677	2.4769	0.4077	0.184	0.6435	1.1395	0.1581	1.2644	0.2055	0.0904	0.6987	0.6777	0.428	1.8066	1.5256	0.0932	0.8745	1.3631	0.083	2.0035	0.4967	0.3878	0.2679	0.2532	0.6693	0.0466	0.2449	0.1152	1.2064	0.2958	0.0635	2.0757	0.3921
PHF7	0.8616	1.0424	1.0334	1.5297	0.7451	1.8725	0.8584	0.6859	1.3645	0.8472	0.8886	1.3125	1.2483	1.011	0.9462	1.1315	0.6385	0.4747	0.7119	0.8212	1.0791	3.1755	1.6492	1.4048	1.2805	1.4623	1.2121	1.2543	0.7681	1.1368	1.0393	2.0918	1.0192	1.3179	1.1597	1.3238	0.6972	0.6389	0.8339	0.9273	2.933	0.6814	1.8245	0.384	1.2083	2.9403	0.5817	0.6588	1.0252
SEMA3G	4.0416	2.8493	1.5207	0.9557	0.6598	2.6548	1.7637	1.6205	0.4982	2.6352	13.0259	0.6099	1.2382	0.8191	2.112	1.0337	0.4564	0.8931	0.118	1.395	1.851	1.9738	0.7841	1.1654	0.5216	0.5361	3.3444	4.5724	0.167	1.4242	0.9405	0.6635	1.3004	0.9154	0.1239	0.5202	1.4866	0.805	3.3773	0.5915	1.1131	1.426	0.9459	0.7161	0.6644	1.4854	0.3691	0.6147	1.3093
NISCH	14.4773	13.1115	12.9725	10.7744	9.6087	13.0782	11.627	7.6224	11.4561	8.1643	18.3266	7.8771	12.3377	10.1212	7.2503	5.3341	4.1369	7.7032	8.9455	8.3109	10.6677	18.7062	5.6718	9.1206	4.9506	9.9413	15.8925	11.8124	4.9862	21.125	10.9555	9.8848	15.7849	13.2079	8.3062	4.6538	6.9598	9.4551	6.9224	4.8753	7.9255	8.5817	8.6784	4.4363	4.6545	9.4286	4.0675	6.5306	8.942
STAB1	5.3638	12.6569	2.5457	4.6196	0.8029	1.3324	3.1865	1.9301	0.9971	1.6235	33.5122	2.5489	5.8243	3.4198	2.9027	7.0051	2.4276	2.0978	1.0701	4.2474	1.652	5.9879	3.1206	2.5535	2.0168	6.9711	5.1968	11.3772	1.2607	11.6118	2.1464	2.378	7.2395	3.6805	1.5705	1.4999	6.4583	1.2031	8.1303	1.1743	2.4399	2.0853	3.4059	2.9371	0.6277	1.302	1.6609	2.3424	5.6815
FUZ	1.8201	1.9191	2.3658	2.8986	0.9971	4.0796	1.4557	1.458	0.2906	1.3404	1.7383	2.151	0.2314	2.2332	2.261	2.8619	3.2683	0.4946	5.1173	0.2289	4.1351	0.3314	3.4485	4.7598	0.9581	1.0525	5.6499	1.0622	1.1418	4.44	1.8171	0.8766	0.8708	0.248	0.0693	0.6855	0.1857	2.0503	0.9076	1.7286	2.9354	4.4862	3.8012	1.144	1.4296	2.527	1.162	0.4829	0.2675
IDS	2.1869	0.9794	0.7716	1.8127	1.7406	0.9503	0.7989	0.4921	1.3743	0.4624	2.6063	1.1982	0.8026	1.3894	0.4699	1.084	1.3516	1.5126	1.1864	2.3629	1.8711	1.107	1.1607	1.0541	0.5952	2.1135	0.5978	2.9798	1.2206	1.5422	0.6061	1.2081	2.303	1.8966	0.9766	2.519	2.2176	1.145	1.0785	0.4529	1.7749	0.5168	1.0111	0.9033	1.5353	1.5433	2.1301	0.7734	1.0594
PRSS3	1.1328	4.0516	1.6853	43.5729	41.3392	19.9748	1.4779	2.4865	74.6592	1.0635	0.2821	0.8818	24.4747	10.2842	2.9089	23.3022	16.5205	39.3354	0.4095	31.3216	46.8177	43.5949	23.8699	1.2383	5.7196	0.3217	25.2064	19.4959	11.229	20.1268	34.1446	2.3068	7.4242	28.9911	0.2075	9.9597	171.3743	60.7529	44.6864	67.6105	4.7506	1.1	69.1723	27.4448	9.5392	1.664	1.0347	49.1163	73.3627
ZNF200	0.7437	0.9424	0.8937	1.5108	0.5797	1.6872	0.8252	0.555	1.2802	0.6244	1.2909	1.4468	1.777	0.839	2.5312	1.3224	1.6528	1.0397	2.6883	2.0583	0.9345	0.8737	1.881	3.0323	1.7929	0.7724	2.8622	1.0807	0.8846	1.6067	1.6191	1.0768	1.4142	1.6496	1.6989	1.1092	1.5193	1.3965	1.4178	2.3848	1.3968	1.7151	1.1824	1.2489	1.4156	1.73	1.0493	2.2848	1.2324
CD4	1.6826	8.5966	1.9864	8.2178	3.7039	1.3823	0.7575	1.7043	0.6087	1.906	9.5634	4.0679	8.3625	5.0909	7.0627	5.8936	4.028	6.8154	1.8915	6.3335	2.5542	5.8991	3.6523	8.096	8.0438	8.4666	13.9284	12.9523	2.2742	20.1085	2.9783	5.8137	11.3177	4.7856	2.6556	1.7286	3.1437	1.3603	8.2572	2.0209	2.2778	7.5896	5.8065	3.4394	1.5696	1.8109	5.4002	7.9586	7.8136
LRRC23	0.9617	1.178	1.5847	1.9476	0.7121	1.1223	1.2022	1.0462	1.1116	0.9931	1.074	2.595	0.9095	1.0645	1.9791	2.1193	1.1668	0.3821	2.3701	1.2566	1.4889	1.8792	4.2536	2.2994	1.5728	1.4213	1.9322	1.823	2.4132	1.5639	0.7279	2.5715	2.1665	1.3523	0.8012	0.7542	1.1011	0.8502	2.9622	2.2056	4.2017	3.3798	2.4266	0.3907	1.4227	2.5097	2.7975	0.7261	0.565
BTK	0.4571	1.471	0.4332	0.9132	1.4251	0.1147	0.1139	0.3422	0.2312	0.5982	0.8021	1.8672	0.5881	0.4624	0.5469	0.3869	0.4386	0.5075	0.2073	0.3516	0.1082	0.8674	0.1644	1.6669	0.5661	0.7893	0.5504	1.3358	0.2295	2.6082	0.2866	0.4109	0.9956	0.3405	0.184	0.2478	0.1997	0.1117	1.2966	0.0913	0.1599	0.5452	0.4293	0.5076	0.3375	0.1601	0.7471	0.8214	0.6128
HFE	1.4449	2.1845	1.8969	2.3552	0.664	2.0951	1.8593	1.4157	0.2462	1.4428	2.4411	2.6875	3.3161	2.044	2.2826	1.8245	2.2285	1.3404	2.4786	1.1236	0.8835	3.1348	4.2232	3.3274	3.4454	2.7817	2.8054	1.5704	0.9764	2.0646	0.1818	1.3142	2.6237	2.902	1.5753	2.6558	1.5404	2.0322	2.9626	2.1698	2.8163	1.2147	2.5716	1.0986	1.6195	3.2873	1.7454	1.4262	2.4958
SCMH1	16.7225	8.4787	10.4116	9.9907	3.0466	10.9984	10.2428	7.727	6.1795	8.2448	22.2747	6.8879	6.0021	4.7598	6.8912	7.045	8.8337	5.6939	13.997	14.5426	7.0616	8.4563	5.7415	12.1502	11.424	6.2625	8.943	7.5012	5.5807	12.8149	5.6972	7.1818	17.5287	15.8315	4.1408	3.8418	6.847	6.1769	12.6801	10.4751	3.9755	18.2988	8.5111	8.7358	1.7684	5.4653	8.0626	4.1601	8.6077
FYN	4.3415	4.7961	2.9708	3.7423	1.0595	2.6809	3.4569	2.8353	1.1445	3.1039	8.2241	3.9371	3.3711	1.9215	1.5422	4.7536	2.7895	6.5867	2.956	4.2751	2.8808	3.2954	4.0707	3.3608	1.3353	6.1097	5.7893	8.8074	1.6762	5.6508	7.7333	1.7396	4.547	3.345	1.4457	2.029	2.3386	8.4085	6.8035	6.9019	1.3586	6.8934	2.3447	3.5594	1.0807	1.0524	2.7454	1.9034	2.8632
HIVEP2	7.2875	4.9166	3.064	7.3465	8.335	6.2124	3.1583	2.0417	6.2633	2.8594	10.3598	7.7619	4.9887	6.2088	6.975	5.4035	4.8579	13.0349	6.8984	7.8517	10.5786	8.0536	4.0729	4.8978	3.9475	7.8108	4.1152	12.3512	4.8062	7.3548	1.5336	5.9524	12.6826	5.0518	7.7508	6.1357	10.6551	2.7502	4.2056	1.7692	7.0823	6.6217	5.7731	9.3726	9.7783	13.338	8.2157	4.3732	6.1708
FMO1	0.163	0.2704	0.0653	0.4574	0.399	0.1057	0.1025	0.0801	0.0499	0.3579	0.8184	1.0402	1.1184	2.5793	5.2938	0.0887	3.8485	0.28	0.6311	0.0841	0.0423	0.4754	0.332	2.0778	0.3283	1.0801	1.2448	1.4928	0.8248	1.373	0.1146	0.442	0.7955	0.1478	0.5778	1.9846	0.0789	0.0728	0.5159	0.116	0.4364	0.8937	0.337	0.4965	0.6831	0.1162	1.2615	0.2621	0.1608
ELOA	18.2518	28.8991	22.3574	10.9852	12.1626	11.5019	20.1324	21.3421	13.5229	26.0882	11.3917	13.5298	10.2613	14.8744	27.8239	10.9019	16.1988	12.5472	12.2564	17.3347	15.4997	7.9663	12.5664	25.1845	10.092	11.1074	12.6687	12.0775	13.1721	11.0376	28.6481	12.5953	12.6876	14.5781	17.7557	18.8019	10.8422	9.1574	9.4091	16.3819	10.8311	18.4304	9.1485	14.7716	11.5492	18.1948	12.9734	9.1545	14.5623
LYPLA2	10.2474	22.3018	15.2731	33.5971	31.4029	37.3759	26.7817	18.0626	46.4209	16.3846	8.4052	41.926	40.4519	27.3979	37.2053	45.8402	31.8202	36.3755	22.3232	44.4175	31.7863	27.9412	36.1439	30.2177	27.011	27.8698	47.5794	21.3587	32.9692	29.9761	75.962	24.3471	21.3026	42.5432	41.955	27.495	39.6823	35.8334	41.2153	76.6592	31.7871	41.282	31.6583	37.6701	20.4408	32.2298	25.4341	25.9833	36.78
CLCN6	3.6831	2.778	2.7144	3.171	1.1473	4.2422	2.4944	1.4544	2.3417	1.5691	4.8429	2.5728	2.8199	2.5831	1.4835	2.1576	4.2497	1.7856	3.6517	4.2088	3.0098	3.6916	1.792	3.6678	3.3551	2.5129	3.5282	2.7992	1.5791	5.5039	7.5248	2.2725	8.2251	3.4665	1.0103	3.1164	3.1454	2.0043	2.4878	1.6783	3.1399	3.9409	3.1424	1.8265	1.1157	1.6212	2.5682	5.489	3.3709
MRC2	16.529	17.6912	8.2453	1.8707	15.6895	2.4012	6.2027	2.5098	15.2514	2.989	57.0067	22.9777	6.8509	16.9405	6.2825	5.8195	24.1343	7.0363	26.0167	4.1102	6.6595	12.1101	7.4297	12.5645	12.4193	53.956	20.3373	28.2592	15.9167	11.1787	5.3285	40.4667	17.3853	4.3389	9.0148	17.3425	5.5255	1.6384	11.559	2.7763	12.925	30.697	4.7264	4.4338	9.6917	6.047	31.1975	5.0698	4.9369
SLC6A7	0.0043	0.0124	0.0079	0.27	0.0041	0.089	0.0102	0	0.0047	0	0	0.0539	0.5126	0.0194	0.0485	0.084	0.0231	0.059	0.0028	0.2807	0.1454	0.9723	0.0605	0.1944	0.0197	0.0523	0.3608	0.0495	0.0323	0.0403	0.0114	0.0072	0.0515	1.5938	0.0186	0.046	1.346	0.0735	0.2089	0.0907	0.0182	0.0158	0.7558	0.0232	0.0367	0.0027	0.0219	0.8426	1.0741
TSPAN9	5.6054	3.4881	3.1472	2.1939	2.3175	4.2705	2.1444	1.7722	5.5665	1.6771	8.5088	9.9722	3.5026	5.8866	4.9055	1.9448	6.0288	2.7176	22.6487	2.1017	1.4688	5.6665	3.0014	10.4099	3.6879	10.0919	6.1689	6.8823	8.561	4.4659	2.3858	8.3802	6.125	3.4995	5.9809	5.6972	2.9305	0.7687	4.3497	1.5693	6.0762	12.3194	2.1096	4.0775	2.4769	4.6005	15.6785	0.6614	1.668
BTBD7	4.749	4.6334	3.595	5.9119	4.8763	11.6861	5.3507	2.5994	5.2141	2.4588	6.5522	6.8429	5.2053	6.1411	4.9757	3.5923	4.8939	4.3137	7.0392	7.671	5.4142	5.3389	3.9532	5.2742	5.8801	7.2863	4.3908	6.3306	2.5885	5.4331	4.4465	5.2863	7.3211	6.1088	4.475	4.6184	10.2076	6.1959	4.1684	3.7271	5.1797	4.2014	4.8814	5.1352	4.2231	7.4756	5.4167	3.4263	4.7191
APBA3	2.1864	2.6742	2.3648	2.7648	2.4086	3.1143	2.2309	2.0984	1.801	2.2069	1.9156	4.1923	3.5359	1.8307	2.0476	3.0632	1.9646	2.9778	4.4514	2.033	2.0119	3.0844	2.6393	2.7147	3.7732	2.9848	2.8247	2.7425	3.5014	7.1804	5.4516	9.3657	2.1312	3.3903	3.4064	3.8529	2.1844	4.4543	3.5568	4.0168	3.8656	4.0149	3.149	1.9952	2.4356	3.9859	3.6527	2.3623	2.8015
MKS1	0.4795	0.8882	1.0224	1.2386	0.5715	0.4896	0.8869	0.6627	0.6437	0.6073	0.6028	1.2994	1.3283	1.2606	1.1269	0.9989	1.5101	0.4255	2.174	1.6723	0.6153	2.0232	1.6048	1.4163	1.1937	1.176	2.4458	1.1725	0.9171	1.6192	1.4781	1.1624	1.4409	1.3272	0.6511	0.9717	0.3455	1.7663	1.0814	1.9416	1.6948	2.5809	1.7041	0.5811	0.9897	0.9414	1.0309	0.9836	1.0626
ABHD5	3.2823	3.2535	2.506	2.7055	11.5987	2.7486	5.0858	2.8801	8.8547	1.9441	9.0196	2.1316	3.9634	6.7706	2.9318	2.9622	4.877	4.3802	1.6416	2.7089	4.226	3.7623	2.6852	5.3887	3.979	3.0549	3.2194	5.1858	2.1206	4.1647	5.1351	5.87	3.9922	3.8163	6.2217	6.0481	5.0785	3.9356	3.2966	3.328	2.9106	0.8741	2.5111	3.0872	7.5067	8.68	4.7416	2.8884	2.7709
ANOS1	0.5465	0.5051	0.5667	0.211	0.4974	0.0408	0.9074	0.2473	1.8768	0.2619	0.6229	5.2904	1.005	2.2919	0.8717	0.2838	2.3165	0.859	8.6535	0.265	0.2025	0.8367	0.7729	1.0654	0.8845	5.1953	3.7093	3.7682	0.7102	1.2241	4.6111	2.3078	2.1578	0.3027	1.5048	0.9032	0.4444	0.0592	0.2699	0.0527	2.4721	15.522	0.2292	0.5471	0.1584	1.2949	1.7772	0.5578	0.2732
AKAP8L	3.72	3.9681	4.2092	3.3204	3.199	2.1911	3.4839	2.7257	3.277	2.4582	3.4135	4.4215	3.397	2.8609	2.979	4.1271	7.0445	4.2945	6.0702	3.7157	4.1736	7.7305	11.2581	8.1065	2.5969	3.4339	4.1934	4.3328	3.3273	7.1613	4.5844	4.0754	6.5527	6.0815	3.0142	3.5368	4.5877	4.6548	2.5293	3.6616	3.3245	3.8495	4.6834	3.3427	5.9013	6.0256	3.4967	3.5248	6.5881
MBTD1	2.8981	4.9008	4.5725	4.643	2.4324	3.9567	4.4426	2.6755	2.2696	2.6699	3.0604	2.0717	4.72	4.1896	4.6161	3.9571	7.4332	2.204	8.8589	4.454	6.8678	6.8634	2.6977	5.926	4.7595	3.3926	7.2386	6.1958	2.185	6.974	4.1333	1.7459	6.5383	3.6472	1.1177	2.4667	4.8503	2.802	3.5117	4.3692	2.6602	7.9417	5.4887	4.7351	4.5365	3.0174	2.8397	6.1454	5.8981
UTP18	4.3297	5.2416	5.3929	6.6916	6.9901	6.1513	6.4659	4.1003	13.0313	5.1546	5.3044	13.6948	15.6625	11.3039	12.882	20.212	17.0634	9.4882	15.8542	13.2523	15.8629	13.5806	14.0162	16.6731	21.5706	14.8653	15.3321	15.8684	12.9848	14.121	10.5678	7.7035	11.7691	10.9544	12.3078	12.4784	12.1738	14.2349	10.5166	18.4707	12.2864	16.518	12.7965	15.5668	14.6854	13.2013	9.4712	13.2677	14.3465
RNF216	5.5617	4.8997	4.296	4.9767	4.1689	9.411	4.1726	3.0591	4.9049	3.5677	9.1851	6.4991	6.9241	5.9054	12.2797	7.3905	9.6617	7.6622	9.6554	4.9498	4.1869	10.8926	10.6703	8.0797	6.5924	10.1263	10.1257	8.1769	5.9515	7.9092	9.1785	6.6346	10.8257	10.3033	5.0773	6.269	7.3199	5.5337	7.0515	9.0133	8.038	9.8623	7.1851	5.6868	5.9209	13.4167	11.3937	3.0142	9.5162
TTC19	5.9691	8.7058	7.2984	8.6488	4.6061	6.3209	8.5353	5.567	8.5016	6.7325	4.6055	4.2712	10.8681	6.4103	8.9257	9.2661	6.8249	3.3304	12.7314	8.0272	4.9376	16.7312	5.1929	10.3221	13.1094	6.2936	6.875	6.719	5.5715	8.2805	16.8561	4.4592	5.2951	12.9398	5.7526	2.18	7.4344	5.901	14.8184	10.7295	5.1206	11.4759	7.5563	5.0466	3.5224	5.7406	3.6996	4.5328	10.965
PTBP1	20.2436	24.4469	20.5451	45.874	40.8521	51.8259	36.7741	16.7605	51.8912	17.1721	24.3278	79.203	65.7311	40.2504	60.0918	70.1224	56.4043	65.6968	70.523	33.9919	63.5619	58.6398	75.8402	66.9093	71.4575	57.7521	68.6547	53.4171	43.9033	46.7244	54.6313	44.4146	43.6259	79.5316	68.956	56.272	57.3065	76.42	62.8019	79.2343	70.6486	93.0225	71.8175	70.0566	49.1908	80.5572	53.6335	46.0639	83.652
DPF1	0.107	0.1291	0.105	0.2583	0.0365	0.0738	0.0678	0.0386	1.1725	0.1037	0.0902	0.5044	0.3262	0.4148	0.4565	0.1165	0.524	0.2386	0.9042	0.102	0.1983	0.4021	0.1027	1.762	0.5601	0.7383	0.9409	0.4486	6.2296	0.2666	0.091	1.7121	0.2959	0.4826	0.4668	6.1522	0.1354	0.1119	0.1675	0.398	2.3019	0.165	0.1961	0.1061	0.1081	0.8306	0.5557	0.4175	0.2221
SYT7	0.974	1.1139	1.1119	0.497	2.6318	0.2346	0.8567	0.5947	0.1771	0.7368	0.939	10.8245	0.2243	7.2276	0.6881	0.2168	1.1414	0.6024	2.5918	3.8495	0.4151	5.2782	2.2381	0.7063	2.6785	9.291	3.8291	5.7125	2.1115	0.3807	4.0396	10.4657	6.0899	24.4519	1.5934	12.7417	1.1091	0.4876	4.5709	0.1344	2.1349	0.8258	0.2601	0.9933	12.7515	4.8173	16.6479	8.5483	0.5961
LARS2	1.3957	1.7985	2.0493	3.4755	1.633	5.2748	1.9249	1.4661	2.49	1.1212	1.6873	1.9002	4.1454	1.7027	2.4258	2.0252	1.6104	1.9646	1.6099	1.1612	2.9884	4.271	3.8575	2.7349	3.2074	2.1293	4.6431	1.9051	1.6038	2.1332	3.8659	2.1784	2.1357	2.5282	2.631	2.2403	2.6784	3.6368	1.8663	1.9789	2.5889	2.1287	3	2.0701	1.1083	3.3707	2.2946	0.8294	2.1378
PIK3C2A	14.7682	12.8303	12.1136	11.8279	5.0502	15.5784	14.6038	8.4941	6.611	6.7334	17.6653	8.0412	13.6847	8.8264	11.9172	19.0538	8.5177	15.0305	16.1923	8.0712	16.4539	15.4526	6.1777	8.5281	13.8946	18.2568	13.6316	17.2275	5.8386	12.9346	21.1535	5.9823	23.5156	13.7245	5.8117	5.2632	12.6371	10.4896	11.6648	8.9337	6.1107	11.6943	10.9244	16.0533	9.6595	13.9152	6.0013	8.714	14.323
PLAUR	2.7616	3.6199	1.1078	7.8649	0.7747	3.8513	4.3257	2.5237	2.8388	1.2941	3.543	11.3834	31.1663	5.1369	15.7013	17.14	9.4543	38.7993	12.3808	13.9791	21.4277	8.0227	9.3495	16.0183	34.5584	12.0354	6.5938	37.4414	17.495	20.0017	47.1344	10.1204	25.4236	13.8812	18.6746	16.8482	19.217	33.4378	9.0037	21.0741	4.9582	7.9906	20.2033	10.9259	12.1481	2.2714	15.4815	24.3249	40.975
ANLN	0.4252	0.8682	2.0107	6.035	2.9139	12.2675	8.0299	0.4912	3.6905	0.2414	1.6586	27.5835	26.6381	15.8704	91.4706	18.7194	48.04	22.8055	15.2587	6.9722	9.0844	12.1334	48.0192	27.8582	104.4141	25.3857	20.8048	13.4474	11.9978	11.315	12.3442	27.5253	16.8776	43.1535	14.6984	23.6642	10.2884	30.0347	21.9934	12.0684	37.4619	26.2953	11.4399	29.4261	12.0213	33.7047	15.7301	5.813	15.1255
WIZ	11.1209	7.2855	7.009	6.1253	8.6247	16.0166	7.6769	5.2071	13.1706	5.0163	15.6816	20.6421	9.6004	8.9521	7.0386	12.6737	14.7825	8.2539	16.9669	6.6639	9.3027	16.7239	60.6136	17.6776	8.4471	11.0563	8.1414	9.6071	12.8599	10.1294	10.1695	21.3311	10.782	12.1318	14.133	15.8228	13.1502	13.4878	9.707	8.7662	13.5654	14.1864	12.76	14.9115	10.9416	15.4794	11.5312	4.2661	19.6326
RABGAP1	15.593	7.2866	6.4183	6.0072	10.3752	12.2849	5.9212	4.6066	9.5144	4.5054	15.9528	6.252	9.3377	11.6115	6.3464	12.5666	7.4529	9.1151	17.4465	9.4078	7.59	16.9918	10.4703	8.0112	9.105	10.463	8.4687	11.6893	9.064	10.4405	4.2638	7.3555	15.8081	9.2392	9.3295	9.8189	5.7501	9.5122	9.8623	5.9266	9.8119	10.5166	9.7448	10.4988	7.2911	12.6495	6.2431	4.9309	7.9931
DCN	66.3523	51.6246	18.159	2.6943	4.8324	2.4703	15.9868	7.3418	7.8263	15.337	196.7732	22.9611	8.0125	13.0947	7.9176	4.6228	62.6462	4.7163	6.5675	6.0305	2.0107	24.2701	5.999	8.5997	3.9061	46.4746	34.4723	59.003	15.7016	28.5893	2.7336	29.8428	32.2388	5.3035	9.7416	10.8063	6.3808	1.6963	45.0811	2.8084	2.7527	7.0761	5.0843	8.8369	6.6315	5.4088	13.0244	7.2445	7.7223
QPCTL	1.2792	1.8932	2.0153	2.1282	1.2533	6.8612	1.4833	1.0938	1.7378	1.6093	1.1056	1.3752	3.8549	2.1044	4.5802	5.2199	4.8519	1.7183	5.2975	2.2983	5.9714	4.1614	3.8142	5.8155	2.1975	2.6674	5.3309	4.1813	2.3625	3.2569	3.5882	1.3018	4.7679	5.1982	2.8827	2.817	1.7862	3.0339	3.2888	4.8872	2.3633	4.0451	4.6591	3.9171	1.0589	3.2998	1.0865	3.3289	3.2337
PPP5C	3.9021	4.8041	5.0839	3.9482	4.218	6.5551	6.1192	4.2864	7.1815	3.331	5.5238	5.5438	9.5023	7.3135	5.9748	8.8012	13.7679	4.7842	9.7717	4.2309	10.48	10.5213	11.4799	11.2527	6.9222	5.2817	11.9121	5.7784	5.9237	6.7876	9.4529	6.7817	8.823	10.7877	5.686	6.2787	5.3765	7.6572	7.289	15.1109	7.4157	9.7576	9.3641	8.1342	3.6258	8.726	3.5395	5.6053	9.4643
CEP68	5.4416	3.9269	3.5582	2.8421	2.0631	8.1907	3.953	2.3938	1.5228	2.4289	7.1136	4.5228	2.2683	2.8972	2.2869	2.8152	4.141	0.6653	10.0283	2.4806	1.9401	3.283	2.492	4.5372	2.9515	5.6594	4.1146	3.6823	3.1472	4.2414	1.0517	4.1266	3.8283	2.2511	1.2596	1.8726	2.5786	2.5487	3.6571	2.1533	6.3943	10.8618	2.7633	1.9905	1.1022	4.7946	5.2367	1.7811	2.0486
MAP4K3	10.2047	12.7415	13.0834	7.9645	2.9926	10.6246	27.2572	13.7395	4.4191	8.6724	6.8065	7.898	6.1986	5.7873	7.7127	5.7666	12.7727	12.991	8.4032	12.6537	9.1321	10.1122	7.1394	5.9715	10.0229	6.0515	11.7175	13.4787	4.4744	15.7698	12.6449	5.8097	11.9819	7.5648	3.666	6.4405	18.5724	14.2867	8.5175	16.7445	6.6068	7.0664	6.234	10.3256	8.3292	7.8326	7.2971	13.702	9.2355
ZBTB32	0.2478	0.3168	0.1717	0.4712	0.3391	0.0431	0.0317	0.0526	0.153	0.0248	0.0715	1.1869	0.3742	0.212	0.1459	0.2138	0.129	0.8708	0.1065	0.166	0.1529	0.4565	0.144	0.8368	0.0411	0.1388	0.4152	0.359	0.3632	1.118	0.2526	0.1425	0.4649	0.6805	0.191	0.4392	0.1334	0.1148	0.5088	0.1526	0.267	0.0862	0.1344	0.1904	0.229	1.1076	0.0489	0.1266	0.6344
TYROBP	7.5842	22.6891	3.4624	23.7244	6.4156	2.1124	3.5906	5.9281	4.1366	6.6583	32.366	12.4052	23.8249	10.6397	27.2422	20.631	25.7842	37.8447	8.699	12.145	3.8065	16.5125	15.7268	30.3452	38.1326	31.5184	29.9658	29.6147	26.7373	50.6261	6.9466	28.6997	33.6427	22.2531	15.4492	12.2173	8.9328	4.248	41.0331	3.8507	13.5721	28.9522	9.4136	12.0361	10.0801	10.0854	29.5704	108.0384	26.9504
TMEM159	8.4404	4.9779	3.1316	9.1291	18.6028	11.4455	3.7175	2.9717	11.3749	1.7861	9.4815	9.8517	15.4151	12.7716	4.6474	10.9884	8.0155	8.4488	8.6117	12.7959	7.205	8.368	7.3017	14.1056	6.5265	11.6345	8.7008	13.1963	18.4097	8.7562	8.9079	21.4888	16.8114	7.2398	15.0419	11.3408	6.6959	5.1181	8.5494	7.5328	20.898	5.1987	17.4995	7.943	13.858	13.9678	26.0472	5.3488	3.5043
GABRA3	0.0354	0.0128	0.0647	0.0246	0.3717	0	0.0209	0	0.0673	0	0.0124	3.264	0	2.3287	3.0857	0.0064	2.6048	0.038	1.4999	2.1122	4.1994	0.0033	0.0743	2.9666	0	0	1.7107	0.006	0.4329	0.0035	3.051	0.8144	0.0059	0.1444	0.3179	3.8185	0.0024	0.0316	0.5769	0.3165	1.1962	2.2744	0.1052	0.0269	0.0349	8.1026	1.8022	0.0836	0.7866
BRCA1	0.9008	0.6432	0.8734	2.4236	0.7402	3.5184	2.8836	0.3763	0.9007	0.3451	0.7277	4.1574	6.2962	3.0382	5.6364	3.8757	9.551	2.5335	6.6625	2.7056	3.0758	3.6452	7.2308	6.3162	9.6733	4.5688	9.4635	3.7317	2.6074	4.5542	4.1549	5.3835	2.8	2.6911	2.1437	3.095	3.3734	3.9459	17.2719	5.9295	10.1475	9.7133	6.5851	14.5134	2.7827	5.9702	1.8522	2.7396	7.7952
ERCC1	4.9158	5.0605	4.9252	3.0098	5.0836	5.1104	3.2518	3.8024	6.5974	4.9943	5.0012	5.9947	4.1314	7.4868	3.6566	5.758	10.3895	10.2861	9.3637	2.9607	7.3837	6.0506	5.4378	7.8146	6.5598	4.119	8.3166	5.6307	8.5461	5.7402	2.8243	2.7584	6.4529	4.9386	25.8749	7.9091	2.4367	4.692	5.4194	12.2618	7.0345	7.2407	5.8569	6.0059	4.7143	5.231	4.6858	4.6699	5.0433
CD22	0.1756	0.9623	0.286	0.6171	2.8799	0.1043	0.1761	0.1938	0.1489	0.1871	0.2374	6.0044	0.1778	0.2758	0.3482	0.0648	0.188	0.1619	0.0493	0.1097	0.0576	0.4189	0.406	0.7994	0.1553	0.1215	0.8327	1.2598	0.0874	2.5558	0.0551	0.035	0.5601	0.1922	0.0461	0.0488	0.0807	0.034	1.7534	0.0097	0.0404	0.0574	0.0907	0.3002	1.0037	0.0735	0.1304	0.2063	0.2434
SEMA3B	11.3121	14.0347	15.2972	7.8233	0.8812	20.1693	16.7313	10.6682	2.6399	11.8268	9.6624	1.1172	15.188	0.7095	3.9295	7.019	2.0628	5.1112	4.306	14.69	9.5023	7.865	4.3069	0.8439	15.8216	1.5429	4.4276	14.4646	0.9942	51.4162	16.6164	0.7338	14.3804	4.0532	0.2268	1.49	3.0769	13.4097	8.6857	5.6489	3.44	13.9706	0.8229	4.9028	1.2609	1.6081	0.3695	7.0494	11.851
MBTPS2	2.6577	2.7481	2.1722	3.0132	1.3638	4.8883	2.4005	1.6766	2.6996	2.1013	3.7842	1.9744	3.9658	2.1438	2.893	2.3404	2.4249	1.9322	3.9224	3.3647	2.8551	2.1909	4.2216	3.5508	4.5023	2.8309	4.0882	3.0669	2.416	4.3362	3.3535	2.461	4.4325	3.6793	0.6192	2.0871	3.3155	3.859	6.0762	2.4245	2.3035	5.3532	2.6104	4.7859	1.2284	3.5162	1.9869	1.5102	3.8305
PRICKLE3	2.6893	2.8822	2.2049	3.6234	9.2094	6.2026	3.1355	2.0285	11.1247	2.1963	2.9829	9.9674	4.8866	7.7296	5.0253	4.4411	7.761	6.2706	12.6127	8.6628	4.819	4.1002	12.1431	9.5864	8.6092	5.9967	8.8782	5.1953	11.248	7.8763	4.5192	7.1087	6.2496	6.3364	10.5773	13.6424	4.8126	10.1479	6.4265	4.8051	14.5408	9.2157	4.5476	5.7545	5.813	16.3093	8.0619	11.0743	5.0514
LTF	7.8083	147.3407	5.5151	5.5135	2.0343	0.1908	3.2929	23.5651	0.3452	8.8739	1.2352	10.641	1.8093	14.8791	0.1373	0.1601	1.5657	0.0263	1.5574	0.0672	29.2334	0.2419	3.0103	1.6932	0.127	0.3559	0.6027	34.7572	0.0312	7.1611	1.4091	0.0592	2.1856	0.227	0.0285	0.1479	0.3589	1.9745	57.0097	0.0861	1.8375	0.0718	0.0752	0.1993	0.0212	0.1078	0.457	0.0338	0.2145
EXTL3	5.0028	3.3422	3.0045	4.0018	4.0734	5.4671	3.4898	1.9896	9.0667	2.963	10.9183	8.4805	3.603	5.853	2.9936	4.5662	3.2873	2.1471	17.0615	4.4702	2.9004	3.5149	4.073	8.0159	8.9503	9.2432	6.7219	4.9402	6.5267	3.0062	3.5416	4.8221	5.6765	3.9657	14.5323	6.2055	5.7387	4.5747	3.9224	1.7161	13.4331	13.7876	5.6309	8.2298	4.0328	7.1008	7.3562	2.5909	4.8542
NR1H4	0.0101	0.3661	0.0231	0.1451	0.0048	0.0723	0.0479	0.0795	0.0055	0.0062	0	0.0032	0.0196	0.0076	0.1183	0.0073	0.0078	0.3244	0	0.392	3.7296	1.0901	0.0034	0.5646	0	0	5.454	0.0618	0.0038	0.3725	0.0234	0.0028	1.7618	1.4716	0	0	0.1595	0.0144	1.9157	0.0206	0.0086	0.0046	0.2143	0.1438	0.2227	0.0032	0.0222	0.0425	0.4281
ELOVL5	14.9664	5.4249	3.6908	1.9242	6.8536	0.6711	4.1167	2.2854	7.1861	1.8686	26.0622	20.541	4.928	14.5543	51.1847	3.4066	63.8048	8.7349	33.0886	3.5401	68.7088	4.4233	2.5899	27.091	2.9977	46.8047	7.1748	10.9976	9.5817	10.7568	2.0121	17.032	9.6982	2.6641	14.1329	24.869	3.4322	1.0998	5.7636	1.6049	38.4102	30.266	6.4208	15.3672	42.5776	25.6942	33.63	2.1681	3.5834
ALOX5	1.318	4.4109	1.3822	4.4439	5.3098	0.3765	1.5658	1.204	1.3162	1.6736	4.8747	3.2668	3.5188	2.7021	3.2149	1.9624	2.864	1.2394	1.0169	19.1225	1.9737	11.0219	1.613	1.5008	2.8304	5.0595	13.4146	35.9961	1.4707	30.1671	2.441	1.7516	11.8114	10.6724	0.991	1.5133	13.5282	2.3294	3.8608	0.2561	0.7886	2.7745	6.7538	10.9145	1.882	0.6949	5.1063	3.3736	26.6475
KDM5D	7.4728	0.0037	0.0106	1.5901	4.197	0.5603	5.9537	3.7313	0.0105	3.3917	9.3349	1.4339	0.003	0.0029	0.3301	4.1363	0.9154	1.671	0.009	0.0012	0.2951	20.9051	0.5042	0.7137	0.296	1.1484	1.6824	2.19	0.3417	3.5018	4.7633	0.4939	2.4249	12.8396	3.3605	0.4364	0.6395	0.4099	7.1785	4.0236	0.3158	12.2185	4.4436	0.6549	0.2014	0.2457	4.5991	0.949	1.2255
CALCOCO1	15.845	9.673	9.3613	12.9924	4.8811	5.0779	8.6327	6.6099	4.9634	6.5074	25.528	5.4946	5.5738	6.2229	2.2794	5.0077	5.7107	3.6652	7.9285	6.3379	5.9857	9.9998	3.9904	4.0574	2.6435	4.4768	8.5501	11.7377	3.5609	11.6571	9.789	3.475	10.8879	9.1571	3.8539	3.1602	3.4927	4.5643	9.4134	1.5969	3.421	5.5368	5.4171	4.8237	8.6795	2.7588	3.2341	5.4468	5.3093
UBR7	7.8257	8.9938	7.332	5.8467	6.4334	8.6989	11.0443	6.7514	9.2874	7.0195	9.3441	12.9705	14.6694	10.6104	5.1978	6.7094	12.1856	7.2789	17.1011	11.0587	6.0807	16.0229	11.1305	13.3115	14.0325	13.2095	11.0372	11.4076	6.466	9.6648	10.1401	17.1785	10.7547	10.2063	7.5555	11.2933	12.3982	9.8112	9.3994	12.3437	14.09	16.2687	9.8961	7.1777	7.5346	10.8713	9.939	5.6126	9.0593
MAP4K5	4.4631	4.5623	3.5329	3.5928	5.8975	6.0105	5.3565	2.5791	7.6187	2.5468	6.8406	11.2302	7.8163	8.3171	5.0533	5.1262	10.0602	6.0489	12.3518	8.6629	6.0084	7.9118	3.3135	9.4811	10.1622	8.8222	5.5559	8.4254	5.5889	5.3317	1.9962	10.9479	12.8747	5.5404	5.057	10.4072	6.6487	4.3564	4.7997	5.2299	7.1951	5.2201	9.3488	4.3859	8.7533	8.4611	12.8318	7.339	7.6751
EHD3	2.3305	1.2626	1.1869	1.0489	40.2449	0.3318	0.8864	0.4568	25.7928	0.6563	4.9583	5.4643	1.1388	23.075	0.899	2.4521	7.5412	6.341	4.8981	2.5391	2.4439	2.9801	3.8404	2.3666	1.0649	8.9046	5.4781	3.5651	4.8657	2.5654	2.1512	5.248	2.3652	4.597	1.1904	3.4257	2.5104	0.6356	1.6293	0.6187	5.7089	6.3961	3.4091	1.6757	0.9349	5.7694	5.7309	1.6575	1.7896
PSMC4	12.4089	12.9109	11.8676	22.5114	19.4997	30.1008	15.2233	11.1809	33.0812	9.5618	15.3967	25.882	33.6121	27.2823	32.146	43.2095	45.6781	51.2394	38.5739	20.982	51.9224	48.3667	41.4095	43.1019	48.3243	23.5832	89.3511	26.9928	40.2458	30.0944	88.106	27.7197	37.9539	54.7741	36.4092	59.6581	24.7811	64.3183	30.6753	80.7214	30.6977	44.9129	34.3761	34.565	35.4988	37.495	25.8398	70.2053	41.6266
MAN2B2	10.3178	13.5755	7.8052	9.4915	5.0545	26.3733	9.8169	8.0719	5.9304	9.6314	12.273	4.3185	9.6894	6.9999	2.9429	9.3884	6.2176	3.4805	4.6335	17.897	14.7791	16.4911	15.8548	4.8286	8.6925	9.1514	10.4013	8.3447	3.9445	8.5426	11.4825	3.1162	8.2119	16.72	7.4165	5.747	14.4466	6.3903	6.8761	9.8535	5.807	6.3594	8.9536	11.1333	2.5185	5.0266	7.1589	3.3643	6.4779
CLDN11	0.3524	0.7746	0.4625	0.5738	0.288	0.1215	0.2412	0.0715	0.1247	0.1832	0.8898	0.1387	0.0626	0.352	0.3803	0.0893	0.206	0.0705	0.2448	0.286	1.0076	0.434	0.1655	0.8496	0.0782	0.6287	0.5602	1.4028	0.2175	1.0148	0.2978	0.0737	1.2639	0.0678	0.0263	0.1044	0.1974	0.2426	0.9676	1.2159	0.0684	0.5851	0.06	0.1207	0.2401	0.0646	0.0651	0.1962	0.0396
SLC25A39	13.3441	26.9618	24.8144	36.6834	52.0442	18.1922	34.4447	29.1483	44.5602	25.2934	11.5558	61.3258	47.4214	41.8607	74.8494	43.7238	38.2963	31.5646	27.8828	39.9486	36.0239	49.6486	85.1288	44.4244	56.9813	53.0082	58.0531	26.8248	70.5286	48.9308	51.4132	46.4828	32.1572	65.0619	83.3158	48.6329	34.2654	203.9334	48.093	70.7381	57.0505	42.4093	43.0373	24.374	57.2154	57.8951	34.4362	54.6856	52.7422
MVP	13.7943	23.0567	10.6079	63.011	14.9612	64.7587	33.1412	16.3638	30.174	9.893	28.0273	43.5654	61.4406	19.8411	16.2244	64.4942	13.8937	30.4352	10.7832	67.3944	52.112	35.7592	68.023	19.0834	32.9143	18.9228	30.3168	52.0315	25.3905	32.1003	68.4756	27.7932	32.0664	28.4485	34.2841	26.0307	48.6236	79.1946	44.2152	66.068	32.3235	4.0428	79.4143	67.6912	26.1284	13.3853	40.8958	39.5453	35.7148
NUB1	6.6411	8.0482	7.1011	12.6207	3.5112	7.4431	7.752	6.2743	3.6476	6.5627	8.3474	6.8027	21.1596	8.9044	16.1889	12.6399	8.2758	24.0307	10.4316	7.8242	9.022	16.6925	11.4787	26.4821	19.199	8.9837	16.0325	13.236	8.1335	11.2625	11.0516	13.7353	9.5722	4.5224	5.5744	8.5614	11.4195	13.7373	12.257	4.8768	11.6021	5.476	13.1603	6.0387	5.1737	16.7979	4.4934	11.4356	10.2683
PGM3	3.5348	6.7472	4.4668	9.4456	1.8657	10.8102	6.2683	3.8843	2.578	5.7559	3.5025	3.6336	8.7129	3.204	11.5379	4.6024	5.0756	6.959	4.4561	6.0528	9.923	5.9793	3.6039	4.2664	4.8867	4.1219	4.3297	12.0691	3.376	7.4496	8.6527	7.3081	7.077	5.8521	7.6671	6.5507	8.8522	5.0402	5.6268	5.427	2.4619	2.8692	12.1746	4.9575	5.2937	15.8851	3.7622	8.4834	9.5001
RWDD2A	1.791	2.1568	2.2011	2.6946	0.4371	2.5766	2.0968	1.6944	0.9425	2.6105	2.2891	0.6515	2.3681	0.5796	1.0684	1.4336	1.166	0.6941	1.2612	1.8093	1.5088	2.4304	0.8505	1.0278	1.2997	0.5666	1.8233	2.7311	0.7919	2.9981	1.5718	0.7195	2.2352	1.466	1.6507	1.0864	2.9362	1.2587	1.9341	1.6316	0.6235	0.8631	3.228	0.9424	0.6112	3.2011	1.0633	2.1679	2.1688
CLK1	16.6157	21.2349	20.7665	24.6703	8.2957	10.8742	17.0707	14.9983	12.4334	12.0792	23.5619	16.5632	10.8541	14.109	10.3431	8.1655	16.7873	19.233	23.2796	26.1609	9.6021	15.9118	4.0014	23.0049	9.0886	10.6869	17.0941	21.3837	7.5826	24.6371	6.1873	9.2969	20.6384	19.9345	10.1769	12.6162	16.0405	15.0342	9.8839	9.247	8.8167	11.1332	10.1331	7.7712	22.679	11.25	15.9286	35.5667	13.1606
POLR3B	1.7466	3.4841	2.2965	3.3126	4.6501	2.2156	2.8459	2.0912	4.4325	2.9269	2.151	3.3729	3.1707	6.5532	3.0739	2.4926	3.8557	1.959	3.1132	1.1026	2.742	3.4376	1.9625	6.9465	3.0527	3.1256	4.5486	3.1692	1.8287	1.8121	2.4773	3.3136	1.998	4.409	4.487	5.5554	5.5385	2.6606	2.8817	4.6611	2.3957	4.9737	2.6832	3.0007	2.8459	4.9364	2.9826	2.5867	3.8209
ANGEL1	5.0069	5.4094	5.7987	3.545	1.8803	8.797	4.4853	4.3569	3.1411	4.905	5.3994	8.1484	5.9079	3.922	4.4788	4.2772	4.1688	2.3638	6.6347	8.3999	4.8185	8.546	5.1582	8.6041	6.1117	5.608	7.0983	4.6144	3.077	4.5189	4.7052	4.6868	9.7808	7.3659	3.2561	3.7759	3.8651	6.0997	5.419	5.5082	5.5595	8.3124	15.2257	2.6723	1.9095	7.006	4.8992	4.2558	6.3748
RNF14	9.7933	9.1426	8.875	7.4634	3.7809	4.7067	10.577	9.941	5.0292	7.6861	9.5554	6.4251	6.3899	5.0307	5.8737	4.9335	5.3287	5.6135	4.8989	5.8961	4.3159	7.0705	7.0244	5.1763	5.726	4.8212	7.276	5.7369	3.7537	5.7269	12.9672	9.2037	6.358	5.7707	7.2511	4.3318	7.6269	7.2331	5.7276	9.7998	5.5598	3.2371	5.0778	6.2023	7.6291	6.6039	7.4111	4.0836	3.333
DNASE1L1	1.4694	2.5631	1.7599	2.2195	1.6925	4.1161	1.9284	1.3212	2.9027	1.6477	2.0231	3.7749	1.819	2.3622	1.1609	1.9068	2.24	4.3405	2.6185	3.8564	3.0197	1.8287	2.4675	2.5083	1.8907	2.059	2.4652	1.5273	1.5383	2.6651	1.6541	1.9342	2.6908	1.7013	2.9728	5.12	5.0691	1.2528	2.3739	1.1667	3.465	1.3502	3.6112	3.8984	2.9512	4.1238	2.8059	1.609	1.9146
DDX11	1.2782	0.8975	2.4728	5.4054	1.3469	3.06	2.4262	1.7875	2.7573	1.5409	0.4878	5.4286	5.1926	2.7661	13.4633	4.6972	5.6357	3.1556	10.5894	1.8543	3.0857	4.4263	4.5472	6.7026	7.2175	3.5236	7.2326	5.2751	4.4144	4.854	5.3698	5.5322	4.0655	4.7275	2.489	3.5211	5.2603	7.8143	5.693	13.288	8.4387	12.0584	4.0085	4.4248	5.4059	3.9063	3.8062	3.8348	4.114
HEBP1	6.2394	4.9855	5.0166	12.2719	5.7162	1.715	7.4355	5.1201	6.8521	5.4303	8.1276	8.1182	4.6302	8.5744	6.992	14.1358	5.4165	6.1238	5.2274	5.0122	10.5048	5.483	4.5063	10.437	11.773	7.8664	8.5967	10.6278	9.3397	8.4043	1.3032	8.963	9.8301	8.3657	7.4155	2.75	5.9887	8.7776	8.9596	13.5193	7.6632	9.096	9.2705	2.8911	7.8886	5.503	10.4671	3.7327	7.9217
GPRC5A	11.3921	9.6258	2.7986	151.889	18.4739	152.7731	51.9333	3.8685	11.4146	4.2031	8.8656	33.1465	302.9634	12.1692	51.5635	168.7134	14.0883	494.6811	6.8345	149.9391	174.4956	98.2807	106.771	17.9161	117.7107	4.8685	26.2818	141.3524	27.674	102.9416	126.2989	10.2068	202.3714	85.1291	20.1604	12.6794	166.8258	174.9697	84.208	67.6864	7.6319	0.8182	99.8511	180.7636	34.1605	10.9968	8.8173	29.1435	136.5736
MAMLD1	2.4908	1.5814	2.0774	0.9008	0.5913	0.2313	1.1114	1.3105	2.3146	1.0592	2.8252	0.8804	0.8004	0.717	12.6029	0.7103	0.4601	0.76	1.5365	0.3972	0.3792	2.2948	0.3807	0.8817	4.8174	1.6231	1.6578	2.8516	1.3568	0.9386	1.0555	3.4225	1.6359	0.4223	2.6325	3.9993	0.7515	0.1254	0.9836	0.1829	3.0326	0.7582	0.4441	1.2799	0.5648	4.0714	1.928	0.2588	0.528
CD6	0.3325	1.3703	0.4482	2.0353	1.0708	0.3084	0.4555	0.4633	0.211	0.7517	0.1125	1.3564	2.449	1.6452	0.8001	0.6433	0.3581	1.9698	0.3061	2.1932	0.2791	1.4987	0.4946	2.3966	2.4761	1.0846	2.724	1.2096	0.2853	3.6773	1.1634	0.3966	2.6101	1.2827	0.0897	0.2194	0.4448	0.4179	1.6823	0.0476	1.9616	0.4526	2.2686	0.6316	0.2612	0.9891	0.3105	0.5013	2.1607
TACC3	0.5199	1.3716	2.8332	6.7054	2.7834	7.9803	4.9384	0.5385	4.398	0.5001	1.0073	10.4706	7.695	4.778	7.7061	9.3923	13.1208	2.8301	7.2147	6.5944	3.7416	7.3897	28.4178	27.2818	12.9795	6.083	18.8216	3.1961	5.0944	4.6803	10.9178	5.1062	4.1045	19.7981	9.5383	5.5206	5.2898	13.2061	11.8386	22.4085	12.9579	33.2503	6.458	11.8384	2.3825	6.0232	5.477	5.0354	7.2553
UFL1	12.1038	14.4872	12.5648	18.3828	8.7075	21.2878	12.7521	11.3011	10.7236	11.8997	13.3256	8.102	17.8671	15.3271	15.8221	9.7493	9.9653	13.2149	13.5633	18.8499	14.5388	16.2165	10.688	8.4275	11.9461	7.5962	12.3122	19.936	6.7218	10.4995	18.8448	4.7798	16.1375	15.5546	8.4971	16.1259	6.9766	10.8127	11.1713	12.8803	6.9806	9.5841	11.8873	11.5001	13.1059	3.8078	9.414	17.1138	15.2599
POLA2	0.3789	0.3785	0.5489	1.0584	0.2581	0.5492	0.8188	0.2812	0.4086	0.2437	0.348	0.7391	1.0559	0.6406	0.9652	0.9465	1.5938	0.6321	1.6026	0.2826	0.253	1.0374	0.9078	2.1164	2.561	0.9578	1.0241	0.313	1.5808	1.025	0.6693	0.618	0.6861	0.9158	0.7068	0.9494	0.4194	1.1698	1.4023	1.2867	2.3114	3.1996	0.6687	1.2223	0.3293	1.1982	0.5753	0.9725	0.7234
ZC3H3	7.3108	10.7659	7.2167	13.1723	10.8431	10.8272	7.6319	6.8318	10.9733	6.3582	8.3075	25.1663	17.3226	14.7358	19.4793	22.3257	12.2927	19.6099	18.9724	16.6344	11.0421	25.9066	17.7623	26.7524	20.0576	20.5212	19.5769	8.1251	29.7194	21.5587	11.3045	24.2196	12.4191	51.7126	20.8034	22.3474	26.1531	19.1524	17.1228	12.7636	18.1889	17.5795	32.8352	11.8487	17.0826	9.6834	29.2024	35.7963	42.3655
CAPN1	15.9511	18.9865	16.5275	46.4499	126.3505	45.2875	27.1664	15.7154	74.092	14.2894	19.6346	66.6459	40.5553	86.3384	34.6739	58.3704	43.5912	53.7062	47.7831	21.9855	25.6738	45.3437	49.6543	62.6682	57.2649	65.2568	18.6957	37.1568	46.642	48.0551	37.4592	44.8195	27.1518	65.7206	74.9489	48.627	23.8146	51.6037	38.5691	55.8906	112.3746	23.8247	45.3513	56.9978	50.07	60.8042	54.6889	19.0883	38.3706
ACP3	0.3386	1.8165	0.7926	7.7497	23.8867	2.5848	2.303	0.9049	3.5344	1.0834	0.1421	1.4006	4.3604	23.0382	1.5704	8.5979	5.0976	3.1176	2.3377	0.3486	1.5659	1.956	4.0385	2.5353	3.358	0.8646	1.5904	1.7565	0.5392	3.537	5.1906	4.3634	1.0471	3.8044	0.2471	1.8729	0.7164	8.0897	0.7514	1.4716	5.7632	2.1895	2.1542	1.4741	23.954	13.5866	1.2307	5.4525	2.9648
MDH1	15.9174	30.5223	28.8456	15.7003	13.2805	17.7543	37.8617	33.1056	14.4056	23.8241	13.0094	22.9848	25.7291	14.5708	19.495	18.6084	20.9468	13.0712	16.7983	13.2334	15.883	21.3256	19.0636	15.9251	25.5721	13.4586	30.4045	11.5165	17.6617	15.3443	15.8619	19.3325	13.6189	19.3996	16.2947	20.4287	16.8632	16.1911	14.0537	31.0059	24.4695	24.4917	16.7032	20.4311	17.8603	21.9583	20.6317	14.5398	18.1303
SLC30A9	8.4316	10.8661	11.7573	10.7506	6.873	17.6913	12.5007	9.0799	10.2265	8.4768	8.2071	5.5471	14.3124	8.9993	7.9462	11.0109	6.6443	12.0332	10.0327	9.8383	5.5734	10.3039	6.4135	5.9193	13.4783	4.9665	11.008	7.0802	13.605	8.0339	16.1059	3.516	10.3925	8.1687	8.5741	4.6563	16.333	7.775	9.7811	15.9395	6.6603	16.5667	11.1971	14.1463	5.6228	5.9416	5.9561	5.6026	11.8668
MTMR11	3.4906	2.9246	1.4068	40.9467	1.4798	4.9599	1.5053	1.3247	3.6797	0.5739	6.2314	4.405	27.658	2.5704	2.5063	14.808	2.1913	12.9609	3.2467	42.6875	3.7535	12.7226	19.8465	4.6403	10.6314	2.3866	15.9401	5.5265	4.1859	15.9768	18.4911	3.004	6.9151	17.0323	4.7241	2.6362	14.3544	15.2321	18.9026	14.1291	4.2174	4.7445	27.9138	9.0402	4.0416	1.927	7.3467	56.4629	49.0394
COX15	4.9385	5.6849	6.0638	7.2916	3.0147	11.2308	7.2814	4.7206	3.7043	4.515	4.2337	4.6467	10.0889	5.4162	7.8976	9.491	5.0263	3.3746	6.4574	9.8171	8.6795	6.953	8.8912	6.5145	6.6834	5.784	6.2522	4.6088	4.8516	7.8594	5.9314	5.5352	5.6727	6.7551	3.8974	2.9588	11.175	4.2218	8.531	7.3698	6.2578	8.7457	6.8497	9.6284	3.7815	5.4494	3.624	6.1858	8.4078
CCDC88C	2.4107	5.7822	4.3883	7.3682	4.5066	17.2504	5.3291	3.5992	11.2407	3.8662	1.7694	9.4408	8.9289	5.3095	3.9221	5.3981	5.2527	5.2043	6.2243	2.803	7.1628	14.7292	8.5405	6.3788	10.66	6.2144	4.0921	6.8996	6.0194	6.87	7.9691	5.6885	8.7446	8.4129	5.9642	6.3857	7.133	8.8075	5.1217	4.0143	8.0618	4.9482	5.171	7.3012	3.2508	2.4732	6.6759	5.6233	11.8973
YAF2	1.2253	1.1862	0.9637	1.4447	0.8198	0.6344	1.1117	0.8914	0.939	0.9244	1.5681	1.1317	1.5629	1.4796	2.0187	1.5631	1.5618	1.329	1.6275	0.727	0.6909	1.452	0.8224	3.1886	1.2286	0.9819	2.4326	2.1325	1.6853	1.4232	0.7146	0.9032	1.7081	1.3438	0.9129	1.5463	1.4285	1.4896	1.505	0.4379	0.6073	2.4911	0.8557	1.8505	1.4166	1.0981	1.3603	1.5272	1.2642
ZMYND11	30.9585	18.6146	17.2322	17.2705	7.9522	24.7158	18.2169	14.2638	14.4363	16.659	30.102	10.4414	17.0583	16.9489	21.7938	16.2706	22.0332	8.9104	20.0975	18.7907	19.9682	20.3311	10.1175	12.1465	27.6854	7.0838	18.0456	16.9559	8.0054	19.9324	20.9191	19.376	24.793	8.2457	8.9217	14.5711	13.7355	12.3398	18.6388	19.9513	9.9074	21.3715	24.6965	18.1382	17.2237	13.3912	22.4902	11.8157	17.9192
WAS	0.8857	4.2456	1.2803	3.9563	3.2886	0.478	0.7173	1.239	0.8791	1.4945	3.6585	4.9121	4.938	2.3072	1.8999	1.8827	1.4723	4.1608	1.4469	3.3326	0.7097	3.2811	1.0652	5.0598	3.0586	2.4529	4.4932	4.3177	1.3344	10.5402	1.7842	2.2842	4.0245	1.9793	1.0261	0.8476	1.2987	0.6605	5.1157	0.2529	1.1205	2.3629	1.993	2.0831	0.5977	0.9994	1.9245	4.636	3.9306
DPEP1	0.1743	0.1876	0.6995	0.5336	0.0192	9.0524	0.1269	0.2258	0.2552	0.2479	0.0151	0.2527	39.887	0.0556	0.1677	0.0924	0.2168	0.0921	0.0133	335.9472	0.0417	2.7161	0.009	0.8448	0.036	0.1348	0.4274	0.2228	0.1515	0.4255	0.1109	0.2252	0.17	21.3739	0.0249	0.4945	0.9533	0.1963	80.8619	0.4144	0.1933	0.0246	0.1246	4.9959	0.0397	0.2081	0.0637	0.2112	0.529
BID	1.5854	2.2959	2.2645	5.8635	1.3482	7.6749	3.2567	2.0834	5.4994	1.7552	2.5256	4.5696	10.3415	2.1864	4.3543	11.2734	3.7309	7.6114	10.5563	11.8492	11.464	13.852	6.8393	9.4574	8.2772	9.766	8.1302	10.4138	14.9529	8.4079	4.0209	7.8764	7.8289	10.675	3.8701	5.8096	3.8338	8.548	7.0538	6.828	6.1722	6.5779	6.6283	12.973	3.5557	8.4702	7.0444	6.9627	10.3935
MATR3	0.3337	0.40435	0.30415	0.4749	0.08265	0.15285	0.22855	0.157	0.0885	0.15185	0.3486	0.2091	0.27665	0.18675	0.20175	0.13875	0.3838	0.23685	0.3628	0.45935	0.081	0.3515	0.04345	0.73165	0.1447	0.101	0.3331	0.1382	0.09485	0.33545	0.18145	0.10715	0.43745	0.3658	0.04245	0.2813	0.19015	0.2232	0.1169	0.11375	0.19865	0.19695	0.1435	0.08235	0.17425	0.09385	0.2898	0.33865	0.2138
NPC1L1	0.3239	0.1748	0.169	7.3712	1.5507	41.243	0.1237	0.1565	0.5077	0.0644	0.272	0.0482	10.6272	0.3675	0.3738	0.091	0.1717	2.9902	0.0623	0.1062	25.9864	0.5367	0.3417	1.2554	0.0107	0.0594	18.5035	3.8118	0.1102	0.363	3.3167	0.197	8.1787	0.2882	0.0151	0.0527	1.0583	6.7355	0.7734	2.2699	0.1507	0.0192	0.0803	6.5292	0.4969	0.2361	0.6286	3.2526	12.8957
XYLT2	24.2738	46.5761	51.7256	5.3353	3.2991	5.1802	49.3102	42.0071	4.2488	53.293	5.1896	9.1876	8.1895	4.7626	4.5046	11.7766	10.6496	2.9051	9.0934	7.0234	11.5426	14.1793	6.9033	7.9358	10.2771	16.8517	13.0957	7.0173	6.4898	12.9681	7.3988	11.3294	11.475	12.2699	6.0797	4.5743	7.4811	6.6005	7.7254	5.0952	10.0564	11.0332	6.8196	5.1112	2.3938	9.9664	10.1016	3.1308	5.208
NUDCD3	7.8804	6.6522	6.4931	7.9192	10.4829	16.5495	6.755	4.4312	7.9762	4.863	10.6118	10.039	8.966	10.9005	19.5033	11.0959	6.4576	6.3053	11.2551	9.8044	5.7698	9.2111	14.6639	10.8536	8.4263	9.2023	14.9779	7.5603	7.0899	7.6161	9.1542	10.6765	12.798	25.7943	10.1493	8.3832	6.017	8.7311	13.9841	6.0665	13.8226	19.6454	10.8708	9.0965	15.5606	9.8785	10.7399	4.2581	13.6501
ISL1	2.6959	4.0173	2.0389	1.4409	0.0062	2.2221	1.0482	1.5357	0	2.1197	2.8431	0.4174	1.5514	0.373	0.2628	0.7417	0.0401	0.2126	0	0.3476	0.0631	0.3908	0.2888	0.6192	0.005	0.0079	0.7324	0.4419	0.0098	0.2143	0.8145	0.1167	1.1301	0.1654	0.3311	0	2.0039	2.4843	1.5349	2.2147	0.0055	0.0718	0	0.0926	0.1113	0.0165	0	0.1779	1
CHDH	1.7715	3.8527	3.2608	8.7502	0.2836	14.7713	3.5019	1.9921	1.4531	3.3374	0.5321	0.3375	9.7931	0.3444	1.289	5.5444	1.1396	6.5398	1.0975	2.5358	2.6749	19.9645	7.7784	1.3284	6.3252	0.2283	9.3652	4.9759	0.2449	3.7625	7.5189	0.4432	7.5541	10.2396	0.0278	0.0401	5.2753	12.5717	3.4256	7.2951	0.7694	4.6276	7.2408	4.0781	0.1255	1.1792	0.0912	4.7663	5.8302
IL20RA	1.8072	3.2312	2.8581	2.9371	2.3233	3.8925	1.6846	1.777	5.2951	3.5338	0.5797	1.7231	5.1735	3.3497	11.036	2.6674	3.8538	2.0147	5.7033	7.1837	2.222	4.6748	1.8949	18.8158	5.7884	0.6878	0.9583	4.7104	3.4063	2.4224	2.7719	2.3216	1.7811	5.621	2.7893	1.4893	2.7346	5.0287	2.6026	0.9561	5.5275	3.1536	5.5941	5.4955	16.7102	8.5761	1.7626	9.1912	2.1261
CLCA1	0.0055	0.0642	0.0051	12.4631	0.0159	7.2356	0.0066	0.0062	0.006	0.0068	0.0031	0	0.0043	0.0042	0.0716	0.0724	0.0085	0.0032	0.0073	0.0141	22.0577	0.0411	0.0037	0.4351	0	0	1.1092	0.2219	0	0	0.0587	0.0031	0.0222	0.0121	0.0137	0.0035	0.3006	0.3009	1.0148	0.0045	0.0094	0.0255	1.2197	0.0075	0.0146	0.0035	0	5.9267	11.827
CLCA4	0	0.0925	4.3799	0.2414	287.7084	0.0114	0.0063	0.2749	100.0848	0	0.009	1.5384	0.1074	213.7918	0.116	0.0347	0.9019	77.8625	9.9599	1.1362	0.1841	0.7412	11.3879	6.749	0.0204	1.1741	0.099	0.0578	1.9923	0.0417	0.0211	0.2623	0.2629	19.4086	1.8577	0.4832	1.5346	0.0456	0.8345	0.1559	36.1679	0.1858	24.9597	13.1797	139.4723	25.3033	0.7971	9.4871	1.3595
GLT8D1	5.6199	9.2927	6.8454	6.9406	3.0254	14.7466	6.8869	6.6818	5.3862	7.0612	7.4602	7.6489	8.8844	5.2042	8.9148	9.3018	7.7732	3.4939	7.6773	5.078	8.5493	11.7045	6.5863	8.8625	9.7342	9.8856	16.4475	11.6079	4.4088	13.1412	17.3191	9.1918	13.0313	8.6013	5.1712	5.7085	11.8223	10.7183	7.6701	9.6427	7.2115	8.0019	10.1528	5.4497	4.2214	9.0638	4.5847	8.0281	7.4184
ATP2C1	7.9669	9.8581	10.1138	13.0419	6.8234	16.1703	11.6541	7.9498	10.4615	8.0826	8.888	15.6843	17.621	14.4558	27.751	27.9439	17.4168	24.5282	34.4528	13.7483	22.3957	21.7195	21.6844	20.7947	46.9806	25.9977	22.2037	18.6573	11.8225	19.8565	8.2767	19.0253	23.1513	14.2414	14.6441	17.629	15.1363	28.8838	14.344	19.5156	24.7079	25.6089	15.5224	20.1703	15.1712	18.5425	42.825	17.1805	23.5003
IGF1	0.3187	0.4103	0.0807	0.0607	0.0432	0.0243	0.1445	0.0584	0.1525	0.0725	4.1433	0.1009	0.0333	0.1414	0.0675	0.0066	0.0871	0.0233	0.024	0.0273	0.0328	0.0419	0.0365	0.1675	0.0017	0.0592	0.1001	0.566	0.0477	0.326	0.0165	0.0696	0.1298	0.0328	0.0028	0.0428	0.0225	0.0081	0.808	0.0055	0.0115	0.0665	0.0202	0.0337	0.055	0.0415	0.0198	0.0427	0.06
SLC38A5	2.931	5.6771	4.7648	3.0433	1.6707	11.8853	2.0587	4.7016	10.028	8.2694	0.6824	1.7014	25.9197	5.0512	3.7693	4.2298	4.4594	1.3493	1.9485	4.3865	4.4385	1.194	0.5001	22.564	0.2733	2.034	1.8558	0.6753	11.4967	12.7412	0.6858	1.9021	13.4393	1.2459	0.2519	0.878	0.7606	1.197	0.9205	0.0631	0.3834	0.7593	7.9126	2.9117	0.7955	0.6219	1.4578	9.6641	20.5736
RALBP1	8.5821	8.05	7.5751	39.4224	17.2001	29.0386	10.541	6.3204	16.8097	6.0196	10.7357	20.8299	17.6769	17.9537	31.9195	37.9686	16.018	10.8294	10.7753	6.2915	12.7942	9.2232	16.0804	12.13	16.1634	16.3077	12.3888	17.5938	13.4228	11.6176	13.725	18.8805	22.0561	16.847	25.0671	26.0367	55.0362	25.3124	11.4921	5.6911	14.8696	24.8618	20.7446	21.2973	27.9211	9.1471	9.2746	9.0709	9.5126
RUFY3	4.9014	4.9825	4.2641	5.2422	4.5211	5.2088	4.7485	3.0578	3.3484	2.6478	4.9746	2.8781	3.6175	5.5949	2.6917	2.3802	9.1981	3.1939	3.1837	4.3987	2.4469	1.9075	1.6962	2.7949	1.8844	1.7296	5.467	3.5878	3.6393	4.6591	3.5612	2.5395	6.9029	3.8518	2.3364	2.5028	4.616	2.9666	3.1973	2.7931	2.5747	5.6917	3.4558	4.7657	5.2106	4.5813	3.6099	2.2559	2.9153
CNTN1	11.843	1.1441	0.8854	0.1995	0.7182	0.0105	0.5564	0.1017	8.4973	0.4468	32.7883	9.3463	0.0133	1.9321	0.2035	0.0018	13.1763	0.5301	0.5225	0.0171	0.0237	0.1705	0.1168	5.0841	0.0301	1.0147	2.3766	1.3789	1.5253	1.1916	0.0097	4.1285	3.4387	0.4443	9.7964	6.4288	0.1924	0.2484	0.5819	0	11.1712	0.3352	0.0801	0.2835	0.1996	2.4574	11.9633	0.0746	0.0527
SLC11A1	0.5582	0.8022	0.2032	0.83	0.0949	0.2496	0.2252	0.1567	0.4692	0.2868	4.7011	1.0524	2.6055	0.2757	1.0187	1.5186	2.9072	1.3212	0.433	0.4286	0.5823	1.5915	0.7375	1.1081	0.9994	2.018	0.3633	1.6656	1.1611	1.6504	0.5121	0.8466	3.2828	1.1969	1.5377	1.1972	0.8016	0.287	0.7331	0.1738	1.0081	1.0782	0.2279	0.5497	0.7591	0.6377	3.7	2.019	0.968
WWTR1	57.9363	10.3148	8.3798	2.9909	9.2136	9.7752	9.0348	6.0374	11.3008	4.5952	64.6009	8.6465	1.7928	12.1604	13.1845	4.6875	8.0118	22.8698	70.5501	6.27	7.5448	7.9383	4.5902	15.3605	24.9345	10.9096	17.6888	20.4265	13.3764	13.8152	4.5969	43.2546	23.6568	5.7969	10.2749	8.7088	6.0215	8.0266	9.2619	2.8286	17.61	28.0878	3.7392	10.1402	13.4853	13.5769	14.469	2.7269	3.9129
AGPS	3.6152	4.1114	2.5764	7.4839	3.0477	12.1373	6.0425	2.2095	4.8949	2.0241	6.5094	10.0205	10.6761	8.3306	12.4998	8.3747	10.6615	8.3944	7.6307	9.0771	17.2497	8.2399	9.751	8.9629	10.753	13.9943	12.2518	18.6571	4.5289	8.2413	10.2128	20.0604	7.5749	7.1019	9.127	10.0568	10.5274	10.982	6.6726	11.4539	9.3103	3.972	5.5782	10.9188	7.4697	11.4062	8.1446	7.938	8.0492
CXorf56	2.2245	3.273	2.5767	7.2053	2.5194	5.3133	3.003	2.4105	3.5259	2.4888	3.758	7.4324	6.5027	7.5743	7.0954	3.7436	9.8931	4.6895	8.5585	5.7854	4.7507	8.0933	8.0773	14.1921	6.7302	6.4498	4.8907	5.5507	5.9106	6.9737	6.6084	5.2417	7.9228	5.767	3.3491	11.1367	6.9273	9.5306	7.6978	5.0138	9.2193	7.7188	8.1698	4.1045	5.963	10.3217	5.5255	4.211	5.967
ATP1A2	34.1911	1.1951	0.8826	0.3856	3.4286	0.0292	0.5895	0.1668	4.9337	0.3448	29.0978	0.1812	0.0362	0.551	0.1128	0.1923	0.092	0.0651	0.2915	0.0814	0.0443	0.1338	0.0137	0.7439	0.038	0.1473	0.1316	1.6285	0.0636	3.844	0.0058	0.1762	1.1471	0.0381	0	0.0661	0.058	0.0187	2.4625	0.0071	0.0074	0.1686	0.0303	0.0355	0.0555	0.0554	0.0255	0.0428	0.1379
TTC27	3.0582	3.7292	3.5948	4.7502	2.9475	7.0552	4.37	3.2609	5.4949	3.6394	3.1165	8.9065	8.6454	4.7825	6.4584	5.9954	9.2877	3.4239	6.4687	4.7974	4.8553	5.3526	7.158	8.0057	7.392	6.4748	12.1642	4.6165	4.8482	5.1735	2.1014	7.7007	3.7413	5.2783	6.0089	4.5656	6.2486	6.0216	6.8707	8.0112	8.9948	12.5566	4.4606	5.3025	4.2809	6.9307	6.6959	4.5336	7.1264
ZNF582	0.7118	0.3912	0.4311	0.0913	0.1779	0.0235	0.2592	0.2644	0.1549	0.189	0.9015	0.1032	0.0765	0.1238	0.0354	0.0437	0.1434	0.0659	0.0726	0.0383	0.0644	0.1542	0.0221	0.1574	0.0252	0.1368	1.0184	0.2675	0.0371	0.3219	0.0217	0.0797	0.1389	0.0636	0.0136	0.0311	0.0546	0.0196	0.1493	0.0134	0.0232	0.0151	0.0692	0.0927	0.0396	0.0278	0.056	0.0345	0.0511
VSIG2	79.2693	242.2366	207.8506	90.3631	12.9727	119.5138	243.3684	289.5205	11.3093	179.728	0.7195	0.3585	15.9274	3.8983	0.972	57.0525	0.6738	4.0153	0.2352	0.1611	26.7109	4.9967	16.8016	0.4485	0.4767	0.1159	5.4227	2.7956	0.5157	38.7077	64.6838	0.3337	44.4602	4.2416	0.0472	0.1759	54.9886	23.1492	26.1153	51.9458	0.5377	1.2696	3.94	16.2217	2.2256	0.6346	0.1019	8.4567	19.5946
PHLDB1	4.8074	2.9165	1.8948	1.4727	0.5158	1.5791	2.9485	1.2532	0.6645	0.9729	6.1921	4.1138	1.452	1.0754	1.7835	1.5561	1.8676	0.7804	3.0618	1.4241	1.0282	2.1655	1.1713	1.3319	1.8293	4.3011	3.3756	3.2529	0.9933	2.9137	3.5142	1.3236	2.6164	3.4745	0.6453	1.3263	2.2536	0.7465	1.6242	0.7465	0.6421	3.5557	0.885	2.4753	0.3238	0.7852	3.1078	0.8093	1.4651
MARCO	1.0059	9.1574	0.1373	0.1389	0.666	0	0.1984	0.0892	0.3744	0.0544	7.3229	0.061	0.5889	0.3458	1.2818	0.2689	3.2489	0.3335	0.0994	0.1177	0.1099	1.5493	0.0949	0.6341	3.1823	0.7475	0.4298	5.8792	0.3722	0.7952	0.0701	1.7986	3.793	0.1153	0.1969	0.612	0.0684	0.0126	0.8078	0.2154	0.0898	1.4917	0.5248	0.1792	2.0712	0.0839	5.1061	0.2688	0.7281
CYP24A1	0.0092	0.0355	22.6472	0.2087	0.4747	0.023	0.0272	0.093	1.4362	0.0057	0.0052	5.4114	0.1356	5.0615	15.5543	0	6.8102	0.2318	49.8662	0.1637	0.7161	0.0716	0.102	106.7975	1.8178	7.4739	0.6029	0.2029	0.5752	0.6813	0.0091	2.5089	68.9181	0.1936	1.1921	1.0355	0.1146	0.0493	0.0896	0	3.7345	24.5087	0.1436	0.3488	7.2436	5.6688	6.769	0.3866	0.066
PRDM11	3.0634	1.2171	1.289	1.2829	0.9204	1.5119	1.1151	0.7566	2.2763	0.8129	4.3567	1.5448	0.3472	1.9379	1.1427	1.5495	1.0471	0.6693	2.4358	0.689	1.9896	1.4332	0.3865	1.6048	1.1471	2.3314	2.6012	1.0652	1.8011	0.9158	0.742	1.8762	1.3949	2.4507	0.9032	0.7692	0.6854	0.8414	1.0856	0.6103	1.8532	2.6745	0.452	0.9266	1.2382	2.9467	1.3798	0.6456	1.0293
SYT13	3.5036	11.5009	14.1722	12.3079	0.0418	12.2507	9.6853	10.7222	0.1906	5.4085	0.0246	0.3218	0.0157	0.2895	0.5954	0.8286	0.0571	14.3137	0.0335	7.1995	1.387	29.2055	0.1698	0.3576	21.6953	1.0472	5.1139	13.6151	0.0355	0.029	43.4177	1.5866	4.5696	0.0147	0.0063	0.0127	19.0715	12.0606	1.9885	0.011	0.1086	0.034	0.7214	43.2982	0.1041	0.0256	0.0468	20.4739	4.3563
SNAI2	1.9121	3.0551	4.1613	0.4969	1.7094	0.3	1.2507	1.7895	11.1797	1.4201	9.5253	50.2308	1.1628	12.6583	5.4958	1.655	22.4041	5.0596	48.7249	1.8403	0.5842	2.4108	2.4086	25.5492	1.5488	33.9966	3.2531	4.871	15.907	1.8622	0.8325	23.3879	1.8511	1.9883	34.2008	42.3298	1.5844	0.5792	1.6827	1.342	10.6058	17.9797	2.6938	1.9494	19.3551	30.1225	38.7398	2.784	1.2477
CD74	73.5434	221.149	67.0276	1491.1377	154.9931	44.3166	73.6815	134.0253	42.0553	100.7986	211.4969	190.124	145.5635	114.4826	434.17	472.3787	155.9133	558.1287	40.9629	341.0689	65.1334	318.905	102.2421	344.3624	277.301	178.2039	571.4054	240.4866	74.2418	819.5693	117.5041	204.2386	305.8726	201.2233	64.221	40.3124	220.8411	137.6649	420.081	81.3416	91.1574	303.0006	497.8478	505.3575	33.8354	36.7857	105.7164	323.1408	319.7795
HGF	0.3874	0.9007	0.1894	0.3291	0.1276	0.1897	0.5543	0.1626	0.2394	0.2458	3.1685	0.156	0.324	0.1942	0.2004	0.4735	0.2304	0.5688	0.4998	0.9681	1.0438	1.1245	0.2212	0.5345	0.0823	0.2568	0.8062	1.9883	0.0666	1.393	0.5016	0.1864	1.4287	0.1775	0.1458	0.121	0.9296	0.0739	1.4766	0.1484	0.0351	0.121	0.3119	0.4113	0.0618	0.205	0.0632	0.3339	0.8354
ZRANB1	4.025	3.1413	2.9508	1.8137	3.4276	4.051	2.3041	1.9456	2.3976	1.9739	4.434	2.5199	2.3539	3.4973	7.8753	2.8581	2.9285	3.1609	3.3532	3.0031	3.2257	2.7508	2.2814	5.2491	2.2291	2.6509	3.5565	3.1237	1.2566	3.7734	3.1155	2.554	4.115	3.1079	2.1958	1.8973	2.4175	1.6379	2.8024	2.1817	2.4773	6.0579	3.7142	2.6194	3.51	2.7114	3.2787	1.3762	3.3034
NCDN	7.4986	5.3018	6.4996	4.8874	5.5643	8.6313	6.5306	4.2442	20.4032	3.9008	10.0434	8.1591	5.0317	4.7125	6.2325	8.1905	6.4288	5.6305	6.1836	6.178	10.9971	5.9233	7.5671	6.9629	7.2745	8.9881	8.4582	5.5818	18.6967	7.52	6.1279	6.3511	5.6729	7.105	11.2395	11.007	15.9903	5.8743	6.6098	10.2934	14.097	6.6192	5.9639	9.0576	6.0541	14.7884	9.4236	4.8559	9.6267
ADGRA2	15.9872	10.6525	5.7252	1.5655	3.7409	1.5153	4.1406	2.2886	3.9778	3.608	20.0025	10.9733	3.812	2.6133	2.3176	9.2959	4.6497	2.6978	7.1237	3.6201	3.5567	9.3162	6.5611	2.7171	3.6265	13.8771	11.1614	18.7636	2.6801	11.8943	2.9047	4.4083	12.262	4.1084	3.9978	4.3939	5.558	1.2746	8.1794	2.7538	1.8717	4.6205	7.1238	3.999	0.6896	2.5694	4.6734	1.1072	5.1973
ZFP64	1.213	2.0344	2.0924	6.0655	2.1296	8.5001	2.008	1.5261	5.5021	1.4457	1.7807	5.8116	3.2789	3.1275	5.6035	3.5183	4.5867	2.3876	13.6486	5.2034	5.4025	6.8373	5.3	11.4376	3.9804	5.0631	5.7135	2.9348	6.0441	5.1323	6.8637	6.7626	4.8835	5.9	3.8594	5.0765	4.6683	5.7825	5.5864	3.4929	7.0432	8.9387	6.4279	4.7337	4.1603	13.4959	4.7238	2.9317	6.4187
MNAT1	1.41	1.4892	1.4208	1.7303	1.1528	1.926	1.456	1.2168	1.9097	1.5227	1.4835	5.4266	3.0696	2.9277	3.2152	1.0813	4.9131	1.1816	4.4715	1.6717	1.8596	3.0042	2.245	4.7397	4.9306	3.6132	2.0868	2.5844	4.1201	1.7762	1.3997	5.792	3.1646	2.6442	2.7488	4.7855	1.4141	3.4073	2.0922	2.0096	3.5805	3.5257	1.6148	1.6337	2.1684	3.7805	3.9688	2.7039	2.1797
SAMD4A	6.9727	2.9179	1.0322	0.7794	0.4136	0.564	2.6195	0.6013	1.2185	0.7409	9.3071	4.9345	0.6233	0.6569	2.4068	1.1741	2.3351	3.7859	2.5974	1.7674	1.6858	1.3642	0.3109	1.013	0.7727	1.6018	1.0538	3.7271	0.6554	4.158	1.0739	0.8288	2.6092	2.1213	0.6778	0.4783	0.9525	0.3326	1.6892	1.1497	0.3293	0.9334	0.7199	1.3967	0.4098	0.3138	2.5431	1.6469	0.935
RUNX3	0.559	2.623	4.2582	3.7645	2.9627	1.4611	0.4896	0.9166	0.5555	1.3097	0.6366	12.3761	4.5263	5.9689	42.732	1.6359	2.6901	8.8395	48.9175	27.7467	7.3884	2.4602	0.526	18.5228	1.287	9.967	2.7098	4.1271	8.1639	5.941	13.5925	9.2624	4.0003	7.398	0.5685	11.3202	1.1737	0.8201	4.4286	0.2274	5.198	16.0192	2.53	7.7666	3.2837	6.2225	6.6609	5.0897	2.5861
MRE11	3.2509	2.617	2.381	4.7914	1.8226	4.518	2.716	1.4765	1.9686	1.4472	3.4479	4.5248	3.135	2.9096	6.1502	5.5931	6.3012	2.7752	10.0486	2.0051	3.2552	4.849	3.0765	3.9143	3.742	4.93	5.447	3.9073	3.378	7.8925	3.7381	1.5635	5.4155	5.3296	2.1461	1.7907	2.5111	6.7405	4.9895	4.1836	2.7539	2.6224	3.8426	4.135	2.7663	6.0327	1.8566	4.7586	4.2316
PLEKHB1	2.9823	2.032	2.5499	23.0634	0.4868	5.1795	2.073	1.921	0.7889	3.1637	2.7811	0.2571	1.3332	0.2663	0.1861	20.7336	0.5357	2.0276	0.2809	0.8719	9.909	4.2621	14.8553	0.5592	1.2698	0.272	8.1772	9.2198	0.2773	37.5305	14.4604	0.2062	13.1954	2.8042	0.0507	0.1102	2.1281	11.3093	9.5909	5.8577	0.53	0.451	0.3567	18.5977	0.3668	0.2521	0.0598	7.4145	9.9211
SERPINB1	18.2834	38.7795	26.439	127.7686	460.5399	167.5556	68.012	38.8892	144.5505	33.8051	20.6625	57.3346	167.6048	260.6198	192.3461	84.3565	19.501	242.7353	4.4527	41.9402	32.314	58.7515	146.9719	29.5215	163.8055	11.0259	49.1369	49.2608	71.3397	70.3764	81.1574	47.9947	32.6151	36.5853	259.154	164.7991	41.5081	169.731	66.9706	80.864	97.5116	2.7215	68.0662	66.7806	127.1311	50.0137	110.7514	71.9468	129.6228
SLC7A9	0.0424	0.0341	0.0259	1.0525	0.0135	0.2223	0.0418	0.0079	0.0154	0.0348	0.0397	0.0444	0.4548	0.0958	0.1596	0.0102	0.1849	3.8945	0.4118	0.9198	1.7638	5.3149	0.019	0.7807	0	0.2797	5.1401	0.1341	0.1489	0.1107	0.0607	0.1305	0.2451	0.0666	0.0175	0.0223	2.7317	0.232	1.2792	0.339	0.0659	0.1752	0.3202	0.1243	0.1161	0.0358	0.0825	0.5563	0.0811
SPAST	1.7858	2.2285	2.1167	4.0609	1.9984	6.3851	2.29	1.5666	2.046	1.4529	2.0678	4.2071	4.4473	3.596	4.2738	3.6385	7.2658	3.739	6.3613	4.0278	3.0056	4.6917	3.6748	5.0679	5.7355	4.7486	8.0946	3.9726	5.2789	4.9584	3.0436	6.372	3.2468	4.3391	2.3249	3.887	5.7602	3.71	4.2477	3.646	5.4167	13.157	3.5648	5.2319	4.3203	6.1199	3.6007	3.2175	4.3748
NRXN3	2.0535	0.171	0.2043	0.1356	0.141	0.0093	0.0936	0.0544	0.4265	0.0917	3.2248	0.1967	0.0486	0.2519	0.1658	0.0163	0.4639	0.0386	0.263	0.6491	0.0237	0.0927	0.0651	0.6541	0.0281	0.1259	0.3232	0.6322	0.1263	0.7802	0.1368	0.1032	0.6006	0.03	0.0227	0.1437	0.0248	0.0093	0.1438	0.0058	0.1152	0.14	0.0149	0.036	0.0349	0.0733	0.0639	0.0124	0.0305
OSBPL5	6.0704	3.2301	2.636	3.0862	2.0686	1.4716	2.7658	1.8332	5.4826	1.9795	11.5572	2.9974	11.6199	1.7483	9.1386	2.561	2.4166	2.3254	6.7789	6.3298	2.6174	3.2954	4.1887	1.6529	3.0836	2.0271	4.463	9.4622	4.251	3.5974	3.7688	4.5294	4.1651	6.9303	4.3605	1.441	5.963	1.2714	5.1165	1.8814	2.8613	2.7358	2.5369	11.9126	3.9156	2.6674	2.6258	2.3621	1.9605
AQR	3.932	4.532	3.9262	5.4727	3.8666	9.334	4.7024	3.1505	4.627	2.7686	4.3752	4.2942	6.4812	7.4949	7.2573	7.1147	5.8517	5.6175	7.6766	5.9954	8.3024	4.6354	7.5049	8.6091	6.6982	4.172	5.7043	4.7041	2.8498	4.7311	4.3557	4.615	5.8566	5.7751	6.0209	6.6778	5.4979	3.9137	4.8303	4.3207	4.6151	4.3282	7.6752	13.591	9.4501	6.6973	3.8142	3.343	6.0597
CPS1	0.4046	0.164	0.2545	18.6435	1.3665	4.0758	0.0788	0.0467	1.2516	0.156	0.6464	0.2752	2.9807	0.7504	0.2257	21.1374	0.1359	0.165	0.3354	0.0497	136.6915	33.9137	0.1376	1.6678	0.0447	0.1461	26.906	0.2338	0.1229	2.1164	0.79	0.0326	3.1606	0.139	0.5368	0.4976	224.1671	2.662	3.0811	1.5619	0.0113	2.7337	99.6226	0.9187	0.0602	0.0633	0.0353	0.1574	97.6115
FHL1	208.4295	28.6254	15.2983	1.7499	8.9698	2.0439	14.6111	8.986	29.6219	8.4887	281.6521	13.7288	2.0253	5.0425	1.634	2.5632	2.736	1.6722	5.332	2.7083	3.9864	4.9893	1.6825	13.6842	1.0638	7.3294	11.3404	14.5745	1.3436	16.093	0.7952	1.8155	11.4844	1.5217	1.6279	2.0285	2.7088	0.7713	14.0967	1.7696	3.3689	0.4658	1.1215	1.7648	0.3909	1.3027	5.1858	1.8442	2.1377
RTF2	8.6594	7.75	7.6426	13.5098	7.9202	10.1936	6.8238	6.1249	9.8089	6.3352	10.7794	10.9522	11.2082	10.8106	16.0907	10.6229	16.2348	12.5211	22.2706	21.3652	12.4089	15.815	19.8083	12.7944	19.1904	7.8257	21.7995	11.3686	8.9921	16.4356	15.0081	16.6414	16.6659	14.3229	10.0636	12.3043	10.8076	12.7504	15.0526	14.7567	14.3061	13.2913	15.2707	10.4479	12.2872	17.0615	14.3338	14.1719	17.5919
NLRP2	0.215	1.5233	3.3173	35.5084	4.2561	7.8119	4.1097	1.0312	12.1833	2.3575	0.049	2.2352	12.2825	1.279	10.4801	0.0548	13.7949	1.7209	2.1761	0.1366	16.6742	0.0775	0.0039	6.2906	12.0208	0.2745	27.7692	6.049	0.0547	0.4942	9.6456	0.0765	10.7881	10.1925	6.4697	0.1209	11.2562	24.4563	0.3057	22.2383	12.4071	0.0934	6.3821	0.8754	0.17	0.0092	12.3674	5.7143	20.7299
SLC45A4	3.4096	5.9026	4.1536	6.7732	1.185	11.6992	8.9059	3.6185	1.8339	5.2316	1.868	1.5241	13.4581	1.0938	1.9916	12.4291	2.4722	5.4889	4.5533	6.6476	11.9824	8.1026	7.7168	3.3576	8.6834	6.0822	5.4995	7.7186	2.4625	4.7114	6.6523	2.0932	9.5506	18.1145	1.4045	2.3126	13.9591	12.0836	4.2405	5.6335	5.2194	7.0587	12.4017	9.5339	0.9949	2.2658	3.0566	7.3921	57.7418
RNF10	29.042	30.026	31.0087	31.7417	53.9565	21.9556	31.4112	30.0282	29.6408	26.7894	27.9702	25.4871	25.7925	36.7922	25.1149	29.4058	24.6832	44.2294	22.4907	19.5832	24.9969	34.1678	26.5963	41.2797	24.4504	28.3782	33.7552	34.5878	27.252	25.005	13.0286	33.3091	25.1536	32.8577	34.9404	28.929	29.9529	29.118	34.0897	40.8355	20.7508	30.3899	24.6037	28.3458	23.7449	32.0485	22.1657	31.055	28.4637
ZNF839	0.9155	1.2102	1.1386	0.9023	0.6177	1.1503	0.769	0.6081	0.7069	0.789	0.673	1.5632	1.1078	0.9522	1.2633	0.5024	0.503	0.3721	0.709	0.7945	0.3542	1.5317	0.8645	1.0377	1.0526	1.366	1.1857	0.648	0.7169	0.8924	0.7753	0.6854	1.161	1.3814	0.59	0.898	1.0516	0.776	0.7991	0.7663	1.2389	1.5166	1.2126	0.3022	0.9041	0.9669	1.1749	0.6033	1.686
ZDHHC6	6.2304	7.8958	7.4246	7.1822	6.1915	12.9445	10.172	6.0516	7.1031	5.7331	5.8578	6.7914	12.6021	7.1599	5.4667	15.8407	8.6337	11.5775	7.4604	19.1084	12.8862	10.3235	23.2658	8.956	22.0201	7.0427	16.5447	9.4847	6.7652	12.1094	7.6667	8.0607	9.9905	11.495	8.5303	5.873	14.3923	10.5072	12.8521	14.2487	7.2996	8.7421	18.7266	14.2784	7.6978	8.0227	4.9923	13.6868	14.1114
GRAMD1B	1.7639	3.9866	1.6587	5.8244	0.0739	15.654	3.3328	1.8679	0.1335	2.5609	0.238	0.2191	2.0261	0.1804	20.3571	9.3752	0.1683	2.5212	0.074	7.6317	0.4145	1.4333	0.113	0.5646	0.2393	0.1579	2.4297	0.5381	0.0675	4.6388	8.2624	0.09	7.4252	0.1746	0.1408	0.2477	0.5564	1.6715	0.8549	6.5489	0.1843	0.1038	0.3806	6.3144	0.3511	0.0568	0.0718	2.8112	0.732
RNH1	10.7937	10.0294	7.6066	12.8999	36.3233	9.0388	8.3176	6.5568	22.6793	6.6745	16.0358	21.6479	15.5538	20.1045	16.4808	17.0196	9.8689	19.5571	15.5764	8.1426	19.6129	16.0474	21.1596	10.9361	15.9512	18.6288	13.5248	12.8267	31.3689	10.5824	9.6374	17.2546	7.2465	18.5352	26.2903	16.5363	11.6083	11.9802	14.5354	9.9322	20.9166	9.8468	17.2016	14.0094	23.8712	23.9699	16.7934	10.908	15.1446
NDUFS1	13.9046	16.5375	15.5398	13.6534	7.9573	15.0936	19.5068	13.8167	8.0604	10.4787	10.3338	6.3815	13.4881	9.2204	8.2316	10.9956	7.4101	6.8732	9.6326	12.1076	16.0849	14.4815	10.6911	7.7154	7.088	8.8088	12.1529	4.8115	2.3757	9.0823	16.1923	9.4464	10.217	11.1461	6.5352	4.002	10.7109	9.2546	8.6635	13.0106	9.3536	6.5597	10.7554	14.6638	8.4354	7.7841	8.7364	7.5711	12.6658
RB1CC1	11.0163	11.5895	11.4334	10.4426	8.1661	11.7855	13.5406	9.2734	5.5652	8.6457	15.263	14.3281	12.8292	13.6366	16.1346	6.262	16.3339	10.8931	25.0137	13.6609	8.0564	22.5201	6.0858	23.783	15.4505	16.6694	14.7306	19.958	6.6613	13.6851	6.9892	12.5394	18.992	8.5639	6.4779	11.8039	16.397	10.6866	11.4201	5.566	10.8731	12.9759	11.079	12.1274	18.6888	20.1715	8.9984	25.0976	16.1233
ERP44	10.5873	18.5977	15.4455	16.6055	12.5219	20.0259	18.9611	18.6041	16.3705	18.5492	11.2723	12.552	19.8963	17.9749	17.8867	21.3473	13.1637	25.0997	17.5934	26.3196	24.1508	28.3006	22.7597	12.3179	22.7047	15.7166	20.5605	23.4338	31.0993	15.4976	13.8693	21.5984	17.0886	21.5932	28.7016	26.3744	16.6738	16.5641	36.3733	20.442	22.1169	12.1748	24.2402	22.0156	12.2597	20.0384	16.1745	24.982	17.1603
ALAS1	11.2839	29.8891	16.6084	35.1656	17.9555	20.1194	28.5772	19.7315	27.1887	13.3338	12.791	15.3649	49.3521	14.447	23.4151	28.3024	8.3803	40.7671	10.1245	25.5196	25.5014	59.3358	53.991	12.7164	31.2339	14.9978	31.3382	26.0719	11.268	19.7844	31.795	12.5733	22.365	55.633	25.9855	18.0117	33.3373	43.7184	18.9238	40.71	22.7177	13.0797	29.7255	28.0172	29.2597	51.9377	10.0949	15.5168	37.4029
BIRC3	8.2275	19.6982	9.9561	30.9149	2.4875	3.3305	7.8984	7.4615	1.4786	11.7936	5.1428	8.0888	52.4271	2.2325	8.7275	13.3956	2.5449	59.4286	2.9512	20.3611	13.8395	21.3187	2.3926	18.151	12.3597	2.8195	14.6531	8.4635	0.9686	296.5193	6.3105	1.7708	62.2433	5.504	11.2179	0.5046	37.5326	9.7531	11.7165	2.7318	1.0909	4.5018	10.0035	8.9801	2.6905	4.0429	1.273	2.5146	22.4744
AKAP11	13.0302	7.4323	6.4736	6.0722	5.7257	10.791	8.5093	4.3528	4.9857	3.9785	11.7651	8.8482	7.5649	11.1789	6.637	5.7343	8.1706	7.6392	13.7499	24.7711	9.645	12.368	11.7168	6.9612	10.516	8.9541	7.8893	20.7537	3.6737	11.0849	7.7822	7.8564	13.0932	14.4336	4.6963	4.4063	10.794	4.8152	11.5798	7.9077	6.4306	4.515	15.0176	15.4883	7.8087	6.0185	6.912	5.1369	11.7108
GLRX2	2.4783	2.675	2.415	2.5516	1.7217	2.9015	3.6465	2.2027	2.722	2.0761	2.8051	1.706	3.6861	2.7206	3.2136	4.4363	3.816	2.0117	2.7094	1.8283	2.9924	2.6503	3.1685	4.1544	2.8947	2.3674	2.9823	3.6379	3.3065	3.3359	4.5392	2.9643	3.1706	2.562	2.1887	3.4086	7.1839	3.8788	2.5549	3.6557	2.1903	3.5338	3.3604	3.7118	4.3915	3.1426	2.7951	3.0628	4.0295
SNAPC1	1.0965	1.3113	1.114	1.5523	0.7706	1.083	1.055	0.9931	1.6778	0.7414	2.6713	9.1363	1.8336	3.423	7.7362	1.2934	3.831	1.4627	5.7808	3.2277	1.6692	2.0808	1.7544	8.5416	6.167	4.8161	2.3119	1.9969	6.1923	1.9571	1.6995	12.2652	4.6467	1.8433	2.623	9.6042	2.0361	2.7646	1.5159	1.8074	4.5073	3.653	1.3834	3.0414	3.3026	4.4332	10.4468	2.891	2.259
DERA	5.1516	7.536	6.382	11.7006	9.1405	8.0941	8.5748	6.2762	16.2392	5.339	6.7496	12.52	12.2465	11.8055	13.3151	11.9936	13.8996	11.418	9.7499	6.5929	7.1159	9.9478	4.7991	12.6251	38.9022	12.1537	10.7823	15.6328	17.4629	7.9675	5.0406	25.3253	9.5851	8.2637	14.107	10.4444	9.1748	13.7761	11.8013	16.0134	28.7847	11.7078	12.0488	6.8565	25.6238	11.272	28.67	9.6319	7.2999
STRAP	35.4036	28.7997	36.6051	43.4975	31.0739	35.8264	37.8646	27.5296	66.4744	28.3164	38.7965	49.2929	43.2715	45.7458	69.2434	49.2278	42.6918	61.4033	40.7525	34.5963	40.3258	40.1154	21.4011	76.3586	103.3219	57.3839	53.541	54.6036	47.8985	31.0567	42.9632	63.4207	36.7508	57.5163	66.6453	37.6512	35.8217	67.3779	46.8173	69.8776	69.9291	62.1608	45.6713	37.4546	70.4797	56.6676	73.5104	22.4635	45.5273
ABCC2	0.1802	0.2102	0.15	1.3328	0.0738	2.9019	0.133	0.0789	0.8403	0.1414	0.1776	0.2618	0.3215	0.1058	0.1908	0.3142	0.1749	0.3714	0.1768	0.412	0.4227	0.463	2.5327	0.5331	2.6063	0.3167	1.5132	0.1128	0.8199	0.2642	0.0449	0.1914	0.1125	0.1257	0.1727	0.2406	2.034	0.3746	0.5358	0.1733	0.278	0.0731	0.127	1.1759	0.1862	0.1439	0.2925	3.4253	0.22
DEF6	3.2292	9.7717	6.5834	9.9504	11.0572	10.2532	3.4684	5.3119	21.3806	8.2703	0.8953	10.3794	16.3604	9.703	2.9793	2.1519	8.0269	12.8206	8.9045	13.2205	4.2081	8.9638	3.6044	13.7549	9.7756	7.7423	6.5701	12.0946	6.9278	10.8533	4.8625	5.0984	8.3372	10.8151	17.27	15.1101	12.3654	4.116	5.5562	13.5425	20.2149	10.6723	5.9443	3.1301	5.3596	15.4225	9.1522	11.0886	6.2728
PLEKHO1	7.0563	2.4899	1.3579	2.2059	2.4351	0.3623	1.1758	0.8173	4.4947	0.9076	15.1729	4.4189	2.6693	1.8562	1.9452	2.1482	3.7687	2.6389	3.9833	2.0275	0.9382	2.1014	1.0489	4.4456	2.51	4.4052	4.2029	4.4669	3.825	6.4389	1.4632	3.0435	5.2422	1.6047	1.038	3.6154	1.4688	2.5068	3.2856	0.7565	1.6034	10.6076	1.6213	1.3789	0.8151	1.3413	3.3059	3.4942	2.9249
GCLM	2.3868	4.0375	2.8505	9.8564	2.5712	3.8068	5.3618	3.5385	13.0789	2.3427	3.1363	3.0531	5.3992	7.5192	5.2249	5.1607	7.344	6.5197	6.8179	10.4493	12.9271	4.3732	7.2367	5.0762	10.9868	43.121	6.012	5.5353	34.7285	6.8835	3.9824	25.8669	7.9164	7.653	3.3937	13.2062	10.5365	7.3424	4.8306	6.0324	15.1781	6.5015	6.7316	5.1019	1.885	85.5009	3.0236	3.31	5.9533
UBR2	7.6545	9.4497	7.6285	13.0486	5.1471	12.715	8.6145	6.4119	4.7002	5.9847	8.6442	8.4091	11.7633	7.5998	7.9511	41.1564	8.9013	10.4901	7.3006	16.5747	9.8281	8.6285	6.6978	10.1366	7.8251	13.2814	7.9727	11.4819	2.3233	11.3112	13.6432	4.6501	11.9908	8.0176	5.4318	8.8023	41.1369	7.2585	7.4939	7.2896	9.4893	6.3362	65.6	9.2299	7.3546	15.8814	7.2968	14.9144	19.8426
EHD2	91.532	28.2006	11.9793	6.2296	27.7769	30.4658	15.8993	8.296	96.3884	7.8494	130.6143	110.6787	30.6259	98.7602	54.215	33.8642	45.8806	75.9025	62.1203	8.5878	26.5057	20.736	17.1138	75.9532	74.4004	84.2775	31.1812	58.4301	38.6072	50.5863	7.431	65.5529	56.7386	17.5495	97.5316	109.6058	17.8389	21.8295	31.681	63.4845	63.8125	11.2642	23.7586	14.5131	40.0033	29.2364	114.7211	12.4326	11.8105
DEPDC1	0.0901	0.399	0.8277	2.8306	0.7748	1.3892	2.1733	0.1186	0.7808	0.0613	0.1938	5.9106	7.2599	3.5594	13.0341	3.8863	7.2209	2.9772	4.4827	3.4571	3.3947	2.8751	2.6248	6.8673	5.9273	4.2285	4.5567	2.3296	1.9356	3.2434	5.0665	4.7326	1.8666	5.1866	2.8877	6.383	2.5193	5.3251	7.0421	6.5805	4.0329	13.0065	3.8788	3.1532	1.1093	7.6917	4.125	2.2326	3.2351
CCDC28A	9.3557	16.5454	17.9789	20.4836	5.7627	17.964	14.8513	16.9828	3.0567	13.9665	8.3981	5.7225	15.0915	11.2866	6.1616	10.9716	8.6008	10.7594	12.6641	19.3779	7.3797	19.04	10.3018	14.1342	31.1447	10.2924	15.1513	12.6865	7.934	13.2465	18.7207	8.9215	13.0794	6.0536	5.4543	6.187	8.3699	12.0332	17.3226	9.5874	12.7045	16.2195	17.6424	5.8661	5.5617	10.8309	3.805	29.3772	9.7008
RRAGD	1.8938	0.935	0.5801	0.9833	13.7533	0.085	0.3025	0.2386	1.5472	0.4484	3.949	1.3825	0.6789	8.6915	0.9705	0.2455	1.1011	2.454	3.5982	1.2789	4.5342	0.6002	3.511	3.0971	0.9836	1.163	0.6887	2.5383	1.1825	1.9554	0.9721	5.2462	2.1774	5.2628	0.5134	0.7174	1.7755	0.3858	0.6067	1.1278	1.0507	1.5383	0.5675	1.1505	2.4857	2.8128	1.4337	1.6075	0.4625
HSF2	3.5096	4.1698	3.9727	4.1498	2.0016	2.7589	3.8077	2.872	3.2558	2.9604	5.4767	3.2913	4.8929	4.6341	5.8021	6.351	7.5605	2.7659	13.6942	5.1778	1.9484	4.0616	2.7016	10.536	10.4022	4.8045	7.4753	4.0198	5.4002	4.3283	3.6685	3.4927	4.9124	3.4654	3.7153	6.3217	5.0671	3.9214	4.1802	4.2724	4.9624	15.3049	2.3718	5.5029	3.8461	5.3095	2.7483	7.4024	5.7397
PHF20	8.9615	5.2081	4.1543	6.8911	2.9309	5.7496	4.1052	2.6624	4.1668	3.0421	11.8121	5.8013	6.8065	5.585	14.3288	6.8992	6.7531	3.5742	9.1411	7.8611	5.4672	6.1492	7.4499	12.0914	6.4566	4.0476	7.3059	5.8414	3.7714	10.1554	6.1264	6.3314	8.2168	6.7841	6.0346	4.5345	7.7905	3.5111	8.543	4.7886	3.7958	9.0877	6.5166	7.4425	8.0362	5.8782	7.0972	4.9673	9.6365
HSD17B6	3.2618	1.52	0.8574	0.7625	1.1263	0.1675	0.9652	0.7888	3.3905	0.5675	0.3357	2.5269	0.1942	1.9473	0.5669	0.1406	1.8658	0.1249	0.3478	0.1437	0.3967	0.4068	0.3147	2.5085	0.3222	0.5757	1.9521	1.4025	1.484	0.2531	0.1336	0.4024	0.4958	0.2637	0.811	3.7267	0.5228	0.1211	1.5649	0.6504	2.322	0.7344	0.1381	0.2241	0.1593	0.3786	3.8464	0.1612	0.3476
NR1H3	1.9096	3.5428	1.5853	8.237	0.7422	12.8047	2.4278	1.872	0.8715	1.7011	1.5618	2.0722	5.6514	0.802	4.5027	2.0225	1.3931	2.6556	1.9064	4.7562	5.2016	3.9867	1.868	3.3461	2.9836	1.8666	5.0701	3.8653	1.2313	5.7581	1.6975	1.1555	5.5525	2.8513	0.9884	0.6531	4.857	2.1707	4.6697	7.3542	1.6922	2.4386	2.7314	1.5778	1.0136	1.21	1.6762	4.6838	3.5884
TYMP	2.5426	4.5505	2.7663	16.6626	9.3916	2.9964	3.4617	2.0486	13.5595	1.7529	7.7965	51.6368	32.4209	31.8102	33.7007	6.2847	10.021	43.7952	26.1784	18.6118	10.7116	16.4975	12.493	192.0059	11.7305	23.8506	12.2925	11.7485	134.7454	46.8627	12.9322	178.9304	24.3806	18.8278	91.0781	156.4489	5.7533	8.6057	18.274	1.8118	31.4059	10.1035	19.6404	8.3107	89.5335	7.0901	93.5079	16.9742	27.0101
NCAPH2	5.1546	5.4016	5.0242	5.0619	5.8371	7.2723	7.0747	3.8901	6.3419	4.5957	4.4406	17.9477	9.5743	6.6011	9.7346	8.7602	9.3423	6.4067	16.244	10.99	8.3008	10.6342	13.6944	14.8513	11.5101	7.5143	9.2395	7.1544	8.8505	7.9249	7.8028	39.9521	6.2226	6.7897	7.8409	13.3412	4.8362	11.1713	8.1942	12.1641	7.6608	14.1483	7.4451	8.0243	4.9555	4.9006	11.5248	7.3599	6.9904
TOMM34	7.066	9.7751	12.0016	36.1877	8.9545	20.5128	16.7593	9.5956	26.936	6.7981	8.1708	15.5949	23.9901	13.5522	33.0455	32.972	24.8164	22.712	29.0218	27.1713	22.6714	34.5242	41.4473	34.1602	51.9687	12.0753	29.5188	19.9038	21.0388	26.6614	22.9258	20.4409	18.7302	42.0599	17.4843	20.0149	51.66	41.0094	38.6772	44.9207	28.8769	42.9782	28.2462	28.5213	9.1822	23.6529	28.5393	20.4524	47.2686
SEC63	13.4092	16.1584	14.056	15.0277	4.0875	19.2821	10.3535	11.198	7.9957	17.8797	13.8851	8.0293	7.9778	8.9546	21.5513	7.0024	10.543	8.0137	10.9974	15.7133	12.9719	17.7708	6.9637	13.0306	19.8784	11.9101	11.6208	17.9661	6.6826	12.0961	15.198	5.4263	11.4935	11.6568	12.1772	10.8237	10.2579	11.4773	11.6698	9.5111	5.6582	13.6976	9.5535	17.9177	11.1197	4.9729	11.3741	14.5951	13.0744
KPNA6	14.1618	12.8627	10.7875	15.2275	12.6382	18.8162	15.2214	9.1166	15.2599	7.8954	17.9308	15.0283	14.8672	18.7832	26.7659	15.074	19.8819	11.0251	15.5905	22.6708	16.9656	13.0457	12.5121	25.2461	10.7448	20.1081	10.8755	14.3915	27.5009	19.0591	13.9224	19.3907	13.5567	17.1594	14.5126	17.5854	19.6632	11.1	15.9239	15.5421	25.9471	25.9568	12.6625	22.5839	10.4214	24.3343	18.6556	8.2902	15.5374
VIM	62.5335	46.0713	23.3802	9.8764	10.6496	4.8096	20.2346	18.0535	15.1372	22.0547	158.9348	52.9572	26.0146	25.832	58.3626	29.0836	71.8	28.6172	74.3027	19.5726	13.2866	29.1847	13.8173	19.9492	34.7673	70.1579	49.8669	58.1852	32.8019	44.6871	16.3145	52.5654	45.8089	14.9445	16.4431	53.3674	21.7594	7.0615	39.7832	17.0595	10.7368	51.0526	20.8646	15.841	13.0379	11.5468	81.7752	33.6825	20.2406
RTEL1-TNFRSF6B	0.3571	0.4421	0.4506	0.4296	0.0925	0.1559	0.3725	0.1518	0.237	0.1343	0.4965	0.3436	0.8485	0.1901	0.5812	0.5694	0.3186	0.2034	0.8035	1.7345	0.3183	0.4723	0.3661	0.2141	0.2709	0.1537	0.4717	0.3819	0.3267	1.8798	1.0587	0.0915	0.4578	1.5462	0.0826	0.2277	0.8732	0.2897	0.4126	0.1707	0.2944	0.3448	0.9555	0.2991	0.1844	0.3234	0.6736	0.4662	1.5895
FAS	1.2957	1.0731	1.3157	4.1499	3.0793	0.7952	0.9264	0.5244	1.0483	0.4298	3.9434	3.1972	9.5293	4.3425	3.6255	1.6415	1.8645	6.6227	6.3466	1.7721	5.1656	2.3804	1.293	8.3376	4.328	1.6495	2.5251	2.9388	1.578	2.6108	1.3863	2.965	3.0162	3.6041	2.8302	2.2582	2.45	1.0713	3.1871	2.6544	1.8693	11.0834	1.6749	3.7583	1.4293	2.3984	0.8002	1.1159	1.6472
RNASET2	1.0852	2.752	2.3286	9.3151	0.7753	3.656	1.2757	2.0541	1.043	2.4703	0.5746	0.6766	3.6915	0.6569	0.5806	1.8989	2.0303	1.3324	0.9267	3.2786	1.8178	4.3101	2.7573	2.1418	0.9505	0.4781	3.0952	2.3589	2.5273	2.2599	2.6533	0.9913	4.8363	4.9636	0.6196	0.9351	3.7933	3.0546	2.0614	1.2026	0.8352	1.5802	1.9405	2.5324	0.7386	1.3659	0.6934	6.4106	1.5442
CD44	11.6906	10.9713	7.2305	36.3804	48.922	94.3257	6.2361	4.342	149.5058	5.469	33.3964	64.8543	52.8738	72.8453	69.8115	17.9228	32.8391	51.693	42.859	17.8349	22.0072	37.8612	17.7785	41.5978	116.6789	157.4071	27.6414	42.4146	115.8162	34.6948	28.1345	154.0171	30.7393	43.2655	139.008	63.2325	22.0536	49.4383	41.6582	9.4152	93.5257	14.6365	19.147	75.4427	117.454	103.1919	172.8542	15.5329	26.2829
KCNG1	0.0474	0.0229	0.8312	0.1411	2.0489	0.0097	0.0241	0.019	0.1106	0.0167	0.3731	2.4185	0.0368	2.2723	1.3287	0.0467	0.2583	0.1921	1.0978	0.3789	0.0985	0.0753	0.1434	1.2885	0.0468	1.3523	0.924	0.1103	1.355	0.0425	0.3789	0.7512	0.0497	0.1623	0.063	0.3055	0.0356	0.0097	0.099	0.0055	0.1581	7.7597	0.0756	0.0436	2.2141	2.6316	0.8243	0.0676	0.0292
AGPAT4	1.1261	0.7331	0.39	2.3331	0.257	0.6371	0.4311	0.2009	0.5139	0.1888	2.0553	1.5813	1.7848	1.2717	0.9307	2.2634	1.1451	0.945	1.1506	1.1646	0.7258	0.6694	1.2871	0.9107	0.1462	1.0707	1.1751	0.9239	2.257	0.7625	0.5553	0.8288	1.3024	1.4591	2.3748	1.3804	1.0443	0.0745	0.356	0.1602	0.5798	2.034	0.289	1.7401	2.042	0.274	1.2385	0.4218	0.5883
SLAMF7	1.7725	9.1903	0.8791	3.2681	3.2421	1.2056	0.319	2.046	0.6566	4.0061	0.1514	1.8081	5.0603	2.7434	2.6987	0.559	1.1461	4.8066	0.3949	2.038	1.4576	6.9514	0.6428	4.1001	1.1505	0.4534	2.911	2.1685	2.6332	6.6423	3.3508	0.8991	5.9438	2.9751	2.6569	25.4936	0.4895	0.3254	4.2477	0.2347	0.4444	0.6103	3.4655	5.8384	4.5147	1.1183	3.2282	1.7305	5.7114
BTN3A1	3.8317	6.7016	3.6868	35.0185	1.7372	14.8527	3.5003	3.1762	0.6665	3.4301	4.1703	5.7506	3.2896	4.1858	12.7892	4.2625	4.1303	8.8734	2.7567	15.8866	2.2228	7.6038	5.4799	7.7116	5.0294	6.2551	12.7437	5.5707	2.6369	17.1976	4.1269	4.464	11.6987	5.2639	1.9117	0.8499	9.9256	5.7422	12.0286	6.9037	9.5133	7.5038	12.147	5.3095	2.5194	3.1938	2.2698	12.6012	11.6113
MIPEP	2.9454	3.6957	3.5392	3.6744	4.8422	8.4285	4.6716	3.6726	5.3485	2.7639	2.9085	4.2023	11.6933	5.407	5.2829	6.9216	5.4262	4.0811	6.6814	4.7789	2.9972	6.699	12.8817	3.2028	7.4497	3.1382	6.2384	6.297	3.8501	3.628	7.0051	4.4207	3.3756	9.4273	6.1669	1.888	4.558	4.1079	9.6455	7.2029	5.976	6.4971	8.3373	9.0507	2.9762	9.8015	3.343	3.2535	6.8885
PRKCH	1.8198	2.2143	1.6813	2.0349	8.7139	2.0034	1.3474	1.1012	4.4275	1.0041	4.0857	3.8358	2.1861	5.0855	2.2098	2.0709	3.4951	3.0794	3.2258	2.7419	1.6215	2.5304	2.9725	3.8773	2.1665	4.2593	1.654	4.6954	2.8168	2.9681	0.8991	3.8217	4.3654	3.3231	4.659	4.1775	3.2333	1.6237	2.9765	1.332	6.8982	1.9012	1.9262	2.474	3.4901	5.5483	5.0138	0.79	2.6297
IFNGR1	15.3032	20.2076	16.7066	39.5865	9.5446	51.8235	15.9917	14.0482	26.1277	16.3977	32.6721	28.7079	38.1824	26.233	36.7987	51.8461	29.6114	62.4144	48.6248	60.2687	26.7114	33.7692	25.8163	92.422	60.2554	35.2839	29.4614	30.6007	24.7553	35.0236	18.9359	61.999	23.0916	18.2027	42.2521	47.3304	53.7895	34.7832	25.5462	28.4571	54.6823	18.1204	49.7647	79.9114	73.9046	32.904	28.0467	56.2764	52.8254
B4GALT7	3.5311	4.4366	4.2931	5.6507	2.587	4.9044	3.5117	3.5644	3.9521	5.0078	2.8949	5.5041	6.1109	2.6755	2	4.3272	3.7977	2.0957	3.0729	9.7617	6.7213	7.2077	5.6335	4.4822	5.278	3.7954	9.455	2.1995	3.4446	4.9424	8.0085	6.623	8.1782	10.3906	3.9288	2.4779	5.3408	5.8353	7.6918	12.7318	6.5242	3.7973	8.377	3.045	2.0696	5.335	3.366	3.8557	3.6025
SH2D2A	0.3525	1.106	0.5378	3.6374	0.6806	2.5952	0.6171	0.4783	0.5752	0.6791	0.5777	7.3563	5.5049	1.8928	23.3505	1.7422	1.1653	6.9357	1.1486	3.6025	1.9055	2.1926	1.4806	6.6417	2.1132	2.6988	4.9491	1.5197	5.1002	3.7466	1.8273	2.3481	3.0783	3.4537	5.0084	10.3398	2.9792	3.6881	4.1914	4.4873	1.9624	3.0903	2.6372	3.2068	3.2254	2.7732	1.6419	3.4561	5.4065
VRK2	2.8313	2.889	2.2116	3.2995	2.9683	4.7683	2.9329	1.902	6.1888	1.9473	2.9571	5.6221	6.4222	5.0275	6.1633	5.4615	5.8588	5.9213	4.0661	4.0308	3.1239	3.1946	4.7136	5.2558	5.7008	3.9135	5.6499	6.0384	4.2421	3.7865	1.8222	3.1769	4.1821	4.9695	9.4217	7.0987	3.7524	6.6472	2.8741	4.1594	5.8882	5.2602	4.2103	4.2348	4.2323	6.4518	6.3013	2.1339	5.0326
TNFRSF1B	6.5208	10.1722	4.3118	22.3554	2.2639	17.9687	7.5282	6.2326	1.8066	4.8494	15.7969	4.3452	24.7554	4.4426	4.5691	14.1649	2.9024	18.0849	2.2976	20.8203	16.8693	16.562	10.8438	15.5902	17.4933	6.0132	12.6551	10.6218	2.136	20.0385	23.3155	5.1934	24.2172	18.7195	1.8996	2.3269	24.0574	18.8912	21.7876	6.9334	3.419	3.7296	21.318	8.0473	1.459	2.3966	2.4692	16.9803	22.0617
VEZT	6.4514	4.2527	3.5231	7.0813	5.4245	4.9477	4.2278	2.5146	5.8805	3.1195	10.1406	11.3507	6.3398	9.6744	5.8333	7.3376	9.7622	17.4703	7.6734	5.2592	9.2498	7.6914	4.5329	12.9709	19.0997	9.5003	8.3174	13.4011	7.9604	7.6867	4.8664	10.3159	11.4178	9.1203	8.7645	12.7848	6.8173	12.3099	6.6548	12.1707	9.8956	11.6153	5.4691	10.1328	7.1205	7.2966	6.9464	8.0547	7.0681
POU2F2	0.7502	1.5734	0.5313	1.8983	1.6151	0.2531	0.3039	0.9469	0.9041	0.7505	1.0328	5.5214	1.6806	1.1735	1.8147	0.465	1.8022	0.7447	2.6064	2.0186	0.6814	2.4449	0.231	2.0747	1.0551	2.2873	2.165	3.1309	1.2109	4.0204	1.761	0.9138	1.8275	1.4485	0.7949	0.3889	0.5741	0.2499	2.7297	1.405	0.4563	1.3117	1.3245	1.6866	1.3548	0.5919	1.0002	1.7631	1.5714
BRD9	2.5549	2.9656	3.032	4.3272	1.5161	1.52	3.1376	2.2156	2.9489	2.4445	2.4903	4.3715	3.6211	4.4811	19.2757	2.9255	7.9762	4.5552	8.0296	5.9937	1.6828	4.4889	2.9876	3.6533	3.2726	5.0696	6.0243	3.4308	5.1472	6.7824	3.5991	4.0062	6.2371	4.2957	3.3708	2.7097	2.1967	5.631	3.0368	4.0905	5.7481	7.6993	3.9365	2.7287	3.0403	2.6779	4.3654	3.9433	7.5348
SNX1	20.1519	11.6764	12.0125	9.7712	9.6185	11.198	9.7366	8.7757	7.3699	7.5256	15.007	11.1313	8.4403	10.4796	9.2057	8.1574	6.3818	6.1533	14.7254	10.1455	9.7977	7.9719	10.8513	9.9682	5.8527	6.2347	10.4487	8.2128	6.7291	9.875	7.0031	8.5788	10.5348	8.8459	7.744	8.5632	6.1453	7.1999	9.4272	5.393	7.6103	7.9788	9.9971	11.558	9.1697	8.8697	6.3327	5.3428	6.7476
TBPL1	1.4452	1.7538	2.7995	3.4479	0.8313	3.4481	2.5378	3.291	1.1802	1.7057	1.4237	1.4528	2.5199	1.8712	2.0008	2.8921	2.6472	2.181	2.7528	2.577	1.4686	3.6141	1.7371	3.6387	8.1264	2.9509	3.4884	2.4232	2.9397	2.1055	2.7778	2.2037	1.181	3.4453	1.6139	1.9305	2.1015	2.8972	2.0033	1.5847	2.4367	4.1944	2.409	2.9058	2.1279	3.7691	1.4444	4.1532	2.8186
ARNTL2	1.2346	3.6495	1.8855	6.3867	11.0338	2.569	6.2027	1.8232	13.7837	1.7459	2.4356	16.2729	15.3076	14.3482	5.5609	7.2634	9.0677	18.3697	5.5014	1.8896	7.0164	4.9804	3.3139	7.2584	25.704	11.2504	7.7099	12.3329	11.6137	11.5352	3.4335	10.3755	10.7981	5.8246	21.016	33.3209	7.2116	12.2719	4.2627	8.4108	36.7878	1.8609	4.5392	9.8477	14.8252	6.7096	23.3481	3.6124	5.7437
BCLAF1	15.134	14.0558	13.8606	19.2104	9.5035	18.0004	15.3137	8.3933	12.2068	10.1027	16.741	12.7085	22.7843	16.465	19.2491	15.5328	20.7936	17.924	25.0335	18.2474	17.6809	20.5135	12.3544	26.7034	44.3134	14.6443	21.8915	23.9812	10.3654	15.9205	26.4469	16.1507	17.705	15.2829	9.9969	16.3621	16.3131	15.0944	17.376	18.6347	15.6653	22.889	20.2606	30.5868	14.6895	14.7055	14.2499	22.7475	19.8656
SLC39A9	10.5672	16.075	14.8575	13.7666	10.1435	28.89	15.0195	12.7593	13.8758	12.7066	9.7097	14.0202	21.2872	14.3233	11.5773	17.6718	11.8105	11.958	16.0778	22.8609	18.8334	29.9554	21.9852	13.3662	15.1751	17.2289	20.2422	13.7129	7.7744	14.3662	27.4751	20.4674	22.1736	19.5938	12.9575	9.423	21.0341	19.6633	17.8695	17.5791	17.7361	9.6647	36.9565	14.5961	10.7604	23.3685	17.7298	10.0375	25.1018
ANK1	0.1597	0.3215	0.3266	0.4027	0.1169	0.1738	0.4243	0.3816	0.6857	0.1676	0.3981	0.4057	0.1938	1.7287	0.2879	0.3636	0.2761	0.6354	0.1351	0.1328	1.0287	0.8522	0.1245	2.1697	4.8109	0.8998	0.5898	0.4703	0.1088	0.2983	0.2541	0.43	0.3289	0.1998	0.4045	0.1928	0.6883	0.2015	0.3012	0.6649	0.8518	0.1015	0.4295	0.6154	0.1195	0.1475	0.4742	0.2463	0.1207
IBSP	0	0	0	0.6046	0	0	0.0276	0	0	0	0.0262	1.8175	0.4887	0.501	0.3859	3.3082	1.051	0.501	0.9197	1.7118	1.5977	0.6998	0.7132	0.9928	3.7675	1.0732	0.7023	2.6429	0.7467	0.0548	0.4631	0.6596	0.4204	0.4401	0.4121	1.3089	0.6842	0.6582	0.4316	0.9489	0.4749	1.3715	2.6706	1.3659	0.1227	0.0887	1.031	0.0368	0.1674
TFB1M	0.7229	1.3958	1.2991	2.7844	1.6627	2.7581	1.3573	0.892	2.7622	1.2379	0.7798	1.0067	3.4766	1.5403	2.9242	7.0057	3.2379	1.4747	2.2948	1.982	1.797	2.7042	4.2105	1.7169	2.1538	2.4013	3.1851	2.7673	3.0285	1.2939	2.7522	1.3369	1.4476	2.9115	1.7181	1.8795	2.5932	2.2283	2.0905	2.2982	4.6108	3.079	2.4286	2.9576	1.8601	1.6653	1.4444	2.9438	3.4261
RABEP1	7.1618	5.5922	4.0611	5.1944	2.4829	2.7403	5.324	2.7199	7.6106	3.515	8.9671	6.0426	5.7816	5.2764	7.2019	5.2545	9.6006	3.9785	6.5014	3.7667	4.7795	13.6349	2.5499	7.7837	6.9097	8.5715	5.5533	5.6037	3.8876	6.2931	5.83	5.1457	5.8908	6.9614	7.0024	5.604	5.0944	4.7471	6.224	4.6686	3.986	7.5045	7.2514	3.5064	4.6322	6.1664	4.9121	2.992	6.2375
HMGB3	1.0967	2.1266	2.4414	7.1726	2.2032	7.6814	3.9162	1.8895	6.7304	1.3754	1.5222	12.2528	19.4544	7.6227	44.3112	7.9364	52.2625	6.8639	18.742	5.4441	4.7705	11.5489	8.0322	25.1068	24.1	21.7458	12.5101	6.6178	15.3185	8.3562	13.9418	18.2565	7.5708	13.7321	10.9233	31.5297	6.9	19.9725	18.0405	6.151	17.8089	23.2581	13.2594	6.7682	10.0554	23.6443	8.5201	20.3193	11.3437
NUP160	5.0586	4.6216	5.1247	8.4779	4.3429	12.5202	5.4987	3.3654	5.7059	3.3337	6.4542	9.5414	12.5455	8.0944	16.6222	11.4901	7.6651	9.8622	16.054	5.9303	12.144	9.128	5.884	14.708	10.7528	15.5589	11.203	10.7053	4.663	7.5402	6.3643	8.4902	16.5681	8.9094	7.8539	5.0632	14.0183	7.6773	8.5918	8.2147	14.4156	17.5544	8.8219	13.4071	7.0772	8.0912	8.8945	8.0983	14.1194
BAK1	4.1713	7.4059	5.1171	27.909	5.4118	16.4751	9.6974	5.8394	11.9993	3.5482	4.4641	17.7405	24.7895	9.6003	15.8218	11.9431	8.4899	36.2365	8.7441	16.352	22.7926	15.1512	16.6258	26.1139	6.5547	10.2803	15.357	14.8384	9.0142	9.1509	26.6723	16.2726	9.7648	24.1717	35.4734	18.8198	30.4726	16.1919	15.985	23.0092	18.0108	11.6124	22.5861	18.2474	17.2744	18.1231	21.2929	18.7391	26.4572
MUSK	0.7657	1.6869	0.5362	0.2406	0.0764	0.0443	0.433	0.3255	0.0718	0.2613	3.607	0.1897	0.014	0.1552	0.2678	0.0087	0.1925	0.0103	0.0689	0.1118	0.0346	0.1733	0.0067	0.767	0.0077	0.0085	0.1098	0.4883	0.0286	0.1112	0.0251	0.0257	0.0987	0.0421	0.0099	0.0353	0.0376	0.0043	0.3583	0.0277	0.0644	0.0716	0.0253	0.0487	0.0407	0.0127	0.0044	0.0084	0.0387
IKZF2	0.4766	1.1488	0.8205	1.2377	8.3167	1.5782	0.7805	0.5201	4.3892	0.3622	0.512	0.5698	1.6794	5.7324	0.5552	0.2697	4.7541	4.334	4.5728	0.6019	0.6782	1.8687	1.2913	1.0489	0.6912	0.9116	1.3684	2.3846	0.7169	3.3932	0.5306	0.3508	3.7234	2.4604	0.3048	0.3865	1.0194	0.7784	0.5649	0.4109	3.5804	0.4062	1.4319	1.8345	1.1007	3.7899	0.9198	1.1887	0.6496
GRN	48.368	67.9202	41.4602	115.8044	428.3524	94.625	56.0213	43.0195	144.8166	38.9917	65.2793	133.5559	158.3577	263.2258	108.3237	133.3607	112.7125	146.3058	83.1715	244.8688	278.4676	179.4202	207.9591	137.7057	100.7175	191.6619	265.5409	152.7683	157.5119	185.0479	143.8925	230.3158	143.2537	202.4822	222.5425	219.3808	129.4441	282.7956	151.2919	72.4427	184.5632	85.8184	185.3251	95.19	230.6959	179.9088	151.7134	76.2456	153.8678
FAM13B	9.8966	4.1335	3.5546	5.4707	1.5576	2.8548	4.3977	1.9638	3.3681	1.9934	13.537	3.5357	3.0068	3.0238	2.1376	2.2266	4.7178	2.2069	6.3536	2.6642	4.4821	7.1866	1.666	6.5363	4.1994	1.8524	6.3713	6.1705	0.7895	6.24	3.0153	3.7949	4.849	3.4203	1.5754	2.8543	3.9624	3.6016	2.9131	1.6465	3.3123	2.3098	3.6562	2.636	1.5449	4.3109	4.5499	1.9446	2.6063
ARHGAP31	4.8237	3.7993	2.3397	1.627	2.7878	0.9338	2.4157	1.9515	0.9048	1.2185	9.8314	2.6552	1.8907	3.0781	2.5111	2.5868	3.137	1.3102	1.5044	2.5181	1.9905	2.962	1.2889	1.6249	3.3742	5.0772	2.7538	10.3702	0.9744	3.4108	0.8677	1.5627	3.4145	3.2084	0.6176	1.213	3.4063	0.6054	3.8444	1.476	0.9812	1.816	1.973	2.406	0.7244	0.6609	2.0762	0.8244	2.317
CENPQ	1.6437	1.475	2.1414	2.4192	1.0973	2.7965	1.8082	1.0649	1.9028	0.5976	1.4328	4.0061	4.17	4.5026	9.1752	3.2489	6.6717	4.4597	5.6421	2.966	5.5701	2.4824	5.6367	5.324	8.0854	6.55	8.846	4.0108	1.6985	3.9719	5.0344	3.788	2.3631	2.493	2.4825	6.5973	2.356	4.1024	3.9203	8.6673	9.5019	8.3741	3.3217	6.8125	2.4386	51.126	4.3267	7.3717	4.4381
SARS1	21.8799	26.0382	23.3298	39.0103	31.0195	13.1981	22.5798	22.4205	43.4289	33.0021	20.3634	22.1459	33.5116	35.3378	61.3294	25.6185	22.8426	25.4163	21.6485	31.1873	31.7873	23.0677	25.5092	29.8675	23.878	30.1096	22.83	19.5322	16.4244	20.7259	35.1198	55.8971	14.3158	42.1617	54.6818	37.6188	19.7572	34.5659	30.5675	44.1061	19.4359	29.291	19.72	14.9814	44.5672	35.6789	23.9166	19.5209	21.3606
RANBP3	6.5687	6.3371	5.0934	6.4375	5.756	9.3034	5.7916	4.6736	7.6771	4.7181	7.8792	11.9107	7.197	5.3909	4.327	10.2717	6.4229	7.1324	10.2025	5.1872	6.269	7.4607	7.1123	6.4048	7.8655	6.9438	7.681	7.8694	8.1331	8.481	8.8737	8.8417	5.3617	10.9961	7.1786	7.9376	5.8272	7.1995	9.3883	7.7004	9.4211	10.7354	6.9726	8.4926	6.4852	9.2798	7.3472	5.9352	7.4594
ARID4A	7.3483	7.7934	7.2122	5.8002	2.5623	8.1462	5.803	6.123	3.1212	6.9747	8.0465	3.999	6.9008	5.7852	5.9285	3.5948	7.2124	5.7195	7.9056	6.9605	6.8126	9.1662	1.9728	10.0173	8.6248	3.4415	5.7489	7.9654	2.4319	8.2062	4.5713	8.8949	12.1872	4.4379	1.9162	5.2206	5.7723	3.8951	4.814	4.4683	3.2195	3.0162	7.0714	3.7664	4.8576	3.5358	5.211	13.0462	5.2483
EIPR1	1.0257	1.7701	1.4643	4.0329	2.7808	3.8294	1.9499	1.5442	3.4104	1.4742	1.2031	2.8544	5.8404	2.754	5.7169	5.4905	4.5851	3.7433	3.5241	3.0858	3.3136	4.5453	6.4239	2.8246	7.5118	3.7019	7.1676	3.5821	4.6599	3.861	5.214	4.4479	1.2709	3.5244	4.088	5.5035	3.8124	6.8972	5.1169	7.7719	6.6405	6.4203	2.8909	6.0915	3.8315	4.3727	3.3163	4.8488	5.3154
PNPLA6	6.6576	6.2446	5.1664	8.4905	9.6238	9.3095	6.8944	4.2001	7.0173	3.8092	8.7314	6.6069	9.7387	7.0817	4.8707	10.4895	3.9328	6.2048	10.3627	8.6501	9.5575	8.7776	7.0518	6.2368	14.3892	14.062	11.3704	11.703	8.4769	15.4504	10.8242	6.8326	7.038	13.2914	9.4201	7.9907	10.221	14.7102	11.0057	8.358	7.7888	7.3152	13.1154	9.1624	3.6904	8.2649	8.8814	5.8369	11.7956
IFT88	1.5526	1.4902	1.2854	1.752	0.5273	1.549	1.5649	1.0183	1.003	1.0245	1.8284	1.0634	1.9509	1.5039	1.3559	1.4653	1.5161	2.3587	3.2779	3.274	1.8277	2.3411	1.9362	2.0319	3.7071	1.6745	3.3168	2.4486	1.2313	1.9322	2.031	1.4214	2.4291	1.7102	0.8386	0.8796	2.1014	1.6032	4.977	2.729	0.9416	3.2545	3.8805	2.1722	1.7547	1.9638	1.4514	3.1061	2.818
ALG1	1.7199	2.7094	2.3323	5.0263	1.2398	7.3144	3.0273	2.0846	2.7234	2.4903	1.554	3.1014	6.4014	1.7866	3.7437	5.0038	2.1067	1.5274	2.431	3.8221	2.1422	4.4688	7.3019	2.1013	2.9899	1.6689	3.7764	2.6807	1.6804	2.3409	5.6416	3.62	3.2101	3.5274	3.0662	2.7296	3.4233	7.796	4.558	3.0871	3.58	2.9791	15.3131	4.9415	1.7356	4.739	2.6155	1.4526	3.8835
ZCCHC8	2.2093	2.8996	2.3244	3.6349	2.23	1.9127	2.5649	1.7338	2.2352	1.9681	2.2615	3.4414	4.2152	3.3605	4.6076	2.5743	3.3186	5.8077	4.2287	1.9941	2.1589	3.3586	3.2912	7.9284	5.5211	2.9515	4.3868	3.612	2.8	3.2959	1.7734	3.6947	3.9049	3.6053	2.6773	3.2286	2.6025	4.3272	2.6375	4.8809	1.9323	4.0525	2.5006	2.1545	4.8339	3.3296	2.2092	5.0536	2.8519
ABCF2	2.0662	1.6618	1.6572	1.9262	1.434	1.2467	2.5087	1.5696	4.0896	1.412	2.7118	3.0508	3.0469	2.8734	5.9901	4.5077	3.619	4.6015	4.2048	2.9853	3.3542	3.3647	4.6895	8.1829	9.6582	3.5851	5.937	2.7293	4.6882	2.5168	1.8452	4.3476	1.4956	1.9772	5.7618	5.7498	2.368	3.9153	3.5575	1.5568	4.1546	2.7056	2.5888	2.6678	2.895	6.5304	2.6376	4.7411	3.2691
CHPF2	8.6549	13.0224	10.4197	14.2653	6.9358	9.0692	12.0818	9.7688	16.3071	10.0209	14.4772	14.341	14.9191	10.9749	19.5116	17.3633	17.8608	22.9222	19.7781	16.0449	22.5971	19.3145	18.2481	25.5205	33.553	40.3836	14.9398	22.8811	12.7271	12.325	16.5482	15.1095	15.5906	12.1865	16.3505	17.8854	17.1525	12.7904	11.6805	4.8841	18.2974	15.6603	15.9454	15.9666	10.0107	18.4976	11.526	6.5213	19.5491
FUT8	5.7219	12.6427	11.9791	7.2038	0.7688	18.8532	18.2129	10.2088	0.9755	9.2082	4.446	4.885	9.3991	1.8907	3.3722	13.3528	3.5529	8.0788	4.2052	3.7313	4.8236	18.0072	6.1201	3.8669	21.7526	6.7471	5.808	13.323	1.7827	9.6962	11.4054	3.5327	12.6625	4.13	0.9782	2.7989	7.05	25.3256	7.7477	12.5486	2.7417	4.1219	14.8885	5.2573	1.0703	6.5714	3.0204	5.7679	9.2648
UBA6	2.9683	3.1359	3.1326	7.0878	3.5536	5.4262	4.2288	1.6722	11.1557	1.8201	3.4976	9.0999	5.9622	10.8333	6.3602	5.608	11.2793	14.652	8.2238	9.9032	7.6128	5.4455	4.3055	6.8716	7.9872	5.8144	5.7361	7.6255	10.9147	6.4812	6.4274	8.7931	9.5034	7.0046	11.29	11.1654	11.1898	5.1982	5.5302	5.0699	13.7795	9.0139	7.5979	11.5398	6.6218	16.367	8.5464	7.7079	7.2958
GAB2	4.9954	6.305	4.5287	5.6678	10.7749	10.1789	5.5471	4.0259	2.4036	5.6788	7.3058	1.3817	3.1181	3.8446	1.2718	6.1899	3.3496	3.4676	0.7931	1.7205	3.9044	7.9036	1.343	1.1167	8.8221	2.099	3.0381	6.2887	0.9627	8.6576	1.4962	1.3555	9.3765	4.0481	2.5047	1.0039	4.2815	4.4645	4.4964	2.0643	0.6271	0.6767	4.1028	3.23	2.3625	2.0536	1.2978	3.6038	7.7444
ATP6V0A1	7.1521	6.1513	4.1008	5.529	7.6358	13.2492	4.1749	3.1582	7.6514	3.2936	8.0689	4.4927	7.7665	6.7052	1.8062	4.3961	4.5111	9.6748	6.1998	14.4988	8.7247	21.4731	5.7908	5.5207	8.3447	3.5814	7.6441	9.5727	3.2465	9.2697	8.1554	5.5236	9.4542	11.0472	7.3951	6.894	12.3794	3.44	12.8566	6.4437	12.3605	3.7702	10.7256	10.5132	13.4933	6.0339	4.3979	5.7674	8.7465
PIAS1	5.7751	5.3045	6.4702	8.014	6.0975	7.1267	5.0694	5.0017	3.8594	3.4033	8.1477	5.05	7.6772	7.1939	6.6006	6.3826	4.0772	6.815	6.7894	6.8755	5.7463	5.6561	4.9734	7.0084	4.9381	3.6815	5.0429	4.6809	3.5003	9.6139	4.1697	3.4985	10.4909	4.9806	4.148	3.9947	9.267	5.2645	5.2391	4.8827	3.5109	5.3412	8.0231	9.165	7.0135	5.8897	2.7859	4.8525	7.2906
SLC4A7	6.7034	2.8178	1.9071	4.2529	1.4417	2.2777	2.9961	1.1826	8.5339	1.3172	7.2472	2.5224	2.1998	3.8819	1.8813	2.1812	4.9052	7.0441	7.8536	3.9045	13.3452	9.4213	2.4411	6.701	8.833	6.4155	4.9332	7.7146	2.2316	9.0584	2.9339	2.7572	4.7624	3.7895	7.519	12.5304	4.7935	3.5216	2.5362	1.7105	4.7921	5.055	4.5856	2.3416	1.6494	5.5989	6.6293	3.1243	5.9423
APBA2	0.2938	0.4796	0.8508	0.361	0.7272	0.1108	0.2529	0.2459	1.2231	0.1581	0.3376	3.7627	0.7129	0.3321	0.3901	0.1724	1.2158	0.3074	2.3734	0.3055	2.2563	0.8646	0.3715	1.1722	0.3074	2.1452	1.7525	1.3155	4.3975	0.8372	0.2739	1.2353	1.2086	0.3935	0.6557	0.7712	0.235	0.1412	0.7569	0.0674	0.8043	6.5098	0.3356	0.3996	0.3986	1.5686	0.9757	0.1627	0.2855
MAP2K3	11.4921	14.7779	9.2533	20.1507	16.9374	12.4591	22.223	11.0944	16.8747	10.3715	7.0337	15.0096	36.6159	17.0923	12.926	32.791	13.9547	46.8999	22.6106	31.1935	58.4759	28.6429	29.3535	23.9734	15.4079	12.3676	12.2391	12.6679	15.7764	13.0244	36.6668	7.5894	13.8828	28.5812	22.5606	7.2496	34.0547	16.9343	28.6109	28.8747	25.6337	15.7966	37.4563	20.7364	10.48	15.515	14.0816	15.3144	42.7463
EFCAB1	0.0504	0.07	0.2106	0.2392	0.003	0.0023	0.0261	0.0637	0.12	0.0427	0.0319	0.3485	0.0196	0.2731	0.2899	0.0023	0.2864	0.018	1.6726	0.01	0.0196	0.0117	0	0.6828	0	1.0024	0.0391	0.0428	0.1566	0.0099	0.0042	0.2664	0.0505	0.0046	0.0371	0.145	0.0105	0.0023	0.0092	0	0.1631	2.2552	0.0094	0.0064	0.1367	0.0838	0.7966	0.0066	0.0023
TMSB10	258.6809	367.3001	306.3681	1256.8104	671.2352	405.8488	524.4574	305.123	1286.8418	258.0265	506.2332	2270.9591	1999.706	736.5298	1326.9415	1301.2384	1163.374	1902.3617	827.344	584.7032	527.7981	752.5849	2006.1627	1252.0042	2348.8754	962.3763	1226.2125	1276.5822	3282.8551	933.8668	1402.2851	2209.7983	809.0027	1098.2783	3685.5735	1668.4206	744.7758	2889.5683	2027.9285	1708.1281	1901.1824	1460.1815	826.6655	1023.6486	1314.6822	911.9791	2342.2945	1872.213	1054.3378
ASTE1	1.4987	2.0413	1.7348	2.9437	1.4371	3.3507	2.0083	1.7132	2.3002	1.7886	1.7716	2.1428	2.0603	2.2471	1.2873	4.3418	2.9276	2.5232	7.7015	3.0511	3.7076	4.0609	2.1837	3.0125	2.8753	2.5283	4.3565	2.4843	1.0927	3.0372	1.1938	2.0833	2.8298	1.8415	1.4603	2.1939	3.5996	2.5583	3.1177	3.5539	3.2469	2.3066	3.5143	1.7975	1.2142	4.7246	2.8903	2.8847	1.9858
RNF19A	11.6168	9.1637	9.7371	9.7803	7.275	10.3469	13.0556	6.9772	4.5561	6.4006	17.8075	11.7725	11.6909	9.2682	11.5764	5.2762	18.1728	18.4441	98.2812	12.1168	11.4438	21.0989	5.1994	13.0733	12.7248	6.3771	11.3875	14.4995	5.2798	27.684	7.9348	10.011	41.3626	15.4682	5.3953	10.1359	18.8173	10.7068	7.7703	4.4175	6.6271	18.0788	20.5916	11.4496	18.3005	8.7015	18.2706	17.9369	11.4514
PEX3	4.5697	5.5758	4.8482	6.7394	5.029	3.0188	5.7922	5.1029	4.4286	3.3648	4.1157	3.4218	4.2404	6.5219	7.5173	7.8772	5.3077	3.3488	4.8156	5.437	4.9023	6.3679	4.1429	5.9772	5.2825	3.1328	6.1768	4.7677	3.54	3.4493	5.5637	4.7769	4.4393	6.4687	5.1162	7.9293	7.064	3.8065	4.7414	4.2087	4.9052	4.5204	4.4966	5.6568	5.7367	5.75	5.5698	6.1761	4.7769
GABARAPL2	12.2006	13.4208	13.8646	15.8098	14.6388	15.6257	14.2889	14.0304	10.0248	10.3924	17.2352	13.47	16.7419	14.813	12.8568	13.6316	18.2337	10.9534	18.5103	20.6102	13.8275	14.6291	15.0892	18.9886	15.9052	14.0623	15.2202	22.8346	21.8702	20.7907	18.1935	13.8833	15.5073	9.3063	13.5049	11.2672	10.7871	12.6306	20.372	26.5042	23.1885	15.802	13.0003	17.544	27.5973	11.0285	8.7278	25.3782	11.6938
MYOC	58.9542	43.4754	9.4505	0.557	0.1583	0	5.1492	0.1665	1.4892	8.9442	268.1779	0.011	0	0.1183	0.1126	0	0.1075	0.035	0.7685	0.0443	0.0241	0.0129	0.0059	0.5495	0.0201	0.0478	0.0232	4.431	0.0197	3.4916	0	0.5712	13.9557	0.0127	0	0.0055	0.0048	0.0062	0.6199	0	0	0.024	0	0	0.0688	0.0055	0.0064	0	0
SH3YL1	4.4524	6.8918	11.2331	4.136	3.9929	8.5904	6.204	8.8791	3.2251	7.1358	1.263	2.3601	4.4847	3.2204	1.6704	6.3866	6.7328	6.0188	0.7241	4.6335	6.3842	6.9955	4.5507	3.2541	6.6096	1.8389	6.0111	2.6891	2.1189	5.0973	2.5289	2.0726	4.7782	11.6285	0.1808	0.8011	7.7789	3.4847	3.4139	9.1026	4.447	4.6301	4.7661	2.807	2.0142	2.1008	5.181	4.5285	7.0829
FAM136A	5.5162	10.4733	8.9955	11.8158	6.1225	12.4682	10.5108	7.7303	13.0631	11.1993	4.4724	11.7636	21.5882	8.1985	23.6555	19.7563	17.313	14.7522	12.7087	16.4689	12.3147	16.3651	23.2749	12.5138	19.4728	7.6586	35.7552	12.1041	10.8807	13.4958	11.1209	11.3278	13.6652	35.9375	15.2878	13.6284	13.8246	22.9914	16.1128	24.9277	11.9063	23.2886	17.723	14.81	12.9449	15.2465	12.5869	20.3072	18.0642
VCL	79.4529	17.3236	10.9986	17.9574	20.944	17.2392	22.1022	6.8923	36.7338	5.8425	111.8111	58.7164	29.7286	34.1514	34.9457	30.0169	21.1324	46.7573	35.2839	34.3761	31.541	27.5213	18.9346	23.1708	34.6492	41.1809	26.6577	53.5523	20.3164	32.7294	17.4041	23.1677	40.4351	20.7154	31.5873	7.3509	22.1237	19.5424	24.383	17.7503	18.4267	25.5722	20.3455	31.332	16.5219	24.683	25.7003	14.1038	28.1614
DEPDC1B	0.2651	0.5491	0.8957	2.0169	0.5664	1.262	2.664	0.2869	0.8547	0.2139	0.2329	7.8238	6.5903	1.947	4.1971	3.28	9.8425	3.0366	3.718	1.6477	3.6018	4.8028	3.7575	8.0255	10.8848	2.8258	13.2407	1.766	1.6011	2.8481	3.4129	5.9109	2.7797	3.5016	4.0283	5.6467	2.4489	12.8848	5.5582	7.0903	5.8799	6.1998	4.6085	3.8374	1.5845	4.6664	4.307	8.4353	3.7663
DAPK2	0.6361	1.8696	1.1178	3.224	0.309	1.8954	0.8916	1.0882	0.1994	0.6414	0.1507	0.3032	1.1295	0.5393	0.1708	1.6113	0.3062	0.2987	0.7029	3.7834	0.9605	1.292	0.5099	0.5781	0.2079	0.1027	0.407	0.6245	0.3563	0.9981	0.1802	0.6339	0.7106	0.8079	0.2933	1.0282	1.758	0.6768	1.4334	0.2807	0.096	0.1734	2.5441	0.3978	0.3075	0.123	0.3505	1.4525	1.2755
NSMAF	5.0482	4.538	3.3098	5.3703	4.369	7.3081	4.4161	2.9349	10.1951	3.3396	6.253	11.19	9.7017	6.6887	3.8175	4.1005	5.7622	5.0115	12.301	5.543	4.5876	12.8571	7.0155	12.7216	4.0701	7.3748	5.8426	7.559	5.6504	5.4197	2.8372	4.7433	6.2474	6.5166	4.2656	6.1396	5.3233	8.1796	6.2346	5.7356	7.93	4.4882	5.9	5.8253	7.3425	8.0891	6.3433	9.9101	10.155
ADSS2	6.9248	10.731	11.2593	9.9897	6.8712	14.4884	13.4961	9.9621	14.3832	7.2897	7.8363	14.2855	16.2748	14.4884	28.1719	17.3158	20.9845	8.2685	18.241	27.2192	11.8078	11.8567	23.0485	29.7014	13.2748	24.2639	23.3558	16.0244	20.183	16.624	20.501	18.6643	14.7535	13.5961	11.9654	14.6427	23.5839	16.0225	9.258	18.4868	20.9851	10.203	14.1426	19.7174	11.5007	17.7979	21.7938	11.3462	19.6472
STAP1	0.2351	0.5356	0.2066	0.3743	0.8804	0.0269	0.1224	0.1901	0.1739	0.4521	0.1215	1.9322	0.3721	0.1346	0.3035	0.0205	0.3404	0.2046	0.1059	0.0717	0.1106	0.3901	0.0695	1.1539	0.1154	0.1605	0.2165	0.689	0.0637	0.9432	0.1182	0.0053	0.5774	0.0614	0.0117	0.0474	0.0833	0.047	0.7143	0.023	0.1037	0.1123	0.0699	0.3883	0.1298	0.0715	0.0412	0.0691	0.2901
TIMP2	77.0185	37.6617	19.1699	7.7184	10.2648	8.4055	22.6323	11.4359	10.9473	11.4839	169.5524	76.9339	16.4112	17.0849	42.0086	22.7997	120.5635	26.939	74.0672	24.6935	6.2688	38.2193	17.2377	14.9102	68.0342	117.2539	56.942	151.9089	37.3723	69.4646	11.7281	36.0058	90.9802	15.292	17.1423	35.9287	41.6878	12.7376	34.0942	7.4006	6.6223	49.5139	11.5423	25.077	16.5881	10.1809	41.7833	15.2201	9.7561
RFC1	7.8955	9.1647	9.8103	8.1113	3.5007	9.754	7.4546	7.4995	5.183	9.1598	8.8778	7.7947	11.1399	9.6299	8.7276	5.6254	11.8299	8.4363	11.5691	11.8787	4.039	10.9166	4.5193	10.6649	12.2875	7.952	9.391	7.31	3.6175	7.6022	6.3418	5.4749	10.0852	7.7219	8.0999	4.6825	7.2562	6.3858	7.6797	11.6913	10.7401	24.4656	7.0804	11.1311	3.987	5.4475	6.5072	4.196	9.2371
TBC1D23	6.6733	8.0372	6.4437	8.5442	8.0558	10.963	9.0016	6.6427	8.8255	5.5454	8.1748	15.7199	9.2354	10.5988	14.1123	7.9684	13.0769	13.1049	19.1564	13.2646	12.5951	12.8082	7.5815	13.3308	12.2817	10.9035	14.1679	11.3768	5.0697	11.5071	6.091	7.0574	12.5712	7.1713	5.9703	11.3501	16.0415	6.5956	9.9656	8.0367	13.6292	8.1831	8.925	11.2365	13.8815	9.5528	11.0315	14.1551	7.8175
CUL3	3.919	4.4517	3.6828	6.6118	7.253	8.1214	4.9857	3.0547	5.2854	3.3284	4.5826	4.2686	6.9599	8.6342	4.1627	5.9239	5.6633	8.1679	5.76	8.1531	8.5559	6.9046	6.0887	5.7453	6.448	7.0238	6.7157	6.5194	1.7487	5.858	7.153	4.9439	5.5663	6.3195	4.0394	2.6944	4.5995	8.2971	4.7847	5.4915	6.2209	4.5092	7.2173	7.5089	7.2212	8.1115	3.4228	3.4973	6.1886
MYOM2	0.5875	0.4443	0.5331	0.1853	0.0075	0.3608	0.1415	0.4438	0.0396	0.7597	4.8806	0.0261	0.3692	0.0431	0.0902	0.1924	0.0881	0.006	0.6651	0.2528	0.1169	0.079	0.4001	0.3967	0.0399	0.0507	0.518	0.4375	0.4622	0.2425	0.043	0.051	0.302	0.3906	0.05	0.0131	0.3468	0.0631	0.0937	0.1692	0.2867	0.6067	0.6862	0.2763	0.041	0.0906	0.0171	0.0164	0.0858
OTC	0.1962	0.5788	0.0998	4.6318	0.0417	0.2573	0.2451	0.0245	0.0593	0.0806	0.0245	0	0.1776	0.1232	0.0616	0.3796	0.0336	0.1498	0	0.0069	0.0453	14.0105	0	0.2169	0	0.0066	3.2723	0.0444	0.0328	0.0342	0.1731	0	0.0146	0	0	0	0.7842	0.693	1.4544	0.6563	0	0.01	4.2871	0.0443	0.0143	0	0	10.2822	3.4257
CYP46A1	0.2823	0.2593	0.3517	0.5445	0.0037	0.0154	0.0626	0.1057	0.0128	0.2562	0.3128	0.2353	0.0183	0.0783	0.2057	0.0341	0.1857	0.0101	0.0715	0.1657	0.0109	0.1205	0.0119	0.8019	0.0181	0.1147	0.1996	0.1024	0.1093	0.0522	0.0208	0.0681	0.123	0.0583	0.0024	0.1001	0.0987	0.0098	0.0668	0.0112	0.0416	0.1369	0.0087	0.0358	0.1444	0.0509	0.3452	0.0124	0.0422
ZZZ3	4.3802	4.746	4.5881	5.8899	2.3757	5.0173	4.3649	3.252	4.905	3.4751	5.3552	4.8772	6.0762	5.5161	9.9743	4.3762	5.848	4.0088	5.4308	7.4045	6.6523	4.9124	3.1957	10.0759	5.2772	5.5242	5.6575	5.8808	1.603	7.4291	4.2869	6.1706	8.4767	4.966	3.7399	6.4204	5.8181	3.9994	4.7306	6.9558	4.0686	7.8361	4.0927	4.4133	2.9109	8.3019	5.4667	5.5921	6.3916
SLC18A1	0.0281	0.154	0.1074	0.2823	0.0493	0.3256	0.0944	0.1528	0.0051	0.2603	0.0053	0.0236	0.0073	0.0212	0.0871	0.0068	0.0253	0.0027	0.0093	0.0089	0.5389	3.097	0.0126	0.4461	0.0144	0.0114	0.0789	0.2165	0.0283	0.0404	0.1025	0	0.0752	0.0136	0.0204	0.0059	0.0441	0.0369	0.1097	0.0115	0.0119	0.0474	0.0593	0.1811	0.0278	0.003	0	0.2514	0.3165
USP2	7.8598	0.9202	1.1584	0.4619	2.6157	0.3888	0.7056	0.6604	0.5736	1.3002	2.6185	0.9507	0.5602	1.831	0.0982	0.3678	0.2499	3.1406	4.2092	0.6005	0.9373	0.628	0.3816	0.8296	0.3828	0.084	1.1566	0.9824	0.3819	0.2733	0.1798	0.1113	1.7489	3.2585	1.886	5.4114	0.7655	0.5853	0.478	0.0858	0.1376	0.831	0.7659	0.7414	6.3388	1.3055	1.4817	2.1132	0.1892
TUBG2	9.5232	8.0782	6.7885	1.5506	2.667	0.7847	15.9666	4.2264	5.1374	5.029	8.0859	4.7425	0.7645	7.5587	4.426	2.9258	7.336	1.6176	9.3627	3.03	2.5768	8.204	3.7608	6.8915	5.2113	4.8395	6.6367	5.2676	9.2071	6.6503	5.1332	5.2742	7.0759	3.1366	3.3922	6.9161	5.7435	2.6135	6.7425	4.3393	9.5336	4.2061	1.5236	1.374	18.63	7.2661	5.5572	2.5735	2.856
RPL26L1	3.5143	4.6709	4.8188	9.0607	5.1647	4.0474	5.4837	4.6546	10.8871	3.9252	4.1266	16.401	10.7988	6.1645	9.7043	8.1866	11.8605	6.6163	6.1412	11.9871	6.063	15.9725	7.753	15.5254	18.6116	8.5387	17.3622	5.6033	11.3607	5.9284	13.0888	15.5677	5.5543	21.3888	14.1683	8.6752	5.6696	19.0386	11.0825	19.1187	15.7897	11.9026	9.5029	5.7936	14.3723	16.6859	16.2937	8.5426	6.5024
FLT4	3.6099	2.4028	1.5538	0.5948	0.493	0.381	1.4888	0.7191	0.4802	0.4599	3.3734	3.4928	0.8298	1.0621	0.6138	4.4097	1.5405	0.6504	0.2321	1.7527	1.031	1.4954	1.8705	0.9257	1.1561	1.4676	3.2686	2.2849	0.3793	1.78	1.104	0.7404	1.5244	1.2514	0.7799	2.0672	3.2539	0.7106	1.6612	1.5512	0.9019	0.9406	2.5963	0.9989	0.2153	0.5134	0.8237	0.8991	2.9517
NSUN2	6.1334	6.4458	7.0396	11.1228	6.532	5.8966	9.3808	5.0248	13.7479	5.1719	7.0839	19.1746	16.4277	21.1048	60.3955	10.8168	33.4327	12.8499	18.6883	19.7164	7.9234	12.4157	21.5717	13.2907	12.3075	25.7367	19.4499	16.6856	12.9924	20.4913	13.9764	20.9313	15.7585	21.2545	15.2985	15.6319	13.9921	20.6479	9.5274	20.5939	24.2029	15.6241	11.3354	13.4322	15.4176	13.1769	21.7752	7.8573	28.9967
FBXO42	4.4877	3.7744	3.7972	4.5564	5.5855	4.8318	3.4076	2.5405	5.2478	2.8119	5.4667	4.1754	4.1857	6.6603	2.0919	2.9236	3.5966	3.1232	4.4248	5.9027	3.3392	3.34	2.8998	6.6189	4.2203	3.8036	3.5867	3.758	3.7839	5.1671	7.6808	4.4493	6.3065	4.9596	5.1787	6.7175	3.9839	3.3894	4.1906	4.3225	3.4048	5.6557	3.4639	3.7704	6.2872	5.6613	4.0379	5.4567	3.7127
MFAP3	1.9956	2.3515	2.0187	2.2158	2.932	2.4647	3.0694	1.4694	2.6396	1.12	4.3915	3.3646	2.5677	2.9886	3.242	2.5764	1.9886	2.2995	1.8263	5.2429	3.0467	3.1139	2.2	2.974	1.7932	3.3059	3.2137	2.8838	0.546	2.6041	2.0666	3.6241	3.459	3.6534	3.0816	1.38	3.4243	2.3453	2.8995	1.5605	3.414	1.5979	3.23	3.1467	3.0312	5.9346	3.5594	0.5216	2.4621
MRI1	2.9003	4.0928	3.4159	3.2732	4.4197	0.6853	3.251	1.8069	5.516	2.0817	3.0185	6.6455	3.565	2.9717	1.811	3.3791	6.4538	1.8036	6.054	0.2691	2.0398	3.1408	1.6611	6.121	4.6381	2.7192	5.2168	4.5284	4.1103	4.2515	4.3747	3.3283	4.1899	2.0205	4.4825	3.5208	4.2914	5.3767	3.7683	2.9541	5.2623	5.5826	3.7659	2.6265	3.0241	4.9632	5.0969	1.4789	5.9777
METTL1	1.9502	2.1558	1.9925	3.524	2.6376	3.5386	2.6874	1.7776	4.182	2.5093	2.1176	9.1302	4.672	6.8879	11.1927	7.1842	9.5729	2.3636	7.8487	3.7	5.8804	3.3436	18.2618	7.1358	7.0275	5.656	11.9986	4.1873	7.7287	3.0495	5.3622	3.0707	3.0187	3.8361	4.6149	4.8775	4.7036	7.3704	5.3133	6.861	5.4912	10.2756	2.9212	6.2895	3.9338	6.6802	6.2715	3.3454	6.3686
HOXC8	0.0304	0.022	0.1598	3.0074	0.2175	0.0489	0.009	0.017	0.0413	0	0.0256	2.6471	1.8906	1.5044	0.5084	0.9196	0.4969	1.5041	2.535	0.0145	0.1733	0.3374	0.9947	2.7272	1.2871	0.9991	2.0769	0.1802	2.5269	0.5413	2.9684	1.1433	3.0093	0.3691	0.2635	2.9575	0.105	1.8652	1.5228	1.692	0.792	2.085	0.2314	0.7451	3.3285	0.2885	0.4492	3.0935	0.5609
AGA	2.7674	4.9493	5.5571	6.7151	8.6996	6.3475	3.4088	4.9268	5.6997	5.2009	2.1604	4.868	3.1367	9.6911	4.7454	3.8777	5.5601	3.642	8.1016	3.3113	4.5851	4.8624	10.0522	14.6842	5.1227	2.4935	11.5372	4.2668	7.0708	3.6424	4.5716	8.6912	5.4055	6.6747	4.711	8.2012	2.3697	5.393	5.9054	4.9561	6.3445	10.7922	3.9478	5.8021	7.8759	6.376	3.9464	4.3128	3.0672
PI4K2B	7.6112	13.351	11.7579	13.748	6.188	27.5568	14.8178	10.4765	15.3697	13.6693	4.6209	10.1361	21.4708	11.6232	5.7611	12.6082	12.5623	6.8457	10.2371	16.8665	5.7214	14.509	12.0643	11.3383	19.077	8.1218	9.7518	10.7716	6.7497	9.5777	13.6881	8.0452	8.367	13.133	13.6392	9.0244	24.0309	12.1841	12.3687	21.9895	12.9356	12.322	10.8077	18.031	6.3139	10.5161	12.9343	8.9842	11.7808
BOD1L1	7.6603	6.4869	6.4181	4.8599	2.6354	8.4834	6.3291	4.356	3.7279	4.1082	8.902	4.2757	5.5462	7.6118	5.2332	3.2169	7.7949	3.4921	8.7044	9.1691	3.2449	9.9406	3.559	4.3347	7.1359	7.1075	9.1081	7.4617	2.0341	7.6667	7.2753	3.2944	7.4463	5.5506	3.8498	3.8415	9.3637	2.8562	4.2443	4.9824	3.74	8.6728	6.9813	5.1958	5.5951	2.805	5.2238	5.3273	6.726
MAT2B	6.4408	9.8914	8.1859	20.7009	5.4168	9.259	10.5363	8.2363	6.3854	6.5719	8.1858	13.2075	16.1149	10.2338	10.1829	9.9888	13.2941	11.8673	9.1741	12.2014	11.079	24.0635	8.0382	20.4482	17.8925	7.7095	24.8668	9.1577	6.1112	13.6344	11.2319	16.4781	14.1166	14.4104	7.5906	7.7105	13.2057	13.4829	9.5894	12.1701	15.2685	7.6773	13.2673	9.1616	8.2305	15.8266	10.929	10.3127	9.2873
TLL1	0.6948	0.6184	1.3178	0.1299	0.2098	0.1231	0.2009	0.1373	0.1133	0.1284	2.7127	3.5687	0.0615	1.4721	0.1443	0.1888	0.2057	0.1193	0.429	0.1079	0.0767	0.2264	0.0304	0.5781	0.0677	1.7932	0.0722	0.8508	0.0972	0.4009	0.018	0.1825	0.2145	0.1018	0.0253	1.1303	0.3357	0.0307	1.2257	0.0534	0.0499	0.131	0.0522	0.3157	0.0327	0.0688	1.1824	0.1141	0.0796
EDC4	7.2807	7.3378	6.764	9.5317	7.596	12.0267	7.9985	4.6167	10.7584	4.3616	8.9226	12.1384	12.3713	8.0251	17.7678	12.3486	13.2377	10.2979	12.3096	16.6952	13.2058	9.1482	13.186	16.1499	11.071	11.1873	8.9563	11.4638	6.6525	13.5498	4.6463	13.8997	13.541	7.0168	7.5578	7.6692	13.3691	8.1043	8.9655	9.3346	17.0654	26.2127	13.2083	11.0905	6.0681	11.379	4.9139	6.2959	15.8065
TRIO	9.5241	4.8162	3.639	3.8332	2.2502	3.5637	4.8285	1.8709	5.6619	1.7793	14.4675	15.1035	6.1524	7.9082	12.8532	2.9487	20.1951	5.358	13.5015	8.6485	2.8698	10.0157	3.9195	4.2836	11.2834	27.9581	8.2938	11.4504	4.4394	19.9513	3.3796	12.8522	10.2497	9.4321	5.4544	7.2918	5.5415	7.957	4.4718	3.454	8.3598	13.3705	4.6401	7.4802	3.3699	7.9592	11.6676	2.8809	8.0084
VCAN	3.4255	6.618	4.3066	0.8655	0.2328	1.139	3.2098	2.2891	0.4419	2.1312	31.6762	23.8206	6.3786	3.0292	23.8225	3.0901	40.069	3.7537	28.2443	3.3609	5.5536	9.2249	5.0455	5.4775	3.4794	56.2854	12.0608	33.7572	8.1244	12.864	2.5978	14.7831	35.1025	1.9846	5.022	8.6362	4.7424	0.5679	5.737	1.1714	2.0686	33.156	4.4073	13.555	2.4052	1.389	11.2521	2.5286	4.5647
CLEC16A	2.5985	3.5412	3.2922	5.1223	4.7138	5.1746	4.7781	2.3327	5.2924	2.0464	2.7524	4.4924	4.697	4.6479	2.6812	4.9216	2.4159	3.5909	4.6015	8.4993	6.0531	4.0871	4.6753	4.1867	2.12	2.9872	7.9886	4.0632	2.0954	4.4129	8.3058	3.1942	5.5831	3.2755	2.9899	3.6152	4.4023	2.7638	3.34	7.1476	4.5781	4.2315	9.25	6.0317	3.5656	3.2791	4.3048	2.1759	3.9995
MSR1	0.5917	1.4305	0.144	0.9935	0.0696	0.1478	0.2612	0.2083	0.0766	0.2056	2.8949	0.2612	1.9917	1.4424	2.5584	0.7309	2.413	1.7484	0.277	0.5431	0.169	1.9259	1.0653	2.9806	3.6957	3.3331	3.4063	3.1213	1.0507	3.2407	0.2673	1.9554	4.1255	1.0345	0.4775	0.7507	0.6979	0.2399	1.0635	0.1528	0.265	3.1781	0.4836	0.6455	0.5697	0.6844	3.0987	2.8516	1.2199
CDH1	19.1041	48.6554	42.6352	123.3532	80.734	172.8046	66.0903	43.1052	97.4555	37.7838	0.2652	47.1046	101.5318	75.5112	65.1755	97.1485	73.3577	81.7531	24.0354	135.2709	110.3407	88.672	129.435	27.022	166.4148	28.1561	71.1503	173.1377	52.1953	88.4721	57.2893	43.6284	101.3406	13.1064	151.6245	101.9397	134.0693	88.2598	60.6537	111.7381	116.8037	30.0695	112.8346	123.1872	88.9803	70.0648	41.1109	70.8587	103.8667
MTREX	6.8785	7.0762	5.8819	10.8638	5.846	7.3958	7.4674	5.2192	8.9109	5.3633	7.6166	9.6556	8.2851	8.3471	16.8571	6.9407	7.6498	8.497	6.2117	6.2425	8.1675	10.4879	6.2818	11.437	11.2711	14.0459	8.8203	6.7598	3.1111	8.4894	5.7265	7.2006	6.8294	10.2302	9.8989	10.16	8.4813	9.4237	7.3613	8.2095	10.6488	6.0599	8.3614	8.8523	11.5884	10.8119	11.5029	6.0025	8.9469
DNAH5	0.0969	0.1849	0.2202	0.6536	0.0096	0.2151	0.7709	0.1751	0.017	0.1689	0.4417	0.6445	0.1711	0.2929	0.6677	0.2448	5.3032	0.051	0.2863	0.2908	0.0401	0.1369	0.2499	0.6106	0.722	1.1367	0.1223	0.7525	0.1225	3.5507	0.0803	0.3598	0.5322	0.396	0.1139	0.0506	0.4024	0.0676	0.2483	0.0933	0.1851	0.0829	0.1159	1.1428	0.0857	0.0713	0.1342	0.0842	0.1039
ZFYVE16	2.629	2.0271	1.9819	2.1873	1.4664	1.8291	2.3898	1.0201	1.7316	0.9886	3.1468	2.7038	2.7221	2.5536	2.396	1.7579	2.256	2.5721	1.9935	1.9942	2.0847	2.4777	1.2169	3.0613	3.2924	2.3067	2.2958	3.4279	0.6164	2.9365	1.7414	2.217	3.5541	3.4775	2.412	1.7391	2.6526	1.9027	1.9874	1.7547	2.2806	1.2121	2.2418	2.3692	3.7189	3.1538	3.7961	1.4245	2.1933
RIPOR1	9.5848	6.4902	4.8143	2.8318	5.7147	1.4529	4.9494	4.1789	5.8782	4.0269	13.6684	13.8822	6.5454	3.7435	23.5476	6.2539	5.021	4.2657	10.5347	5.0687	3.8915	7.0427	8.2685	6.2393	7.9598	9.1497	7.4505	12.7892	7.6041	9.9089	2.7567	7.8605	8.3888	5.5716	4.1783	6.5871	4.5069	3.8757	7.8807	2.4821	5.1482	4.992	2.1952	5.991	4.0259	2.7482	5.6072	3.5339	3.6307
C6	0.7365	1.2689	1.7911	0.8497	0.018	0.4215	4.8903	1.4463	0.0575	1.1363	1.5025	0	0.3458	0.0256	0.2499	1.0495	0.0204	0	0	0.3648	0.0209	0.028	0.0127	0.38	0	0.0069	1.6222	0.205	0.0171	0.0918	0.01	0.0085	0.2824	0.0466	0	0	0.3449	0.0189	0.1766	0	0	0.0451	0.014	0.0128	0.0447	0	0	0.0278	0.0569
RAI14	4.0481	5.0553	3.1922	3.1274	2.1825	4.1372	6.6728	2.7908	2.9141	2.9478	12.2723	15.8104	3.1584	11.5021	36.5786	8.3582	18.4457	6.7619	12.9734	4.0562	5.4634	9.8851	7.1913	10.1291	7.6984	52.4019	13.507	17.5745	5.7361	8.2454	2.7895	30.3921	18.2064	4.8576	5.7446	7.2581	8.0088	3.0581	8.2324	4.9299	5.0828	37.967	5.6798	8.622	7.5987	11.5557	11.2695	4.3442	4.6395
SOX30	0.1052	0.0558	0.0578	0.2872	0.0754	0.1693	0.0436	0.0236	0.0343	0.0259	0.062	1.5397	0.049	1.5811	0.8232	0.0458	0.8262	0.1295	0.0174	2.0113	2.543	1.2075	0.2756	0.8894	0.5689	0.2179	1.1175	1.0132	0.0594	0.2761	0.08	0.0942	0.8633	3.5869	0.0163	0.0829	1.7751	0.0188	0.4404	1.8951	0.1918	0.0483	1.3526	0.4521	0.0622	0.3565	0.1652	0.0773	0.9168
PNKP	3.6163	6.0436	5.7051	8.0601	3.5478	4.871	7.1845	4.5235	5.3218	4.2649	3.4653	6.8358	8.8575	10.236	6.456	8.5944	13.9255	10.0928	10.3356	4.2805	8.2526	5.7173	9.6513	7.4168	8.573	4.413	11.7133	5.3019	7.9047	5.8802	4.327	3.5801	7.3172	10.5133	7.3823	5.3241	5.3501	11.1762	7.249	10.6828	8.2623	10.81	7.4033	5.4952	4.2169	5.9868	3.0965	9.9554	7.2028
BEST2	0.0139	0.0335	0.0635	0.3017	0.1987	0.0347	0.0082	0	11.3737	0	0	0.0218	0.0161	0.418	0.3245	0.0101	0.3097	0.0159	0.0597	0.0617	1.7557	0.0514	0.014	1.3874	0.0479	0.0254	0.3315	0.0894	0.141	0.0489	0.0321	0.1087	0.037	0.0302	0.0172	0.3191	0.0307	0.0396	0.054	0.0113	0.0529	0.0446	0.1856	0.0047	0.1595	0.1098	0.0355	0.0364	0.0995
PHLPP2	2.0556	0.7981	0.8039	2.2621	0.2441	1.0389	1.1053	0.531	0.7396	0.3911	2.693	0.8536	1.4505	0.508	0.7596	0.6573	0.9445	1.1118	1.7866	2.2645	1.5535	4.2764	0.975	3.0522	2.9307	0.8332	1.6554	1.6499	0.8417	2.7192	0.6676	0.8543	1.1703	2.0419	0.3305	0.6703	3.1427	1.2001	1.9336	0.5328	0.4771	1.6122	3.0536	1.4713	0.446	0.855	0.9248	1.089	2.6604
SPDL1	0.776	1.1535	1.5158	3.4287	0.9947	1.2532	2.6008	0.7464	2.3572	0.5258	1.3211	6.3737	4.767	2.7101	4.9576	2.6924	9.5349	4.7461	3.348	2.7244	2.6317	3.2304	2.9021	5.2543	7.6029	3.1515	12.4386	2.5233	1.8607	2.6645	3.1881	6.3743	4.2773	6.385	3.9349	2.9432	2.8492	9.6745	4.4078	11.0747	6.4042	4.3805	3.4248	2.8038	3.0514	9.4251	5.3305	4.75	3.3025
STAU2	3.4195	3.3211	3.2093	3.6206	4.2175	4.4959	3.3957	2.6521	2.1796	2.1498	3.9706	2.9245	5.6741	4.8553	3.5987	2.6294	6.9156	2.6677	5.5605	4.4447	2.4313	7.4184	3.5223	7.1771	3.4768	2.8898	5.3246	4.6697	2.2506	3.2284	2.6043	4.2699	6.1661	3.3448	2.7813	3.6337	4.6008	4.402	3.8568	2.6258	4.4132	3.6496	3.8374	4.2105	3.4513	4.8702	3.1894	6.2773	3.4464
SLC66A1	3.3259	4.2726	3.9952	6.4873	3.08	8.8481	5.3429	4.4637	5.565	4.2778	2.7899	5.9787	4.224	3.3663	4.685	6.5454	7.16	4.0407	4.0644	9.5822	5.9165	5.2369	4.007	5.3764	5.6862	5.1821	5.5644	2.9889	10.1552	6.2836	8.9534	5.2663	5.4158	8.932	5.8732	9.1467	6.6187	5.6207	5.2417	9.6522	4.0905	8.4085	8.0637	5.2341	4.8543	7.1358	5.7836	6.2561	5.5181
CTNS	3.8696	6.8886	4.6048	3.4866	1.7247	2.6914	4.3606	4.3416	3.3712	6.9834	2.3764	3.1843	3.6444	2.8774	6.8802	4.5636	3.6747	1.7748	3.7584	2.8523	4.0139	6.3381	2.3616	2.9999	6.9402	5.1822	5.3704	3.9788	4.6823	4.2179	5.0899	2.5552	2.9492	4.3581	4.5389	5.4691	3.0403	2.7354	5.0254	2.096	2.6886	4.3933	7.1517	1.7391	3.7703	4.5938	3.3827	2.3713	5.3435
RTN4R	0.3462	0.6175	0.6877	1.7711	1.34	5.0041	1.3335	0.402	1.4428	0.3907	0.1978	22.1714	3.9527	1.9593	0.9756	2.6822	0.8589	3.8686	7.4475	2.4126	5.234	3.5955	1.8891	3.4258	5.8	4.4813	2.8012	2.2616	5.6492	3.0905	2.3612	18.9776	2.7811	2.9771	2.2958	7.5744	1.3251	4.9972	5.1726	2.5067	4.0773	2.6312	1.0864	4.2193	1.8289	6.0644	4.9138	1.424	0.8043
PHF23	4.6916	5.3396	5.2907	8.4948	12.6338	5.7285	6.8954	4.9448	13.5528	3.6746	7.5581	14.4556	10.2923	7.836	13.6452	11.8626	15.9868	12.6172	15.6179	8.6881	8.1695	9.8909	9.419	19.0133	13.4946	9.7687	14.2484	5.4379	13.3175	7.2697	6.463	6.7544	5.6631	10.3957	18.4984	13.0778	6.5569	9.5999	10.97	7.1761	8.8489	14.9367	10.4852	6.4937	10.3315	10.7003	8.9896	9.9279	13.0813
CDH10	0.1754	0.4258	0.0734	0.065	0	0	0.0297	0.0056	0	0.1669	0.6027	0.0031	0	0.1284	0.4288	0	0.0849	0	0	0	0	0.0074	0.0135	0.327	0	0.0092	0.1198	0.1122	0.0038	0.0079	0	0	0	0	0	0.0032	0.0028	0	0.0195	0	0	0.0184	0	0.0271	0.0231	4.6715	0	0	0.0108
INPP4A	3.8123	2.3794	1.6413	2.3681	0.9156	3.1741	1.3219	0.9544	1.3255	1.113	5.1698	1.1241	2.7793	2.8481	1.338	4.2654	3.6685	2.1756	2.121	2.9997	2.0047	3.1254	1.4638	3.2463	1.823	3.3127	3.8763	3.6485	1.5003	4.6304	2.1253	2.9691	7.6946	2.9234	1.8687	3.1616	2.926	3.3863	2.2339	1.2924	1.4856	3.6728	2.6598	4.3467	1.0499	4.2478	2.4024	3.1458	2.4412
RAB27B	5.4846	16.8931	9.1199	10.1701	10.9121	19.7452	40.6362	11.1585	27.9294	9.2004	0.2882	2.2254	10.7153	15.501	14.4237	11.5918	24.1766	13.3308	2.6425	0.3601	5.4257	10.9101	4.9976	4.8764	5.4799	3.9944	5.693	6.046	1.7982	12.3125	11.3524	4.3106	1.9683	3.307	10.0891	5.3	17.9457	7.7177	4.3981	8.99	6.1976	1.0437	11.7365	9.1401	14.7777	14.1431	4.0862	12.3721	8.9515
PSMA4	5.3163	6.7406	6.1038	18.7488	7.2474	10.0966	7.891	6.1148	13.528	4.7248	6.3269	15.1479	22.2119	12.3607	23.881	18.2869	12.2699	14.1405	15.9812	18.595	11.2521	10.3513	19.2262	20.0561	19.6075	9.8724	16.6986	8.3608	18.864	12.0926	13.8442	15.1077	12.6089	21.0346	16.6182	22.7154	12.1185	15.5561	19.387	18.1225	15.8161	20.1924	11.3517	27.7085	17.913	20.1254	11.3548	17.5457	14.857
MYO16	0.1228	0.1125	0.1448	0.1098	0.0477	0.0089	0.165	0.0514	0.0996	0.1129	0.1637	0.7781	0.0145	0.0863	0.5777	0.0181	0.0481	0.0477	0.0455	0.082	0.0979	0.091	0.0252	0.2646	0.0303	0.2042	0.7482	0.4631	0.0611	0.1435	0.0165	0.0944	0.1944	0.0166	0.0297	0.6508	0.1301	0.0074	0.0142	0.044	0.1165	0.0554	0.0248	0.0296	0.0848	0.0092	0.0487	0.035	0.0672
LSG1	4.7836	5.6402	5.5863	8.9958	4.9978	9.4904	7.3983	3.9348	9.7518	3.7784	5.8848	8.7884	8.7796	9.7363	22.9421	14.3789	13.5479	8.7318	17.3304	11.4211	20.4872	14.6607	13.5227	13.5356	8.3269	13.4784	18.8647	11.1403	14.6038	8.7497	18.7773	25.7209	13.3389	9.4813	7.7372	14.7086	13.1263	14.3226	9.1326	12.9049	19.5495	30.1145	13.1193	11.2321	11.1822	30.6352	15.1288	14.5944	10.8299
PARP3	5.2938	5.6372	3.4241	21.1191	3.2743	8.6233	3.5592	3.2716	9.9579	2.835	6.4845	7.969	20.2348	4.684	3.4786	6.6272	1.0328	6.6348	2.2338	6.322	8.9129	12.6623	11.4444	11.014	5.4134	2.711	8.1006	8.2555	4.2945	11.8624	9.1131	8.8025	8.9326	5.0063	1.5693	3.4645	3.3739	7.0539	6.1998	5.8826	12.8571	1.3009	6.7358	6.5194	5.1781	3.2472	4.5868	3.5211	4.9002
TNC	21.0022	9.4034	4.2703	1.0836	7.2897	1.1409	11.136	3.0156	39.3255	2.0626	26.0207	199.9767	12.3996	100.6483	12.5605	12.4597	20.6353	25.648	129.9699	3.2797	1.9832	14.266	11.3744	36.1942	12.4585	416.9652	2.2028	23.6103	214.8488	8.8131	1.8602	237.8871	29.0347	7.8827	28.2885	220.7458	3.9068	1.2141	10.7009	1.4989	85.6006	87.9841	6.6533	10.7342	2.4726	108.6893	368.4977	9.0105	1.5759
THAP3	1.3875	1.5527	1.2125	1.5599	0.9125	1.8821	1.2636	1.1282	1.1468	1.2831	1.6125	1.441	1.7235	1.2427	0.8471	1.0884	1.8427	1.4062	1.8063	1.9409	0.7232	1.5486	1.0294	2.9935	2.005	1.3673	1.4921	0.9476	2.3415	2.3831	5.9864	1.3143	2.3635	1.8244	1.8826	1.9373	1.2118	1.7733	2.5317	2.7198	1.223	3.1002	1.4369	1.3603	0.7079	2.5633	1.4746	2.8063	1.1928
RIPOR3	0.9167	0.8057	1.8877	1.7905	0.2095	0.3813	0.31	0.2223	0.2021	0.3342	3.2293	2.0136	0.7043	0.4155	0.8259	0.8485	1.5297	0.2582	4.7393	0.5825	0.3393	1.4396	0.8147	2.1013	0.7245	1.4646	1.3298	1.7876	0.5391	8.9461	0.5765	0.1603	5.0906	1.7065	0.8101	0.9007	0.3506	0.47	1.3853	0.4411	0.3927	1.9841	0.856	0.7073	0.8371	0.4091	0.4406	0.7071	0.6731
TDP1	0.9845	1.5282	1.3898	1.7466	2.3236	2.4589	1.8979	1.0991	2.325	0.8541	1.1462	4.0718	4.3646	2.2905	4.0705	3.548	4.4188	1.4959	3.2488	2.3527	2.1376	4.4661	5.038	3.7872	4.9539	3.2643	2.822	3.2522	2.5314	2.4095	4.3717	5.393	2.9476	3.3931	3.4836	3.5297	2.0068	3.1084	3.8301	2.137	3.2035	4.0816	2.9501	2.0297	2.4615	2.9156	2.5222	1.9664	4.1924
AIFM2	1.3182	2.1245	1.0792	5.3514	3.9218	8.8169	5.6022	1.3761	4.3644	1.2157	2.7139	1.8566	8.7713	1.707	1.7471	3.486	2.628	4.7039	3.7856	6.0905	4.7732	5.2378	6.0767	2.1527	10.9927	1.7527	6.0838	2.2179	4.946	5.6357	4.7022	2.2165	4.0681	7.2674	2.3877	1.561	6.4121	3.2897	3.9701	4.4704	2.9882	2.8786	2.9297	6.9752	1.3694	4.9096	1.4121	4.1581	9.8153
SPATA7	0.8515	1.0927	0.9849	1.0998	0.2474	1.0331	0.9352	0.7674	0.3862	0.7702	1.0635	0.9076	0.7934	0.9255	0.9651	0.428	0.584	0.3975	1.0561	0.9618	0.5061	1.6909	0.854	1.213	0.9402	1.1616	1.6643	1.3313	0.5268	1.5962	0.5865	1.4545	1.5502	1.0442	0.2979	0.5891	0.9116	1.2205	1.2142	0.493	0.9262	1.2582	0.7661	0.403	0.4405	1.0182	1.063	0.7263	1.4117
MED17	0.2684	0.3924	0.2447	0.6104	0.1045	0.2892	0.3412	0.2046	0.1946	0.1825	0.2718	0.2429	0.3814	0.2048	0.5615	0.3269	0.4126	0.3207	0.5592	0.3046	0.2858	0.3919	0.1626	0.7449	0.1839	0.2908	0.3824	0.3147	0.2554	0.5167	0.3201	0.1144	0.3774	0.3238	0.1548	0.1539	0.3337	0.3369	0.2743	0.1932	0.178	0.2009	0.2463	0.2938	0.4568	0.2127	0.1872	0.5406	0.3321
RETSAT	12.5221	23.7635	8.7764	22.5747	24.3707	51.0534	24.183	16.8357	18.1627	12.7365	10.3101	10.2242	41.3172	15.3928	10.3584	29.9902	7.601	12.6344	8.3289	25.6711	19.5868	19.3538	15.2486	7.2533	18.259	8.9904	19.7524	16.517	7.8219	18.5766	44.5714	10.7419	13.3727	27.8506	21.0845	15.8463	34.0822	27.4889	23.9654	23.8759	11.1962	3.5799	32.3346	18.2596	9.8125	77.3779	16.3894	9.2998	13.589
CAPG	7.6211	17.5855	6.026	42.7008	58.0877	13.096	15.5451	11.1733	33.5362	5.8813	6.4215	57.398	48.4318	47.0947	43.6851	49.1917	55.9444	58.8007	6.9153	22.0026	21.2095	22.1641	45.6856	38.72	79.1236	37.4315	30.9198	58.3654	53.0902	38.4458	18.9247	92.4061	30.4929	39.831	62.9762	69.2389	27.6593	74.2538	27.3951	101.8819	52.8505	32.6504	24.5663	18.4418	71.9255	39.737	81.0692	45.7507	32.0509
AP2S1	11.5737	16.5619	14.5949	23.1642	52.5923	26.2715	20.9307	15.5365	42.1039	13.1675	16.1229	43.3825	32.701	57.9198	100.0298	40.2427	47.2534	36.2068	32.1563	21.6972	37.5173	33.4706	55.6844	67.4211	41.6065	34.2001	73.1993	27.043	70.1014	27.5807	46.3071	36.9429	23.8607	45.4528	76.141	73.4774	17.5558	55.5667	63.3489	62.4329	41.1036	47.005	34.9997	38.5178	77.8426	41.7181	37.5091	42.2889	26.5967
TG	0.1203	0.0239	0.0226	0.1617	0.0362	0.0307	0.0371	0.0241	0.0054	0.0325	0.0343	0.0549	0.0345	0.113	0.1596	0.0251	0.0876	0.0217	0.1431	0.2	0.0205	0.1538	0.0133	0.4191	0.0114	0.1496	0.1547	0.8397	0.1068	0.0659	0.0905	0.0766	0.1738	1.3933	0.0194	0.0197	0.3621	0.0071	0.1942	0.0054	0.0979	0.0151	0.0711	0.1629	0.1734	0.1577	0.0289	0.0156	0.0639
ADAM28	7.6363	20.7415	13.5965	8.5209	0.6264	4.9391	19.2203	13.1148	0.4669	12.7681	0.3717	1.7506	4.0576	0.8517	0.3718	6.4202	0.6824	3.9115	1.533	4.1107	2.5719	1.0574	0.9817	1.1014	0.148	0.8423	8.7592	4.2305	0.5294	6.4414	3.4825	0.2977	5.7899	0.6644	0.2209	0.0956	4.4445	4.5231	4.7151	2.8817	0.4543	0.9044	2.9055	7.5732	1.4808	0.1821	0.1755	2.6348	1.8506
BARX2	0.4938	1.18	0.922	2.7476	48.9887	1.1018	0.8217	1.2134	6.2125	0.5245	0.1731	7.242	6.4158	17.8751	1.0259	9.0559	19.3205	6.211	1.7886	3.0757	10.7107	13.587	4.2848	15.3199	6.1454	1.6359	0.827	1.944	5.9404	0.8736	9.5707	3.1568	4.6995	5.0494	6.8751	4.7199	6.2157	0.4925	2.0334	1.1934	2.891	0.5076	5.7727	6.4315	25.7465	12.7632	1.4147	0.9399	6.0132
DCUN1D1	3.966	3.7416	3.5763	5.2625	3.1649	6.2654	4.3046	2.5419	3.3778	2.2409	4.4422	4.7476	5.9172	4.8848	6.5316	6.2291	5.8771	5.7308	9.4277	5.7252	6.1884	6.7192	5.3028	8.9436	4.3635	5.1533	5.9413	4.9206	5.0285	5.14	6.68	15.1238	6.2145	4.3209	4.087	9.0619	7.2416	6.4067	3.8306	4.3607	9.6687	10.5892	4.7434	7.2301	6.5484	21.9507	7.8481	6.0848	3.3276
JADE2	4.1861	6.03	4.8135	9.9627	2.9581	3.0107	4.8711	3.2934	4.2249	3.964	13.1399	10.2303	3.3437	5.1595	4.6136	5.8318	7.9373	3.7104	3.4033	5.3663	8.325	10.8786	7.2871	16.3232	9.1312	4.3862	10.7964	6.8126	7.903	11.1072	6.0779	9.5695	9.2731	10.0948	3.1564	24.8834	4.7727	9.4829	6.0292	4.4972	41.6012	2.5819	10.8097	2.2269	0.5398	16.1515	22.4604	2.1345	5.1989
ZIC2	0.0781	0.0269	0.1123	0.6969	0.1545	2.5488	0.0792	0.0125	6.9758	0.0069	0	0.014	4.1581	2.1011	4.2298	1.7435	0.2835	1.0571	11.1483	0.0531	0.4745	13.1528	0.0262	0.3082	7.7443	1.1316	0.0296	0.227	5.8422	0.4719	1.6568	3.1692	0.5434	0.9793	2.9834	2.4857	2.8268	1.0237	0.7331	1.42	2.332	11.7266	0.0373	1.8535	3.2995	4.9496	2.037	2.8349	0.7002
LCP2	1.0109	2.4918	0.8516	3.898	1.0943	0.5039	0.6873	1.0779	0.3188	1.1934	2.0062	1.7166	6.6159	1.6069	1.8313	2.091	1.75	3.129	0.8998	2.7232	0.7534	2.5237	1.5341	3.8466	3.2824	3.1952	3.9787	4.7668	1.0936	6.3991	1.7579	2.0476	6.0048	3.8187	1.3936	1.0019	2.2499	0.8048	2.8831	0.7219	1.2796	1.2895	2.5587	2.4246	0.9723	0.678	2.102	4.8551	3.3279
TRIT1	1.1989	1.5154	1.7326	2.0485	1.8512	1.7697	1.2329	1.1447	1.9642	1.1633	1.4452	2.6152	2.6453	2.33	2.0304	1.6807	4.4579	1.1065	2.5178	2.1322	1.8458	2.486	1.7965	4.8711	4.0444	2.3753	2.5215	2.3187	2.0876	1.7539	2.1425	2.5017	3.4075	3.1771	2.1048	2.5407	1.551	2.0983	1.9226	2.6685	2.9681	3.2636	1.9312	1.7337	1.0745	3.3768	3.2375	2.7285	2.1076
ADRB1	0.6157	1.1597	0.945	0.883	0.4326	0.3757	0.3072	0.6169	1.1492	0.7815	3.5105	0.3224	0.1967	0.3276	0.643	0.5912	2.5992	0.2973	0.3	3.1529	0.5639	1.9096	2.8114	0.8876	6.6284	0.2097	0.2085	0.6553	0.0955	1.1779	0.2636	0.1487	0.6447	3.7764	0.015	0.0038	1.1994	1.104	1.0759	1.0707	0.4865	1.2202	4.4207	0.1349	0.0278	1.0021	0.2249	7.2605	0.3552
GUCA2B	0.577	6.3627	32.392	0.8154	0	0.0652	74.1556	41.7813	1.0243	1.8724	0	0.0382	0.0943	0	0.1961	0	0	0.4697	0	0.3281	1.0297	0.7875	0	0.2351	0	0	0.2959	0	0.0229	0.1428	0	0.034	0.446	0.022	0	0	0.8573	1.0198	1.9524	0	0	0	0.0903	0.1851	0.0599	0	0.0222	10.3691	0.0654
CUL7	5.0121	6.6445	6.1384	5.4338	3.8869	12.0455	4.5799	3.9709	4.308	4.6527	5.6412	8.6636	4.2489	4.6228	8.0635	43.8837	6.3786	2.8949	6.2968	14.5761	11.5593	5.471	3.8758	5.1795	5.5813	8.0648	11.8441	7.5159	3.3837	7.3637	8.5422	4.6253	5.4912	8.3601	4.834	4.2734	17.2106	4.3605	7.3682	8.2665	6.0454	12.65	20.565	7.137	4.3375	5.3534	6.3733	4.9274	10.6561
CTNNA1	31.5913	36.5492	23.2583	69.3685	66.033	48.3846	53.7491	28.8013	78.1839	20.5026	44.2221	54.4398	59.5191	57.2764	31.8204	49.582	54.039	68.6513	35.0216	31.6525	59.2495	57.8779	50.0292	42.4505	59.5874	38.4045	52.9189	42.4902	24.6394	42.3181	41.8347	87.6295	38.953	47.8328	58.9719	68.9666	71.6523	70.9759	51.3025	52.0825	87.5197	25.032	64.0579	62.0523	72.1343	61.3739	68.6629	35.9594	41.2158
PHKA2	2.672	3.4852	3.5643	3.8648	2.0978	4.9271	3.3378	2.1042	2.0431	2.4267	2.5145	1.6482	2.7531	2.208	0.6565	1.8826	3.9927	1.4973	6.3495	3.3891	3.1276	3.961	3.1546	3.2297	1.983	1.8274	7.2266	3.6655	1.7784	5.4986	1.909	1.9843	3.8738	4.7806	1.2682	1.827	2.453	2.9915	3.8882	1.4372	2.2014	3.735	4.8113	3.3595	1.002	1.8794	1.4286	2.7372	3.4159
CNTLN	1.4557	0.5394	0.4493	0.3346	0.1869	0.6535	0.7633	0.3054	0.5538	0.3721	1.5484	1.2545	0.1595	0.7997	0.3104	0.1359	2.9298	0.1282	3.0832	0.1096	0.0677	0.2334	0.0925	1.417	0.1336	1.1237	0.4493	1.287	1.8397	0.5185	0.2359	1.1949	0.622	0.1191	0.736	0.1558	0.1514	0.0865	0.3214	1.3113	0.5851	1.9088	0.1368	0.1044	0.3227	0.0494	0.5912	0.2839	0.226
EPHA3	1.3443	1.9441	0.7558	0.1937	0.1253	0.0738	0.822	0.2976	0.2154	0.5743	8.2122	0.2436	0.2121	0.4141	0.3917	0.4553	1.2526	0.4217	0.3789	0.4555	0.1467	0.4009	0.3712	0.7956	0.1734	0.9672	0.9362	3.221	0.1555	3.3137	0.2104	0.2686	3.0123	0.2652	4.6674	0.5083	0.1436	0.0578	0.9508	0.2224	0.0686	0.2127	0.3214	0.2984	0.0825	0.1979	0.4545	0.3662	0.3222
HSPA5	60.8086	115.7451	100.1374	133.6887	73.5008	174.4428	181.1695	80.9528	156.1726	123.7927	76.9531	321.8287	216.6047	141.3895	257.5884	194.2668	118.8331	293.2238	243.5859	305.6591	267.4139	121.3868	288.714	289.689	196.6278	181.1495	272.7083	173.7018	187.1624	178.0776	220.0944	246.2343	162.3263	134.8652	198.2291	199.204	271.0141	175.7587	351.3851	171.8333	184.9116	173.5335	279.3513	247.4579	114.011	168.1968	183.8577	111.328	186.9297
DSG2	13.9667	40.1166	35.7339	76.8797	7.5422	160.8774	72.0704	36.0751	17.4358	22.2599	2.7011	41.6242	193.218	34.2167	146.7073	103.9921	98.9217	42.0213	90.0623	60.5449	37.6183	74.3917	33.9952	42.6779	89.2481	168.2832	62.8741	38.6542	59.9407	31.6298	40.9416	135.5191	109.0623	39.2508	35.109	20.9412	193.3466	195.048	42.3959	83.4342	25.2144	43.2918	112.6765	61.925	33.9659	43.5716	69.3391	47.6641	115.7754
GEMIN8	3.2313	4.3544	4.3439	5.4369	2.7115	5.6845	4.2186	3.051	3.0215	2.3048	4.2183	3.1959	5.3852	4.5172	1.9788	3.2943	1.9179	2.8	6.9613	10.9642	2.8172	3.5715	6.4644	3.7988	5.1161	1.7988	5.0198	4.0412	4.3438	5.4386	5.9296	2.9623	5.2131	4.0315	4.4716	3.4596	3.4346	4.0927	6.8033	2.4322	2.9212	6.5083	6.7239	4.0681	2.2342	4.0039	2.914	6.7972	4.1814
OFD1	4.3272	7.3495	7.1997	8.7969	2.8546	5.408	6.208	4.5611	3.1616	5.2963	3.0887	3.2585	4.6699	6.683	3.4008	3.6821	6.1945	7.1837	7.8965	9.8122	5.6845	5.8842	3.63	7.9154	5.2461	2.2615	10.0311	8.0655	2.8805	9.6462	4.1889	3.0345	11.0477	6.9604	2.8478	6.3064	4.6979	5.0157	6.2756	3.394	3.5208	4.2397	8.2768	7.8221	6.9745	2.7329	3.4234	10.0485	6.7138
GPM6B	5.4487	2.5212	1.5463	0.7568	1.6168	0.405	1.5285	1.0895	0.7752	1.2982	14.7259	2.5667	0.5208	2.1504	1.548	0.3992	4.8932	0.4828	2.0406	0.6387	0.2289	0.9969	0.3549	1.2872	0.6737	3.5651	1.9832	1.7547	1.1837	1.2938	0.301	1.0563	1.8132	0.7757	3.3488	3.4959	0.6127	0.2931	1.072	0.4089	0.7151	6.4034	1.1967	0.6633	1.2423	0.9191	1.9221	0.421	0.2579
MAGEC2	0	0	0	0.0085	0	0	0	0	0	0	0	0.0925	0	29.1625	33.7592	0	0.0213	0	0	0	42.0516	0.0068	0	0.0407	0	0	36.345	0	0	0	0.1157	0	0	0	0	1.8853	0.0051	0	0	0	0	0	0	0	0	0	0	0	0
PREX2	4.0174	2.3415	1.2223	0.336	0.1849	0.3613	1.4836	0.686	0.255	0.5798	6.1155	0.3003	0.3919	0.8	0.3527	0.7833	0.3133	0.4884	0.2605	1.3384	0.6696	1.6064	0.1941	0.8643	0.4583	0.3308	1.939	2.529	0.0923	2.0678	0.2702	0.2117	2.2709	0.5597	0.165	0.4319	1.4754	0.188	1.4035	0.4134	0.186	1.6616	0.5363	0.8179	0.1312	0.2865	0.1922	0.4368	0.8647
WDR37	5.2577	6.1329	6.258	6.0619	3.2879	6.6563	5.8921	4.4301	4.7572	4.2143	5.1595	2.1113	3.9762	4.4191	4.7884	2.4058	4.7655	2.9664	3.0948	5.7164	6.3859	3.0995	2.3205	2.5848	6.3916	1.5862	5.4247	3.4056	2.3136	4.189	5.8473	3.0242	4.3452	4.0231	2.852	3.051	3.7463	2.7808	3.4878	3.9251	3.4306	3.2821	7.9051	3.2384	3.2886	4.8644	1.9464	2.9054	3.3738
YTHDC2	4.852	4.0665	3.2904	4.3995	3.2945	2.236	5.5036	2.5072	5.166	2.2168	4.6124	3.9509	6.3173	4.861	2.5978	3.875	2.4848	4.296	4.325	3.1038	4.9328	5.5306	1.9671	5.4399	3.9253	2.9727	6.6892	3.1068	1.5947	4.1512	3.7548	2.2228	4.0208	4.925	4.7537	3.2608	4.655	3.5804	4.0298	4.1607	4.9359	2.1761	4.1782	4.2609	6.2021	4.9838	4.2015	2.9428	3.9435
CTPS2	3.28	4.2746	3.9472	7.0102	1.7112	6.8783	4.6751	3.1622	2.0458	3.2838	3.2762	1.7362	6.2259	2.2122	2.9041	3.3158	3.007	2.3308	6.794	8.2362	2.5795	3.9389	7.5585	4.3894	5.7671	1.5301	7.9363	9.1749	1.9737	6.3629	5.4257	2.6113	4.4675	8.4465	1.9206	1.7107	2.3294	7.0229	8.1049	4.3204	2.507	8.4289	7.2154	7.1584	1.4087	2.6079	1.2916	5.7941	6.2781
ATP6V1H	9.4198	11.1902	11.7366	6.0527	10.2298	5.6102	9.9325	12.2135	8.6372	7.9678	9.629	9.8229	14.5812	10.3854	12.1649	5.0325	6.7912	8.4687	9.5228	10.4919	5.0211	10.88	12.2779	15.0488	9.4295	7.6972	8.2342	8.0232	9.2725	6.7713	6.8762	6.5109	7.7969	9.5079	9.3882	11.5578	7.933	6.8042	10.2812	4.8105	8.6959	10.0455	7.5064	10.8549	13.9308	11.0971	8.1802	8.7782	15.6313
POLR2B	11.7298	12.8909	12.4977	14.014	8.4496	23.3748	14.9077	8.148	16.9078	8.8807	15.2225	12.9568	21.8423	13.8654	15.1714	22.5761	27.7048	15.4291	20.8824	26.0538	12.997	17.0304	18.8853	13.8371	12.6907	13.3606	16.4415	15.1176	10.9423	11.277	24.9657	14.2204	19.609	19.8767	14.8374	10.3613	20.5196	14.5245	17.2089	13.9933	22.0215	38.5332	16.7903	31.8361	10.4502	64.0449	11.1601	8.4495	19.1001
FAM214A	5.5038	5.5731	5.6264	3.7639	6.1056	4.0055	4.6748	4.3414	4.5081	3.9752	4.4115	2.2876	2.693	9.8713	2.1487	2.2375	6.6184	2.57	4.2263	2.3226	3.4496	3.9312	3.18	3.9566	1.9672	1.8341	3.1774	5.6475	1.8088	4.4977	3.4313	1.5254	5.9854	4.0353	2.0036	3.527	2.3503	0.9157	2.128	1.8278	2.2144	1.6337	4.7388	5.1424	6.6662	3.3574	1.5759	2.9949	2.7031
ARAP2	1.3595	2.0807	1.3419	4.4498	5.0168	4.0984	3.6986	1.2665	5.8584	1.1612	0.71	2.9658	4.5603	6.3014	2.2969	1.9866	2.1673	5.5463	2.1239	6.0821	1.2635	2.9638	0.4316	2.6587	4.5219	3.0957	1.5622	3.4585	2.086	3.5111	2.9092	2.6733	5.8943	3.4155	4.4371	3.5984	5.4527	1.8044	2.2415	2.9546	3.7231	1.7252	2.7384	4.5492	11.8732	1.8538	5.3228	2.6967	2.4691
TPR	10.6452	9.2479	9.1665	12.2047	6.348	14.5343	10.6991	5.2461	9.109	5.031	14.8788	13.4819	10.1849	14.655	22.4572	18.0861	17.609	13.052	14.3621	8.2389	23.7788	19.1798	12.7848	18.9931	11.0938	17.859	16.5798	17.4368	6.5443	18.2014	12.3403	13.6446	20.9876	13.3202	11.4603	13.9103	17.5798	15.6976	15.9096	15.9469	16.883	20.4481	18.8906	16.6903	15.345	6.7226	12.2867	7.6115	24.2842
CP	0.9934	1.3448	0.4512	0.8693	0.4932	4.4424	0.5373	0.2534	0.2596	0.3198	18.3079	0.6309	3.9131	1.4349	0.425	0.1957	0.5355	0.208	1.1432	0.4368	0.5474	1.1454	15.8727	2.346	0.0796	0.1739	6.6733	7.9606	2.1376	2.041	0.1133	5.1682	54.8001	0.0772	0.0193	0.0311	0.3675	4.6013	6.4197	0.0274	1.3512	0.1549	0.2237	0.5883	0.5151	3.5961	0.2009	0.1771	0.2699
KATNIP	2.6248	4.7533	3.6269	4.2736	4.2205	4.5081	5.1282	2.7267	4.2692	2.0136	2.9656	3.7292	3.5079	3.5468	2.9385	4.7201	4.301	3.1904	4.3204	4.4951	6.2233	3.3546	4.0763	3.9657	2.5293	3.5766	5.6222	6.371	2.1905	3.6587	7.0389	2.081	5.5317	2.7542	2.919	2.3964	3.7658	2.407	3.3382	6.8938	7.032	3.7141	8.7308	4.9594	2.8638	4.5428	4.0509	3.0962	4.0913
DTNBP1	4.5829	3.099	3.0544	4.4382	1.5766	3.2657	3.4997	2.7323	2.2931	3.698	4.8831	3.3987	2.6732	2.5599	2.4933	2.7876	2.9365	2.4111	2.0155	2.1737	1.4877	3.9219	4.8691	3.4226	4.8755	2.9547	5.3814	2.9258	1.7874	5.5032	4.4239	2.4653	4.43	3.3787	2.05	2.1835	4.3765	4.0873	4.8803	4.0769	2.8713	5.0188	3.327	2.2017	1.279	3.8235	2.5082	4.4855	4.7017
XK	6.0165	11.2236	5.7645	6.5748	1.9072	8.7378	10.9101	8.1662	0.9913	8.4021	3.6397	0.7798	13.4897	2.143	1.8999	6.7548	0.1666	3.9598	0.2397	2.6765	9.2807	7.9616	5.3208	0.1999	3.2457	0.1188	5.702	4.5684	0.2377	6.3907	1.3444	0.4507	5.2302	19.1806	0.1825	1.1424	5.1314	17.938	9.6311	4.8694	0.3429	0.0456	10.2465	5.9289	0.7133	1.5523	0.1347	0.3203	5.6988
ANO2	0.39	0.3058	0.1772	0.3394	0.1121	0.663	0.2812	0.1647	0.0383	0.1519	0.4383	0.0829	0.2025	0.1547	0.1633	0.1766	0.1288	0.0487	0.0525	0.2385	0.1035	0.2151	0.1163	0.5934	0.0788	0.1162	0.2	0.1453	0.0862	0.1793	0.0679	0.0345	0.0979	0.1384	0.0527	0.0684	0.3896	0.0524	0.2428	0.1909	0.2115	0.2856	0.3707	0.1211	0.0945	0.2936	0.0236	0.0801	0.2168
C12orf4	2.1795	2.054	2.4414	3.3299	1.8622	2.6475	3.3412	1.4243	2.881	1.3942	3.8935	4.6982	3.2789	3.961	5.7483	2.5986	2.4411	2.9441	2.2875	1.9948	3.7781	3.8	3.0546	3.7711	5.0204	3.9397	4.0351	4.8506	2.2386	3.871	2.1193	4.3031	3.2474	3.5147	4.1625	2.3336	3.479	3.4331	3.3727	2.6147	4.0421	3.0347	4.8395	2.6994	9.4766	4.0747	5.313	2.8093	3.7792
SCML1	4.178	3.3023	2.383	6.4758	0.9725	5.6508	3.1518	1.5328	1.4667	1.7035	4.1309	1.8287	5.5289	2.2133	0.8241	5.0626	1.5012	5.6461	5.6595	5.7912	1.6233	3.444	4.6246	6.7706	1.4827	1.1735	11.4136	3.1791	1.3423	5.7249	5.0153	1.7062	12.0509	5.665	1.0387	3.2342	4.5141	11.4626	28.6776	4.6919	2.7886	1.7845	8.0341	7.8647	1.5425	2.9835	2.0701	9.9245	5.3232
WWC3	16.0859	6.988	5.7074	3.812	7.92	0.9535	6.9278	3.9657	7.1697	3.9913	21.289	5.2248	5.1929	6.9127	7.995	1.9269	7.8692	4.8412	11.9867	10.0648	1.7881	2.8526	5.3134	6.7425	5.1236	9.8221	4.8246	7.341	6.1881	7.913	5.8784	10.6617	7.6261	1.8414	5.923	3.8437	2.0708	9.2892	3.5599	1.8873	7.2735	11.4743	3.2894	6.0758	4.9219	6.0545	6.9384	2.5147	2.0442
ARHGAP6	2.894	1.3761	0.6062	1.6023	0.2937	0.149	1.8188	0.5073	0.3972	0.6816	5.4198	0.2489	0.2177	0.171	0.1498	0.6899	0.2844	0.2895	0.2051	0.3408	0.2598	0.949	0.4006	0.3239	0.5683	0.1647	2.3949	1.9175	0.0575	2.0369	1.5671	0.1178	0.8592	0.2306	0.0882	0.2263	0.6896	4.5654	0.882	0.3155	0.0875	0.1384	0.3972	1.8351	0.0841	0.1804	0.1673	1.0856	0.8304
FAM184B	0.079	0.0868	0.0998	0.2347	0.0234	0.0351	0.0645	0.052	1.3194	0.0571	0.0873	0.0856	0.0508	0.0904	0.154	0.0316	0.1554	0.0078	0.0686	0.0745	0.0283	0.0888	0.0275	0.229	0.0293	0.4734	0.1279	0.0721	0.0677	0.0491	0.0866	0.0305	0.0509	0.3936	0.0152	0.0412	0.0935	0.035	0.0478	0.0399	0.178	0.0952	0.0405	0.0443	0.043	0.0812	0.0339	0.1088	0.0665
MAP4	31.3534	13.9981	8.9976	16.0401	13.6048	23.4966	14.2532	8.5254	23.2889	7.6152	40.0748	25.8014	19.2367	16.4494	24.6028	19.7464	12.4304	19.9206	12.2181	11.5818	23.1956	23.0831	18.452	18.1812	23.7399	29.0172	18.1841	26.3699	10.3587	26.3378	14.0026	30.5859	20.3038	16.1372	32.7663	26.0606	14.7018	16.9386	12.2629	8.2394	13.2004	9.7284	16.9981	17.8982	37.5794	17.2819	42.1901	7.1921	15.1425
GOPC	6.536	7.3741	7.2139	10.5174	4.3477	10.8943	7.37	5.119	6.8348	4.9704	8.8064	10.888	9.8245	10.8561	18.7903	11.9141	8.5218	5.889	13.7963	13.5759	9.4321	8.9449	8.045	22.6445	20.6131	16.0453	13.5884	15.4377	8.6766	8.3841	10.6734	15.1313	8.6306	8.1556	5.1658	12.3417	9.6791	8.7897	8.3158	8.4561	6.7825	11.2389	7.7597	10.7127	18.6631	4.252	11.4573	16.2268	11.4595
ROS1	0.0144	0.0578	0.0623	0.17	0.0039	0.0118	0.0366	0.0162	0.0224	0.0509	0.0012	0.1802	0.0016	5.115	0.3281	0.2231	0.1113	0.0059	0.0656	0.3055	2.5543	0.3623	0.1955	8.081	0.1267	0.1207	0.6158	0.077	0.4119	0.0517	0.0205	1.2861	1.4214	0.0554	0.7983	0.3253	0.0297	0.0221	0.1708	0.0319	0.2661	0.0777	0.0292	0.0056	10.2638	0.1242	0.1297	0.1539	0.037
USP28	4.5707	4.4345	5.8818	7.3677	3.4692	5.9317	5.8084	3.5913	5.0284	2.982	4.9871	7.3112	7.8009	5.9446	8.8868	6.495	9.8215	3.5273	13.3433	3.5058	5.6108	7.2195	7.5256	13.7391	2.4318	5.6887	6.9823	4.5357	4.4941	11.5986	3.7211	3.3571	9.3779	10.3036	7.8178	3.1451	4.3246	8.5382	7.2449	5.2092	6.8302	7.3973	6.3772	5.581	3.8068	14.814	3.7991	3.8245	5.9452
HDAC9	1.3533	0.7034	0.1781	0.8747	0.1973	0.232	0.2188	0.2391	0.1258	0.1826	2.7509	0.5863	0.2542	0.7495	0.3568	1.5105	1.6804	7.9645	1.7387	0.9692	2.0906	3.121	0.1758	0.6334	1.3181	1.9916	0.6519	1.7845	0.3224	3.8537	0.1395	0.4625	2.9497	1.1086	0.055	0.5473	2.6636	0.244	1.0792	0.2489	0.7841	0.4479	0.6076	0.876	1.1493	0.1295	0.7101	0.4894	0.9223
TSPAN17	2.8984	5.1008	3.8482	6.9529	5.7202	4.756	8.1016	3.4446	9.2341	3.9512	2.9015	7.0186	6.9634	4.0933	3.4265	9.3736	5.0128	4.2752	3.9537	9.8506	5.8367	16.3114	7.5532	5.7094	6.13	9.3299	8.6633	4.5993	4.3269	5.7588	6.0664	17.4899	10.8195	16.0964	7.7947	5.3631	5.4512	9.107	7.301	13.5461	9.9343	5.5331	12.2452	4.5629	6.2146	9.1113	8.7258	2.0952	4.6721
NOP16	3.1811	2.0265	2.226	5.3654	4.6402	2.3271	4.2975	2.2987	12.2052	1.6799	3.7142	6.7924	8.5695	4.9819	4.1351	5.997	6.6385	6.2278	4.2425	14.8131	7.5464	5.1726	5.2662	11.453	8.8692	3.9253	15.3508	2.508	7.2184	2.7843	5.5867	7.7829	4.9954	9.3773	11.5596	4.3325	4.7626	8.8113	3.0223	18.6279	7.4383	4.7138	5.9278	4.1089	8.0582	10.4997	6.6446	10.0325	6.5254
CC2D2A	2.9882	1.0766	0.6789	0.8259	0.3464	1.4193	0.6915	0.3703	1.0003	0.4876	3.5366	0.7145	0.2909	0.8198	0.9154	0.7713	0.5512	0.1638	1.2033	0.413	1.0566	0.7735	0.4552	1.2723	0.7549	0.7797	1.6237	1.1326	0.5617	1.1399	0.4699	0.4513	1.3298	0.6028	0.2825	0.4909	0.7656	0.4174	0.6903	0.2906	0.7731	3.1618	0.3968	0.5345	0.4786	0.6233	0.5419	0.2717	0.4075
RRM2B	6.972	6.8133	6.3051	4.2561	3.7161	2.853	8.0143	5.1091	2.7061	4.1368	8.8181	8.3463	11.9301	8.3091	7.5299	4.3894	8.0443	18.7447	12.4277	7.1246	4.6125	14.6242	5.1912	8.3936	4.6191	6.8934	6.2831	11.2787	4.9674	6.6695	9.996	10.3545	11.3521	9.9254	4.6394	8.6982	10.3563	4.733	6.5092	3.0593	3.236	4.6772	7.7317	7.759	8.8778	10.2908	16.392	6.638	3.6699
ZNF800	5.991	5.5976	4.6384	4.8872	6.9678	4.7074	6.48	3.7873	5.884	3.9474	6.0764	3.582	7.8266	6.5058	6.6701	7.9329	5.3347	13.3396	7.6263	13.4897	10.215	7.1085	5.4098	8.2873	9.2678	3.8907	6.537	7.4987	5.739	5.951	3.9104	7.4779	5.1236	1.7122	5.6584	6.8407	8.9173	5.305	4.9687	7.7011	5.4373	1.5188	4.7818	5.6212	6.0797	8.9807	3.5308	5.6484	9.7002
TNFRSF17	1.3193	7.1363	0.8438	1.0541	0.4144	1.0861	0.2781	3.4098	0.0983	5.571	0.0305	0.92	1.3604	0.6811	0.3646	0.0918	1.0859	0.3934	0.6707	2.1246	0.4877	2.1825	0.0121	1.159	0.1664	0.0551	1.2965	0.6377	0.1634	2.2237	2.5117	0.0911	0.5549	0.446	0.0784	0.0684	0.03	0.0904	1.5139	0.4117	0.1073	0.0664	1.7066	2.3004	0.404	0.3092	0.1717	0.1899	2.3344
SNX29	4.2697	4.1019	2.7036	2.0818	3.2885	3.6829	2.8534	1.9654	4.7106	2.22	5.1807	5.6963	1.6202	3.5778	1.1085	2.0236	7.6975	2.0922	2.0335	1.8477	1.7222	2.0352	2.1942	5.7011	2.3758	4.4259	3.455	7.1185	2.6868	3.1224	3.104	3.5212	5.2733	1.262	4.0446	4.8698	2.1242	1.4997	2.3213	2.5006	3.3318	2.8387	2.7027	2.7985	2.3634	2.7219	4.6454	1.4889	1.7813
LMO3	0.8326	0.5241	1.0813	0.3787	0.0613	0.0866	0.102	0.2987	0.2095	0.3867	3.3266	0.0277	0.0754	0.1507	0.1332	0.3114	0.1822	0.2626	0.2431	0.1026	0.0355	0.1794	0.0284	0.4623	0.1633	0.0972	0.713	0.5252	0.1948	0.825	0.0049	0.1715	0.737	0.1744	0.0307	0.081	0.0731	0.2607	0.393	0.1865	0.0902	0.1129	0.1255	0.0695	0.1037	0.0232	0.0898	0.0848	0.1685
MRPS10	12.596	13.915	13.1231	19.0619	23.3193	23.2529	13.9985	11.35	30.0111	10.8999	13.3557	22.5569	29.1824	34.1226	46.6693	141.1881	28.1066	29.7838	17.8073	32.9772	23.3373	19.3893	37.8194	23.9235	29.5341	32.9916	29.4433	28.9006	12.6534	20.3733	39.7259	14.2299	18.7753	20.5601	34.1103	35.1744	111.6484	23.5644	20.8194	34.1868	28.3681	28.8537	85.2125	23.1061	26.2999	51.8505	28.3324	41.7529	59.767
RSF1	6.3305	5.43	4.8653	6.0802	1.8195	6.7266	5.305	3.9696	2.7551	3.923	7.0719	4.1587	5.5024	4.1108	5.2615	4.9828	9.0503	5.5464	10.8209	4.5071	3.4676	5.4319	2.255	4.4959	9.8715	6.9708	5.654	4.8277	3.1262	9.3784	3.9327	2.3136	13.0522	4.9406	2.7394	2.4354	5.0126	4.4203	4.4486	5.0173	3.3191	4.5649	4.1221	7.6481	4.5028	4.5237	3.5833	6.4582	6.2588
VPS13D	8.1569	7.3388	6.8799	6.4841	11.1443	10.2948	8.3162	4.3963	9.2144	4.4021	9.3651	4.6323	5.1916	9.4478	2.4957	3.5041	6.2863	4.0331	4.563	7.3079	5.4231	5.0422	3.8806	6.4691	3.9408	5.7569	3.1485	7.6307	2.9934	6.3637	10.5919	5.6937	12.365	6.737	5.6042	6.9046	7.4695	3.3362	3.9936	3.5834	5.5894	3.5774	5.954	7.1145	4.5875	9.2939	4.2292	14.7044	4.3676
CELF2	16.0344	4.6429	3.0611	2.0405	1.9542	0.318	2.3317	1.5162	2.0124	1.7183	21.2893	1.948	2.6129	1.9306	0.8172	0.5395	4.0533	1.8471	0.722	2.3456	0.2336	1.3445	0.3043	2.0748	0.9027	1.772	1.3718	4.906	0.5211	7.5024	0.4744	0.9629	4.9791	0.7337	0.4382	0.5985	0.6557	0.2877	2.5438	0.0476	0.4522	7.2406	1.1666	2.3056	0.6263	0.3473	1.0671	1.2305	1.5767
FAM120A	27.5762	36.8474	26.0853	57.9466	24.4715	86.2891	56.6119	25.3628	30.8357	22.8806	34.1319	36.812	78.306	40.4194	60.3354	108.7228	32.1226	66.108	52.7676	68.3665	74.8749	88.6467	90.5571	37.9951	62.6883	77.1197	40.2756	48.113	45.4513	53.559	61.5029	61.0299	45.3289	42.8092	42.7903	50.9481	74.4726	54.4917	63.2916	63.4886	72.5824	27.0173	100.4964	86.9088	24.3811	42.7729	36.7199	32.8711	63.7976
R3HDM1	3.4606	3.1527	3.2278	7.2424	2.6985	9.0556	3.6973	2.5249	3.9317	2.2911	3.8513	6.9537	7.7936	5.0082	7.5897	9.049	6.3676	2.9865	8.8539	7.5418	5.7776	7.1068	7.9563	12.5217	8.5764	7.8195	7.9398	5.1282	3.5166	8.0619	4.9709	5.04	8.9425	6.1865	6.1333	8.5148	7.1603	11.4924	6.1103	5.6996	8.0551	12.0232	7.3359	9.0245	4.8579	5.8087	7.8031	4.8091	7.2316
COL9A2	0.8747	6.4075	5.2632	8.4534	0.3077	0.6725	0.7778	1.5347	0.1941	3.3109	1.4502	2.4971	21.1689	0.5871	0.5444	0.7767	3.5302	0.4437	3.6918	13.0449	3.9359	2.0217	2.0007	2.098	0.4041	3.4986	6.7141	1.0158	2.203	7.3809	0.9389	1.3867	5.1942	3.8378	0.0783	0.5379	2.8472	1.3649	2.1703	0.8569	0.7274	23.5726	4.0125	1.7355	0.435	0.1075	0.8141	0.448	1.7957
KITLG	9.7705	13.0149	8.9504	9.2266	3.3303	7.233	13.9469	8.1506	4.2776	8.2381	15.8708	4.9643	29.7531	9.9285	1.224	16.2302	7.4286	11.6191	13.3503	1.8542	7.4706	7.7623	3.0757	4.7527	1.8897	19.9294	26.7209	11.2594	7.9412	31.9128	10.107	6.988	17.6972	3.7763	2.9548	19.8157	8.9912	25.0509	12.5717	15.7916	7.4238	2.9336	5.5282	20.4015	1.2343	2.8997	9.3403	2.6678	9.245
ERCC8	0.7628	0.9212	0.8574	0.8306	0.3644	1.0555	0.8129	0.5289	0.6571	0.7263	0.9633	0.5144	0.8574	0.7703	0.6321	0.7711	0.9044	0.4563	0.7727	0.652	0.4959	1.2821	0.4972	1.5503	1.0988	0.6519	1.16	0.9329	0.2035	0.8691	0.4321	1.0854	0.7157	0.5024	0.5218	0.6556	1.196	1.1064	0.8501	1.1265	1.0594	0.7782	0.9507	0.6111	0.689	0.6639	1.1792	0.6046	0.935
ADAMTS6	1.3022	0.3722	0.1314	0.577	0.0348	0.0644	0.071	0.0192	0.0303	0.0845	1.7366	0.6851	0.1878	0.1969	0.5306	0.2673	0.5807	0.1006	0.1874	0.4287	0.1941	0.4491	0.2346	0.8738	0.24	0.9568	1.3524	1.3079	0.1565	0.4179	0.2282	0.2375	0.9092	0.2534	0.0398	0.4011	0.3177	1.8392	0.6175	0.2788	0.2816	0.1653	0.121	0.3886	0.2521	0.3745	0.3928	0.297	0.3181
H6PD	24.5165	16.8551	13.5799	24.3911	8.4307	59.1427	15.0105	8.2032	14.1637	14.5654	40.9804	13.6392	21.9882	17.7275	15.0157	15.102	9.6438	5.4776	26.9382	34.8436	19.086	14.2102	10.6794	10.213	25.0079	26.1666	20.0866	15.7022	9.6646	22.6779	11.512	19.7792	51.6586	23.5168	9.0226	12.5298	18.6928	11.764	20.4756	16.2866	18.1584	38.6219	14.4776	12.0997	2.5528	7.8938	10.7104	6.9872	15.4535
VAMP3	26.5523	22.6673	20.5421	49.4092	39.6009	32.7958	24.3326	18.7917	43.1629	15.981	42.2486	52.8704	46.9875	62.5056	27.6426	42.2787	36.5753	50.1843	30.6931	54.628	42.7471	28.1559	33.1469	53.1956	38.7687	45.0145	25.269	40.3467	39.0071	40.8039	61.2584	38.0418	65.3232	45.1876	49.6398	76.8546	38.8583	32.19	49.8747	39.4904	40.5033	31.5078	36.1267	43.1659	29.5161	51.4729	49.4011	39.7539	37.9001
PER3	14.8556	3.0854	11.1039	6.8928	2.3199	1.8423	5.4097	6.855	1.1212	3.1167	3.7786	1.7067	0.7101	11.1317	0.2376	0.9432	3.3115	0.9068	3.0397	8.6327	6.1154	1.4398	0.6622	3.9743	1.0411	3.3655	2.6177	2.2976	1.2643	2.8064	3.5464	0.7648	12.9145	8.6089	0.0829	4.5602	2.0797	1.699	2.1818	6.1037	4.3926	2.4078	2.8831	3.3169	0.8742	7.6622	8.2582	2.879	1.7374
UTS2	0.0921	0.0099	0	0.2747	0.0098	0	0.0121	0.023	0	0.0126	0	0.7458	1.2624	0.1157	0.1486	0.052	0.1261	0.0938	0.0339	0.091	0.0071	0.2426	0.1169	2.975	0.0157	0.3554	0.145	0.0694	0.1079	0.1203	1.1442	0.1318	0.2459	0.0297	0.0063	3.7481	0.034	0.0731	0.0299	0.0999	0.026	0.0752	0.0076	0.0554	0.0605	0.3112	0.2467	0.0107	0.044
TNFRSF9	0.052	0.1617	0.1216	1.4166	0.1765	0.0744	0.1333	0.1718	0.0471	0.1281	0.0519	0.7802	1.2882	0.3721	0.8318	0.1885	1.043	1.1856	0.2621	0.255	0.0919	0.3294	0.0601	2.4707	0.3943	1.193	1.3883	0.907	0.3132	1.1177	0.2713	0.4963	1.2565	0.417	0.6981	0.4606	0.2668	0.4208	0.8689	0.1057	0.3037	0.7666	0.4658	0.2873	0.2164	0.2085	0.3987	0.3033	0.7582
EPN3	13.6101	29.9178	35.1912	11.5109	23.996	9.7746	39.1456	37.8984	18.1264	27.6715	0.0664	5.7526	9.1077	13.5614	2.811	32.7594	9.8661	1.4699	1.8952	1.1675	8.5326	10.1409	23.3266	3.3691	10.1003	6.3634	3.9938	6.692	8.1043	10.1397	6.7883	7.2727	10.3222	20.04	15.9505	15.0578	13.3726	10.8584	9.364	8.2202	15.6523	1.8416	9.1261	9.7993	18.7472	18.2698	8.126	5.6917	9.173
LTBP1	28.167	11.3206	6.9822	3.675	3.1629	11.4229	8.997	4.1605	14.5928	3.5153	101.1524	86.5354	2.472	13.3306	2.736	7.772	12.3307	5.1146	12.22	7.8843	8.3003	10.8477	3.2617	5.5923	7.2433	18.433	17.3135	27.0232	10.7152	27.8878	1.396	17.4485	42.6866	11.6395	70.4696	49.6694	7.5346	9.6327	8.6831	2.1938	6.5062	22.4493	2.2163	5.5455	1.7958	4.6632	40.1065	2.0299	5.1413
RCN1	3.6015	4.5621	3.5751	12.9351	1.4736	7.0135	3.2431	2.7087	4.0208	2.0889	6.7027	7.0891	18.9178	4.4086	31.4164	17.3295	7.0401	10.563	21.4163	10.5593	5.9889	10.5182	4.2841	8.6127	26.9855	11.0225	21.6367	13.9806	13.37	14.132	1.284	6.8246	12.4419	17.2107	4.7916	2.9254	14.3962	20.5076	16.1531	10.1562	3.5391	30.0988	6.9202	13.0277	4.3235	7.1163	9.3093	17.2625	5.7545
ELN	17.9373	18.0804	7.0739	1.1208	1.078	1.8744	12.9426	2.7797	1.1068	2.4633	90.3201	2.4057	0.7873	3.6518	0.6422	5.0143	1.4667	2.2104	63.1436	5.0906	3.5966	10.4388	6.6656	44.9636	0.5953	1.3198	24.478	18.6695	1.43	17.1625	0.3968	3.0523	14.4054	2.8298	0.1762	0.5985	9.1793	0.8101	8.993	1.1561	0.8679	2.397	0.393	2.2242	0.5568	5.9475	0.8659	1.7315	2.9813
RFC2	5.3513	6.6082	6.6765	4.8085	7.8004	4.321	8.2877	5.7675	9.1976	7.6725	6.0792	27.6969	16.0896	17.0208	33.2715	13.1403	24.5353	7.4606	18.6563	8.0189	6.5217	11.4946	25.9173	30.8684	40.9184	12.8537	11.8665	9.7504	17.1992	8.0497	2.6135	23.4675	8.5287	16.1077	13.524	16.3695	3.8343	11.5345	17.6084	25.5511	30.8574	19.3932	10.6412	13.189	4.637	19.1985	14.8099	8.2625	9.2041
ARID1B	2.963	2.8113	2.4556	5.8596	3.0619	5.8766	2.6679	1.5384	2.9081	1.6364	3.3023	2.7052	3.5223	3.1816	3.7663	3.4748	3.5324	2.5256	4.0406	4.0847	3.2549	3.2184	3.0379	3.8872	1.6001	2.5882	2.8009	3.5736	1.9441	3.3582	2.7514	3.902	3.8554	3.1189	2.0724	3.0112	4.629	4.0602	3.1221	2.1038	3.7562	7.0504	4.2464	4.0551	2.7145	2.9582	2.9301	2.8903	4.2054
CLPTM1L	11.3888	18.981	15.286	14.1386	8.0877	11.8607	14.4873	14.9323	12.0978	22.6771	8.6754	15.2777	22.0148	15.1935	52.8114	15.0281	22.8844	10.4697	23.6293	30.7604	9.561	20.2998	29.7607	10.0932	15.908	29.6716	25.7118	14.3741	16.7678	27.9228	20.5554	26.7174	28.6739	29.2661	11.992	13.3349	15.0147	36.1819	19.654	30.9407	25.1817	29.5067	15.9322	21.2699	8.4665	23.951	20.4787	6.6295	26.465
NEDD4L	4.4298	7.6083	8.6601	2.6985	0.7949	7.8439	7.0842	6.199	2.9903	7.0653	2.7338	1.3041	3.51	1.3966	5.085	5.9842	3.5896	1.9987	7.2594	2.227	8.0761	5.9332	2.1526	1.4722	2.225	1.5107	8.3197	1.0965	1.4706	4.1128	1.2556	0.7529	3.6846	3.3903	9.2408	0.95	9.192	2.2174	1.9881	1.353	1.7115	4.3049	2.4772	1.7788	1.6305	2.7239	1.1008	3.4077	3.6428
FOXP3	0.107	0.4189	0.4136	1.9152	1.0507	0.2169	0.0633	0.1936	0.1681	0.1832	0.0868	2.1218	1.5684	1.2275	0.3118	0.2933	1.0806	2.4581	1.6073	0.865	0.6499	2.1535	0.3596	3.1613	0.6614	1.9853	7.4964	2.8758	0.8687	2.9628	1.1015	1.5279	2.7537	1.7171	0.3686	0.5622	0.352	0.4926	2.5417	0.2128	0.5144	1.4747	1.2552	0.8532	0.1759	0.87	0.7905	0.8305	2.4313
PPP1R3F	0.7332	0.3358	0.3452	0.3375	0.7526	0.2188	0.2876	0.3717	0.3009	0.1912	1.0713	0.316	0.2016	0.6726	0.1725	0.1642	0.2582	0.1776	0.361	0.671	0.1131	0.1583	0.1324	0.9451	0.1993	0.3039	1.3359	0.381	0.5965	0.4729	0.3577	1.6448	0.3636	0.7998	0.1637	1.3924	0.1878	0.2754	0.7101	0.15	0.6896	1.2127	0.2056	0.3631	0.529	0.9106	1.1267	0.1012	0.2556
HEXB	8.8225	13.0839	9.065	20.6544	4.131	22.3603	12.5331	7.9034	8.5756	9.3901	15.3987	11.8477	34.7296	6.9141	8.862	35.0516	11.544	16.731	8.0821	17.8371	12.9285	21.9591	22.9437	11.0936	13.5798	12.7784	16.9648	18.0636	7.9574	13.545	18.2447	13.6708	16.94	23.8903	15.0954	11.1517	27.335	37.2564	23.1042	17.2114	11.6369	7.9955	16.3398	13.9994	11.8355	18.6875	23.4688	7.5084	13.8299
PTCD2	0.7359	0.9619	1.1159	1.0724	0.6872	0.8482	1.0036	0.7227	1.2832	0.6534	0.9112	0.9706	1.6474	1.1823	1.244	0.9338	0.9004	0.4362	0.9031	0.8486	0.5081	1.2643	0.7347	1.5754	0.9969	0.7779	1.8291	0.8538	0.4539	1.4003	1.5532	0.931	0.9056	1.3836	0.8703	0.6321	1.4012	1.0114	1.0397	0.855	1.4695	0.9794	1.0898	0.6797	0.8522	0.5555	1.7746	0.6681	0.8964
NEXMIF	2.0205	0.6617	0.6479	0.0372	0.1065	0.0053	0.3361	0.4709	0.1148	0.6416	2.2248	0.014	0.0115	0.1647	0.0192	0.0011	0.0458	0.0043	0.0296	0.0038	0.0031	0.0165	0.003	0.1973	0.0068	0.01	0.0053	0.1079	0.0146	0.1503	0.001	0.0225	0.1449	0.0097	9e-04	0.0047	8e-04	0.0042	0.0565	0.0036	0.0101	0.0055	0	0.0111	0.0098	0.0471	0.0076	0.0016	0.0064
JKAMP	3.7404	6.2046	6.0149	5.7353	3.6666	9.9977	6.8927	4.6553	7.5469	4.1545	4.9358	11.3242	11.2443	7.2528	7.1368	6.4403	6.3767	5.2606	9.544	9.2101	7.8931	10.3351	7.1109	8.388	16.5554	11.73	5.4003	9.5856	7.4681	7.1353	8.308	14.6791	11.6311	9.3961	6.6987	12.5641	9.5134	9.2128	7.6192	7.1403	7.6775	5.8856	9.8829	6.2126	7.9052	10.9712	11.5455	5.0546	7.8344
DKK3	4.4333	4.7037	3.1473	0.7272	1.2854	0.6475	2.2895	2.0587	1.2851	4.5831	7.1648	11.5118	2.3535	3.0581	1.9214	11.2232	5.7525	2.6209	20.2954	2.052	5.0123	7.2454	4.2631	4.0809	2.1366	20.1769	7.1487	10.031	5.3225	4.6695	5.5166	10.0595	6.0476	3.1119	4.7157	3.432	3.105	2.89	2.5027	2.2355	7.1266	3.9734	3.5655	1.9339	0.5901	1.9304	8.0255	1.7324	3.0415
ARHGEF5	1.2486	4.1368	2.8432	3.6985	4.7418	3.0654	2.8809	2.6309	10.613	2.8885	0.8132	3.5369	4.5045	5.2659	4.4276	5.9293	3.8763	12.8182	6.741	9.627	7.276	6.4169	7.0649	9.308	9.2062	5.4958	5.66	3.2947	6.3604	2.7156	3.3072	7.6823	4.285	2.5058	11.5047	5.9862	6.5319	4.1604	3.5992	0.0462	9.4316	1.9468	3.9361	4.3248	7.142	4.3053	2.6931	3.6401	6.6721
NFE2L3	1.6711	2.7575	3.6335	8.1266	1.3034	22.739	3.0072	2.365	0.589	2.2865	0.8168	1.7816	17.5468	3.364	22.9034	8.1035	12.8959	28.3848	11.1485	2.1428	2.9469	13.2937	0.5215	5.3357	50.0157	4.6274	23.2529	18.3682	1.9557	10.3404	12.9156	6.047	9.9825	73.6322	0.6449	2.6532	13.9635	22.6227	16.1439	6.1222	5.2369	36.2006	6.7261	14.9074	23.4616	7.1608	1.8347	6.0145	13.9004
MCUR1	3.0679	4.2893	3.585	7.9435	7.7522	9.9577	4.5415	3.0916	10.4742	3.2936	3.509	6.593	7.1776	8.094	10.7862	16.0752	7.4258	10.1129	6.7359	3.8259	4.3337	4.703	12.5138	9.7477	9.661	11.1763	11.7236	7.6034	5.8722	9.8856	11.0915	7.5318	7.1847	5.427	6.2117	8.1963	12.7863	12.8759	11.9615	12.4886	9.2188	14.4505	11.8355	4.6688	8.9531	12.7036	6.2315	16.4231	7.6693
LIMA1	10.0531	21.3294	12.7396	86.4657	7.8382	28.4234	34.2078	15.2394	19.8462	9.8859	14.0458	64.5376	49.8923	27.0097	15.681	29.2829	13.2695	57.3682	27.2645	16.8843	54.8576	71.759	29.3841	16.3074	19.5272	43.2156	27.281	34.9862	31.4773	20.1182	40.2704	35.7888	33.8945	38.1601	68.7824	66.4626	37.0517	39.3405	32.4079	31.6541	16.5134	26.4654	53.8594	61.1084	27.6784	11.073	45.5256	17.5592	30.3126
LETMD1	5.5013	7.7129	8.383	15.4292	3.9633	5.8132	8.4872	6.9329	5.019	8.8906	5.516	5.703	9.7939	4.9485	15.0818	7.5061	9.2791	6.5196	6.5643	5.0959	7.6723	12.2793	5.1587	8.2515	6.3429	5.5548	10.2289	6.0192	4.6114	7.7506	15.1203	3.8113	8.9115	6.8422	4.2237	3.5226	3.8747	6.4548	9.6296	5.5402	4.9097	4.0069	6.9575	5.4603	26.7706	6.8001	4.693	6.7728	7.688
SLC4A8	0.2088	0.3508	0.119	0.5089	0.0303	0.3684	0.2423	0.1483	0.0067	0.0783	0.2094	0.0952	0.0524	0.0424	0.2057	1.7713	0.7609	0.0446	0.0427	0.3942	0.2132	0.182	0.1734	0.764	0.0833	0.0724	0.1886	0.2876	0.0393	0.2808	1.1666	0.0327	0.3813	0.1857	0.1263	0.3505	0.2249	0.0943	0.2064	0.1316	0.0217	0.2709	0.0891	0.0866	1.0291	0.0493	0.1563	0.0731	0.1072
LAMC3	0.1949	0.4517	0.3532	0.9557	0.2588	0.668	0.3085	0.6292	0.1228	0.2707	0.2802	3.9812	1.0367	1.8452	2.5637	4.2343	0.8758	0.5583	1.5899	1.2062	2.0533	2.4189	3.4535	1.0823	0.7968	7.3003	1.3321	2.4563	0.8456	0.4374	2.3359	0.501	0.8219	2.2892	2.8463	0.4749	2.1024	0.563	1.7189	0.359	1.015	0.3639	2.8044	1.0948	0.0931	1.2431	0.3284	0.47	2.6108
PTGER3	9.3856	10.1805	19.8575	0.0493	0.1507	0.0367	29.9205	17.3825	0.2253	12.5991	2.5691	0.7213	0.1091	0.3237	0.1319	0.0882	1.1257	0.2079	0.1587	0.1183	0.025	0.2872	0.1507	0.6787	0.1152	1.259	1.5635	1.479	0.6327	0.8891	0.0239	0.7779	1.8114	0.0772	0.0719	0.2948	0.1725	0.0149	0.3165	0.0139	0.0355	0.2444	0.0141	0.1968	1.3895	0.2035	0.4888	0.0958	0.0627
TNIP3	0.0832	0.1795	0.0851	0.5799	0.0655	0.07	0.029	0.033	0.0213	0.1629	0.0522	0.4028	0.8202	0.2397	0.6832	0.0461	0.1395	0.5633	1.1415	0.6965	0.0779	0.319	0.0395	1.2497	0.1051	0.9483	0.637	0.2822	0.4902	0.7938	0.0745	0.0932	0.6794	0.5789	0.7979	0.0586	0.3385	0.1049	0.2526	0.0438	4.5703	1.578	0.5494	0.487	0.4633	0.2387	0.1394	0.3033	0.8216
MAPK9	6.3009	6.9555	6.0368	4.8703	2.5483	4.3055	7.191	4.923	4.2053	5.486	5.6712	4.3615	6.7163	3.0646	4.4108	4.5611	4.554	3.3931	3.3396	11.6944	5.0532	12.073	5.2302	5.5445	8.5482	3.1998	8.8059	4.6007	2.5322	5.0907	9.7159	8.2605	9.4813	9.6593	4.1049	3.8246	8.4285	5.0694	7.1328	10.4521	5.2692	2.1626	9.8056	4.696	4.4273	7.8929	4.3511	3.2064	5.0389
COL23A1	1.0943	1.3317	4.4547	1.0273	0.0875	0.3969	0.1867	0.5773	0.1661	0.433	1.0353	0.4286	0.3792	0.1573	0.2177	0.6241	0.4979	0.1399	2.0003	0.2717	0.5213	0.7617	0.1676	1.0074	0.2344	0.8407	0.1307	0.5284	0.184	0.2673	0.2661	0.7354	0.1835	0.2401	0.3124	0.3595	0.4507	0.0764	0.6296	0.0745	0.272	8.2777	0.3784	0.6582	0.0669	0.5837	0.5727	0.123	0.3762
BCAR1	8.7541	13.4129	10.5082	15.2221	3.603	19.3444	18.2346	11.5802	8.8318	10.8015	8.5024	16.5197	17.2931	7.0007	15.7379	25.7685	9.3979	15.3334	13.3188	30.175	21.9836	11.738	14.7785	8.1998	17.1983	13.0565	8.8089	13.9069	12.2168	14.3888	31.4348	10.7114	15.3901	9.6665	19.9667	9.6129	14.6395	11.2161	11.8304	26.9534	16.2662	5.7807	15.3295	21.2652	5.8138	27.3541	10.6671	9.5735	16.1681
FAM160A2	9.1524	10.9385	11.2184	18.7155	6.0228	20.6649	11.3701	7.4888	6.8873	7.1406	10.2945	8.7791	18.2384	7.3399	7.4022	10.1548	5.2385	25.8531	9.7699	14.3648	17.952	24.619	7.1765	6.1371	6.5409	7.0212	12.1	14.762	10.9235	9.5183	12.1577	6.7752	7.0888	18.8972	7.4846	4.5181	20.4476	9.9135	11.372	12.3264	7.0074	8.9837	11.6507	25.0255	9.831	8.9818	7.2633	16.1227	23.7973
HERPUD1	28.7258	51.6466	48.6031	20.9256	10.9033	22.1527	47.2009	57.7976	15.9709	60.5675	12.8346	37.2583	26.2687	11.1134	12.0524	19.6241	27.0945	11.1687	17.9139	29.8854	29.0047	24.4159	21.6371	59.2362	13.0283	12.9778	16.5024	31.5551	9.7726	42.5296	21.0851	9.7368	38.4323	8.135	21.4689	7.4767	34.8272	11.7978	39.599	41.2681	9.4229	12.4396	29.636	28.6958	11.8471	18.4084	8.8836	23.0889	25.3382
HOMER3	0.8041	0.973	0.9913	0.3871	0.6197	0.6558	0.9263	0.8789	5.7328	0.8196	1.3645	7.809	0.5699	1.204	3.4004	1.4973	9.9229	1.2036	6.6044	0.62	0.1669	2.0056	0.6917	4.5697	14.4304	6.1127	1.6996	3.059	9.2713	1.7267	0.5924	8.0962	1.4241	1.922	4.3374	16.8332	1.0829	1.0991	1.1696	0.6499	6.0804	6.0582	0.4663	0.4573	7.9729	8.2775	7.3089	1.1037	0.5924
RAD51	0.2082	0.3101	0.6208	3.5795	0.6934	2.7063	2.3373	0.2004	1.016	0.242	0.2941	2.9792	7.0253	1.9232	8.1655	7.2025	9.5442	2.1872	5.2744	1.3531	3.6713	2.4634	11.665	6.7147	6.0524	2.4869	4.151	1.5942	3.925	2.1303	6.6761	6.8817	1.8979	4.2048	3.9092	4.9208	1.6	4.5851	5.0461	5.2124	7.4229	10.9741	5.6918	2.4847	2.2527	6.0264	2.1383	3.0431	4.2853
POLQ	0.0723	0.2227	0.435	1.7505	0.8668	1.1638	1.9531	0.0812	0.5084	0.0699	0.1263	2.3432	2.5521	1.9481	4.4435	2.969	4.9281	2.1199	4.2152	1.6028	2.7924	2.9464	3.9094	6.2239	4.6542	2.2987	6.2094	1.4341	2.1518	1.6396	1.347	3.0515	2.2448	4.2572	1.2947	2.0663	1.0681	3.9712	2.9156	2.722	6.8341	4.9853	2.3028	4.0864	0.8974	3.7674	3.2459	2.1259	2.1635
PIK3CB	5.1702	5.3959	4.8019	11.6486	5.282	13.2654	5.9864	3.8385	4.8384	4.9068	4.668	7.1631	13.5545	6.2665	9.2931	11.2907	6.7617	24.2908	8.4112	8.896	13.5349	15.5891	10.7767	7.5325	16.6421	7.162	6.8932	11.8294	3.2003	13.0397	4.9435	5.961	15.2946	9.6342	4.0992	5.5895	16.0095	11.0678	9.7048	8.8343	7.6274	10.1072	9.3949	6.1282	4.8748	28.7311	7.1761	13.5639	8.9159
CYBA	6.2254	19.8224	6.8352	59.9615	11.7242	46.8689	7.2615	9.2713	8.8342	10.9581	11.8443	33.8617	66.5948	11.1054	84.567	86.2356	14.8474	37.9085	26.8929	97.7216	48.4509	63.1026	58.3874	25.9748	104.1273	10.2314	47.1539	43.3061	43.7608	55.2513	23.7496	10.6578	49.0768	56.8114	22.6915	10.4824	23.0743	38.7516	113.1506	129.2699	15.5385	8.1243	56.6071	62.9754	15.1168	29.3813	32.9957	44.779	64.0232
THOC3	0.7446	0.8935	1.5435	4.1461	5.8948	1.3203	2.027	2.0009	8.1239	0.6624	1.0908	5.5385	5.3119	2.83	2.3522	3.2491	9.4928	2.4401	2.196	1.9738	4.2654	7.7588	3.5674	7.4155	6.0445	5.9352	4.3947	1.7142	7.6082	2.1216	4.5476	14.4125	3.9621	6.5893	4.6135	2.7936	2.4521	7.6526	3.4916	4.6737	10.8066	4.0023	4.9313	2.9347	1.8814	12.6982	2.3939	4.8498	1.7403
HEBP2	4.1004	6.3265	5.1329	13.2462	15.9186	9.2377	6.3674	5.8129	9.3865	4.2803	4.2308	4.3264	8.7293	9.8309	6.0236	9.3286	9.5838	9.8236	4.4438	11.5497	7.6819	9.1768	8.4616	5.3547	16.595	3.8858	5.3216	12.2029	8.5856	4.7328	8.7366	7.1269	5.7841	11.8681	10.486	6.769	8.8171	11.4873	6.1409	7.8882	6.1832	6.1789	9.1925	12.5214	9.962	7.1163	6.3651	20.8585	8.7369
MPHOSPH9	1.5524	1.528	1.4799	2.4493	0.8029	1.2099	1.9195	0.8097	0.8057	0.8122	1.3305	2.1123	3.4704	2.0985	6.2959	2.2797	3.8481	2.2647	3.5844	1.3688	3.1043	3.9094	3.2245	5.2753	4.0233	4.11	3.0997	2.7155	1.4215	3.1406	1.2335	2.932	2.5954	2.8025	1.063	2.253	2.4762	2.7815	2.7206	2.9709	2.196	4.7469	2.3509	2.6505	0.6286	3.2183	1.1382	2.2386	2.6763
PLEKHA5	2.5343	3.6568	3.049	7.3246	4.7467	6.3327	2.825	1.8603	2.3265	1.902	4.1015	2.0673	3.8632	5.6158	5.7353	4.1523	3.666	4.1247	3.8597	1.8305	3.8278	4.4934	1.8486	4.406	5.376	5.2517	6.3324	5.0143	2.6991	5.1882	3.4269	2.8009	7.467	3.7202	2.7135	1.2536	3.2816	7.1213	3.5811	3.833	6.1367	2.5461	6.547	3.4594	5.9165	2.1584	4.9161	1.665	4.1152
PRSS8	28.4804	68.4827	64.7534	53.308	46.5129	66.0038	59.6891	67.9789	20.641	55.3258	0.1109	17.4338	43.1605	24.6024	5.4192	58.0356	10.9815	35.101	18.2663	99.3107	137.8156	71.5301	109.7057	22.7571	15.9125	5.4641	96.9552	46.1562	15.0443	20.6922	85.0761	11.1979	40.5414	50.2027	56.5741	20.6416	46.9424	40.157	100.9022	61.4234	34.0386	36.6271	121.4599	41.4705	46.0893	6.7395	30.8798	21.0972	41.5425
SIKE1	5.6705	5.8322	6.4195	7.7512	3.8331	5.1255	7.0283	3.9356	5.7222	3.4538	8.2789	6.2022	5.7506	9.5681	13.2195	6.2661	13.8861	6.3086	12.4335	13.2368	9.0105	5.4648	5.0871	14.1983	6.5989	8.1071	18.1227	10.559	3.5823	11.7762	6.9473	4.6535	7.3543	7.0499	6.5784	10.2815	10.103	7.8066	6.7054	11.669	6.8069	14.6871	6.5141	6.7576	11.6543	9.9686	7.5409	4.7833	7.9863
RRP12	3.9789	3.0233	2.7527	5.3644	3.6353	5.6899	3.7954	2.6762	6.0415	3.2433	2.9633	5.8134	9.0162	6.2117	10.3956	10.7154	6.3422	6.3392	6.8048	7.2914	11.6499	5.4305	9.6689	11.3813	9.3415	6.8307	6.9619	6.0053	5.0289	6.1524	5.9866	5.815	3.6983	8.7244	8.9133	4.097	5.8056	6.2476	5.675	6.552	5.4977	11.8155	6.5421	7.5268	6.2634	5.5493	6.8738	6.0485	12.6523
FNIP2	9.0424	9.8928	6.5808	6.9814	1.8371	9.9287	10.5738	5.3561	4.3036	6.1114	8.3626	3.2902	4.1665	4.4394	0.8494	5.8588	3.8772	5.6796	2.1899	3.3714	12.4215	6.7675	7.3471	4.7968	2.7715	2.7204	4.7016	5.0792	0.6971	5.06	3.07	2.5454	6.6169	8.1875	1.2875	3.2475	20.5953	5.7512	4.5054	9.0769	1.4073	3.5625	5.798	9.2402	8.5939	1.4988	4.6517	4.8488	5.2888
MSMO1	5.0747	7.5572	8.1142	10.1353	29.0437	93.4493	12.3476	12.0267	57.2042	6.5349	4.9911	12.3973	29.3241	49.5963	10.6154	12.3009	14.7252	45.9094	28.4704	83.121	25.146	18.213	15.026	28.8305	16.3026	25.3471	24.79	14.6815	23.7649	7.6922	8.0322	56.1388	40.7442	16.7962	9.4276	50.1246	27.949	26.771	29.1185	23.8329	69.5671	34.8973	12.6779	40.8161	25.0831	8.2528	38.7723	13.507	11.8108
TTC17	6.6596	9.0792	9.2607	7.534	3.3298	11.0854	8.5991	6.7715	5.445	7.4707	6.4568	5.1855	7.531	5.646	9.8806	6.4612	5.3028	6.3527	10.3727	7.6424	9.5232	8.5868	3.7261	7.4443	6.6146	9.6053	8.3213	9.5325	6.257	6.8547	5.6099	4.6215	9.2573	8.8432	4.8803	4.268	10.5745	5.2173	6.5008	6.1441	4.8853	10.8475	5.547	3.9207	5.3186	8.915	8.9194	6.9842	8.3365
ALX4	0.0448	0.034	0.1906	0.083	0.0031	0.0298	0.0227	0.018	0.0035	0.0197	0.036	0.0362	0.0199	0.0821	0.0569	0.007	0.0444	0.022	25.6049	0.0651	0.0332	0.038	0	0.3152	0.0049	0.162	0.0397	0.0391	0.2051	0.0201	0.0827	0.1776	0.0684	0.0907	0.0338	0.3292	0.0833	0	0.0281	0.0026	0.0924	9.6443	0.0143	0.0347	0.0147	0.0284	0.5266	0.0034	0.0115
FSTL4	0.0656	0.1029	0.6006	0.1215	0.6947	0.0078	0.0938	0.0522	3.8153	0.0506	0.0369	0.3899	0.0042	1.0404	16.5251	0.0238	14.3876	0.0705	0.5579	0.1893	0.2478	0.2329	0.0661	0.3717	0.0147	4.5346	0.5447	0.1224	1.2519	0.0171	0.0253	1.3332	0.0511	0.244	0.1915	0.1741	0.0635	0.0273	0.0879	0.0778	5.0089	6.6505	0.0285	0.0278	1.6571	2.7625	0.7909	0.0632	0.0118
FOXN3	22.0423	18.0212	9.8995	10.1468	8.3361	24.4191	11.8152	8.3131	7.1997	13.8622	20.3166	9.1934	7.1023	11.7059	5.4817	10.8235	5.7313	3.0746	8.1091	7.1158	6.3591	8.7522	4.5583	5.6097	2.0823	7.7661	6.0765	8.6874	4.3347	10.0121	3.8365	15.3674	13.3206	5.5325	4.556	9.4918	5.4924	4.6563	6.9136	2.9881	4.6071	5.8117	4.9976	4.2679	6.273	7.8092	5.9327	4.0531	6.5804
METTL24	5.5837	0.8386	0.5301	0.1915	0.2569	0.0888	0.2815	0.0813	0.3825	0.255	6.0486	0.2015	0.0321	0.4832	0.0918	0.2401	0.0956	0.0355	0.0822	0.0986	0.2361	0.1226	0.132	0.3659	0	0.6176	0.1832	0.9472	0.9191	0.6969	0.0684	0.1621	0.5936	0.1051	0.0128	0.0587	0.1087	0.0295	0.2316	0.0505	0.0088	0.0285	0.1538	0.259	0.0544	0.0197	0.0756	0.0326	0.1781
AKR7A2	14.8727	19.8082	16.6052	34.3674	23.9434	97.7566	19.1633	16.5292	16.0349	12.6617	16.6738	22.7587	38.1979	17.9165	20.0745	24.7122	21.319	11.3325	18.1299	40.4481	18.9435	19.4435	30.7419	20.1229	16.1079	12.2471	14.7132	14.4457	25.5723	22.3757	31.9682	16.9171	22.9219	22.8448	19.8162	18.2499	23.2018	27.4834	25.8325	60.4484	20.3421	31.8451	25.5247	23.3606	7.5173	27.88	19.1683	9.2512	22.8083
MRTO4	7.2413	7.393	7.1157	16.3123	7.5361	15.7108	10.5583	6.1173	21.2138	7.0528	6.3475	21.7034	23.6643	16.4867	30.6804	17.136	26.6636	10.0257	19.1489	20.3034	17.6443	11.0703	15.2419	31.0107	21.6216	15.8864	19.1821	10.2118	21.8354	13.752	29.3377	14.3438	13.8161	18.8611	23.6774	23.5818	14.5422	23.1289	14.5327	37.3667	14.022	38.2199	17.9401	20.8837	9.0084	19.6948	19.5284	16.3679	18.8023
NNAT	1.0352	1.3326	2.2114	3.412	0.9627	1.9848	1.1599	0.372	1.1713	0.5957	1.2565	0.9889	0.9105	1.3628	1.515	1.392	3.6257	2.0239	5.2416	4.0785	2.4928	3.8348	0.5659	1.8314	0.5614	0.5047	3.2149	1.4423	0.8318	3.4291	1.6442	0.5101	1.9901	4.1073	0.368	0.7398	15.5312	1.5482	0.7663	0.4043	1.6511	0.4185	3.5406	0.4953	1.4249	2.3964	1.3615	1.8995	3.5855
USE1	3.6446	4.473	4.3245	4.9253	4.0303	4.6155	3.8135	3.8388	3.3904	4.6893	2.7772	11.4286	2.8049	3.3611	3.3007	3.5311	4.749	3.2242	7.6013	2.2105	3.3678	6.0154	6.8667	8.5434	6.5027	2.8743	6.95	2.77	11.1579	4.7132	4.9138	4.0186	3.5359	4.4963	4.1499	6.5091	6.8619	5.5418	8.3051	8.2948	6.2352	5.2415	3.8713	4.0819	4.7383	3.5046	2.845	7.0313	5.2306
MCF2L2	0.0696	0.0491	0.0637	0.2874	0.081	0.0427	0.0243	0.019	0.0495	0.0264	0.0426	0.1205	0.0747	0.1391	0.3858	0.0531	0.1786	0.2115	0.094	0.1014	0.0592	0.1183	0.0551	0.7277	0.0431	0.1582	0.1051	0.1489	0.0719	0.1027	0.0549	0.1533	0.1155	0.2	0.2173	0.2221	0.0814	0.0299	0.0391	0.0305	0.1528	0.1459	0.0829	0.0628	0.1513	0.1684	0.1955	0.0806	0.1133
NRIP2	2.2881	2.6559	2.1007	2.2089	0.735	1.6182	1.2576	1.1713	0.5319	1.905	1.956	0.6596	0.8448	0.5061	0.6997	1.2108	0.7583	0.4928	1.4127	0.816	0.4375	2.637	0.6265	1.2037	0.9755	0.5522	1.755	2.2205	0.6335	1.972	0.8671	0.5111	1.9059	1.391	0.2546	0.2302	0.9417	1.4344	1.2318	0.6842	0.7853	1.4914	1.1584	0.4413	0.5229	0.4791	0.7478	1.2327	1.7167
LAMA3	2.1296	5.5558	3.3117	17.2401	2.6857	4.8089	14.9092	3.8136	13.7347	2.245	3.4079	40.2724	20.7772	9.9922	51.0369	15.2701	11.5265	82.8623	9.5987	11.6196	34.8343	4.7147	4.1688	10.5107	10.1484	91.1901	6.0652	18.3294	15.1943	11.3637	4.8884	91.2531	14.9881	5.5798	22.6289	80.0471	27.1826	20.1707	6.5719	65.3193	12.6858	3.2085	11.5653	23.1107	2.8814	8.4382	26.5202	6.0773	14.993
AP5M1	2.6855	4.0129	3.5099	4.271	2.955	5.8403	4.2892	3.2011	4.6063	2.5782	3.2881	3.5756	5.1774	4.1331	2.1526	3.5871	3.5525	2.9319	5.1471	7.2237	4.9889	5.2216	3.0956	3.309	4.0179	3.2203	3.1296	3.3108	2.0888	3.2487	4.639	5.1572	5.4363	3.1303	2.7676	4.3908	5.264	3.49	3.3719	4.3645	5.2213	1.7956	5.8133	3.0326	3.0341	7.719	4.6226	3.588	3.8906
ANAPC4	2.7599	3.188	3.19	3.5181	1.4645	2.9053	3.3103	1.9427	2.4584	2.0449	3.1308	2.4237	3.9776	3.7665	1.9669	2.3278	4.4742	1.5215	4.2984	4.7807	1.654	4.3653	2.0404	2.9263	3.574	2.0741	4.38	3.1435	1.6075	3.4917	3.0578	1.5773	3.0793	4.7932	2.6662	2.8607	4.1204	2.4401	3.0218	5.0066	2.5526	5.4114	3.8587	3.0965	1.9103	1.7706	2.9169	3.5181	3.9451
KCNQ1	35.2845	60.8431	140.4788	23.8536	0.4957	8.1559	90.7053	136.6965	0.4109	66.0335	1.6138	0.952	43.7011	0.4504	2.1671	24.6816	0.812	17.5	3.3803	61.324	9.0029	20.6934	35.6078	0.8535	1.293	0.7411	3.9291	1.853	1.6225	11.9922	3.5458	1.8756	7.369	29.6817	0.7514	1.0625	4.4126	1.9154	28.3447	0.6484	3.6054	0.6978	5.4526	39.9277	0.5812	1.8881	1.8741	2.9865	6.3463
TRAPPC3	5.6482	6.7436	6.7804	9.4812	9.3772	9.5586	7.0852	7.1083	11.1638	5.8807	6.6428	10.6522	10.4696	10.6151	13.4277	12.0938	9.7677	9.0291	9.4203	13.1406	9.1879	8.1844	10.0111	14.0717	7.3396	9.4366	9.1984	7.3722	27.5499	11.3478	9.3518	8.3503	7.9502	12.1284	12.6959	14.2496	9.4102	9.8205	10.2582	13.0425	14.6932	17.8487	8.1325	11.3772	10.0097	11.8967	13.0425	9.7746	9.7819
THRAP3	29.4003	26.9515	22.3549	29.0086	18.2623	42.6752	23.5556	16.2929	27.5589	19.2496	37.1138	40.1363	41.9338	33.9633	36.3368	27.6103	38.2336	23.3149	34.246	34.0957	31.3268	26.1908	30.2964	44.6082	22.1677	32.4267	29.5967	32.5862	26.3568	32.5477	26.6997	29.7729	31.6547	32.9204	29.9355	25.8883	23.655	27.3404	26.0662	37.7979	37.1256	48.343	31.9279	42.2682	24.2406	29.4027	27.1051	17.1924	37.1274
PHPT1	14.3722	19.5887	20.4609	10.7885	13.9281	18.6508	16.9029	22.0065	13.2962	18.5634	13.7477	12.8369	19.7369	16.5529	37.8469	22.8034	15.5245	12.7227	27.7005	20.3123	24.1658	34.2548	34.6684	15.0859	40.7803	21.923	22.7963	15.9988	55.4437	13.1456	38.0835	20.3411	20.6003	29.8154	24.9699	9.199	8.8807	17.2107	34.0272	15.4256	26.6454	12.7979	15.6952	10.5088	8.051	7.5781	13.3037	24.1599	14.2002
ENTPD2	2.4041	1.932	17.9579	7.9578	2.6689	24.6257	3.1333	0.9286	1.3078	0.8054	1.7179	0.6026	4.9015	1.3668	41.9123	50.8258	5.0849	1.2457	10.8677	20.4344	22.0111	25.328	43.052	3.3036	2.2501	0.3091	7.0829	5.2428	5.925	3.801	47.2714	9.3542	10.7884	32.5984	4.3513	7.2644	2.7767	12.0925	12.9671	14.1681	3.7904	0.1596	1.9839	24.1568	3.157	1.8888	6.7931	1.2993	11.0591
LY75	0.3562	1.2812	1.2264	5.4644	0.4339	2.5158	1.0233	0.9125	1.0313	0.6294	0.3489	0.961	6.2567	2.0868	1.4275	3.5007	1.4829	1.9677	0.2402	6.892	5.6914	3.7291	4.7032	4.0818	7.4596	1.1834	5.0536	4.6593	0.328	4.1341	2.6582	2.9435	2.9983	4.515	0.0297	0.4742	7.1918	3.2357	4.7747	3.9988	0.3287	1.9429	4.4597	7.1752	1.5288	0.1874	0.6028	3.9307	3.7255
ARID4B	7.3255	8.3264	8.3597	7.106	2.6687	7.8445	8.635	6.8688	3.0657	6.5038	8.2838	4.7662	5.0228	6.0606	10.5849	5.762	8.7479	7.6136	12.6051	13.2347	4.7629	7.7766	3.6998	12.1002	7.7877	6.9142	11.363	8.579	6.1934	10.989	10.7024	6.6712	11.9075	4.8816	2.5258	5.785	10.0255	5.6679	5.2925	5.1868	6.0701	6.6122	5.9949	8.9851	7.5509	5.3618	5.349	10.0991	9.459
OPN3	0.1626	0.5136	0.6178	0.675	0.7483	1.5435	0.9736	0.7413	1.2915	0.2855	0.2242	0.9349	0.5199	1.3217	1.8804	0.8863	0.9638	0.6997	0.5582	2.0064	0.1227	0.3212	1.2845	0.9586	2.5175	1.9334	0.4144	0.7921	1.3284	2.2506	0.163	1.5944	0.605	0.9438	1.2156	0.8262	1.1287	0.3625	0.3742	0.8617	1.0406	2.1182	1.0365	0.7137	0.6445	1.6199	1.7132	0.1604	1.4068
SDCCAG8	2.4339	3.2551	3.7526	3.2365	1.9533	4.1582	2.8807	3.0586	2.1228	2.8863	3.173	3.6615	3.708	3.5493	5.1389	6.8908	3.8879	2.3379	5.456	6.8415	2.655	3.3178	2.1316	4.9858	4.1508	3.2231	5.4284	3.3006	4.7653	4.1662	4.5675	2.5232	5.0443	2.2044	3.1293	4.165	4.8504	4.0293	3.1396	4.8752	2.7492	3.8645	3.1451	5.4407	2.838	2.4334	6.0204	2.5786	4.2921
PTPRN	1.9329	1.681	1.0777	0.0454	0.0107	0.0016	0.6333	0.6885	0.0364	1.4267	0.3833	1.2428	0.109	0.0504	4.0556	0.0065	0.3023	0.0089	0.0384	0	0.0185	0.1107	0.015	0.1923	0.0154	0.6155	0.0395	0.0968	0.3544	0.0157	0.0044	0.1373	0.1875	0.0259	0.1562	0.0661	0.0025	0.0111	0.621	0.0036	0.017	0.2007	0.0033	0.0211	0.0718	0.0509	0.2737	0.007	0.0032
HHAT	0.5355	1.0474	0.9957	1.1118	0.5697	2.8241	0.8854	1.0572	0.7028	0.7693	0.6732	0.8258	0.1007	1.1173	1.4348	1.7244	0.84	0.4475	2.6272	0.7666	0.4088	0.6299	0.6531	2.2861	0.1229	1.7683	1.2371	0.7661	1.3184	0.7226	0.9829	1.6155	1.511	0.7774	0.3629	0.5605	1.6608	0.5779	1.0379	0.8693	1.9462	3.5536	0.2915	0.8803	1.1708	1.2611	0.5628	0.1102	0.4635
KIF1B	12.9882	4.6408	3.4448	7.9814	8.8665	6.6723	4.7775	2.2981	4.9028	2.1869	8.8293	6.6177	6.2689	7.2804	3.1786	3.4356	8.3973	5.1723	5.4147	6.7122	5.2971	4.7808	3.3913	9.5306	7.738	6.3998	3.3876	5.4585	3.7441	5.8482	9.2263	5.6354	9.6117	6.8611	8.9539	12.3657	4.5362	6.8062	6.4851	4.942	4.6016	7.2507	6.5928	5.7148	5.1524	8.1068	7.3874	4.9145	4.4317
FOXC1	4.4811	2.2677	3.5249	2.5243	4.7393	1.1169	2.502	1.4068	8.0368	1.0051	5.388	4.3907	2.8878	6.6611	5.252	1.5203	9.5115	8.887	85.283	12.043	2.32	1.5218	2.8291	11.9769	36.1441	4.9851	1.6029	14.0595	10.5327	12.9831	13.3376	6.979	10.0712	2.4735	8.6581	6.6155	4.7413	2.9053	7.0517	2.7318	6.2086	79.1787	10.3347	5.5783	14.572	5.7489	7.3933	5.4091	9.9277
TBC1D22A	5.1079	8.9533	5.896	8.4454	8.0232	12.8935	7.5938	6.6473	11.0429	5.3493	5.2187	11.3373	8.4207	6.9843	9.3896	8.6689	5.3439	3.3783	6.4846	9.5183	6.6773	9.7628	9.5172	10.1736	7.3124	9.2027	5.89	8.4143	12.2062	8.7745	8.6771	10.6243	7.4321	4.7694	8.6432	7.4603	5.7193	5.0917	9.5941	5.5378	10.5819	5.4132	6.7696	8.1597	5.9661	5.8105	8.1304	4.9998	6.4763
SYNE2	4.1019	8.3028	5.7622	8.4951	6.7457	27.5433	8.1682	4.0085	4.7523	3.3714	8.3089	11.2017	13.8418	9.4379	5.1272	9.7491	8.0768	7.3063	15.3199	15.9266	5.854	6.5395	15.2538	9.0972	11.8667	13.5543	2.7773	7.9871	4.1928	18.1394	9.8106	18.9726	54.6556	5.84	5.5349	5.3281	5.4492	9.2733	5.5311	2.2271	12.6674	7.3328	8.1236	10.8886	6.7328	6.0753	8.6663	3.6765	6.7399
PLEKHH1	2.8579	5.2764	6.6148	7.7216	1.4649	6.3882	7.5131	3.923	1.7915	2.8158	0.8796	1.169	7.9051	1.0572	4.7539	3.589	1.0375	7.5161	0.8117	8.5541	4.3959	13.2743	2.2339	1.5716	3.4152	0.7228	5.0486	2.3071	0.2067	3.4122	3.4868	0.7893	4.8174	9.9066	1.2573	0.7916	5.5294	7.1348	4.6829	2.8823	0.7862	0.565	14.8472	1.7675	0.8967	1.7937	0.4444	5.0454	10.9276
ATP9A	20.3364	14.3426	10.5655	53.115	9.3008	47.2842	19.0997	7.5942	8.1602	9.5483	27.8814	4.9966	14.5968	12.5274	5.6537	11.8087	21.9093	9.5292	54.7229	41.2928	30.4569	39.8191	19.6115	16.2449	19.2274	12.3419	31.0907	21.2183	6.4409	19.4409	20.3743	26.8603	44.9444	36.2387	6.8654	12.044	19.257	23.6147	27.5918	16.9131	19.9615	10.9901	37.4119	6.6982	11.8838	17.6587	17.5476	15.1458	27.0894
CHRDL2	14.1562	1.2602	0.2908	0.7112	1.2913	0.4628	0.8066	0.2141	5.7244	0.1353	44.7905	2.5118	0.5827	4.0658	0.2797	0.1131	1.0011	0.8932	1.1254	0.1028	1.175	1.4378	0.7802	0.3001	1.4804	2.2318	0.4501	7.6265	1.8534	5.364	174.6388	2.6716	11.3117	0.3899	0.0251	2.0322	0.2941	0.0495	12.1795	0.0329	0.0784	0.8332	0.0558	0.9229	0.2279	0.6075	0.3503	0.0849	0.8331
FAM168A	11.1546	8.1129	8.3341	7.386	3.4845	14.4659	8.908	6.2557	6.551	6.9172	16.041	7.9559	8.1383	4.5787	2.9076	8.4811	11.2067	2.9694	14.3074	7.7652	6.9203	12.1035	3.2686	5.3592	9.3113	12.2134	10.6718	8.4795	2.7839	20.016	3.9542	10.7258	24.2287	9.3501	3.686	7.9166	8.3263	6.4072	7.8971	4.7424	5.592	6.2722	6.4521	8.2466	2.0003	6.3031	6.8623	4.2758	9.877
RELT	0.4329	0.3406	0.1683	0.4419	0.864	0.2227	0.386	0.1165	0.9999	0.1097	0.4248	1.6714	2.0293	0.5475	0.6317	1.9188	1.9847	1.8595	1.3656	0.6726	0.4452	1.0192	0.817	2.1046	2.5983	1.5504	0.8823	1.2735	1.6416	4.4962	0.6357	1.2668	2.4462	1.8205	1.0626	1.9986	0.8747	0.9934	1.0685	0.3305	0.9231	1.2422	0.6415	1.1964	1.1911	0.8661	0.9705	0.8659	3.2594
GALC	4.398	6.7149	6.9384	11.3937	0.9107	20.5964	7.4777	5.5294	0.5955	6.1919	4.5968	8.3005	1.2173	5.084	2.0528	6.8915	4.6718	9.3118	2.4383	17.5836	13.8332	29.9535	7.6669	4.8417	3.2579	7.2315	16.7642	7.4209	0.7549	18.5957	9.0598	6.6948	14.1643	10.0861	0.3596	4.839	25.5331	26.6773	23.5911	4.9368	2.2064	7.414	14.4775	4.4582	3.6904	5.3923	4.7358	10.8082	18.3045
NOP58	7.6422	7.9192	7.2633	20.7806	5.5568	13.5841	9.1181	5.4679	12.1545	7.2885	8.2549	21.655	24.7574	15.5273	28.7678	19.9999	23.3238	22.1557	20.9092	22.1526	23.5719	16.6251	18.0297	38.5699	20.7194	16.3465	30.6157	20.0809	8.3229	13.8186	21.2687	17.8938	17.7575	20.3691	19.8501	24.6671	12.7454	27.9516	12.1315	20.7382	18.4715	20.1804	11.6646	20.192	16.0072	19.2418	25.3577	22.7668	29.1608
SZRD1	15.2258	10.4086	10.3412	22.6995	13.9713	18.8489	12.3344	8.2933	19.7337	7.5601	21.1107	23.9754	21.9564	21.1668	14.9637	20.011	22.1228	13.9675	23.8348	23.8565	17.3828	15.2099	18.2381	25.6159	30.4568	20.1791	16.2594	16.7858	22.8834	17.2534	31.719	17.7982	20.1617	19.6842	21.1284	33.4836	15.6683	22.3137	17.3697	21.9887	19.5991	36.8088	16.9383	24.9699	6.5598	21.9154	21.7248	22.7004	19.0591
KCNH2	13.8407	1.7847	1.6808	0.4944	0.8424	0.2351	0.662	0.5075	0.8285	0.6	1.7241	0.2562	0.1104	2.5793	0.1122	0.0871	0.168	0.1756	0.8942	0.49	0.3564	3.4322	10.2664	0.5555	0.2182	0.2022	1.3125	2.0884	0.3428	1.0476	0.1882	0.2371	0.9112	1.3256	0.0274	0.263	0.4268	0.9256	1.5235	0.1311	1.1849	13.5186	0.2749	0.5349	0.0706	0.0721	0.0785	1.7129	0.2789
CUL1	14.7474	11.7853	11.2161	10.2301	9.0252	7.554	13.0674	10.211	15.6933	9.2064	17.0874	12.9887	13.4707	17.475	20.9694	19.1395	18.2861	23.1895	22.8912	12.0721	14.2981	21.3516	15.4404	34.9127	35.2764	16.7134	15.9796	18.9582	16.8067	13.1159	9.1107	25.2805	11.6785	11.2871	15.354	24.6298	14.3075	19.0297	15.9908	7.5347	19.9103	11.9388	16.4281	13.26	14.1241	16.7769	12.5157	13.52	15.5282
FAM114A2	3.4139	3.915	3.2027	2.148	2.4371	2.0179	3.0821	3.1929	2.7015	3.731	4.2744	2.4124	3.4328	3.3446	2.8165	2.2423	2.4371	2.0585	1.6755	3.8867	2.088	3.817	1.5366	2.5466	2.3932	1.7276	5.5937	2.4138	1.2308	2.5698	1.9262	4.3512	2.5717	3.1901	3.7976	2.1598	2.6709	1.6073	2.8459	2.9197	2.5743	1.478	2.6889	1.8126	3.467	2.3539	2.5397	1.9823	1.6487
CYFIP2	11.3647	14.4794	20.8603	1.6453	1.9183	0.6525	11.8379	16.1011	0.6463	11.307	5.3266	2.2127	2.3527	1.1089	0.4188	0.2104	0.6717	1.3101	0.2988	3.5332	2.8039	2.5568	0.4286	2.5406	0.4438	0.6912	5.0851	3.174	0.3988	3.7057	1.8733	0.7946	2.587	8.1762	1.5374	0.1421	2.7612	0.2684	4.1749	1.3834	0.547	3.2431	1.2563	5.4479	1.3305	0.1572	0.2298	0.4461	1.2012
TAB2	18.071	14.6507	14.4486	23.8519	18.85	18.5434	17.5573	10.9091	12.5092	13.4442	17.3255	15.1919	16.3507	23.3903	29.3014	17.1316	15.9847	22.6331	16.6899	25.2856	20.3236	19.3096	16.5693	21.5838	11.6877	18.9222	17.0824	22.0018	10.6377	19.8967	15.5365	18.4514	25.4199	20.7259	14.6214	20.0126	29.377	12.7666	14.8862	13.1967	17.331	26.5315	20.7904	22.9808	31.1844	19.3268	17.4933	17.2303	20.1359
GINM1	19.216	16.7812	18.6598	12.8772	10.0644	13.6364	14.6864	17.0391	14.8035	14.2848	29.3055	8.3106	13.1281	17.9609	21.9435	12.9362	18.5897	9.484	15.653	17.8476	15.2543	17.6557	13.3094	19.5612	13.1069	19.4731	16.4695	24.4237	12.7003	14.0824	14.0174	19.6091	18.3617	21.7989	12.4555	19.2011	17.3051	11.253	12.2925	7.9935	13.4321	13.3115	14.2878	14.2907	14.6561	21.7173	14.303	16.4699	11.8059
EIF2AK2	7.7994	6.1581	6.6375	14.4769	2.0782	11.6281	7.1839	3.6822	7.2641	4.6276	10.4763	10.8335	13.1961	10.102	14.1753	11.31	9.6167	21.3347	15.1939	14.9749	8.204	17.2584	6.8872	25.9541	16.5809	12.5202	11.8477	12.2201	14.3526	14.3121	4.1106	14.5676	13.8629	14.9963	5.6937	27.2354	18.1814	17.695	15.5242	9.5622	16.5683	18.7451	11.2901	24.34	12.7817	10.9887	19.0401	9.5824	16.8062
USP36	8.3703	7.1262	4.7008	5.4307	3.0879	3.8012	5.2144	3.5067	5.087	5.7483	8.1478	5.7523	5.7959	5.5676	7.9353	7.994	7.4563	4.9888	11.2146	14.8879	9.7491	9.9586	6.1129	11.6994	10.1501	6.9525	7.0559	8.0248	6.0943	9.4228	5.4238	3.8487	15.4123	7.1967	5.5311	4.2573	8.1333	5.3854	4.5756	6.4034	5.7767	8.3315	7.4569	9.0924	9.0667	7.938	6.9985	6.3227	12.3635
KMT2C	9.2731	10.0667	7.8967	6.965	7.3892	6.1224	9.5569	5.059	5.5072	5.694	7.8747	4.6475	6.7269	6.7141	8.5844	6.8073	6.3915	10.69	8.4686	6.1071	9.8897	12.4689	7.5448	13.1061	9.8611	4.9718	3.9144	9.454	3.0402	8.9737	4.3647	9.0779	9.3662	4.4981	4.1385	6.3258	4.8796	5.093	4.7777	1.7818	7.2759	2.7169	7.0895	5.9819	5.2517	12.6663	4.6744	4.9163	8.3101
MCOLN3	1.9163	1.9972	2.046	1.305	0.0476	0.1684	0.9538	0.9703	0.0331	1.1849	1.3398	2.3008	0.0408	0.3673	0.5073	0.4641	0.6336	0.0587	2.3345	0.6546	3.0756	8.4941	0.0391	2.5475	0.3889	1.2996	4.9517	0.964	0.0772	0.1454	0.3244	0.4839	0.2366	1.6723	0.0292	0.0279	1.0867	0.3383	0.2535	1.0748	0.726	3.3587	1.5917	0.1125	0.1621	0.465	0.7952	0.3026	0.5822
PUM2	22.9526	24.1267	24.428	28.0791	17.0919	40.3523	23.7423	16.8554	17.3823	17.4482	25.3807	16.6894	32.0575	25.8119	29.8022	21.494	26.4932	26.3729	34.8211	32.7737	22.8309	35.9511	25.9167	24.5053	33.2515	26.2037	35.0626	24.8689	14.8927	34.4132	19.2435	29.4541	27.7892	33.3368	16.7611	20.3919	33.8781	27.1206	26.7762	25.3344	26.2478	40.1306	24.2918	31.8675	32.4255	36.2639	21.4236	26.9744	28.0376
MRPL43	5.6422	6.1859	6.8059	8.3705	6.6615	9.0646	6.7084	8.193	7.8978	5.7163	5.8822	8.8857	10.3906	6.1253	6.0743	9.6809	9.1673	6.2516	7.0704	9.3207	7.4709	9.1365	14.3333	8.0777	9.4829	6.7649	14.3951	5.6574	11.3043	9.1939	6.7851	5.6897	5.2913	10.4781	9.7725	4.0207	5.5894	8.9055	11.8914	10.4225	6.5029	10.8591	6.7642	8.7941	4.7632	8.78	4.2015	11.6443	9.2102
ITIH1	0.0404	0.0273	0.0074	0.1533	0	0.0087	0.0096	0.0045	0.0132	0.005	0.0068	0.0178	0.0063	0.0091	0.0522	0	0.0187	0.0093	0.0027	0.0128	0.0391	0.012	0.0054	0.2546	0	0	0.0465	0.0137	0.0122	0.0728	0.1176	0	0.0108	0.0176	0.005	0.0025	0.0157	0	0.0315	0	0	0.0148	0.012	0.0027	0.0053	0.0051	0.003	0.1146	0.0435
HPF1	6.7853	6.1275	6.4128	5.7686	2.8595	7.2445	6.4278	5.0126	7.7469	5.2967	8.0025	6.9072	11.3222	7.2141	9.0992	2.9201	8.9037	4.3297	6.506	4.0659	4.2757	5.2375	3.65	25.1889	6.6226	4.2927	10.9333	4.7004	6.1122	7.6128	4.2002	7.3107	6.9749	7.2186	7.8624	8.1668	6.5616	7.8428	7.9786	3.9361	10.955	27.3919	5.9276	7.7119	4.7754	5.7462	5.2596	3.7674	6.9241
ZFR	16.6775	13.9671	13.6959	12.0121	12.3603	17.3095	14.5606	10.1954	13.7201	8.9926	19.0076	22.5048	22.4178	20.288	44.1007	16.4734	32.2474	18.5802	35.4426	20.8377	14.9333	18.8916	26.0974	20.5909	23.9725	23.9748	25.4374	23.9178	12.9385	31.1476	16.9752	15.0485	27.6795	19.596	12.4991	17.3837	15.9784	18.2478	16.7007	11.8329	20.3914	24.8676	15.6233	23.5421	21.6292	27.4624	22.7449	10.4194	27.5511
ZNF280C	1.2735	0.9546	1.0392	2.1422	0.7105	2.1702	0.7069	0.5774	1.5792	0.5803	1.4512	4.233	1.6973	3.3833	2.3333	1.1794	4.6645	2.2495	5.093	2.5585	1.8254	2.6167	1.9511	11.4575	3.4296	3.987	2.2242	1.9967	3.0032	2.9664	1.6464	2.8904	4.1766	2.2017	1.827	3.8083	2.1869	3.0234	2.3576	1.7088	5.5465	5.9162	2.285	2.1074	1.0714	5.4031	2.8986	2.8378	2.699
NPFFR2	0.0544	0.0601	0.0142	0.2016	0	0	0.0184	0	0	0.0288	0.236	0.215	0.0181	0.0234	0.2322	0	0.1198	0.0267	0.0052	0.0148	0.0054	0.023	0.0157	0.2235	0	0	6.3839	0.0369	0.041	0.0305	0.0257	0.0087	0.0311	0.0113	0.0048	0.0098	0.0215	0.0056	0.0379	0.0063	0.0198	17.7121	0	0	0.0153	0	0.0284	0.0245	0.0167
TRAF1	2.7253	3.1693	5.5229	4.2345	2.8429	1.4337	1.5134	1.1276	0.749	1.2936	3.0628	3.7835	2.6111	1.8595	1.3991	0.9574	3.6779	2.9788	2.4771	3.3751	0.777	2.9058	0.9172	4.6582	1.6071	2.0182	6.5222	3.9655	3.0748	4.8274	1.47	1.5147	5.5479	5.2886	1.3417	1.3593	1.6649	1.1799	4.7262	0.6236	2.1417	6.1718	2.3981	1.3013	1.7138	1.2906	1.9914	0.818	2.4085
RC3H2	6.1553	5.9396	5.5103	6.1894	4.3185	7.5189	7.3998	3.7485	6.5913	3.3332	8.81	6.286	9.1915	8.1497	8.4988	8.8223	5.8488	10.4412	11.417	10.6838	6.8927	9.2935	5.25	10.5946	8.137	11.1829	5.4176	8.5761	7.4259	8.6807	6.1218	9.3975	10.7569	6.1669	6.6661	10.5076	7.2729	5.3699	7.6935	4.2958	12.5288	6.7066	12.0421	9.2928	6.4485	12.4364	6.9434	3.7448	7.7376
IL17RB	0.9521	2.1876	1.8206	9.8363	0.8234	8.7818	5.3351	1.2249	1.8357	1.6198	1.0599	0.5681	12.3647	0.5814	1.1283	11.3545	1.634	38.7682	1.8371	4.5608	5.4584	19.1269	8.0962	2.2921	14.2385	0.404	19.1543	5.5202	0.4494	5.9272	11.5176	0.5467	7.8521	8.5157	0.3475	0.2584	9.5659	25.3666	4.4315	20.3291	1.3292	6.2015	10.3997	6.9849	0.4795	1.409	0.1849	8.8313	8.0994
TRAF3IP2	3.5447	5.4608	3.6677	13.1902	7.4464	12.6029	5.4781	4.541	7.7104	4.6007	4.0963	6.5177	9.202	6.4973	4.8659	9.2203	3.6175	7.5833	11.1068	11.5559	5.2201	7.3919	9.6094	5.2851	12.0217	8.0068	4.1899	3.5913	8.2196	5.3954	12.1953	2.9796	3.1518	6.7067	16.0816	8.3794	4.329	6.8365	5.8951	6.3279	6.1985	7.7261	6.408	8.7635	13.6108	2.6108	7.6375	5.3569	5.1576
GYG2	1.5147	3.5312	3.0703	3.2316	0.1258	4.831	1.7208	2.2643	0.3307	3.3543	1.0362	0.5094	0.1455	0.21	0.9158	5.3441	2.318	0.058	1.2691	1.6096	4.2451	2.7737	3.5477	0.6834	1.6017	0.8058	8.1251	1.6156	0.5075	4.3713	1.1768	0.227	1.5217	0.0772	0.0942	0.4057	1.4132	6.9055	3.7353	0.9522	0.2751	1.7967	2.4898	0.2504	0.1899	0.0995	0.2702	2.0489	2.3156
DCBLD2	4.6379	2.3064	2.9196	0.3553	1.0613	0.0849	3.3587	1.9067	3.5013	1.7926	5.6737	10.7351	1.214	3.2321	34.0306	0.6418	5.2602	1.9896	13.5313	2.3138	1.5968	0.6771	0.6908	3.7292	0.282	17.2378	3.7244	2.091	2.9167	3.2181	1.4109	3.2466	1.4459	0.3022	3.8991	9.9047	0.495	0.0953	0.6304	0.61	3.0794	9.1237	0.4897	0.5505	3.4025	4.6998	16.6605	2.718	0.2987
SERPINB3	0	0.1245	1.6922	0.5771	470.4262	0.0231	0.0763	1.2913	76.8925	0	0.0302	4.9503	0.2752	292.425	12.4715	0.0702	2.3593	205.6457	64.6528	18.4512	2.6918	1.2978	14.192	9.054	0.0247	6.4775	0.2855	0.051	39.73	0.7243	0.1991	7.4441	0.4304	44.6597	55.4959	18.6141	30.1911	0.2534	0.3245	0	29.0553	0.1086	19.5919	17.7525	956.0841	79.6396	13.9924	6.638	13.3637
SOAT1	5.8186	8.2369	8.9015	6.8322	0.8482	7.1526	9.0006	7.2022	1.3931	6.9518	6.779	6.0628	6.0233	3.4421	12.3275	6.0816	4.918	3.1992	4.5279	1.0617	4.7239	10.4205	3.7646	11.3442	2.2085	8.4269	8.5298	3.9518	3.3357	5.9085	3.1801	5.5549	11.5228	3.366	4.0478	6.1938	12.2748	7.5563	5.6598	4.3914	4.7254	8.2577	2.1009	1.8066	1.7064	5.1487	4.5731	2.2998	4.3088
PKP2	2.8844	8.9236	6.1272	26.8762	1.9363	21.2342	12.6373	5.2551	7.2698	7.2398	0.9124	3.7347	36.4767	3.8104	6.4485	30.3164	5.7617	27.7197	3.3314	12.1082	28.4986	35.3142	19.7876	5.0604	9.5729	1.9248	19.1638	12.1523	0.9417	12.0703	15.1494	1.465	7.8282	13.0463	14.2848	5.1279	38.4063	29.8693	13.1709	44.6099	9.621	3.3903	37.3581	19.5647	2.7636	7.8978	2.8345	7.3847	38.6736
MSH4	0.0617	0.0325	0.0616	0.4311	0.0161	0.0361	0.1062	0.0378	0.0122	0.0277	0.1009	0.0529	0.135	0.055	0.3396	0.0081	0.1642	0.0161	0.1747	0.0713	0.163	0.0125	0.0113	1.1413	0.0258	0.0034	0.313	0.0152	0.0465	0.0835	0.026	0.0408	0.1273	0.1506	0	0.0318	0.0186	0.024	0.0328	0.1598	0.019	0.0928	0.0167	0.0304	0.0885	0.0249	0.0164	0.1827	0.0725
F7	0.0241	0.0653	0.0884	0.1028	0.0231	0.0518	0.0571	0.038	0.0105	0.0714	0.0271	0.2276	0.0712	0.0509	0.0429	0.0245	0.0372	0.0083	0	1.304	0.8019	0.4973	0.1103	0.0641	0.0074	0.0412	1.501	0.0426	0.0218	0.0189	0.0128	0.0189	0.1612	0.6729	0.012	0.0183	0.3448	0.031	0.3104	0.1729	0.0164	0.0266	0.0036	0.0065	0.0095	0.0122	0.0176	0.1015	0.0624
GDI2	25.0996	36.6133	30.9943	71.6269	62.3958	78.6014	46.7692	32.9464	67.7195	33.6851	35.4477	56.9938	93.6013	62.0383	100.6952	82.7168	86.4178	49.393	43.6701	64.3257	77.3802	60.2039	43.9776	48.1537	168.5748	34.9524	61.9433	56.2273	50.5922	61.9414	80.1911	81.4357	44.2411	97.158	76.652	64.6454	65.0845	48.7649	67.6056	76.2853	51.5252	75.8462	92.3622	79.8357	71.6643	78.3037	81.6935	50.8078	83.7497
PRDM1	1.4213	5.111	1.7714	5.9278	36.908	1.0965	1.9074	2.8658	9.0825	3.0091	1.2308	11.822	10.5468	14.7984	2.281	3.4051	6.5106	38.1134	6.9161	5.8318	9.171	8.3094	3.6894	10.1171	7.7703	9.0053	12.8473	13.2933	15.6011	7.3777	2.9945	5.1424	13.2279	6.8738	19.5392	16.7814	5.8932	1.7726	4.1346	1.3135	4.9754	4.185	8.4745	7.7203	33.8009	4.2291	6.4674	5.51	10.4038
ATG5	4.5705	5.5432	4.318	12.5056	3.5581	9.547	5.9969	4.3132	5.0889	4.1717	4.4001	4.7988	9.7973	5.2955	9.9377	5.1635	5.155	9.2841	5.4089	9.9602	7.2186	9.7045	7.4168	6.151	19.8791	7.8764	8.0208	8.9957	7.9268	7.1284	9.6732	4.6285	6.3746	7.9505	6.4904	8.7176	9.0559	11.0403	7.4312	8.4856	5.5645	7.5347	7.8941	10.4121	6.0532	4.4561	7.1699	7.6776	9.7251
TMCC3	2.7408	4.1093	2.5222	5.0387	2.0725	4.9353	2.1471	3.0401	1.1676	3.1086	3.5266	4.8152	4.4223	3.777	2.4212	2.3667	1.072	15.192	0.519	2.7799	3.6547	9.5189	1.0432	3.1364	4.0034	5.6415	2.1654	19.5191	5.2497	2.1988	1.1446	5.1836	2.4858	6.3093	12.3029	8.7604	6.0447	3.8458	2.5078	2.6519	3.3744	0.4115	9.4209	2.014	9.9223	1.2209	4.8287	2.8202	7.0708
PITHD1	7.5552	8.5086	8.308	11.8407	24.5443	11.6435	10.341	9.2623	16.1913	8.733	8.1588	14.8387	12.3814	24.9024	14.3684	13.5967	12.7	11.7009	11.3347	13.738	10.5844	11.7456	14.1441	19.1249	6.9833	15.3268	8.919	9.308	20.3424	10.0098	33.6762	15.3544	17.5698	16.5303	11.5307	27.6105	9.7932	11.1753	11.8401	20.6335	12.0675	21.4698	9.051	11.1221	7.0105	18.534	18.6711	16.5746	10.5645
MTA3	3.2647	3.1235	2.8667	3.936	3.7257	4.8858	3.0946	2.3989	3.499	2.482	3.0075	4.2419	4.0028	3.3335	3.3513	3.365	6.3441	2.5859	3.1059	3.0089	2.2207	4.3932	6	4.3919	5.9074	2.2318	8.2963	2.7317	2.556	3.1321	1.7131	2.9594	3.2591	4.4069	2.6553	3.4526	3.377	4.9138	3.0381	5.3566	3.6582	7.1481	2.5925	2.4522	4.6935	3.5869	4.5063	4.4497	2.8491
USP13	3.3448	1.2769	1.3653	1.1308	1.0402	2.0614	1.0303	0.6088	1.2603	0.7905	3.8096	1.9155	0.3072	1.7326	6.5917	3.4402	1.2805	0.7511	4.189	1.6266	2.7597	3.2031	1.8519	5.5612	2.3838	2.9187	3.6934	2.4757	0.9879	1.2358	2.5902	3.0937	1.8078	2.4521	0.9888	1.0709	1.8638	4.0963	2.1931	2.2512	2.2709	13.8413	1.7193	1.5838	0.6094	4.5695	1.351	1.9826	1.4107
ATP11B	14.4641	21.1973	21.1005	15.0017	21.2682	22.3037	28.7252	18.3045	15.6643	12.6596	9.6501	13.6364	14.8644	20.4019	13.9697	18.682	11.8435	24.2486	23.9014	13.1006	24.9829	25.162	13.6316	16.8559	13.3442	16.4298	14.6542	20.2197	13.5503	20.3572	19.5621	46.5602	20.2457	16.7715	20.9052	31.1993	33.3576	18.272	12.723	11.6617	22.4399	23.3181	24.8169	15.8815	25.0159	52.6504	27.7655	9.1728	15.4542
LAMC2	1.4333	5.6348	5.5095	27.6326	3.0782	30.032	15.3645	6.3932	45.2402	2.2585	2.6325	166.805	78.5192	90.8194	109.5858	16.3776	41.8055	151.1202	63.2368	21.7809	34.6615	20.9942	24.242	30.9178	18.3059	474.8291	29.7053	97.3694	118.468	62.6909	24.8587	286.2365	56.9661	28.5723	71.693	294.4676	65.988	60.3768	23.0609	26.6589	85.0026	56.7484	29.0191	62.6274	7.62	29.5507	177.4763	23.9502	47.0355
CDK14	5.8636	4.0584	3.6498	1.1932	0.5195	0.2413	5.2259	3.3028	0.438	3.7423	6.29	4.7907	0.8338	3.1406	3.3567	0.3983	3.9047	0.4657	5.9859	1.7227	3.5943	1.0633	0.7555	1.4394	1.1314	6.6535	4.1812	4.0585	2.367	2.2434	0.5848	5.6977	9.629	0.5882	2.6064	4.4079	0.9984	0.1457	1.6983	2.2887	2.8188	11.7433	1.174	1.1504	3.0287	2.6685	7.6024	4.9488	1.8872
SEC61A1	41.0004	74.7217	54.1382	55.1888	36.0248	112.7542	63.1213	55.2801	56.6531	81.0217	41.5079	65.7556	72.0141	47.7993	96.4012	83.4759	51.8145	80.2467	80.0851	67.287	163.9823	86.6989	88.4868	64.2128	81.0469	80.8983	85.1287	90.2646	54.0751	65.2232	40.846	70.3115	72.6715	69.3431	108.9449	62.6408	58.2874	95.6538	76.035	70.6427	84.9595	62.7221	69.2748	97.4338	46.5851	53.6746	84.1791	47.8857	67.169
PPP1R12A	17.5613	6.1218	4.7363	7.1833	3.909	3.6613	4.9794	3.5371	6.9909	3.3783	25.9244	6.4841	8.3319	9.748	10.87	5.554	9.8429	9.3501	7.798	5.4284	5.5891	7.5445	2.8712	13.7176	8.2331	13.5472	6.8001	14.2934	5.3681	10.5411	3.5537	6.0004	12.6411	6.3022	4.8116	8.0541	6.4791	7.6141	7.1113	5.9192	4.5399	8.1503	6.554	7.5591	5.4675	6.9549	5.0828	5.0288	6.9422
RASGRF1	0.0588	0.0621	0.0151	0.3779	0.0703	0.0171	0.0109	0.0165	0.016	0.0181	0.0372	0.1895	0.02	0.9603	0.2567	0.1267	0.0581	0.0337	0.078	0.0549	0.0267	0.079	0.8502	0.435	2.8839	0.2308	0.1775	0.4391	0.0152	0.2349	0.2701	0.0268	0.0884	0.0494	0.016	0.0359	0.0814	0.0171	0.1271	0.018	0.0749	0.0101	0.0301	0.1544	0.0798	0.0221	0.0537	0.0367	0.0369
CAMK2B	0.3013	0.4667	0.6298	0.2019	0.0924	0.0064	0.2342	0.2247	0.0563	0.2578	0.2527	0.2854	0.007	0.1593	0.3284	0.013	1.5224	0.0167	2.3632	0.0157	0.0389	0.065	0.0151	1.1087	0.0121	0.011	0.1414	0.0412	0.0525	0.0176	0.0699	0.0781	0.024	0.3117	0.0056	0.0227	0.0386	0.0096	0.0679	0.0073	0.1316	0.4875	0.0334	0.0457	0.0503	0.2707	0.0674	0.0142	0.05
CROCC	3.4062	2.1591	3.4193	2.4552	2.5397	2.7636	1.7809	1.467	8.9654	2.4619	2.4262	3.8917	2.5952	2.3897	1.543	1.3016	1.9377	1.0513	3.5341	1.9767	1.9251	2.2113	0.9918	3.5445	4.4982	3.5448	3.1942	3.9017	12.3732	4.5389	4.399	2.8775	2.718	3.0288	1.6506	3.0315	1.5696	1.4737	2.3454	1.5287	9.4462	6.3564	1.8549	2.1942	0.776	8.979	2.6762	4.271	1.9029
POLR3E	3.8811	3.6406	3.3743	4.868	2.6976	4.1682	3.7719	2.6386	3.7195	2.9567	3.7651	5.075	3.4455	3.4513	4.323	5.0999	4.5613	3.6263	4.5817	5.5137	8.6401	3.6835	5.6639	6.594	2.3298	2.8769	7.6262	5.6527	3.4786	3.7146	6.8774	2.4561	5.4679	3.1789	4.1162	3.0435	4.5863	3.6472	4.0985	7.0396	4.7363	6.6861	6.9734	4.7683	3.7713	5.6756	4.3689	4.7151	4.89
ATP2B4	63.7574	11.5978	6.5336	12.4688	14.5311	15.4699	9.9078	4.4369	33.2213	3.4327	97.4317	16.6968	16.4347	21.5121	6.0746	11.8147	22.2936	16.2009	15.5668	10.801	7.3806	23.4784	5.5118	7.2158	11.2821	33.5235	12.5859	24.6894	22.0129	33.3933	8.0203	36.8989	36.6349	8.2308	13.9084	20.0055	14.7017	15.7193	15.9176	6.544	53.0614	15.8944	13.1336	13.5195	14.7775	23.7777	31.5077	3.8643	14.928
RIOK2	3.011	3.2813	3.0289	3.2797	1.405	2.5295	3.2276	2.6947	3.1522	3.5314	4.4242	3.541	4.3388	3.1837	2.6809	2.4513	2.7623	2.1496	2.4917	2.4188	3.3184	3.4713	1.7901	4.1607	3.0492	2.0001	4.1554	2.6803	1.2637	2.4043	4.065	2.7361	2.9134	3.1629	3.9577	2.731	2.9595	3.672	2.6138	3.7906	2.9713	2.2631	3.0017	2.5635	4.7859	3.4177	4.5102	3.6336	2.4221
YIPF1	7.5501	13.2651	10.6735	13.4716	11.5871	9.2816	11.1648	9.582	10.7331	12.5979	6.8194	13.3175	15.1442	14.0564	16.3896	10.2039	12.6593	9.1649	7.7684	14.3933	10.0498	10.4199	12.9826	10.4201	14.3739	10.3289	13.038	16.6163	11.9449	21.6845	14.4532	8.7539	16.1539	16.289	12.9323	13.9303	9.2503	13.5944	15.3836	11.4142	7.0704	14.0235	11.2409	11.0836	7.731	14.7859	10.1053	6.0859	9.1418
NDC1	2.6971	4.4162	4.1842	11.7805	3.899	10.0981	10.5612	2.4922	7.0441	2.5206	3.5727	13.5261	22.4508	10.665	33.6739	18.9285	17.5885	7.4993	12.3735	10.0687	15.3851	14.0341	13.1984	21.2062	35.8775	12.4354	18.6274	9.446	7.1872	11.6625	24.457	12.6513	13.6612	17.3275	12.4267	11.9026	14.0743	20.7767	13.8167	26.2622	10.9102	22.1397	17.9188	23.0576	5.6066	24.3718	10.7597	6.0629	18.5065
DGKG	4.0782	0.5164	0.7131	0.5292	0.2332	0.0323	0.2651	0.3829	0.6801	0.1484	6.2061	0.1586	0.0272	0.1864	0.1875	0.131	0.0927	0.2939	0.1506	0.0945	0.1168	0.0359	0.5066	1.1051	0.7003	0.6367	0.3982	0.9209	1.7564	0.8842	0.792	2.0199	0.5355	0.0449	0.0104	0.449	0.7281	0.1576	0.3647	0.3142	0.7515	0.5559	0.0211	1.0716	0.1143	0.1398	0.204	0.2686	0.054
FLYWCH1	5.1515	4.4417	4.772	3.3382	3.4014	4.3131	3.9376	1.6187	5.4268	2.4431	6.5271	4.5867	4.1329	5.1331	1.6975	3.3047	2.6098	1.6885	6.2539	4.3085	1.6799	3.2843	4.5978	6.7816	3.7009	4.7732	3.7408	4.7779	13.1784	5.858	4.9827	7.0292	5.2641	3.7484	4.999	7.0637	4.536	1.5228	3.6625	1.9186	14.3636	9.5947	4.3273	2.3822	6.1603	11.3252	8.7898	3.1565	2.7639
UNKL	1.6204	2.0442	1.9183	3.4742	1.2419	2.8036	1.6659	0.9127	1.47	0.8451	2.59	1.2768	1.5519	1.3006	1.2149	1.1846	1.3991	1.0389	3.3078	1.4481	0.3879	2.0838	1.0397	2.1814	1.5346	1.7112	2.5233	1.6194	2.9908	3.0464	2.0832	1.0966	3.0163	1.8921	0.9046	0.7347	0.9958	2.1335	1.4162	0.6632	2.953	5.8049	1.5652	1.2744	1.051	3.088	1.0445	1.2934	1.3297
TBXAS1	0.389	2.0531	0.4472	2.6541	0.9251	0.6048	0.9867	0.8574	0.5028	0.5555	1.213	0.3842	1.0783	0.9811	0.5784	1.7021	1.192	2.23	0.3509	0.803	0.8926	1.8421	4.3782	1.6204	1.7486	1.4316	0.9818	1.7288	0.7866	3.3677	4.9964	0.8305	2.144	3.0721	0.5659	0.4574	2.163	3.7596	2.1454	0.9544	0.34	0.895	0.4328	3.2955	0.2366	0.5227	0.716	1.9114	1.251
PARP12	2.8031	4.9594	4.3036	17.8804	2.6243	3.1224	5.3943	3.2341	5.393	3.169	3.4196	5.8729	14.5247	8.8297	21.1722	9.6882	4.1571	26.4897	6.9258	16.1289	12.6978	25.5139	8.6882	12.3056	19.715	9.7962	10.3548	12.2911	13.146	11.835	6.7022	14.7917	8.6091	8.4666	9.4746	24.9224	17.9528	21.6818	10.6067	8.4055	13.1815	3.3648	17.6567	5.1143	7.2917	4.162	10.7933	13.4649	17.0596
ALDH18A1	14.2103	26.28	19.0544	36.4925	13.0555	78.435	20.5444	19.9266	19.3356	24.1046	10.6777	15.3771	55.4113	15.5946	35.6819	49.2382	18.6041	18.3104	22.8298	46.025	56.2632	37.988	49.052	27.874	28.1832	19.9182	18.1991	25.1124	15.237	33.277	36.6259	13.5191	24.737	38.3473	18.938	10.7946	34.6642	27.1691	44.708	37.8243	15.8564	64.7913	32.819	68.1633	9.1673	23.7257	12.4621	28.606	48.9408
TARBP1	3.4909	5.9298	6.263	4.4071	3.665	9.1924	4.5566	3.0457	3.5733	3.9891	3.2245	6.1541	5.8696	7.1523	12.5665	7.5472	4.5777	3.4561	11.8944	15.8727	4.9789	9.5147	5.0882	9.4369	4.7222	7.4638	11.8908	5.9123	7.6027	7.2865	11.5265	7.0064	9.4087	13.094	2.6343	6.7103	10.1698	7.1367	5.6784	8.1491	4.8903	9.0945	8.5579	7.0952	5.2124	8.5609	8.278	4.5472	13.1716
GATB	0.8655	0.9593	1.2129	1.15	1.1256	1.3334	0.9098	1.0194	1.2221	0.7725	0.8393	1.5602	2.6104	1.4967	1.0213	0.8978	1.2396	0.5754	1.1193	1.0931	1.013	0.9827	1.0175	2.8296	1.0239	0.5713	2.099	0.5354	0.8533	0.6747	1.3421	1.4095	0.9324	1.727	1.579	0.9349	1.0584	0.7389	0.9146	1.5471	2.0691	3.1596	4.1274	0.861	1.1218	0.5742	1.0571	0.9438	1.425
MXD1	4.4682	9.5396	5.0559	20.0052	124.309	5.546	11.835	6.5296	27.2155	3.4546	7.344	22.0889	30.7233	55.6873	10.9023	9.6437	13.817	121.0273	9.7452	25.9783	26.0898	11.1811	7.6639	67.5151	15.6858	8.374	8.5385	16.2471	25.7411	16.8527	16.9337	18.4877	15.2736	15.911	45.3372	47.7538	44.3126	15.5917	9.0278	6.4487	12.3622	6.3109	43.7996	12.4292	86.0508	33.6763	19.5175	48.181	54.6714
CDK17	10.4241	5.5975	3.1162	4.2071	3.4257	2.8653	4.1025	3.1887	4.5703	3.0044	23.7327	6.4602	5.1575	6.328	7.511	4.402	6.8807	6.4271	7.7225	3.5112	4.0217	5.0647	1.9064	11.1965	5.3786	18.1279	4.8584	9.4521	5.5191	6.8536	3.5103	8.6873	8.1114	3.7633	4.4408	9.7014	4.8088	4.1644	4.3072	3.6581	4.0308	6.8206	3.7794	6.3682	5.4162	5.9725	4.226	4.2165	5.4794
DNAJC25	2.7332	2.0879	2.0702	2.2305	1.3327	3.0994	3.5018	2.2784	2.4371	2.2671	3.6259	1.8948	3.2855	3.0582	3.7637	3.7208	2.545	3.0866	4.2625	4.369	2.096	4.05	2.7602	3.1234	3.4543	3.542	4.9286	3.518	4.2717	2.5286	4.6573	2.9587	5.0502	3.4	2.2843	2.5941	3.1777	2.5466	3.6571	3.4334	2.3248	3.0227	3.986	4.4117	2.9459	2.3523	2.3523	3.7224	3.2706
SLC2A3	8.2095	2.255	1.3969	1.8827	1.6485	0.4345	2.3674	1.3268	1.6765	1.6318	14.4486	13.8753	12.5705	2.0222	23.3467	4.2068	2.5743	6.8117	9.8983	2.4289	2.7431	6.5188	1.3119	4.4199	3.2114	6.9187	6.3179	14.8703	4.8367	4.9066	2.9375	5.2843	26.0748	3.9978	1.6617	1.8386	6.5105	1.4204	5.0208	0.5802	1.1535	5.8274	2.168	2.3035	1.8417	1.0568	3.2719	2.2918	6.2726
PSD	1.6168	0.6665	0.5309	0.2329	0.4954	0.2327	0.2687	0.379	0.1769	0.4842	1.9481	0.6575	0.1976	0.3445	0.5299	0.2137	0.2694	0.1089	0.5632	0.2437	0.7091	1.4502	0.134	0.4987	0.0706	0.7405	0.4972	0.5558	0.2843	1.7072	0.8649	0.4673	0.5693	0.5611	0.1046	0.089	0.1172	0.0592	0.2152	0.0899	0.2238	0.5863	0.235	0.1288	0.1231	0.1575	0.1905	0.2997	0.1959
CTDP1	3.603	4.3607	4.0875	3.3518	4.5802	8.3097	4.9362	4.1784	6.9886	3.636	4.5178	6.6711	6.4945	4.8494	5.0531	9.9766	5.4843	5.2494	7.893	7.689	8.7607	5.0285	6.3899	5.3614	5.0092	5.301	7.381	4.2531	4.0255	6.1438	3.7038	3.2349	5.4385	4.6548	7.8736	4.2143	4.7815	3.4766	5.9973	7.0995	3.917	6.5352	8.9993	4.5296	5.7509	6.0967	4.0994	6.2793	7.0535
YBX3	27.691	12.0587	11.1446	26.0277	62.2665	18.9456	15.0474	6.5308	53.4348	7.299	63.1438	56.2691	24.0453	44.6021	70.8866	22.2767	24.3685	30.7241	48.0602	14.2257	20.4039	15.216	29.6252	60.2823	31.9921	35.5332	21.8594	32.5128	58.2407	24.2501	7.5829	47.3125	35.3125	23.4553	63.7368	21.7639	15.7741	22.3447	19.0546	14.8356	79.9856	39.1876	16.593	15.8121	101.8481	72.1997	65.1937	14.8581	24.4147
STYK1	1.0132	5.1431	0.991	6.0972	2.3233	5.7223	4.0519	2.7488	5.6099	1.6898	0.2607	1.0221	3.5133	1.897	2.7027	2.2169	1.8772	5.1831	0.7916	3.6427	4.4758	4.3656	4.1215	3.5553	2.2056	1.612	1.8796	4.2479	2.611	1.2914	1.5492	1.6424	5.6027	5.2868	1.7226	0.7498	10.5071	2.2477	2.545	3.6099	3.402	0.73	7.0615	3.3359	2.4754	1.6049	1.7845	3.1763	5.204
WNK1	20.9699	14.7409	13.5925	19.6941	65.8653	23.7545	16.5773	8.7791	17.7532	7.1756	23.5374	31.1055	14.6192	49.4893	20.3107	16.3966	17.1089	24.673	15.8964	12.8783	47.2416	20.6164	7.9037	42.9309	21.4612	28.3233	10.6575	25.8181	15.5429	17.4704	14.8058	34.8202	33.8573	22.2712	23.6432	18.6771	18.2124	13.7233	14.549	10.2251	23.8462	15.2678	23.1527	16.0871	63.3615	31.5481	51.9354	8.5491	19.7623
CCAR1	8.8645	10.9931	9.7647	14.5084	5.1606	14.9944	13.6917	8.7312	9.4234	8.1865	8.6812	15.1166	14.529	12.137	26.8919	15.389	23.9655	11.7916	17.8274	18.7153	16.5604	12.7136	8.5989	16.7206	24.2874	9.416	25.1608	14.719	7.1223	17.4822	15.4096	9.0705	15.937	14.2212	9.1549	19.5162	17.9834	13.5594	14.4405	15.9406	11.1857	13.6028	16.0343	20.1757	17.09	8.1568	10.01	25.8001	18.9855
OGFR	6.8701	8.9416	7.754	20.5665	5.8336	6.4053	7.3278	6.3353	6.5108	7.509	7.7668	12.7075	12.2462	6.3394	14.2535	12.3239	10.6175	13.8249	21.403	24.7437	10.5497	19.7847	18.4142	18.0781	18.2769	5.7683	18.45	10.7634	14.3764	19.1215	17.2492	9.5188	10.8802	19.0956	11.5624	10.6567	11.1829	20.4884	23.9165	9.9166	11.0645	10.3057	16.5341	8.8378	8.1881	11.9915	13.2781	16.5288	19.266
GNA15	0.6397	1.6854	0.6893	3.0599	50.9066	0.9438	0.9542	0.4116	44.1687	0.534	2.1379	18.3622	2.7509	25.5518	10.5293	1.3778	5.6358	16.9717	10.7043	1.1898	0.7515	4.6306	5.2664	13.4307	31.436	21.8361	2.0123	11.5563	44.1696	9.7705	1.1509	13.5935	3.8696	14.5227	70.9772	46.1752	2.8619	1.6376	2.2391	0.4608	37.3826	4.3713	4.3152	11.3864	39.0719	19.6408	36.3204	4.5009	1.9747
CREB3L3	0.0277	0.0869	0.0507	4.2202	0.0132	0.2131	0.2788	0.2801	0	0.0683	0.0078	0.0087	0.0914	0.0209	0.1286	1.925	0.0267	0.738	0	14.0602	12.2042	0.6416	0.8706	0.8655	0.1063	0.0211	27.3869	0.0517	0.0365	0.2389	16.8388	0.0078	0.0647	0.3469	0	0.0131	4.1716	9.4231	6.8891	6.6793	0	0.0955	9.1477	0.2251	0.1048	0	0.0202	7.1828	7.0141
PIGV	1.8868	2.7265	3.0001	3.6992	2.8207	7.8198	3.0467	2.3891	2.1105	2.3843	1.6272	4.3349	3.0861	2.8654	2.1581	3.5947	2.9455	1.129	3.1676	6.2809	2.8253	4.011	3.8023	3.4403	4.55	3.1777	3.5275	2.1346	4.0263	3.9099	1.3748	5.1643	2.1061	3.4803	2.6342	2.6179	2.4985	3.7383	4.6615	5.3785	6.1884	3.6597	4.5247	2.6205	3.4858	4.0262	4.2274	1.7656	2.6519
PTPRU	3.1982	3.647	2.9607	2.8619	2.8407	25.7867	3.7886	1.8652	3.8498	3.28	6.0547	4.8256	11.3167	6.7079	15.8591	1.452	4.2358	0.912	25.2967	27.1948	7.682	2.1885	13.7197	6.7142	0.7458	6.532	10.9163	18.201	6.3259	22.3734	16.6853	4.0401	10.6065	25.4658	7.0077	1.6809	6.801	0.708	3.0188	0.2948	5.6991	2.197	2.38	7.8435	0.8863	17.5322	2.9407	1.6237	14.1954
SNRNP40	3.1619	3.3807	2.9768	6.8074	3.6299	8.1737	4.1892	2.3214	8.569	2.8338	4.4391	8.0967	9.5696	6.2992	13.0982	9.0221	8.5395	5.9277	7.1873	7.7881	6.7335	4.9684	7.9421	11.2552	6.2832	6.834	9.3161	4.7008	13.9425	9.0467	6.9116	6.4669	4.4733	5.357	8.9597	11.0402	4.7878	8.5772	8.2463	14.3765	12.5516	15.6579	6.7091	7.9974	3.6368	11.5694	6.7069	4.3033	8.0767
RIMBP2	0.855	1.1006	0.7027	0.7476	0.2414	0.1577	0.6679	0.4694	0.4733	0.6817	0.5445	0.1194	0.3037	0.4826	0.0782	0.0069	0.1127	0.0522	0.0101	1.9655	0.3089	8.5161	0.0064	0.4937	0.3951	0.5292	0.074	0.0503	0.3778	0.064	0.0038	0.6501	0.3855	3.2695	0.066	0.0887	0.387	0.019	0.1036	0.0062	0.2079	0.0297	0.2642	2.0697	0.1049	0.8463	0.0972	5.4429	0.4281
COL11A1	0.0585	0.0429	0.0406	0.0971	0	0.0115	0.2531	0.1178	0	0.005	0.0431	9.1658	3.0973	0.6859	3.2016	0.0337	35.8466	0.5443	0.805	0.0603	0.0586	0.9314	0.6089	2.0503	2.1058	41.6467	1.8996	10.7259	10.8268	0.5298	0.1055	26.3542	4.2266	0.0029	0.8845	4.3603	0.4222	0.0274	0.0138	0.0525	0.2722	2.3639	0.039	0.3866	1.4236	0.0895	11.0356	0.2925	0.2013
QSER1	3.6139	5.1191	5.113	3.69	4.3657	5.6316	7.5475	3.1634	6.7126	3.0668	4.1654	8.6419	6.747	8.4122	15.0284	7.6049	8.7688	6.1568	18.1599	1.0964	1.7746	3.6693	3.3545	10.6339	10.2994	12.7522	6.696	9.1835	7.2321	24.2913	2.5441	12.754	11.1761	6.9547	7.2999	5.4537	1.6633	2.9231	5.0319	4.1241	11.4864	14.6791	2.7371	10.1867	8.4325	22.1435	14.4909	3.8972	7.0329
MPC1	27.6341	54.1037	37.6068	33.3517	18.4453	12.7836	38.7317	58.4709	16.3423	36.6196	13.3612	4.9289	19.5022	12.654	9.6909	27.2031	12.522	15.3454	9.3577	22.7176	11.5027	21.8189	17.3924	12.2271	9.7152	5.496	16.3928	12.6965	9.6172	11.9121	26.4938	10.3788	12.5615	22.2182	9.6375	10.8636	32.8887	14.5802	14.3075	24.86	20.1426	13.9111	22.9114	13.7128	8.5429	16.2018	6.8318	36.4844	16.9095
ACAA1	2.8499	4.4886	3.8522	4.89	8.507	7.123	5.0504	4.7748	4.4963	3.8355	2.5762	2.2713	4.9822	4.9107	2.8542	4.6898	3.0385	5.6096	1.6903	2.5787	6.4359	11.3128	6.9745	3.0426	4.3224	1.9666	4.7027	6.1131	2.1235	4.2506	4.833	1.8923	2.9363	7.0259	7.2986	6.1399	5.4037	6.8366	2.9871	3.6526	3.4931	1.3852	4.3321	2.5989	2.6157	4.1743	4.0195	3.4631	3.8271
BCAT1	1.623	2.9602	1.7625	0.7781	0.1459	0.0862	0.7893	0.5649	2.792	0.9115	2.6837	3.0883	1.3531	1.2051	28.7633	1.2207	145.4586	0.8118	9.0963	0.8016	0.1724	0.9941	0.7128	1.7484	0.9076	8.2153	1.0717	2.8056	10.017	1.5705	0.3775	2.6251	5.6788	0.3394	7.4569	1.4551	0.6324	0.2044	0.8045	0.4053	0.968	17.751	0.6715	0.9433	1.0376	1.9224	3.2502	1.5936	0.6215
HDAC7	5.8571	6.7037	3.7722	6.7178	4.7101	4.863	6.5956	3.181	5.5138	2.4491	15.1686	9.9978	7.8231	5.0049	9.0395	10.9415	7.6062	7.7932	7.6153	4.7364	4.4902	8.1902	9.0477	8.4578	6.9618	6.5438	8.1588	10.5438	5.6397	17.313	6.8818	4.4937	12.4766	10.1837	5.1622	6.9474	6.0797	7.1334	8.9569	5.6858	5.0365	10.8636	4.5665	11.2423	5.8473	5.1068	8.3434	3.556	10.2595
LZTS1	0.4951	0.7884	4.1646	0.3601	3.6522	0.0874	0.5593	0.4224	0.5526	0.2577	2.2346	1.8163	0.5988	5.7618	0.6201	4.3033	2.2263	0.9962	5.5992	1.3687	0.5406	1.1933	2.7721	1.66	0.7648	6.1778	1.2015	4.3191	2.0826	2.0055	0.8361	8.3642	1.9485	0.8866	0.7096	2.536	2.137	0.4777	0.573	0.3793	3.3438	15.6082	3.0501	0.888	0.3889	0.497	2.5557	1.0436	2.1062
PRDM6	4.8433	0.3607	0.222	0.0865	0.2108	0.1592	0.1788	0.1071	0.1622	0.125	0.9079	0.1849	0.0278	0.2801	0.1091	0.0591	0.3674	0.0194	0.3332	0.1086	0.0371	0.1841	0.2792	0.1824	0.0412	0.2859	0.8712	0.739	0.1347	0.6246	0.0092	0.2949	0.727	0.2207	0.1774	0.0664	0.3883	0.0114	0.4123	0.021	0.1399	0.3159	0.0443	0.2234	0.0693	0.1398	0.3688	0.0585	0.0428
SPAG4	1.6094	2.1496	1.0228	1.5262	0.6494	1.1569	1.1281	1.8337	0.425	1.7821	0.6541	4.792	1.8006	0.6536	1.8789	1.4851	4.2067	0.7786	1.0511	1.3255	1.2542	6.0081	2.8406	2.4532	2.2662	0.6428	2.5462	1.4366	1.9538	4.3411	1.4839	0.5381	2.5449	4.4058	0.2955	0.8818	3.1133	2.4447	1.735	1.2904	1.1533	0.5312	1.8472	1.9359	1.5051	0.7227	2.4946	1.781	2.1752
NCKAP1	12.3876	11.2543	10.9905	15.2791	12.8884	17.5734	16.1676	9.9985	12.862	7.2335	14.367	11.2508	11.7922	17.9246	14.0235	13.495	12.2382	15.9741	14.3937	14.9544	18.5719	11.9769	17.035	22.5843	14.658	20.8682	13.8543	18.3195	9.9948	12.0724	12.8696	11.9521	19.9309	10.0261	14.6368	17.2204	16.0495	17.2643	8.0552	17.195	12.593	12.4375	11.1173	22.7284	22.1478	35.2427	23.8489	9.5215	11.2062
MRPS35	12.1847	17.1686	15.6191	53.3438	14.2214	49.9562	26.1658	18.0603	23.9377	13.8172	11.6481	35.6359	57.6714	27.0278	37.0955	51.7529	20.0612	29.5873	16.4846	14.9966	41.5717	45.8842	53.6006	39.5348	64.5119	22.8929	48.8548	43.7901	23.4048	21.2069	66.7875	25.5004	27.5856	32.2909	25.694	42.4919	66.3728	50.9269	30.5776	133.5265	29.8508	28.0068	27.3491	42.5222	43.834	25.3663	25.168	37.4228	43.5203
GUCY1B1	13.4368	2.3125	1.4009	0.5038	0.9866	0.3228	1.156	0.6216	0.6376	0.7914	19.4704	4.4137	2.0501	1.6651	1.265	3.4487	10.5228	1.4012	3.4277	1.2206	0.8078	3.2012	2.6383	1.6148	2.2664	10.3012	6.1498	10.9731	2.491	4.9756	1.6314	3.2662	12.5987	1.2929	1.8197	3.3492	2.2113	0.6845	3.0488	1.2716	6.2108	4.9188	3.7729	1.6123	1.1774	1.1051	2.8751	2.5847	2.0559
SFSWAP	2.9778	3.3753	3.1081	3.4057	2.5002	2.421	2.988	2.1436	3.7839	2.2623	3.5272	5.4248	4.2588	4.0151	6.5365	3.8415	6.3767	6.5917	5.1008	3.3669	3.7862	5.9725	4.3923	6.4273	3.8691	4.255	5.7239	5.318	3.2103	4.509	2.4595	4.663	5.0724	4.6214	3.6255	6.1604	4.1259	4.0355	3.8221	3.7571	3.3061	5.4175	3.7018	4.5066	3.4529	2.364	3.213	7.706	5.6654
TNK2	3.1594	3.2354	2.5825	8.4258	5.0942	8.9745	2.7571	1.5024	6.8549	2.1852	4.1584	3.6868	11.086	5.0594	4.9243	3.0759	2.3368	18.5035	5.944	34.5235	10.0788	6.1766	3.0265	5.1016	4.9834	6.1593	5.0959	9.925	20.2052	8.5448	12.4768	14.671	7.9358	6.1779	3.6922	11.0058	7.6215	5.4722	5.5914	14.6307	12.6571	10.128	7.278	6.197	6.7809	14.7167	10.019	5.0234	9.3384
MON2	5.4582	6.2871	5.3924	3.89	3.3207	3.1574	5.4935	3.2598	3.2239	3.7358	5.1975	3.657	3.7931	5.1636	4.5539	3.6484	5.0623	5.7952	5.3141	2.8446	5.244	5.0649	2.7245	6.0059	2.3347	3.1186	3.1185	6.2849	1.9535	4.4142	2.4804	2.2349	6.432	3.6697	3.3047	4.1944	4.2504	2.8242	3.5145	3.2267	2.5092	3.6564	3.917	4.3306	3.0542	4.8963	3.9389	3.3983	4.0729
CDH3	0.9057	0.6791	5.6523	5.7804	5.951	18.2851	0.8397	0.4781	30.7168	0.0893	0.2511	96.7888	21.8145	43.6791	59.5906	4.8167	30.2381	22.6854	37.2697	4.3569	9.6431	9.8373	11.1883	34.3291	87.3697	72.727	9.9383	19.1969	58.8405	21.4036	3.8581	86.0384	22.1558	16.3836	212.9275	133.0195	24.7323	13.2217	9.9274	9.993	58.2772	143.2651	8.2922	34.6809	40.5459	28.1206	62.0893	7.0885	12.9985
ARSF	0.0416	0.0562	0.0609	0.1078	2.7105	0	0.0098	0	0.4163	0	0.0187	0.0157	0.0065	3.4987	0.1074	0	0.032	0.4003	0.0165	0.0053	0	0.0185	0.0615	0.3863	0	0.0203	0.0295	0.0113	0	0.1369	0	0.014	0.0111	0.32	0	0	0.0414	0.0059	0.0243	0	0.0918	0.0153	0.7918	0.0507	0.0711	0.0211	0.0061	0.2709	0.0119
GPBP1	10.6031	12.2345	11.7468	10.7327	7.3959	8.2993	11.1206	8.8266	8.8652	9.6387	10.3155	9.5813	14.9348	12.0802	15.0195	7.8862	11.3491	16.0538	11.8679	10.7345	7.335	16.3625	6.4596	26.4027	15.1794	7.3261	13.4318	11.5892	6.2344	15.2559	8.7916	10.5646	13.3421	15.7699	8.996	12.0316	12.6159	14.9033	12.8785	13	14.2159	14.7921	10.889	9.6351	15.5186	11.9195	14.0766	10.8888	11.6012
DGAT2	0.3435	0.9455	0.5992	3.2875	7.3887	4.2039	0.629	0.5864	1.6513	0.3978	0.2465	0.3967	3.2815	2.8197	1.5471	2.2614	0.6221	2.2797	0.3738	1.9851	3.0512	6.0594	1.1496	0.7519	10.285	1.0326	4.565	0.737	0.4266	1.2241	2.5127	0.8734	2.8722	7.9741	0.4835	1.2117	5.4593	6.9853	2.8912	3.0384	0.1516	1.0193	4.4072	2.7843	3.9493	0.8573	0.4901	2.9866	4.6414
ZNF112	1.5731	1.5142	1.6715	1.4388	0.5921	2.3532	1.4162	1.0761	1.058	1.2285	2.0385	0.4104	1.1949	0.8515	0.8233	0.9304	1.7443	1.6737	2.9319	1.0936	0.917	0.7982	0.7561	2.0135	1.3572	0.7205	4.3654	1.433	0.5853	2.7012	1.5238	1.228	1.4192	1.5708	0.6857	0.7785	1.9287	1.284	1.3512	2.9983	0.7199	1.0863	1.4851	1.5298	0.8432	0.0967	0.4842	0.7963	1.3273
CS	22.1121	31.1703	27.0128	49.3769	42.8332	19.6837	36.7742	24.3759	48.4	20.7809	21.7971	32.5243	39.8571	35.0421	44.9014	48.68	45.5996	34.3431	31.0148	21.1262	35.912	40.687	34.9403	43.8156	48.161	33.1697	40.2271	28.1821	27.8952	23.2276	37.4946	31.4082	21.1571	48.265	28.7692	31.0559	27.1247	34.5923	37.2386	28.5408	27.4999	51.2514	35.9805	43.9289	23.2337	45.0001	41.5422	13.5204	40.5465
LTK	1.4555	3.4142	1.4287	2.2038	0.0301	0.8684	1.4366	1.8943	0.1143	1.8271	0.1772	0.1783	0.5464	0.1386	0.2884	1.1437	0.1498	0.316	2.7058	1.5493	6.7084	2.2813	4.3332	0.5403	0.4032	0.0865	0.7911	0.1925	0.4037	1.8243	4.7884	0.1383	0.5542	12.0399	0.1434	0.0232	0.5439	1.0774	0.6039	2.8004	0.2318	0.3669	2.141	0.2348	0.0553	0.0799	0.0269	4.1069	1.6817
MRPS24	0.0493	0.1223	0.0773	0.2085	0.0269	0.1158	0.0833	0.0474	0.0536	0.0607	0.0277	0.3228	0.0819	0.0795	0.4657	0.0408	0.2548	0.0484	0.3218	0.0894	0.0487	0.073	0.0757	0.5057	0.216	0.3002	0.0935	0.0621	0.1484	0.0165	0.0745	0.0473	0.0282	0.2094	0.0349	0.0577	0.0273	0.0754	0.1234	0.0573	0.0597	0.097	0.1256	0.0381	0.0879	0.1025	0.1285	0.0813	0.1818
ELMO2	3.6982	4.6282	4.7757	6.3768	13.6374	3.8592	4.0513	3.1571	5.7689	2.6057	6.8436	5.066	4.1344	10.7071	5.1749	4.1559	6.8158	5.4166	11.0699	6.0077	4.4177	12.4534	7.1221	7.9475	6.7343	5.2316	11.1678	7.9489	3.9797	9.8457	3.3363	6.5992	11.6786	9.124	4.0395	4.678	3.9768	4.2532	9.268	2.9344	4.8808	6.5073	8.2637	4.5653	6.2675	7.8052	8.2347	4.7526	6.8759
WAPL	8.4093	7.9271	6.3096	13.2237	7.5727	17.6074	9.1033	5.1666	7.6448	4.8313	9.8083	9.7218	13.3126	10.3331	20.9769	12.4407	9.3472	15.0389	10.4276	14.0964	15.8272	7.3188	9.4898	13.0167	13.4182	8.9471	13.6301	10.6572	6.0355	16.9762	12.0825	8.6443	12.8379	9.9063	9.1211	5.4102	13.4884	8.0396	10.6483	10.1383	7.7153	9.7268	9.8286	18.1388	9.9388	8.3339	6.4515	7.7911	17.2665
VMP1	11.0613	18.2759	9.4407	25.8691	9.5281	17.5632	22.9053	12.6508	19.9189	8.9332	21.2498	30.7548	31.0086	26.7231	42.9381	41.5033	41.0973	48.8312	45.7533	46.664	41.9426	40.9444	20.5398	22.6023	89.7114	37.0307	29.7679	49.5408	31.89	70.3608	26.0294	17.9582	59.9839	26.2175	20.6101	40.5888	38.4638	80.8549	23.1432	21.2844	28.1754	21.6844	24.2218	26.6781	57.0504	28.5204	21.5934	81.1394	41.7499
APPBP2	5.2657	5.0229	4.2553	3.8363	2.972	7.4731	4.6869	2.9849	3.1943	2.9525	6.8505	4.3747	4.0561	5.5008	2.3157	5.9426	4.635	3.85	6.7743	6.7288	4.6717	6.4037	2.3373	4.4318	4.8151	6.4333	5.5373	5.8912	2.3682	8.6098	5.4107	4.9171	7.1587	4.6685	2.836	5.256	7.2836	2.4885	4.8904	3.5164	5.0904	6.2443	5.0737	5.3998	5.2381	7.7461	5.3167	3.178	5.1202
POLD1	1.3012	1.3819	2.2056	6.8498	2.4227	6.003	3.4586	1.0313	3.0133	1.0131	1.7298	6.6029	9.4229	7.0753	8.1283	9.2196	10.5393	4.1481	9.7252	1.8829	5.616	6.6576	8.4356	18.3092	7.9456	5.1935	16.351	4.1095	5.3239	6.4947	3.853	8.2884	5.1322	6.9645	6.8464	6.8736	3.0064	8.2897	6.051	10.1188	10.4811	12.3524	9.6503	5.7264	2.3981	8.9212	4.8952	3.9174	7.5847
SEZ6	0.4362	0.2034	0.2065	0.6298	0.0389	0.0952	0.1225	0.0872	0.0442	0.1231	0.1807	0.0325	0.0316	0.039	0.176	0.051	0.1652	0.036	0.1642	0.0728	0.2123	0.2191	0.0472	0.6009	0.0369	0.018	0.1473	0.1304	0.0418	0.2463	0.1003	0.0104	0.2764	0.1664	0.0023	0.021	0.1494	0.074	0.1008	0.012	0.0753	0.051	0.1347	0.0626	0.1045	0.0305	0.0135	0.0621	0.1565
EIF4B	56.2481	38.6635	48.8797	63.4371	43.2535	39.254	44.2542	38.8263	55.3776	56.7111	58.3007	57.9394	68.1892	42.4994	78.7156	51.4251	45.6012	32.3408	47.969	23.4138	49.6376	45.1638	53.867	61.0186	34.8927	56.3896	42.3875	44.4027	28.4453	44.1329	65.0266	36.6321	40.2687	29.3219	52.4081	23.5905	24.6379	39.7156	47.6968	38.3194	25.6078	65.3582	28.9776	50.129	26.9244	41.518	36.8107	27.7518	50.0257
SLC6A16	1.0733	1.1103	0.9218	1.112	0.2491	0.0585	0.4416	0.5109	0.1779	0.9327	0.6232	0.4144	0.3649	0.7897	0.5569	0.2485	0.248	0.0878	0.1253	0.1981	0.6472	0.178	0.2748	2.0401	0.0157	0.1807	2.7521	0.4196	0.4235	0.5127	0.2131	0.0544	0.8939	0.0816	0.0729	0.1773	0.0424	0.0365	0.463	0.0749	0.2298	1.2539	0.0684	0.1626	0.1916	0.2882	0.1195	0.1987	0.1247
BICRA	5.4974	4.6463	4.1417	5.8717	4.6599	6.9661	4.6173	2.894	4.2753	2.489	7.6127	3.9647	3.1311	6.2869	4.454	5.4773	8.3317	8.3132	7.7247	4.6078	6.0808	6.0228	4.8124	8.5846	5.8335	3.6515	9.8471	5.7054	5.7569	7.6295	4.554	5.3474	7.4348	5.668	4.3865	5.9399	4.6974	7.9333	7.3067	4.407	4.7793	5.5576	9.5535	5.843	5.2495	8.4543	3.3962	6.4219	6.7545
SPHK2	1.9904	2.3696	1.9535	4.2451	1.2426	5.9883	2.4677	1.4502	2.4278	1.611	1.573	1.531	3.3355	1.7279	1.0816	4.1019	2.8525	3.2837	3.2411	2.5975	4.0219	3.3858	3.7423	3.2606	1.8717	1.0866	5.4233	1.6095	1.9408	2.1676	4.5234	0.9437	2.0133	3.7688	0.9805	1.5707	2.3435	2.5342	2.6612	5.7129	2.2325	4.6197	4.5555	4.9624	0.9755	2.0446	1.0484	4.4512	2.9463
RPL18	71.4103	63.7597	80.9428	158.4122	178.4556	120.7449	66.7826	69.4453	201.8647	89.9693	66.1747	108.5004	147.7121	151.5105	210.2371	143.858	153.1952	195.0251	170.8081	59.3652	177.1643	137.4602	186.2968	205.7838	136.0219	86.9587	134.6574	110.3574	264.0157	102.2741	133.2854	107.9482	93.4816	165.0249	203.7565	90.622	45.0367	178.6106	188.7968	322.4705	98.8902	146.1689	135.0058	116.0222	117.3757	137.5044	67.8931	319.4957	138.5664
CA11	5.3542	2.6574	2.6925	2.3302	1.9635	1.0048	1.9078	2.3713	3.0048	2.5571	4.783	1.4869	1.1339	3.4528	0.776	2.0107	1.3434	0.5075	6.116	1.0303	1.148	1.6482	2.3821	4.4609	0.9404	2.5566	3.7484	1.4327	4.09	2.5487	0.8734	3.0089	4.6185	2.7229	0.1461	1.2958	0.5687	0.6061	1.2119	2.2089	4.0386	1.9574	0.5187	0.3063	2.3305	1.756	2.1972	1.9112	0.4667
ISOC2	2.3013	3.3789	3.3184	7.5478	4.346	6.7878	3.7039	3.5051	4.4233	2.7452	1.9759	4.5035	9.1167	5.1061	5.9782	9.3748	6.1806	4.4072	5.3036	3.5303	6.6633	8.9104	8.5472	7.523	4.7135	3.0157	7.382	4.7495	7.467	6.0825	8.5402	4.0456	5.1112	8.7681	4.647	5.0776	3.4918	6.4812	7.1622	9.4538	6.5385	4.2902	10.1211	4.97	3.5271	8.3641	3.9316	7.3838	6.3725
U2AF2	13.3121	15.4898	14.97	47.9299	18.1232	20.8452	18.3511	10.7258	27.5399	9.8914	16.1901	32.6325	29.2073	26.1159	24.5446	32.2634	62.0534	41.6385	51.2454	24.1827	34.5484	38.1469	46.5557	62.6012	28.892	20.244	34.9621	26.0975	30.6139	30.4396	33.8385	20.7547	34.0746	39.3815	29.0228	31.7556	21.6872	64.539	33.5159	44.4868	35.8057	63.4222	56.0181	33.5983	26.7575	43.8129	20.7728	42.1274	32.5337
EPN1	13.9493	21.5112	24.9619	26.7034	13.7989	17.5921	23.1173	26.6631	12.6848	22.0856	6.2275	8.8772	14.5755	13.5233	11.795	16.7154	12.4093	29.2016	10.8314	7.0564	12.7602	14.7888	12.6463	10.2851	11.184	9.2716	16.6828	7.9419	15.1516	11.4784	8.7341	10.998	12.4588	15.3989	19.155	18.9177	11.1218	19.8311	19.7728	25.6251	10.913	9.697	31.8581	14.2511	10.2231	9.1608	9.0209	12.3843	15.5199
MED29	12.5763	11.0209	11.4481	10.0158	7.9212	15.8236	9.4785	8.94	12.3047	9.6684	15.2318	11.2369	12.6927	12.8639	7.9402	14.9174	16.8802	14.1411	21.2488	13.524	19.7258	15.2368	17.5214	25.0742	13.732	8.0231	20.2616	12.956	9.8479	14.3538	33.5922	8.6242	19.0098	10.619	11.587	16.0533	13.1679	13.9108	12.1425	17.5033	12.36	13.0834	15.9308	15.1143	11.873	18.4596	8.6203	13.9045	13.7975
ZNF275	4.7711	4.678	3.9434	3.3896	0.8799	4.6971	3.0087	3.0344	2.3614	4.492	5.1569	4.1503	3.4964	2.1908	1.6136	2.6464	2.6555	3.5413	7.6864	5.613	2.6003	5.4383	3.6031	8.4147	2.6125	4.3543	3.3121	3.7645	3.7297	4.5686	5.2138	2.339	8.1551	4.6394	1.2341	4.0804	6.018	3.5823	5.3928	1.92	2.4814	5.3086	4.6273	4.683	1.9246	5.9036	2.2753	1.6203	5.4821
MTMR1	4.2728	4.6738	4.4665	6.8733	9.3812	6.4205	5.4689	2.9039	8.9376	2.6665	4.3833	9.2237	7.4618	15.5537	4.7071	3.6911	7.8782	7.425	17.7439	6.0715	6.7257	8.7776	7.306	24.7439	7.7101	9.2436	5.7096	5.4249	5.8172	7.0314	6.4842	5.6833	9.5551	6.417	6.7096	8.7684	6.9489	6.7059	5.9039	5.7127	19.4186	13.544	11.5463	6.2922	8.5048	17.6148	7.7311	5.4876	7.3055
GPC1	8.3674	4.9747	7.3643	5.9814	36.6799	9.1653	10.2763	3.8851	84.0833	3.4472	14.2555	38.3319	13.2182	82.0033	10.6936	15.9515	14.3235	23.7825	52.09	24.2623	7.633	6.7391	14.527	15.1355	9.324	255.6415	21.91	11.7103	89.0039	11.6254	4.5994	201.7887	22.4881	21.9017	50.6655	45.6345	3.2224	47.7108	9.4321	0.7323	333.3968	25.3958	5.5544	31.1838	23.2983	131.2216	65.6631	4.8575	2.1515
ADCK1	1.6635	2.0176	1.8085	2.4161	1.5332	3.8802	1.7638	1.4245	1.0293	1.5298	1.1938	2.6942	2.5792	1.8467	2.011	2.0694	1.5911	1.0243	2.0901	3.1955	1.5252	3.3996	3.191	1.8432	1.8483	0.9463	3.0539	1.2699	1.8196	1.7899	1.8991	1.836	1.9479	2.2663	1.1131	1.8837	2.2903	2.4438	3.4296	1.8809	2.7167	1.7769	7.3337	1.2272	0.9434	2.6242	1.7473	2.6214	2.9818
HAGH	5.1176	4.0795	4.2739	3.7754	3.0017	2.5666	3.9377	5.1793	2.601	3.6335	3.6753	1.8282	3.8812	1.9274	1.9143	3.7586	2.1805	1.4125	3.0377	4.0945	1.7391	4.029	3.0763	2.7928	2.3698	1.6754	2.6487	2.4088	5.0052	3.6759	12.7281	3.7614	3.175	2.3622	2.0609	4.0313	2.0848	3.6247	3.3323	2.1651	3.3929	2.546	3.0039	3.6329	5.7034	3.5254	3.62	4.6469	2.2724
RNF4	6.9871	8.333	6.646	11.7726	6.6245	12.8199	11.0334	5.7668	10.7204	6.7402	10.501	7.4309	11.6438	8.4587	7.6355	12.6081	10.086	6.1957	8.4203	15.1433	7.1882	12.7856	14.6558	8.2992	12.0837	8.3181	10.656	7.9639	4.8608	8.8863	14.1525	6.1123	7.4693	12.9147	13.3742	6.207	13.7557	11.0002	11.1541	13.9746	9.8352	19.8995	10.0542	16.0526	7.0653	6.4391	6.8453	4.8467	10.7042
CASP8	1.5702	3.0711	2.0775	15.3866	3.3176	8.3725	3.1864	1.6667	3.4083	1.8112	2.0023	4.221	9.9979	3.579	7.2356	7.9802	4.3799	7.9739	5.3358	10.1213	8.3453	5.2614	9.0826	4.9957	7.6942	3.7231	13.5138	6.8688	1.4041	7.9156	3.0069	3.7485	7.8814	6.7203	5.741	5.0193	9.5291	11.2904	5.8735	11.68	5.739	1.6918	7.2518	10.1286	4.4213	6.5602	5.0057	8.7267	9.0868
LIMCH1	2.545	3.8348	3.6488	1.3415	2.5915	0.4724	3.6019	2.9188	2.2048	2.7133	10.021	1.5315	3.4166	3.429	6.5572	0.7548	3.9392	0.5784	0.8461	2.4672	0.915	2.829	2.5493	0.8141	0.2812	11.8439	2.0042	3.4962	5.2896	1.7484	3.1942	1.6323	1.7947	3.861	0.1916	0.8008	2.7612	0.3885	1.9163	0.3724	0.3825	3.122	0.5839	4.3586	1.2826	0.2022	0.4627	0.2466	0.8641
INTS13	4.6654	6.5132	4.8037	10.6653	5.9187	10.5277	8.3537	5.4819	8.2593	7.4532	5.0241	24.3453	15.1102	10.4991	17.7712	11.7035	7.0954	12.2343	8.0438	4.0202	9.5603	9.09	8.0646	21.1244	17.5693	9.7692	13.022	8.321	10.8367	7.5289	7.7704	9.8964	7.7015	9.8406	16.118	26.3214	13.4222	13.962	8.9248	24.6988	14.9367	11.9564	10.6028	12.6306	22.262	14.7579	15.3095	9.3172	8.7009
TM7SF3	7.7887	12.5585	13.3093	15.2061	8.8431	32.6218	10.1297	8.5038	6.2619	8.0668	14.3677	9.0253	19.6486	13.5944	13.8603	16.5321	6.4107	10.9953	7.5231	5.6229	16.24	13.8524	10.4381	11.0882	11.5958	8.0966	14.9558	10.9318	5.7341	9.2203	11.2046	14.4234	18.2203	10.0699	12.8388	14.198	22.2151	15.2553	9.4821	21.8109	19.4898	19.5464	14.8113	18.5683	5.3471	7.237	8.8374	2.3878	9.968
DLX3	0.0946	0.0065	0.5505	1.9579	2.7953	0	0.056	0.0152	6.3435	0.0583	0.186	7.2142	0	3.31	1.1287	0.0147	0.7339	0.5882	1.4642	1.2022	0.3413	0.02	0.5585	4.9604	0.0881	2.306	0.5026	0.0688	1.2317	0.0159	0.9479	2.8377	0.3879	1.3534	0.6326	12.1506	0.0748	0.0145	0.4804	0	0.3382	0.5153	0.1005	0.2104	4.2826	0.3511	5.4947	0.1916	0.0048
SPA17	0.4658	0.6454	0.6283	0.6156	0.299	1.3787	0.7238	0.5031	0.3868	0.2718	0.4775	0.2614	1.5397	0.6137	0.4964	1.6304	0.9477	0.5295	0.8177	0.5671	0.9005	1.2039	0.8746	0.4914	0.2892	0.1907	1.0644	0.4077	0.8142	0.5239	0.8377	0.1473	0.6266	0.3071	0.2359	0.1525	0.5845	0.3048	1.4719	1.3684	0.6516	0.8135	1.8639	1.1098	0.2034	0.3109	0.3559	0.8106	0.6659
TSPAN32	0.5266	0.3591	0.3804	0.6933	0.1431	0.038	0.1372	0.1953	0.2575	0.4229	0.3448	0.1336	0.2212	0.1893	0.2807	0.0351	0.1637	0.1301	0.0993	0.2272	0.0468	0.2362	0.0195	0.5555	0.0185	0.2738	0.2824	0.3442	0.2766	0.6134	0.3549	0.1136	0.2644	0.1964	0.015	0.0426	0.0722	0.0552	0.2353	0.0275	0.0656	0.2353	0.0216	0.0556	0.0381	0.1929	0.0565	0.1117	0.1387
CCN5	3.1561	1.0311	1.116	0.624	0.4223	0.0975	1.7522	0.9678	1.1739	0.554	5.5915	0.2453	0.0429	2.1261	0.6271	0.0267	1.3532	0.0295	0.0561	0.1942	0.0612	0.0737	0.0347	0.6108	0.1187	0.6397	0.1402	2.6313	0.111	4.6843	0.0268	0.3423	0.1967	0.0909	0.0091	0.1602	0.0387	0.0079	1.9908	0.006	0.0437	0.0508	0.0082	0.0224	0.092	0.231	0.7777	0.0232	0.0159
DMRT3	0.0204	0.0066	0.1806	0.0882	0.1365	0	0	0	0.0444	0	0.0344	0.3462	0.0581	0.0513	0.0933	0.0049	1.4408	0.0195	0.1983	0	0.0612	0.0101	0.0046	0.4287	0.0104	0.3109	0.0301	0.0462	2.2595	0.032	0.0495	0.518	0.0272	0	0.0084	0.03	0	0.0097	0.0729	0.0221	0.704	0.0125	0.0202	0.0092	0.0626	0.6465	0.1889	0	0
ST3GAL6	1.129	2.4785	1.5143	0.3592	0.3791	0.0814	2.265	1.5758	0.238	1.4532	0.5737	0.3942	0.2671	0.6882	1.7917	0.6455	1.1438	0.3843	5.9645	0.254	0.3835	0.2745	0.1039	1.2225	0.3783	0.5565	2.3278	0.8472	0.2461	1.4084	0.3243	0.5211	0.6231	0.2562	0.5119	0.6291	0.3956	0.1209	0.7814	0.3774	0.1213	2.1497	0.3579	0.6222	1.0147	0.1294	0.7887	1.8602	0.3936
ATP2C2	0.2969	0.5107	0.2695	5.0012	1.3589	11.5309	0.2333	0.4091	5.5918	0.2892	0.0631	0.9973	8.0025	0.6619	1.1538	3.7436	2.3353	1.7764	2.8243	6.0883	8.1404	19.4506	5.3527	1.9532	2.1502	1.5374	1.3965	10.4797	1.0243	0.2288	4.0323	3.0236	5.2397	5.8003	7.1643	4.1708	13.6413	3.221	5.2031	0.8019	0.8806	0.0321	8.6098	10.7724	7.2907	6.6764	4.4611	11.7401	5.4196
NGFR	4.8772	1.4028	27.0096	0.1189	2.4041	0.0285	1.3003	0.2985	12.5109	0.5735	9.4463	1.2834	0.0997	12.2864	0.1251	0.0354	6.4426	0.68	204.3314	0.2759	0.1195	0.1313	0.4555	6.0979	0.1122	11.5796	0.4982	2.2123	4.0577	2.2809	0.0879	6.7748	0.5382	0.479	0.1016	1.6871	0.0956	0.2089	1.0787	0.0937	25.1908	64.2482	0.2306	0.3359	0.0583	3.2952	3.7676	0.135	0.054
CDON	1.6111	1.101	0.3866	0.4006	0.3092	0.8344	0.596	0.3809	1.5419	0.2134	3.0232	0.5905	1.5578	0.5908	0.3631	0.2348	0.3679	0.0852	38.2835	0.3398	0.3233	1.5668	0.2919	0.4975	0.1248	0.2088	0.6682	1.2118	0.1199	0.849	0.016	0.2781	3.1444	1.0777	0.0665	0.1342	0.6647	0.9804	0.5647	0.307	0.0617	1.6044	0.2496	1.1552	0.0967	0.8476	0.2681	0.1963	0.3701
TAF2	5.3322	5.4221	4.735	6.6102	4.845	9.3406	5.5492	3.3966	6.6298	3.1158	6.5532	15.9039	13.0596	10.8913	10.0042	5.698	12.2707	11.7061	14.8099	10.7886	9.6103	13.1908	15.0225	20.2947	12.3057	13.7977	9.8554	14.3066	6.6465	6.3224	9.5485	10.7904	13.3818	16.7023	8.6514	15.0214	15.371	9.125	9.0868	8.4188	9.1214	9.3597	17.6812	9.6981	8.975	15.0642	17.3654	12.8835	8.7922
HIPK2	14.4534	21.1359	16.8561	11.7053	19.1718	12.4124	34.636	16.2187	7.7888	12.579	7.9243	3.0197	1.1709	12.175	3.223	12.5617	10.7133	8.4163	6.8039	5.1187	15.1664	19.4429	7.2455	8.6935	48.7393	15.2077	8.6189	7.6401	5.5477	12.9435	14.0545	9.1658	11.1897	7.0046	12.5757	7.9188	10.2205	7.8613	7.2671	18.777	5.8895	8.0033	4.1375	6.8266	1.4129	6.4418	5.6473	8.4733	7.575
TNPO3	9.3797	12.116	11.7729	11.7351	12.6317	13.0642	15.0018	10.8467	13.0427	10.2499	9.9328	10.6629	17.8672	16.114	23.4288	18.8134	19.0021	22.8333	15.16	21.2442	17.4571	21.2404	24.47	20.9676	30.4863	19.5291	12.893	15.3724	10.1715	13.623	11.3843	18.1637	10.9302	10.512	16.9414	16.3485	13.5705	16.9953	13.1328	18.6124	16.3479	11.4443	14.9897	12.9161	9.0642	23.0053	7.6792	10.7604	15.5419
RFXANK	2.9388	4.0189	3.8848	5.0007	6.4282	6.2863	3.7819	3.893	5.4855	4.1478	2.4544	10.0083	8.5366	4.7392	3.123	7.8854	5.0697	4.7223	9.5441	3.6651	3.9606	15.5453	10.3879	13.6296	8.8577	5.1456	5.9583	5.8281	8.844	5.8355	7.4255	6.2218	5.5671	10.8722	7.5204	7.7036	13.0613	11.4978	7.1525	7.4241	8.0517	9.966	11.9718	5.8301	5.8549	5.7164	5.0872	4.5963	7.2153
TMEM161A	3.444	4.0591	4.5555	5.5076	4.733	14.1271	4.1093	3.1017	6.8124	3.2952	3.7448	12.8599	12.6907	3.8978	4.8506	9.788	3.7426	7.2403	10.2637	4.1354	7.1145	21.1046	6.0271	13.8657	14.2525	6.7434	8.0114	4.522	11.4049	7.2122	10.0196	4.4522	7.046	13.4395	9.7098	9.6244	22.9919	15.4259	14.4418	15.8582	7.1859	8.6662	16.0752	8.1307	4.779	12.3636	5.082	5.2978	11.4059
LPAR2	3.0768	8.4532	6.0909	5.5546	4.9842	11.5219	9.3558	5.602	4.3133	7.4128	0.5544	7.4284	5.5506	3.1555	2.9858	13.027	5.7283	5.7354	10.1589	5.223	6.3658	21.4846	8.027	7.4107	14.3842	4.8365	6.9024	7.3719	7.4409	8.3117	15.041	11.93	5.7128	10.19	6.5834	7.9744	35.1923	12.9819	6.5643	7.6108	2.4168	7.1385	13.9326	6.6961	7.0464	8.021	5.8254	3.8865	8.4642
CTSA	6.6385	8.114	7.2047	59.9231	11.0708	13.6229	7.6632	6.8814	7.8251	5.2744	13.6501	10.0052	40.5593	10.9639	22.5843	21.7716	15.4145	16.7874	13.8875	37.6786	42.3567	31.2498	26.1511	12.7945	27.8125	12.0683	27.605	16.7305	10.1622	21.9429	19.7806	13.902	20.8972	29.6726	8.6934	11.4391	23.1066	17.4027	21.099	11.0048	11.6462	8.0985	26.4207	10.878	18.4326	19.9157	11.3098	13.1324	32.8305
SUGP2	7.3392	7.8072	8.0816	7.3345	5.3877	6.2315	7.8276	3.8632	5.6396	3.5017	8.4586	8.1751	10.2882	5.6262	3.6679	12.9584	7.8546	6.4506	15.8281	8.4768	7.165	25.6357	8.9713	11.9974	9.4354	8.4906	8.0902	9.5748	7.0298	12.9027	8.6045	4.1476	11.6606	11.6644	5.2691	7.9758	28.2671	10.9169	8.4546	6.608	7.1031	13.5407	25.774	8.6003	5.4382	10.3343	6.0401	7.3232	13.1259
SLC12A2	20.6682	35.0293	23.9287	28.3041	1.3425	63.4648	26.853	18.8777	5.7868	24.3297	12.2727	4.2788	71.9623	2.4723	2.8364	51.1279	9.2454	10.5412	49.4502	49.4463	8.2059	62.1472	22.515	5.2224	1.6874	4.6901	16.4241	28.2005	1.1324	13.7515	218.4402	1.6383	27.2987	35.017	3.5596	2.9468	17.9632	32.0919	38.5484	3.4775	3.544	6.4932	20.6438	64.3578	3.408	4.4887	6.8508	3.6957	18.2329
SNX24	2.318	4.7053	4.2492	3.2412	9.818	1.5903	5.9371	4.9752	4.5555	3.7372	1.985	3.4512	1.2416	6.4949	4.1379	2.6549	3.2703	2.8429	2.0822	1.2247	2.8901	4.6945	1.1001	2.2361	4.907	2.7676	4.6717	1.8882	2.5417	4.1589	1.4222	3.8352	3.0594	3.8515	4.9895	3.1997	3.2908	4.2892	3.487	3.7422	4.4797	2.2706	3.8319	1.9627	7.1279	5.39	6.559	1.2869	2.0044
EYA2	0.9887	4.3516	2.4694	3.8727	18.244	23.0471	4.3206	2.1352	4.1756	2.1068	0.5726	0.7743	4.6979	12.5836	0.9657	10.1122	33.1512	3.1218	32.7685	0.0548	6.1361	0.3606	2.4466	5.7797	11.7422	2.3948	1.1495	4.2832	5.6678	0.6715	1.161	1.6184	27.4271	11.0763	0.1289	0.0863	7.936	1.199	5.9902	0.0124	7.3941	6.8108	2.1978	20.7471	4.6173	12.3653	2.4006	1.1292	0.1674
CNN2	15.7685	12.1586	13.4166	15.0891	30.6	29.4044	15.7286	11.0248	54.0586	13.4033	16.9254	99.3739	35.6039	35.5209	52.9137	26.6982	31.4601	42.8001	96.1983	18.34	12.4177	19.8782	39.675	43.2448	42.9454	48.2214	28.9298	51.9694	39.5295	32.7969	21.448	30.2193	17.876	50.2628	71.3387	53.5542	15.1736	25.6343	30.3592	4.8344	44.695	64.4693	11.065	21.6624	46.0161	53.8051	57.5392	12.4465	22.0013
ABCA7	1.4211	2.5242	2.3113	2.279	5.2557	6.6525	2.8319	2.2424	2.7882	1.7899	0.7287	3.4485	6.1314	5.3134	4.9209	6.1584	1.2612	2.2085	3.9573	3.1296	2.2115	2.4911	10.8002	1.6305	1.7304	4.306	2.224	7.9917	6.2974	10.9587	13.9941	0.9415	2.7066	7.8791	2.973	3.7797	2.9461	1.5714	2.5261	0.3688	7.3391	0.4077	2.5228	4.1579	1.3393	2.9328	2.5309	1.4286	2.8231
SNCAIP	0.2398	0.3461	0.2612	0.1402	0.6778	0.233	0.2331	0.1276	1.4063	0.1868	0.8043	1.4613	0.0803	1.0237	2.3839	0.2015	1.2719	0.0665	4.4606	0.2182	0.5415	0.5873	0.1578	4.9101	0.0213	1.0509	3.3158	0.4128	0.504	1.1575	0.0585	3.2984	0.5258	0.7604	2.4044	0.5763	0.619	0.0631	0.7008	0.2034	1.6021	4.238	0.3848	0.106	0.6275	0.4447	1.5403	0.1857	0.7464
DDX20	2.4141	2.1563	2.0688	3.792	1.7354	1.7153	2.0836	1.2726	2.805	1.6969	3.1504	2.8547	3.6194	4.0919	5.9509	4.418	5.6194	2.5585	4.6931	4.3037	4.2909	3.0758	2.8873	9.1225	4.0201	2.9506	6.0416	2.9017	1.2915	3.143	3.1061	2.77	2.609	5.1515	3.9548	4.6516	3.0104	4.1908	3.6246	5.2915	2.6471	7.092	2.5496	1.9747	2.0711	5.463	2.2895	3.5263	3.7027
BTBD1	10.6786	11.7123	10.0862	15.4171	10.5309	23.874	13.0128	7.8025	19.9715	7.4875	15.3675	17.9047	24.5004	14.7708	30.0786	24.2643	9.4529	17.5714	21.1928	43.5046	22.9607	13.4268	18.3322	17.2544	15.1499	16.0963	14.1081	14.8041	13.8996	15.7128	24.4288	13.7363	21.8032	22.0334	15.15	19.0686	18.9125	11.3937	14.3121	26.085	14.196	11.4327	12.2605	33.8313	13.788	21.5112	14.043	7.3367	18.725
FAR2	1.0713	1.3681	0.7635	5.5994	0.366	6.427	1.3843	0.4987	0.6454	0.6521	1.9849	1.3188	6.6375	0.9965	1.1792	4.4691	0.8696	5.5184	0.5078	5.5278	3.8307	5.8095	3.4131	1.057	4.8232	0.9401	3.4317	4.0186	0.6665	1.3523	2.1403	0.56	2.9011	7.2314	0.3027	0.6178	6.1056	4.0108	7.271	16.4703	1.7199	2.2708	4.5321	11.7424	0.6353	0.2341	0.5425	5.1212	4.2061
BCAS1	5.2481	21.8573	10.1571	11.7884	1.5073	16.7766	21.7774	15.7689	0.98	7.5818	0.0856	0.0662	3.7319	0.9678	0.1429	12.3675	5.6015	2.8468	0.0668	1.5735	25.6096	15.8436	13.5937	0.7359	3.128	0.2294	1.0756	13.3547	0.1772	21.3397	8.8015	0.0314	26.7272	12.9103	0.025	0.0283	30.2083	4.2569	5.4086	8.4547	0.5741	0.1338	9.0006	6.8682	0.9356	1.2055	0.0213	17.0648	9.3699
CHI3L2	0.0835	0.3547	0.5912	0.7268	0.5745	0.0956	0.1054	0.0938	0.1514	0.1785	2.5714	1.6969	0.3845	0.6084	0.3235	0.0485	0.699	0.1499	0.2029	12.1448	0.0616	0.2186	0.202	1.028	0.9228	0.1527	0.4832	0.6875	0.109	0.7112	0.2874	1.1847	0.4311	0.1737	2.5992	0.0878	0.2342	0.0597	0.9218	0.0272	0.3023	0.312	0.3767	0.4372	17.2339	0.2328	0.3824	0.0936	0.2637
SBNO2	13.723	9.3641	6.7683	21.8806	13.1811	19.1685	10.5895	5.9776	19.2201	5.6632	29.6284	42.0911	36.2537	19.7907	17.4316	22.3956	9.5174	31.8664	29.2544	20.765	20.4319	17.0921	18.09	18.6591	20.8615	25.0205	14.9578	27.7241	23.6412	31.891	20.8855	20.1503	39.487	25.8016	33.7168	22.1416	24.0767	18.149	21.5269	11.8795	25.9476	15.8781	25.1758	32.3037	35.0405	14.0586	39.0891	10.5507	30.9842
PMS1	2.0415	2.6172	2.3771	3.7959	1.1955	3.6622	2.6711	1.7073	2.1625	1.8081	2.4059	3.5912	4.1578	2.5527	4.6281	3.2211	3.6894	1.518	3.7626	2.9409	3.2303	2.7386	3.0901	4.2022	3.6753	2.4393	5.165	3.4986	2.2093	3.9354	2.9448	2.3468	4.2028	2.6071	2.1292	3.3466	2.9003	4.2699	3.0565	4.3868	1.7834	7.5837	2.0731	4.4723	1.7714	3.9469	2.5386	3.5863	3.9147
HMG20B	8.9126	10.244	9.4528	9.8017	10.1745	21.078	8.5392	8.1238	17.6801	8.9019	7.9478	17.6375	11.637	8.8287	14.4283	17.4875	20.4688	10.5203	13.585	9.8191	11.8408	12.7097	22.3781	10.2805	11.8212	10.9742	10.6563	19.5272	24.7271	22.5541	20.2224	42.0223	7.9177	29.1023	14.5496	14.7038	7.1573	16.1598	18.4415	12.5612	29.0994	14.9494	11.4856	11.0252	15.3982	13.9105	20.3606	11.2716	13.9515
CALCRL	3.0694	4.3881	2.8376	1.3942	2.3285	1.5998	3.6774	1.5474	1.0731	2.027	11.8038	2.522	4.3296	3.942	1.0573	6.3658	2.4244	3.7432	1.0412	3.4831	2.6015	4.5984	2.1085	1.9009	3.0179	2.1751	7.5038	8.9337	2.5598	4.3135	1.3802	2.3373	6.021	2.2041	6.9154	7.8432	6.2829	5.2715	3.6423	2.1176	5.3571	1.8241	3.2899	2.474	4.6025	3.0628	4.8633	1.7849	4.8374
TAF11	5.303	6.4999	6.2143	6.5406	4.4236	6.4857	5.9381	4.2569	6.5118	4.4691	6.0166	8.9258	9.5188	7.5766	22.6868	5.4065	14.9974	6.9146	9.6572	10.8537	13.108	7.2019	11.9009	4.2624	7.601	9.9715	14.1874	11.1078	4.9742	10.8852	11.5904	3.9871	10.4163	10.6362	8.2629	8.1707	10.5868	12.1696	6.7821	13.4173	10.0463	17.8207	6.9122	4.2897	7.8773	17.8175	8.1607	20.0457	10.2711
ANKS1A	19.1596	7.9464	5.6401	9.0833	6.4927	12.2166	7.0335	4.2981	8.2969	3.9019	35.1413	8.9616	7.2885	7.2284	12.9927	7.3153	8.7847	12.5949	6.9269	10.0188	14.1106	7.5822	10.7327	5.5515	8.6931	14.2453	8.7499	12.1408	2.9887	13.6793	11.7255	4.052	10.5041	9.292	12.9851	9.1482	17.3393	9.8497	8.2796	7.9511	8.8434	12.6777	8.2769	5.7026	7.0271	18.4497	8.8452	7.8756	13.6604
AP3D1	19.4341	23.6462	18.5213	22.0353	20.5448	37.314	23.4807	17.4029	31.4563	20.9482	20.748	37.0113	27.0856	22.3715	91.5391	36.5256	16.2996	22.8126	28.3088	22.8775	36.9314	23.6925	27.915	14.958	30.4806	35.0236	27.9607	31.9057	20.8562	27.0668	34.3445	12.8129	19.38	37.5482	35.2607	26.3784	30.6604	27.7517	26.7995	33.4714	28.2953	25.3515	30.8097	47.8192	20.6137	21.5757	36.5067	15.1851	31.6952
ZNF76	3.9571	3.6846	3.7639	4.0643	2.1708	3.4907	3.2301	2.5819	2.1216	2.3446	3.8817	2.2982	3.0771	2.0426	4.1148	2.294	2.3878	2.1131	4.0135	4.9174	5.9629	3.2043	3.8593	3.514	4.4521	2.5766	4.6112	3.5127	1.7869	5.0429	3.5245	1.2057	3.3799	2.7758	1.6116	2.0159	6.7082	2.9507	3.3879	4.6106	5.4361	4.953	3.5053	1.5694	1.9848	3.2751	2.3242	6.504	4.5553
SLC9A3R2	13.836	23.6184	20.7868	11.8295	6.2162	21.6927	17.7715	18.468	9.1156	18.7264	10.5978	11.0298	11.3972	6.4016	16.535	19.0284	23.1532	5.6	6.9464	7.9402	8.065	12.0368	32.7675	6.0224	15.7341	7.3389	19.443	24.0549	10.5601	15.6234	34.0023	6.3604	22.3163	15.5402	4.7164	13.3631	7.4126	14.8794	15.8598	16.1949	16.1246	9.9613	7.0679	11.7271	4.9673	9.7521	7.4489	12.3702	9.5766
NTHL1	1.3965	2.252	2.4465	3.1451	1.695	4.963	1.5904	2.1279	2.2503	1.8057	1.3065	4.5354	2.8939	2.5034	4.0027	5.1428	5.5418	1.2452	3.8573	1.962	1.4783	4.7204	10.0506	5.876	4.9008	2.098	4.3857	5.6652	6.7441	4.023	14.0232	3.3016	3.0234	5.2049	2.6539	3.1702	2.6657	5.1935	4.5366	4.7418	7.794	10.1267	2.7671	2.4634	2.7846	6.1177	3.7728	4.7344	3.4073
UHRF1BP1	4.1286	6.3097	3.4306	3.5739	3.0143	6.4026	5.4124	2.7861	4.8462	3.269	3.148	3.9292	5.9079	4.2503	16.4959	3.1096	4.8619	3.5365	2.6773	3.3671	5.1628	4.2824	5.6118	2.3337	4.7396	7.5286	4.0663	6.5162	1.4114	6.0129	7.1971	1.7812	5.8431	7.0465	4.0178	4.0101	5.9618	4.8768	3.7076	4.2165	9.0189	5.9794	3.4442	3.4734	3.0336	11.4132	3.8257	4.4559	5.7114
GNAI3	5.1883	5.7924	4.49	13.6389	16.7286	5.984	7.209	3.9475	17.3022	4.3491	8.4111	11.3166	17.3408	21.2137	15.6475	12.2317	14.9291	18.4621	10.868	13.3567	10.877	7.9179	7.6093	20.5133	17.9585	16.8924	14.426	11.8455	7.919	13.9439	8.8686	38.2346	8.0557	11.9888	21.5426	19.0079	11.3306	13.65	9.4491	11.0507	11.6099	13.0082	9.7951	8.5964	14.4835	17.9746	12.2831	8.9108	11.3147
IPO5	22.2633	13.3576	14.314	17.6934	10.5753	29.3872	17.4358	11.4962	20.0579	17.3032	21.5473	28.2014	25.5967	20.5036	35.7044	17.8122	16.6047	12.943	26.7145	21.9937	16.8371	19.7756	13.5431	22.0537	27.9231	23.6742	18.9521	23.3316	10.9884	24.0964	16.4472	16.7737	32.0842	22.3966	24.448	14.8608	13.7796	27.2234	15.3822	29.632	15.9634	30.9939	22.5448	30.6387	15.7434	14.1477	19.5948	12.2276	27.0564
OAT	22.8158	17.9348	19.9364	49.8976	28.0546	31.7232	35.8669	20.5825	29.9115	13.9062	25.1787	23.4818	29.5799	30.0749	12.8905	47.0367	53.0067	11.9735	33.3926	17.0859	138.6805	52.6617	19.1006	48.1615	28.548	17.8886	69.6051	21.4405	34.3739	22.5998	53.2529	21.1484	22.4439	28.8005	10.6318	16.77	22.014	5.0556	27.9186	39.8164	30.8447	37.4455	12.6931	34.4797	9.0034	103.6001	21.2644	23.0303	34.089
WDR3	1.8065	2.3577	2.2782	4.9383	2.3981	2.9309	5.4468	2.8507	5.2183	2.0756	2.5017	5.2133	6.4015	5.788	8.8861	5.4901	5.671	3.2544	3.7539	6.535	10.9774	4.1013	4.2459	9.9438	4.4931	3.1149	9.2737	2.855	1.7817	3.8823	3.2759	8.858	4.1896	4.1408	5.8009	4.6646	7.3143	4.9954	2.7089	7.3132	3.0592	7.4367	3.5837	3.4517	2.6245	6.609	3.3809	2.9348	6.3344
PKN2	8.2822	8.6791	8.0134	26.0083	10.8232	10.0502	9.9191	5.9529	8.8311	5.6341	8.16	11.2608	22.8421	16.8243	17.2107	11.7343	17.1957	18.8973	13.3787	20.6193	15.5329	14.5798	7.4701	17.0093	9.7763	13.1381	10.6703	13.8221	4.3916	20.8172	10.6507	9.0616	19.7563	12.4682	7.8463	12.6906	23.0469	15.1155	7.6499	12.6858	10.5871	10.9701	18.2766	12.2394	9.7076	14.5218	11.1511	12.4838	16.2378
WDR18	7.6171	7.0359	6.2379	8.302	13.0589	17.7677	5.744	5.9104	16.3203	5.3995	5.8875	29.8178	21.9859	10.083	21.4382	22.1232	13.5179	6.8065	23.5528	4.8199	14.8337	17.0969	32.2714	16.2667	27.9745	19.5442	28.2502	14.2243	30.154	10.0502	18.627	13.4852	7.5195	27.7646	33.4984	9.0286	12.0697	16.4231	27.1958	27.4192	20.2864	28.3348	19.1833	17.4025	14.5235	32.4971	15.065	8.4493	21.2237
TRAM2	5.4612	7.459	3.2172	8.5604	1.3207	7.4061	6.2542	2.7275	7.9436	3.0909	12.6581	11.7703	6.9449	3.706	5.4705	11.0558	14.1347	2.9729	5.3117	8.5535	23.6481	9.2745	10.8783	4.9015	11.5897	22.2235	13.8389	15.5874	4.5021	8.2867	5.1594	8.2653	12.0484	9.4974	4.3432	9.5447	14.5976	9.9456	10.0174	5.2569	7.5041	15.0418	8.3399	13.4222	0.9705	14.3529	5.8981	4.9769	11.5343
NTN1	47.6934	7.2386	6.961	1.8612	10.2239	0.5155	6.2341	3.1118	12.534	4.5977	81.1445	4.6688	3.6038	5.2716	0.5054	16.5329	5.1721	1.4151	65.6409	0.8086	0.5006	3.4723	7.6393	1.3311	17.559	13.4195	3.4467	13.4811	1.5487	5.3202	1.4836	2.8392	7.9672	5.1698	1.1418	1.1269	2.6716	0.8907	7.0605	0.0279	3.2362	24.059	1.5733	2.4568	0.6769	2.2286	1.4417	0.5047	0.7161
GLP2R	1.066	0.485	0.2889	0.3548	0.0062	0.0691	0.2516	0.2857	0.014	0.1747	1.8929	0.0182	0.02	0.0194	0.1949	0.0467	0.0521	0.0037	0.0213	0.0082	0.332	0.0716	0.0455	0.4202	0.0173	0.051	0.2054	0.507	0.0146	0.53	0.0149	0.1136	0.0516	0.0234	0.008	0.0102	0.1586	0.0023	0.0847	0.0105	0	0.0473	0.0383	0.0087	0.1355	0.002	0.0071	0.0237	0.037
MCM10	0.0403	0.1753	0.3386	1.1798	0.3887	1.3518	1.4922	0.1057	0.801	0.0373	0.1171	2.6243	4.9338	2.5365	8.0046	3.8639	9.5983	1.5791	3.5562	1.1601	1.7635	2.0202	6.1553	3.0111	14.3991	1.1373	5.449	1.1954	2.5022	1.4545	2.1472	7.5764	1.2029	2.7208	3.2666	3.956	1.4031	3.3436	2.2923	3.4606	4.0475	11.1829	4.5072	3.3143	2.0515	4.2053	3.1445	1.8861	4.4416
DGKA	1.6204	2.1484	1.377	4.388	20.1462	1.4997	1.2427	1.0547	21.0674	1.1311	2.6131	12.1173	5.7968	16.4378	6.7102	2.1918	12.3745	7.303	6.9309	4.2168	2.4009	2.4481	5.5026	4.0894	1.9878	9.8957	3.2337	10.3219	17.5935	3.8866	2.4885	5.9125	3.9385	4.4366	13.0125	16.3584	5.7783	2.24	2.8239	4.2643	14.4621	2.2233	4.5545	5.794	8.2286	12.1573	14.5184	4.5686	3.268
ERBB3	10.0011	29.989	17.1815	99.2753	28.5783	57.0426	35.8969	19.0388	22.066	15.6796	1.8884	6.5697	67.4893	17.2064	17.887	46.9659	20.2502	31.3891	5.866	19.8349	45.4638	55.2884	53.4006	16.6032	30.6542	4.0155	66.514	37.007	6.8379	42.5009	52.786	6.8073	43.6111	44.7546	9.7842	8.9582	33.5092	61.6346	54.4119	27.2722	12.2587	6.336	44.0569	43.9031	12.3168	11.5666	6.246	40.4928	36.4344
ANKRD44	1.2815	1.8309	0.9349	1.3546	1.0604	0.4676	1.1528	0.8561	0.1556	0.8306	1.6515	1.2619	1.2775	0.955	0.494	0.4493	0.4903	0.7151	1.6673	1.2015	0.4434	1.0713	0.1769	1.4311	0.63	0.6537	1.145	2.6241	0.2036	2.9333	0.4079	0.7296	2.2664	0.8481	0.1126	0.2074	0.9475	0.3106	0.8832	0.341	0.4465	4.9897	0.6604	0.7756	0.4401	0.8654	0.5204	0.4868	0.9237
KARS1	15.0064	16.1843	15.2309	35.4258	18.4486	34.8341	17.7505	14.4119	32.1988	18.844	17.7221	46.6906	48.1562	32.7293	63.1647	38.3924	42.2629	23.9285	35.6011	31.8795	28.0183	22.8669	38.9944	49.5868	57.0537	32.4333	36.0324	35.9705	32.8448	30.5306	20.4557	39.0285	21.757	17.3955	40.3934	35.5117	21.8898	28.0059	33.7626	58.7409	50.429	30.3019	26.137	37.9359	33.1923	32.864	21.9267	35.3159	41.6926
ADAT1	2.8051	4.8282	4.3875	6.3413	2.5122	8.2027	5.5996	3.4258	3.9949	3.3529	3.1456	7.2392	5.1534	5.7786	9.1183	8.6837	6.5676	1.9838	6.8103	6.6598	5.8005	5.5623	10.0036	6.9266	5.6263	6.856	7.6593	7.8993	4.9069	6.9991	8.3106	5.8232	6.8129	3.4219	3.9197	4.5664	5.683	5.2526	6.512	9.875	14.938	6.7066	5.0288	5.393	5.1112	7.3247	4.6013	2.9555	7.5528
PDIA5	4.5735	12.7589	8.9481	7.3872	0.8188	10.7353	12.0433	8.4895	3.0472	10.6335	5.3654	7.54	6.7904	1.8731	14.0619	10.8448	6.6362	3.702	5.7363	5.5145	20.7578	7.0944	4.056	5.371	9.2656	5.3275	9.5788	8.1011	4.7329	9.9506	4.7013	8.4464	7.1837	4.2851	7.7353	5.1478	4.7707	12.1772	9.4409	10.0556	4.0752	3.2574	5.1042	6.2113	2.1027	4.4412	5.4741	8.2683	6.7353
TBC1D22B	4.1117	5.6527	3.9971	5.4257	7.7054	7.6229	4.0261	3.2668	4.3926	4.4231	3.8467	4.6652	5.588	7.2402	4.5927	3.4868	6.4857	8.2669	6.1418	7.9293	8.3888	5.3271	9.3515	7.0596	5.7413	7.7569	5.6217	5.4109	2.0835	5.2987	6.7361	2.6112	6.3452	5.5801	5.2959	4.7076	7.5604	5.7955	4.9545	6.122	7.1519	8.7	6.2996	8.3263	4.3062	8.5411	5.0176	8.0767	6.8021
NDUFB4	26.7385	30.5514	27.5125	40.011	35.1941	26.1903	31.6818	33.8041	56.2127	25.3177	24.3329	38.5646	40.1273	35.7238	39.2156	40.189	62.0786	37.9347	49.6778	44.0431	33.109	46.0503	50.9367	43.3417	56.614	36.0535	44.8595	34.4231	82.025	30.7593	20.1208	39.1746	35.8144	54.9713	54.1539	48.406	25.1957	68.3118	52.4969	64.5055	82.8366	55.2246	22.6496	51.1666	47.1987	49.3289	57.2986	102.9851	33.5426
SPEN	11.4264	9.3244	7.3309	15.8224	10.0594	18.4992	10.5315	5.1933	11.5347	4.3293	14.7028	14.6837	14.002	13.7339	11.0352	10.5934	16.9921	17.0564	19.467	21.8408	16.1622	10.3968	8.3323	29.2294	17.6675	17.6832	10.0674	11.498	15.7371	19.7825	16.0257	14.5131	26.7153	13.2914	8.4906	18.2823	12.4192	10.8884	10.4802	10.1843	15.3236	16.917	13.9351	15.2393	7.9028	23.5958	14.8022	16.0982	15.4118
MYLK	82.0163	5.7252	3.2857	0.9837	5.5814	0.7986	2.5681	1.433	10.4848	1.1663	164.0835	6.1014	1.3415	4.3328	2.8985	3.5087	4.9977	1.1266	4.7335	1.6854	1.1109	3.8074	1.8921	1.4749	1.3952	10.0376	6.549	15.948	2.0496	16.977	1.5367	5.9697	16.4578	1.7484	1.0016	3.7967	1.9457	0.7591	6.3579	1.1366	0.9197	2.2491	1.7936	1.9845	1.0469	0.8217	2.5202	1.151	1.8046
ZC3H15	12.1483	12.4602	12.5815	25.0935	10.4838	23.7699	17.5353	12.2746	17.9255	13.2526	13.9149	19.7229	26.0432	18.6868	25.3036	23.8249	21.8825	28.8255	21.7872	26.8342	31.7916	25.4656	25.2113	24.4648	28.6883	21.9831	33.3288	27.8514	20.4075	20.1867	25.0457	36.2866	22.2558	25.633	19.1316	29.7735	20.4166	39.8699	20.4532	35.8442	22.7625	38.6667	16.5825	30.5684	29.7832	26.204	19.6889	45.731	27.9967
MAP2K4	5.5683	6.0646	5.0155	5.3785	11.2426	4.3422	8.1459	4.7848	12.9864	4.3462	7.1841	7.8571	6.705	11.0648	8.1478	7.7186	9.7595	8.9828	9.5059	5.6415	3.1927	10.1602	4.3859	7.4393	8.4968	9.9776	7.4015	6.4012	9.2411	5.4972	4.4782	6.224	4.9116	8.7709	10.6764	7.3324	7.777	7.6579	7.3797	5.2367	5.67	9.3588	9.7068	5.5538	8.9094	8.9357	7.6092	4.8404	8.4111
PACC1	0.5282	1.0625	1.1572	2.16	1.5983	1.813	1.1537	0.8475	2.0046	0.5583	1.0707	1.7033	2.933	2.1234	2.5731	3.4082	3.0325	1.6965	2.3589	1.4106	1.3881	3.4664	3.2755	5.7155	3.6724	4.5762	1.9103	2.7437	8.9057	3.1444	3.2503	2.9722	2.8041	3.1173	3.5638	4.1596	4.0445	3.356	5.3717	4.0832	2.5822	11.718	2.5576	1.9798	1.6912	4.2875	3.2578	2.147	5.2797
SLK	16.4384	13.6009	10.3203	12.1945	41.0708	33.4318	18.3126	8.7211	28.9394	7.918	19.6539	20.639	33.5277	45.1482	21.9373	17.0486	36.5128	42.8806	20.7587	20.6144	15.9999	18.8646	15.2241	27.2649	19.8396	16.4397	12.7589	42.4259	8.2036	15.3906	9.7214	15.7351	22.3024	20.2423	24.915	16.4165	22.8983	13.5368	12.9501	15.9695	12.7847	9.2891	24.7211	45.828	22.5356	13.1415	18.2279	18.8118	24.8748
CYB5R4	1.4586	1.7138	1.2411	3.3469	1.4738	2.462	2.5906	1.3897	2.7837	0.9897	1.7645	1.5517	3.0228	2.6024	1.4664	1.9615	2.3793	3.5404	1.3546	1.5205	2.2455	3.1529	1.9042	2.3337	2.5678	1.3631	1.8236	3.5396	2.3913	3.25	2.0883	4.2538	2.464	2.6777	2.6362	4.1814	3.6091	2.8537	2.0892	1.9299	2.5929	1.2316	6.5198	2.077	3.2896	12.0811	1.9574	2.9183	3.0018
COL17A1	1.6561	6.0613	2.4437	18.3928	26.2115	8.1435	4.7467	7.0949	294.0685	2.0259	0.3186	398.0064	29.0511	55.4286	2.8342	1.0911	10.2042	95.7173	41.4306	51.4383	1.0643	5.2095	12.8472	100.1869	1.0473	114.3065	1.0809	40.1565	68.8195	1.4193	4.5735	196.3893	1.5102	17.0931	267.1429	201.735	19.2948	14.1178	9.8628	3.3614	55.8702	32.5736	33.814	11.5274	2.8734	4.7348	322.2761	16.4306	7.8444
GSTO2	1.7168	3.39	3.1419	5.0611	1.4285	12.2413	3.1038	2.6296	2.6177	2.7208	0.1931	3.4599	5.8183	3.6535	6.6207	3.5344	2.2507	1.6079	0.0576	0.3993	5.8824	4.109	4.5471	3.7965	4.1325	0.1892	5.7382	1.6214	1.2418	1.3904	1.8064	2.8398	3.3011	6.634	0.1994	1.4811	4.072	4.526	3.8089	7.0403	0.1442	3.177	3.8268	2.6425	1.2698	0.1382	0.6455	3.2189	4.3855
SEC61A2	1.5552	1.5467	1.3809	1.5223	0.6714	0.7004	1.253	0.7154	1.3862	0.774	1.5451	0.8508	1.8503	2.1677	1.1871	1.3968	5.2611	1.1966	2.2011	3.2386	1.5785	3.4601	1.3223	1.9474	4.6659	0.7651	3.1819	2.4188	2.029	2.7974	1.8662	1.6054	2.7141	3.1074	0.6332	2.3335	1.7786	1.1981	1.6197	1.738	0.9379	6.1634	3.7929	2.0139	1.7864	1.5256	2.3035	2.1505	2.3261
PRKCQ	0.5122	0.6772	0.4995	0.8453	0.5	0.1872	0.145	0.2751	0.0606	0.4187	1.0417	0.3989	0.5228	1.0028	3.3653	0.0565	0.2616	1.2563	0.8597	0.5271	0.3005	0.363	0.0299	2.1421	0.8587	0.7329	1.4446	0.748	0.4403	2.2383	0.2247	0.2837	1.5088	0.2263	1.436	0.0597	0.1818	0.1233	0.3687	0.9422	0.17	0.3325	0.3353	0.7953	0.1318	0.0564	0.0732	0.462	0.9108
TLE2	13.1013	5.7867	5.0988	4.1988	2.8001	0.6767	5.7181	3.45	1.3849	4.7962	13.4421	1.9779	1.8832	2.5019	1.138	2.293	2.4039	0.3595	9.9454	0.8511	1.6608	14.6353	3.6926	1.0654	2.3405	1.7107	5.5548	8.188	0.7092	5.6397	0.626	2.2055	3.6174	7.7348	0.3919	0.5797	1.4312	3.6758	4.8994	0.5071	4.785	4.6543	0.8907	0.811	0.8225	5.4251	0.478	1.133	4.8846
ASB1	5.5846	3.9116	3.2241	4.7486	2.1155	6.1284	4.0597	2.0498	4.0469	2.7788	5.469	2.0233	2.3908	2.1521	2.9261	3.8829	2.6899	3.1944	4.7877	4.7967	3.8489	2.9669	2.9544	2.9272	4.1088	4.2746	4.5993	3.0113	1.4029	3.4238	3.2566	2.3188	3.6237	4.055	3.372	1.1384	2.5728	4.8461	2.3953	4.0987	2.6452	4.2939	4.6458	2.111	1.7359	3.7787	1.8041	1.9382	3.1722
FAM107B	15.5943	43.8902	33.5206	12.0232	4.5971	18.5358	67.1501	32.869	1.8168	37.1195	4.2029	4.6497	10.4833	5.3419	14.0979	34.5644	14.638	10.9961	3.3255	3.1338	15.252	3.8067	18.3954	5.2476	23.7733	2.7444	14.6093	13.0268	3.835	40.6321	29.9248	3.3442	37.7478	2.0467	4.448	3.7969	4.0589	7.291	11.073	8.2975	1.9556	7.6986	15.2015	17.4393	2.2408	3.2175	3.7314	8.1623	24.9329
ME1	6.4846	9.8896	3.6224	14.9279	45.7498	8.8536	11.7857	8.3316	32.5	3.0492	11.0857	1.8511	6.4908	21.4465	3.2421	2.9504	8.221	11.879	7.1093	9.1004	12.4574	19.5839	66.1378	6.7142	11.0277	18.5619	6.2393	5.1272	47.6761	3.0148	8.6993	44.3799	6.6176	28.9048	12.3107	34.4478	10.5514	22.9361	14.0078	12.9895	17.1756	5.726	24.3896	6.9315	25.9009	255.2749	10.8376	9.5256	13.3879
TBC1D1	11.4346	3.8301	3.3402	8.5208	1.9923	13.2335	4.3446	1.9928	5.0118	1.7799	21.7206	4.046	9.2628	3.0773	1.478	9.3037	7.7418	8.1739	4.8938	10.9677	3.3549	10.9206	5.918	4.6895	10.2097	5.5931	5.3888	8.2713	1.3765	10.0515	4.0121	2.6264	6.4429	5.7366	3.5273	1.9165	12.7072	8.5637	7.3901	5.2434	3.0711	17.5561	5.6293	20.4237	1.0974	2.6681	2.2623	2.6469	5.6164
CDK13	2.4843	2.9617	3.0179	3.8778	3.4509	5.9544	3.0902	1.9724	2.924	1.8513	2.8158	3.1853	2.886	4.3726	6.3198	3.634	2.6691	5.5836	4.2509	5.4079	2.2661	4.9443	4.0965	4.6673	3.1781	3.9006	5.3123	4.5504	3.2516	4.4172	3.9297	3.7451	5.0883	11.8573	3.3435	3.7739	4.4484	3.1121	5.0557	2.4155	4.518	4.9534	4.4445	3.7705	7.5996	5.6039	4.2577	2.8493	6.319
MTHFD2	2.7588	4.1199	2.3819	3.3913	1.1135	4.2926	3.3564	2.3944	3.4095	4.7755	4.1994	5.542	10.4659	3.2005	14.4888	4.8581	7.9427	5.4521	4.2815	4.6248	5.7459	5.1985	13.6408	8.483	13.1737	5.2046	6.3759	4.3205	5.3929	6.0267	7.0125	3.9463	4.0234	4.4491	9.19	2.8061	6.4184	6.3104	4.1642	5.2787	3.793	10.013	6.4114	7.9186	5.674	7.4261	4.9278	7.0309	7.1723
SLC9A7	3.2184	6.1612	4.4593	7.0027	2.68	2.029	5.6301	3.0282	1.0578	5.0246	1.8395	0.7023	4.0081	2.4077	2.7384	2.203	1.4584	8.698	2.8907	1.8197	1.9332	4.2733	5.5528	4.7535	10.3346	4.9817	4.7353	7.5081	1.2849	9.673	7.3191	5.056	8.1885	3.8007	1.4451	2.1187	3.8811	16.9133	4.1338	2.0953	3.0875	4.0634	3.9824	1.7198	3.2728	1.9706	4.2708	2.0719	2.0167
FOXJ2	8.477	6.6346	5.3126	7.0501	3.9691	11.5017	6.1958	4.3119	4.719	3.5129	10.8019	10.4133	5.3125	6.264	4.0508	8.3844	3.9158	3.6574	7.9889	5.9311	2.8785	7.7935	8.5264	15.4734	5.1773	8.0268	4.1872	9.8141	4.369	7.6071	9.0802	12.5075	9.8666	6.8122	5.5107	3.8593	5.195	5.1738	6.4919	3.9868	13.1182	6.3195	7.2647	4.7828	9.0524	9.351	12.0625	1.42	4.5905
YBX1	105.2422	89.875	85.4776	133.2111	69.7828	166.4568	107.9544	79.8058	119.1996	87.5222	112.2932	174.4683	164.79	89.4442	240.1897	127.6554	178.4127	128.8401	122.6456	95.3201	134.5922	100.947	104.8638	234.0801	157.6625	138.9151	135.0184	78.5753	185.679	114.7902	82.2105	158.2606	114.7868	185.5328	171.9121	186.011	81.2294	113.1949	119.4118	234.2644	107.9469	213.0099	116.2847	206.9129	74.7567	226.3869	177.3642	150.6056	147.9121
PDE4A	5.5449	8.0693	8.4863	3.6393	0.6791	11.0039	6.688	6.9096	0.5489	7.7368	2.9115	8.0691	3.2504	1.2206	11.1482	6.6662	2.1148	1.4186	5.4745	8.3451	3.5665	2.2249	3.3875	5.9989	2.4544	5.2097	4.9203	6.0891	2.8364	3.3379	4.7862	1.6012	5.5447	9.7244	0.582	2.559	3.093	2.6377	4.838	0.4061	2.2186	1.1042	1.0085	2.9129	0.7509	1.5487	3.5085	1.1884	4.3352
PPP2R5A	20.6098	31.4889	26.9203	25.0702	30.1365	33.4803	33.9381	30.4098	21.0756	26.7783	16.5125	9.8057	30.1318	27.2897	15.9799	23.5961	13.6252	25.5123	10.5627	11.219	20.9749	18.5139	30.4962	15.3327	12.5661	24.5211	12.4459	17.5211	21.2354	39.2668	25.5298	20.6806	23.5452	17.836	18.1137	41.3674	39.7103	21.1139	33.2911	26.4701	37.4177	5.0881	28.0811	22.3342	18.129	33.2832	14.9744	23.7778	31.8828
CTNNA2	0.5478	0.0729	0.0357	0.1127	0.1023	0.0052	0.0231	0.0109	0.0026	0.024	0.2134	0.0122	0.0038	0.033	0.1611	0.0088	0.0563	0	0	0.0217	0.0017	0.0054	0	0.4253	0	0.0045	0.0043	0.2693	0.0183	0.0363	0.0193	0.0027	0.0065	0.0053	0	0	0.0054	0	0.0024	0	0.0021	0.0514	0	0.033	0.016	0.0046	0.0053	0	0.0122
ELAVL1	6.5265	5.7973	5.2393	9.326	7.117	12.552	7.4002	4.8765	11.1766	4.7303	8.3503	13.3629	14.6013	7.1411	10.2985	15.7156	11.3662	8.4482	18.3492	8.4436	8.6547	12.0328	9.1694	12.8272	17.6939	11.7854	15.1746	11.4851	12.2858	12.429	14.4066	11.5621	7.9146	14.1934	10.8313	11.8427	8.645	18.3288	13.6941	16.4135	13.4634	26.248	12.0993	15.7964	7.0755	16.575	10.9161	9.3114	13.0251
TIE1	4.2323	3.1009	2.4621	0.8485	0.8652	0.8905	2.2051	1.7421	0.6756	1.1402	12.0739	2.2162	1.5987	1.6434	0.9031	4.8869	1.9094	1.52	0.66	2.0758	1.363	3.7661	1.9196	1.5821	1.9504	2.3544	4.5914	5.2628	0.6842	3.6922	1.1062	1.1889	2.9219	1.8188	0.8482	2.9655	3.9431	1.3467	5.9903	1.9144	1.6874	1.8401	2.5732	1.9041	0.4587	1.125	1.1854	1.2157	2.5561
DIP2B	4.4215	5.8908	4.254	9.5147	18.8579	8.8328	6.8147	3.0152	10.7486	3.3913	4.7032	11.5906	10.8315	22.8359	9.2766	9.8708	17.7524	28.2992	10.3907	7.6307	11.5233	11.4045	10.031	11.3825	11.2167	24.9522	8.8362	18.0397	17.915	9.7138	24.9585	22.8425	11.6828	10.7657	11.5605	22.3751	9.7694	14.5511	8.4942	6.2956	18.0973	11.4813	9.648	15.9242	23.4601	13.5883	19.6617	5.8588	9.8568
SMARCD1	7.2394	8.0838	8.2684	12.2483	9.684	7.7058	8.7234	5.5168	16.0533	6.809	9.269	20.3878	16.7555	14.2682	13.9832	21.3979	27.9674	15.5596	20.1437	9.6548	12.631	18.8462	19.3918	23.3063	15.5839	21.0488	25.5895	18.23	17.9835	13.5641	15.2001	15.2758	12.5669	21.4789	20.5808	17.6181	11.2815	20.453	21.1103	15.7902	15.6577	43.1354	14.7881	21.5536	8.0788	11.6848	17.5123	7.7467	17.2654
KDM4A	1.334	2.4187	2.3713	6.2607	2.2044	5.5237	2.6678	1.8081	2.8103	1.3657	2.1713	2.802	3.0975	3.7231	5.4117	2.3773	3.0447	2.5963	3.3277	4.3128	6.6233	4.8317	2.1737	5.5792	2.6937	3.8302	2.2187	3.3182	2.399	5.2857	3.1544	4.3	4.2091	5.1724	2.646	2.7735	2.6538	2.8415	2.8641	2.7554	2.0053	4.1487	3.8676	4.9256	1.5798	3.8497	2.782	2.5984	2.7626
NFYC	5.1877	7.5452	8.4502	9.2487	5.9457	9.701	6.8287	7.181	4.5877	6.2644	4.4827	9.1899	7.265	9.3386	9.7947	5.9479	8.8912	4.699	6.2957	9.9986	8.9742	6.7522	6.2157	10.1919	12.8523	5.1308	8.3479	6.4354	7.7072	8.7314	5.2693	8.1048	8.7451	10.651	7.4451	8.8905	7.5003	7.4715	6.8843	11.5119	7.2096	12.4849	6.2503	8.9963	5.7066	8.0237	6.6749	6.5661	7.2079
ZMYND12	0.7485	1.3967	1.4091	1.464	0.1286	2.0939	0.5973	1.2751	0.0458	1.1926	0.4159	1.1364	0.594	0.5515	0.2308	0.9702	0.4665	0.1686	0.1505	0.9246	1.6005	1.2213	0.3844	0.7533	0.6971	0.0871	0.8045	0.468	0.1014	0.7514	0.6735	0.0612	2.3805	0.116	0.0209	0.053	1.0847	0.5829	0.5243	2.0736	0.1713	0.2241	0.494	0.4556	0.1714	0.5809	0.0676	0.9984	0.5673
SLC9A3	17.1163	45.3307	37.5511	15.6464	0.8925	1.7219	40.7319	33.9622	4.1169	21.3802	0.1791	0.4348	6.4398	1.8597	0.0437	2.4009	0.1081	0.4035	3.0953	38.815	5.1554	14.2142	0.1607	0.1198	0.0391	2.2228	0.8385	0.4348	4.5748	3.8027	147.4576	2.1959	3.473	6.8026	0.4507	0.2533	10.25	27.9664	2.0401	0.4436	2.9724	0.0498	11.3447	21.1912	0.5848	4.2703	0.4589	3.1046	28.3669
NGEF	0.9197	2.2295	0.8204	5.4126	3.519	6.2749	2.4855	1.126	2.6755	1.2801	2.136	2.8703	3.4585	4.7692	5.6962	3.01	1.4991	2.4757	12.0629	2.2174	4.8566	3.5417	4.1997	0.7289	8.4423	5.2039	2.4542	4.3258	2.7535	2.0356	4.3078	10.6682	1.4598	1.719	0.5874	2.1008	1.348	2.9076	2.8337	5.6337	13.3321	0.2394	7.7133	2.7234	4.6928	0.8054	6.259	3.6327	4.3141
ASPM	0.0623	0.5514	1.4344	3.6656	1.0158	5.0983	1.7906	0.1287	1.1767	0.0893	0.2736	7.058	8.1989	4.7274	11.2937	8.3902	11.8828	3.884	7.8829	2.2483	2.1754	3.51	4.0808	9.3401	6.4203	6.5901	5.8429	2.523	3.5256	4.5725	8.311	9.3989	5.6613	7.7439	3.0889	4.8199	4.1608	7.9175	8.9155	6.3538	12.285	12.6209	6.0505	8.1545	1.8666	7.6637	4.3972	2.4725	8.2898
CD84	0.3647	1.6782	0.519	1.8883	0.4488	0.2169	0.4058	0.4274	0.0927	0.435	1.0703	0.7088	2.4287	0.732	1.502	0.3739	1.3421	2.0139	0.1353	1.1638	0.1371	1.3936	0.3064	1.9723	1.4464	1.9642	1.4482	2.6441	0.3016	5.1276	0.4119	0.7048	3.7654	0.5596	0.2618	0.4337	0.52	0.1628	1.0174	0.0951	0.1883	0.7394	1.0272	0.7703	0.3636	0.2424	1.1412	1.5554	1.3227
ELOVL1	12.8684	24.0633	16.8139	34.6581	95.0068	51.6232	32.5407	22.5325	83.6256	17.3925	18.5256	42.0187	41.9107	44.4225	27.2281	54.0215	33.2573	68.0625	22.985	78.3079	61.3283	34.8226	34.7572	34.4055	57.239	33.4686	26.7347	33.268	82.0482	38.2297	73.9236	46.1895	54.7251	57.6749	99.9579	95.4893	45.4735	48.5143	46.1149	70.9713	34.1119	16.3167	39.3066	51.675	37.0895	42.4947	57.9516	22.1696	36.112
SPI1	1.8344	7.4052	1.3583	7.6925	4.8371	1.1515	1.2558	1.9692	1.3598	2.3062	9.1859	6.3857	8.8412	4.9474	6.5604	6.0869	5.8947	7.3649	3.1108	3.7427	1.0515	7.0018	3.0761	9.2861	11.7029	12.4076	8.8236	11.0375	5.1208	18.4496	3.2313	8.4446	8.3552	6.1152	3.4511	4.0824	3.0807	1.3491	10.3874	0.7609	3.2117	10.9638	2.9552	5.4244	2.8498	2.336	12.3654	16.824	5.7492
POLR1H	1.3388	2.0787	1.651	3.122	1.8568	2.4374	1.691	1.6382	2.4022	1.5892	1.2856	2.7	3.4425	1.8939	2.9915	1.6709	4.0252	3.9285	2.4765	1.7714	5.6207	1.8062	4.2539	4.4796	3.2086	2.0917	3.5084	1.1559	2.5137	3.7194	2.9093	1.8827	2.2942	2.48	2.608	1.9656	2.8258	4.4398	3.7661	7.4506	2.3988	5.0078	2.1395	9.2571	2.053	2.8267	2.8581	11.1677	2.9789
MPPED2	0.5169	0.1707	0.1496	0.2403	0.2309	0.016	0.045	0.0829	0.0925	0.0607	0.7432	0.0534	0.0243	0.6325	0.2691	0.0877	0.1448	0.0526	4.9818	0.0668	0.1053	0.0647	0.1504	0.4652	0.0446	0.0614	0.3607	0.2217	1.4261	0.1	0.0341	1.0602	0.1076	0.0763	0.0056	0.0381	0.0656	0.0224	0.048	0.071	0.1272	1.3489	0.0483	0.0606	0.4885	0.3985	0.2109	0.5007	0.098
CLDN18	133.8418	377.0157	262.1593	160.1242	0.3869	180.2124	966.8367	399.1271	0.1236	253.0035	2.6858	0.0838	9.1313	1.2951	0.1674	930.5393	0.7265	1142.4006	0.1505	0.0533	302.4147	25.4033	26.1339	0.5896	1.402	0.2919	33.3134	19.7376	6.1595	224.4212	179.1127	1.3549	105.1103	3.039	0.0092	0.0934	152.7285	145.0708	41.1784	1153.1716	0.3644	6.8735	40.3081	22.6024	0.013	0.2065	0.1948	154.9426	112.8063
ZBTB11	4.4682	4.2687	4.155	4.6426	3.9065	5.1205	4.7652	3.2801	4.7763	2.9696	5.3211	7.4517	5.7926	6.359	9.5884	4.1683	8.6411	7.3009	12.4536	9.4189	6.9	7.7308	4.8332	16.7164	7.2429	8.7833	7.4537	6.505	3.5598	7.0893	4.353	5.1399	9.1701	5.1684	4.9765	5.9794	7.2422	4.5877	4.8486	4.7424	8.1464	5.5059	4.6586	6.7688	7.2082	9.1875	9.8649	10.1558	6.2204
ATXN3	3.2848	2.6837	2.1972	3.0008	1.8704	3.9447	2.3349	1.4457	1.6897	1.4679	4.2165	4.1812	2.9131	3.8496	1.845	1.474	3.7736	1.3518	6.4554	4.0915	2.428	3.9277	1.6998	4.0455	4.5883	2.4961	3.4354	5.6302	1.6892	4.427	1.9138	6.4585	4.2966	2.5991	1.8189	2.6747	2.6735	2.1853	2.3247	2.0548	2.7932	1.9801	2.6965	1.6133	3.2111	2.5325	3.1008	3.361	2.7332
GOLGA5	9.7642	16.638	11.6954	12.0076	10.9318	23.1794	13.257	10.8178	14.3838	14.9049	10.7803	19.5566	15.6122	19.6922	18.994	16.1451	16.4277	13.1882	16.6445	24.6444	22.3407	22.4192	23.4301	14.0046	24.0906	19.6984	15.3485	27.4959	12.8566	15.233	17.2911	17.2854	21.2955	12.2461	16.3455	23.4334	17.6227	14.9289	17.5381	18.5162	16.3393	11.112	17.4692	12.3497	21.5828	16.374	19.7267	19.012	17.4386
FGFR2	8.2788	2.5911	2.9112	3.2286	4.7887	22.3907	2.5263	1.1469	18.0743	1.1787	4.9036	3.3718	3.3748	8.2716	1.3379	2.488	6.2171	1.156	15.097	1.5255	5.0136	5.664	1.685	1.4743	2.6445	4.7316	5.9303	3.895	9.6398	6.3328	9.92	7.4483	19.4333	5.0884	2.2102	2.6811	0.8037	5.2697	4.554	2.672	8.0892	13.6794	0.9915	36.6046	1.2889	5.9726	3.5719	4.3956	1.938
LRRC40	4.9295	4.3855	4.3889	5.3346	2.9407	4.6021	5.3304	3.9926	4.6751	2.8243	6.6856	9.3345	10.7053	8.8896	10.2168	5.449	12.1326	5.9019	7.2909	7.741	6.8935	5.4592	4.0633	13.8045	7.0903	8.1441	7.0171	5.5646	2.4739	6.6142	3.194	7.5951	5.2459	5.2356	6.589	9.4919	5.6282	4.31	4.8266	11.0197	5.4958	9.4678	4.6104	4.1631	4.425	7.3672	7.0294	7.368	7.8849
ISOC1	14.282	12.1654	11.4063	15.9515	14.2509	6.8048	15.1821	14.9997	10.9546	11.6004	14.7289	10.2875	23.7646	14.2313	10.0704	10.7389	9.8958	9.971	8.7829	7.8331	14.5559	17.6706	8.691	11.4153	12.8226	5.8203	31.705	12.5815	5.1444	11.541	21.6227	11.7589	11.3116	21.657	8.1115	5.7954	9.4471	21.1357	15.1069	31.4115	9.408	10.9009	12.1011	10.034	4.9128	22.5042	12.9342	9.933	10.9264
EML1	12.9248	3.3992	1.6625	0.5629	1.7193	0.3439	1.5949	1.3103	1.3163	0.9802	21.8779	3.9878	0.66	1.1921	0.4194	0.9881	2.1568	1.0424	1.1122	0.624	0.614	1.6071	0.6475	1.0947	0.4887	2.7493	3.0708	3.6184	1.665	2.1653	0.4622	1.3919	4.1766	1.7786	0.563	1.2979	0.6958	0.2818	2.3249	0.4346	0.8191	3.7598	0.6675	2.1126	3.7252	1.5242	3.4957	0.3431	0.8726
TRMT11	2.3595	1.7951	1.7169	3.8081	1.0108	2.1857	1.7757	1.6021	1.9113	1.0752	2.4607	1.6319	4.8587	2.0707	3.0737	4.0471	2.7856	4.0708	3.2911	2.6178	2.2649	3.7979	2.5338	5.1149	3.1465	1.8366	2.8022	2.6256	2.5453	2.4245	2.6499	1.7037	2.8461	2.1778	1.8188	2.4116	2.7432	4.3928	2.4574	3.0989	2.8394	4.3978	1.6447	2.1032	1.6906	13.2868	1.4125	7.0488	4.5572
THUMPD1	11.9328	8.7828	9.0698	9.2114	3.5022	12.6831	8.5195	6.8637	5.2708	7.0245	12.3624	9.4233	10.7033	6.5353	6.3444	7.4764	8.2684	6.5374	9.4867	9.6305	9.3192	7.2145	6.4156	11.3501	5.7359	5.1076	11.87	13.1477	3.4157	7.4767	15.7662	5.9619	10.9018	4.4113	4.9949	6.6953	11.4976	6.8419	7.2611	9.3259	7.3779	7.9724	12.3258	9.8825	6.1133	10.023	7.9893	7.5974	6.4125
MSANTD3	2.3648	2.03	1.9454	2.7058	1.2843	3.18	3.0431	1.8352	3.3737	1.9462	3.3	6.1549	2.0515	4.5777	4.4202	6.8831	4.1717	5.2198	6.3576	3.289	1.4434	4.9503	5.2366	4.2797	9.1119	9.8849	4.5492	5.3171	12.5619	3.4619	2.676	12.8087	4.0952	3.8172	6.069	8.4791	2.8276	4.2914	4.4056	3.2447	5.8152	7.6356	2.7867	4.0706	3.6672	6.0113	7.0909	1.4531	2.8976
KIF26A	1.9576	1.9975	1.9091	0.3092	0.8068	0.744	2.1435	0.9392	0.5465	1.7911	2.9949	2.1074	1.9259	1.2626	1.4528	1.4834	0.3765	0.1555	0.2105	0.3779	6.4818	1.1587	0.9398	0.3092	0.323	0.8456	1.3057	1.7392	1.4297	0.7895	6.5065	7.4125	1.1491	3.1629	0.2542	3.0818	0.8731	0.2754	1.6159	0.5302	2.3219	0.3418	0.6117	0.4412	1.048	0.6813	9.5507	0.85	0.5981
ATG2B	5.1032	5.8959	4.9005	4.3007	3.097	7.217	4.179	3.2673	3.2449	3.335	5.6852	6.3383	6.88	5.1923	2.4819	2.0688	3.1729	2.3061	6.5348	5.4685	5.2808	7.1881	3.5889	4.4901	2.7282	5.0748	3.5327	4.988	1.9434	5.023	4.3225	4.8055	6.9504	4.4183	2.8083	4.0552	4.8956	3.7718	4.5357	2.2531	4.2989	3.1875	4.334	2.8121	4.3632	6.057	3.9799	3.9079	4.5096
ARFGEF1	7.7312	9.088	6.6877	12.6082	7.1509	16.3128	10.725	6.0727	6.7112	5.1111	7.2187	12.4351	14.8017	10.3826	6.8112	6.5022	13.7052	9.0293	10.4785	15.3532	12.8217	29.0971	12.6229	13.1205	7.1879	10.5916	9.2238	11.4835	4.0508	10.6428	8.7039	7.4441	17.5361	11.7499	6.4351	6.5737	24.1471	13.1739	11.6372	8.7295	9.4917	6.5322	13.8291	14.141	13.8349	14.4536	9.4221	6.6216	23.7982
ZFAT	0.9996	0.9671	0.6887	1.5686	1.2604	1.535	0.827	0.7014	1.1526	0.5845	1.2624	1.8367	1.1436	1.1806	1.5653	0.8284	1.0114	1.1793	1.4288	0.943	1.4932	2.0752	1.2938	1.8459	1.7556	1.5489	1.5625	1.9705	0.975	1.6202	1.2644	1.8006	1.4006	2.7645	0.7923	0.811	1.4191	1.6212	1.4253	0.919	1.1366	1.2499	2.6895	1.6355	1.0164	0.8123	1.2003	1.0177	3.5703
MTFR1	4.9218	8.4552	8.5511	6.1308	3.4153	7.9351	8.222	6.6355	5.0398	6.5231	3.2199	12.7162	13.2051	6.7769	18.5943	5.1781	13.2729	7.5015	8.6615	6.716	6.2821	14.6564	10.8851	19.6251	10.1325	6.9292	7.9807	8.3894	5.8448	5.3045	10.4508	11.1447	7.1633	6.9833	8.3024	8.5609	8.4136	11.4433	7.3105	9.2572	4.4277	6.1061	7.8494	6.8845	8.0645	8.1505	11.4287	12.5307	11.6191
STAG3	0.3761	0.2847	0.4402	0.8034	0.1654	0.4358	0.296	0.1704	0.6813	0.0949	0.3795	0.3183	0.1791	0.6169	0.2725	0.2621	0.6289	0.2179	0.5127	2.1852	0.5206	0.5542	0.0589	0.9523	0.2837	0.3673	0.4599	0.6714	0.3091	2.0502	0.256	0.2442	0.7818	1.0067	0.0265	0.1011	0.4436	0.1405	0.9784	0.113	0.6346	0.6559	0.5228	0.055	0.149	1.0278	0.3248	0.5568	0.5337
FECH	1.9379	2.5625	2.1738	1.1543	1.8716	3.5527	1.9823	1.2782	3.5192	1.6248	2.7412	1.7941	2.0906	2.6301	3.0236	2.9742	3.4056	0.8038	5.1873	1.3854	3.2022	2.8082	2.5432	3.2003	1.6666	1.5973	3.5066	1.3547	1.5353	1.5303	1.1927	1.6723	1.7899	1.987	2.7165	1.3432	2.5613	0.8504	1.9547	0.9719	2.1172	4.2386	2.0015	1.329	1.3676	13.2931	2.0996	1.0903	2.3407
MYO9A	5.9924	2.606	2.2695	2.3402	2.215	3.4862	2.6733	1.0331	3.2194	1.22	7.3918	2.7771	2.3237	2.8733	2.5973	1.7219	1.0222	1.2839	3.4198	4.2353	2.5736	1.7604	1.4622	3.0982	2.1766	1.7309	1.5662	2.9598	1.2744	3.9846	1.5539	2.2638	4.1856	2.4419	1.8577	2.2195	1.6294	1.039	1.6882	0.7624	1.3135	1.5254	2.5399	2.2926	2.5702	2.8795	1.8186	1.3524	1.8799
DDX3Y	18.3212	0.0031	0.0352	7.4555	5.4174	0.5575	9.4588	6.3459	0.0244	7.2838	21.0242	2.9244	0.0025	0.0097	0.9343	6.9127	2.1344	5.4333	0.0191	0.002	0.9875	3.6661	0.9505	2.5317	1.0853	3.5534	3.2491	6.2713	1.0243	5.7907	8.9669	1.4996	5.6557	14.7219	9.4449	1.2982	1.6951	5.6041	8.4181	6.0146	0.7808	16.8164	5.7442	1.6002	8.9407	0.6035	12.9465	1.8698	2.0757
PFKP	8.1322	3.8202	2.2948	11.3267	19.7179	6.4053	6.0683	2.2419	15.0166	1.4722	8.747	14.0388	33.7941	10.7359	25.8197	16.5018	18.2777	22.3674	18.3317	14.4682	18.1856	15.8153	15.8127	7.5927	54.3339	11.2465	8.0072	15.8293	20.1049	14.5419	11.2648	57.3723	14.5517	21.5245	35.4074	16.6858	12.8278	13.5461	10.1288	17.3785	22.9469	7.1166	24.2286	20.0434	18.7119	9.8905	40.233	7.396	18.5848
IDI1	8.0298	7.622	7.1233	6.68	6.8212	21.8699	10.7781	8.4157	17.7796	6.8974	5.4112	5.134	15.7489	13.9114	10.1195	11.079	19.8057	15.8724	13.0329	29.5963	14.5336	10.444	4.1455	7.2914	19.96	4.5698	16.0699	8.9578	12.705	6.9185	13.1512	24.1103	26.3269	8.9258	4.7432	23.9005	9.6435	12.4145	13.9112	15.3997	13.9435	10.3533	13.6549	15.192	18.6517	8.0734	13.2276	10.6709	12.2361
SP100	4.1998	5.9367	4.003	12.0797	1.7708	6.9339	5.1567	4.7763	3.0809	3.7255	5.0663	6.7771	10.1512	4.5876	4.6705	4.5057	3.7501	11.9346	5.1531	8.2728	4.5873	8.7886	3.2666	10.012	6.8262	5.1549	6.0792	5.4168	4.767	9.3831	5.3956	6.2417	10.9574	4.9999	2.6531	6.9464	7.7903	9.5521	6.5898	3.7763	5.7476	1.5622	9.3151	10.8299	9.7609	2.8848	4.7691	12.868	9.4966
KLF6	40.2938	22.4267	12.9092	27.4933	43.1166	17.127	37.6116	21.4564	25.2003	13.9343	49.1989	68.7731	39.7935	31.466	21.3229	29.8284	33.758	73.7347	23.2251	37.8846	103.16	25.2464	12.2944	25.4429	76.799	11.5369	9.1192	64.684	31.0439	34.5977	17.8428	59.572	36.82	26.0548	40.1405	53.5556	60.1221	19.5991	27.2619	16.3188	14.8983	23.2518	36.5186	25.1484	65.585	10.2354	48.4875	38.8425	55.1163
PLPP1	29.7006	12.905	12.6018	8.3996	6.3224	6.8769	10.547	10.0076	5.3527	7.0018	22.5754	9.0617	2.8029	6.5233	2.3106	6.2933	5.9298	6.6895	5.1456	7.9157	9.8921	21.7591	5.3392	10.0206	4.0375	8.3893	17.547	11.1154	3.4277	12.1177	3.1494	8.0322	12.9725	15.7081	2.5157	7.3407	10.1687	7.7751	12.9548	4.8595	5.9354	7.9788	7.246	5.4171	5.0054	7.911	8.9841	6.2841	10.204
NEO1	11.8376	13.2308	13.9559	14.652	6.1518	8.8719	13.9066	8.2332	3.2178	9.9624	10.1049	9.7743	0.719	10.0195	4.6886	18.6884	3.9334	1.8322	28.904	68.7379	9.4969	20.1095	5.6863	13.1111	1.0397	8.1298	14.894	10.4048	6.8997	22.1731	16.1769	13.2658	22.5603	21.7335	3.1869	7.8965	25.3892	0.5589	19.65	8.3992	6.6997	25.888	16.6815	33.4029	8.5781	14.9043	7.228	1.3168	7.1826
TRAM1	31.3232	53.2072	40.2831	44.6848	16.0378	54.2111	40.3792	41.5754	23.6428	53.7564	40.5017	39.5437	66.7071	37.0085	52.9033	29.5141	48.7031	47.8915	55.2	55.5433	60.7925	95.0259	29.4322	42.5335	61.8609	46.6929	75.6204	74.9981	24.3547	54.387	41.9352	45.5985	81.9102	42.5838	35.4895	45.5088	87.0974	50.3873	59.652	38.7178	23.3116	26.0144	60.9752	75.3615	41.2212	32.8156	54.1136	64.935	48.4943
PHKA1	7.5974	4.8445	4.8186	3.6722	3.0141	3.35	4.6944	3.6368	5.1636	4.4026	6.4767	1.8463	1.0917	3.1265	5.0382	2.3453	4.2192	5.2136	4.0052	1.8669	0.7496	2.2152	4.1102	8.1225	7.5571	3.6022	4.3953	7.9072	2.7049	3.9869	3.8503	1.6048	4.2886	2.2392	3.8957	3.2478	4.9262	4.0513	1.2268	3.3377	3.6149	3.4187	2.483	3.1899	2.3363	9.2967	2.8833	2.6433	3.5903
TNFRSF1A	27.6735	21.3272	12.2525	41.3751	24.7916	25.1911	24.0584	15.1072	34.218	10.8772	53.0949	45.3817	30.9303	38.9496	32.8951	31.9845	19.7053	41.0533	29.8176	24.9927	52.0657	30.6222	45.1771	55.3877	50.9747	47.1402	20.7401	27.4703	43.0206	33.0565	20.048	61.4351	32.0962	27.9006	38.3468	22.6082	31.886	30.8635	31.3086	17.3629	57.6645	19.9142	44.8816	17.5206	44.6503	32.6088	66.2075	15.5079	38.9998
CACNB1	1.0752	0.4716	0.3904	0.8184	0.326	0.22	0.5507	0.1713	0.7874	0.1594	0.9571	0.8528	0.9427	0.452	0.5507	3.2161	0.9378	0.3035	2.8042	3.7941	1.2555	1.756	1.3289	2.1177	1.204	0.7971	2.106	4.7546	1.141	2.2627	1.1512	1.0465	2.2291	3.6356	0.093	0.5656	1.9199	0.3767	2.9279	0.2334	0.4276	1.1352	0.4228	0.5267	1.4769	0.6436	0.9122	1.1431	0.5824
EVI5	4.5992	6.8371	4.026	7.0696	1.9823	4.0054	6.018	3.7463	3.0986	3.5365	5.2634	3.0617	3.7446	3.3144	4.8907	6.0562	3.1109	7.2249	3.2405	3.7424	4.7392	5.4684	2.1153	3.1639	2.781	4.7065	4.295	6.052	1.4058	7.0075	4.9595	3.859	5.5158	3.9301	3.007	4.4347	6.4382	5.5819	4.0436	3.1363	1.7883	2.9205	4.3261	3.6001	3.4322	4.4001	2.7176	2.892	4.5998
STOML1	0.6841	0.9416	0.6568	0.9354	0.4793	1.0089	0.9716	0.719	0.6507	0.6467	0.8013	0.7871	0.6289	0.9479	0.7404	1.0066	0.3621	0.4521	1.102	3.6069	0.5571	0.8915	2.0288	1.1986	1.5291	0.9418	1.3064	0.6225	1.6027	0.888	1.2084	1.6099	0.5854	1.007	0.7287	0.9368	1.1417	0.6353	0.996	1.3858	1.8616	0.8284	0.7838	1.2992	0.587	0.9925	1.5944	0.4478	1.1517
PKM	49.0683	48.0697	39.9359	110.1654	148.0257	88.8379	60.5712	32.6977	257.4236	30.5775	91.3141	380.017	298.5678	180.175	210.6461	211.6594	92.4552	114.4452	240.4036	178.0443	70.0989	73.2619	253.9492	175.8795	204.3847	226.8295	107.4382	94.2997	230.6655	97.4874	236.5911	269.8617	111.6613	116.4354	346.4275	367.9793	93.6342	252.2357	118.0505	162.9718	208.3216	93.2958	112.6256	406.9947	140.5393	170.4843	257.7687	68.1676	95.8771
DHX29	7.8305	8.6705	7.7143	5.9144	8.0511	5.6127	9.4764	6.6902	10.439	7.2715	9.2696	10.1178	11.0399	11.846	9.5431	6.5212	9.3281	7.5538	7.1612	5.5879	3.7981	12.7884	4.734	14.5199	7.6421	14.7925	6.3111	6.5031	4.4254	7.5082	4.9615	9.022	8.2232	8.612	11.3272	15.3162	7.7059	9.2052	9.2364	6.7982	9.3324	5.1397	8.2988	6.542	13.7343	8.8456	18.0164	5.3805	6.8639
DNTTIP2	5.2703	4.7302	4.3291	7.8592	4.2057	3.0512	5.7238	4.0884	8.8157	4.3263	5.513	8.1716	7.9868	9.5425	16.2262	6.7801	10.3414	9.3453	8.1306	10.4007	10.9744	3.9535	5.2017	15.2104	7.952	8.7962	7.1223	7.6241	5.0968	6.9587	5.9471	8.7818	9.4564	8.9573	9.4539	9.7053	6.4405	7.0145	5.5564	8.6163	6.2225	10.9473	4.9292	6.0098	8.4181	12.8817	9.5383	6.0416	9.9695
METTL22	1.5023	1.5062	1.412	2.0638	1.1785	1.4627	1.181	0.9534	1.2718	1.0331	1.7133	2.454	1.1676	1.2027	1.1784	1.2496	1.8472	0.956	2.47	1.5506	1.7147	1.7338	1.1606	2.3737	0.967	1.1676	3.5152	1.3813	2.0608	1.4857	1.5149	1.2222	2.8542	1.4275	1.8327	1.4336	1.0702	1.3131	1.8378	2.4032	1.7893	2.0298	2.7199	0.8531	1.2669	1.2617	2.5121	2.0896	1.2248
TP53BP1	3.2825	2.8689	2.7437	4.1333	1.6722	3.8269	2.3508	1.1844	1.2196	1.3091	4.2617	4.4803	3.0673	2.8917	4.7006	3.8862	3.3334	1.9562	6.3306	4.7593	6.5197	4.1413	5.6731	6.6227	3.6906	4.6173	3.7046	3.7429	1.5356	3.737	3.3568	3.3503	6.2941	5.1968	1.9354	2.0636	2.5234	2.7653	3.7081	2.572	3.3593	5.8789	6.9279	2.3641	3.0479	3.935	2.4832	1.6024	3.4927
TRO	1.2154	0.5775	1.1328	0.1062	0.2114	0.0938	0.3168	0.1319	0.1337	0.165	1.6161	1.0574	0.2204	0.3952	0.1741	0.2893	1.1193	0.1017	2.7261	0.2551	0.0945	0.4351	0.2698	0.6553	0.1383	2.3955	4.6444	0.8507	0.3518	0.4966	0.2513	0.7495	0.6928	0.1546	0.1761	0.3496	0.2691	0.0449	0.282	0.1	0.3916	7.4662	0.2396	0.1923	0.264	0.116	0.3293	0.1865	0.2058
RRP15	3.2114	2.2596	2.2386	2.3092	1.2683	2.0359	3.1725	1.5561	3.7724	2.2656	3.2636	2.4499	3.1536	3.9281	9.6735	4.2679	5.2221	1.9834	4.377	4.9545	2.8699	1.4924	3.4511	5.2476	2.4411	3.6917	4.7085	3.4226	2.3138	2.65	5.0119	5.0482	3.053	1.8406	2.8561	3.6638	5.8247	3.6536	4.5751	4.2748	3.1868	9.9797	2.7046	3.0335	2.9109	3.624	3.541	2.1773	5.8822
RHOA	57.0008	61.5114	37.1106	86.2426	103.0939	105.5039	65.0339	40.4426	94.3719	37.6346	85.0411	75.0594	102.8705	90.5001	99.4902	103.8009	56.9344	106.4199	47.0953	60.0881	93.5991	105.4921	148.9	85.2364	113.3572	75.7866	92.9637	130.1995	51.4619	106.3906	137.4583	98.6078	90.053	85.3517	104.9198	55.8919	74.5295	109.4755	80.9725	82.602	84.0922	57.1271	88.1594	63.8058	55.7266	84.1417	41.5215	49.1089	84.5839
DHX8	4.3948	4.1378	3.647	9.0636	5.5894	4.5898	5.2016	2.7786	6.8632	2.8081	5.8741	7.8486	7.7238	8.8643	6.5903	5.1672	8.5022	6.8451	8.9964	9.3631	7.337	9.3412	8.8907	5.0866	7.0269	14.0342	11.5069	12.4326	4.3245	8.975	8.7963	9.0415	9.2431	8.3614	6.5993	6.8555	9.2815	10.8354	16.1161	6.2811	11.5865	12.103	10.5244	12.862	8.2764	9.5266	4.205	3.8785	12.2654
PRKCZ	0.7318	1.4868	1.6652	5.2992	2.8426	4.1169	1.8452	1.3198	3.5712	1.2022	0.4862	2.9858	3.2392	2.7238	3.0128	1.8921	1.7666	3.0093	2.3824	9.2753	2.9791	3.2656	1.788	2.5936	3.9678	2.7561	1.9592	2.457	1.8981	3.3143	3.6774	2.3482	4.9743	6.9432	3.5488	1.6625	2.6745	2.7386	5.8001	4.2129	2.4127	2.4554	4.261	4.022	1.9703	2.6222	5.0374	151.535	2.3863
ZFY	3.5882	0.0032	0.003	1.0513	2.5705	0.2763	3.4264	2.3096	0.0072	2.3445	4.4257	4.6013	0.0051	0.0025	0.2877	1.5998	0.6611	1.3802	0	0	0.169	8.4572	0.2884	0.646	0.3344	0.7766	0.994	1.5522	3.5185	1.3479	5.1141	0.4677	0.8153	5.3116	3.3219	0.3684	0.4586	0.2571	4.6171	2.4791	0.14	6.7152	3.2963	0.5297	4.4908	0.1443	5.3932	0.6173	0.4998
IARS2	16.6002	20.9051	21.0704	29.5639	23.05	53.6223	26.3211	16.3112	32.9057	16.771	19.4136	32.3403	63.6441	34.5821	74.3875	52.3118	34.7816	24.8068	31.2557	51.2216	33.9599	72.3902	47.5552	46.3379	38.3286	48.0293	51.5972	27.1545	27.2117	30.9638	79.5733	40.4889	30.9746	42.6553	30.0475	36.7847	63.9991	45.125	32.1693	53.4363	44.0867	48.8929	50.9318	41.5053	36.0709	45.9334	28.1392	17.989	47.4797
SYT1	3.8789	0.3659	0.1893	4.1947	0.0686	0.0349	0.2719	0.1129	0.5904	0.1664	1.7392	0.6424	0.0223	2.363	2.1828	0.0875	2.1078	0.5016	0.1865	0.1916	5.2052	5.3201	0.1505	1.1397	1.333	3.4035	2.8225	0.2435	1.1982	1.6134	1.7557	3.325	0.1342	3.6634	0.2902	0.1738	0.2527	2.5681	2.9811	4.3569	1.2179	0.1688	1.8188	1.2674	0.0453	1.0952	0.9126	1.0858	2.0685
NAV3	0.4697	0.3668	0.1847	0.0895	0.0739	0.0158	0.139	0.045	0.1653	0.1124	0.9075	0.4254	0.03	0.2207	0.2107	0.0451	0.4097	0.2208	1.0584	0.101	0.0201	0.1361	0.0353	0.4384	0.0753	0.8925	0.2007	0.6731	0.4256	0.2837	0.0366	0.2027	0.5183	0.1945	0.5139	2.2092	0.0589	0.0365	0.1144	0.0292	0.4149	0.4912	0.0421	0.0973	0.3643	0.1024	0.3634	0.0116	0.0397
IDH3G	10.755	14.9463	13.0666	26.0908	16.9722	16.9437	17.6118	13.9663	18.9064	13.611	13.665	30.0574	19.9829	16.7667	27.8162	11.3299	26.0666	22.1308	29.9968	23.9997	13.0902	29.7723	27.3343	38.6088	31.1427	17.8995	13.0886	14.6322	28.8974	20.5829	8.811	13.5203	21.1635	20.8844	22.2116	46.2932	24.7751	26.1573	45.1838	17.969	28.5359	21.5569	25.5766	21.0861	18.7205	16.5771	20.014	50.5205	27.3922
ROGDI	4.4679	4.338	4.4157	2.0965	3.3133	2.3537	3.3351	3.5922	1.9443	3.9252	3.1753	2.3037	1.5445	3.4554	1.4505	2.6338	2.2528	1.4656	2.9745	5.9429	1.3947	2.7384	2.2316	2.6272	1.8234	2.0609	3.116	2.5459	4.5665	2.5227	4.1429	2.9285	2.535	1.8609	1.1049	2.6444	1.8434	3.7578	2.5418	0.8634	5.8838	1.5348	2.6501	2.224	1.9696	2.4353	3.5725	3.4722	1.1804
PDZD4	3.1946	1.1994	0.7466	0.2074	0.4926	0.0816	0.7502	0.3891	5.8247	0.5106	4.7204	0.5179	0.0623	0.7612	0.0887	0.0858	0.2539	0.092	0.7309	0.1745	0.1053	0.1847	0.0994	0.2944	0.0681	0.5151	0.5763	0.7312	0.9167	1.0266	0.0252	1.9972	0.5641	0.1472	0.0236	0.9939	0.0865	0.0483	0.5762	0.0344	0.8102	0.0427	0.1037	0.0944	0.0639	0.3829	0.2748	0.0355	0.1001
ROCK1	20.5482	10.6276	8.8298	13.3874	3.8694	12.4442	13.258	7.513	7.3466	7.1542	22.6236	7.2417	12.5875	9.3127	19.86	12.6263	15.3262	10.2031	16.9903	8.4191	31.4836	8.8367	6.3975	9.4974	12.0074	11.9109	15.5621	19.3959	4.9995	15.6341	8.9511	11.3105	19.9188	7.8151	6.7585	6.5756	16.3144	14.6695	6.2982	14.8192	7.4517	5.3342	13.0579	17.6362	7.0943	11.5151	8.2442	8.6861	9.531
CBFB	3.4779	3.9745	3.953	10.2623	5.1843	7.6646	7.584	2.843	10.2186	2.2463	5.8517	13.0993	17.6534	12.8745	15.4218	14.8566	22.6814	14.5562	25.0617	15.3175	7.0096	7.9581	15.3551	27.1579	28.0171	13.4294	9.5022	21.2176	17.3261	13.7428	20.9836	25.3523	17.388	8.1622	9.6745	17.5816	12.534	12.7024	9.9782	23.5082	21.4301	26.4234	8.4146	16.6563	15.6525	19.0513	9.2315	13.3925	15.2825
PDK3	13.7991	3.6519	2.8089	3.2141	3.1119	4.0051	3.3613	1.6809	2.7543	1.9946	7.7379	2.1245	7.6109	2.5376	0.3486	0.5055	2.4702	1.2937	11.4217	3.1493	1.5441	5.0263	4.0091	3.5441	4.8736	3.1472	5.0339	7.9524	1.7843	5.7512	3.1325	2.0125	5.262	7.1537	0.539	2.189	4.2097	5.1398	5.617	0.8366	1.3435	4.1744	4.7484	6.149	0.5314	1.7436	2.8423	2.7837	3.0291
HYAL2	7.9042	5.6443	5.9981	3.3114	4.0596	6.0139	7.2387	6.1136	8.0035	3.4022	13.3432	5.8619	6.72	4.6158	5.8769	8.11	3.8611	4.7245	4.1963	8.0075	5.4465	10.0339	10.3235	5.1474	11.246	6.4409	10.4654	9.0431	4.1226	7.3719	6.6753	4.4218	7.1901	5.8121	6.2515	6.2243	6.9562	8.2823	7.6383	4.8582	7.6035	6.6527	5.3465	5.4555	4.5234	6.833	3.2197	5.6796	7.3899
HDAC4	5.5756	2.0997	1.912	3.4609	3.0175	5.9008	2.1878	0.9579	4.6427	1.1447	7.0582	1.9218	3.4819	3.3466	4.325	1.8714	1.2444	1.2363	3.4889	7.9794	1.894	2.0431	3.3473	1.6527	2.6655	3.1976	3.3628	2.9468	1.5453	2.7684	2.9503	5.109	3.4912	3.3292	2.822	2.019	2.8113	5.1482	2.0996	1.6982	4.8501	2.2579	3.8714	4.177	1.2236	3.9239	2.3456	1.0876	2.8832
RASSF1	4.0791	5.4	3.2147	5.4552	2.7459	8.01	5.5589	2.6849	4.4107	3.3593	5.2979	5.9222	8.9826	3.0219	3.8106	7.1802	3.0157	6.1933	4.5288	3.9499	6.6998	9.0998	4.6831	4.2184	7.3192	2.5833	5.2491	5.0356	2.8777	8.1777	8.2799	3.969	5.1998	6.3405	5.8582	2.3837	6.6547	7.3692	7.3399	3.8135	3.5494	2.8419	5.1661	2.927	2.6691	3.7808	2.2527	5.7346	9.1567
FGFR3	1.8048	4.7453	4.0911	13.8971	48.4849	23.5339	6.3861	2.2989	141.7678	1.6049	0.2764	19.335	9.7838	40.8491	4.6142	3.0774	63.9757	4.7809	4.7069	25.2777	34.6915	18.0732	16.0058	99.2277	1.1556	24.3709	50.7308	0.5956	21.9983	1.2573	25.0583	13.167	7.85	48.5395	30.5105	33.6891	1.1812	10.0641	11.0158	20.7968	104.3723	0.452	5.6211	9.54	10.3474	56.0421	37.8328	13.0458	2.6364
IFI35	4.703	5.3817	3.0877	18.9003	1.5755	9.028	5.7105	4.2611	2.7112	3.0959	7.528	21.1606	27.7945	4.0036	9.4513	5.9067	4.3734	28.5203	6.1903	17.4909	7.6302	18.6854	18.6377	19.8473	13.9257	7.4115	16.478	9.5927	23.7053	17.0195	6.7705	13.7299	11.7945	8.9959	4.891	19.6366	13.4404	22.8638	42.9429	8.8807	23.3595	2.9956	10.8737	28.4036	9.5729	5.1883	8.7417	14.8122	19.7649
HEATR6	1.9112	2.2247	2.3361	2.8037	1.9007	5.5398	2.0062	1.4972	2.9092	1.326	3.0418	4.41	2.8895	5.226	3.0218	5.758	4.3866	2.4637	5.686	2.4223	2.953	4.8421	2.569	3.5786	5.4348	7.2158	5.1815	4.1272	2.2399	5.4607	3.5291	3.6351	4.2826	4.5299	3.3306	5.1637	3.5352	5.0858	2.8836	3.2881	6.0615	3.9738	3.4538	3.115	3.1399	8.2938	2.7092	3.0335	3.6248
COASY	8.8079	15.8301	13.6949	10.6736	16.0925	20.0622	16.0572	15.2513	17.8433	13.3287	5.4018	17.7812	18.4402	16.8944	24.6631	15.494	23.2112	12.5783	20.1383	22.5414	16.4646	24.7004	39.3402	21.062	32.2974	14.366	33.8975	16.3798	19.4145	21.8925	18.9503	15.5209	13.7085	21.539	16.6515	18.2741	18.3065	12.6989	50.2378	24.7021	24.6174	19.6095	26.7202	32.8382	12.4893	18.069	13.0012	14.8353	20.969
PLEKHH3	5.3927	11.1393	10.4896	3.7694	12.4875	4.7487	10.3199	8.1708	14.3516	10.1107	5.1119	5.8637	6.639	11.2406	5.6561	7.6451	7.973	3.7494	10.2031	4.2957	6.1259	4.9009	5.9705	12.2716	5.8997	4.0781	5.219	4.5688	9.891	7.6506	5.3382	9.6844	7.4187	10.1398	8.776	10.8902	4.0586	4.0601	10.1481	3.2692	18.6859	10.3697	4.4044	6.6997	17.0539	12.2911	6.4464	3.7875	5.1798
MEF2A	13.8326	11.7359	9.4748	7.5733	4.9455	6.7691	12.2272	7.8536	8.049	7.4927	20.6196	13.5309	6.6027	10.0402	4.2607	7.5145	8.913	8.0245	16.3248	20.7446	7.4766	7.4361	5.7878	7.2489	6.4641	10.4599	8.6002	11.1241	7.349	10.0707	5.4169	12.554	25.4089	10.2145	5.8995	22.4741	12.4929	7.1251	6.974	6.4875	11.3083	5.4811	6.6965	13.5637	19.9656	13.122	10.0686	4.2187	8.1583
OTUD5	13.5027	14.3118	10.5732	17.6068	17.6196	19.889	12.8238	9.4811	12.892	8.7744	16.4073	13.3139	15.1379	13.9562	8.7608	10.6071	13.667	17.7876	25.9911	19.378	12.8943	14.6111	20.5911	22.6399	24.274	13.689	23.5282	21.8202	13.9564	30.9834	19.0941	15.9259	19.2524	19.6521	18.9994	16.5398	11.2484	23.7832	27.1633	12.6303	14.8181	28.5349	14.8946	16.6571	16.8043	19.2869	9.2214	18.8687	18.0353
TFE3	17.6067	10.8946	7.2053	11.033	14.2816	12.2809	9.279	6.2728	25.0088	6.0753	29.117	16.4524	13.5687	10.8021	6.0069	10.7907	9.828	21.0507	30.0388	26.2974	10.2131	11.3551	19.4262	25.0938	17.5498	12.0304	19.3813	13.5564	20.4824	20.8554	10.8787	13.0244	18.3016	14.434	24.6209	18.5917	9.6365	16.6439	23.5283	9.3272	15.8103	28.8537	11.6778	16.4786	12.1562	13.0654	13.7444	12.2989	14.4022
TBC1D25	5.134	4.6173	3.1462	3.1175	5.7274	3.2758	4.3357	2.7478	6.5013	2.6976	6.4013	4.8485	3.6683	5.1941	2.4226	3.7182	4.3219	5.7726	11.2222	6.087	3.9974	3.742	5.269	12.3044	6.0303	4.4821	4.4772	5.4389	4.7349	7.7355	2.4916	5.2269	5.0263	4.2768	6.269	6.918	3.0566	4.9731	6.3161	2.7623	4.8814	7.0547	2.9438	2.6899	3.1842	7.5935	4.6638	6.3263	3.9961
ACSL4	13.2631	10.2456	10.8392	15.3904	3.7512	13.3116	11.8904	5.4539	53.9527	5.6494	18.9019	13.6292	22.1097	13.3946	13.452	7.1465	23.4475	15.4357	22.4719	15.8093	13.0596	25.7632	7.9234	77.7272	9.6403	17.226	12.2128	18.756	6.5818	14.3565	8.2712	10.4718	33.2886	11.3815	12.5222	19.7323	42.0309	11.0491	22.8374	9.2413	8.9747	17.4984	6.2383	24.1825	1.7984	24.2585	19.2145	6.8209	18.3854
INPP5A	16.0084	7.5974	5.3988	5.3008	6.4736	9.7783	6.666	4.9036	8.6253	5.2266	21.8364	6.0647	7.447	6.212	3.516	8.2793	6.3907	5.0861	5.0722	9.2405	8.2595	7.7022	7.9992	4.025	7.6087	4.2938	6.9997	7.3903	4.9448	8.3974	6.6624	3.3628	10.3617	11.5155	5.0769	4.0093	5.0425	7.3675	6.9385	6.2114	7.2006	7.7489	14.4527	6.9222	2.3517	3.5407	7.2556	2.68	5.7947
GPKOW	6.4059	7.4878	5.338	7.9386	8.1715	12.0704	6.2593	4.5724	7.7516	5.2522	8.4239	7.2173	11.505	6.4541	5.7146	7.2244	8.429	10.9059	11.6439	12.894	8.7734	8.8282	16.5075	13.6887	13.6436	6.271	15.3148	8.6183	6.909	16.5874	10.7486	10.1176	10.0439	11.4668	10.0497	10.653	7.4585	15.6978	16.5092	11.4688	8.1473	11.3856	8.7034	8.1723	7.413	9.8846	6.8392	12.4829	11.099
GRIPAP1	4.4029	5.5478	3.9204	5.3475	4.6091	5.1084	5.2366	3.4299	4.0258	3.7956	5.3549	4.1202	6.7462	5.0504	2.7094	3.924	4.8169	5.5582	9.854	9.0496	5.0839	6.1824	7.8412	7.9546	6.7266	4.0955	9.7602	8.0529	3.0298	13.1805	7.1266	4.9178	7.6787	6.6987	4.1199	5.8249	5.5996	9.5229	7.7648	3.9665	5.5302	6.4576	6.0949	4.8944	3.9406	3.6581	3.515	7.8085	6.4363
FTSJ1	5.7356	8.3124	5.327	6.4989	10.9605	10.3815	8.7993	5.4084	14.8494	6.3476	6.7868	14.1574	15.643	10.398	17.088	12.4423	13.7764	11.6736	17.4865	16.9736	9.2724	7.4342	27.8767	16.1016	23.6637	14.4966	17.8974	18.7788	14.9583	20.6885	15.9693	20.6881	11.4517	13.9998	19.5634	30.4074	8.4914	22.1903	18.6322	13.2886	11.0053	13.3629	8.7145	14.5557	10.8898	18.6003	12.9181	13.3592	17.1277
PRR11	0.204	0.7564	1.1905	5.3925	1.0865	5.9553	2.3859	0.2719	1.2519	0.2482	0.5381	13.2276	8.0159	5.7922	20.7456	13.8753	13.8582	3.2082	10.1234	2.759	5.651	6.1614	4.7153	13.7281	19.2413	12.2428	6.9989	6.7099	4.2214	7.5048	7.2356	11.0662	4.5216	5.6232	7.953	10.8139	2.5145	31.7786	10.0689	9.4384	8.4978	15.7074	6.3615	7.6712	5.284	16.9496	9.0781	5.1927	5.2766
REEP1	8.8706	3.8352	1.2266	0.9384	0.4167	1.0102	1.5301	2.9918	4.0077	0.9363	10.997	0.3845	0.2752	0.5179	0.157	0.3825	0.7566	0.0377	0.3847	1.2701	0.2345	0.8462	0.059	0.4788	0.0819	0.7095	1.0004	0.758	0.78	1.4116	4.1843	0.6625	1.3531	3.9035	0.0233	0.8884	1.6933	0.204	1.3814	0.0562	2.4837	0.075	0.1423	3.1059	0.1424	3.2806	0.078	0.145	0.1824
ATP11A	3.8963	3.1337	1.9114	13.0359	2.8818	16.4189	4.4883	0.9886	5.432	0.8054	6.295	5.2986	17.2393	4.1508	30.8174	10.9626	2.9006	11.9251	7.9495	69.731	14.6083	12.8979	12.9534	4.351	28.3491	3.6895	14.7007	14.847	3.2943	23.8178	17.4348	11.3841	42.841	16.2647	6.0583	5.1277	11.5414	23.9678	8.2199	9.8653	4.3572	3.4181	10.0002	26.0426	8.5879	8.7675	6.469	4.4244	19.9302
POLR1A	3.8142	3.7597	3.564	6.4886	4.3354	13.3095	5.4796	2.2141	8.5634	2.3691	5.4088	10.1562	10.5478	6.9337	10.2982	10.2462	5.6527	4.8667	6.8722	9.8209	8.8577	7.773	10.4472	7.803	10.7394	7.1187	13.2715	4.9745	4.4462	6.1104	8.7041	7.1731	7.8782	8.5758	9.8375	6.9039	7.788	9.8374	9.9082	7.5716	10.228	12.7292	8.7249	9.0268	2.8336	19.9535	10.4192	3.5194	10.1399
LAPTM4A	126.768	133.0541	142.2366	155.7949	138.4249	178.7325	140.6447	129.7738	130.6353	104.1091	217.8123	147.7864	226.7245	201.5338	228.4157	146.3804	197.3906	138.6047	146.8528	203.5765	115.8311	153.1803	164.7373	130.4444	220.4733	180.5575	190.3558	184.7801	174.6743	172.4877	174.0946	187.6565	162.318	209.7466	97.8757	212.2297	174.6948	142.3431	195.4858	164.8772	124.1572	169.4411	115.5891	166.0158	141.9065	156.5447	193.2581	132.2016	137.5576
TTC7A	3.6202	6.2824	4.4627	10.9068	12.8645	10.3559	10.1873	7.6722	8.647	3.8527	4.9284	7.7743	8.4698	8.4859	9.4208	13.4497	7.2621	7.2039	8.2238	15.4864	8.5811	8.4042	11.6812	4.3926	15.7666	11.1784	8.5799	9.2503	5.456	12.2679	6.2068	12.1697	8.1518	6.4529	6.5122	9.2874	11.4001	8.2902	8.9559	7.6853	11.5743	6.2794	10.2541	7.4551	4.7608	7.1698	12.4458	6.2857	6.9666
IP6K2	4.7555	7.8253	7.9997	12.4205	5.8247	10.5634	9.7862	6.7472	11.9833	4.8744	5.2399	6.3114	7.6441	6.78	6.5915	6.3231	7.103	11.4295	12.2803	8.1456	9.3032	22.5488	8.6896	12.5069	8.5902	5.2759	13.0422	11.1987	10.7346	10.5624	7.9046	8.0953	7.7161	13.3397	8.3139	4.6296	6.1434	14.9344	5.7788	8.3041	11.6414	7.4653	8.9998	4.6617	7.8301	13.3096	3.818	16.1422	9.6851
SRBD1	3.047	4.4407	3.3454	4.3191	1.136	7.0675	3.8086	3.0503	1.6851	3.506	3.222	5.0729	4.8899	3.2365	6.3678	4.0283	4.5627	1.6619	3.2435	3.5028	5.0118	3.0441	2.7003	3.6866	4.0486	3.4615	6.4274	3.8241	1.2188	3.4395	4.5864	3.2599	4.0338	3.0507	2.5678	3.1571	3.2401	2.5561	2.5393	3.704	2.2611	5.0347	2.3845	6.2454	2.3047	1.8247	2.5611	2.055	3.4937
KIF2A	1.9229	1.8443	1.7309	3.2301	1.8991	1.6643	2.226	1.1287	2.2801	1.0694	2.7274	3.2509	4.7342	3.3086	3.9637	3.0065	3.5614	4.036	4.7222	4.0865	1.8247	4.2147	2.1946	7.2115	6.5734	2.882	4.931	3.1389	1.0514	4.6753	1.9842	3.4785	3.5768	4.2502	2.3915	3.8503	4.6867	4.5773	3.8979	2.9794	3.6849	4.2828	4.0123	3.5384	3.7876	2.2231	5.5257	2.1264	4.1335
RASGRP2	1.7367	0.981	0.679	0.6923	1.3742	0.0582	0.3925	0.3488	0.3313	0.3197	3.0326	1.965	0.3112	0.3977	0.3115	0.4419	0.2648	0.221	0.1878	0.6744	0.1356	0.5138	0.231	1.1601	0.4766	0.2756	0.5928	1.0904	0.1544	3.2467	0.1776	0.1216	0.7125	0.2735	0.0748	0.097	0.3071	0.1852	1.3245	0.1153	0.087	0.0997	0.2847	0.1143	0.0912	0.1108	0.1564	0.2597	0.5452
PSME4	9.0836	10.7211	8.0995	11.1066	5.2638	9.7843	12.7442	6.3118	14.6046	6.3946	7.451	16.0454	9.6601	11.6569	21.4317	14.5524	29.9583	16.0744	12.9842	14.6875	13.2721	12.4175	17.3421	14.1227	15.0248	17.9233	18.1544	12.8805	9.9381	13.5808	9.155	15.8803	14.7239	17.922	17.2346	12.6611	18.9742	13.6576	10.7422	11.4025	17.9121	19.3038	10.2793	17.3014	15.5725	26.339	14.3308	9.5889	14.8782
IFT80	1.039	1.5684	2.0684	1.5328	0.661	1.4736	1.9442	1.1173	0.6314	0.8466	1.8286	1.6804	1.707	2.0426	2.1433	1.7501	2.6445	1.2495	6.6195	3.7604	2.1066	2.0827	2.0165	2.8934	2.4773	2.1428	3.5428	2.4015	1.7682	2.8042	2.0439	4.4746	3.8567	1.0606	0.543	1.5945	1.9316	1.54	1.4006	1.4905	4.1654	5.9158	2.2963	2.5383	1.4464	4.2684	2.6201	2.5231	1.1453
SIRT2	6.5075	8.4737	7.2906	5.6948	9.628	5.1847	5.8429	6.8879	7.4517	4.8115	7.416	5.9623	5.711	11.6419	2.0432	6.1883	6.5318	11.6495	8.5299	6.7104	8.1147	11.0904	6.9328	12.9046	3.5893	4.6218	5.9016	6.4335	9.9439	6.8948	20.244	9.8467	8.4556	10.8837	10.0178	10.831	6.4304	5.7798	6.1949	13.9928	5.8884	5.9116	6.7122	3.9988	9.6101	10.5176	7.2294	7.8952	5.7589
ERLEC1	18.1879	33.2951	23.4348	17.9269	10.0348	31.2585	23.7298	24.6541	9.886	25.8209	19.8118	18.9557	25.7356	14.3856	31.785	23.424	26.2279	20.6971	22.1286	25.9396	32.0022	30.1595	24.2957	18.287	32.5468	22.5023	52.04	32.5388	14.2819	27.2939	37.9788	22.5861	31.5944	25.5795	15.3668	17.4932	46.926	23.0605	28.7306	30.2256	16.3309	28.0717	24.9	36.3815	23.3832	24.8204	17.4421	18.6535	25.8693
PPP2R5B	6.3493	3.9953	3.8536	5.4236	3.109	2.2419	3.9674	3.6419	3.2667	3.4937	9.5222	5.4862	2.8344	3.6539	2.1017	5.9613	1.699	7.758	6.9469	9.1761	4.2046	8.122	2.2272	4.7144	6.5104	5.0277	3.4957	6.405	8.1305	8.737	4.3465	3.467	5.6923	6.1497	6.9664	7.5529	5.3514	5.4254	5.4292	2.5009	7.1976	2.9897	5.7114	5.6849	7.4559	4.8949	8.816	5.374	4.8813
PYGM	8.5929	0.6464	0.393	0.1021	1.2267	0.0366	0.1445	0.1327	0.527	0.1894	9.0329	0.1312	0.1039	0.2909	0.1144	0.2314	0.1213	0.0609	0.2532	0.2027	0.2807	0.2305	0.0873	0.3092	0.0544	0.1248	0.3383	0.9085	0.1187	1.2994	0.1955	0.1764	0.8359	0.2887	0.0293	0.067	0.1286	0.0647	1.2083	0.0961	0.0835	0.0326	0.1259	0.0613	0.0803	0.0449	0.0691	0.1241	0.113
PAGE1	0	0	0.0255	0.3866	0	0	0.0659	0	0	0	0.0156	0	0.0216	0.986	0.292	0.0202	0.1072	0.0159	0.0369	0.0531	0.0578	0.0412	0	1.3542	0	0.017	0.0986	0.0378	0.2516	0	0	0.0156	0.0372	0	0	0.0176	0.0154	0.0597	0.0813	0	0	0.1279	0.0207	0.0377	0.0549	0.0176	0.0203	0.1462	0.2197
PITX1	17.443	8.783	7.3137	20.467	505.7017	6.0049	6.6988	7.7028	220.3069	2.5299	13.0207	33.1981	29.9636	180.2415	10.6324	15.6559	55.5538	84.3278	37.9372	11.4975	19.8105	15.3753	29.8723	63.3454	35.5597	15.3311	11.8609	19.419	47.5202	12.054	13.2119	39.9739	12.2305	64.472	84.0802	50.4313	13.023	25.9781	24.4699	12.055	176.748	9.5928	28.4632	16.6375	40.3827	377.6692	64.8679	23.1952	22.1732
MAST4	5.4075	5.4801	5.4392	3.6987	28.7813	2.8822	7.1488	3.2315	23.8135	2.6572	9.8236	7.3498	1.976	17.641	2.4151	3.3873	7.4664	14.0356	6.2637	1.7046	1.3398	2.9126	3.9737	15.9964	2.0268	3.506	2.7333	4.972	5.2673	4.0577	1.6197	6.2118	4.8712	6.3733	22.8396	7.0804	2.9321	3.6418	4.2601	1.4839	16.6526	2.4085	3.6238	4.7156	21.3212	7.8824	13.2765	1.4248	2.8309
ADGRF5	5.4078	6.9595	5.0374	1.3147	0.762	1.2584	4.95	4.5159	0.8616	2.5493	13.4728	2.7594	3.0472	1.9709	1.7202	11.0971	3.393	3.1802	1.0148	7.4821	4.0112	6.226	4.7831	2.6394	3.9579	3.2112	6.5416	9.0321	0.8625	5.8063	2.7605	2.0013	41.5553	4.2073	1.6662	3.8077	8.4656	1.9695	5.1888	3.4527	2.4472	2.4921	6.9963	4.9877	1.5513	1.9528	1.5635	2.6099	6.7361
SDK2	1.4858	0.4116	0.4113	0.8319	0.6285	0.0921	0.4682	0.2256	2.5157	0.2231	0.6609	4.1129	0.0714	3.1597	0.1733	0.1569	1.4033	0.5068	6.9408	2.7458	0.6334	0.3079	0.3061	1.514	0.0271	16.7976	2.1769	0.4568	0.8316	0.2812	0.4495	10.6057	0.2231	0.4641	4.5455	9.7588	0.1477	0.0329	0.1777	0.0462	5.599	0.372	0.2029	0.4308	0.1785	0.0612	10.0075	0.5574	0.0814
NUP133	5.472	5.3908	5.8161	7.2419	5.5397	10.6047	6.0945	3.7028	6.3142	3.8423	7.3412	9.2893	11.1289	10.6107	18.4879	9.0958	9.1602	4.1588	11.5434	3.9028	7.527	7.4803	12.7624	15.2526	9.6437	11.5036	18.5191	7.6757	6.3444	9.4376	13.5691	10.4398	9.6049	6.3317	7.4403	8.7765	8.9241	9.3553	9.0202	10.326	14.4645	16.9739	10.8871	10.2239	6.0675	10.44	7.0489	4.2496	12.793
NUCKS1	61.1378	41.0689	45.8919	29.827	18.3641	59.8385	40.1263	26.9927	34.4268	31.7268	74.007	45.5998	41.0129	60.9488	110.8578	57.949	89.7754	17.2971	74.0606	22.7602	36.4655	34.1441	79.8844	102.3016	26.0622	68.316	32.2873	40.0738	69.1846	43.276	74.3764	80.6734	55.1308	35.5087	28.6856	59.8057	53.4946	58.2388	85.1046	72.4226	99.2868	224.2156	39.748	59.7459	25.855	49.9568	54.5222	28.5547	57.3942
VPS35	10.2847	13.8761	10.6339	28.3534	13.5779	24.0485	16.0162	11.4909	12.85	8.9354	12.6914	21.6754	19.6205	20.9265	25.2587	26.3579	37.2482	10.6934	20.0412	15.5011	28.3206	11.7768	21.4829	23.8687	34.3275	17.6412	14.0457	26.261	15.1072	17.8105	12.8158	27.6471	21.3946	10.9062	18.4062	19.9239	22.1001	26.2198	20.1911	27.5664	22.9543	23.4681	23.0281	20.0028	18.5415	19.8429	12.3706	18.1519	28.29
DNAJA2	9.2367	9.1573	9.6401	13.1106	12.1708	10.0405	11.5243	9.9696	14.4304	8.3009	10.2826	13.9033	13.5999	14.9704	15.4713	11.6718	16.6822	11.2494	14.318	13.4083	12.1445	8.9625	14.5249	21.245	17.4686	10.778	10.8414	17.0652	11.8811	10.8976	12.9881	13.9263	11.6388	7.836	12.334	17.6926	15.9174	15.1169	10.451	12.3059	14.2768	12.1806	10.9312	15.9564	17.0046	16.3772	7.6966	15.4756	14.4739
BCL3	24.5926	23.0734	7.2842	52.5751	33.4792	19.6126	23.7391	12.3378	40.2424	9.0137	34.1942	33.2657	75.6533	29.4786	62.462	71.4696	24.425	49.9116	68.5302	41.4689	87.5433	30.2517	52.1275	42.6755	40.0006	27.6501	45.0142	37.3811	65.3031	37.488	34.477	42.4315	55.3427	32.1697	21.7953	25.1601	52.1691	73.5865	36.8082	42.8087	52.4214	27.4938	37.0339	39.9197	49.942	25.8761	24.7752	28.1086	117.2432
KCNAB2	0.814	1.1283	0.533	1.0967	0.5897	1.9159	0.2243	0.3055	1.5052	0.3041	1.8195	0.797	3.3984	0.8074	0.4314	1.0898	0.5643	1.7401	0.5921	1.6823	1.9294	1.0525	2.3556	1.2442	0.7506	1.2323	2.475	2.8178	2.7494	3.6387	1.0186	0.5578	2.6568	4.526	0.1989	0.8043	2.3371	0.2246	2.1642	1.2989	0.7463	1.1331	0.7375	2.851	0.149	0.7452	0.9158	1.161	1.4941
ABCC9	7.7664	1.3386	0.7373	0.2369	0.2278	0.1039	0.6803	0.3157	0.7199	0.4732	31.3815	0.6401	0.3272	0.6106	0.4129	0.3563	0.8576	0.2496	0.3705	0.2549	0.094	0.4621	0.243	0.66	0.4205	0.8951	0.73	3.1707	0.345	2.4159	0.2268	0.9321	4.9755	0.1673	0.1802	1.0227	0.4597	0.0711	1.1951	0.072	0.075	0.3265	0.58	0.6158	0.135	0.1341	0.5239	0.1792	0.2391
GAL	12.1209	0.5449	0.4521	0.3919	0.0135	1.3224	1.4363	0.1109	0.0768	0.1914	2.1963	8.2648	0.011	4.3072	37.2161	0.041	0.337	15.1538	0.9726	0.7263	9.764	0.0418	1.6786	276.76	43.8542	4.7644	1.712	0.2872	4.7938	0.1548	15.9591	1.7068	0.0377	8.6129	0.3587	1.0766	1.6557	0.0706	2.9549	0.1033	0.3591	40.2568	0.0105	2.8565	2.4587	4.8996	2.2374	4.8325	0.0101
CLEC2D	0.4853	0.9676	0.9248	1.4017	0.5872	0.2717	0.4214	0.4088	0.3644	0.4163	0.5839	1.3625	1.5494	0.9721	1.4006	0.155	0.703	1.4638	1.6693	1.3626	0.1369	0.5432	0.1117	3.6832	0.7549	0.5562	2.1279	1.7592	0.7411	2.6665	0.3124	0.5302	2.162	0.6681	0.1799	0.4075	0.419	0.2638	0.93	0.3155	1.8729	0.4871	0.6668	0.4393	0.5671	0.7587	0.9462	0.6899	0.8309
FUNDC1	4.9763	12.8493	13.093	5.8773	4.4619	9.7197	17.0822	12.3408	6.3823	8.2232	3.2965	3.8519	5.6851	6.0273	2.9091	7.1785	8.1277	4.6139	10.8998	12.3707	6.3314	4.9951	10.7201	10.9721	9.4292	3.2997	13.0017	6.3572	7.5081	9.4584	13.5111	4.5683	6.5851	6.7786	3.8727	10.0946	4.5474	17.4423	10.5468	10.2473	6.1655	10.6331	4.9045	14.8006	3.9438	8.4608	4.6918	9.2444	5.1522
MAOB	33.0312	9.323	6.3927	5.6905	7.7373	13.5719	12.2842	6.5752	11.5191	6.0081	43.2704	1.0712	0.3983	3.6486	2.6745	5.7511	0.8347	0.9291	11.6826	2.1944	1.4688	1.4882	0.3705	1.4152	7.8236	7.4186	6.3916	5.0175	6.9114	6.0932	1.9457	13.8174	6.0653	0.2759	0.1925	0.4795	3.5807	45.7754	7.0542	1.1446	3.177	1.636	0.4476	30.4459	0.3375	0.3573	0.3565	1.0118	0.5138
RORA	2.8653	2.1515	1.3802	0.7113	4.7084	0.4263	1.0968	0.8483	0.7632	1.0523	6.029	1.2644	0.8772	3.9366	0.3374	0.5137	0.8392	2.7515	2.5303	1.4181	0.3087	0.7736	0.2397	1.2618	0.296	0.9457	1.4869	1.5852	0.6851	1.7304	0.557	1.12	4.6712	1.4172	0.5038	1.2706	0.5976	0.1009	0.4965	0.1377	0.7295	0.3891	0.8068	1.9392	4.8861	2.1986	1.5322	0.4313	0.8003
DRD4	1.2465	0.9203	0.8279	1.0523	0.8291	1.1716	0.5207	0.3568	1.2365	0.6028	1.0781	1.298	0.3319	0.8474	1.3118	0.7093	1.6663	0.427	0.8423	0.9319	2.4101	1.1771	0.6653	0.5	1.0504	3.8806	6.9052	1.6004	2.3199	0.9769	1.6014	1.9505	0.7995	1.1886	0.0606	0.4161	1.1499	0.8818	1.8569	0.5966	0.8813	3.0543	1.5811	0.5626	0.7152	2.2302	1.4377	1.5791	2.1661
TGFBR3	48.6618	9.4796	5.3669	1.5385	3.8418	4.1831	6.103	2.2265	9.8655	3.0538	53.2443	1.2997	10.8528	3.8348	9.1326	2.6689	0.5882	0.4643	1.5889	7.7262	1.2402	1.9838	1.3943	1.3503	2.3043	0.468	1.5304	7.0412	0.2852	5.4709	2.7458	0.418	6.0389	1.1595	0.297	0.4477	3.1251	3.1552	6.9972	1.4757	3.3585	2.9064	0.4246	5.456	0.1603	3.4516	0.8642	0.4494	1.0651
PLA2G10	1.9514	8.6195	3.0595	22.494	0.0932	8.8825	8.3726	7.5335	0.345	1.6843	0.1782	0.3219	7.8559	0.239	0.4331	15.291	7.7794	3.0039	0.5173	17.547	18.3814	7.952	13.0663	1.2137	0.1498	0.5947	2.9813	3.9559	0.3859	2.3897	25.9422	0.3688	8.2717	2.0891	0.0605	0.3384	11.1655	11.5542	10.1452	21.3167	0.1863	0.7172	16.251	6.9859	1.235	3.2304	0.8021	7.4571	2.5381
HES2	0.0271	0.0786	0.118	1.4731	9.5107	1.0995	0.1847	0.1791	15.6384	0.0042	0.0095	16.7518	3.2146	19.2693	9.1833	0.1058	9.0868	2.0928	5.7065	3.8331	0.1902	0.3594	1.7215	5.3904	0.8826	16.1879	0.2163	6.4226	12.2336	0.0931	3.0759	15.1381	0.1812	2.7824	26.2582	26.4411	0.4845	0.3005	0.7931	0.0497	8.1597	0.0343	1.2537	1.1508	23.8777	9.3489	9.5686	1.6109	0.8472
ATP1B3	32.8671	12.4451	10.3894	46.1544	51.9314	58.9412	18.7577	7.4153	165.4495	9.5936	37.4885	141.7482	88.8061	87.1371	73.7224	68.5481	73.6393	63.4814	295.2366	61.998	60.4925	53.7913	84.6936	184.6567	61.5618	116.0933	37.7182	37.0127	153.8837	45.7218	58.1427	137.586	30.0574	76.4838	91.2113	179.4662	85.1108	81.8812	60.9268	85.1623	369.3476	77.9684	91.7323	46.3416	138.2584	319.3646	125.8913	55.7278	55.4392
NEDD4	3.0003	1.6716	1.8116	2.6419	0.9665	3.5261	2.3277	1.0388	1.1289	0.8654	6.0352	4.4258	0.8521	5.6896	4.5994	3.0391	2.7697	4.4102	4.2594	6.7854	2.3697	2.3212	3.2815	2.7927	8.7713	4.0237	3.6634	2.9719	1.5709	3.2135	2.4966	3.6599	4.1773	4.5041	4.8777	4.7792	4.2361	3.0903	5.5568	1.6673	1.4416	3.8377	2.6405	5.4541	6.4393	3.755	2.7947	1.2908	1.2598
PIGB	1.571	2.5851	1.9781	2.9427	1.2464	2.8691	1.7973	1.2972	1.8234	1.7479	1.6272	2.3935	3.457	2.5204	3.4224	3.0562	2.0782	1.8598	2.4866	2.2174	2.5487	3.1448	2.3886	2.4828	2.8234	1.2455	2.6683	1.6305	0.8579	2.4688	2.4429	1.1331	3.3052	2.8961	2.0058	1.7954	2.9998	2.4381	1.841	2.4153	0.8052	0.8238	3.5735	2.018	3.6965	2.2008	1.5729	1.3492	2.8054
MAPK6	6.0359	8.1839	5.3072	19.3792	19.8262	15.8989	10.1384	5.5373	44.1222	5.0113	6.5164	30.8239	17.492	34.1071	21.6039	19.6156	30.1682	27.8122	21.1362	23.4322	31.2718	12.0573	27.3848	31.6312	19.2408	22.8635	10.8976	12.1013	27.6296	11.4708	11.4902	33.6948	19.4479	13.7942	62.0566	62.3194	23.1352	15.4268	11.9347	12.1925	22.2582	15.5429	23.1736	53.322	67.5072	60.5051	22.0117	10.8282	24.4302
GNB5	1.7463	0.8795	0.8088	1.4792	0.5891	0.8033	1.189	0.7418	1.59	0.5498	3.042	1.6674	0.7497	1.4199	1.6004	1.5156	0.776	0.7196	2.2846	2.0034	2.0292	0.7504	1.6657	1.9765	1.3517	1.6984	1.7196	1.6182	1.5477	2.0664	0.5482	2.5169	1.7784	0.7141	1.8311	2.0583	1.3466	0.9792	0.6112	0.2631	1.1511	1.0773	0.6139	2.4205	1.7292	1.7509	1.4067	0.5522	1.3301
RAB27A	12.9253	23.4247	14.9115	10.8484	3.2064	6.0639	25.9696	18.8506	3.3801	16.5268	13.0321	3.3002	9.5656	6.1688	6.5554	9.9312	5.2936	4.8023	5.4786	6.4056	10.0992	3.1581	6.4558	6.6896	3.5298	4.4496	5.3263	7.2487	3.2406	8.6443	3.1611	7.5554	7.7931	3.4573	3.9442	2.5103	4.8962	5.3398	5.2903	8.7375	2.0359	2.3825	10.46	7.6849	6.1976	2.3275	3.5859	3.7145	7.2899
HDHD5	3.092	4.4526	3.6064	4.208	3.3236	8.1169	4.3677	2.813	6.3962	3.1481	2.9173	5.9907	9.8632	2.913	3.0443	7.3069	3.3351	4.0315	8.4553	4.2272	4.0168	11.3962	3.8764	11.4109	6.1942	4.7769	6.6286	3.1067	5.8648	5.5134	3.3842	4.5494	4.5198	4.874	4.8412	3.6791	2.6041	4.5613	6.6133	8.6361	5.404	5.6547	7.3916	6.2726	1.8156	7.3045	4.7032	5.1417	7.2189
UFD1	2.2314	2.53	2.5146	1.8693	2.3873	4.3122	3.1439	2.2415	5.1345	2.4169	2.3364	6.7501	3.749	2.8627	6.6214	5.1011	5.1374	5.0811	3.2491	2.7251	3.3239	4.9691	5.7091	5.0322	5.0968	4.2723	5.0067	4.5352	7.5681	4.0482	1.9723	4.2541	5.6549	3.7658	5.5877	7.2476	3.2303	4.9524	4.9656	6.2273	3.9575	4.2185	4.1846	4.9723	2.8474	5.661	6.0041	5.4816	4.0205
LRP6	5.8097	5.7678	6.621	8.0356	1.643	13.5914	6.1622	3.3993	2.4982	2.7638	6.6543	3.8668	5.983	3.2654	4.4175	7.7705	4.564	4.3257	9.2459	3.6648	7.1319	10.2392	5.9865	9.7255	8.5486	4.0034	8.1612	6.8219	1.859	7.627	5.2556	2.9939	12.7443	7.5781	1.1144	1.6454	6.6289	10.9515	6.5496	3.1913	5.4016	12.2903	9.2695	7.2404	8.9231	5.0656	3.6543	4.2819	6.0985
GUCY2C	0.1401	0.1521	0.1923	33.2091	0.6733	26.2494	0.1606	0.0737	0.1	0.1241	0.0689	0.1018	8.8177	0.4453	0.4557	2.6611	0.1146	6.305	0.0899	14.819	23.9113	35.1391	0.0677	1.8051	0.0302	0.04	13.6059	3.2045	0.1385	0.4494	0.5996	0.7476	0.894	23.1393	0.0326	0.0883	11.0372	5.9475	22.7313	1.364	0.1077	0.1609	21.645	0.4149	0.3511	0.1803	0.1919	9.3939	29.9163
SCT	0.3487	0.7744	0.3193	0.4197	0.1666	0.1996	0.2064	0.5483	0.0759	0.258	0.2156	0.3288	0.1894	0.3943	0.3377	0.2277	1.7462	0.0599	0.3236	0.2659	0.7239	0.3876	0.1172	0.347	0.0803	1.9342	1.4516	0.6626	2.4957	0.6013	0.1616	1.8358	0.3259	0.1772	0	0.3299	0.5212	0.2242	1.9022	0.227	0.1183	0.1282	0.1815	0.2597	0.1605	0.2652	0.688	0.5129	0.4505
PHRF1	10.3783	9.7443	9.7453	13.1023	12.7309	7.7922	10.9475	7.2254	19.4255	6.5998	12.4421	16.0339	12.8327	11.4882	12.0585	17.6041	9.221	17.5207	20.4706	9.9097	18.2334	14.084	9.9183	11.4016	14.9137	16.311	14.2939	15.4828	23.5182	12.838	7.7224	11.2882	8.6613	17.8452	17.095	11.159	10.0845	13.4677	11.7271	10.039	12.6598	22.4225	19.9295	20.1416	13.9234	14.5466	12.7223	11.4491	18.0052
ELP1	1.8577	2.2002	1.9001	1.3994	1.0273	2.3697	2.0994	1.3026	2.346	1.4413	1.968	1.6127	2.7836	2.2703	2.2621	3.0906	2.0782	2.1272	3.5914	3.665	2.8859	3.1684	2.7675	2.075	1.7093	3.4156	2.6678	2.2851	2.3101	2.4272	2.1947	2.4313	3.004	2.8909	2.7617	3.0375	2.0803	1.822	2.3721	1.9982	3.8667	2.7886	3.1089	2.4756	1.1519	2.4323	2.0591	1.2018	3.2283
NUCB2	7.9777	14.8273	13.4722	3.248	14.0682	3.8795	6.5578	10.2307	5.9616	23.8765	6.2862	3.3454	5.5206	9.1869	2.4573	3.9462	4.2462	4.8802	4.1058	2.5341	4.4134	4.7571	1.4931	3.5508	10.8137	4.1796	5.6954	11.1381	4.0375	4.0062	8.4971	4.463	7.3862	5.0275	6.058	2.3441	6.328	2.8679	7.3468	3.7327	3.4987	4.3682	7.2224	4.6994	3.3358	10.0584	2.8277	9.6983	4.0722
PFN2	10.0843	5.9256	7.9916	14.2956	3.4685	21.4025	5.4497	4.0824	24.5787	4.6347	16.3909	63.9134	0.806	19.7672	9.855	6.8321	14.8393	2.6741	50.9983	28.656	30.0919	22.0074	30.8231	45.2347	12.9305	48.4788	34.9047	10.1683	68.9786	6.2443	20.8788	55.2208	18.3886	24.3947	28.5646	2.6415	13.9935	35.542	14.7503	54.278	83.4514	74.5216	9.5279	18.1621	4.091	60.7107	49.6279	17.1611	2.6724
PTPN3	2.6116	5.888	4.5534	4.9548	5.6605	10.6561	8.856	3.8295	6.7807	4.4015	1.122	1.6805	6.7879	5.6284	6.3721	10.1504	3.1117	8.4799	6.7494	12.1033	6.713	8.6616	8.4061	2.3641	5.0208	4.4507	4.0521	7.7322	5.1	3.0752	4.6919	5.4163	5.9711	12.7676	3.0212	2.9985	8.0716	4.7478	7.7331	3.7706	5.1631	3.6222	5.1978	10.9806	6.3282	4.2609	1.9579	2.2577	6.3044
SPTB	0.2827	0.1867	0.1067	0.2445	0.0296	0.0701	0.1233	0.0961	0.1025	0.0688	0.4668	0.1402	0.0404	0.1084	0.074	0.107	0.4154	0.0739	0.0879	0.2206	0.1355	0.4657	0.0792	0.2975	6.5208	0.365	0.4205	0.4946	0.1513	0.1205	0.0599	0.1659	0.5826	0.5192	0.0469	0.147	0.2889	0.1745	0.227	0.0545	0.182	0.0342	0.1291	0.1142	0.4304	0.4022	0.1486	0.0742	0.0925
DAPP1	0.3317	1.8636	0.5744	4.9692	14.2049	2.2072	0.35	0.4937	6.9175	0.3991	0.2201	4.9504	5.0738	12.0243	1.603	1.8963	2.9493	10.9461	1.6262	2.57	1.2831	1.5693	5.1597	2.3155	4.7137	3.5537	1.3839	3.6338	6.1504	5.7067	1.1082	3.1153	3.7881	5.9462	7.7287	4.9896	6.7775	1.4076	1.6466	1.4666	14.7318	4.7186	3.2033	5.3222	4.7537	4.4188	5.5979	1.1168	3.4155
FGF10	1.9493	1.1209	0.2493	0.0982	0.1233	0.1128	0.3393	0.1545	0.131	0.3075	2.413	0.0252	0.0334	0.1685	0.0833	0.1019	0.0508	0.0394	0.3363	0.1694	0.0674	0.4333	0.0578	0.1553	0.0154	0.0734	0.3351	0.7372	0.0518	0.1842	0.0797	0.1188	0.2449	0.104	0.0036	0.0524	0.2221	0.0307	0.7818	0.063	0.0049	0.0132	0.1577	0.2911	0.0151	0.02	0.023	0.0151	0.3271
SLC44A1	8.1666	11.0156	6.5246	19.2047	6.6165	33.1528	13.4508	7.716	36.4671	6.2214	7.4555	9.4351	19.5297	17.0161	13.2902	15.2529	13.6454	23.2291	19.4792	18.1563	28.1654	27.4046	16.7396	11.2126	22.6889	25.6262	25.3882	29.1469	29.9566	13.6487	10.7315	39.739	18.0029	17.9448	11.1878	24.4082	20.3376	22.2784	21.8876	19.486	26.696	9.8079	32.2032	23.7084	9.4881	19.2653	14.8328	17.1966	20.6445
TMEM260	1.3521	2.0843	1.9994	1.78	0.786	3.1702	2.3239	1.3654	0.7936	1.373	1.4506	2.4822	2.1445	2.1769	3.2995	2.4319	1.2902	1.6218	2.5001	1.7806	2.7597	3.4903	1.7656	2.7087	3.4686	3.3061	2.6747	2.5212	1.0973	2.1087	1.707	3.333	3.6892	2.2745	1.03	2.0004	1.9018	1.82	2.2732	2.3002	1.8335	1.5389	3.6937	1.7186	2.0142	1.8258	1.9859	1.9123	2.8016
SMG6	3.4837	2.6009	2.2025	2.7899	3.0367	2.4078	2.6913	1.5166	3.3576	1.7037	4.393	3.1493	3.3177	3.2235	2.9516	3.2731	3.5126	2.3354	4.942	2.3009	2.0262	5.1312	1.8759	3.6638	3.9534	4.2771	2.7163	3.0905	2.4399	3.7505	2.3514	2.7246	3.7633	3.404	4.0445	2.8053	2.1338	2.3549	3.6468	1.0649	3.066	5.0925	5.3276	2.4644	2.0019	3.6339	2.1751	1.3166	3.652
EXOC5	6.1229	4.5894	3.8457	3.8292	4.7893	5.4031	5.8403	2.9847	6.1189	2.9198	8.8852	12.374	5.974	7.6532	6.2627	3.9397	6.6835	6.939	9.1656	7.8378	5.7268	6.9795	4.554	8.5751	9.4616	9.7574	4.6827	6.0997	4.1159	5.0073	5.0147	17.9728	8.836	5.7815	6.4976	9.1074	6.1437	5.6552	4.8707	4.9329	8.9404	4.8718	6.3614	3.9891	9.138	10.3008	11.4519	4.3742	5.809
CLTCL1	0.5767	0.5955	0.558	0.2619	0.816	0.1123	0.4881	0.2931	1.5009	0.4073	0.9352	2.4474	0.1105	0.9091	0.5906	0.1284	0.5412	0.2864	0.5297	0.7874	1.5469	1.5062	0.1276	0.9584	0.8864	1.6717	1.6889	1.1912	1.0654	0.9067	0.0809	0.7654	0.4629	0.4371	1.5558	1.573	0.2464	0.0952	0.3804	0.0386	0.61	0.2448	1.1099	0.2459	0.4128	1.1193	1.5868	0.3125	0.1964
FSTL3	7.6265	5.553	2.5304	1.6239	0.8899	3.1283	5.0609	1.2701	12.7781	2.1179	25.8386	29.7385	8.237	5.9487	35.1978	29.9965	10.2311	5.5599	8.205	3.3167	12.3081	2.4107	2.4795	21.7602	5.2167	20.8782	4.4725	12.4018	10.3966	29.6058	4.4548	7.6409	20.8641	4.214	16.4887	13.8818	9.7378	3.8153	4.7363	1.2057	2.0627	1.1781	3.4447	2.0433	5.2573	4.5757	30.5766	1.3597	12.1476
DGCR2	15.0676	17.5836	16.2455	14.7442	29.0345	60.7293	18.3683	14.3305	36.3067	13.6961	20.7512	36.8348	27.7214	28.497	28.8324	32.3093	14.6525	18.8445	23.2862	27.1378	27.1663	27.1788	37.0253	27.5666	20.2724	29.3153	17.3123	22.9441	27.2294	28.8065	20.591	26.5601	29.0859	15.5702	28.484	22.9667	18.2916	24.5153	29.7731	26.8342	26.3298	26.7059	24.6649	44.7987	10.142	27.8583	35.1408	8.5953	19.342
RNF126	7.4926	9.1423	7.458	13.1558	16.9177	14.3967	10.2015	7.1434	28.7615	8.1772	6.8618	29.1612	19.3076	14.226	17.2275	28.2987	13.0172	15.273	17.077	12.6764	20.4517	12.6142	18.6429	20.7524	17.1309	16.106	12.6313	15.0611	43.0033	9.2621	20.1684	9.6149	10.7195	26.8511	31.8213	29.1719	23.9147	19.0769	21.4643	35.2776	16.5362	17.343	15.0892	21.6009	21.202	30.9469	27.7311	19.8567	23.4893
MNT	2.6648	3.3238	2.1829	3.5622	5.0117	3.8731	2.902	1.4111	5.7203	1.5987	5.3273	5.1752	5.5691	4.9432	5.967	5.352	4.7714	5.807	7.211	5.825	5.5873	4.5703	3.8129	4.9441	3.8666	3.9896	3.9433	4.0083	6.5859	4.2265	4.3977	3.079	5.5109	5.2912	6.9123	5.6379	3.8297	3.4341	3.9344	2.2146	6.5247	3.1827	4.8766	3.9766	4.429	4.5993	3.5014	3.2225	6.4795
ZXDC	5.1384	5.5916	4.9517	6.303	5.2851	8.4336	5.1041	2.9008	5.5031	3.3516	4.9379	4.8007	4.3761	4.3501	7.2719	4.4617	4.0181	4.424	9.936	8.7556	9.0128	10.4067	7.3595	7.0486	4.5808	5.4504	6.0492	6.744	3.7312	7.0204	3.9108	5.35	8.4605	9.2645	4.353	3.9977	5.8197	5.3662	4.6197	4.7349	11.6299	6.9291	5.1177	7.5662	4.2345	5.2874	7.6207	5.4007	5.9215
JMJD6	4.9601	2.2905	2.1805	3.2066	1.9732	0.9696	3.1354	1.6635	3.3601	2.194	5.652	2.9144	4.4359	2.5988	2.3562	4.8963	3.9771	4.925	3.7557	7.995	4.7719	4.4057	2.8854	7.1561	6.5608	3.4894	6.5266	3.889	4.7434	4.817	3.2805	6.6757	5.2392	3.7271	3.6585	3.2071	6.4381	3.5787	2.9574	4.7285	3.3294	4.6987	7.9198	2.6341	6.0378	4.6208	4.5651	4.4617	5.8285
POLB	1.4296	2.2429	1.681	3.2221	4.2302	2.1574	1.8348	1.7159	3.1252	1.5479	1.3305	3.1502	6.2683	4.5423	6.4576	4.499	5.3446	3.8306	10.0875	2.8872	15.4135	5.5607	2.9065	9.6176	3.538	3.9536	5.3058	4.729	4.7687	3.9074	2.791	2.6244	4.0796	4.2379	3.6121	2.0339	3.6398	3.4758	2.4542	4.1404	5.2873	7.3765	3.1424	3.3574	4.3828	10.0351	3.2023	5.8947	2.2441
ST6GALNAC1	11.1002	37.6416	24.1275	17.5385	10.6318	25.8096	69.6277	35.2384	20.6502	24.0837	1.0654	0.3293	72.6185	6.8232	0.3052	28.926	33.1505	10.9367	0.2613	0.2197	42.8637	70.1862	17.0153	1.3975	0.3855	0.7144	9.2996	55.7401	4.4392	15.0875	23.7862	0.8137	31.7873	13.349	0.5828	1.0286	126.6007	4.9974	18.9772	47.4579	4.5597	0.3425	44.3555	21.0136	3.2462	16.4936	0.1302	46.0882	45.1253
WIPI1	4.6088	9.6747	8.9619	4.2421	3.8834	11.6808	7.5986	5.0669	5.0141	12.6086	5.0432	4.4311	1.9745	4.3228	2.1274	8.4906	31.2262	2.0593	9.8172	6.6967	11.6786	6.4858	6.1118	2.1814	2.3247	16.0456	8.3209	15.4938	4.4016	6.7213	7.8446	16.983	9.1251	9.374	5.2908	4.0075	5.1943	2.3954	4.153	2.079	4.1158	1.9366	6.9258	5.1532	24.3464	4.7579	4.2735	3.2278	7.1483
FRMPD1	0.2172	0.0659	0.4005	0.2441	0.1512	0.0377	0.0514	0.0592	0.0135	0.0153	0.0837	0.2301	0.0193	0.0608	0.1152	0.0225	0.1816	0.0426	0.0103	0.1222	0.0859	0.0713	0.025	0.3464	0.0119	0.0246	0.2802	0.6925	0.0608	0.0462	0.0308	0.0678	0.0456	0.0585	0.0115	0.0469	0.364	0.0643	0.0755	0.0025	0.0079	0.0855	0.0277	0.2625	1.6441	0.0098	0.0181	0.0261	0.049
GBA2	11.9732	14.0154	12.1294	8.002	6.4554	16.9784	18.4972	9.9679	9.9015	10.7512	12.1575	4.1068	12.6437	6.2233	15.4826	12.8766	9.7882	17.8895	11.6079	15.2704	18.9406	24.7054	7.0563	4.1722	8.5169	4.7602	19.2222	9.8684	10.4779	10.4552	27.9191	5.2806	7.6788	8.1412	7.3859	4.5589	38.8805	5.2743	12.6219	13.6982	5.3041	9.8363	22.6184	6.6558	4.4675	7.6956	5.4166	9.878	16.7534
NDST1	14.619	12.9575	12.5432	5.3433	58.1967	5.3872	11.5701	9.0353	41.8483	7.3421	28.7279	16.3977	7.9065	30.5237	13.6789	13.1409	9.9687	5.7306	9.6132	6.4571	7.5091	18.681	10.3555	10.8343	11.4271	20.3673	15.4479	11.6774	5.5853	6.4792	5.3997	20.9663	12.3864	21.8269	24.9049	11.3285	11.1063	10.1658	10.2449	5.5826	26.0192	13.0052	14.4897	7.1604	8.4558	18.6985	38.3712	4.1581	7.0494
ASNS	0.4721	1.143	0.5557	0.1075	0.1002	0.0965	0.2794	0.2567	0.1182	0.619	0.1389	0.1154	0.2908	0.2287	0.251	0.1549	0.1789	0.5064	0.1962	0.4857	0.1918	0.2443	0.3047	0.4308	0.1438	0.153	0.1692	0.3203	0.206	0.3993	0.0397	0.2224	0.2651	0.8185	0.3252	0.0473	0.3691	0.1445	0.8211	0.2317	0.0795	0.3029	0.4736	0.0812	4.2644	0.4938	0.5941	0.185	1.0217
AP3M2	1.4322	1.9612	2.1246	1.9565	0.7261	1.4052	1.6605	1.7922	1.0939	0.9731	2.1827	2.3879	3.7063	2.4717	4.3239	4.977	4.6292	4.3878	6.3013	2.2084	19.7395	5.2318	2.1432	6.6315	4.3625	4.9131	4.4368	4.1054	2.1247	2.4991	2.1277	2.5485	4.6201	3.2266	1.9482	2.0237	2.1144	3.5979	1.933	4.1309	4.1584	5.0677	4.0205	4.3278	1.77	6.4616	3.8848	2.045	1.0781
CNGB1	0.2033	0.0121	0.0046	0.6226	0.0072	0.0144	0.0356	0.0254	0.0137	0.0093	0.0338	6.7971	0.0234	0.087	0.3261	0.0073	0.578	0.0862	1.7895	0.0255	0.0295	0.0149	0.0523	1.2125	0.0116	0.5445	0.2133	0.0868	0.4593	0.0452	0.0133	3.315	0.0704	0.0219	1.7753	14.23	0.0792	0.0143	0	0	0.7196	0.083	0.0933	0.034	0.5445	0.0509	8.0733	0.0896	0.0018
ST6GALNAC2	0.6355	0.9675	1.0293	0.5035	3.182	0.3628	1.0053	0.501	3.8026	0.5575	0.4841	2.2542	1.7545	4.0988	0.789	1.361	5.4273	2.7509	6.2041	0.7533	1.1881	0.6112	0.9815	1.0134	2.0398	7.9697	0.1786	2.2016	4.8423	0.7614	0.2062	9.5334	0.5466	1.1575	3.5993	3.6489	0.4397	0.4453	0.3392	0.6115	17.0088	3.6101	1.1994	0.2813	7.5576	6.795	5.974	0.719	0.3508
PABPC1	102.9326	94.8986	99.6948	256.1729	345.3864	271.3775	114.669	77.7695	185.5709	106.1141	94.9762	381.6316	295.9158	291.0913	407.2977	142.5134	259.9445	235.5683	386.6262	144.0375	210.3158	416.8876	334.8542	260.5745	417.3799	209.5083	222.7881	185.124	137.4294	185.0169	292.7298	234.2108	194.864	486.647	234.0319	184.5472	281.0488	345.212	237.6114	183.4137	184.6755	201.0012	363.6004	236.4627	373.8839	332.4834	485.1214	413.6187	159.7105
TESK2	1.1275	1.7555	1.5686	2.3948	3.9923	2.3565	1.0401	1.3779	1.2146	2.3988	1.1553	2.0701	1.4754	2.7118	0.9992	1.1188	1.7285	0.9022	1.2454	1.0466	1.5604	3.5133	0.5312	3.1716	1.7983	1.1621	3.2256	1.9014	3.5763	2.8805	1.0315	1.8013	2.4792	3.7747	0.61	1.1048	1.1471	1.3346	2.4279	0.8005	1.838	2.8794	2.8971	1.1375	1.4209	3.8872	1.0056	1.3064	2.4986
CFAP20	3.5062	4.6391	4.793	5.1127	3.8145	4.7373	5.0269	3.6154	4.7508	3.7239	3.5284	9.9557	7.4949	7.165	7.3829	6.7123	11.6692	2.9895	15.6374	7.3879	4.9295	5.3253	8.7992	14.573	14.9144	6.843	7.7417	8.3106	12.7976	6.2202	5.1312	10.5358	7.0958	5.3208	5.8993	9.7228	7.5155	6.5583	8.398	9.4922	14.5281	22.9098	4.7755	9.3766	6.2142	11.9514	6.5212	8.8065	7.5365
CSNK2A2	3.565	3.1462	4.0627	3.5448	3.1002	4.203	4.1315	3.5822	3.3874	4.5289	3.535	7.4756	3.5633	4.0517	6.8101	4.7056	4.0621	3.2707	5.2486	3.8885	4.0555	3.2341	4.9074	7.3766	6.4277	6.0134	3.4724	5.2488	4.0002	4.6585	2.2058	8.7876	4.8728	3.2388	5.1277	5.5909	4.5685	3.3677	4.4224	3.6497	6.3763	5.4437	3.1456	4.4163	4.2448	5.9793	3.8272	2.1348	4.9868
PTPN21	8.0334	7.3264	5.2308	3.4565	4.2366	6.0671	6.2133	3.9778	3.6531	3.8159	8.5269	5.0697	3.5505	4.0377	3.9009	3.0175	1.9326	3.1999	4.0497	6.6703	4.4418	5.1616	1.9658	1.7691	3.0998	3.0537	4.6005	5.5338	1.7655	5.9267	3.2953	5.6961	4.4413	2.7148	2.4275	4.6976	3.0379	2.7013	3.641	0.8582	1.6902	1.4174	2.4326	1.6856	3.0036	3.9795	4.9158	1.9597	4.2424
EIF2B3	2.6512	3.1412	2.5897	4.4413	3.119	3.1894	2.8834	2.5487	3.5631	2.4667	3.454	4.8769	2.9673	4.9652	5.6119	3.4726	4.3954	2.4241	4.0417	3.0961	3.3305	2.801	2.9638	8.39	4.3249	3.6447	3.8388	3.2367	5.0354	3.73	3.5697	4.7643	4.5447	5.3629	6.8256	7.128	3.7534	4.5682	4.1538	9.0753	4.1883	7.0413	2.943	4.1107	2.7687	4.9614	5.0376	3.2485	4.3298
CAMK2A	0.38	0.0545	0.0163	0.1622	0.0199	0.0021	0.0211	0.0133	0.0194	0.022	0.2836	0.097	0.1267	0.6489	0.1006	0.0237	0.2561	0.1054	0.0512	0.1094	0.0472	0.055	0.0419	0.2593	0.0478	0.5265	0.1183	0.0786	0.1767	0.1	0.0059	0.0515	0.1308	0.0452	0.0092	0.0973	0.3368	0.0106	0.0694	0.0072	0.0176	0.0273	0.0706	0.01	0.0586	0.7694	0.6095	0.0655	0.0511
TCOF1	3.2184	2.7078	3.0111	5.3048	2.4776	3.413	4.0218	2.3322	4.3336	2.2225	4.4153	11.8044	10.8778	7.1901	20.2414	5.9337	12.967	6.1236	5.4797	2.2551	6.0264	8.8264	9.1513	17.1315	13.8539	10.5291	13.6836	5.5211	5.9735	5.6128	6.3718	14.5831	5.7782	11.2641	9.0262	7.4716	4.2506	14.3414	9.2576	8.1707	12.8605	12.0027	8.3309	6.0604	6.5733	11.8691	11.7338	5.8895	6.8503
CDC42	7.0476	9.6231	6.6533	17.7378	11.0193	15.2361	10.7208	6.9542	11.0609	6.0944	8.9759	14.3207	15.2008	13.7805	15.9258	11.5085	18.0752	15.2972	10.7023	15.6102	13.0074	9.6173	8.9514	16.7537	9.5185	12.5117	11.7077	11.7557	12.7629	14.2906	25.117	12.9312	12.4478	13.0282	16.2871	17.2914	17.3912	13.8241	11.1299	20.3978	10.025	11.2334	12.4502	17.1017	10.9456	16.8443	13.5097	11.7023	12.9545
OSBPL3	2.1861	3.9497	3.3218	5.9901	3.4192	11.9485	8.7258	3.0459	5.7361	2.1055	1.8948	4.3297	8.8749	7.5853	15.4963	13.9061	9.2673	16.7439	6.0327	13.9292	7.3454	7.2582	9.9388	5.2956	12.3973	12.0825	8.7243	17.6141	4.1408	15.9847	11.4464	9.141	10.0876	42.3095	7.0838	8.9415	11.1068	9.3659	8.1152	9.0857	9.7234	1.5544	9.9331	12.3934	22.7647	6.5107	13.4234	5.0195	15.7489
RAD18	1.0742	0.9737	1.1879	2.5679	0.8658	2.6231	2.2134	0.7787	1.5802	0.7611	1.2132	2.3819	5.4585	2.0608	4.1971	3.0566	4.081	3.4059	2.6424	1.9211	2.3391	5.5207	4.9621	4.3562	4.5874	2.2699	5.2082	6.1896	1.1733	3.5261	6.2141	4.4788	3.0226	3.7516	2.5096	2.5091	4.2595	4.6555	2.8576	2.8488	2.8678	4.0592	4.644	3.3858	1.6597	5.0177	3.0592	2.8862	4.2294
ATP2B1	5.5745	6.9144	5.0275	9.2193	2.2471	8.1032	8.5039	5.3345	24.53	5.7808	6.3733	12.3583	10.624	6.6071	26.8366	10.9637	11.0413	11.7586	9.3546	8.9229	22.6352	14.1929	3.4053	14.2403	20.6023	9.2535	11.4865	12.3461	8.6588	7.6013	4.2272	6.5041	12.9021	11.3867	12.177	6.6881	10.2801	16.8064	9.2363	13.3482	14.2044	10.991	11.9709	16.782	4.6697	8.2806	6.5607	7.2883	13.3086
TRPM5	0.0648	0.6034	0.1017	0.21	0	2.0735	0.126	0.1248	0.0554	0.1541	0	0.1164	0.6216	0.0035	0.1457	0.393	0	0.1405	0.0092	4.0895	0.5062	0.0617	2.8099	0.1894	0.0036	0	0.1189	0.0063	0.0558	0.1923	0.2819	0.0052	0.1607	0.1915	0	0.0117	0.1871	0.0165	0.3698	0.0113	0.0196	0.0043	0.1377	0.1317	0.0152	0.0176	0.0034	1.1333	0.0498
NCK2	22.5981	15.4717	15.5575	35.1999	47.0077	29.2149	15.9385	11.8342	23.3779	9.8076	23.5844	36.8632	15.599	27.8508	10.908	39.6001	22.6281	19.3711	36.9413	35.7967	26.8668	57.7339	34.0973	30.7405	38.5156	47.7226	40.8572	25.8897	22.2064	20.2283	25.6302	78.42	25.3867	26.2917	20.66	31.116	32.1993	42.3375	31.3379	33.88	23.1266	50.1562	34.1186	39.4208	23.9204	49.4347	41.5215	29.5374	22.9902
MAP4K4	5.6192	5.8219	5.5951	9.5488	12.2312	8.323	9.2319	3.9923	22.7147	3.9522	8.4935	27.702	7.6324	12.3621	18.7367	12.1706	34.1388	19.6798	21.8353	7.7204	7.8731	8.0026	15.2342	16.1618	29.8821	31.6173	18.2341	19.9228	19.6348	19.6792	16.0158	29.4873	16.1891	5.9762	38.4933	26.3928	12.376	25.0709	10.4848	10.0216	18.1425	34.9185	10.6436	13.0964	18.8471	20.3515	22.5801	4.4902	14.9273
MGAT4A	4.7972	5.6552	4.3884	10.011	1.5152	8.1196	6.1375	4.7098	0.6917	5.272	3.8284	0.6341	15.9209	1.98	3.5029	2.9916	8.3705	6.6555	4.3791	4.6356	6.0173	27.8498	2.4603	2.8521	6.1253	1.0697	11.6987	6.3294	0.2223	9.3783	2.9341	0.9797	5.9953	5.0016	0.2703	0.4405	10.9579	4.911	7.7116	2.1856	0.3553	2.3299	16.6881	3.3059	1.1065	1.4499	0.7525	11.4371	11.2521
RPL31	50.1817	37.0309	43.1858	99.535	77.2192	79.9797	35.5187	39.5032	86.6759	44.6753	42.6737	79.8128	68.7649	52.5248	70.9334	64.0274	101.4345	68.9651	44.9816	43.5362	66.5614	52.995	77.5086	99.3322	87.1594	74.5036	75.5514	42.3272	150.1919	70.6392	74.3108	66.8036	48.2689	62.7537	84.8922	29.337	21.6642	102.085	92.5348	125.3222	45.142	125.0801	42.4348	54.6696	69.8116	109.7606	41.4144	136.9755	76.9959
WDR1	35.5881	28.8311	21.0485	38.1308	41.4696	40.0417	34.7039	20.248	58.0829	15.3795	53.795	39.0637	42.1076	37.0782	16.904	36.6381	41.4189	32.681	47.49	62.486	24.8041	54.4285	57.3948	22.4849	38.9567	37.1981	31.6549	38.8802	23.0654	29.9979	38.6496	22.1988	28.7009	67.9497	62.7741	28.5234	60.3313	37.8254	43.6894	53.5164	32.0097	73.1642	43.805	45.5856	21.0195	21.8906	28.3139	26.4967	37.1636
SNX13	4.02	4.1422	3.4124	3.5802	1.8671	7.5975	4.2793	2.9399	2.5867	2.6396	4.9548	2.8627	3.2549	3.9225	5.101	2.7286	4.5943	5.0485	7.2041	5.4009	5.1258	6.9849	4.0632	5.6049	3.4133	5.001	6.1775	4.1523	2.2901	4.3379	4.1955	4.0382	6.8003	6.5571	1.8808	3.6213	8.2816	3.2352	6.2303	3.6882	4.5669	3.1876	6.0254	5.6795	5.9294	5.721	5.2241	1.743	7.3473
ARHGAP10	5.8689	2.06	1.2164	0.9838	7.384	0.122	1.724	1.1033	4.1658	1.5058	12.717	2.2628	0.2409	5.2422	1.5169	1.5382	1.1877	0.7444	1.2287	0.776	0.5913	0.5674	2.5597	2.7288	1.6819	1.5239	1.5211	1.3587	1.1075	2.4943	1.1547	1.341	1.6918	1.4768	1.5588	0.8668	0.8421	1.16	1.6879	0.4483	1.0852	3.3537	1.0298	1.4042	0.5439	0.294	1.3796	0.4533	0.6744
RPS6KA2	8.8972	8.4204	6.1325	8.2354	2.4259	3.418	6.4126	5.9248	4.2279	5.5648	14.8836	2.283	1.9685	2.8033	11.564	7.5537	2.0568	1.3078	3.0647	6.5594	4.1521	7.091	6.1366	1.0496	8.4091	4.3265	6.7436	13.2857	0.8106	6.7848	4.7258	2.6755	6.4051	6.0154	0.8974	2.1309	8.6271	5.0508	6.4552	1.6244	2.7952	4.6759	7.8701	5.047	0.978	5.0446	1.0819	1.3383	3.5002
ING3	2.487	2.1388	2.7387	1.6036	0.8662	1.4259	2.8224	2.0125	1.562	2.127	2.3073	0.9599	2.4583	1.5527	1.9189	1.4537	2.3587	2.366	3.404	1.5624	1.943	2.9795	1.6786	2.8941	3.5462	0.6385	2.5962	1.9341	1.1081	1.9878	0.8941	1.6594	1.5588	1.2674	1.2402	1.3235	1.5464	1.6482	2.1544	2.0092	1.3857	5.1537	1.5764	1.8199	1.0948	1.2562	0.5825	2.1531	1.7087
VASH1	1.5669	1.4687	0.9137	1.4837	0.6212	0.5414	1.2805	0.482	0.525	0.4885	3.9429	1.6758	1.082	0.9704	1.0125	2.8302	1.4281	0.5004	0.9223	1.2104	0.8839	1.9512	1.7461	0.834	1.1947	3.5105	4.4128	4.1857	0.748	3.6961	1.9849	0.9301	2.0106	2.0202	0.5322	1.3884	2.1647	1.0342	1.4495	0.8617	0.9954	2.3895	2.7664	0.7961	0.2488	1.1377	1.4066	1.5527	2.4019
LMCD1	3.7907	2.8571	2.2962	0.796	1.2216	1.2621	4.1955	1.3468	2.5982	1.5162	4.4268	1.8637	1.978	1.6162	0.6463	2.4185	6.3287	2.5321	1.3497	1.5835	1.0014	1.4713	3.2403	0.9304	1.8966	4.7842	3.5245	6.3	2.0164	3.5953	1.6424	2.2924	3.3268	1.1359	0.4701	0.6152	1.305	1.9618	2.4766	0.9857	1.0174	3.9219	0.5184	1.9789	1.442	2.1778	1.6782	0.9545	0.9933
BUD23	3.8382	4.7536	4.5584	6.3268	3.1422	3.9107	5.4285	3.6725	6.1003	4.1973	3.5193	7.4571	10.7961	11.2233	24.3007	10.2594	14.0026	8.6667	8.9858	15.2815	7.8991	12.8429	16.7413	10.8906	20.7348	4.8334	9.619	8.3351	8.0546	8.8144	5.5525	9.0581	11.2597	10.1072	5.1391	7.0322	5.8082	9.3022	12.7834	21.9234	8.8206	4.5219	14.2745	7.269	3.5639	5.8796	7.7674	14.331	11.3402
SEL1L	17.806	24.612	16.8325	11.3424	4.4235	38.2223	20.2407	13.9998	8.0617	18.546	17.1451	13.2346	20.1467	13.7329	8.6614	12.2152	10.3011	16.4292	14.7456	21.2182	25.8992	27.2922	12.0898	8.5138	20.5543	20.7824	19.0924	19.4854	5.3953	17.7413	20.2117	26.4228	32.6313	11.2371	9.489	12.1372	30.0571	12.6635	16.3091	6.2793	10.8251	8.4494	27.1856	17.036	12.6183	13.4057	17.3279	8.9525	18.2173
TRIP13	0.3427	0.683	1.8975	3.8275	1.1882	1.7595	2.8782	0.6455	2.9523	0.4839	0.4472	14.0916	8.9341	8.4269	48.1067	8.8218	25.2087	4.7801	13.9996	7.4878	3.2966	5.8105	14.171	12.0447	9.4155	13.5851	15.9079	5.4941	12.3443	5.4534	9.8683	18.1681	5.7996	9.8278	9.7151	8.5001	3.0835	14.27	6.0077	15.5148	20.3029	33.034	4.4628	10.1257	4.7243	12.8279	7.0914	3.7914	10.4385
ATP6AP1	11.8686	19.3398	19.9823	22.4912	30.727	25.0108	17.3406	20.8508	16.4978	18.4275	13.7827	18.1129	26.086	26.9406	17.037	18.3392	24.8847	18.5045	28.9799	32.445	36.1541	40.5423	45.5049	42.6703	23.9821	26.625	18.3153	20.4587	19.3108	27.3233	30.9186	17.1016	28.8375	43.3989	15.2043	38.9139	30.2105	28.438	34.1715	14.6656	30.1418	29.6878	31.4208	20.9468	22.786	34.5382	25.1135	21.5798	20.4801
TCF3	4.6115	6.514	5.9316	16.1719	6.9101	36.1047	8.3137	4.0796	15.2805	4.9248	5.3975	24.8775	22.5544	7.864	19.467	32.5248	14.9822	12.9996	31.1274	8.8985	17.2827	14.432	30.3538	13.0786	21.7298	25.6057	17.0806	19.9601	21.9274	17.1855	26.9387	14.39	12.2568	23.4334	20.3998	21.1452	11.0482	43.4731	16.9077	30.4934	21.4935	52.0033	18.1946	32.0214	10.1563	21.7462	22.1212	11.0371	23.0496
TRIB2	8.664	12.0125	16.2081	21.7919	2.1851	12.5768	19.4018	8.8276	5.4068	9.4753	6.5377	7.5959	14.7907	4.5985	8.9253	10.4603	5.2636	10.241	72.442	13.7121	3.7238	4.4581	2.7274	21.3654	4.3782	11.7478	10.906	11.7904	11.8875	38.554	14.6614	4.8877	15.1965	1.7092	2.541	8.7584	39.4322	31.0949	3.8515	3.4191	20.5317	50.0388	15.7023	28.9183	5.0686	1.6138	12.7578	3.5072	37.8283
DAZAP1	6.0627	8.19	6.4138	13.9969	8.1816	13.0917	10.222	4.7936	13.6342	5.4524	6.4214	15.812	15.8753	10.2763	15.1858	14.576	16.1103	12.8578	14.5685	9.4104	12.002	13.4208	16.1433	14.5929	13.0256	10.8373	13.8779	11.1794	12.4154	9.167	13.3338	7.0761	8.9111	18.5547	12.2575	14.2584	12.393	16.6033	13.0765	15.2095	15.9548	21.198	17.4948	12.0834	12.3329	13.6823	11.6758	12.6355	17.8828
MBD3	4.0217	4.0104	4.0408	2.1796	3.7053	3.2654	5.0318	2.9616	5.7001	3.6348	4.0714	5.4879	3.643	3.4926	3.257	6.4298	3.4679	3.2573	7.3413	2.7148	2.6882	3.5364	1.9017	3.5261	6.6726	4.4033	7.1379	3.242	9.6512	2.7411	6.5373	2.9717	1.6968	7.5246	3.8799	5.537	2.6316	5.594	5.9188	4.2537	5.116	11.5334	6.4462	3.0574	1.9734	7.8463	6.5755	2.8239	4.8682
HLTF	3.0938	3.2956	4.3574	3.042	0.8205	6.0867	4.3393	2.0177	0.6096	1.9525	4.2281	5.0962	0.4608	4.9964	12.0741	4.1844	6.7135	2.7662	11.5396	4.5551	12.5709	6.8314	5.7713	7.9493	6.4565	7.2121	2.4164	4.8784	1.8695	6.2145	4.6653	7.2866	11.4154	5.5628	1.8692	2.7112	5.7624	3.9572	3.7401	5.5178	8.1894	5.0922	5.5585	3.3852	2.7911	14.0524	5.1309	1.3372	6.02
FAM50A	10.9185	11.9015	10.1868	16.7305	6.5658	14.383	11.9105	10.0824	12.5355	12.3462	14.9524	12.7569	16.6562	11.2197	17.9081	13.5644	17.2813	21.812	18.0451	21.4771	17.3437	19.896	28.9664	10.5544	19.9401	18.4391	13.572	12.4372	18.2635	27.0626	13.5193	9.5279	16.5438	34.9015	12.0868	13.5476	27.0135	21.1573	26.1845	17.8207	21.1178	14.4243	22.5271	18.5416	18.8722	22.6179	2.542	42.5357	23.9485
FAM3A	5.0015	5.8049	5.2707	8.2718	6.5701	6.819	4.2673	4.9784	5.8602	4.9647	6.0677	7.5438	3.94	6.9317	3.9784	3.9577	6.8741	5.9004	8.8734	10.2779	5.51	8.1709	11.088	15.6832	7.5326	6.033	3.4544	3.3498	9.1831	7.2558	6.4152	5.8838	6.1728	7.1583	6.3383	11.7711	8.3446	7.3572	12.2174	6.3444	13.0867	7.7595	10.8488	4.044	8.1412	10.3533	10.0145	13.2754	8.1515
[truncated: 15,254 more rows]
[truncated: 125 more columns]
