# Supplementary material for: The possible molecular mechanism underlying the involvement of the variable shear factor QKI in the epithelial-mesenchymal transformation of oesophageal cancer
Source: PLoS One. 2023 Jul 10;18(7):e0288403. doi: 10.1371/journal.pone.0288403 (PMC10332600; doi:10.1371/journal.pone.0288403)
Supplement: S1 File — (ZIP) [file pone.0288403.s001.zip › supporting information/TCGA-ESCA/GSEA/gsea_report_for_highExp_1669339701317.tsv]

NAME	GS<br> follow link to MSigDB	GS DETAILS	SIZE	ES	NES	NOM p-val	FDR q-val	FWER p-val	RANK AT MAX	LEADING EDGE
HALLMARK_EPITHELIAL_MESENCHYMAL_TRANSITION	HALLMARK_EPITHELIAL_MESENCHYMAL_TRANSITION	Details ...	200	0.6606099	3.3082142	0.0	0.0	0.0	3379	tags=69%, list=21%, signal=85%
HALLMARK_INFLAMMATORY_RESPONSE	HALLMARK_INFLAMMATORY_RESPONSE	Details ...	197	0.44691405	2.245649	0.0	0.0	0.0	4037	tags=46%, list=25%, signal=60%
HALLMARK_TNFA_SIGNALING_VIA_NFKB	HALLMARK_TNFA_SIGNALING_VIA_NFKB	Details ...	199	0.43943322	2.2274063	0.0	0.0	0.0	3695	tags=43%, list=23%, signal=55%
HALLMARK_HYPOXIA	HALLMARK_HYPOXIA	Details ...	193	0.4184012	2.0995798	0.0	0.0	0.0	3084	tags=36%, list=19%, signal=44%
HALLMARK_APICAL_JUNCTION	HALLMARK_APICAL_JUNCTION	Details ...	193	0.4101078	2.0555463	0.0	0.0	0.0	3286	tags=40%, list=20%, signal=50%
HALLMARK_ALLOGRAFT_REJECTION	HALLMARK_ALLOGRAFT_REJECTION	Details ...	193	0.39851993	2.0015242	0.0	0.0	0.0	5056	tags=53%, list=31%, signal=76%
HALLMARK_INTERFERON_GAMMA_RESPONSE	HALLMARK_INTERFERON_GAMMA_RESPONSE	Details ...	199	0.3842061	1.9279137	0.0	3.5978833E-4	0.002	4740	tags=48%, list=29%, signal=66%
HALLMARK_ANGIOGENESIS	HALLMARK_ANGIOGENESIS	Details ...	35	0.50407505	1.886338	0.0	7.0529105E-4	0.004	3406	tags=43%, list=21%, signal=54%
HALLMARK_HEDGEHOG_SIGNALING	HALLMARK_HEDGEHOG_SIGNALING	Details ...	35	0.51197135	1.8651	0.0	7.6914753E-4	0.005	2442	tags=40%, list=15%, signal=47%
HALLMARK_MYOGENESIS	HALLMARK_MYOGENESIS	Details ...	178	0.37896085	1.849173	0.0	6.922328E-4	0.005	4655	tags=50%, list=28%, signal=69%
HALLMARK_UV_RESPONSE_DN	HALLMARK_UV_RESPONSE_DN	Details ...	144	0.3720042	1.7833537	0.0	0.0014637404	0.011	3296	tags=40%, list=20%, signal=49%
HALLMARK_IL6_JAK_STAT3_SIGNALING	HALLMARK_IL6_JAK_STAT3_SIGNALING	Details ...	85	0.3895806	1.6918433	0.0	0.0040926095	0.035	5040	tags=51%, list=31%, signal=73%
HALLMARK_IL2_STAT5_SIGNALING	HALLMARK_IL2_STAT5_SIGNALING	Details ...	196	0.31677315	1.5843248	0.0020703934	0.010684732	0.097	3300	tags=32%, list=20%, signal=40%
HALLMARK_WNT_BETA_CATENIN_SIGNALING	HALLMARK_WNT_BETA_CATENIN_SIGNALING	Details ...	41	0.4005737	1.5273414	0.032128513	0.016065763	0.152	2904	tags=34%, list=18%, signal=41%
HALLMARK_TGF_BETA_SIGNALING	HALLMARK_TGF_BETA_SIGNALING	Details ...	53	0.36885208	1.4665453	0.023206752	0.026851049	0.253	2180	tags=26%, list=13%, signal=30%
HALLMARK_G2M_CHECKPOINT	HALLMARK_G2M_CHECKPOINT	Details ...	199	0.28140533	1.4168779	0.009049774	0.040838808	0.379	5932	tags=42%, list=36%, signal=65%
HALLMARK_COMPLEMENT	HALLMARK_COMPLEMENT	Details ...	196	0.26230022	1.3123447	0.023404256	0.093344785	0.695	4094	tags=38%, list=25%, signal=50%
HALLMARK_COAGULATION	HALLMARK_COAGULATION	Details ...	124	0.28234887	1.3099363	0.048625793	0.09027718	0.701	3029	tags=30%, list=19%, signal=36%
HALLMARK_KRAS_SIGNALING_UP	HALLMARK_KRAS_SIGNALING_UP	Details ...	196	0.26496798	1.3035535	0.04845815	0.09041739	0.721	3333	tags=30%, list=20%, signal=37%
HALLMARK_MITOTIC_SPINDLE	HALLMARK_MITOTIC_SPINDLE	Details ...	198	0.25694823	1.2913918	0.03318584	0.09456481	0.76	3494	tags=29%, list=21%, signal=37%
HALLMARK_E2F_TARGETS	HALLMARK_E2F_TARGETS		200	0.2574696	1.2913425	0.030991735	0.090061724	0.76	6581	tags=49%, list=40%, signal=80%
HALLMARK_APOPTOSIS	HALLMARK_APOPTOSIS		159	0.26339966	1.2768081	0.050955415	0.09549239	0.802	4881	tags=41%, list=30%, signal=58%
HALLMARK_P53_PATHWAY	HALLMARK_P53_PATHWAY		198	0.24395546	1.2254074	0.053452116	0.13665113	0.901	4686	tags=35%, list=29%, signal=49%
HALLMARK_APICAL_SURFACE	HALLMARK_APICAL_SURFACE		43	0.32311237	1.2214361	0.18036072	0.13508953	0.909	4216	tags=37%, list=26%, signal=50%
HALLMARK_INTERFERON_ALPHA_RESPONSE	HALLMARK_INTERFERON_ALPHA_RESPONSE		97	0.25921082	1.1685917	0.17849462	0.19462669	0.976	5258	tags=42%, list=32%, signal=62%
HALLMARK_MTORC1_SIGNALING	HALLMARK_MTORC1_SIGNALING		199	0.21102448	1.0683234	0.2721239	0.37491924	1.0	5368	tags=41%, list=33%, signal=60%
HALLMARK_NOTCH_SIGNALING	HALLMARK_NOTCH_SIGNALING		31	0.2965165	1.0618261	0.34387353	0.37395132	1.0	3046	tags=45%, list=19%, signal=55%
HALLMARK_HEME_METABOLISM	HALLMARK_HEME_METABOLISM		182	0.1792437	0.8898439	0.7454955	0.8380731	1.0	3148	tags=22%, list=19%, signal=27%
HALLMARK_REACTIVE_OXYGEN_SPECIES_PATHWAY	HALLMARK_REACTIVE_OXYGEN_SPECIES_PATHWAY		48	0.20848082	0.8179237	0.7807933	0.9702155	1.0	4917	tags=35%, list=30%, signal=50%
HALLMARK_PI3K_AKT_MTOR_SIGNALING	HALLMARK_PI3K_AKT_MTOR_SIGNALING		101	0.18136087	0.8000575	0.8553719	0.964388	1.0	3265	tags=24%, list=20%, signal=30%
HALLMARK_KRAS_SIGNALING_DN	HALLMARK_KRAS_SIGNALING_DN		170	0.15911758	0.78755486	0.94495416	0.95017743	1.0	2614	tags=18%, list=16%, signal=21%
HALLMARK_MYC_TARGETS_V1	HALLMARK_MYC_TARGETS_V1		199	0.11029629	0.5503328	1.0	0.9986365	1.0	6469	tags=39%, list=40%, signal=64%
