# Supplementary material for: The possible molecular mechanism underlying the involvement of the variable shear factor QKI in the epithelial-mesenchymal transformation of oesophageal cancer
Source: PLoS One. 2023 Jul 10;18(7):e0288403. doi: 10.1371/journal.pone.0288403 (PMC10332600; doi:10.1371/journal.pone.0288403)
Supplement: S1 File — (ZIP) [file pone.0288403.s001.zip › supporting information/TCGA-ESCA/GSEA/gsea_report_for_lowExp_1669339701317.tsv]

NAME	GS<br> follow link to MSigDB	GS DETAILS	SIZE	ES	NES	NOM p-val	FDR q-val	FWER p-val	RANK AT MAX	LEADING EDGE
HALLMARK_OXIDATIVE_PHOSPHORYLATION	HALLMARK_OXIDATIVE_PHOSPHORYLATION	Details ...	200	-0.5005104	-2.4432242	0.0	0.0	0.0	3974	tags=49%, list=24%, signal=64%
HALLMARK_FATTY_ACID_METABOLISM	HALLMARK_FATTY_ACID_METABOLISM	Details ...	151	-0.40265894	-1.9132384	0.0	3.3333333E-4	0.001	2477	tags=32%, list=15%, signal=37%
HALLMARK_ADIPOGENESIS	HALLMARK_ADIPOGENESIS	Details ...	196	-0.36634842	-1.8134545	0.0	9.5299154E-4	0.004	3394	tags=37%, list=21%, signal=46%
HALLMARK_XENOBIOTIC_METABOLISM	HALLMARK_XENOBIOTIC_METABOLISM	Details ...	187	-0.36899048	-1.8026563	0.0	0.0010753205	0.006	2280	tags=29%, list=14%, signal=33%
HALLMARK_PEROXISOME	HALLMARK_PEROXISOME	Details ...	103	-0.3916511	-1.7346907	0.0	0.0029053544	0.02	3386	tags=39%, list=21%, signal=49%
HALLMARK_BILE_ACID_METABOLISM	HALLMARK_BILE_ACID_METABOLISM	Details ...	107	-0.3818779	-1.726616	0.0	0.0025148788	0.021	3386	tags=41%, list=21%, signal=52%
HALLMARK_ESTROGEN_RESPONSE_EARLY	HALLMARK_ESTROGEN_RESPONSE_EARLY	Details ...	199	-0.32518244	-1.6145571	0.0020283975	0.00681482	0.068	2428	tags=28%, list=15%, signal=33%
HALLMARK_GLYCOLYSIS	HALLMARK_GLYCOLYSIS	Details ...	195	-0.2892401	-1.4283638	0.007843138	0.037304338	0.353	2786	tags=27%, list=17%, signal=32%
HALLMARK_ESTROGEN_RESPONSE_LATE	HALLMARK_ESTROGEN_RESPONSE_LATE	Details ...	198	-0.28087166	-1.3843557	0.005514706	0.05192549	0.495	2240	tags=24%, list=14%, signal=28%
HALLMARK_MYC_TARGETS_V2	HALLMARK_MYC_TARGETS_V2	Details ...	56	-0.33203402	-1.332836	0.079245284	0.077540554	0.689	5557	tags=48%, list=34%, signal=73%
HALLMARK_CHOLESTEROL_HOMEOSTASIS	HALLMARK_CHOLESTEROL_HOMEOSTASIS	Details ...	74	-0.29550952	-1.2447511	0.09917355	0.1470954	0.917	2095	tags=22%, list=13%, signal=25%
HALLMARK_PROTEIN_SECRETION	HALLMARK_PROTEIN_SECRETION	Details ...	95	-0.27259848	-1.200408	0.13396226	0.19160503	0.97	4036	tags=37%, list=25%, signal=49%
HALLMARK_PANCREAS_BETA_CELLS	HALLMARK_PANCREAS_BETA_CELLS	Details ...	35	-0.31977105	-1.1581212	0.22912621	0.24279334	0.993	5152	tags=49%, list=31%, signal=71%
HALLMARK_UV_RESPONSE_UP	HALLMARK_UV_RESPONSE_UP	Details ...	156	-0.24039279	-1.1362793	0.19809523	0.26157448	0.995	1866	tags=15%, list=11%, signal=17%
HALLMARK_DNA_REPAIR	HALLMARK_DNA_REPAIR	Details ...	148	-0.22078252	-1.0409842	0.37430167	0.43419373	1.0	4361	tags=30%, list=27%, signal=40%
HALLMARK_ANDROGEN_RESPONSE	HALLMARK_ANDROGEN_RESPONSE	Details ...	97	-0.2114373	-0.93922305	0.61452514	0.676881	1.0	1356	tags=14%, list=8%, signal=16%
HALLMARK_UNFOLDED_PROTEIN_RESPONSE	HALLMARK_UNFOLDED_PROTEIN_RESPONSE	Details ...	113	-0.19946545	-0.8880389	0.71619046	0.7740214	1.0	3052	tags=20%, list=19%, signal=25%
HALLMARK_SPERMATOGENESIS	HALLMARK_SPERMATOGENESIS	Details ...	107	-0.16269985	-0.73279506	0.95694715	0.964595	1.0	2740	tags=17%, list=17%, signal=20%
