# Supplementary material for: The possible molecular mechanism underlying the involvement of the variable shear factor QKI in the epithelial-mesenchymal transformation of oesophageal cancer
Source: PLoS One. 2023 Jul 10;18(7):e0288403. doi: 10.1371/journal.pone.0288403 (PMC10332600; doi:10.1371/journal.pone.0288403)
Supplement: S1 File — (ZIP) [file pone.0288403.s001.zip › supporting information/TCGA-ESCA/GSEA/QKI.cls]

163	2	1									
#	highExp	lowExp									
highExp	highExp	lowExp	lowExp	highExp	highExp	lowExp	highExp	highExp	lowExp	highExp	highExp	lowExp	lowExp	highExp	highExp	highExp	highExp	lowExp	highExp	highExp	lowExp	lowExp	highExp	lowExp	highExp	lowExp	lowExp	highExp	lowExp	lowExp	lowExp	lowExp	lowExp	lowExp	lowExp	lowExp	lowExp	lowExp	lowExp	lowExp	lowExp	highExp	highExp	lowExp	highExp	highExp	highExp	highExp	lowExp	highExp	lowExp	highExp	highExp	highExp	highExp	lowExp	highExp	highExp	highExp	highExp	highExp	highExp	highExp	highExp	highExp	highExp	lowExp	highExp	highExp	highExp	highExp	highExp	highExp	highExp	lowExp	highExp	highExp	lowExp	highExp	highExp	highExp	lowExp	lowExp	lowExp	lowExp	highExp	highExp	lowExp	lowExp	lowExp	lowExp	lowExp	lowExp	lowExp	lowExp	lowExp	lowExp	highExp	lowExp	lowExp	highExp	lowExp	lowExp	highExp	lowExp	highExp	lowExp	highExp	lowExp	highExp	lowExp	lowExp	lowExp	lowExp	lowExp	lowExp	lowExp	highExp	lowExp	highExp	lowExp	highExp	lowExp	lowExp	highExp	lowExp	lowExp	highExp	highExp	lowExp	highExp	highExp	highExp	lowExp	highExp	highExp	highExp	highExp	highExp	highExp	highExp	lowExp	highExp	highExp	lowExp	highExp	highExp	highExp	lowExp	lowExp	lowExp	highExp	lowExp	lowExp	lowExp	highExp	highExp	lowExp	lowExp	lowExp	lowExp	lowExp
