# Supplementary material for: The possible molecular mechanism underlying the involvement of the variable shear factor QKI in the epithelial-mesenchymal transformation of oesophageal cancer
Source: PLoS One. 2023 Jul 10;18(7):e0288403. doi: 10.1371/journal.pone.0288403 (PMC10332600; doi:10.1371/journal.pone.0288403)
Supplement: S1 File — (ZIP) [file pone.0288403.s001.zip › supporting information/TCGA-ESCA/GSEA/QKI.gct]

#1.2
16360	163
ID	DESCRIPTION	TCGA-ZR-A9CJ-01B-11R-A38D-31	TCGA-Z6-AAPN-01A-11R-A406-31	TCGA-Z6-A9VB-01A-21R-A37I-31	TCGA-Z6-A8JE-01A-11R-A37I-31	TCGA-Z6-A8JD-01A-11R-A36D-31	TCGA-XP-A8T8-01A-11R-A36D-31	TCGA-XP-A8T6-01A-11R-A36D-31	TCGA-VR-AA7I-01A-11R-A406-31	TCGA-VR-AA4G-01A-11R-A37I-31	TCGA-VR-AA4D-01A-11R-A37I-31	TCGA-VR-A8Q7-01A-11R-A37I-31	TCGA-VR-A8EZ-01A-11R-A36D-31	TCGA-VR-A8EY-01A-11R-A36D-31	TCGA-VR-A8EX-01A-11R-A36D-31	TCGA-VR-A8EW-01A-11R-A36D-31	TCGA-VR-A8EU-01A-11R-A36D-31	TCGA-VR-A8ET-01A-11R-A406-31	TCGA-VR-A8ER-01A-11R-A36D-31	TCGA-VR-A8EQ-01A-11R-A36D-31	TCGA-VR-A8EP-01A-31R-A406-31	TCGA-VR-A8EO-01A-11R-A36D-31	TCGA-V5-AASX-01A-11R-A38D-31	TCGA-V5-AASW-01A-11R-A406-31	TCGA-V5-AASV-01A-11R-A38D-31	TCGA-V5-A7RE-01A-11R-A354-31	TCGA-V5-A7RC-06A-11R-A406-31	TCGA-V5-A7RC-01B-11R-A406-31	TCGA-V5-A7RB-01A-11R-A354-31	TCGA-S8-A6BW-01A-11R-A31P-31	TCGA-S8-A6BV-01A-21R-A31P-31	TCGA-RE-A7BO-01A-11R-A336-31	TCGA-R6-A8WG-01A-11R-A37I-31	TCGA-R6-A8WC-01A-11R-A37I-31	TCGA-R6-A8W8-01B-11R-A37I-31	TCGA-R6-A8W5-01B-11R-A37I-31	TCGA-R6-A6Y0-01B-11R-A336-31	TCGA-R6-A6XQ-01B-11R-A336-31	TCGA-R6-A6XG-01B-11R-A336-31	TCGA-R6-A6L6-01B-11R-A336-31	TCGA-R6-A6L4-01A-11R-A31P-31	TCGA-R6-A6KZ-01A-11R-A31P-31	TCGA-R6-A6DQ-01B-11R-A31P-31	TCGA-R6-A6DN-01B-11R-A31P-31	TCGA-Q9-A6FW-01A-31R-A31P-31	TCGA-M9-A5M8-01A-11R-A28J-31	TCGA-LN-A9FR-01A-11R-A38D-31	TCGA-LN-A9FQ-01A-31R-A38D-31	TCGA-LN-A9FP-01A-31R-A38D-31
QKI	na	8.0329	6.4763	5.1204	4.5361	6.2587	6.7604	4.7797	11.4446	10.028	3.7482	7.6128	6.8411	3.6778	4.0727	7.0739	9.7153	7.452	5.8537	1.6226	9.4543	11.0375	1.9676	1.4186	6.54	0.5985	6.0544	4.634	3.445	8.4597	4.5697	2.1019	4.9343	0.6992	1.6322	4.6758	3.7246	2.2239	1.4355	2.4245	3.836	3.3981	3.2624	6.2974	5.878	4.1563	8.2311	6.2465	12.0919
TSPAN6	na	7.9708	12.9017	9.7286	20.8471	8.7046	10.9239	9.9428	9.3861	4.0595	16.8908	8.9558	13.815	6.7877	14.3957	9.4338	5.7142	5.8234	7.934	4.9541	22.1138	20.2658	4.6675	11.6449	4.7773	10.6321	7.4629	4.3291	32.3685	3.771	7.4102	21.593	22.4774	12.6307	8.1426	12.9482	24.3189	10.3589	7.6372	13.5008	19.9558	14.2866	11.29	12.0409	13.9471	6.3056	8.4614	5.4796	4.1087
DPM1	na	68.3619	49.8508	26.7008	61.8261	48.6726	32.9428	22.3889	31.5531	40.7009	53.0033	42.1197	53.0937	25.2118	42.0688	41.3799	29.0603	54.8715	35.5283	14.174	48.9159	32.8995	27.508	35.4926	15.5872	30.6295	29.9249	23.2639	36.4775	24.1714	31.9522	62.3446	54.1227	35.0991	30.2051	33.0797	23.1741	54.2032	36.7144	41.1567	36.8978	60.3929	45.5731	66.9894	33.1642	28.7695	16.3022	27.9371	22.3313
SCYL3	na	1.7685	2.2312	2.1021	2.7654	1.6967	2.1977	2.9888	1.9896	2.1489	2.5483	1.7142	1.2514	0.8977	2.2769	1.8755	1.0556	1.635	1.3054	1.8184	1.8145	3.5115	2.4979	2.5803	1.9715	2.201	1.742	1.7259	2.1625	1.553	4.0623	1.5071	3.3837	2.2601	3.2874	2.4427	1.767	2.2441	2.9318	1.2323	3.2338	2.6175	1.9187	1.1944	2.1916	3.2605	1.7624	3.2666	1.9781
C1orf112	na	1.9387	2.166	1.8961	2.7906	1.904	3.2845	2.7211	1.5482	2.7285	2.3192	4.1562	2.0014	1.3324	1.6456	2.3988	1.4861	0.897	1.5652	1.3591	1.7494	5.2371	1.7334	2.7816	2.227	2.7396	1.6534	1.6144	1.8465	1.3438	1.8933	1.375	4.5591	2.0228	2.609	4.1513	1.3905	1.9653	2.1726	0.9566	2.0119	2.5008	1.6409	1.5727	0.7562	1.9284	1.4701	2.8443	1.126
FGR	na	1.9213	1.9862	0.9731	2.4401	1.4964	1.0031	2.5405	1.4904	2.5371	0.2791	1.5978	1.2168	0.4766	0.9222	1.7523	2.2828	0.9558	2.1978	3.2041	1.1796	2.2925	2.113	0.5662	3.4732	0.4456	4.3652	0.9757	1.4684	1.3733	5.6166	4.1556	1.3533	0.2863	0.9276	6.0287	2.3232	0.0659	0.2692	2.0398	0.2031	1.6861	2.8283	1.3444	2.3885	1.546	2.2512	1.7174	3.6478
CFH	na	8.1472	7.4454	2.3161	6.2703	5.3842	9.2692	10.9117	22.6879	9.1327	0.7698	2.0296	3.9904	1.5186	5.1344	0.6633	12.1637	1.5493	4.6573	1.2069	4.1921	1.8228	3.9034	2.745	4.2906	0.514	1.5782	2.3718	1.7168	8.9032	6.8897	3.4477	3.486	1.2706	3.1346	6.9011	5.5621	0.4839	0.9857	5.0134	5.9554	11.6244	28.4721	1.6123	9.1423	6.7684	12.4017	6.2327	44.6762
FUCA2	na	30.017	11.3583	8.6255	17.6859	13.1255	11.9669	14.0939	20.3617	11.9594	23.1258	23.2507	12.6316	10.0112	7.8051	6.913	14.9889	10.4545	10.7963	28.4686	10.2291	7.6091	17.7798	16.6122	1.6638	50.4425	5.5939	4.9067	18.2768	8.605	14.476	46.0109	21.6018	14.2705	19.6807	23.0109	8.8963	17.1967	24.7685	20.5788	28.6424	21.3519	36.776	17.294	14.8417	20.3455	13.0737	9.6392	5.6561
GCLC	na	5.0651	2.8204	17.4586	8.5361	6.4356	49.5007	41.6395	4.3569	11.5857	7.5695	4.1572	6.4218	27.8346	13.9462	17.385	8.4041	3.7383	22.9026	4.6053	16.4146	2.7791	10.6924	5.181	2.0127	5.923	26.2165	22.6343	4.8895	18.6952	4.0359	6.8623	5.6837	9.607	5.3414	7.5225	4.1933	6.6802	7.1511	4.301	4.7843	7.595	6.3872	5.0684	4.7482	4.1187	80.9479	20.3686	6.2767
NFYA	na	5.0725	9.0833	9.7221	10.2522	8.4458	7.8935	7.1192	7.5062	9.7957	7.7832	8.9736	4.0177	6.0308	6.7463	6.6567	5.6633	9.9822	8.1617	10.7874	7.4578	22.1177	28.5201	10.15	15.7119	12.7648	35.3851	27.7632	9.7084	8.0932	25.4435	8.6632	9.5907	14.1856	58.7727	10.1377	5.9274	8.5786	13.7938	5.1413	10.176	10.9981	14.7432	7.9377	8.9115	6.736	9.5548	8.8381	5.2742
STPG1	na	3.4627	0.4087	2.4466	1.8711	1.6606	2.3405	1.5034	1.7398	1.7987	1.8149	1.0124	2.636	1.7097	1.0558	2.0161	2.2736	1.0487	2.3379	0.7576	1.4958	1.4556	1.0945	0.9124	1.109	0.6806	1.2886	2.0439	0.8948	1.9481	1.533	1.1616	0.9878	1.3236	1.0913	1.2149	1.154	1.7298	1.5976	0.7275	1.1473	0.8284	0.5906	1.0883	1.0496	1.4082	1.621	0.9149	0.5265
NIPAL3	na	4.4174	1.4591	6.5187	6.2066	2.3631	3.9105	4.1133	3.273	7.049	3.0709	2.5588	3.7394	2.6685	3.8773	2.7351	4.7514	1.3774	3.4582	4.149	3.4887	4.0361	6.6574	3.5444	7.0407	2.6291	4.5169	5.3713	5.7061	4.8126	5.5897	2.5787	4.9626	4.8374	6.4219	4.8856	5.0976	5.724	5.2897	5.2779	5.1231	3.6672	5.3889	2.1813	4.2	8.3021	6.0148	3.6212	3.4466
LAS1L	na	3.3238	5.4305	3.5849	4.0766	4.1944	5.04	2.1524	2.8176	3.0559	4.1715	4.245	4.278	4.2722	3.1066	4.7824	4.5276	3.0742	4.0076	3.2971	3.7119	4.3523	3.0594	4.4297	3.6691	5.9581	5.0225	3.5219	3.1972	3.0349	3.6692	3.4473	9.1447	5.8556	3.9674	4.4104	2.3136	7.0637	3.0672	2.5312	1.8276	5.7077	3.4253	4.7931	1.7768	2.7075	3.0187	1.8141	2.2277
ENPP4	na	4.9844	2.3508	0.9866	1.9048	1.0376	0.4222	3.9257	1.1897	1.1848	9.3214	0.373	1.7631	0.1703	0.7849	0.5912	0.7562	0.9947	4.8157	8.6045	2.0628	0.4428	5.0861	4.3214	0.205	1.3602	2.8287	0.9653	10.6102	0.4768	7.0913	5.6602	2.0515	7.4433	9.3189	5.6173	2.0338	8.6149	9.1116	3.038	9.7498	8.0634	12.2395	7.3566	10.079	9.8414	5.2385	1.0704	6.8087
SEMA3F	na	6.0007	12.3872	32.7315	17.3603	15.0779	51.8662	47.1925	31.9161	22.0352	4.0824	15.5591	11.9851	11.2783	38.0109	36.5807	7.8013	13.9285	23.1639	24.3769	35.4411	23.438	41.9234	9.1078	72.3545	17.4664	42.6588	46.4826	16.5662	28.3809	24.4765	7.2673	19.7377	18.8825	14.5408	14.7724	47.0282	22.2811	5.9938	30.148	36.2899	10.5634	13.3322	7.0821	18.4549	11.8868	32.2427	39.3136	12.0005
CFTR	na	0.7564	0.5018	0.1484	0.1237	0.087	0.2661	0.6164	0.2634	0.1	13.5302	0.1608	0.0271	0.0075	1.4351	0.0903	0.0014	0.9063	0.0082	0.8474	0.0728	0.1712	14.9803	24.6188	0.1039	6.0636	0.4512	0.0163	13.086	0.0363	0.2228	3.7545	10.2226	6.8787	1.8891	7.3235	0.2639	12.9201	11.1379	7.684	1.1633	17.6199	34.6707	0.0467	6.6866	8.5045	0.0124	0.1071	0.3248
ANKIB1	na	7.8807	8.5613	9.1532	12.2298	10.3409	10.9963	10.8134	7.734	19.8903	10.7542	15.1531	6.7947	9.2507	11.6283	10.6858	21.9225	68.2802	10.0087	7.8039	25.2541	10.3537	10.2587	15.0926	10.3463	10.2976	9.4896	11.6955	18.93	11.6446	6.7279	8.3138	17.8665	16.5116	26.1506	8.4676	7.2888	9.7888	12.1704	5.9654	7.6729	12.0749	15.137	25.3414	11.1134	8.557	11.4236	11.0218	9.4273
CYP51A1	na	0.4736	0.4637	0.9044	0.5766	1.2577	2.2711	1.3177	0.1966	1.5167	0.3877	0.5286	0.9369	0.7951	1.3201	2.4423	2.4697	6.3367	2.1248	0.9557	1.2529	1.1128	3.3235	1.4905	0.951	3.1788	0.653	1.2279	2.4296	1.6896	1.1764	1.0378	1.5913	1.153	2.3305	1.0163	1.2543	1.21	2.3177	0.5929	0.526	0.7089	1.3298	0.7579	1.4294	0.4927	1.055	1.6027	0.7246
KRIT1	na	1.0373	1.0717	1.4176	1.8358	1.1075	1.2141	1.3477	0.6858	2.9241	2.0002	1.143	1.6148	0.753	1.5772	1.134	1.3865	7.6561	0.8137	0.5524	1.2288	1.88	0.9948	1.9916	1.8492	0.9654	1.4361	1.13	1.8241	1.4375	1.1499	1.2941	2.4722	1.3181	2.7063	0.5469	0.7026	1.1102	1.6504	0.9434	0.9097	1.5397	1.4281	1.6586	1.0867	0.5485	0.6379	1.0486	0.9497
RAD52	na	0.8143	1.7789	3.0587	1.3682	2.1863	2.8512	1.8328	1.3112	2.2352	3.57	2.4428	2.187	1.3423	1.1081	2.0724	1.083	1.283	1.6543	1.7898	2.0428	2.8522	3.1225	3.5508	3.2213	3.082	2.7969	2.4943	2.1199	2.12	2.3745	1.851	5.1433	3.5564	3.8861	1.6456	1.5567	3.1086	2.3434	1.1239	1.7027	3.5969	2.3264	3.3761	1.2993	0.7116	1.4053	1.9263	1.3201
BAD	na	8.5944	13.2592	5.4231	4.6992	4.7179	8.0272	4.5707	6.615	5.3346	3.869	2.1149	11.9805	7.7068	6.2311	5.7804	5.1195	2.5634	4.524	11.0712	3.5334	10.8845	4.2383	6.3741	5.1108	5.5244	5.5123	6.3208	7.904	5.9269	3.5744	6.7813	3.0408	3.2939	4.0966	3.7143	4.4191	3.6087	6.2307	7.8794	3.8368	5.4977	5.0823	6.0658	3.052	3.1703	4.6278	4.2395	4.2134
LAP3	na	15.088	46.8442	11.479	11.9429	15.8776	17.4003	14.8813	29.4457	21.1509	11.7441	23.6597	20.4028	17.8067	23.1331	9.3562	29.1272	20.3692	16.2888	16.6876	19.0663	23.8504	35.6706	24.487	23.6721	24.5484	11.0762	12.3436	29.874	10.8478	19.7978	28.1986	21.0241	18.3896	23.6317	35.8465	21.7328	9.079	36.3342	17.3076	19.9327	23.113	31.7723	27.5657	18.2285	40.1688	15.5634	17.8881	21.7294
CD99	na	18.1569	12.09715	12.1657	18.11855	15.2883	6.69365	9.46605	22.41105	12.99865	8.7108	3.39635	14.5921	11.6602	14.72745	14.41095	12.68295	4.51255	12.96005	13.15095	6.2101	31.8151	6.7068	11.36855	12.6046	20.8488	9.0344	12.5149	8.4793	23.3904	8.2547	12.09	21.62895	16.49855	9.5247	6.4097	10.9533	19.53765	6.5672	17.4045	12.06025	23.5057	12.0804	16.8453	10.718	11.0543	11.1846	11.2862	15.38615
HS3ST1	na	1.253	7.3109	2.3638	3.7042	0.7706	3.2318	5.8651	0.7184	1.3281	2.4971	0.456	0.6088	1.5757	14.6185	1.1291	1.1206	1.0366	1.3117	12.7639	3.6057	21.9803	2.6494	3.4137	0.5773	3.6663	0.5287	0.6264	3.2877	1.3546	2.7027	2.1887	5.0164	2.0747	3.058	3.5854	17.5202	3.8753	3.2822	4.8713	7.8227	1.0838	8.1934	1.0413	17.379	24.9976	1.0481	0.5083	0.273
AOC1	na	2.3718	20.5384	0.3447	0.362	0.4811	0.3247	0.1098	0.7123	1.1619	40.5315	0.2972	0.1237	0.6938	1.1687	0.9099	0.1164	12.8644	0.1899	174.4172	10.9636	0.4274	42.2185	96.9176	0.6435	38.1318	0.5598	0.125	21.3068	0.0653	134.4984	70.9402	1.6161	47.6828	64.6367	17.3624	16.5743	16.3192	6.497	23.1428	47.3325	41.3007	15.0607	0.6135	18.478	22.3622	0.6467	0.2479	0.094
WNT16	na	0.4967	0.2069	0.3346	0.1039	0.1024	0.3576	0.3349	0.1444	0.0668	0.1425	0.1225	0.0478	0.1646	0.0717	0.0647	0.0479	0.1478	0.005	0.0415	0.035	0.3718	0.0107	0.1085	0.0247	0.1526	0.0944	0.0763	0.0367	0.0663	0.1389	0.2045	0.1541	0.0762	0.0585	0.0363	0.033	0.7565	0.0457	0.0433	0.0398	0.0896	0.1257	0.0906	0.2287	0.019	0.5515	0.2059	0.0686
HECW1	na	0.1745	0.1577	0.0845	0.288	0.6006	0.0324	0.1724	0.3157	0.1427	0.0304	0.1827	0.1466	1.1288	0.0476	0.2586	0.5653	0.0684	0.0821	0.0097	0.0629	0.0931	0.0425	0.0348	0.0394	0.016	0.1556	0.3556	0.064	0.3303	0.0426	0.0168	0.0536	0.0254	0.0098	0.1368	0.0174	0.016	0.03	0.0528	0.008	0.478	0.127	0.0465	0.0544	0.0856	0.548	0.6316	0.0246
MAD1L1	na	0.2311	0.0617	0.0451	0.1368	0.1961	0.3035	0.0469	0.105	0.1752	0.0549	0.2068	0.0432	0.481	0.0809	0.0511	0.1593	0.1168	0.0633	0.1536	0.065	0.1772	0.0915	0.1451	0.2522	0.0816	0.1057	0.0827	0.0958	0.0342	0.1013	0.0998	0.0853	0.1375	0.0415	0.1371	0.1042	0.0231	0.0661	0.0391	0.1515	0.0944	0.2217	0.3193	0.1315	0.0807	0.1345	0.0333	0.0383
LASP1	na	42.2353	25.6761	26.867	38.5817	23.0026	26.2386	27.2239	35.043	23.2157	31.3062	33.3703	15.7982	26.4943	29.9656	19.1005	36.3555	11.5064	66.4648	65.2394	24.0233	37.1372	82.507	166.8758	52.1076	30.9098	28.5976	26.0681	50.8055	37.4388	33.5494	62.7112	59.6819	61.4767	81.8719	49.7596	44.9774	32.245	53.0102	79.3901	28.2	61.1519	64.5171	60.9396	56.1535	52.9036	36.7241	20.4635	16.2585
SNX11	na	3.8716	3.3198	5.0795	3.8908	3.6903	6.2543	6.7918	6.3765	4.7585	7.2364	3.5211	4.412	8.3017	4.7257	5.5792	4.8506	4.7832	5.9803	4.8211	4.0363	4.127	4.4125	8.6641	3.7049	3.7733	3.5333	4.2391	6.0335	4.4975	3.5198	6.8926	5.4624	5.524	6.7321	3.9299	7.2593	6.1764	4.2758	5.028	5.4395	7.5745	8.5315	5.8071	5.7995	5.0904	4.5824	3.7618	3.6164
TMEM176A	na	17.1455	13.6848	1.5911	8.9815	4.5987	1.3204	4.6234	7.6172	6.1459	51.5508	3.2317	8.0441	2.584	2.0742	3.4507	6.6122	3.2157	4.938	144.4543	1.1474	5.3516	15.775	68.2814	5.2856	22.8408	2.4278	2.4747	62.7164	14.5336	50.0211	12.5982	10.2786	69.2824	13.8353	11.2695	5.7616	67.8636	8.4995	52.7979	40.2679	43.2704	14.9204	6.3157	16.5019	11.7979	7.9324	5.7298	9.003
M6PR	na	7.2047	13.7258	24.0529	9.1958	13.2647	26.2282	15.9091	12.4602	13.4942	9.7431	18.5293	12.5873	18.5295	11.3256	21.5494	25.1998	14.4604	23.5543	12.9032	11.5145	11.8712	19.4775	17.7781	10.5003	11.9647	14.3891	11.2052	18.4461	20.0593	6.6366	10.9656	23.4736	27.7072	16.8997	18.1916	9.5812	18.5909	9.1969	5.489	7.9073	20.5099	27.622	28.4124	8.5464	9.5614	18.4275	17.4888	9.7649
KLHL13	na	0.2197	1.2832	6.2179	4.8222	1.4974	9.1173	3.9184	3.3578	2.8807	0.1744	0.2502	4.3955	4.5438	2.7328	3.2473	1.7755	0.114	3.8554	1.4781	5.0472	5.4428	0.5482	0.0113	3.2673	0.1445	1.763	2.056	2.5567	14.1591	2.6478	0.1008	0.1999	1.246	0.6309	0.1219	0.6474	0.109	0.684	0.2146	0.3164	4.5389	0.7528	0.0343	0.562	0.153	2.4256	4.206	3.7561
CYP26B1	na	0.8505	1.2208	0.7071	1.6822	11.2616	0.2731	2.0879	4.6755	1.9173	0.5211	3.1823	0.2292	2.5444	1.955	0.4869	15.6752	0.3535	1.1759	1.8529	8.5935	0.4772	1.2122	0.9364	0.4858	0.4887	0.634	1.2862	2.0681	0.8851	0.2678	1.2519	0.8382	0.227	0.7425	2.137	3.112	2.769	0.8958	2.6103	1.1142	0.6446	1.24	0.5586	2.6094	0.8668	1.964	1.588	0.4205
ICA1	na	9.2152	1.3499	0.3195	3.571	0.9042	0.2231	4.0679	0.2413	0.5578	19.375	10.1415	0.4563	0.1498	2.2474	0.1703	0.2679	1.5883	1.1977	12.9408	1.8422	2.1815	9.287	7.4543	0.1718	9.7477	0.959	0.2958	10.3445	0.1308	7.423	9.1702	7.1295	13.105	11.5722	5.4504	4.3203	9.1285	16.2033	3.4741	9.4095	9.585	7.0872	7.7201	16.5087	8.6349	0.3045	0.3428	0.9906
DBNDD1	na	9.1232	0.7925	3.4524	2.4227	2.6095	13.7174	4.5897	2.1155	1.3095	9.9499	1.6589	1.5647	3.5722	9.4097	12.3886	2.4536	4.1223	11.7341	20.1118	8.5025	2.0133	9.7941	1.5874	21.0532	6.2148	4.1041	7.3005	6.8866	1.4148	4.2259	6.8049	9.3518	5.6181	3.6773	8.83	10.065	11.8622	15.1866	7.9903	7.5971	4.1251	2.4282	23.5	5.5176	2.3186	4.0014	6.6534	0.9039
ALS2	na	2.6549	1.901	5.3353	3.5185	3.0262	3.4649	2.8589	3.3564	3.5634	4.644	2.9373	3.9643	2.1561	1.9122	2.9299	4.1123	2.2834	5.8471	3.0185	6.8846	4.5051	3.7211	4.1808	2.2754	5.5444	3.5985	4.0072	3.94	3.5094	2.4331	2.6376	7.7325	2.3728	3.0616	4.3256	1.5983	3.2282	3.3203	1.5223	4.9603	6.0124	3.4616	4.7457	3.1176	5.2686	6.2808	3.663	3.0255
CASP10	na	3.0616	4.047	5.8771	0.5331	2.3358	2.991	5.027	2.5231	1.9708	5.9357	2.7183	0.7281	1.8407	2.566	1.896	4.5162	3.7119	3.1655	10.7617	2.9932	0.5314	15.7328	14.854	5.1315	7.3348	1.6158	2.1189	9.6345	1.6233	15.8461	15.1664	2.8153	7.7887	18.2684	7.3922	6.6534	1.1559	4.4102	2.8307	9.4401	6.2938	9.8994	2.4454	8.7612	6.5923	1.9776	0.726	2.5019
CFLAR	na	5.3396	4.2722	5.3423	3.2958	2.675	4.0216	4.4114	3.6395	6.9882	2.9568	2.4111	1.9506	1.2342	3.2925	3.1502	11.6608	8.0518	4.5297	10.7453	5.2056	2.0395	5.8668	6.0668	10.6807	3.6257	3.5151	3.1281	4.4977	3.7612	4.908	4.1606	5.1523	2.4614	5.4134	4.4561	7.0584	3.657	4.1685	3.152	5.9453	5.679	8.2007	3.4611	9.3884	4.4873	3.5804	3.1259	6.4709
TFPI	na	8.9891	2.92	1.504	2.2992	1.6829	2.4299	2.508	1.3188	1.4092	7.677	2.491	1.5312	0.2892	0.8403	1.0333	1.1324	0.8773	1.7377	1.1055	2.7343	0.5986	1.4637	4.984	0.3499	4.2066	1.7274	0.7112	0.8717	0.7367	4.3198	2.6721	5.7264	6.1888	2.0644	4.9891	1.4322	0.5896	5.4496	2.4571	4.6704	8.2407	12.0734	8.3674	9.0286	7.1448	1.6435	1.062	6.4169
NDUFAF7	na	3.2383	3.99	2.7973	4.0136	2.8229	3.0647	4.1331	2.2196	3.8908	6.1719	3.2318	3.8518	4.1981	3.1286	3.0259	2.7844	2.7288	3.6333	3.1128	3.5739	4.3856	2.8947	3.3627	3.4913	3.5285	3.4901	3.3083	4.9594	2.7191	3.6357	4.976	4.0453	4.0673	2.9774	3.31	2.2	2.9035	4.1944	1.8198	3.2796	8.045	3.0835	4.7115	2.2291	3.1908	2.8846	2.8552	3.5379
RBM5	na	3.6679	3.4981	3.665	4.4574	5.719	5.0608	4.9642	4.8781	5.0247	5.2523	5.9578	2.8786	1.9641	3.7358	3.1911	1.7476	4.5104	2.6625	4.9411	4.4653	3.1652	6.873	5.4306	9.9504	6.7101	3.8432	4.2729	7.2797	3.7794	7.7101	4.3897	8.0955	6.8342	6.3501	4.8202	6.4004	4.7448	3.9703	3.1339	6.2879	9.4616	3.5902	4.7121	5.4493	2.9163	3.94	3.4345	5.4518
MTMR7	na	0.324	0.1206	0.0962	0.41	0.1032	0.1101	0.1511	0.1209	0.2064	0.2745	0.2714	0.3625	0.0646	0.1829	0.1067	0.1621	0.2994	0.0472	0.1681	0.2824	0.236	0.1741	0.2745	0.4355	0.1702	0.2508	0.2103	0.1576	0.1159	0.4305	0.2891	0.3444	0.2058	0.2796	0.1461	0.1437	0.4743	0.0711	0.102	0.284	0.4244	0.235	0.1504	0.1442	0.2546	0.0871	0.1007	0.2911
SLC7A2	na	7.7844	0.7195	0.594	0.5613	3.0027	2.3526	2.39	0.3163	3.0892	4.2057	6.9874	0.4739	0.034	1.1318	1.5679	3.7159	0.0839	0.6489	0.0308	0.5818	0.8294	1.0141	0.1676	13.9328	4.2673	1.071	0.4631	2.4455	0.3713	1.5181	0.5363	7.7547	8.2573	0.2295	2.1978	0.7046	0.155	1.5464	1.2518	0.9065	16.5991	4.1005	0.1692	0.7706	1.7738	0.2871	0.215	7.0596
ARF5	na	35.6725	27.5961	47.5289	41.4938	24.6104	57.0907	49.0878	46.8227	19.9182	35.9469	26.2586	67.531	54.2346	55.6781	42.9171	30.5784	16.8267	38.1955	43.1155	38.3943	26.0902	31.5803	35.2681	51.3057	45.1968	37.1452	30.1102	20.6453	28.0676	28.0042	37.5752	18.5868	43.2152	28.8404	20.4261	33.6022	30.1313	37.6126	48.8314	25.2576	21.5778	20.7682	47.3129	21.9404	14.8693	30.6914	46.2787	21.1464
SARM1	na	0.4268	0.1906	0.1597	0.4263	0.4204	0.3952	0.9914	0.5329	0.2833	0.3363	0.312	0.6236	0.0457	0.2141	0.4112	0.0999	0.0847	0.2457	1.0978	0.8215	0.3248	0.7637	1.2107	0.1526	0.1416	0.6447	0.4182	1.8115	1.0284	0.7304	0.2063	0.7629	0.9531	0.8585	0.6198	0.2593	0.4531	0.5309	0.1502	0.1856	1.0533	0.8475	0.2523	0.2699	0.5827	0.7138	0.3746	0.9531
POLDIP2	na	35.8083	44.7711	51.076	34.9086	26.3811	56.0073	44.5964	46.9056	28.3512	45.6257	45.4114	52.7173	46.3716	47.5842	42.0939	70.7492	40.7698	61.6923	53.1268	37.9683	47.5341	46.6432	58.6179	42.9367	35.919	43.1266	41.3718	59.1587	37.3012	20.9772	34.6027	41.7119	56.426	66.9087	54.0433	40.8462	32.6662	56.3988	36.6599	27.2206	67.6659	31.4069	55.0412	29.3847	45.5938	20.5846	33.7793	23.4779
PLXND1	na	14.9199	9.8869	5.5332	13.2938	11.6694	5.6586	8.544	10.6947	13.3574	1.8825	50.1666	5.4152	7.0913	2.0885	6.4414	6.5251	1.1876	11.039	24.3074	14.9427	7.3154	16.1628	9.676	6.4173	17.9252	16.6454	17.2599	12.1003	9.6183	14.0226	7.3245	18.6399	9.108	15.7086	35.4081	10.8469	11.8147	6.7077	11.9252	3.3469	14.9453	25.1129	13.3623	5.0854	8.7873	20.3736	17.8406	19.6513
AK2	na	18.0202	17.2716	10.076	11.0285	9.8694	15.4234	14.6844	8.3898	14.1715	12.5145	16.2841	9.3237	13.6141	9.4393	9.1976	12.2016	9.1405	6.2799	20.0924	6.8879	10.0953	9.8666	9.8816	13.0457	9.3976	5.823	7.7016	15.0441	5.7895	8.0609	15.9681	10.4631	11.4959	9.5056	17.7401	9.181	8.8244	16.3383	8.0046	8.0255	12.5965	10.9131	9.5092	7.6486	11.6053	7.1831	4.8236	6.8155
CD38	na	0.2692	0.7844	5.4695	1.3601	4.0198	2.2242	11.3604	1.6592	0.4509	0.0958	1.4444	7.0528	4.9146	5.5546	0.693	10.4504	0.2867	1.1412	0.7862	1.0487	16.5991	1.0963	0.2162	1.0707	0.1548	0.8842	0.6338	0.334	10.0714	0.4553	0.2289	1.7066	0.0649	1.1238	3.407	1.8542	0.1245	0.0261	0.3257	0.3763	1.1064	3.0704	0.3449	0.834	1.5957	0.8576	0.749	1.8664
FKBP4	na	15.6579	53.1614	45.1233	9.6613	20.5422	37.3281	21.0137	14.4232	14.316	16.7952	41.2793	38.5888	32.5601	23.7508	61.6165	40.0737	26.8213	39.0577	24.6878	27.458	44.2212	21.0877	21.6048	17.3791	44.7425	40.5021	24.0046	28.0611	18.2607	11.3651	20.4733	14.9915	43.9515	31.9939	35.2057	19.1402	20.1975	26.7176	14.4789	24.6804	20.0404	22.0506	18.06	17.6537	12.7442	16.8382	35.6447	12.6571
KDM1A	na	13.9504	7.8232	20.9226	31.9888	33.1987	16.5666	14.3648	24.5836	25.5693	18.7694	33.3889	22.1778	21.2672	18.6967	16.3582	31.588	10.3898	14.054	9.8902	22.3487	44.9253	16.9047	14.4791	23.8914	18.0895	16.1651	21.0038	17.7875	11.364	11.3411	18.5718	26.1442	18.1535	14.2585	21.9494	9.2571	22.203	20.9782	8.8614	9.9339	18.9184	9.7745	16.7057	11.9725	23.3961	21.9839	12.2386	10.2778
RBM6	na	4.0769	5.7852	5.4357	5.3278	5.0794	4.2536	4.6896	6.1326	6.5924	8.3319	10.8696	5.4184	2.3841	6.0327	3.8066	2.1895	5.6581	3.1491	6.3468	6.8757	6.8906	6.4625	8.1767	7.9007	8.9217	5.482	5.3483	9.5051	4.1735	7.8217	6.8047	7.6959	11.2749	6.1366	5.7904	5.5907	10.3343	5.5192	5.5392	7.1037	14.5363	4.7659	6.6343	6.7311	5.1386	4.0376	3.8171	6.862
CAMKK1	na	3.3507	1.0315	5.1163	3.671	1.5975	2.5522	2.0322	0.8842	2.4132	1.0713	1.6093	2.9801	2.3391	3.5586	1.8663	0.987	1.1781	1.5473	0.7508	1.0375	0.5419	0.7304	1.2512	1.1027	0.4919	4.0983	5.1531	3.602	3.9777	1.232	0.7694	0.2948	1.5279	0.745	0.7376	0.9412	2.4927	0.7189	0.9395	1.1763	1.0622	0.571	1.6022	0.7823	1.3701	2.6878	4.8778	2.5907
RECQL	na	3.9438	3.0494	7.2107	6.6708	11.1499	7.6186	5.7126	6.7694	11.241	3.7363	8.7792	4.2733	6.3109	3.4352	6.8563	13.093	6.0164	5.6717	2.9321	7.8168	4.469	4.4022	7.0981	3.9794	2.92	5.123	4.0497	3.8014	9.7505	3.2772	2.5971	9.2639	7.2429	6.493	9.2003	3.1544	6.6813	3.7482	1.3018	2.7412	7.291	8.9778	8.7499	3.5553	3.6348	11.5054	8.3659	7.7673
VPS50	na	2.4385	3.3017	2.0196	3.1206	2.7593	2.2841	2.3019	1.9791	5.8117	4.1879	2.9798	1.7176	2.0234	3.8866	2.9743	4.2673	20.1913	1.9551	2.1284	2.6384	3.5088	3.1918	3.9286	2.142	2.3266	2.5861	2.4295	5.7258	1.7464	2.0419	2.9782	6.418	3.7393	8.5554	2.2096	2.1436	2.4549	3.9535	2.0438	4.5542	3.054	4.1971	5.696	3.0843	1.5929	2.076	2.6918	2.2227
HSPB6	na	10.4461	1.8519	0.5513	0.6229	1.7988	0.0993	11.2001	2.3238	0.6873	0.2381	6.492	0.4939	0.251	0.9158	0.1991	1.0391	0.1119	0.3411	0.275	0.3906	0.2933	2.3216	1.4075	0.5428	0.1596	1.451	0.7295	0.4865	0.8661	6.6069	0.5651	0.7437	0.1366	1.4715	0.4623	0.2809	0.28	0.303	0.9348	1.486	4.2028	0.7363	0.7267	1.257	0.3314	1.4202	4.1119	63.6542
ARHGAP33	na	2.3331	0.8332	2.1277	5.0559	21.5661	2.9054	6.8647	1.4386	2.6514	1.7791	0.4391	1.7374	1.3704	1.4193	2.3763	1.7732	0.8622	4.2859	1.4704	1.2585	3.5952	0.6506	2.3615	3.2731	1.0738	2.9519	2.2371	4.4598	1.4038	2.5236	0.5488	6.0601	1.5024	2.9975	0.1843	0.8415	3.4554	1.5749	0.7633	1.4117	3.1071	0.9239	1.8626	1.0437	1.3813	1.7705	2.2084	1.952
NDUFAB1	na	51.7641	38.729	36.076	32.4786	28.2024	57.776	33.78	23.9428	45.5219	46.6039	45.8001	94.4747	48.4173	50.8332	61.9371	23.1272	29.4292	48.1223	34.7126	20.7323	51.936	36.2346	31.1991	43.8508	41.2458	37.089	28.2908	23.643	39.2836	30.6378	65.2538	21.1578	37.6195	42.8031	46.6315	24.8658	38.3894	95.6572	78.482	31.0723	43.857	59.9523	26.7711	33.4646	38.887	20.8578	46.4086	29.3834
PDK4	na	9.244	1.0602	1.1519	2.2452	1.1772	0.2021	4.5747	1.0603	0.9651	1.9481	0.9057	0.381	0.2463	0.3732	0.3776	14.6185	9.086	0.3236	5.5714	2.2368	0.8494	10.0488	0.5802	0.2876	2.5697	2.6171	0.3261	4.6967	0.2946	32.3293	12.046	2.1252	3.0636	16.8569	2.5765	1.5752	8.6983	5.4953	1.9911	2.4145	3.4572	12.0376	3.1381	11.6785	8.7625	0.93	8.6934	115.3719
ZMYND10	na	2.737	0.0555	0.0933	0.1027	0.1397	0.2532	0.0693	0.1224	0.0519	0.1421	0.164	0.2652	0.0155	0.0337	0.0411	0.0541	0.0334	0.0509	0.061	0.0616	0.4667	0.1004	0.1135	0.1787	0.2132	0.1109	0.056	0.2166	0.0321	0.163	0.0562	0.0674	0.2853	0.2313	0.1827	0.0466	0.2185	0.1395	0.0098	0.1992	0.2193	0.071	1.53	0.1667	0.0559	0.0348	0.0439	0.1141
ARX	na	0.004	0.0147	0.0364	0.0681	0.0259	0.015	0.1434	0.0084	0.0175	0.1274	0.0285	0.0228	0.1054	0.0188	0.017	0.0046	0.0039	0.0367	0.087	0.4447	0.0054	0.1378	0.2949	0.0207	0.0758	0.0079	0.008	0.0086	0.0033	2.7279	0.2491	0.0104	0.1891	0.1577	0.128	0.0432	0.0477	0	0.0454	0.4769	0.047	0.3129	0.226	0.2822	0.6262	0.0144	0.0367	0.0042
SLC25A13	na	9.8328	10.1696	9.0921	12.3177	14.7536	9.9918	10.0938	3.9805	14.2657	13.4529	12.1109	8.1662	8.8862	7.7758	10.1893	23.3505	5.6992	8.9519	10.9459	14.4484	17.0637	10.5441	14.9412	8.7113	17.8633	9.4201	8.8507	13.2132	6.4704	12.5909	12.59	24.6164	18.5674	23.4403	11.4356	6.912	11.6545	24.4724	11.2712	7.9761	13.5308	17.8403	20.9252	7.3077	7.3245	5.9365	7.1679	4.4266
ST7	na	4.7911	5.2974	2.7844	3.8954	7.5235	2.7662	4.0866	23.0745	2.5252	4.8072	3.9495	4.8947	5.1593	3.9934	3.2664	2.9368	3.1124	2.5333	3.5369	3.7088	9.8272	4.5597	4.4761	3.1994	5.7815	3.1422	2.6713	2.289	2.6322	3.0764	4.4979	5.8046	3.9515	2.5999	2.8883	2.1668	6.8047	7.0626	5.9614	2.5602	3.8486	5.4424	10.6901	4.0714	2.9498	2.383	2.7011	3.2315
CDC27	na	11.1997	6.6021	10.4328	13.5902	11.9168	8.9967	7.7328	14.0282	13.8292	15.9271	10.4916	9.2621	13.9423	5.8528	8.8762	14.9806	11.6267	15.1752	5.28	10.0763	11.8408	7.0994	14.9717	11.8508	7.2843	10.2447	12.7988	10.3423	12.6962	6.5258	7.0589	13.4069	15.0967	11.7424	10.2862	5.9877	7.7427	12.406	5.3737	8.5558	13.4793	15.3023	14.1055	6.9774	7.8877	18.831	11.6278	10.6077
CALCR	na	0.0177	0.0434	0.0403	0.077	0.0273	0.0147	0.0182	0.1209	0	0.0065	0.1297	0.0134	0.0071	0.0323	0.0657	0.1549	0.1228	0.0271	0.0096	0.0421	0.1277	0.011	0.1305	0.0573	0.0031	0.0088	0.0206	0.2649	0.0488	0.0124	0	12.3898	0.0031	0.0614	0.0332	0.0096	0.0308	1.3646	0.0268	0.0352	0.2963	0.0486	0.03	0.0513	0.0059	0.0079	0.3304	0.0219
HCCS	na	13.845	18.9113	11.2365	7.1709	5.6731	9.3654	6.9728	7.0684	12.457	10.9254	7.9046	8.2793	9.7393	11.7053	7.6389	6.5416	8.0822	13.3172	15.303	12.7487	6.6038	14.5867	17.1868	8.5256	16.5787	6.8375	11.6868	14.4899	10.9004	13.6536	13.5675	11.4366	17.4448	15.1818	17.1422	8.7914	16.7902	8.6127	9.0141	12.0513	18.0762	21.8025	14.8457	10.1685	19.4375	6.5658	6.0403	7.8362
DVL2	na	9.0801	5.4841	15.2245	16.5314	10.7461	12.9039	8.9853	11.0154	5.841	3.7591	9.2538	13.7051	20.5704	9.3047	9.0864	8.62	4.0394	8.0745	6.1885	8.6103	21.6536	4.149	4.4742	5.061	8.7902	23.9308	17.6005	6.0451	7.1609	3.9436	5.8352	6.8355	7.652	11.1246	4.6759	4.8623	9.04	6.2496	3.9001	3.3563	7.3886	4.6797	11.7539	2.7761	2.6748	11.1674	14.5953	8.6622
PRSS22	na	21.0983	29.8136	13.2566	2.039	3.6461	23.1152	24.1304	6.1067	5.9986	17.0446	6.2348	0.5952	3.9752	36.8667	18.2097	44.5684	77.8233	10.8611	13.5512	30.1964	0.3181	9.674	9.0288	13.3535	11.6045	7.304	10.7441	15.4582	5.918	99.587	41.0317	8.2035	10.2572	9.8003	10.3687	103.8577	23.8371	3.7878	63.3776	54.1042	8.4908	35.4221	45.5306	99.3812	14.8888	12.9058	16.7402	0.4036
UPF1	na	12.1706	16.8082	30.7258	21.9831	23.7369	16.2178	27.7354	15.8041	16.368	10.1195	13.309	23.4317	24.1456	21.3725	20.0027	15.8665	14.6292	43.597	22.5753	38.8539	22.7823	31.094	21.9236	29.2516	27.2346	18.1908	24.5179	33.7757	22.719	14.924	15.8589	21.5366	30.2267	29.835	22.7966	16.4642	17.1618	20.3106	10.9129	13.7635	16.0979	15.2121	22.5049	17.4889	31.4463	21.6532	34.3123	19.2225
SKAP2	na	7.1932	8.8521	6.4508	4.3228	6.0985	12.3721	6.9766	11.5291	7.431	10.8207	25.1325	5.5931	3.839	6.9628	6.4925	10.8657	12.8512	6.0701	5.8973	5.1286	3.7696	16.7686	6.748	5.4898	8.3432	7.4385	5.6094	18.5339	9.939	9.9009	6.9493	13.6295	10.3258	9.8739	8.5708	7.0345	6.2715	7.0327	7.1303	14.8348	11.1365	11.2196	21.539	17.5249	9.0557	9.0987	7.5105	11.9683
SLC25A5	na	69.1037	201.3907	261.4934	283.7856	194.8973	322.2975	135.8585	200.4379	227.2943	186.4035	160.9258	543.0701	188.987	227.6759	273.8803	196.6564	188.9202	330.9169	290.4052	204.9432	113.9184	236.6615	284.209	150.3535	261.8848	169.0854	133.2977	133.7191	207.9644	313.5237	368.8879	201.6079	326.9126	262.9426	236.804	149.5443	310.5557	161.1873	175.1487	260.6755	123.8118	243.8915	199.3542	123.0983	191.02	147.8419	166.9714	113.7412
MCUB	na	6.0517	4.1815	7.4256	3.3071	9.6441	6.5839	5.3969	8.0982	13.9912	1.9012	1.5158	6.4067	2.4937	7.2705	6.0037	15.7538	4.2037	4.0944	5.6316	4.3709	3.9494	6.3471	2.7931	8.4511	3.9998	5.5602	8.0492	4.5652	3.4269	5.4659	3.73	1.7623	2.8265	9.58	2.8692	4.9275	4.6791	5.9325	2.8074	4.7155	2.3215	4.036	7.5986	4.9137	5.4708	2.7077	2.943	6.1397
HOXA11	na	5.8597	0.566	0.3614	0.0106	1.65	0.274	0.7327	0.4415	0.3062	2.0709	6.5397	0.42	0.699	0.1461	0.1335	0.1492	0.1717	0.1163	1.081	0.4618	1.8187	2.5514	1.0714	0.0967	2.5827	0.2124	0.112	6.5995	0.5016	1.0849	0.9058	0.5899	1.2108	1.5791	2.6836	0.0252	0.0139	2.9247	2.553	2.81	0.0974	2.5654	3.8607	0.5999	2.2103	0.5194	0.4324	0.0049
POLR2J	na	22.3478	21.73	17.8802	28.8662	30.2031	28.6211	31.08	16.0292	46.3168	47.84	15.307	49.0539	58.2544	29.5475	50.751	48.4146	10.1922	36.2653	29.4802	22.4944	67.6676	13.9898	34.4425	22.0416	49.9448	20.0809	17.4146	43.5569	21.5085	15.9754	40.6893	27.0461	30.3095	38.4414	9.5705	20.772	25.2786	47.4757	45.4458	12.8922	19.8904	28.0666	45.8867	20.2128	10.7788	17.2692	24.3241	13.0928
DHX33	na	9.699	3.9239	7.7332	11.1088	7.0077	5.4814	5.4846	4.9075	6.5545	7.2626	14.426	5.3585	10.307	6.0978	3.3015	2.3504	3.5024	3.2819	3.9708	7.5038	11.3258	3.008	5.8209	3.3921	6.067	9.8581	7.4683	7.5411	5.9665	2.9137	4.6809	4.9456	8.4662	7.947	8.3018	3.5349	5.4582	5.4788	5.6068	3.2677	5.6828	4.1042	6.3879	2.8907	3.9603	11.7439	7.0165	4.713
MEOX1	na	0.9934	4.0228	7.05	0.1321	0.9916	1.1931	2.1709	0.7834	1.6502	0.2968	0.2104	0.7111	0.4744	0.2478	0.311	0.1701	0.1308	0.281	0.6535	0.5417	1.3111	1.0282	0.2551	0.2293	0.3137	0.0599	0.3027	1.0804	0.2503	0.7241	0.3104	1.0318	0.0587	0.1632	1.0473	1.6554	0.0486	0.7368	1.3957	1.0344	1.13	3.1168	0.1527	1.6748	0.7989	0.347	1.124	10.2476
THSD7A	na	0.9707	0.11	0.0909	0.3209	0.1034	0.1781	0.4822	0.2182	0.3878	0.0789	0.4189	0.2131	0.056	0.0678	0.0774	0.0352	0.1657	2.7569	0.0459	0.7318	0.1312	0.2475	0.3531	0.0872	0.0456	0.2088	0.1129	0.1	0.132	0.7092	0.3998	0.3344	0.0395	0.2198	0.2998	0.308	0.0204	0.1039	0.5877	0.0816	0.5206	1.1118	0.0696	1.4827	0.3832	0.1607	0.1184	2.0119
LIG3	na	1.1108	1.1691	2.5212	4.9377	2.2581	4.0592	3.7358	2.2194	2.3278	2.7743	2.66	2.5365	4.3208	3.259	2.7951	3.6281	3.0021	6.5733	1.8931	6.299	7.2927	4.1041	5.6276	4.3474	1.864	6.7925	6.3771	16.5995	2.9974	1.5873	2.8248	5.3543	4.8132	5.802	2.9788	2.2578	2.537	3.553	2.1236	1.6347	4.323	3.3633	3.7535	2.08	3.661	2.91	4.1059	2.7728
RPAP3	na	8.2989	8.419	5.1331	11.3864	5.8503	4.2906	5.9635	6.2964	10.5953	9.5055	5.7391	9.7583	5.3895	6.0116	5.9236	5.3656	6.8785	7.2521	4.2485	11.0785	9.3252	4.146	5.8891	6.8401	8.0444	7.7394	5.1903	6.184	5.3859	3.7331	6.0194	10.4024	7.5004	4.3722	8.069	3.8149	9.2409	5.482	4.0957	4.4693	8.1653	8.1702	9.0012	3.4339	8.039	7.6693	4.608	3.1189
ACSM3	na	1.9164	0.192	0.0888	0.2126	0.2226	0.0725	0.1107	0.1116	0.1324	0.7123	0.2247	0.0661	0.0735	0.2102	0.0967	0.106	0.1445	0.1936	0.7124	0.3062	1.2321	3.3243	0.4139	0.1461	2.2703	0.7072	0.2918	0.9289	0.0617	0.9267	0.6102	3.702	1.9895	0.612	1.6952	0.1147	0.0915	0.8109	0.1054	0.1607	3.0393	9.6379	0.2418	0.7663	3.4827	0.1161	0.0642	0.0983
REXO5	na	2.7122	0.6931	1.5803	2.2342	1.1077	2.7937	1.5544	1.2293	0.984	2.283	2.7837	3.1343	0.8313	1.0479	1.5476	1.0133	0.8098	0.9895	0.8896	1.0415	2.6649	1.7157	1.8889	1.095	0.8352	1.226	0.945	1.0461	1.1774	1.5402	1.1191	1.67	2.5779	2.9661	1.3807	0.7625	2.1993	1.652	1.0385	0.9528	3.442	2.2987	1.6573	0.8375	1.3534	0.4922	0.8391	0.4777
CIAPIN1	na	16.4016	15.2321	12.9311	14.2393	17.5871	18.2397	31.6926	10.7352	13.2694	12.3348	15.3033	16.3046	13.7729	16.7726	15.3255	15.5965	10.9955	12.3282	11.4274	8.8182	18.9821	10.6066	12.0622	17.6567	12.7062	13.5617	12.338	8.78	11.3423	9.3892	15.0441	10.9768	10.2178	9.1116	24.7316	10.189	10.7779	24.4069	14.8178	10.9037	14.6754	14.4367	19.3861	10.4197	13.7778	8.9162	12.1079	5.5129
SPPL2B	na	8.3935	5.3909	7.2176	4.1407	8.4344	6.1314	4.6138	5.0999	8.3216	11.0315	3.2925	14.6093	3.4399	7.8084	5.3426	5.2031	4.8285	6.3328	12.4172	6.6874	6.1317	9.5026	12.4591	11.5333	8.1097	6.7072	4.9295	13.7067	5.501	13.2485	9.3161	12.5089	7.5391	11.4938	3.7267	4.4611	11.6735	9.8599	5.2095	5.9904	10.3947	5.6342	5.7851	6.1225	8.6914	5.8695	6.7279	3.8623
FAM214B	na	11.1825	3.5057	5.9765	4.7834	2.9187	2.4143	2.9443	10.5968	2.9974	1.8564	3.7296	1.8475	2.1093	4.8157	3.0912	2.7053	7.061	5.4531	4.1242	7.7129	1.8613	3.0718	2.8867	1.9514	3.0157	1.7475	2.2267	2.0028	16.8342	8.8186	2.697	1.581	1.5249	6.0226	3.9146	7.5976	2.3676	2.6948	3.7432	6.1298	2.6324	2.4498	1.8173	6.7002	4.0132	3.6513	4.8657	2.3053
COPZ2	na	7.2117	4.5381	7.5941	4.0741	6.0236	16.3881	8.9863	12.1588	19.8674	6.9947	1.317	5.8328	17.7636	5.996	11.5722	9.4025	5.5072	18.4111	0.6824	2.7167	0.9484	0.5347	1.0263	3.2599	0.3512	6.6767	9.1155	0.7848	30.2931	1.7854	1.3342	1.5047	1.6758	0.8698	1.5007	2.7038	0.8556	0.5679	3.5455	1.7311	2.1765	2.9547	1.0335	1.6258	0.8519	12.1566	8.0941	11.1532
PRKAR2B	na	2.7214	1.6674	0.8054	1.6843	1.2686	0.2191	10.3111	1.9045	1.144	0.3852	0.6635	4.2551	0.1926	0.9924	0.768	0.6472	0.8037	1.2304	0.2956	10.4486	2.6971	1.4617	0.2647	0.5792	0.3659	3.2095	1.4112	0.7591	0.6113	2.0873	0.3429	2.6466	0.1197	0.6688	1.1751	2.0393	0.1699	0.4167	0.7629	0.7579	4.0405	3.4838	0.7795	1.6863	1.3492	1.587	4.0228	31.8315
MSL3	na	3.322	4.8184	2.85	3.2596	2.3858	1.9159	2.2577	2.6211	4.4312	3.468	2.0572	1.8805	2.7224	3.4101	2.7896	1.7227	1.7315	2.7511	3.1108	2.9802	2.9935	3.1078	3.1183	2.9499	5.1764	3.3454	4.264	3.1133	2.3566	4.0968	3.4459	3.4817	5.1304	5.2995	4.1035	3.087	6.2814	2.6921	2.6654	3.0959	7.0132	4.8719	3.4184	2.6183	2.8522	1.9342	1.9943	2.3504
CREBBP	na	8.9282	12.2331	17.0623	9.589	19.6871	18.5897	12.9459	10.8126	11.5598	6.394	11.9017	7.0975	9.7468	12.0449	16.3414	13.0763	11.8028	15.4265	7.9834	14.6408	19.3874	24.1502	14.0888	17.3027	11.6676	20.6331	22.9398	9.4544	15.5701	8.6003	6.7228	19.3662	15.8509	12.3853	11.596	12.3616	10.2438	5.989	7.3793	8.2717	10.5929	14.222	6.4968	10.1108	14.8698	10.9359	16.8303	13.2545
TSPOAP1	na	0.2562	0.2602	0.6427	0.5323	0.9545	0.3156	0.4191	0.8759	0.6278	0.5826	0.1833	0.1283	0.1337	0.3868	0.1866	0.0774	0.0604	0.1492	0.308	0.7374	5.011	0.2384	0.8073	0.3754	0.573	1.9769	0.8616	1.3829	0.4765	0.5774	0.0507	0.8408	1.6347	0.5533	0.2459	0.2859	0.5298	0.0655	0.1341	0.2152	0.9543	0.4571	0.5154	0.1871	0.1276	0.2582	1.8395	1.4165
PON1	na	0.1173	0.0301	0.0053	0.0585	0.013	0.0059	0.0348	0.0049	0.1384	0.2317	0.1839	0.0214	0.0169	0.0147	0	0.0963	0.2542	0.0123	0.0153	0.0191	0.1649	0.0218	0.1333	0.1275	0.6807	0.1206	0.0094	0.0251	0	0.046	0	0.1649	0.4776	1.1601	0.0608	0.0051	0.1188	0.1461	0.0426	0.0769	3.6502	0.2702	0.0106	0.5029	0.0421	0	0	0.0198
GCFC2	na	3.2743	5.1142	3.1138	4.0566	3.8329	1.9574	2.4893	3.1352	3.7228	4.8168	5.7461	3.8763	4.1915	3.558	3.6901	2.9363	2.99	2.1026	2.0856	6.1084	8.9519	3.1222	3.5518	6.5079	3.4239	3.9889	4.0671	3.3077	3.8218	2.8231	3.6895	5.31	3.926	2.4596	3.6343	1.9386	4.4798	6.4654	1.5943	2.8618	6.8855	3.9837	2.5592	3.2929	3.5403	2.36	3.5221	2.8571
WDR54	na	10.1715	2.2831	3.7004	6.3965	12.8217	7.3665	4.9077	6.1879	6.6904	6.6441	1.5832	13.4043	11.3921	4.0734	5.7943	8.6445	1.7297	3.9409	2.313	3.7465	10.3894	1.5864	2.318	1.2333	1.305	5.3882	4.3879	3.6179	6.5971	4.483	1.7712	3.6592	2.9727	3.6872	2.6587	1.8162	3.5607	4.1291	2.8353	1.7184	8.3336	2.7065	8.1834	1.8573	2.6302	5.982	5.1046	2.1444
CROT	na	2.1423	4.4949	3.6349	4.9705	2.9103	4.1624	10.367	5.4832	7.3565	2.068	0.6224	1.8352	3.0596	7.7656	2.4601	3.3417	24.9803	1.9329	1.5837	3.7823	2.9795	1.9068	4.3145	14.5944	1.8313	3.1949	3.2981	3.5876	5.0718	2.2873	1.6289	2.9178	2.546	3.7873	1.4879	6.389	3.8988	3.0329	2.3434	6.8459	4.8461	4.3125	2.5166	5.2976	1.7131	4.472	2.615	2.9316
ABCB4	na	0.1711	0.0296	0.0734	0.2743	0.2267	0.0403	0.0936	0.0864	0.148	0.4125	0.2126	0.0808	0.0367	0.1085	0.041	0.0276	0.1873	0.0803	0.0298	0.0592	0.109	0.0706	0.09	0.0585	0.0475	0.0925	0.0677	0.1344	0.1106	0.1761	0.0537	0.6006	0.1693	0.0424	0.1254	0.0662	0.012	0.0618	0.128	0.1585	0.3889	0.1825	0.0437	0.1729	0.1382	0.1447	0.1936	0.2661
KMT2E	na	9.9495	6.5068	9.1847	14.8536	11.2536	8.9771	11.3848	9.3324	23.91	14.6565	9.394	7.4254	5.5158	7.6389	14.6094	18.9883	6.446	6.7273	11.9757	12.9901	28.8202	15.8991	18.0714	12.8722	10.343	10.9991	12.72	19.1683	11.2081	17.8304	10.3852	21.664	11.7304	24.4242	4.9594	8.1504	12.967	15.5977	9.1876	9.507	9.1442	15.7128	17.594	22.4115	8.3362	10.4226	8.6816	17.017
RHBDD2	na	66.2358	79.4772	99.7211	37.4906	33.7598	86.2445	47.1796	31.8645	39.9471	32.4751	30.1478	68.0786	156.337	34.9962	71.2533	44.8789	21.0042	42.5836	60.6147	41.7467	32.9055	32.9538	54.8272	46.7044	27.5538	100.1531	64.2144	75.0469	57.2521	50.7523	50.84	52.2486	141.6529	67.2087	26.2058	24.0992	38.1322	51.0782	48.3484	40.787	31.3562	39.3461	71.9204	46.609	33.7975	138.8283	65.6253	24.3699
SOX8	na	0.1172	0.343	0.0889	2.5511	0.3146	0.094	0.1033	0.0937	0.1706	0.2234	0.0662	0.0984	0.1068	0.3445	0.1122	0.0445	0.2321	0.1206	0.2212	0.0512	2.5753	0.1895	0.044	0.1263	3.7703	0.1158	0.1727	1.3195	0.0392	1.2331	0.0605	0.0399	0.0907	0.1404	0.1084	0.316	0.0831	0.1235	0.2593	0.9926	0.1999	0.175	0.0409	0.781	5.4095	0.1226	0.3631	1.1323
IBTK	na	8.6597	7.1307	6.1138	9.6236	5.0667	6.779	6.3224	8.4237	9.3771	10.6233	16.4651	6.2644	3.7897	6.2239	4.0874	4.8056	9.7845	6.6889	11.9842	9.6102	5.4591	19.7041	9.8673	6.0366	11.8622	5.0415	4.5487	13.6542	6.9781	13.2957	10.4515	7.336	18.4061	17.7533	27.8367	10.0054	7.5184	11.7724	4.5236	12.3556	7.7213	19.65	7.5251	13.5025	16.197	7.0947	6.3749	8.1329
ZNF195	na	3.4558	2.3833	2.3135	5.8726	1.579	1.3222	1.3385	0.8217	2.2852	12.5437	2.8747	1.385	1.542	1.6411	1.2251	1.7228	1.2575	1.3461	1.979	2.4009	4.5076	3.3205	4.7893	4.431	2.6801	2.6633	2.8539	4.6543	2.3259	3.7266	5.8941	4.694	6.7568	5.3504	2.2303	1.1753	4.6337	2.679	2.3297	2.9976	5.0148	3.8474	3.1529	3.0778	4.0172	1.0692	1.3081	1.1086
MYCBP2	na	3.4863	4.0765	9.7059	5.4739	5.4169	8.9479	11.9922	5.9388	9.159	8.9037	4.7959	3.9055	4.6256	6.8522	10.1634	4.1381	9.4466	11.3537	2.8435	10.7987	2.2604	6.9823	5.4824	6.4583	2.933	10.3722	13.2925	7.2327	10.3723	4.1406	2.9149	3.4253	6.809	6.3935	9.0049	9.0368	3.7091	4.135	4.1295	7.2599	4.1135	4.031	3.4498	6.4408	6.5558	5.468	9.5252	8.2716
FBXL3	na	7.875	9.4236	7.3029	8.5471	6.7644	5.5951	9.3941	6.496	10.3206	10.8644	5.3058	7.1494	5.0514	5.3496	9.7576	5.2142	10.7166	7.9673	3.7979	6.3131	4.378	7.7679	6.6029	5.3358	6.61	9.9704	7.5318	5.3266	9.6156	9.7519	5.4409	4.2662	6.5899	7.1107	5.9136	5.6357	8.0888	8.7854	4.7588	9.7937	6.7866	9.497	8.779	8.6804	7.9157	5.7132	7.5809	7.9984
ITGAL	na	0.4261	1.3017	0.6744	0.5172	1.9155	0.6311	0.4027	3.8583	1.3807	0.2469	1.2892	0.8272	0.2496	2.0334	0.3881	0.7582	0.2874	1.0931	1.8607	0.398	0.4152	3.079	1.1702	1.7601	0.3481	1.7503	0.5062	0.8314	0.214	0.7834	0.5524	2.3364	0.3528	1.7395	2.3673	0.8307	0.3087	0.0726	0.88	0.1901	3.0057	1.6678	1.0503	1.4865	0.9871	0.7991	0.6197	0.9193
PDK2	na	2.9886	1.8386	4.3428	1.7331	3.7444	2.9697	4.1091	4.4533	2.2529	2.8959	1.1095	2.4278	4.5992	2.836	3.064	3.3083	2.0459	5.9033	3.075	3.1305	2.708	4.6883	2.889	2.6425	1.5307	5.7122	4.6932	7.8456	1.9256	4.2085	2.6612	6.5591	6.311	5.8187	3.1204	2.7985	3.6513	3.5248	1.4677	1.7407	6.7703	3.7545	2.7067	2.3963	4.4153	2.0864	3.6716	5.223
ITGA3	na	37.8541	76.4771	20.7592	36.4569	69.2881	30.3167	13.8616	97.104	85.2053	31.3551	120.2616	9.7576	135.7456	25.2034	15.864	116.0343	20.2789	8.8398	32.7997	14.3126	2.2715	23.124	60.214	27.7107	22.5297	18.7086	24.1153	45.3633	24.3682	22.6729	25.9336	18.737	32.8825	28.2469	61.384	30.4455	11.186	33.3353	21.9621	20.7025	33.4112	37.6814	63.4698	52.9	62.5952	157.8281	45.525	18.5644
ZFX	na	3.2487	4.3231	3.8833	3.5604	3.1114	3.3426	3.3703	2.4918	5.8942	3.5805	2.6146	4.2303	7.0386	3.0844	4.4737	2.7816	2.4318	6.1896	3.6963	5.1668	5.1961	4.7973	6.4938	4.7368	6.2125	10.0146	11.9258	4.5243	6.7736	5.14	3.7951	7.5861	7.9266	6.7192	6.4098	3.1384	10.2635	2.8391	1.8271	4.164	7.2842	8.296	5.1559	3.1932	7.9599	3.6533	6.6235	10.367
LAMP2	na	12.0566	29.8962	33.3021	33.8977	24.9026	28.3083	92.6432	63.9814	34.1591	14.9662	25.5315	29.8009	14.837	33.079	36.6514	23.9532	38.2663	21.9577	16.5084	33.6074	34.1432	28.2057	18.8481	34.4084	19.3024	16.7052	19.1562	23.4858	46.2336	30.0725	13.2892	86.5248	22.3815	22.4574	18.2544	16.327	34.3742	8.8325	11.7795	36.0566	15.1107	34.3199	25.6565	22.2048	19.1759	32.3547	24.9921	20.5064
ITGA2B	na	0.0591	0.0583	0.132	1.6674	0.3947	0.2295	0.2082	0.0851	0.1841	0.0553	0.1222	0.3015	0.0943	0.1403	0.1228	0.0474	0.0572	0.132	0.0357	0.2989	0.4439	0.0815	0.053	0.2862	0.0552	0.489	0.2733	0.1052	0.1844	0.0919	0.0887	0.1681	0.0574	0.0431	0.0983	0.1016	0.0228	0.021	0.1241	0.0228	0.4935	0.1779	2.3037	0.0571	0.0829	0.0766	0.1247	0.0625
ASB4	na	0.0487	0.0298	0.0277	0.0337	0.005	0.0135	0.0501	0.0313	0.1508	0.1574	0.0804	0.037	0.0292	0.0212	0.0315	0.0494	0.0681	0.0071	0.0029	0.0055	0.1208	0.1436	0.0199	0.021	0.1394	0.0321	0.0162	0.0029	0.0201	0.0227	0	0.0775	0.0852	0.0503	0.0094	0.0117	0.0161	0.0713	0	0.0282	0.0882	0.1754	17.3956	0.8887	0.0027	0.0291	0.011	0.0286
GDE1	na	18.111	28.3455	17.0056	28.5607	13.3717	20.0965	22.8163	13.6318	16.9888	30.1929	11.2838	13.5407	15.7198	22.1251	20.5293	12.1614	14.4903	16.9986	17.3006	9.8227	16.7011	29.6369	17.524	13.3125	43.7487	11.0712	11.7033	16.3919	17.8823	21.3686	14.1289	18.282	16.4394	39.8178	14.7086	11.8605	13.6341	31.1365	12.8936	17.4394	23.2139	19.6917	17.7193	14.1313	18.8668	13.388	20.117	16.2608
REX1BD	na	4.9835	5.5673	7.1198	6.8495	5.3794	4.635	6.9659	6.2722	6.7512	5.9743	3.2367	19.4861	9.3504	7.7252	6.0181	3.8002	5.1309	12.881	6.4533	5.5329	8.9798	6.5077	6.6849	12.6555	5.1667	2.431	2.9071	5.7939	9.3115	6.0799	9.1892	5.6138	6.1789	5.8142	3.5881	4.8253	7.154	4.4454	5.6026	4.6975	6.1397	7.0177	7.2074	5.7712	5.7547	4.0992	8.0618	4.1875
CRLF1	na	0.6179	0.1697	0.6884	2.3718	1.9699	3.252	1.7749	0.481	2.5293	0.0738	3.0288	6.275	0.5231	2.779	0.476	0.5319	0.874	7.5047	0.0913	0.7023	0.2215	0.0274	0.084	0.3209	0.0707	0.6396	0.5834	0.2558	0.781	0.2822	0.1034	0.1039	0.1014	0.1609	0.0944	0.263	0.1564	0.0151	0.162	0.1439	0.1971	0.0691	0.1613	0.422	0.1674	0.3542	3.0603	1.928
OSBPL7	na	5.306	1.4661	1.5173	3.5026	1.7138	0.4594	3.0248	1.3925	1.9252	10.3236	1.2164	0.3995	2.9295	0.7385	1.0223	0.5776	0.2845	3.4502	6.577	0.5587	1.7414	2.8914	5.4647	2.1016	3.2923	2.282	1.4135	7.3152	1.2316	5.433	1.993	3.3438	5.5145	13.7969	2.6419	2.6982	1.5763	7.0245	1.4068	1.9095	3.0257	2.7295	2.5382	3.4842	4.2085	2.385	0.988	0.8644
TMEM98	na	3.6162	1.2575	3.6317	4.4841	2.3625	2.7633	6.2963	2.6704	4.3298	5.9453	0.6907	6.1254	3.3721	1.18	6.0359	1.1759	0.9046	2.4125	12.608	4.7176	15.0513	12.9027	7.3107	0.6906	6.8343	17.5571	7.634	28.8348	7.4571	7.4991	7.0676	27.9482	11.4819	5.5035	2.5312	2.6794	11.3853	10.6612	6.2793	4.2805	21.7893	17.5485	1.935	5.0179	3.5197	3.0477	5.3298	4.7695
YBX2	na	17.2977	0.131	1.1609	7.2591	1.1202	1.0081	0.4688	0.0848	0.5264	6.083	0.358	2.4575	0.058	1.4942	0.6612	0.525	0.0156	0.4621	0.6435	0.4883	1.8634	0.8693	11.6128	0.0557	1.0867	2.0064	2.1484	4.1082	0.3402	3.5255	0.6506	5.3131	10.8573	14.511	2.3979	0.5404	10.3188	0.5576	3.0221	3.712	8.3	1.6391	2.4712	0.078	0.2977	0.7701	0.3806	0.8965
KRT33A	na	0.0096	0.0615	0.2939	0.3362	0.0177	0.0478	0.3309	0	0.0418	0.0315	0.0682	0.1089	0.0458	2.7675	0.2127	0	0.1666	0.0251	0	0.7898	0	0	0.0101	0.0248	0.694	0.0095	0.1433	0.0817	0.3398	0.0268	0	0	0	0.0209	0	0.4956	0.0712	0	0.1519	0.171	0.0125	0	0	0.3326	0.0191	0.0429	0.0584	0.0202
MAP3K14	na	4.5944	4.7607	3.8665	5.9709	2.3939	3.7918	3.5805	6.3543	3.8206	6.2253	2.9907	1.7826	3.5915	3.0401	2.6291	1.7233	1.9514	2.1674	2.8224	1.9479	3.7379	4.071	6.6116	4.4921	8.4532	1.7654	1.4104	4.2093	1.8623	3.6098	3.2785	3.8084	7.2551	5.0221	3.0822	2.7274	2.3943	2.8255	2.1499	1.9946	4.8611	9.2252	5.3992	3.1584	1.3498	3.7911	2.2016	11.8758
ABCC8	na	0.0079	0.0082	0.0169	0.0191	0.0797	0	0	0.0021	0.0054	0.0652	0.0941	0.0372	0.0012	0.0046	0.0451	0	0.0249	0.0169	0.0065	0.2503	0.0161	0.0157	0.0052	0.0013	0.0177	0.1439	0.2394	0.0085	0.0016	0.158	0.0129	0.1057	0.0249	0.0108	0.0188	0.0086	0.2065	0	0.0112	0.0074	0.3084	0.0377	0.0011	0.3424	0.0118	0.0027	0.0665	0.0063
TMEM132A	na	13.4044	15.6943	15.4173	7.9279	12.216	41.8008	25.8637	27.3665	57.4686	3.822	9.466	14.4031	35.5525	25.2562	20.0764	17.5858	10.2293	11.4224	4.7597	11.0739	37.8223	6.0477	3.5578	23.1647	8.0318	13.9072	19.7721	9.0436	20.6446	4.0046	4.2387	8.2757	5.923	3.8608	8.8503	6.5014	16.7479	0.8577	11.7384	3.037	11.3702	5.5914	38.0247	4.1724	4.224	42.9616	17.4619	6.1843
AP2B1	na	53.1432	12.9269	21.5136	76.0517	27.4667	43.9483	43.5934	40.1831	32.6092	39.8011	38.5002	29.8054	42.4511	53.8544	16.4507	34.4015	7.0691	27.0879	42.412	65.5717	70.7938	97.7233	68.8672	34.819	92.3096	44.27	28.249	49.5243	29.3562	20.4692	60.2887	53.208	64.3441	49.9858	71.3259	16.4388	37.3771	51.004	20.284	21.3962	59.3135	96.2711	141.052	37.6898	83.7933	49.7878	26.1481	37.4107
TAC1	na	0.0146	0.5214	0	0.0165	0	0	0.045	0.0688	0	0.016	0.1211	0	0	0.0797	0	0	0.0141	0	0.0079	0.0371	0	0	0.0077	0	0.0077	0.0144	0	0.0156	0	0.0306	0	0.0095	0	0	0	0.0079	0	0	0	0.0108	0.019	0	0	0.007	0	0.0131	0.037	0.3772
ZNF263	na	4.5423	5.9496	4.4905	3.8223	4.0672	4.6131	3.1864	1.8811	3.767	5.5277	3.3641	4.1687	4.4496	3.9179	4.4114	3.0021	3.0046	5.5696	4.0512	2.9824	7.5337	5.6511	4.4064	6.4586	3.8192	7.3366	5.1652	2.7343	4.965	5.1133	5.5733	4.5854	5.0369	4.0174	2.9572	2.8934	4.5666	3.5828	3.8328	2.505	5.4448	5.621	5.417	3.3543	4.7482	2.427	5.6644	3.732
CX3CL1	na	2.2202	8.6901	12.3379	7.1341	2.3018	23.8345	17.7387	25.7842	10.3632	0.6611	1.8108	11.3262	17.486	11.7672	22.8305	3.168	0.7366	26.8096	2.0068	1.1106	9.7537	13.6565	1.7937	18.0872	2.742	7.7744	15.7657	1.7335	23.3542	5.4026	0.2967	4.3897	3.3916	2.84	3.2854	3.2033	2.3082	0.8064	1.4516	0.978	2.6985	6.9231	30.3215	5.2458	2.8798	11.4951	21.7564	17.0991
SPATA20	na	9.8545	8.774	10.0785	9.2378	13.3686	10.9173	5.0951	10.9676	7.2117	17.7986	4.2053	8.1043	20.4668	5.5588	7.9759	10.9172	4.7415	16.6668	9.8247	10.6246	3.8276	6.4233	11.5021	7.8303	15.2612	13.861	11.8968	15.7459	11.3421	10.0468	4.2255	10.294	12.2452	8.9701	11.0654	2.8562	4.2682	7.3943	3.0673	5.082	15.0585	12.6563	3.2442	3.0452	4.0188	7.3905	11.2938	7.2385
TNFRSF12A	na	123.5676	76.6987	8.4904	21.8119	52.1106	24.1343	12.3457	39.196	49.8731	42.0854	60.6152	14.088	71.6218	16.2777	15.6323	43.2224	29.4875	13.1434	12.0037	9.7706	19.054	21.8043	20.0794	34.2415	36.485	2.7164	13.7519	22.5837	21.6371	58.5563	48.4539	17.0231	16.7667	14.5253	20.0225	32.2944	18.4826	49.6582	27.9593	9.1327	20.8009	61.1273	249.8389	52.0592	23.9218	42.032	24.187	22.2259
DLX6	na	0.0036	3.1989	2.4705	1.0542	1.3151	0.8583	2.2393	0.209	0.9488	0.0715	0.3223	6.1252	0.8881	0.9789	1.341	0.3426	6.064	2.2857	0.0039	10.9535	5.2643	0.0067	0.0038	0.0141	0.019	4.2103	2.7977	0	1.6202	0.0405	0.0052	0	0.0038	0	1.1443	0.0898	0.5335	1.7937	0.6648	0.9915	0.0094	0.0261	0.2983	0.1118	0.0541	0.8048	2.2418	0.5433
MAP3K9	na	0.9223	2.1638	4.1663	1.944	1.2723	4.9969	3.9632	2.2419	1.733	2.0766	3.1124	0.3265	4.3101	4.1704	4.6281	1.1077	2.8727	1.5168	2.7701	4.7001	1.0546	4.2167	6.0713	1.347	5.7442	1.3601	2.7134	4.1566	3.6267	3.1883	1.7348	5.7014	7.7175	5.4971	3.1323	11.1263	4.2478	2.0028	4.2207	7.2572	2.1838	2.2184	6.6428	5.133	1.6745	4.0248	1.844	0.796
RALA	na	22.2567	24.7703	19.1985	13.6964	14.8491	22.6979	16.409	43.6253	20.2411	29.8938	46.7836	26.3112	13.2897	28.0537	22.6882	25.818	31.9417	22.7904	13.22	25.3857	18.4041	24.0643	23.4886	17.5914	20.8131	15.3326	14.056	31.7646	17.6557	15.1572	27.4122	19.3183	32.1551	24.8737	20.3889	29.1638	17.1541	18.8041	23.2016	42.191	23.5356	18.2963	23.6341	26.1262	15.7612	21.5197	13.5177	9.413
BAIAP2L1	na	15.9563	15.0301	13.6729	18.5771	12.9941	18.6291	12.4308	8.0029	29.5049	25.4418	13.9938	6.6522	23.6418	14.7374	19.551	33.6	18.1811	22.944	32.7834	17.1354	41.0617	27.1485	36.8501	25.4897	30.3233	11.4516	11.2666	31.9628	13.261	21.1913	28.2163	10.6214	20.8588	74.1371	11.3762	13.9174	14.4562	31.8234	10.3569	16.5311	7.2315	26.0537	30.9476	31.7041	15.6396	17.5411	14.991	3.196
KDM7A	na	2.7249	4.5918	8.7547	7.9664	4.8335	6.0852	5.3428	4.512	3.5102	7.5133	2.84	2.126	6.8749	7.4182	6.9866	7.25	9.5124	6.9017	5.6822	16.6843	0.9579	8.0767	7.2983	3.2897	6.7161	5.2864	6.4624	3.2951	7.7023	10.2876	10.1922	2.5129	11.4806	10.9282	4.841	7.0499	9.9853	4.372	3.859	5.9228	3.0264	3.6437	3.5334	7.4944	3.8471	4.4479	5.6349	5.9507
ETV1	na	2.388	0.626	1.2201	1.8738	1.5779	2.6463	0.7142	0.9708	0.8584	2.3336	2.9147	1.3947	0.3694	0.3933	0.7729	0.4569	0.2823	5.5644	0.2085	2.3019	7.8866	0.707	0.337	0.1225	1.1913	1.3176	0.4209	0.4888	6.0461	0.4046	0.2177	0.3325	1.1158	0.3787	2.5227	0.9669	1.0697	1.5275	0.6352	2.1374	2.1171	1.3189	0.6837	2.861	3.029	1.5221	3.1997	2.7361
AGK	na	2.9078	2.3813	3.2051	3.8626	1.9625	3.1294	3.0042	2.0145	2.2001	3.8703	3.0143	3.6269	4.0014	3.0048	2.2087	2.8165	1.6214	3.0696	1.8361	3.6262	2.302	2.4532	3.1575	3.7197	0.9556	4.4007	4.2023	1.8321	3.4619	2.1475	2.6867	2.4898	3.4284	1.8157	2.1125	1.703	2.9574	1.2195	1.903	1.9212	3.5052	2.2918	5.2848	1.0388	1.5709	2.7958	3.3598	2.0084
ALDH3B1	na	13.3827	9.1154	0.5994	1.93	0.6785	0.9536	3.4649	1.7506	0.9209	4.2474	9.1472	0.6318	0.4662	1.4503	0.9721	0.7403	2.432	0.9393	13.4719	2.6615	0.7351	18.2192	10.0286	1.0836	3.4711	2.6614	0.6014	2.592	1.1734	7.4579	5.078	2.2364	5.3886	8.4375	4.3824	7.1636	0.8041	7.1407	1.6599	4.4211	3.6679	7.0245	7.9731	14.3372	7.0269	0.7846	0.7483	1.2194
TTC22	na	3.6695	10.5933	18.2724	8.9325	4.6539	12.2849	40.7185	10.7654	9.1867	4.2292	2.9144	11.3366	9.654	38.7929	18.8214	16.5772	8.4417	11.9414	46.5238	24.5186	2.8546	8.6054	5.4691	13.4526	6.1784	8.7277	13.9478	16.3965	4.8567	8.1121	8.3047	6.6238	6.3951	17.1366	8.1534	80.7975	15.2567	16.2568	24.4794	38.9087	4.3093	3.9152	4.9064	39.4617	9.5315	9.8463	15.429	1.8419
PHTF2	na	4.4587	3.2745	3.5667	6.8856	5.3028	4.2065	3.4728	3.1723	4.6706	3.9244	1.714	4.1935	4.7089	2.8091	3.4196	4.5025	7.4077	4.1852	1.352	5.637	2.2867	1.747	2.6397	5.3038	2.6177	4.0507	4.7066	3.7003	6.2664	1.8762	2.2828	5.5733	2.4394	3.2576	2.281	1.6059	3.6997	2.0957	1.4944	1.2561	2.9011	5.37	4.7997	2.1457	1.2856	5.8861	5.9198	3.8309
CCL26	na	1.8273	1.0418	6.3963	0.8844	2.0334	4.2282	2.4313	0.5214	4.4947	2.7246	0.6528	6.0557	9.0438	0.5823	11.6971	0.7685	1.4069	1.1619	0.9441	1.1747	0.1439	0.099	0.3545	0.023	0.0746	2.1561	1.7181	0.0947	22.7352	0.4218	0.154	0.4156	1.005	0.0776	0.1379	2.5454	0.132	0.0212	1.2065	0.3697	0.2311	0.1642	0.2603	0.6336	0.1767	7.5859	5.3035	2.7561
FARP2	na	2.9715	2.9176	3.3925	4.0432	3.759	6.3577	4.3073	2.9352	3.5881	7.0659	2.597	2.6068	2.6949	3.555	6.3419	2.9344	4.993	2.9919	5.7185	4.0907	4.0193	11.9353	10.8843	3.2953	12.1057	3.1119	4.0915	5.9013	1.8065	4.0139	6.0033	9.7137	7.4836	15.4405	12.4885	4.2429	6.0872	4.9375	3.7695	7.5182	6.2898	4.8804	3.0835	5.6848	11.4334	6.2003	2.4964	2.6818
USH1C	na	14.3842	0.0023	0.081	2.4809	0.3573	0.092	0.0094	0.0587	0.1333	20.3633	0.0634	0.217	0.0578	0.3498	0.6567	0.0174	0.9272	0.0366	27.5606	0.8083	0.0309	21.6905	19.9962	0.0625	10.1629	0.1709	0.0432	32.8526	0.0105	28.7289	38.1242	10.5244	16.2291	16.8348	10.9289	4.845	8.8964	18.3253	10.6659	14.968	20.9199	18.0722	6.1054	13.88	24.9326	0.1208	0.0621	0.2822
GGCT	na	23.4177	36.477	30.9414	23.8112	9.5393	17.0562	16.6344	17.8557	16.0462	49.5506	41.1348	27.2859	16.2632	23.98	18.2834	16.555	51.7723	19.9643	12.6787	28.9097	28.8772	9.3012	19.1568	21.0244	19.0576	14.9363	8.3978	39.2562	22.8835	16.469	27.3561	15.1406	27.7923	10.7128	11.21	12.4919	12.7649	13.9706	22.0829	29.0809	24.1952	15.364	23.2344	15.6943	17.0475	10.668	15.5774	7.9711
DBF4	na	4.5788	4.9136	5.7418	10.2467	5.5822	6.4383	4.792	2.7352	6.8972	11.106	7.784	6.7447	6.6875	6.1425	4.5989	10.9845	25.2781	3.9641	3.4402	7.2554	17.0968	4.6833	10.2965	7.1318	7.846	4.9615	4.7884	7.4348	6.0243	3.4734	8.8066	9.5579	8.3541	10.3414	4.2403	2.5942	5.3332	13.1554	5.1009	4.0643	5.6603	11.0697	14.9926	3.3012	3.3218	2.6156	3.5878	3.0922
TBXA2R	na	1.9279	0.4493	0.3462	1.0897	1.623	0.3964	0.9259	1.1578	0.9346	0.2468	2.765	1.0541	0.6124	0.1862	0.4529	0.342	0.2432	0.653	1.1835	0.3955	0.477	1.2311	0.3944	6.8376	0.8159	0.9546	0.6827	0.989	1.0018	2.2151	1.104	0.6717	0.6202	1.3219	1.3411	1.58	0.2167	0.8289	2.9803	0.3349	1.5056	1.7598	1.1353	0.4173	0.4701	0.9926	0.7985	2.541
IFRD1	na	3.3239	1.1687	1.0429	2.609	1.1919	0.7661	0.6937	1.0073	0.6291	3.9199	1.63	2.0598	1.9076	1.3197	0.902	2.1591	1.418	0.9158	0.7525	1.9133	1.9453	0.9792	2.0069	1.413	1.4661	1.4753	1.1661	1.3327	1.1938	6.2867	4.2603	1.7253	1.5746	1.0615	0.6652	1.2038	1.069	2.6916	1.1664	1.3908	1.3672	1.4977	1.76	3.3289	0.5344	0.7767	0.9725	1.0842
COX10	na	2.0546	4.7342	2.8575	3.4406	3.2284	2.8057	3.2227	2.9552	4.3665	5.168	4.1963	2.5604	6.9298	3.3785	2.1295	2.8411	2.0138	2.0263	4.4871	2.8867	3.5002	2.416	3.2035	5.29	2.6497	3.8141	3.3582	4.6724	1.8429	2.3288	3.2445	2.4936	3.9739	4.2113	3.4818	2.5172	2.6682	3.526	2.0925	2.789	4.0879	2.2433	3.1045	1.7552	2.4192	3.8756	3.5383	2.7059
GTF2IRD1	na	6.6456	6.7862	16.4504	11.4215	8.0852	17.3536	20.5938	8.2271	9.9585	6.7913	11.6631	7.8191	17.4481	9.7536	16.9422	14.4674	15.1015	8.9511	5.5045	15.0258	7.993	9.8142	8.4788	13.3794	7.7111	27.301	15.8626	14.1618	7.2796	12.7031	13.2276	8.0239	13.1379	9.9225	6.6573	10.0445	12.4719	9.2209	7.5305	7.4725	5.7294	3.5375	13.52	7.4504	7.0592	6.162	13.181	5.1959
PAF1	na	13.1894	21.0962	20.2569	20.7051	13.4294	13.4874	16.2462	23.7264	15.3687	37.7083	12.95	19.065	19.5168	30.6745	20.9797	20.2295	22.8111	16.428	19.5055	20.7832	22.4552	14.7354	15.0728	16.4353	18.1128	15.1943	14.1605	18.158	14.273	15.7231	16.7499	26.4864	11.3575	17.5204	11.5984	20.6486	20.4867	23.6925	18.4719	20.4728	24.9157	16.8352	24.1427	23.1315	16.3457	9.046	13.567	15.1921
VPS41	na	8.6556	7.691	6.2781	4.8196	4.1848	9.4194	6.8806	8.5355	6.4303	5.6795	11.0842	8.3675	4.4704	6.3993	7.2636	7.1915	15.6417	9.2745	5.118	9.8715	10.919	12.4571	7.9916	8.6192	7.315	9.5826	7.9657	13.4391	8.7599	5.4633	7.6941	12.9598	13.3283	8.2254	8.16	5.6285	9.3065	5.0888	4.384	7.5699	14.2799	16.8199	7.4178	10.9021	8.0089	8.7701	9.9888	9.1236
ARHGAP44	na	0.6342	0.232	0.1948	0.2259	0.3017	0.0718	0.3865	0.3357	0.2411	1.0156	0.2287	0.8981	0.1297	0.184	0.2067	0.1754	0.2174	0.3522	5.0363	2.1016	0.2694	2.0858	0.1829	0.1367	1.3004	2.1455	0.9511	5.2201	0.1469	1.4969	0.2419	11.8618	1.0611	2.3176	1.4628	0.3522	1.2686	0.1425	0.8796	0.4779	2.452	1.9834	0.2522	0.3603	1.3842	0.2938	0.4054	0.9784
ELAC2	na	7.1158	12.0923	15.5198	12.2942	13.7822	6.4188	9.4802	11.3176	13.2792	16.8802	15.0011	7.7397	23.011	11.5722	5.6853	8.8208	4.4512	7.4939	12.5183	10.4045	12.2619	7.3314	10.4905	20.025	8.3849	11.9149	12.694	21.2711	5.28	6.0684	8.1703	8.6783	13.3956	16.0429	14.9455	7.8953	10.0223	10.7178	7.4297	7.9088	15.3988	8.2331	17.8582	5.8544	9.2853	13.4457	10.7671	9.009
SCIN	na	0.2081	0.1585	0.2282	1.4926	0.0674	1.1472	0.9523	1.1013	0.1359	3.4033	0.4813	2.0457	0.1142	3.4219	0.1385	0.1174	0.248	1.089	2.8743	2.0338	0.1087	0.938	0.2121	0.0736	1.1847	0.2491	0.3888	0.2233	0.6573	1.4058	1.7784	0.8041	1.6689	2.2443	0.5077	2.9938	0.0591	2.6716	0.856	2.4	1.6167	1.1702	0.115	8.5305	2.7069	0.5029	1.1257	0.3084
ARSD	na	3.3833	6.883	3.2908	2.6508	2.3348	3.1143	6.8267	2.81	4.8791	7.6138	2.7961	2.6519	0.2379	4.7635	3.6408	1.8375	1.8867	3.3412	4.9239	3.5154	1.0147	12.7849	14.2706	3.6514	5.9091	6.2703	4.8277	0.4661	6.2836	9.9553	3.7002	6.0522	16.3126	9.9314	7.6435	5.1415	14.0546	4.9667	4.0362	5.332	7.6396	18.4502	8.8595	7.4279	6.9804	3.9256	4.4275	3.6187
PNPLA4	na	3.5174	8.2262	4.8198	2.0506	2.2103	3.3808	2.713	1.9306	4.5039	3.9869	2.1354	3.4779	7.1056	4.7487	4.9608	1.6631	2.1994	3.5872	3.5462	3.5609	4.3582	3.4351	3.8801	3.2072	2.5703	5.9033	7.3377	0.3669	5.3438	2.7563	3.1946	1.6558	7.8133	4.1705	1.1652	2.0234	2.4274	4.8527	2.4701	1.2735	9.2063	4.259	1.6507	2.5977	5.6508	1.6781	3.1341	2.6855
ADIPOR2	na	7.7577	26.6825	26.8517	9.7032	10.6287	22.6404	13.7053	10.1126	16.6561	14.6717	16.4954	13.4263	12.782	15.3169	28.1662	16.8343	14.6306	15.3641	13.9799	17.4335	13.2705	24.939	24.5825	9.3834	15.8292	17.5708	14.2887	15.3937	13.4931	12.2528	22.5709	19.0552	22.6758	18.9536	13.4824	17.3466	17.5176	9.7269	8.9266	15.3423	16.5298	21.2133	21.9901	19.1288	9.8401	17.7104	14.6845	21.2093
CDKL3	na	0.3327	0.1526	0.0991	0.368	0.1574	0.1927	0.0538	0.2079	0.1773	0.1477	0.2539	0.1577	0.0806	0.1114	0.0922	0.0993	0.1915	0.0986	0.0602	0.117	0.2302	0.1068	0.125	0.2255	0.1415	0.2309	0.2689	0.2199	0.0752	0.1496	0.1146	0.2938	0.1662	0.1169	0.1608	0.0897	0.1651	0.1469	0.0628	0.1886	0.4488	0.114	0.0849	0.0612	0.0552	0.0604	0.141	0.1214
PRSS21	na	10.3794	11.9729	7.6369	1.0201	11.0125	1.1947	24.87	7.7008	4.2583	11.5323	0.1731	0.0505	21.6771	7.5115	22.3923	2.6961	0.0552	0.1827	17.9941	1.0076	0.1628	10.7636	4.948	18.2352	10.187	0.332	0.0063	0.0474	4.7905	5.5335	0.1834	0.0248	15.2786	6.6913	18.9734	0.4104	0.0094	13.317	0.4456	0.0189	21.7793	15.5534	4.2294	3.1459	0.3851	4.5186	2.8883	0.6634
MARK4	na	4.8999	8.6101	8.5714	8.5642	6.7617	8.0758	8.1015	15.6018	7.0697	4.8305	5.178	6.2595	10.3053	12.0362	12.0351	8.4099	10.8094	12.0264	6.3922	12.774	11.8029	5.9644	4.2724	15.1656	5.4756	14.2691	16.6334	10.3073	10.6912	5.4614	3.3502	18.0321	4.6881	4.8483	4.2462	6.2238	9.9185	5.8101	3.7296	4.2868	10.134	3.5523	4.9615	5.7083	6.7658	5.375	7.9393	8.1367
PROM1	na	0.3161	0.0737	0.1313	0.4339	0.4081	0.3944	0.1838	0.0755	0.0804	11.3037	0.3713	0.04	0.0881	0.9959	0.062	0.0114	1.0594	0.0044	16.9369	3.4485	23.8095	30.9558	24.6963	1.2961	7.9155	0.0215	0.0267	0.6427	0.0318	1.1158	3.7016	1.1731	0.2018	12.957	26.8424	5.0988	16.4514	2.7301	1.9905	8.7108	7.0826	53.9122	0.74	29.3246	66.9388	0.1334	0.119	2.8157
CCDC124	na	16.9318	23.9204	25.3721	19.6604	37.0763	22.4114	24.3623	26.0579	25.5009	22.0832	22.4072	53.7119	37.8095	34.0555	28.1704	24.6782	22.2786	35.4362	36.7221	23.4983	31.2233	25.5838	19.0158	29.0551	43.2921	12.9687	16.8152	23.3731	15.221	23.0612	42.4582	15.1552	24.9462	24.8396	20.7893	25.3045	31.3069	33.221	34.1628	16.9995	25.8698	18.1099	29.2126	17.4893	16.9581	18.3013	22.3472	13.7993
CEACAM21	na	0.1893	0.2952	0.1507	0.1287	0.5131	0.0787	0.3739	0.5496	0.2067	0.0484	0.337	0.2225	0.0679	0.1873	0.0868	0.1223	0.1159	0.2231	0.1918	0.09	0.0853	0.5633	0.1791	0.2204	0.053	0.3678	0.126	0.4243	0.0417	0.2118	0.1369	1.8718	0.225	0.2967	0.6265	0.2518	0.1033	0.0604	0.286	0.1596	1.3394	0.7588	0.1709	0.3106	0.1382	0.2828	0.1283	0.2333
PAFAH1B1	na	11.0698	6.3562	11.3429	13.2164	7.1299	8.7796	5.3805	13.3002	12.6652	4.8404	10.7687	5.1564	9.576	10.7461	6.0077	7.985	13.2142	7.4178	8.1031	8.3275	8.2297	7.4605	7.7247	5.0418	6.6882	10.5863	14.5644	8.7292	14.9369	7.3516	5.015	7.4639	9.5474	11.6573	7.0572	9.9966	11.4537	6.0901	6.3585	8.7867	7.0228	8.4404	10.9487	8.3042	8.5766	12.9125	10.3655	11.2757
NOS2	na	0.2268	0.0338	1.3156	0.4883	0.207	0.5413	4.1024	1.375	0.1579	2.3202	0.3399	0.3548	0.2544	2.2067	0.192	0.223	0.1398	0.9618	9.1976	2.0911	0.1149	40.489	100.5812	0.088	0.5928	1.8545	5.6302	92.1456	0.3441	15.0638	22.0768	0.8523	21.3578	66.1465	3.1952	4.9241	1.0888	0.3664	3.31	2.1902	1.8798	7.7883	0.2624	2.0443	13.8791	0.4727	0.245	0.7041
KIAA0100	na	8.0718	7.6331	14.5259	19.722	9.097	24.6062	26.5111	13.7386	18.2962	11.0555	28.1929	9.5715	27.4286	14.8112	16.2816	25.9041	7.5685	25.8492	27.8995	22.9829	21.2108	33.534	36.1395	18.5104	191.7572	31.7157	33.4179	33.6029	14.1177	9.3298	14.9419	22.1757	36.9619	47.1979	38.6846	18.5301	14.7362	20.4112	14.1581	12.7408	26.0912	18.8428	35.0208	13.4381	30.3356	18.2171	18.3107	15.4361
SLC13A2	na	0.0039	0.3015	0.0923	0.0175	0.0036	0.275	0.0907	0	0.0084	0.0254	0.0367	0.0396	0.0093	0.1148	0.0614	0	0.1496	0.0354	0.2225	0.0158	0	1.5679	3.9521	0.02	0.0203	0.0115	0.0193	9.4013	0.166	24.4504	12.4544	0.2918	12.6942	0.7441	0.1135	0.6715	0.0115	0.0925	0.5784	0.0345	4.4618	1.1566	0	0.0261	0.0654	0.0035	0.0236	0.049
GAS7	na	2.9884	4.7045	2.0779	2.0532	2.7839	0.3003	3.394	3.0584	3.777	0.2209	1.695	1.6568	0.5803	2.1165	3.9098	2.854	3.1846	2.4268	0.3347	1.9437	2.2715	1.4344	0.266	0.9912	0.1342	1.5189	4.0968	1.637	3.3668	3.6181	0.3357	1.4955	0.3207	0.6109	1.8863	7.4463	2.4563	0.1528	2.903	7.8493	4.6188	1.2585	0.4739	6.4236	1.5063	3.0179	3.146	17.2391
TRAPPC6A	na	6.4698	5.8383	17.7424	14.5547	6.5981	13.9445	13.1865	11.0433	8.7732	29.3281	5.9027	9.4299	18.5714	12.8694	14.727	2.8802	3.5551	17.2818	9.4949	9.0966	5.3473	20.1806	13.4542	9.1139	8.8351	24.5804	12.8125	8.9757	12.6382	17.4803	8.7209	19.5178	18.0337	16.6214	3.0361	3.432	12.0384	22.2045	8.0911	10.4859	19.2928	9.139	14.3331	12.0905	5.2979	7.1058	15.5766	5.6084
MATK	na	0.1839	2.7046	0.0686	0.4337	3.878	0.3761	1.5926	0.715	1.0434	0.0661	2.3935	4.05	0.2561	0.6548	0.7305	0.8659	0.1195	1.7173	0.5303	0.0768	0.2077	0.499	0.1331	0.8344	0.057	0.947	0.3491	0.1512	0.1667	0.8473	0.5101	0.2628	0.0538	0.2142	0.4399	0.2991	0.1615	0.0397	0.2255	0.0628	0.5104	0.2262	0.1769	0.4248	0.2041	0.2918	0.5455	0.1816
CEACAM7	na	0.0376	0.3063	12.7038	0.3941	0.5041	3.0327	10.9463	0.0592	0.1335	0.1496	0.1562	0.0107	0.3094	22.5706	1.0647	0.0911	8.5154	2.7833	0.3625	27.6901	0.0318	6.1001	3.6092	0.1216	3.0923	0.0883	0.061	58.3986	0.4037	3.031	1.4893	2.8753	0.1184	108.8462	18.3261	127.7662	17.4944	6.3742	13.6411	29.8162	11.6163	76.338	0.0159	103.8346	11.2023	0.0295	0.0526	0.0497
CD79B	na	0.1694	0.2386	0.6191	0.2056	2.3537	0.0981	0.3808	0.1905	0.2576	0.1393	0.1149	0.172	0.0724	3.2802	0.3969	0.1172	0.0468	0.3169	0.138	0.1171	0.049	0.4051	0.0891	0.3287	0.0953	0.1375	0.1027	0.2131	0.02	0.3045	0.1662	0.4329	0.0254	0.3704	0.7313	0.2675	0.063	0.1448	0.5759	0.081	0.7406	0.74	0.1707	0.9867	0.7529	0.0976	0.0615	0.8054
ST7L	na	1.3628	1.5455	1.1494	1.6452	1.146	1.4146	1.8554	1.2223	1.8897	1.2436	1.6068	4.0184	1.3621	0.839	1.273	1.6378	0.659	0.7112	1.4501	1.1737	1.8148	0.8614	0.7701	1.5483	1.5161	0.956	0.8969	1.2759	1.0987	1.336	1.3529	1.9597	1.2296	1.1119	1.2793	0.7567	1.4906	1.7543	0.8683	1.7996	1.6029	0.8271	2.198	0.8939	0.9543	1.0893	1.1183	1.0225
TKTL1	na	0.0389	0.7692	0.004	0.0601	0.036	0.0485	0.0568	0.0037	0.0155	0.0078	0.0714	0.6359	0.0169	0.0221	0	0.1169	0.0513	0.0093	0.0115	0.0288	0.0239	0.0263	0.0372	0	0.052	18.4603	41.912	0.0076	0.0029	0.0247	0.046	3.0702	0.0186	0.0309	0.0428	0.0382	0.0263	0.6646	0.1604	0.0053	0.0184	0.1855	0.008	0.0307	0.0211	0	0.0108	0.1682
PAX6	na	0.3257	0.061	0.2811	0.0609	0.0022	0.0151	0.047	0.1408	0.5193	0.0086	0.1097	0.0454	0.0593	0.0085	0.126	0.0165	0.024	0.0372	0.6983	0.535	0.0465	0.0444	0.0025	0.2635	0.2362	0.4932	0.584	0.9212	0.01	0.1471	0.0044	0.0016	0.4444	0.0205	0.0329	0.0085	0.0234	0.0036	0.0014	0.1394	0.0118	0.0043	0.0061	0.0531	6.00E-04	0.1452	0.0553	0.0224
RPUSD1	na	12.4402	14.6422	12.4431	7.9099	12.6939	15.7535	12.1838	5.6737	7.5402	9.9808	9.6077	17.583	20.7669	15.6768	11.2972	8.4415	4.0205	8.0708	11.7257	7.8921	8.5826	9.7115	10.8052	14.4221	10.4548	9.0744	9.9068	8.6162	8.844	4.8253	13.0634	6.5471	10.0737	7.9697	7.0444	10.8741	6.1548	10.4409	12.702	5.6115	8.2431	8.5897	9.7352	5.7173	8.1361	4.4696	11.0785	4.998
RHBDF1	na	13.6037	16.6785	9.8405	7.0596	10.4936	11.9743	11.8038	4.6251	9.7671	13.4059	7.5529	2.2813	6.797	8.5085	10.9483	8.1709	13.8754	9.7506	8.2199	5.9958	4.4281	12.7791	8.4936	17.9051	8.2781	3.2074	5.1643	11.1029	7.4397	7.8944	12.4203	9.7037	5.6525	9.2788	6.5514	12.1591	5.327	4.714	6.3692	8.4548	8.222	7.006	5.4828	11.1422	14.0142	3.4696	8.875	5.6031
LUC7L	na	3.8792	6.752	4.0676	4.6309	4.6908	3.8427	3.2761	2.9529	4.8802	9.4548	4.0511	4.8504	3.2961	3.3076	2.8702	2.1295	3.7419	2.7694	2.7986	2.9109	8.2281	3.1801	3.9588	10.4947	3.932	3.5717	3.8429	3.0978	2.5829	5.1459	4.0312	4.1994	3.8365	3.3877	2.5706	3.5422	3.9168	2.3152	2.9665	3.7543	7.339	3.1848	2.7533	3.3781	3.9293	2.4348	2.4969	2.8704
CACNA2D2	na	0.1916	0.2655	0.2201	0.1281	0.1559	0.1124	0.2816	0.1006	0.1528	0.2081	0.1456	0.6868	0.0527	0.1318	0.1339	0.0546	0.0945	0.4167	0.102	0.3592	0.114	0.1836	0.0847	0.2207	0.0805	3.5561	0.4018	0.7447	0.3007	0.2251	0.0943	0.808	0.2433	0.1886	0.0976	0.0806	2.4333	0.094	0.0999	0.5363	2.304	0.132	0.0411	0.3163	0.187	0.0773	0.2514	1.0086
BAIAP3	na	3.7054	0.8092	0.267	0.1457	0.6888	2.6494	1.0712	0.165	0.408	0.2217	0.5768	0.2648	0.2761	0.4978	0.4278	0.0675	0.8569	0.4198	0.6208	0.3952	0.0359	0.6571	0.0945	0.2456	0.2939	0.4256	0.2589	0.3509	0.2023	0.6995	1.1636	0.1753	0.182	0.2947	0.4126	0.6651	0.2006	0.0586	0.162	0.3464	1.077	0.212	0.2051	0.4611	0.37	0.1702	0.2159	0.3107
TSR3	na	20.7999	34.1697	21.16	13.2081	26.4958	34.9576	25.8075	17.3875	16.9626	13.6024	21.2279	28.1464	32.1181	26.8218	30.2926	24.6759	17.5341	22.9788	21.2586	13.3248	28.5973	20.0478	14.1358	26.2698	20.5784	22.304	18.5135	11.0141	17.0304	12.1956	19.7261	10.7709	15.1272	15.8598	14.6251	21.1819	16.2022	16.0728	23.7402	10.9698	14.4197	19.6994	16.2056	12.8647	13.528	16.4558	26.7045	13.9538
PIGQ	na	6.6185	6.4297	3.6708	3.038	5.6188	6.8422	4.0475	3.6813	3.8955	3.8	6.6522	3.9685	3.8261	4.5753	4.0844	3.0658	1.9407	4.4105	3.6554	2.3224	6.2519	5.8817	5.6752	6.098	3.1529	4.9239	4.0942	3.2115	3.0648	2.4646	3.2105	2.4977	3.5657	4.606	2.3965	3.4749	2.7247	2.7625	3.8257	2.6419	4.2517	3.5972	5.3432	2.6542	3.1997	2.6342	4.0905	2.4445
CRAMP1	na	1.6221	2.8635	3.302	2.0861	2.3349	3.4688	2.5884	1.7423	2.1944	1.4086	2.8331	1.8159	1.764	2.1814	2.6365	1.5994	0.9668	1.7883	1.872	2.2112	4.3411	3.4334	1.6358	4.8503	1.3874	3.746	3.6084	1.3227	2.3457	2.2889	1.6664	2.1166	1.9498	2.1214	1.6402	2.0394	2.5982	1.3144	1.5656	2.3886	2.1469	1.9182	1.7571	1.4649	1.6673	1.8039	2.6953	1.9672
TEAD3	na	46.14	23.9379	17.4275	34.1101	19.3549	24.3262	34.5835	29.3485	15.0535	11.77	17.1108	11.7889	17.6409	22.4905	19.1559	19.534	23.8224	22.6425	20.165	36.7907	27.9383	19.656	14.6871	24.4119	17.3303	22.8963	24.8144	34.1947	25.1325	33.1524	19.1181	15.256	19.4902	18.2691	17.26	23.7974	20.8484	11.1416	17.4146	29.0611	24.8347	18.8063	18.024	17.5628	11.841	19.9032	19.7605	38.7025
SELE	na	9.7957	0.0299	0.1454	2.5729	1.7823	1.0723	6.7387	4.4335	11.1606	1.7333	0.3293	1.3305	0.1985	0.1998	1.6377	0.1829	0.3893	0.7445	0.1713	0.3796	14.565	2.9344	0.6721	0.4257	0.5915	0.0672	0.1765	1.5416	0.1392	1.2818	0.3698	1.1467	0.0884	0.2171	1.5454	0.7716	0.1417	0.4296	1.3132	0.3684	0.9883	8.4772	0.5985	1.4569	1.7386	1.158	0.4618	9.6396
DNAJC11	na	4.2325	6.8958	6.9152	6.8388	6.8652	7.5837	4.5046	4.0128	6.2056	6.3011	4.4562	6.9877	6.6914	5.246	3.8795	5.8629	3.4407	4.3227	5.1992	4.3717	8.8369	8.0589	6.9752	7.3074	4.9605	5.7288	7.1214	8.1197	3.3895	4.2621	7.4039	8.2603	7.7734	6.88	19.2594	5.3494	4.3025	9.4552	2.8201	7.1584	5.6187	3.8444	5.7298	3.5101	8.7593	5.5691	6.841	3.4254
FMO3	na	0.5041	0.3294	0.4372	0.6615	0.2816	0.5566	1.0567	0.7956	1.2594	0.37	0.4219	0.5694	0.3472	0.7198	0.2955	5.9783	0.2771	0.1425	0.4687	0.5726	0.3872	1.319	0.2708	1.2058	0.1791	0.4694	0.42	0.24	0.4073	1.6332	0.619	1.0005	0.3728	0.4799	0.8456	0.6533	0.081	0.5903	0.9372	0.3995	5.1869	0.824	0.5649	1.0362	0.5381	0.5754	1.0104	1.1728
MYLIP	na	5.5132	3.6506	7.1986	10.9384	4.1054	19.8127	12.3254	6.8741	5.6438	3.9192	12.4961	29.3602	6.4274	10.5519	7.7511	2.726	1.6883	18.7824	12.6063	19.0869	16.6462	15.6002	8.5481	1.7911	9.0226	9.4229	9.1364	4.7759	4.0127	12.2759	10.6063	13.0707	14.2335	6.7619	5.6939	4.3796	8.4788	6.3113	8.1175	5.4931	12.253	7.3794	10.2596	6.6504	3.9175	3.1662	5.5151	9.3104
NOX1	na	0.3384	0.6525	0.3291	0.5835	0.1315	0.2999	0.1635	0.7568	0.2678	53.7578	0.3202	0.7422	0.1819	0.5366	0.5709	0.3019	0.3842	0.257	0.1864	0.1549	0.4374	0.1505	0.784	0.2792	35.8113	0.4071	0.2791	13.1043	0.5062	0.5899	0.2483	0.9446	1.6875	3.7383	0.1948	0.4074	1.0586	0.27	17.0774	19.4403	1.4757	2.4353	0.548	1.8558	0.7228	0.1803	0.2842	0.1399
E2F2	na	1.2399	0.8255	9.2349	9.4713	3.5838	5.9064	3.7212	2.1213	4.7078	0.9719	1.9244	12.0263	2.8663	4.8891	3.6103	3.4985	1.3205	2.2821	2.1204	3.7427	6.4247	4.6961	3.0619	9.8401	4.2204	3.2241	3.9417	3.454	3.1355	1.4051	1.7605	4.7098	4.7453	4.4548	7.3139	4.9585	5.9957	3.8148	3.6907	4.4218	2.4389	2.2818	1.9999	1.2762	2.9173	1.5884	2.7234	0.8735
PSMB1	na	67.8441	110.5052	69.9461	75.3593	41.219	88.3882	39.9833	74.0443	70.2463	78.1248	72.6813	129.4471	117.6862	55.7797	71.2956	84.4173	56.568	75.0776	48.1387	50.0138	78.4477	62.2086	46.5266	53.8447	80.3085	34.9648	32.8334	72.6283	41.4713	46.1345	91.6614	48.9024	51.5501	45.1956	59.7415	37.1308	61.5851	60.6375	77.8119	74.4411	74.3318	71.5182	60.7852	44.5747	67.7221	60.5956	57.4067	41.43
SYN1	na	0.3575	1.9405	0.0532	0.159	0.9388	0.1084	0.3506	0.8031	0.2153	0.1246	1.7608	0.1939	0.088	0.1305	1.6123	0.1904	0.8239	0.1663	0.3774	0.1498	0.1219	0.1212	0.5763	0.2421	0.1299	0.1386	0.1234	0.1177	1.7766	0.7289	0.4591	0.3	0.0386	0.2594	0.15	0.1874	0.0547	2.1511	0.4393	0.0696	0.927	1.2125	0.2149	0.258	0.9582	0.3624	0.265	0.5967
JARID2	na	3.861	7.7414	8.7576	7.8122	13.0089	14.4608	6.6928	24.1459	9.1721	3.2582	9.2682	3.9476	8.6453	9.5806	9.8951	15.8142	17.5553	11.4673	4.1283	15.2142	7.5096	8.5986	3.3359	11.8275	7.7846	19.1677	15.7367	3.806	4.3525	4.2434	3.0165	8.4036	3.0907	3.9078	6.0253	7.4834	6.1933	2.541	5.5967	5.5687	6.991	2.4231	4.2564	8.1904	4.0238	22.9777	10.9003	9.4272
CDKL5	na	1.1905	0.7482	0.4444	1.2688	0.8427	0.4573	0.3693	0.8519	1.0278	0.3432	0.2805	0.4565	0.3423	0.803	0.5472	0.7745	0.5323	1.4085	2.3095	3.2383	0.6979	2.2306	0.8411	1.464	1.286	0.6674	0.7835	1.1556	0.8171	0.6536	0.4402	2.0824	0.8294	1.7672	1.2525	2.4189	1.7488	0.6759	0.5683	1.9698	1.9395	3.6166	0.3516	2.4974	1.5335	2.2007	0.5171	1.4663
CAMK1G	na	0.697	0.2923	0.1023	0.1698	0.2148	0.0468	0.0925	0.3147	0.1678	0.037	0.1735	0.1066	0.2377	0.123	0.238	0.1367	0.0725	0.2209	0.1709	0.0115	0.7141	0.1046	0.0709	0.0582	0.0866	0.1666	0.0599	0.112	0.0681	0.152	0.2114	0.0829	0.0629	0.2705	0.301	0.0768	0.0279	0.0987	0.2634	0.0669	0.1269	0.0963	0.0508	0.1592	0.0448	0.2452	0.0724	0.1584
CDK11A	na	0.2428	0.3218	0.2204	0.3863	0.3514	0.101	0.2271	0.2575	0.2919	0.3202	0.5153	0.1507	0.1438	0.1763	0.0831	0.1007	0.1376	0.0996	0.1598	0.1874	0.2718	0.1346	0.2451	0.2824	0.1263	0.1527	0.262	0.254	0.1094	2.3154	0.3193	0.2873	0.1338	0.2629	0.305	0.0926	0.2848	0.3669	0.0445	0.3505	0.2556	0.1891	0.1827	0.1421	0.105	0.1517	0.1546	0.1426
NADK	na	9.4086	9.1199	13.3597	8.2552	10.4437	9.9661	14.0185	9.6204	10.7563	11.2056	11.902	11.4237	9.7906	10.7889	7.8555	9.3936	4.7467	6.7574	16.0747	9.5757	10.5909	22.1607	12.2926	14.5883	14.0604	7.2656	10.4736	19.7769	6.2159	48.5614	15.5731	16.9556	14.298	15.0913	21.2592	8.0097	10.6857	25.454	6.7917	13.8182	9.0182	10.3106	13.973	9.0194	15.2177	10.5598	12.2876	9.6238
DLEC1	na	0.2857	0.0288	0.3998	0.061	0.0525	0.1736	0.1219	0.0738	0.0866	0.2051	0.1136	14.5087	0.0143	0.0795	0.1393	0.0324	0.1403	2.6607	0.1316	8.0715	0.0344	0.1364	0.1715	0.1064	0.099	0.1241	0.0687	0.19	0.2026	0.1318	0.0606	0.2433	0.2809	0.1881	0.1783	0.1	0.0267	0.0662	0.0034	0.1202	0.6663	0.0815	0.0591	0.1285	0.0432	0.0375	0.181	0.2213
CYTH3	na	9.5492	7.495	5.2802	8.3524	7.7649	6.0771	5.236	9.6409	5.8343	5.0693	10.749	3.9043	4.6767	3.0809	4.8792	8.2179	6.0889	5.5523	5.9332	4.2132	10.482	11.8847	4.5484	4.7728	4.7272	4.8206	5.4349	9.2907	6.4062	6.3849	9.9587	17.0237	7.3505	12.9793	5.9565	6.8568	3.4841	7.8252	4.9507	4.1808	25.5461	6.2675	7.4819	6.776	4.745	14.129	9.1246	12.8536
ADAM22	na	0.1094	0.0732	0.1919	0.761	0.0775	0.0727	0.3572	0.1942	0.1976	1.0856	0.2039	0.3885	0.0685	0.1917	0.0703	0.0629	0.1829	0.0737	0.0577	1.1134	2.0075	0.6761	0.1419	0.3227	0.5683	0.5708	0.2634	0.5119	0.065	0.3274	0.803	0.0905	1.2999	0.2639	0.3479	0.0562	0.5616	0.5053	0.0858	0.105	0.2557	1.3601	0.0312	0.2003	0.168	0.4005	0.1663	0.3965
SYPL1	na	49.2729	43.2451	111.0168	79.0464	72.5122	112.8123	137.226	64.2086	47.6222	48.1042	38.6682	123.3188	102.5236	125.883	151.8068	155.2893	53.486	69.5949	31.0627	56.925	57.7045	65.9297	69.9438	47.3447	60.299	73.4123	64.5694	62.4495	75.0553	53.4945	61.3194	57.8638	53.6553	132.04	34.077	69.7556	51.9661	82.807	58.1821	64.7181	36.5133	90.3949	163.5885	87.7932	45.0412	62.669	77.1096	48.3786
CYB561	na	25.0117	10.644	16.2526	15.5635	7.7101	16.9524	12.915	8.9315	11.426	24.028	12.269	12.1299	14.4424	9.8749	14.221	11.1843	8.9163	17.055	32.3471	7.9648	11.5876	36.0715	25.498	13.18	60.8664	15.7181	11.7632	24.1185	7.9181	12.9406	18.9303	13.3953	16.7374	27.6183	19.9226	15.7304	18.3828	18.9445	12.2254	13.2852	18.1782	24.6467	42.6632	13.1686	20.7257	10.5952	11.4627	5.4703
SPAG9	na	9.6472	6.9325	9.1408	10.1274	11.2652	13.3684	8.2279	15.2167	9.5278	11.1764	7.4925	6.5307	11.9609	7.244	10.9269	18.5217	20.1698	20.3527	5.4121	19.7162	6.6737	11.7998	13.0883	8.7809	8.1538	7.2646	9.3063	9.1758	17.2744	15.2403	14.3398	9.7332	12.3259	13.3782	9.4791	6.627	9.4547	6.9764	4.9855	7.9696	11.3445	25.1019	21.0244	12.2381	10.1558	20.2634	18.6598	14.8756
CELSR3	na	0.2458	0.371	0.7169	0.9417	0.74	2.4675	1.0895	0.6872	0.8083	4.4235	0.5248	0.3012	0.2381	0.6798	0.3202	0.3634	1.821	0.3043	5.7087	1.5512	0.4162	4.0759	8.748	2.2578	8.9806	0.4155	0.4522	3.3645	0.6067	5.1863	2.8514	17.8273	12.2806	8.0939	2.5694	0.2798	5.2947	2.0842	1.9597	2.5816	3.8532	1.7775	5.4264	1.1908	2.2068	0.6119	1.0658	0.2912
AASS	na	1.544	0.7367	3.8889	1.9678	0.7577	2.9145	2.4215	0.8055	2.3851	0.9937	0.6754	1.6609	1.7356	3.235	3.8167	0.9409	0.3602	3.5497	0.6789	2.774	9.7501	1.189	1.1692	2.1089	0.7866	2.4521	3.2625	1.1088	2.8774	2.3871	0.3195	3.5899	0.2474	1.3549	0.5705	2.4732	0.4151	1.1378	0.6788	1.3789	4.1175	1.7336	0.2809	1.6096	0.6896	0.8942	1.1684	3.7579
PLEKHG6	na	8.818	10.2938	12.0971	4.7467	1.6805	18.6238	9.1412	3.9891	4.5303	11.3371	1.0391	7.7015	4.0954	12.1574	15.7181	8.2938	7.152	9.6407	15.9971	13.0602	6.0535	25.2772	15.1213	6.0337	17.1537	7.5993	7.1439	20.5175	4.5931	13.7578	26.8374	11.6887	23.2679	27.2976	9.0515	20.2065	14.0371	7.6976	13.9574	13.0124	10.5521	3.8496	13.7892	17.6089	4.4926	6.9127	6.4092	0.9529
SS18L2	na	6.1119	4.595	3.3756	6.2586	2.7989	3.8681	3.9804	2.8972	4.1191	6.2967	3.3616	5.698	3.0107	6.414	5.6344	3.0825	2.7543	2.3839	5.4651	3.0846	5.2705	3.3895	3.458	3.7363	7.2041	3.3594	2.9713	4.4792	3.2896	4.6768	4.6231	6.2047	5.6984	3.5432	3.0675	2.8565	5.8232	4.6098	4.4795	4.1975	7.6331	5.3912	6.325	4.7723	2.4974	2.345	2.4281	2.5067
MPND	na	2.7816	2.3903	3.4199	3.2482	3.854	4.2229	4.1257	3.035	2.6787	2.0232	1.3583	6.3369	8.4418	5.6317	3.9295	2.1025	1.607	4.3372	5.0969	3.4476	3.0024	4.9314	3.5657	6.4336	3.4666	2.2614	2.6436	4.0285	2.7442	4.0692	4.7987	3.0813	1.8071	3.6411	2.602	4.5504	2.8994	2.5277	2.6079	2.3194	2.8305	3.1852	5.6059	2.4442	2.3033	2.6954	3.8434	2.3286
MGST1	na	9.8654	16.1464	31.8982	12.0493	2.1659	17.5765	15.6566	9.3655	0.7321	39.0975	11.649	42.9337	13.5364	13.103	27.0919	66.5443	31.1435	1.269	6.9903	24.0548	16.789	15.795	21.0987	7.5396	35.2912	21.6654	15.0142	18.6707	10.4601	3.4647	22.5776	25.9341	9.1274	29.5293	14.5979	13.2679	16.0177	44.5262	24.0936	24.6866	20.3174	29.7729	72.6325	11.5794	10.949	15.2938	36.0504	2.595
CRY1	na	12.1092	7.8204	3.9363	6.2675	3.1581	2.0795	3.864	4.5337	4.3747	9.1668	4.1794	5.653	3.1397	5.3316	4.0961	1.8226	3.4757	4.5094	4.8211	6.443	4.9204	3.5832	4.2132	1.8963	3.9409	1.9456	2.9841	4.3015	2.6919	5.9128	4.7801	4.4699	6.8728	5.4505	6.1872	3.9952	6.891	7.3754	2.4655	4.2043	4.9124	5.4163	4.8276	7.2379	5.1371	4.9634	2.7288	8.0813
PGLYRP1	na	0.3347	0.0647	0.2404	0.2994	0.0651	0.2418	0.0652	0.0925	0.3078	0.0386	0.1882	0.1603	0.0843	0.1652	0.0186	0.1004	0.1533	0.0231	0.2678	0.2692	0.0952	0.1802	0.6299	0.98	0.1111	0.6962	0.6683	0.6582	0.0727	0.2217	0.5861	0.6648	0.6468	0.2119	0.715	0.3421	0.1836	0.1054	0.8785	0.1311	0.5966	0.7063	0.0398	0.17	0.1228	0.1105	0.1075	0.0372
NFIX	na	9.4405	10.8371	27.1639	11.186	16.2327	18.1429	13.8306	25.6733	27.9864	11.4343	8.9287	23.6045	10.9352	19.9193	24.7266	14.408	7.4487	18.0397	21.1697	15.0805	61.6566	35.3783	12.4177	51.3971	26.5342	26.7146	29.084	20.1723	37.8178	27.2988	13.7321	22.2379	38.1691	13.1517	13.0789	21.9155	23.2907	6.128	15.6502	17.4478	15.2636	11.6903	14.2626	13.9789	35.0273	9.6806	15.5981	44.291
ST3GAL1	na	10.8585	21.3783	15.9844	7.4117	4.1779	8.2647	4.1313	4.6041	6.4836	1.9073	3.2378	6.6736	11.9739	9.0018	12.0808	8.3731	4.5238	26.9312	2.6259	28.3702	2.1325	6.5816	9.2597	5.0473	49.8374	20.0802	16.9493	20.4172	4.7792	28.5349	13.8998	7.4128	0.637	2.6379	10.1259	9.4781	1.9463	1.6069	13.8204	8.8795	5.3076	19.11	1.6157	19.4401	37.4211	12.1133	32.7738	7.3823
MMP25	na	0.8841	1.8327	0.4076	0.1631	0.8444	0.4032	0.6709	0.925	0.7281	0.2546	0.795	0.2039	0.225	0.3718	0.1865	0.4621	0.1364	0.3078	0.7433	0.7211	3.1558	1.4344	0.5653	0.6004	0.2315	0.4731	0.5689	0.7651	0.131	0.686	0.6204	0.5734	0.2157	0.8609	1.4611	0.8302	0.5203	0.116	1.0454	1.0187	0.6122	1.1505	0.4144	1.0122	0.5236	0.2844	0.3853	0.3415
IL32	na	92.7392	118.058	1.6797	10.8501	15.4656	4.1658	8.0133	15.6255	34.0299	20.1578	64.7216	13.0407	5.9204	5.8555	3.4551	9.4063	2.368	8.2419	107.5621	1.5243	96.6691	66.7756	38.9131	26.1814	27.8725	5.046	3.8454	16.8983	11.6397	27.5967	74.7061	17.9244	21.3072	25.7525	29.2109	12.0287	21.7759	6.6047	62.7492	26.7154	22.913	31.1821	15.8576	18.0076	20.5004	16.2596	7.6745	9.2866
PKD1	na	3.2751	2.9612	8.3269	6.9921	6.6635	10.1734	7.9765	4.9701	6.9333	1.8964	2.8484	4.3136	4.1043	5.4772	5.646	4.2775	2.9975	6.5613	3.9086	4.4277	8.9484	4.9198	3.6801	14.2069	3.4676	7.3597	11.4692	4.5665	6.6349	4.0629	3.0653	5.072	4.2645	4.0482	3.4891	3.5998	4.5767	1.0542	2.3401	3.1421	3.5237	2.1861	2.2367	2.1715	5.1831	6.0792	7.7195	20.592
MAPK8IP2	na	0.3122	2.4357	2.7155	0.1342	5.2358	2.2996	3.062	0.6396	1.5917	0.3401	0.2658	1.237	0.6518	1.4906	1.4764	7.3802	3.2543	13.6544	2.2213	1.2633	0.0582	1.9345	1.6846	0.8802	0.6696	0.9636	2.0463	0.8618	7.7383	5.4981	0.5917	2.5523	2.7893	0.4073	0.1376	1.2449	17.1005	1.819	0.5076	1.4036	3.8644	2.5188	2.7167	0.8811	0.6689	3.0319	7.721	0.4209
MED24	na	10.0354	10.9685	11.5076	13.2944	10.3757	14.9119	13.2659	13.3195	11.542	103.7829	11.9359	13.3507	14.039	15.4577	15.0363	12.4862	12.6177	15.6229	35.1148	10.7325	22.2438	20.0494	46.4741	17.3566	46.2315	17.4546	15.3156	12.522	9.2805	6.5392	13.2808	21.5197	230.2367	21.8223	23.3206	15.6089	15.3331	22.7765	45.7562	9.1515	22.623	17.8426	22.0289	13.4378	55.677	9.9017	11.268	8.171
RHOBTB2	na	2.4279	2.3887	0.8947	3.6144	2.5808	1.0075	1.125	1.2773	1.3288	2.0426	7.7952	1.0131	4.673	0.7813	0.553	1.0022	0.4561	0.6375	3.9954	1.6662	3.7758	2.0321	2.123	1.3228	1.5343	2.1306	0.7327	1.3795	1.3521	4.0316	2.5079	9.6875	2.6064	1.3782	3.1884	1.451	1.2749	0.4628	1.514	0.775	3.4354	3.9721	2.5168	1.4932	1.8166	1.4442	1.2392	2.5041
HEATR5B	na	5.1791	3.5533	5.7011	6.0018	4.7943	4.9457	7.8672	3.9333	7.195	7.3141	5.1379	3.4692	6.4295	4.3773	5.7296	4.7393	5.4305	6.0701	5.1482	7.4261	6.7538	6.8553	6.3052	6.3616	3.5269	6.9574	8.7473	6.2722	4.7316	6.7184	4.4457	7.063	7.9664	6.6093	6.2601	5.7014	7.2475	5.102	2.7903	6.6681	7.5352	4.7954	5.8456	5.0944	6.8489	5.4936	7.3075	4.3183
SEC62	na	37.8084	38.9841	41.4291	26.1457	13.5887	19.5826	14.1744	35.6099	56.8939	40.0679	40.2249	17.7148	13.7421	15.4551	29.5016	19.1444	23.3137	31.5124	24.9331	14.4537	26.4067	28.3529	30.4741	17.9568	19.0991	53.4523	45.1908	15.2164	24.5843	25.7419	10.229	31.0722	17.8546	22.4906	22.6487	12.4359	22.1362	20.5849	17.9168	17.939	30.7741	57.4697	27.7343	25.6266	25.6927	31.0961	28.4805	44.3176
RPS20	na	60.0578	99.5541	89.3298	115.3305	156.9337	70.8603	79.25	52.0235	85.0436	224.8366	189.9259	194.6368	242.4645	67.7053	122.3609	47.0108	105.8153	121.0404	117.7448	75.3133	136.1607	60.6033	71.874	123.186	166.8089	107.384	50.438	59.9126	51.2962	60.2857	183.1751	69.601	83.5918	52.3854	76.5033	72.3919	88.3329	185.3891	108.8927	44.5981	107.1013	82.1693	77.5703	68.8359	77.1236	76.6949	84.4494	61.7228
CSDE1	na	67.6663	110.0322	59.2041	97.4571	66.3022	74.0953	95.1726	90.221	90.5499	37.6633	69.4103	85.241	88.0556	61.6374	130.6118	95.894	95.4027	63.151	66.7242	110.5786	108.2021	59.6838	46.3674	79.9837	82.4008	65.037	80.747	67.6146	57.4975	67.6554	56.6434	104.8186	68.6174	56.2823	98.8288	57.1696	83.7677	88.7402	52.6563	97.4864	111.3747	62.2707	71.5112	77.0879	62.9313	77.099	74.6403	161.1689
UBE3C	na	10.2819	6.9617	20.4068	10.3569	10.3135	21.9732	18.5277	9.5927	8.6492	11.3639	28.4056	14.2644	14.6603	13.2712	14.7719	22.252	8.7003	15.8523	19.8692	16.2584	5.7615	19.4656	26.5425	21.1343	19.6599	13.9721	18.3437	9.1224	16.6124	9.72	14.3782	21.9348	21.5755	12.6712	15.4613	11.8467	14.433	6.1241	8.5173	10.6107	8.9576	14.5628	26.9816	8.6682	15.5179	19.5695	22.3312	13.7425
REV3L	na	2.0607	1.3898	3.5379	1.6923	3.0785	2.7693	2.973	4.1778	3.3016	2.2804	4.6111	3.8831	2.5837	1.8653	2.5028	2.2394	2.9355	1.8499	1.8402	8.3257	4.5891	3.9093	2.4808	2.5076	2.9965	3.1103	2.6578	3.3389	3.0451	2.4413	2.2288	4.6816	3.3633	2.3184	4.6152	1.4889	3.7608	1.8776	1.222	1.911	4.2925	3.6686	4.8104	2.1055	5.3686	3.6235	3.215	6.7583
TENM1	na	0.0426	1.4553	0.0264	2.3339	0.5677	0.0036	0.9421	0.0853	0.7372	0.0064	0.1596	0.0242	0.0162	0.1466	0.0072	0.0187	0.0281	0.0101	0.0074	2.2827	0.0771	0.0216	0.0132	0.01	0.6575	0.0287	0.2095	0.0145	0.3154	0.0338	0.0154	0.3826	0.0101	0.018	0.1036	0.0303	0.023	0.0058	0.0263	0.0058	0.7785	0.6393	0.0022	0.0355	0.025	0.0104	0.0551	1.4636
PAX7	na	0.0058	0.0053	0.2016	0.0196	0.0196	0.0168	0.0381	0.002	0.0042	0.019	0.0343	0.0022	0.0115	0.0181	0.0958	0.0022	0.6224	0.0126	0	0.0098	0.0026	0.0018	0.0203	0	0	2.8519	1.6486	0.0021	1.2266	0	0.0056	0.01	0	0	0.2146	0	0.0029	0	0	0.0172	0.0276	0.0119	0.0022	0.1116	0.2456	0.0121	0.0725	0.0346
MASP2	na	0.2139	0.086	0.4832	0.6008	0.1598	0.0841	0.0832	0.1568	0.5247	0.3117	0.2747	0.1533	0.1052	0.1603	0.0651	0.1837	0.2295	0.0499	0.1559	0.2238	0.2851	0.3706	0.3266	0.5989	0.2955	0.7903	0.8863	0.8288	0.2492	9.0513	0.1738	1.5365	0.6792	0.2948	0.5263	0.3192	0.7457	0.4313	0.0465	0.5146	0.7213	0.1898	0.2612	0.1697	0.2509	0.1497	0.1698	0.3653
IYD	na	0.1505	0.0099	0.0246	0.0668	0.0033	0.021	0.0461	0.0038	0.0407	0.6166	0.0872	0.0123	0.0187	0.0489	0.0662	0	0.1734	0.0631	1.0719	0.0638	0.039	6.4409	3.3292	0.0156	1.0839	0.0583	0.024	7.6732	0.0129	2.552	2.8641	0.39	8.4951	6.584	1.3326	1.2218	0.2741	0.7879	2.4884	2.9686	7.9927	1.9997	0.0475	2.2981	6.1306	0.0313	0.0012	0.0153
FAM76A	na	2.0714	0.8994	2.3454	3.0385	1.9489	4.1618	2.2035	2.3621	2.9522	4.2911	1.6429	3.6756	1.7853	2.7557	1.9247	2.4423	1.5263	1.7685	1.9418	1.3911	2.6578	2.6293	1.916	3.2382	2.7791	1.6173	2.1728	1.9941	2.1966	3.7205	2.6531	3.6704	1.7947	2.3125	2.9655	3.1557	3.8268	3.416	1.9986	2.3354	2.7906	2.4212	1.7744	3.0588	3.4103	2.2354	1.8712	2.2999
TRAF3IP3	na	0.1867	1.0277	0.2416	0.3555	0.6367	0.245	0.1113	0.9055	0.6221	0.1042	0.6743	0.1794	0.0828	0.6313	0.172	1.0164	1.3976	0.1834	0.437	0.1656	3.956	0.5239	0.242	1.6843	0.093	0.1908	0.1542	0.2302	0.2804	0.1958	0.1117	0.5005	0.081	0.3925	0.3238	0.342	0.1054	0.0404	0.1459	0.1629	0.5366	0.2598	0.5504	0.4101	0.226	0.1731	0.2029	0.2313
POMT2	na	3.1843	1.6044	2.645	2.4104	2.637	2.4789	1.5664	3.3427	2.2062	2.5252	2.7961	2.31	3.1901	2.1348	1.2834	2.4267	1.597	1.435	1.2101	2.2333	4.3707	1.8236	2.9191	2.5782	2.4817	3.4087	3.8911	3.8623	2.4534	2.6163	1.1052	3.2259	3.6164	9.245	2.6434	1.8056	1.896	1.6243	1.4579	1.3635	3.1738	1.503	3.2213	0.9191	1.1952	5.0107	3.191	1.5423
VTA1	na	12.238	13.9882	10.3758	12.1799	6.5773	10.961	6.7485	10.426	11.092	9.346	14.0538	10.8335	9.2737	7.6701	8.6127	12.1415	11.2689	12.2556	4.5351	11.2261	8.9382	8.9813	6.5259	7.0161	9.0805	6.5572	5.6719	9.0213	6.0927	6.4167	7.9443	7.6097	9.426	10.4164	11.9698	7.678	8.551	8.0715	5.8042	12.354	13.7231	10.3329	57.6952	9.2373	11.1583	9.7028	8.7467	4.7379
MLXIPL	na	2.111	0.6868	0.4743	0.182	0.4118	0.5333	1.0233	0.0272	0.1923	15.0625	0.3874	1.0875	0.3069	0.3117	0.466	0.0413	0.0626	0.3359	0.1716	1.0238	0.0385	3.2334	13.3811	0.0704	3.1164	1.1082	1.262	3.3789	1.3581	25.5395	4.4663	17.1436	26.6399	2.9601	0.3534	1.1205	2.7799	1.4259	8.0974	4.1254	5.2769	0.3648	1.8535	3.4304	1.6688	0.4226	1.4512	0.4955
BAZ1B	na	21.8697	21.4638	27.1059	23.4877	21.4725	22.9447	21.2998	12.773	24.5442	26.3845	48.3997	25.2534	22.8896	14.1636	22.4049	23.4134	8.7267	20.8391	17.6379	23.5318	17.7524	19.8023	34.6927	30.2867	17.9649	33.4367	31.2679	18.4921	22.2126	14.0013	19.7763	38.566	29.4677	45.5174	25.7049	10.6204	19.417	28.1177	20.1237	10.9098	15.5899	22.2952	41.1632	13.3092	28.7389	19.2689	25.6917	19.8845
RANBP9	na	11.7719	9.9284	12.0285	14.0291	15.5844	20.4187	14.8489	19.2761	9.1174	10.0097	16.7563	9.1505	17.2096	19.7346	12.9365	10.6537	21.1627	18.3591	10.3819	38.0386	14.4276	16.9783	10.1875	9.4769	12.4025	10.4737	13.0751	11.3523	8.9206	6.5471	8.7513	12.0896	13.5645	12.8325	17.1921	35.6249	20.1865	11.7491	8.6039	30.6479	11.6387	6.2905	15.1894	24.7499	10.7031	22.9533	16.8701	15.5265
ETV7	na	4.6703	6.199	2.4558	2.6845	2.3455	6.5881	1.9264	13.7207	10.6823	6.2357	5.7185	11.5664	4.0297	5.4765	3.3693	6.4981	2.8706	3.7916	14.9891	1.8196	3.0387	44.948	9.6083	2.9497	6.2931	3.6232	3.4671	6.797	3.4009	7.4356	8.3519	4.8608	4.7562	5.3661	5.4943	3.355	3.2766	7.9909	8.2533	5.4426	4.6739	9.3006	4.6309	2.2465	2.8354	1.4128	1.5812	1.0438
SPRTN	na	3.6026	2.2108	4.0854	3.8975	1.9285	3.5994	4.2445	2.7598	3.5698	4.0841	4.7602	3.4071	1.7765	3.1486	2.9679	1.5215	2.32	3.0067	1.3555	3.229	2.0662	2.4907	3.1049	3.1609	3.273	3.0818	2.6081	2.6916	7.0497	1.6598	1.9672	4.6607	2.1178	2.6812	3.9884	1.6425	2.7756	2.7319	1.4074	3.5771	5.8287	2.4446	2.4812	2.3727	3.4676	2.5972	5.7674	2.5263
EEF1AKNMT	na	7.1555	7.9068	9.127	6.8348	5.6182	10.2409	11.877	7.402	7.3804	9.0389	14.1591	6.3674	8.8198	8.9142	6.8252	6.0865	6.0922	6.2897	11.5195	7.9263	16.4852	13.1515	17.763	7.678	15.1611	10.6216	8.4119	9.3762	8.0294	7.285	7.2852	14.8109	10.9491	15.2911	15.2832	7.5506	9.0572	11.1738	8.1772	8.1409	9.3038	9.2409	6.1693	4.9903	9.343	8.5798	10.5629	6.3339
DYRK4	na	1.3278	3.8788	1.9747	1.5104	1.8827	1.0876	0.633	1.9172	1.3129	1.2723	1.0263	3.434	0.7976	0.8787	2.4812	2.4872	2.24	1.5493	1.4556	0.5548	2.5304	1.2943	1.3593	2.4429	2.0529	1.7767	1.068	2.2347	1.6731	1.3303	1.2149	0.9848	1.3762	1.5623	1.3986	1.1959	0.3158	1.5827	1.2946	1.0527	1.6582	1.2906	1.4548	1.0377	0.8293	1.5928	0.9888	1.2556
ZNF207	na	10.5227	10.0009	13.0818	14.9659	8.4825	12.5686	10.6875	10.4509	11.3612	12.955	8.5787	9.4914	7.4178	10.0036	9.5118	11.1844	13.582	13.4166	8.673	10.5768	13.0806	10.8185	14.8566	15.8557	16.3819	13.8946	11.8231	27.299	13.5762	8.8659	12.3362	14.7167	13.0232	14.667	10.1954	9.5535	8.7415	10.9475	6.6813	10.7069	15.613	13.1804	12.4534	12.6127	11.5055	8.1274	9.1788	7.7317
UQCRC1	na	43.4992	64.7107	48.1948	31.7146	54.5108	77.1079	65.2587	48.7476	45.6198	38.3545	53.0816	116.3139	65.1146	74.0264	47.5936	37.1292	32.4314	37.1186	88.0627	42.6722	40.9269	63.259	46.2528	72.81	71.0233	38.935	38.4173	90.4408	39.2033	42.3007	99.6828	43.265	64.4991	54.7015	75.5364	57.5916	56.2398	72.0521	65.8297	51.6948	66.884	35.1527	72.369	47.3438	28.9865	48.4117	60.6763	36.8055
STARD3NL	na	9.4634	8.0401	1.1088	2.0425	4.567	2.8037	2.5853	7.8964	4.901	13.2955	8.2684	3.9086	4.2419	1.6724	2.0727	9.2463	3.1549	3.5438	4.6864	3.1675	10.7271	5.0144	7.3259	3.9666	5.7009	4.6369	2.514	16.0294	3.975	6.0913	5.787	6.8051	9.0078	5.1888	5.5672	3.0213	4.9762	5.3952	3.8186	8.8356	9.6369	12.6768	9.8966	6.4259	6.0173	6.6475	4.0913	5.3343
CD9	na	28.6621	94.7048	287.7458	63.7395	47.7781	343.7565	139.8337	70.0665	97.6762	49.6423	16.2928	140.719	71.667	134.5223	336.4369	164.1643	98.0091	98.8247	27.1607	77.9013	46.9642	56.7932	56.2207	48.8348	66.9514	148.2272	118.4799	70.1156	150.5105	38.7161	48.7568	31.8031	50.6464	48.0285	31.1574	88.6141	65.6577	16.7565	51.0364	88.5027	22.8565	21.1634	76.1839	96.6475	18.0102	68.7064	141.0735	73.2055
NCAPD2	na	15.3381	33.0322	70.9767	27.6171	41.2682	73.1771	40.8843	19.3547	35.2237	22.6729	50.2253	40.9571	40.501	24.5053	55.6955	46.9721	10.7715	37.8461	21.6205	31.4215	74.7547	37.6057	40.4695	28.7192	55.3416	37.4496	27.9143	31.0351	33.0689	9.0665	21.4933	65.4672	60.4675	37.3845	41.7129	13.1443	55.193	22.483	16.6318	21.9529	33.5133	35.7076	68.8689	10.1874	23.0461	39.0695	48.8188	15.2562
IFFO1	na	1.4603	0.7845	1.6092	1.3831	1.3685	0.3777	0.8906	1.4906	1.0934	0.2656	0.488	0.8638	0.3622	0.5479	0.3603	0.7217	0.3146	1.1794	0.9396	0.3597	0.5692	0.9149	0.4828	1.4683	0.4426	0.7376	0.7	0.8831	1.1433	1.485	0.9011	1.2866	0.3201	0.8137	0.9671	0.8543	0.6608	0.2777	0.9548	0.3454	1.7018	0.8712	0.5693	0.5575	0.3642	1.2797	1.2002	2.2496
GIPR	na	0.1771	0.1445	0.1623	1.0677	0.2047	0.6693	0.4344	0.2764	0.4863	0.8097	0.219	0.1428	0.421	0.0961	0.0729	1.7895	1.2064	0.1837	0.6119	0.193	0.0466	0.1739	0.22	0.3406	0.3878	0.0754	0.1597	1.3631	0.4977	2.598	1.8294	0.73	0.1265	0.2449	0.1827	0.3397	0.1575	0.2532	0.106	0.7947	0.6987	0.1847	0.2055	0.4346	0.1152	0.0904	0.1376	0.1144
PHF7	na	0.7081	0.6735	1.0921	0.6385	1.3125	2.933	1.5517	1.2415	1.3401	0.907	0.9462	1.6283	0.6699	0.9155	0.8004	0.8833	1.2083	0.5682	0.6	1.2577	0.6814	1.3932	0.4172	0.59	0.6389	1.4909	0.7662	1.3179	0.8602	1.0785	0.6382	0.6079	1.264	1.8245	0.8677	1.1958	1.2252	0.9273	0.4454	0.9381	1.2121	0.3545	1.2805	0.6299	0.384	1.4623	1.6813	1.0461
SEMA3G	na	0.9366	0.6485	1.0118	0.4564	0.6099	1.1131	1.2753	0.9572	1.2359	0.1735	2.112	0.686	0.3164	0.4287	0.6773	0.3775	0.6644	0.8513	0.4053	0.5866	1.426	1.2366	0.5562	0.6714	0.805	1.9387	1.0708	0.9154	0.5897	2.637	1.1582	1.714	0.2385	0.9459	2.8341	0.8904	2.0857	0.5915	1.4229	0.2244	3.3444	1.8419	0.5216	1.1092	0.7161	0.5361	0.4121	9.7071
NISCH	na	4.8087	5.3038	8.6202	4.1369	7.8771	7.9255	8.9785	8.0109	7.2697	5.014	7.2503	7.0185	3.7418	7.8253	6.084	5.9935	4.6545	6.3961	11.1016	9.0474	8.5817	9.9061	6.0156	14.4188	9.4551	11.4502	10.8829	13.2079	6.4662	7.1065	5.4709	11.6612	7.5553	8.6784	10.886	10.4789	8.754	4.8753	3.875	5.7647	15.8925	4.1245	4.9506	8.0148	4.4363	9.9413	7.1356	12.3528
STAB1	na	4.7705	2.1713	2.8897	2.4276	2.5489	2.4399	4.5432	5.1871	5.2058	0.5931	2.9027	3.2059	1.6407	1.0291	1.3052	3.0697	0.6277	2.8636	3.5872	2.0471	2.0853	5.955	1.6588	7.8726	1.2031	3.0796	2.3756	3.6805	3.4169	7.6473	4.8119	12.1726	1.1059	3.4059	6.0934	5.0599	0.1753	1.1743	3.6743	1.1046	5.1968	3.7577	2.0168	2.7027	2.9371	6.9711	3.0422	13.7356
FUZ	na	2.9141	1.5113	2.4594	3.2683	2.151	2.9354	1.7051	1.8665	0.4289	1.5336	2.261	3.4455	0.1314	1.8284	1.323	0.7848	1.4296	1.4937	0.3257	1.6436	4.4862	3.2529	0.2043	0.2623	2.0503	5.6254	3.3144	0.248	1.2938	1.4944	0.3055	3.1328	1.1077	3.8012	2.8741	0.9294	2.5022	1.7286	0.6798	0.5281	5.6499	0.3604	0.9581	1.0355	1.144	1.0525	2.9116	1.5131
IDS	na	2.6516	0.4396	1.1019	1.3516	1.1982	1.7749	1.5756	1.565	1.058	0.6389	0.4699	0.9222	0.8061	0.8641	1.9939	0.9056	1.5353	1.8069	1.2738	1.6774	0.5168	1.5166	0.6591	0.5555	1.145	1.0196	1.2661	1.8966	1.9601	3.3707	0.7629	1.0914	1.022	1.0111	1.6282	1.1842	1.3723	0.4529	0.6297	1.5221	0.5978	1.2403	0.5952	1.2085	0.9033	2.1135	1.8816	1.706
PRSS3	na	46.8849	5.2038	9.4864	16.5205	0.8818	4.7506	11.2702	1.5619	8.4298	21.3432	2.9089	0.6971	6.6924	14.9371	14.3199	3.2826	9.5392	0.5044	49.5528	13.1422	1.1	37.6037	77.2466	0.1925	60.7529	0.0432	0.1049	28.9911	19.498	55.1318	84.8381	4.9089	29.3715	69.1723	17.8379	55.7427	24.7143	67.6105	49.1657	76.4717	25.2064	20.8302	5.7196	57.2374	27.4448	0.3217	0.3115	0.037
ZNF200	na	2.0642	3.6644	1.2827	1.6528	1.4468	1.3968	1.339	1.217	1.5658	1.4671	2.5312	1.2718	1.6342	1.5988	0.8784	1.4525	1.4156	1.292	0.9521	1.2726	1.7151	1.9	1.5849	1.9884	1.3965	1.6501	1.4996	1.6496	0.8969	2.3985	1.2873	2.3161	1.5233	1.1824	1.6462	0.9761	1.5673	2.3848	1.1765	1.8495	2.8622	2.0863	1.7929	1.6634	1.2489	0.7724	1.0199	0.9826
CD4	na	3.6153	10.4315	3.1034	4.028	4.0679	2.2778	3.4939	10.8051	4.5458	1.252	7.0627	6.1626	2.7085	3.0583	3.3483	8.889	1.5696	8.7327	6.8812	2.4228	7.5896	7.3751	2.1933	8.8519	1.3603	6.7633	2.3172	4.7856	3.7853	11.0812	4.2955	17.5051	1.7629	5.8065	12.9121	6.1735	0.3096	2.0209	6.7814	1.214	13.9284	9.1417	8.0438	5.2071	3.4394	8.4666	5.9525	7.4998
LRRC23	na	2.3783	1.1923	2.2588	1.1668	2.595	4.2017	3.2289	1.0638	2.6507	3.7745	1.9791	4.0219	3.1883	2.28	3.8188	1.7889	1.4227	2.2802	0.6968	1.0199	3.3798	1.2506	1.1819	1.3851	0.8502	2.572	1.7462	1.3523	1.8525	1.0516	1.0049	1.3986	1.9205	2.4266	1.3622	0.7935	3.303	2.2056	0.5373	0.6813	1.9322	1.2814	1.5728	1.7514	0.3907	1.4213	2.9128	1.1185
BTK	na	0.2753	0.5278	0.4496	0.4386	1.8672	0.1599	0.4712	0.6381	0.6222	0.1196	0.5469	0.3908	0.1501	1.1844	0.3953	0.8826	0.3375	0.7784	0.376	0.2694	0.5452	0.6137	0.1233	0.8817	0.1117	0.7946	0.1769	0.3405	0.2904	0.9722	0.5284	1.1494	0.0972	0.4293	1.8293	0.3882	0.0649	0.0913	0.3955	0.0649	0.5504	1.2304	0.5661	0.7815	0.5076	0.7893	0.5544	0.991
HFE	na	3.613	3.7607	1.6122	2.2285	2.6875	2.8163	3.4567	1.7717	4.0055	2.5627	2.2826	1.1027	2.2406	1.0132	1.1978	2.9087	1.6195	1.6667	3.936	0.7366	1.2147	2.0238	3.3353	1.4586	2.0322	1.6894	1.6018	2.902	2.1758	0.7653	2.0855	2.7684	3.0801	2.5716	2.2016	0.7041	2.0741	2.1698	0.6875	1.6193	2.8054	3.8975	3.4454	1.5719	1.0986	2.7817	2.362	2.0229
SCMH1	na	12.166	7.6607	5.1196	8.8337	6.8879	3.9755	9.0546	6.2854	5.6169	12.0017	6.8912	6.6884	9.5379	5.7289	4.5353	7.6765	1.7684	4.8638	11.5321	9.1997	18.2988	9.4358	6.3711	9.5752	6.1769	17.0424	15.2718	15.8315	5.2035	11.5868	5.2497	13.0366	6.2432	8.5111	5.3503	4.5745	10.7499	10.4751	4.2788	4.8717	8.943	5.8762	11.424	4.7132	8.7358	6.2625	6.1425	17.7329
FYN	na	5.8463	2.7424	2.3619	2.7895	3.9371	1.3586	1.9447	4.8209	3.5248	6.0091	1.5422	4.9038	3.0711	1.9016	2.2174	1.8437	1.0807	3.5005	4.2751	5.9883	6.8934	3.6254	1.3788	1.6612	8.4085	3.6349	2.401	3.345	2.8639	4.1919	2.2883	3.493	1.6277	2.3447	3.1538	1.8899	2.212	6.9019	3.2275	1.8887	5.7893	9.187	1.3353	2.5959	3.5594	6.1097	3.2067	6.5022
HIVEP2	na	11.9906	11.4467	6.9999	4.8579	7.7619	7.0823	7.243	8.8111	7.4278	4.3529	6.975	5.0822	5.0663	8.0146	10.6064	10.1988	9.7783	10.7508	4.2181	12.8412	6.6217	6.7788	4.156	4.225	2.7502	4.4967	7.7073	5.0518	10.5727	9.4884	4.3448	3.2491	4.2081	5.7731	6.3017	5.787	4.5006	1.7692	3.0091	5.7409	4.1152	5.1577	3.9475	13.7653	9.3726	7.8108	8.8836	10.981
FMO1	na	4.7539	0.3209	0.6852	3.8485	1.0402	0.4364	2.9924	0.3598	1.7507	0.3798	5.2938	0.6894	0.7085	0.6818	0.8172	3.0867	0.6831	3.3108	0.0827	0.3386	0.8937	0.3124	0.0655	20.4938	0.0728	0.219	1.006	0.1478	2.7961	0.6634	0.1553	0.1802	0.109	0.337	2.763	1.0907	0.1649	0.116	0.5808	0.2319	1.2448	0.2563	0.3283	2.6838	0.4965	1.0801	0.6056	1.0502
ELOA	na	11.389	7.3127	15.5188	16.1988	13.5298	10.8311	9.5198	11.222	14.1552	13.0953	27.8239	8.6627	7.1701	15.9307	8.7505	17.4039	11.5492	8.8727	10.5605	12.5309	18.4304	9.9828	8.9514	7.7339	9.1574	8.7024	11.1494	14.5781	8.2695	9.7261	10.9465	16.772	10.4334	9.1485	15.4019	13.7761	16.8122	16.3819	10.2478	10.3169	12.6687	12.2822	10.092	10.5538	14.7716	11.1074	8.6919	8.4911
LYPLA2	na	56.564	19.8973	29.7664	31.8202	41.926	31.7871	29.9731	23.1588	23.061	36.5157	37.2053	23.2342	28.2019	45.1184	21.4282	30.0541	20.4408	20.7416	37.2853	23.9395	41.282	32.7941	29.4918	28.9333	35.8334	17.7561	19.1803	42.5432	17.2894	41.92	70.4331	32.7252	27.6691	31.6583	28.2192	46.5403	34.9071	76.6592	48.0128	29.486	47.5794	26.3103	27.011	42.3475	37.6701	27.8698	21.2027	8.5565
CLCN6	na	2.5239	1.3652	2.7266	4.2497	2.5728	3.1399	1.5355	2.8113	2.9729	2.9161	1.4835	1.6894	1.7128	1.4858	1.3437	1.5848	1.1157	1.2553	1.7618	1.553	3.9409	3.5216	1.8023	2.4579	2.0043	2.0973	3.2315	3.4665	1.9971	40.2982	2.2758	4.6806	3.0944	3.1424	3.458	1.9112	2.46	1.6783	0.9029	2.6212	3.5282	1.9203	3.3551	1.8545	1.8265	2.5129	2.3569	3.3979
MRC2	na	29.0496	7.1845	11.3031	24.1343	22.9777	12.925	11.3493	20.7791	66.4925	1.4219	6.2825	18.5654	12.3543	8.7095	14.0022	8.0614	9.6917	21.8734	4.9262	4.1676	30.697	6.6832	2.3961	79.0311	1.6384	13.9162	12.6751	4.3389	39.5507	6.865	6.3915	5.2672	5.5899	4.7264	12.9932	5.4625	2.1379	2.7763	10.3553	2.8166	20.3373	11.0129	12.4193	5.434	4.4338	53.956	37.5903	23.3331
SLC6A7	na	0.0292	0.1017	0.0033	0.0231	0.0539	0.0182	0.0144	0.0367	0.1337	0.675	0.0485	0.0166	0.0105	0.0911	0.0062	0.0499	0.0367	0.0153	0.019	0.0208	0.0158	0.1438	0.9569	0.0075	0.0735	0.0086	0.0058	1.5938	0.0193	0.3303	1.1094	0.0114	1.245	0.7558	0.0353	0.6858	0.013	0.0907	0.1124	1.6103	0.3608	0.018	0.0197	0.0704	0.0232	0.0523	0.0059	0
TSPAN9	na	7.1778	8.2483	5.7273	6.0288	9.9722	6.0762	5.4947	7.0873	12.233	1.2027	4.9055	8.1793	6.9143	7.492	11.1194	9.0456	2.4769	6.3097	1.23	3.1869	12.3194	4.0978	2.0174	8.9334	0.7687	4.0798	5.7419	3.4995	5.39	3.8751	2.2548	7.766	2.9729	2.1096	3.8934	3.3903	4.6352	1.5693	4.1437	2.1669	6.1689	3.4706	3.6879	3.5951	4.0775	10.0919	8.2278	9.4945
BTBD7	na	6.5346	2.9404	4.9265	4.8939	6.8429	5.1797	5.4021	5.7483	3.7002	5.4144	4.9757	1.8231	4.401	4.7402	3.8539	4.7335	4.2231	2.5601	3.2905	4.3745	4.2014	9.653	6.2986	4.2328	6.1959	4.1048	5.1553	6.1088	6.2427	6.0365	2.4643	6.7968	7.87	4.8814	5.9304	5.7411	3.5007	3.7271	2.5048	4.9535	4.3908	4.572	5.8801	4.1217	5.1352	7.2863	5.9519	5.3394
APBA3	na	2.0571	2.5521	3.5361	1.9646	4.1923	3.8656	3.3129	4.2392	3.0277	1.6478	2.0476	4.3971	3.9471	3.7898	2.913	2.8558	2.4356	2.4551	5.088	2.5065	4.0149	3.5719	2.5924	4.9911	4.4543	1.5525	2.2741	3.3903	4.01	3.0827	3.7108	2.909	1.3701	3.149	1.9517	3.4573	2.8962	4.0168	2.4959	2.1895	2.8247	2.7656	3.7732	2.0201	1.9952	2.9848	3.0117	1.8819
MKS1	na	1.2864	0.8822	1.1137	1.5101	1.2994	1.6948	0.7218	1.0696	1.2648	2.9157	1.1269	1.4825	1.4733	0.7859	1.0679	1.1327	0.9897	1.3144	0.779	0.8939	2.5809	0.7289	1.1542	1.4641	1.7663	2.0737	1.4322	1.3272	0.6799	0.5549	0.7594	1.3131	1.3484	1.7041	1.3095	0.6772	0.7387	1.9416	0.9721	0.5971	2.4458	1.0567	1.1937	0.5313	0.5811	1.176	1.9239	0.5022
ABHD5	na	4.6982	5.1563	2.6868	4.877	2.1316	2.9106	6.8891	3.9507	2.9844	1.8021	2.9318	4.6737	2.2033	6.6861	3.5156	3.438	7.5067	3.7097	3.3203	6.2996	0.8741	2.776	2.4984	6.2666	3.9356	3.1646	3.1828	3.8163	4.2605	3.7412	1.8762	3.0462	3.1412	2.5111	3.666	6.9885	6.4051	3.328	2.6852	6.0822	3.2194	2.9219	3.979	6.9544	3.0872	3.0549	4.212	5.5299
ANOS1	na	3.5503	1.7613	3.9618	2.3165	5.2904	2.4721	0.8306	3.7804	2.7462	0.2627	0.8717	2.0238	0.0674	4.7753	0.8704	0.7187	0.1584	2.0622	0.1052	10.8718	15.522	0.2605	0.1334	0.1845	0.0592	5.1471	2.5442	0.3027	4.2941	0.3965	0.3031	1.8884	0.4231	0.2292	2.4532	0.3382	0.1704	0.0527	0.3912	0.2254	3.7093	0.5757	0.8845	0.5457	0.5471	5.1953	4.4426	2.1663
AKAP8L	na	4.14	4.0128	5.3762	7.0445	4.4215	3.3245	6.9638	3.6345	4.387	3.1463	2.979	4.8894	4.1726	4.2177	4.696	2.553	5.9013	6.7384	4.6992	6.7767	3.8495	3.3828	2.7323	10.7124	4.6548	5.1462	4.3934	6.0815	2.8772	4.2173	3.6551	4.2501	4.5286	4.6834	2.848	3.6794	2.895	3.6616	1.3972	2.5439	4.1934	2.5498	2.5969	3.0506	3.3427	3.4339	5.3807	3.9393
MBTD1	na	2.8593	1.5085	4.7704	7.4332	2.0717	2.6602	1.8712	2.8775	3.9319	7.0103	4.6161	2.8424	2.0878	2.385	2.9783	2.2621	4.5365	5.8237	2.3946	4.5876	7.9417	5.0642	4.7399	7.5308	2.802	10.4706	6.9575	3.6472	3.0404	3.6566	2.3129	7.6225	6.4544	5.4887	4.6417	2.2567	3.7006	4.3692	1.7907	3.2922	7.2386	5.7078	4.7595	2.3729	4.7351	3.3926	8.5296	2.7447
UTP18	na	14.0682	5.9355	16.5149	17.0634	13.6948	12.2864	7.2632	14.516	11.2162	33.0929	12.882	17.0411	20.9868	8.9492	12.6864	13.3606	14.6854	18.0043	10.0727	16.0896	16.518	8.9744	15.3685	13.4669	14.2349	10.6591	8.4626	10.9544	13.9253	10.1057	15.3714	15.9239	20.6152	12.7965	15.3891	7.7748	17.0059	18.4707	8.6818	6.0919	15.3321	23.2391	21.5706	8.8365	15.5668	14.8653	19.9394	8.0457
RNF216	na	4.667	15.5022	7.6897	9.6617	6.4991	8.038	9.5119	9.558	6.9896	6.7776	12.2797	4.4617	8.0354	5.5909	8.1153	8.6573	5.9209	10.001	8.7145	5.2626	9.8623	6.7744	12.0399	11.2985	5.5337	14.402	13.0783	10.3033	8.8804	4.0798	7.2155	11.8212	12.5983	7.1851	7.5705	5.6367	6.3101	9.0133	4.0268	5.7413	10.1257	5.7899	6.5924	4.6449	5.6868	10.1263	9.8208	10.2211
TTC19	na	4.8041	6.302	7.5821	6.8249	4.2712	5.1206	4.0644	6.6563	9.4599	12.1019	8.9257	6.7999	7.2477	6.932	4.9557	2.8276	3.5224	3.0978	8.0414	5.6349	11.4759	5.1279	11.4138	11.6737	5.901	12.5451	9.6754	12.9398	3.1538	7.8974	7.8971	5.1044	8.7375	7.5563	6.7339	5.6092	9.3469	10.7295	4.7869	6.0716	6.875	5.1975	13.1094	5.3016	5.0466	6.2936	4.4345	5.8151
PTBP1	na	61.4913	59.4967	73.3571	56.4043	79.203	70.6486	61.2704	38.6476	54.8207	52.7725	60.0918	68.7183	85.5157	66.4718	74.2161	76.5723	49.1908	72.7171	69.2494	59.2305	93.0225	65.5172	65.8719	90.3496	76.42	51.7227	48.8979	79.5316	59.6012	44.3576	69.4063	74.6916	51.5463	71.8175	74.2624	57.0169	66.692	79.2343	48.5619	47.4412	68.6547	61.0758	71.4575	42.9708	70.0566	57.7521	77.9318	32.8782
DPF1	na	0.5456	0.3743	2.8133	0.524	0.5044	2.3019	3.8816	3.5703	1.8897	0.6841	0.4565	1.6615	1.9588	1.0843	1.3309	1.1286	0.1081	1.848	0.302	0.7226	0.165	0.1281	0.4427	0.4874	0.1119	3.3581	3.9899	0.4826	4.5398	0.2725	0.2368	0.1826	0.2426	0.1961	0.1212	0.1738	0.4835	0.398	0.4594	0.3558	0.9409	0.211	0.5601	0.1806	0.1061	0.7383	1.395	0.9309
SYT7	na	1.0371	6.0142	0.556	1.1414	10.8245	2.1349	2.2143	7.8288	7.3094	6.5274	0.6881	0.7535	2.8062	2.2842	3.3068	1.6455	12.7515	1.8603	0.8932	8.1158	0.8258	0.4562	1.294	0.532	0.4876	1.4115	4.2573	24.4519	3.1173	14.6921	3.753	8.5599	3.0924	0.2601	3.3544	1.0707	16.4952	0.1344	3.3208	5.5727	3.8291	1.3566	2.6785	0.5085	0.9933	9.291	1.4945	0.9355
LARS2	na	1.9773	1.4056	2.4741	1.6104	1.9002	2.5889	2.9016	1.7559	1.4776	1.3244	2.4258	2.0427	1.5493	2.52	2.1947	1.8553	1.1083	2.4754	1.9412	1.7398	2.1287	3.9992	2.402	3.2681	3.6368	3.0681	3.2157	2.5282	2.0394	0.9996	1.8322	4.0892	6.0256	3	5.9319	2.0929	2.1038	1.9789	1.8618	1.601	4.6431	1.6163	3.2074	1.7155	2.0701	2.1293	2.3652	1.5606
PIK3C2A	na	12.2251	7.0434	8.4949	8.5177	8.0412	6.1107	7.0415	5.3654	9.6169	17.6505	11.9172	6.4461	5.1694	5.2839	6.8821	9.4648	9.6595	5.307	11.8472	11.376	11.6943	14.829	9.8832	7.5417	10.4896	10.5746	13.5426	13.7245	9.9984	11.3879	17.2356	20.2735	14.1952	10.9244	17.9864	6.0678	10.2003	8.9337	6.5092	6.648	13.6316	15.586	13.8946	10.2822	16.0533	18.2568	8.5025	17.0225
PLAUR	na	36.3826	27.6908	5.5409	9.4543	11.3834	4.9582	6.2808	14.6018	9.9374	5.6451	15.7013	4.9891	12.2087	6.6563	10.7589	15.5961	12.1481	11.0619	37.3178	6.7018	7.9906	15.8203	11.7807	14.126	33.4378	2.1317	5.4396	13.8812	18.7665	30.9801	28.4725	6.125	6.4229	20.2033	18.5208	11.2324	13.7624	21.0741	11.8561	14.449	6.5938	29.6602	34.5584	28.9748	10.9259	12.0354	7.7847	5.1278
ANLN	na	27.0668	27.9933	22.4469	48.04	27.5835	37.4619	19.4445	25.1819	20.0831	31.5084	91.4706	56.1868	14.5809	13.4238	18.4088	27.9855	12.0213	15.4455	7.0314	19.2497	26.2953	16.9808	25.4594	29.249	30.0347	9.9005	12.5103	43.1535	22.6039	4.3309	16.4829	29.4805	44.4431	11.4399	24.2732	8.44	16.398	12.0684	9.4998	11.8282	20.8048	26.1915	104.4141	6.8134	29.4261	25.3857	20.8884	5.466
WIZ	na	9.3914	8.4073	16.0616	14.7825	20.6421	13.5654	28.5714	13.945	9.276	5.4252	7.0386	15.5279	16.4544	15.1129	11.9788	14.5367	10.9416	26.3183	11.1096	22.3574	14.1864	14.7021	9.6563	22.2521	13.4878	24.7606	19.5274	12.1318	16.4811	8.7606	8.5146	8.3196	14.3871	12.76	9.1557	11.5654	8.329	8.7662	4.5352	5.9908	8.1414	6.4589	8.4471	6.4278	14.9115	11.0563	19.5725	12.4883
RABGAP1	na	10.411	10.8067	15.7337	7.4529	6.252	9.8119	9.5252	10.1182	9.6828	11.966	6.3464	4.3613	16.7645	6.5407	5.8876	8.1805	7.2911	20.1237	5.4706	10.0119	10.5166	11.7435	5.8354	8.5776	9.5122	10.419	10.8777	9.2392	7.491	7.0788	4.9463	6.7922	17.0244	9.7448	7.1383	6.9134	4.2315	5.9266	3.0836	7.5532	8.4687	7.3121	9.105	8.4395	10.4988	10.463	7.4721	19.3557
DCN	na	42.5576	5.4578	6.3465	62.6462	22.9611	2.7527	63.0446	17.3481	22.8379	2.2931	7.9176	19.1743	11.5626	1.4535	4.0451	8.2093	6.6315	21.8944	4.6642	2.8953	7.0761	8.3613	1.714	2.2954	1.6963	8.2866	11.8113	5.3035	57.7054	15.6246	10.5437	6.1366	2.4841	5.0843	16.1366	3.4402	0.8435	2.8084	10.4454	2.136	34.4723	16.5228	3.9061	15.88	8.8369	46.4746	19.8674	130.655
QPCTL	na	2.9005	2.6168	2.9976	4.8519	1.3752	2.3633	2.6708	2.3403	2.4395	2.7266	4.5802	2.4011	2.8264	2.0286	1.939	2.2698	1.0589	3.7472	6.7464	2.9728	4.0451	3.8561	2.5212	3.5126	3.0339	1.9412	2.2348	5.1982	1.8154	2.229	5.0324	7.4515	2.9178	4.6591	2.055	1.8002	3.5093	4.8872	1.5513	1.3011	5.3309	2.106	2.1975	1.189	3.9171	2.6674	2.3478	1.2037
PPP5C	na	5.1424	5.9566	9.7007	13.7679	5.5438	7.4157	6.4316	7.2782	6.8473	8.7312	5.9748	6.868	8.6211	6.9428	6.5707	6.41	3.6258	9.9691	6.8521	7.0973	9.7576	7.7962	8.7334	10.3676	7.6572	13.1437	9.6768	10.7877	6.1827	6.6484	7.6781	15.296	8.3496	9.3641	8.8776	5.9195	6.1491	15.1109	5.6315	5.9393	11.9121	5.835	6.9222	3.9756	8.1342	5.2817	10.5813	5.4198
CEP68	na	1.9352	1.6416	9.0162	4.141	4.5228	6.3943	5.6749	4.1616	3.5664	1.6755	2.2869	2.9655	4.7405	2.9658	6.559	2.775	1.1022	5.3122	1.7908	4.5823	10.8618	6.1725	1.9501	5.462	2.5487	10.6769	12.4723	2.2511	6.7727	3.2325	1.4081	4.3648	3.8145	2.7633	2.3258	1.8942	2.1013	2.1533	1.7148	1.7395	4.1146	2.5501	2.9515	1.505	1.9905	5.6594	8.8328	7.5035
MAP4K3	na	11.1043	5.7444	6.289	12.7727	7.898	6.6068	8.9347	6.4444	6.3218	9.6715	7.7127	6.0384	5.8751	6.0511	6.726	7.1536	8.3292	7.0379	5.225	12.6256	7.0664	9.6854	7.4984	7.1298	14.2867	8.3796	8.5701	7.5648	8.0247	16.8611	8.8597	9.8624	9.5534	6.234	9.9366	4.8587	10.2819	16.7445	4.2345	9.3342	11.7175	12.4791	10.0229	8.7787	10.3256	6.0515	10.0828	8.6099
ZBTB32	na	0.1184	0.3092	0.2486	0.129	1.1869	0.267	0.714	0.8604	0.3381	0.035	0.1459	0.2228	0.0872	0.3985	0.1783	0.2855	0.229	0.2863	0.3215	0.8767	0.0862	0.1144	0.2778	0.4006	0.1148	0.3689	0.3864	0.6805	0.1466	0.3375	0.2503	0.6281	0.1003	0.1344	0.1966	0.5158	0.1491	0.1526	0.1755	0.122	0.4152	0.2575	0.0411	0.2989	0.1904	0.1388	0.1435	0.3176
TYROBP	na	30.5124	64.8507	9.7745	25.7842	12.4052	13.5721	17.7747	57.2323	29.6568	4.0275	27.2422	59.5311	20.7328	12.0348	26.0636	51.4325	10.0801	38.274	50.5828	9.9037	28.9522	22.1916	5.1628	55.0946	4.248	36.7522	7.5509	22.2531	14.204	70.464	60.3297	40.942	3.0725	9.4136	34.996	22.2209	0.962	3.8507	42.6437	3.4386	29.9658	49.2385	38.1326	29.5994	12.0361	31.5184	27.6699	24.8059
TMEM159	na	11.0773	14.3513	19.4917	8.0155	9.8517	20.898	19.5755	7.3854	10.7338	8.4721	4.6474	4.2383	11.4237	15.1792	27.4458	11.978	13.858	28.3745	13.5879	10.5149	5.1987	10.0183	7.143	21.0048	5.1181	8.5607	10.1155	7.2398	15.705	17.2383	8.9501	4.765	5.7337	17.4995	5.2085	12.802	7.6133	7.5328	7.2175	21.6994	8.7008	12.5965	6.5265	17.3476	7.943	11.6345	11.8635	11.444
GABRA3	na	2.8399	3.2428	1.4629	2.6048	3.264	1.1962	3.9107	4.0033	0.5546	0.0132	3.0857	0.6907	1.8916	1.5876	3.3014	1.8706	0.0349	1.673	0	3.2942	2.2744	0.0112	0.0632	1.2869	0.0316	2.815	1.8933	0.1444	0.8909	0.0588	0	16.148	0.0095	0.1052	2.2995	0.3663	3.9322	0.3165	0.4292	0.0224	1.7107	0.2595	0	0.3394	0.0269	0	2.5027	0.5177
BRCA1	na	4.4695	1.9491	6.9491	9.551	4.1574	10.1475	6.0245	4.0925	5.6609	13.9491	5.6364	7.632	4.1905	3.2194	4.2309	5.5537	2.7827	8.8141	1.9112	3.263	9.7133	5.3866	13.6412	7.1175	3.9459	6.69	4.995	2.6911	8.1813	1.6626	3.7203	9.948	14.8621	6.5851	7.1192	2.024	4.7939	5.9295	3.026	2.9105	9.4635	8.7713	9.6733	1.7464	14.5134	4.5688	5.8188	1.6373
ERCC1	na	5.067	7.3998	6.5008	10.3895	5.9947	7.0345	6.5459	5.4176	5.5749	3.5879	3.6566	16.5577	14.9618	8.6814	8.3693	7.6305	4.7143	7.0561	5.4158	5.2394	7.2407	4.836	4.9832	8.7782	4.692	7.6636	5.4767	4.9386	5.3809	6.2169	6.1259	9.3247	2.544	5.8569	3.3887	5.1741	7.3461	12.2618	4.0622	4.4155	8.3166	5.1725	6.5598	4.9689	6.0059	4.119	7.9615	4.7922
CD22	na	0.172	0.2023	0.7064	0.188	6.0044	0.0404	0.3697	0.0764	0.1326	0.2042	0.3482	0.0644	0.0266	5.6247	0.289	0.2906	1.0037	0.2676	0.1758	0.1855	0.0574	0.3669	0.017	0.5496	0.034	0.2718	0.099	0.1922	0.0969	0.382	0.1756	0.2975	0.0085	0.0907	0.2446	0.192	0.0482	0.0097	0.0871	0.1084	0.8327	0.2184	0.1553	1.2224	0.3002	0.1215	0.1296	0.5131
SEMA3B	na	7.3451	0.8908	0.7968	2.0628	1.1172	3.44	1.9221	0.9374	0.843	3.9161	3.9295	0.3986	0.5977	1.345	0.8719	0.1208	1.2609	0.7732	13.5267	0.6057	13.9706	9.1413	3.0563	0.9287	13.4097	2.7091	1.0557	4.0532	3.1102	4.9897	10.9004	3.4638	9.8558	0.8229	4.9185	8.2339	5.8997	5.6489	1.2254	1.1393	4.4276	1.7206	15.8216	9.9225	4.9028	1.5429	1.6797	8.6719
MBTPS2	na	4.8869	3.4107	2.5452	2.4249	1.9744	2.3035	1.625	2.4413	2.9797	2.3279	2.893	1.9513	2.5294	1.8631	2.7269	1.8025	1.2284	3.1138	2.3805	3.8577	5.3532	4.2552	4.449	1.701	3.859	2.9165	5.0491	3.6793	4.1101	2.4804	2.3981	5.8751	6.7502	2.6104	7.0175	1.3311	5.666	2.4245	1.9976	2.6876	4.0882	7.7735	4.5023	2.6406	4.7859	2.8309	2.9077	2.5963
PRICKLE3	na	9.2514	13.6064	16.311	7.761	9.9674	14.5408	10.9588	6.657	9.913	7.7127	5.0253	13.9615	13.2343	15.2962	10.6647	6.6734	5.813	9.8348	13.5344	13.6644	9.2157	5.8989	10.6341	12.684	10.1479	13.8838	13.9303	6.3364	15.0135	9.9047	10.6343	7.5246	10.1455	4.5476	9.501	9.8036	12.8879	4.8051	4.9958	6.6265	8.8782	8.3014	8.6092	5.5683	5.7545	5.9967	5.8586	8.3134
LTF	na	0.2064	0.043	27.3135	1.5657	10.641	1.8375	0.498	0.1017	0.3107	0.5351	0.1373	0.683	0.0935	14.3076	1.7736	0.0463	0.0212	0.0983	2.6928	0.1051	0.0718	0.602	0.3453	0.3398	1.9745	1.9957	0.0312	0.227	0.0413	2.7986	0.2216	0.3133	1.4727	0.0752	1.0206	9.599	0.1722	0.0861	1.1978	2.071	0.6027	15.4257	0.127	2.2394	0.1993	0.3559	0.0445	121.0917
EXTL3	na	4.1059	2.9789	3.2608	3.2873	8.4805	13.4331	5.1531	6.7056	5.3785	1.9433	2.9936	5.2711	17.4983	5.7224	6.6006	6.6164	4.0328	4.1723	6.616	9.8479	13.7876	6.5448	6.8952	6.3633	4.5747	4.9922	6.0256	3.9657	5.7577	3.8694	3.0396	13.3103	4.7105	5.6309	9.0246	5.4596	14.0341	1.7161	4.9217	4.4767	6.7219	10.0406	8.9503	2.9225	8.2298	9.2432	4.5745	5.691
NR1H4	na	0	0.0063	0.0039	0.0078	0.0032	0.0086	0	0.0072	0.0225	0.0038	0.1183	0	0.0165	0	0.0036	0	0.2227	0	0	0.0035	0.0046	0.5852	0.6074	0	0.0144	0.0068	0	1.4716	0	0.0288	0	3.221	0.4328	0.2143	0.0089	0.2781	0.0102	0.0206	0.0779	0	5.454	0.6256	0	1.7488	0.1438	0	0	0
ELOVL5	na	10.4176	21.5875	18.6192	63.8048	20.541	38.4102	26.0509	22.153	25.9426	1.4819	51.1847	15.5637	21.9383	16.4454	22.6148	19.2929	42.5776	24.2238	2.2807	27.07	30.266	6.082	1.3554	19.8295	1.0998	23.596	22.5791	2.6641	27.9157	8.5911	2.3563	4.1884	11.9547	6.4208	9.7934	8.7471	1.5483	1.6049	5.2795	21.6023	7.1748	7.4384	2.9977	17.4347	15.3672	46.8047	38.071	30.457
ALOX5	na	36.7531	1.5217	1.5934	2.864	3.2668	0.7886	2.0558	1.7269	2.4063	3.8807	3.2149	1.4571	0.7682	3.1773	1.3341	2.6835	1.882	4.2483	2.6292	0.9299	2.7745	1.1694	20.5157	2.0158	2.3294	6.6935	0.6777	10.6724	1.4164	3.2688	7.4148	3.4897	2.5887	6.7538	5.7781	3.1778	0.1593	0.2561	1.7586	4.0861	13.4146	7.7345	2.8304	20.2789	10.9145	5.0595	3.2571	3.6361
KDM5D	na	1.509	0.3954	0.5396	0.9154	1.4339	0.3158	1.3327	1.2853	0	0.1995	0.3301	1.4561	0.0016	3.4832	1.6096	0.314	0.2014	0.7371	0.5225	1.3359	12.2185	0.6792	0.2661	6.1554	0.4099	0.6681	0.4171	12.8396	3.2909	1.3493	0	0.8987	5.5415	4.4436	1.3966	3.8501	0.514	4.0236	1.2997	6.3385	1.6824	0.0095	0.296	2.5368	0.6549	1.1484	0.6741	0
CALCOCO1	na	7.6697	7.9402	2.9827	5.7107	5.4946	3.421	6.3803	7.3788	5.9756	3.229	2.2794	2.6984	2.6568	5.1085	3.5423	3.7279	8.6795	4.7863	4.8851	3.9238	5.5368	4.9127	4.4887	1.7807	4.5643	8.2113	4.7958	9.1571	3.1399	4.6264	3.2421	10.6668	5.4772	5.4171	3.2985	4.1551	7.7907	1.5969	2.7326	4.2979	8.5501	3.5362	2.6435	8.1883	4.8237	4.4768	3.2537	15.543
UBR7	na	12.4575	7.5072	20.3091	12.1856	12.9705	14.09	13.0108	12.9316	8.6476	16.9762	5.1978	9.374	15.0307	10.982	12.2249	10.9238	7.5346	9.0178	4.7867	9.8702	16.2687	10.7547	14.7317	11.983	9.8112	10.8026	9.9326	10.2063	14.4979	10.3295	5.9178	11.133	16.5735	9.8961	8.1985	9.9804	9.1582	12.3437	7.2516	7.3696	11.0372	9.6467	14.0325	7.8532	7.1777	13.2095	11.1636	9.7548
MAP4K5	na	9.2409	3.7319	9.2518	10.0602	11.2302	7.1951	7.802	9.8843	6.2933	8.4208	5.0533	7.4621	4.7358	6.1904	6.7763	8.7174	8.7533	10.3613	3.3686	9.4856	5.2201	7.5041	7.5086	14.0898	4.3564	5.5034	7.7916	5.5404	8.84	7.364	3.4922	7.4249	6.7856	9.3488	5.0631	5.3675	5.1456	5.2299	2.6826	6.3367	5.5559	5.9433	10.1622	7.0764	4.3859	8.8222	7.549	7.1766
EHD3	na	2.9234	3.8493	11.4713	7.5412	5.4643	5.7089	6.8868	7.9339	6.5854	0.5076	0.899	4.7792	11.7291	21.504	5.0882	4.3995	0.9349	6.6835	1.0275	19.0276	6.3961	2.0173	0.7422	0.4682	0.6356	12.9924	15.7323	4.597	9.1841	3.6043	1.6415	1.2547	2.0663	3.4091	5.5539	22.748	1.82	0.6187	7.1313	16.3558	5.4781	2.7185	1.0649	8.7353	1.6757	8.9046	4.5522	5.5863
PSMC4	na	33.1552	49.3192	38.3825	45.6781	25.882	30.6977	31.907	47.4443	30.0593	47.8747	32.146	38.1083	46.9853	47.9966	35.2029	40.2286	35.4988	50.7385	40.44	39.1024	44.9129	41.7501	47.6989	36.2252	64.3183	23.9892	26.755	54.7741	45.3485	27.3272	42.4924	79.5592	26.67	34.3761	30.9353	35.424	38.0183	80.7214	35.3582	46.2068	89.3511	48.1607	48.3243	28.1804	34.565	23.5832	28.4761	16.1111
MAN2B2	na	5.2349	11.2103	4.0731	6.2176	4.3185	5.807	11.3283	6.5327	6.5385	2.6504	2.9429	3.9358	7.8653	7.4599	4.7484	6.3232	2.5185	4.4445	9.0293	3.8614	6.3594	16.1872	5.4319	12.9423	6.3903	5.941	4.4544	16.72	6.7801	10.5553	4.1143	11.8382	5.2532	8.9536	8.2599	4.2631	6.9441	9.8535	3.157	4.6014	10.4013	11.3615	8.6925	7.7255	11.1333	9.1514	10.1106	7.1065
CLDN11	na	0.28	0.0927	0.1215	0.206	0.1387	0.0684	0.2067	0.406	0.2175	0.2311	0.3803	0.2397	0.0173	0.1985	0.1497	0.0559	0.2401	0.2004	0.0658	0.097	0.5851	0.2658	0.1487	0.0336	0.2426	2.3728	1.1325	0.0678	0.1406	0.5207	0.0376	0.1465	0.0121	0.06	0.1645	0.109	0.1504	1.2159	0.1767	0.0816	0.5602	0.3086	0.0782	0.7328	0.1207	0.6287	0.4872	0.5674
SLC25A39	na	42.5651	41.8924	51.1756	38.2963	61.3258	57.0505	44.482	64.5985	31.6388	81.7207	74.8494	81.6937	59.274	131.2984	56.4277	78.1062	57.2154	85.2534	47.125	56.8171	42.4093	32.3092	73.5152	60.2532	203.9334	52.8052	47.7002	65.0619	34.2476	29.2859	79.0826	33.7122	70.6387	43.0373	44.3995	48.5624	40.9579	70.7381	61.7585	34.138	58.0531	42.1536	56.9813	31.5516	24.374	53.0082	40.0333	16.8624
MVP	na	62.0214	27.5289	16.8412	13.8937	43.5654	32.3235	28.2283	35.1188	31.3644	19.3182	16.2244	11.8658	14.6691	27.3766	16.565	32.4599	26.1284	13.6468	53.035	10.5308	4.0428	74.0797	44.2994	32.2573	79.1946	8.8275	11.5032	28.4485	29.0265	56.1917	39.4786	20.2235	22.0126	79.4143	45.9085	29.4694	23.1118	66.068	28.4988	27.6151	30.3168	47.1479	32.9143	38.8572	67.6912	18.9228	20.9892	21.0251
NUB1	na	12.2504	10.3078	7.2117	8.2758	6.8027	11.6021	9.3509	11.858	7.8581	8.4046	16.1889	9.1605	10.2107	8.2529	5.4568	12.1606	5.1737	7.4873	14.9098	9.634	5.476	14.4718	22.0036	11.6474	13.7373	10.8201	9.9115	4.5224	6.1055	12.946	19.5583	11.6889	18.0815	13.1603	6.3279	6.5692	7.8741	4.8768	11.9081	7.2185	16.0325	12.1491	19.199	5.7981	6.0387	8.9837	9.1801	9.2806
PGM3	na	5.1785	4.1042	3.3632	5.0756	3.6336	2.4619	3.2884	4.5957	7.5547	4.8502	11.5379	5.5354	3.0455	3.2635	3.1489	2.8463	5.2937	4.0196	8.4954	3.8891	2.8692	7.5629	4.336	4.3995	5.0402	2.2643	2.0948	5.8521	4.1906	5.4185	8.2365	7.5377	6.736	12.1746	12.1995	3.9366	5.9831	5.427	3.9623	9.8258	4.3297	9.0893	4.8867	5.1646	4.9575	4.1219	4.3651	3.2396
RWDD2A	na	1.6578	0.6862	0.8242	1.166	0.6515	0.6235	0.9887	1.122	1.16	1.1507	1.0684	1.1822	0.5544	1.0085	0.809	0.3621	0.6112	0.7542	1.6927	1.1866	0.8631	2.1084	1.4686	0.9461	1.2587	0.7095	0.555	1.466	0.7131	1.2264	2.2976	1.6622	2.2668	3.228	2.6091	0.7853	1.6107	1.6316	1.0577	2.3692	1.8233	2.2351	1.2997	1.332	0.9424	0.5666	0.8176	2.2416
CLK1	na	14.6983	13.201	16.1575	16.7873	16.5632	8.8167	11.9282	16.1738	25.058	20.4112	10.3431	8.8162	7.1533	10.2287	11.8665	14.7433	22.679	15.1292	7.5168	15.7477	11.1332	8.3474	10.6609	19.9896	15.0342	6.7527	10.4386	19.9345	5.171	21.2621	11.9554	18.1137	6.6405	10.1331	6.4479	9.332	15.028	9.247	4.5828	23.3112	17.0941	15.4907	9.0886	16.6425	7.7712	10.6869	9.4412	13.6775
POLR3B	na	2.4928	6.0866	3.8348	3.8557	3.3729	2.3957	2.8968	2.1857	4.5589	1.34	3.0739	4.4583	2.9047	3.7038	3.1891	3.3428	2.8459	3.5187	2.429	6.5845	4.9737	1.781	2.9546	3.3976	2.6606	3.5589	4.0584	4.409	1.73	1.1048	1.7443	7.3355	4.3109	2.6832	6.5826	4.306	3.6406	4.6611	3.4037	3.072	4.5486	3.9289	3.0527	2.5174	3.0007	3.1256	2.1889	1.7637
ANGEL1	na	7.483	3.22	6.3805	4.1688	8.1484	5.5595	5.3144	4.8435	2.4067	8.1964	4.4788	2.6772	6.2419	3.7013	2.6762	3.6891	1.9095	4.2637	3.4066	6.2738	8.3124	8.5234	4.521	5.5911	6.0997	6.2419	7.1507	7.3659	5.2004	4.6835	2.7705	8.0292	14.2305	15.2257	10.5017	2.8207	4.3134	5.5082	3.5054	2.7882	7.0983	4.7299	6.1117	2.155	2.6723	5.608	6.7013	4.3733
RNF14	na	7.3635	5.5038	3.2021	5.3287	6.4251	5.5598	6.2759	5.0158	6.6214	4.7918	5.8737	5.3257	5.3677	4.4002	4.0936	5.7066	7.6291	9.9858	3.4135	3.6628	3.2371	4.8097	4.9254	6.4405	7.2331	7.4389	5.4896	5.7707	5.4031	6.7422	5.2662	4.2202	6.1431	5.0778	8.4451	3.8248	6.2343	9.7998	4.903	7.358	7.276	8.2644	5.726	5.7805	6.2023	4.8212	6.5975	7.6155
DNASE1L1	na	2.8191	3.0021	1.816	2.24	3.7749	3.465	4.5314	2.5348	2.1787	1.7648	1.1609	1.7549	3.8503	1.5709	2.0795	2.9317	2.9512	1.4707	2.5603	2.5337	1.3502	3.7875	2.6665	1.5268	1.2528	3.1703	2.6098	1.7013	1.6474	4.0821	1.943	2.7338	2.1658	3.6112	5.1039	1.8397	2.5026	1.1667	1.6764	3.6257	2.4652	2.2777	1.8907	2.3716	3.8984	2.059	1.6235	1.2727
DDX11	na	5.2633	3.0636	9.9923	5.6357	5.4286	8.4387	4.5714	3.0168	7.9338	7.1899	13.4633	4.8251	5.4082	8.2097	5.3541	5.1387	5.4059	2.8467	4.3144	5.2586	12.0584	3.3942	7.713	5.0487	7.8143	5.124	3.2771	4.7275	3.2124	2.2286	3.0899	6.8784	10.0797	4.0085	5.6744	3.6807	6.2083	13.288	3.0919	3.2238	7.2326	4.6204	7.2175	0.8432	4.4248	3.5236	4.547	0.8286
HEBP1	na	7.5238	16.8114	19.1048	5.4165	8.1182	7.6632	7.2094	6.6491	5.6417	8.6927	6.992	15.0225	7.3446	8.4496	9.6683	6.8145	7.8886	6.4287	10.9731	8.1502	9.096	6.5518	9.8988	7.8746	8.7776	6.0717	4.4825	8.3657	6.4739	7.6224	7.347	6.065	6.9044	9.2705	5.178	7.2216	9.9541	13.5193	6.0703	5.5075	8.5967	3.5496	11.773	5.9106	2.8911	7.8664	8.3051	8.4473
GPRC5A	na	39.6107	77.7957	16.9207	14.0883	33.1465	7.6319	11.5942	3.0547	2.9646	109.5792	51.5635	0.4426	4.2263	16.5618	8.4107	34.8279	34.1605	2.5646	101.7513	26.6707	0.8182	214.6808	113.0155	4.4534	174.9697	15.2516	0.572	85.1291	8.0015	48.9144	116.5252	17.4585	170.066	99.8511	154.7133	96.019	87.35	67.6864	38.6373	56.6085	26.2818	115.4388	117.7107	122.8692	180.7636	4.8685	7.6903	8.2491
MAMLD1	na	1.0634	1.6384	3.4641	0.4601	0.8804	3.0326	1.6902	2.2303	1.8882	0.2595	12.6029	1.3743	0.4709	0.6903	0.6978	1.3984	0.5648	0.4387	4.5265	1.8979	0.7582	0.6348	0.3126	5.6601	0.1254	0.5192	1.1014	0.4223	2.088	1.1447	0.7479	0.7709	0.2635	0.4441	0.5713	0.9462	0.1527	0.1829	0.4745	0.8506	1.6578	0.8221	4.8174	1.2386	1.2799	1.6231	0.7088	4.159
CD6	na	0.5484	1.9245	1.0904	0.3581	1.3564	1.9616	0.8477	3.0939	1.8653	0.496	0.8001	0.5549	0.2355	1.0338	0.5184	0.4367	0.2612	0.7485	2.0416	0.5118	0.4526	2.1126	0.7727	0.7285	0.4179	0.8501	0.7378	1.2827	0.3336	0.4596	0.3391	1.392	0.7115	2.2686	1.4173	1.2059	0.1402	0.0476	0.764	0.2368	2.724	1.5581	2.4761	0.978	0.6316	1.0846	0.5449	0.7079
TACC3	na	10.0188	19.244	9.5617	13.1208	10.4706	12.9579	14.7283	5.6168	6.0495	9.5199	7.7061	14.5285	12.8131	14.1203	8.0459	8.3161	2.3825	5.5758	6.3359	4.9325	33.2503	12.9275	11.1219	12.6129	13.2061	7.9199	5.1263	19.7981	6.3203	7.6475	5.7919	11.1485	10.4016	6.458	10.5129	9.5655	6.5905	22.4085	6.9595	6.4428	18.8216	11.8572	12.9795	2.8928	11.8384	6.083	8.7791	2.5134
UFL1	na	10.9083	11.7637	9.5659	9.9653	8.102	6.9806	7.185	11.97	12.6984	14.5165	15.8221	12.6304	6.6451	8.1593	7.3949	7.3831	13.1059	7.5329	4.3301	10.8383	9.5841	14.0905	9.5017	9.1181	10.8127	5.905	5.4099	15.5546	8.1519	10.4604	9.8613	11.6889	18.0876	11.8873	21.1666	12.1677	11.072	12.8803	9.1005	21.0796	12.3122	18.7119	11.9461	16.9828	11.5001	7.5962	10.0804	10.5815
POLA2	na	1.4156	2.0634	1.6636	1.5938	0.7391	2.3114	1.2196	1.2768	1.1741	1.5554	0.9652	2.2351	1.6189	1.3128	0.8392	0.9601	0.3293	0.5545	0.9609	0.8945	3.1996	0.9688	2.7704	1.5272	1.1698	1.4895	1.2926	0.9158	1.0783	0.5106	2.0575	1.131	1.3535	0.6687	0.6171	0.5533	1.4637	1.2867	1.107	0.9702	1.0241	1.0961	2.561	0.413	1.2223	0.9578	0.8427	0.4971
ZC3H3	na	22.5336	29.3607	25.7164	12.2927	25.1663	18.1889	17.645	21.7121	11.1051	24.3187	19.4793	15.2087	36.8315	18.9997	22.7589	19.8234	17.0826	26.5656	21.9728	19.1211	17.5795	14.9931	19.2646	19.6086	19.1524	19.013	14.1488	51.7126	11.527	21.554	24.2133	16.4918	15.1159	32.8352	13.289	18.5813	11.8146	12.7636	14.3076	11.1455	19.5769	9.5451	20.0576	11.4985	11.8487	20.5212	30.032	7.7644
CAPN1	na	46.8811	90.2551	77.5271	43.5912	66.6459	112.3746	108.5262	69.5414	56.6468	30.7534	34.6739	37.6181	80.3022	100.8289	73.8685	63.5112	50.07	43.004	53.4042	61.8541	23.8247	61.931	86.6241	84.3005	51.6037	36.7266	58.3886	65.7206	50.2014	25.5741	89.2303	29.8698	31.2343	45.3513	31.4398	139.5585	59.566	55.8906	69.5267	79.2184	18.6957	28.965	57.2649	77.7634	56.9978	65.2568	64.264	24.4292
ACP3	na	0.0641	7.4356	4.7625	5.0976	1.4006	5.7632	9.3719	1.4407	3.0612	1.4129	1.5704	0.5868	2.0294	9.4091	10.8924	1.9168	23.954	14.5156	17.356	8.3772	2.1895	2.2606	0.7692	0.6673	8.0897	25.7693	17.9014	3.8044	2.5216	2.3964	1.3952	5.7184	3.7967	2.1542	2.8915	15.073	3.019	1.4716	2.3913	15.9618	1.5904	9.4548	3.358	6.7817	1.4741	0.8646	4.643	1.4751
MDH1	na	18.1802	20.5708	24.7908	20.9468	22.9848	24.4695	28.8179	17.4918	21.4639	28.9534	19.495	33.7158	20.8522	21.2382	26.8189	18.6828	17.8603	19.7737	16.1325	18.1337	24.4917	17.3528	17.6748	27.3232	16.1911	18.144	16.315	19.3996	25.0686	24.6123	21.0023	20.6177	17.908	16.7032	18.7549	18.4853	18.632	31.0059	12.8391	22.3403	30.4045	20.9342	25.5721	16.7724	20.4311	13.4586	19.0375	17.4409
SLC30A9	na	7.9795	10.8712	5.0501	6.6443	5.5471	6.6603	8.6048	5.7904	6.264	6.4825	7.9462	6.9681	6.4992	8.0822	7.277	5.3819	5.6228	5.959	6.3917	7.8537	16.5667	13.0643	7.4831	6.5469	7.775	13.9477	8.863	8.1687	6.7978	10.1231	6.1775	7.1693	9.9322	11.1971	8.4517	8.1203	6.1866	15.9395	4.1159	9.2293	11.008	8.4459	13.4783	8.9234	14.1463	4.9665	9.1971	6.7449
MTMR11	na	21.73	9.5212	2.3393	2.1913	4.405	4.2174	2.7516	2.9723	7.4652	5.7126	2.5063	1.4991	2.4645	1.5519	2.1075	1.9623	4.0416	0.7861	10.3665	1.3394	4.7445	9.6168	12.8242	3.9668	15.2321	0.938	0.7898	17.0323	4.2639	77.8483	15.0225	4.693	7.7838	27.9138	10.309	6.5446	4.154	14.1291	3.0673	13.9191	15.9401	4.633	10.6314	4.1551	9.0402	2.3866	3.6197	3.2374
COX15	na	9.3054	8.7247	6.6314	5.0263	4.6467	6.2578	5.1641	4.5188	6.9365	10.1556	7.8976	7.2272	5.0167	4.5189	4.5381	5.6327	3.7815	5.0653	7.9585	4.1831	8.7457	8.2353	9.7037	4.7276	4.2218	7.7035	6.0553	6.7551	6.2401	6.3918	8.5242	7.2172	13.9065	6.8497	10.938	4.311	8.3267	7.3698	5.2372	7.0021	6.2522	4.7772	6.6834	6.2376	9.6284	5.784	7.2174	3.2351
CCDC88C	na	2.3566	3.7427	11.1666	5.2527	9.4408	8.0618	11.8044	8.1222	6.2388	7.5047	3.9221	3.9056	11.7055	9.0857	7.2284	3.3148	3.2508	2.4072	9.3159	17.5314	4.9482	17.5799	11.9061	13.5162	8.8075	5.3067	7.0097	8.4129	9.6277	3.8617	5.0265	3.5044	10.7082	5.171	10.3599	4.5616	2.9433	4.0143	3.1536	3.0896	4.0921	5.3575	10.66	5.2453	7.3012	6.2144	6.4612	6.4375
YAF2	na	2.9376	2.9804	0.814	1.5618	1.1317	0.6073	0.7444	1.627	2.2266	1.8176	2.0187	1.8578	1.0286	1.2552	1.3115	1.174	1.4166	1.5057	1.0485	1.9001	2.4911	0.853	1.4752	1.0376	1.4896	2.4796	1.3556	1.3438	1.6589	1.5771	1.6029	2.0349	1.5161	0.8557	1.2044	0.7448	3.1156	0.4379	1.119	1.055	2.4326	2.1577	1.2286	1.4039	1.8505	0.9819	0.867	1.7134
ZMYND11	na	15.0738	5.1555	26.6568	22.0332	10.4414	9.9074	10.1439	15.2506	9.7857	13.995	21.7938	10.6888	9.6525	10.1469	13.7668	14.0444	17.2237	11.3694	8.7175	17.6824	21.3715	19.9887	15.8658	14.7778	12.3398	11.5734	9.5314	8.2457	19.7474	15.5954	8.5819	14.9347	18.2089	24.6965	23.2405	6.9254	21.5111	19.9513	7.2741	10.3123	18.0456	14.3053	27.6854	9.5497	18.1382	7.0838	13.3697	35.6452
WAS	na	2.1235	5.7823	2.283	1.4723	4.9121	1.1205	2.387	6.8593	3.4496	0.9851	1.8999	2.3861	1.0177	4.3013	1.4927	2.8243	0.5977	2.8369	4.1996	1.313	2.3629	3.4936	1.4278	4.7838	0.6605	2.6985	1.1076	1.9793	1.4089	5.0016	3.836	5.6644	0.7204	1.993	4.8813	2.4617	0.92	0.2529	2.2513	0.4403	4.4932	4.8931	3.0586	3.2634	2.0831	2.4529	1.7564	3.3216
DPEP1	na	0.1732	0.0251	0.0674	0.2168	0.2527	0.1933	0.1125	0.0478	0.0249	13.8365	0.1677	0.1348	0.0164	0.0712	0.3569	0	0.0397	0.4357	0.0099	0.0557	0.0246	1.8184	3.8819	0.0825	0.1963	0.072	0.0227	21.3739	0.0677	16.3786	4.8646	4.0975	29.4129	0.1246	0.6729	1.1011	3.5746	0.4144	15.8669	16.638	0.4274	1.1196	0.036	1.2008	4.9959	0.1348	0.0741	0.0337
BID	na	7.1021	11.8344	11.4217	3.7309	4.5696	6.1722	9.8867	4.0846	14.5163	13.307	4.3543	4.4401	16.2108	6.4518	17.4814	4.1785	3.5557	17.9144	10.4288	7.7209	6.5779	9.1207	13.378	20.9028	8.548	12.2089	12.9733	10.675	11.7987	7.0364	6.2124	8.3941	8.6523	6.6283	6.7427	3.9967	8.9759	6.828	7.4201	6.6025	8.1302	12.1491	8.2772	11.0638	12.973	9.766	22.6459	3.6917
MATR3	na	0.18815	0.09535	0.12745	0.3838	0.2091	0.19865	0.12825	0.1199	0.2224	0.2465	0.20175	0.07755	0.06425	0.108	0.0405	0.12955	0.17425	0.14145	0.0904	0.18945	0.19695	0.10955	0.2869	0.41305	0.2232	0.20815	0.2451	0.3658	0.1107	0.26595	0.18235	0.3059	0.3248	0.1435	0.09725	0.12995	0.11225	0.11375	0.06795	0.1284	0.3331	0.1355	0.1447	0.12075	0.08235	0.101	0.07235	0.13705
NPC1L1	na	0.985	0.2455	0.0889	0.1717	0.0482	0.1507	0.0526	0.0472	0.0931	0.2468	0.3738	0.0808	0.119	0.1406	0.1103	0.027	0.4969	0.0248	9.4461	0.0917	0.0192	15.6516	1.1331	0.1899	6.7355	0.0866	0.2199	0.2882	0.0723	11.7534	0.0308	23.1141	15.4906	0.0803	0.6094	1.4713	0.2679	2.2699	1.2132	0.1798	18.5035	9.4967	0.0107	0.96	6.5292	0.0594	0.0265	0.2277
XYLT2	na	4.2028	4.9208	12.9587	10.6496	9.1876	10.0564	7.2319	8.74	10.8469	9.2285	4.5046	6.6725	14.5398	7.2027	5.6999	8.8343	2.3938	13.5658	9.919	6.3271	11.0332	5.1221	11.168	30.1238	6.6005	10.74	10.2175	12.2699	8.0078	3.8156	5.1565	14.928	9.2891	6.8196	9.5425	3.9167	6.0289	5.0952	3.9217	3.2705	13.0957	11.7231	10.2771	2.8491	5.1112	16.8517	15.3327	5.8917
NUDCD3	na	7.1101	14.1676	11.2985	6.4576	10.039	13.8226	10.1356	14.2737	7.7632	10.9654	19.5033	11.6229	6.6272	11.5755	9.7062	8.3356	15.5606	11.1165	9.6707	10.4719	19.6454	10.935	13.8142	13.5453	8.7311	14.7024	11.8026	25.7943	10.2889	8.1405	7.6666	15.7215	12.8191	10.8708	5.4327	8.5297	8.013	6.0665	6.6275	11.5142	14.9779	7.3967	8.4263	9.5393	9.0965	9.2023	10.8202	8.7079
ISL1	na	0.6242	2.2302	0.0906	0.0401	0.4174	0.0055	0.0875	0	0	2.2195	0.2628	0	1.0543	0.0069	0	0.005	0.1113	0.0232	0	0.2841	0.0718	1.0625	0.0047	1.4148	2.4843	0.0175	0	0.1654	0.0073	0.5325	0.2498	0.87	0.0604	0	0.325	0.1051	0.8436	2.2147	0.0602	0.3361	0.7324	1.3063	0.005	0.8505	0.0926	0.0079	0	0.0281
CHDH	na	7.7326	0.1058	0.4499	1.1396	0.3375	0.7694	0.7791	0.2001	0.1697	3.7353	1.289	0.6834	0.0517	0.4456	0.2644	0.1114	0.1255	0.0671	7.4207	1.2221	4.6276	11.2942	4.7939	0.3709	12.5717	0.6488	0.4733	10.2396	0.1918	3.5594	3.0397	6.6571	19.6128	7.2408	9.5425	1.6587	13.1341	7.2951	3.5764	2.8131	9.3652	3.4826	6.3252	2.2897	4.0781	0.2283	0.1352	0.4926
IL20RA	na	1.9116	4.5798	5.1551	3.8538	1.7231	5.5275	8.1873	1.2704	2.3093	3.0834	11.036	3.9091	6.6039	3.4822	4.4146	2.0981	16.7102	1.4195	1.5665	4.5556	3.1536	3.7133	1.2978	0.0478	5.0287	2.0322	1.2926	5.621	0.5552	4.0122	6.2668	1.1632	1.5628	5.5941	4.2423	3.7774	6.853	0.9561	1.1955	5.9696	0.9583	3.1771	5.7884	3.095	5.4955	0.6878	4.1959	1.0589
CLCA1	na	0	0.0035	0	0.0085	0	0.0094	0	0	0.0329	0.0124	0.0716	0.0171	0.0045	0.0177	0.016	0	0.0146	0	0.6916	0.0154	0.0255	0.0175	0.004	0	0.3009	0	0.0113	0.0121	0.0031	0.0263	0.0981	0.6521	0.0791	1.2197	0.3254	0.1626	0.0056	0.0045	0.2221	0	1.1092	13.9958	0	0.3819	0.0075	0	0	0
CLCA4	na	0.0181	12.6519	17.6086	0.9019	1.5384	36.1679	4.0695	0.3608	2.8922	0.1111	0.116	0.0947	0.1082	195.306	8.899	1.3983	139.4723	0.7772	0.0314	103.7359	0.1858	0.1077	0.2435	0.0609	0.0456	0.7222	0.6358	19.4086	6.4592	15.601	0.4082	0.113	0.0038	24.9597	0.2531	245.6719	12.1559	0.1559	46.9826	253.1136	0.099	0.372	0.0204	168.2611	13.1797	1.1741	0.3458	0.1759
GLT8D1	na	10.309	8.4911	5.0395	7.7732	7.6489	7.2115	7.066	9.2367	8.2157	6.5822	8.9148	10.1017	2.8641	5.843	4.944	6.844	4.2214	4.6465	11.1035	5.0714	8.0019	9.6108	5.3084	8.3171	10.7183	5.5248	5.6023	8.6013	8.1722	9.2079	6.0328	8.3961	10.0954	10.1528	9.3529	4.2429	13.3582	9.6427	5.0074	6.5807	16.4475	8.0769	9.7342	6.7052	5.4497	9.8856	7.9783	7.0518
ATP2C1	na	13.1019	17.2473	18.0952	17.4168	15.6843	24.7079	14.4661	17.6934	22.0202	11.651	27.751	14.1054	23.3756	17.3093	32.6427	30.6648	15.1712	27.0076	18.2761	22.0215	25.6089	19.8622	13.3449	20.6345	28.8838	46.6703	45.508	14.2414	35.5888	12.1403	8.5139	20.1512	19.1088	15.5224	15.5549	11.4337	15.5414	19.5156	6.8407	10.8419	22.2037	28.1393	46.9806	14.1962	20.1703	25.9977	27.0185	12.0668
IGF1	na	0.1875	0.0423	0.0752	0.0871	0.1009	0.0115	0.3302	0.0387	0.1427	0.0236	0.0675	0.056	0.0018	0.0649	0.052	0.0193	0.055	0.0604	0.0067	0.0814	0.0665	0.0243	0.021	0.0656	0.0081	0.0683	0.0276	0.0328	0.151	0.1053	0.0044	1.726	0.0016	0.0202	0.0491	0.0199	0.0275	0.0055	0.0244	0.0092	0.1001	0.1074	0.0017	0.0608	0.0337	0.0592	0.0985	1.5657
SLC38A5	na	32.6164	2.9905	1.4686	4.4594	1.7014	0.3834	0.9696	18.1587	1.2406	0.143	3.7693	1.003	9.9954	1.0527	5.4827	0.5803	0.7955	1.4474	28.0248	2.0712	0.7593	13.1255	8.935	27.8973	1.197	0.6962	0.6539	1.2459	18.6178	2.3877	0.458	0.5534	22.683	7.9126	33.3255	1.8316	1.0442	0.0631	5.7208	0.9518	1.8558	13.939	0.2733	1.0247	2.9117	2.034	0.9563	0.7676
RALBP1	na	11.1146	22.47	10.7996	16.018	20.8299	14.8696	22.4851	13.2532	15.354	10.2514	31.9195	11.1921	17.2462	18.8595	15.3938	5.7855	27.9211	15.4037	30.6286	12.7163	24.8618	22.2715	7.6832	13.5949	25.3124	14.95	14.4389	16.847	13.8394	8.1477	8.8108	16.9567	9.7171	20.7446	13.5435	20.3761	11.5763	5.6911	13.9485	13.1965	12.3888	7.7688	16.1634	15.9794	21.2973	16.3077	14.697	12.3821
RUFY3	na	4.9701	3.0832	2.5655	9.1981	2.8781	2.5747	3.1418	2.3511	2.7051	4.9547	2.6917	1.3187	1.9201	3.3471	3.4664	2.635	5.2106	5.5618	1.4287	3.3854	5.6917	3.9743	3.0446	5.8176	2.9666	8.2325	4.818	3.8518	2.317	4.9408	1.6919	5.4894	2.9255	3.4558	3.7563	4.2844	2.7734	2.7931	2.411	4.3208	5.467	2.0218	1.8844	4.2126	4.7657	1.7296	3.1134	3.8287
CNTN1	na	0.9555	6.7971	0.1553	13.1763	9.3463	11.1712	2.1868	2.7173	4.3847	0.0584	0.2035	5.0742	5.6335	7.6153	4.5841	0.093	0.1996	4.4264	0.0054	13.5837	0.3352	0.0093	0.0123	5.9764	0.2484	3.7535	3.497	0.4443	17.1944	0.1118	0.0096	0.0477	0.0035	0.0801	0.1423	0.7075	0.9615	0	0.6906	1.685	2.3766	0.0377	0.0301	2.5501	0.2835	1.0147	3.5072	23.6357
SLC11A1	na	3.7576	1.1686	0.3711	2.9072	1.0524	1.0081	1.0134	0.5236	0.7802	0.3028	1.0187	0.6068	1.1886	0.5055	0.747	1.6847	0.7591	2.0486	4.7384	1.2814	1.0782	0.6659	0.4112	2.3786	0.287	2.7399	0.6961	1.1969	1.0576	2.8428	8.1431	1.1168	0.3031	0.2279	1.8262	0.7242	0.276	0.1738	1.385	0.2204	0.3633	0.7626	0.9994	0.8895	0.5497	2.018	1.3813	0.7976
WWTR1	na	31.0651	7.9117	25.4131	8.0118	8.6465	17.61	13.4956	20.0447	13.2886	4.3913	13.1845	4.0314	18.6424	7.402	11.5874	14.3337	13.4853	9.4442	1.56	11.0473	28.0878	12.7927	1.9283	5.907	8.0266	31.7559	29.4689	5.7969	11.9922	10.9611	1.9784	9.0059	2.1521	3.7392	8.344	9.152	12.1974	2.8286	5.2938	7.3164	17.6888	45.7361	24.9345	14.2872	10.1402	10.9096	31.3188	55.6533
AGPS	na	8.7143	7.6696	12.8256	10.6615	10.0205	9.3103	14.0879	11.1309	9.2991	12.1492	12.4998	5.4521	4.0219	7.2376	7.6232	10.0872	7.4697	8.7827	5.7927	9.6939	3.972	10.009	7.2076	1.6575	10.982	6.2473	8.9203	7.1019	10.5091	6.1235	6.7336	9.5978	11.6729	5.5782	11.7188	5.711	9.5398	11.4539	4.5325	10.5769	12.2518	8.3295	10.753	7.7635	10.9188	13.9943	7.0287	6.1138
CXorf56	na	4.547	8.7345	5.353	9.8931	7.4324	9.2193	3.8301	8.6384	5.5038	7.2887	7.0954	8.9838	5.2388	6.3589	7.2567	7.5029	5.963	7.1269	5.9829	6.6111	7.7188	7.8794	6.7134	4.3511	9.5306	6.7322	5.0272	5.767	4.0499	7.4002	7.731	13.0042	8.7342	8.1698	7.1819	4.1077	10.4082	5.0138	5.1266	5.5312	4.8907	7.7996	6.7302	3.6569	4.1045	6.4498	4.3877	4.7033
ATP1A2	na	0.299	0.0654	0.0811	0.092	0.1812	0.0074	3.4449	0.3326	0.1276	0.0326	0.1128	0.0586	0	0.0959	0.0461	0.1242	0.0555	0.0208	0.0043	0.1412	0.1686	0.0571	0.0375	0.0717	0.0187	0.1741	0.0356	0.0381	0.0033	0.3157	0.0573	0.0953	0.0374	0.0303	0.0171	0.1089	0.0501	0.0071	0.1122	0.3036	0.1316	0.0733	0.038	0.2179	0.0355	0.1473	0.7329	31.4232
TTC27	na	6.5202	7.0296	6.8143	9.2877	8.9065	8.9948	5.5769	4.5516	6.9146	7.57	6.4584	8.6594	12.2281	6.1086	6.9849	6.3925	4.2809	6.4861	5.3033	4.7566	12.5566	5.8292	4.4878	8.384	6.0216	7.9959	6.9295	5.2783	4.7139	3.8351	5.8845	8.2352	7.9383	4.4606	6.5037	4.4899	5.1063	8.0112	4.418	2.944	12.1642	6.4501	7.392	4.4057	5.3025	6.4748	7.1529	4.1421
ZNF582	na	0.1229	0.0239	0.0381	0.1434	0.1032	0.0232	0.0781	0.1368	0.0772	0.0163	0.0354	0.0974	0.0134	0.0873	0.0473	0.0255	0.0396	0.3414	0.0566	0.0986	0.0151	0.1004	0.0235	0.0626	0.0196	0.114	0.0409	0.0636	0.1353	0.1822	0.0485	0.3924	0.0195	0.0692	0.0804	0.0964	0.0277	0.0134	0.211	0.0665	1.0184	0.111	0.0252	0.097	0.0927	0.1368	0.1287	0.3934
VSIG2	na	0.8791	0.0791	0.8823	0.6738	0.3585	0.5377	4.214	0.2443	0.9977	0.9266	0.972	0.3825	0.1444	3.6775	1.0581	0.1277	2.2256	0.2258	83.4355	6.6995	1.2696	67.5138	7.3516	0.4014	23.1492	3.7217	0.241	4.2416	0.3487	9.6436	1.1969	5.3053	0.9223	3.94	23.8564	18.3356	1.0264	51.9458	3.732	4.2722	5.4227	30.314	0.4767	30.6671	16.2217	0.1159	0.0613	0.6558
PHLDB1	na	4.6866	1.0376	0.7094	1.8676	4.1138	0.6421	1.4423	2.5647	2.8569	0.5614	1.7835	0.7254	2.9306	0.2136	0.6777	1.0201	0.3238	1.3797	1.3468	1.1497	3.5557	1.9601	0.9345	3.155	0.7465	1.379	1.3332	3.4745	2.4514	2.2604	0.6389	1.3453	0.917	0.885	1.8223	1.2354	0.6386	0.7465	1.4036	0.5659	3.3756	1.9917	1.8293	1.3089	2.4753	4.3011	2.3126	4.6482
MARCO	na	0.252	9.8913	0.2797	3.2489	0.061	0.0898	2.3034	0.1448	0.2882	0.079	1.2818	0.43	0.3876	0.1031	0.292	1.1421	2.0712	4.7618	7.395	0.3422	1.4917	0.0614	0.0757	0.326	0.0126	10.296	0.3773	0.1153	0.2477	2.0052	5.8749	0.1483	0.1636	0.5248	2.2381	1.4884	0.3393	0.2154	0.9792	0.509	0.4298	0.1419	3.1823	1.2276	0.1792	0.7475	0.7137	1.2489
CYP24A1	na	1.5355	2.8437	5.0116	6.8102	5.4114	3.7345	6.3669	12.964	3.9001	0.5764	15.5543	0.6191	11.0174	2.5807	1.0657	2.9128	7.2436	0.1639	0.0034	0.4365	24.5087	0.2182	0.148	0.0283	0.0493	0.0278	0.8399	0.1936	1.1078	0.5773	0.009	0.1465	0.0131	0.1436	1.2775	1.9837	12.8205	0	0.234	1.4431	0.6029	0.7459	1.8178	1.443	0.3488	7.4739	0.1018	0.1388
PRDM11	na	1.2481	2.5284	1.5274	1.0471	1.5448	1.8532	1.9927	1.7985	1.8065	0.9206	1.1427	1.304	0.7869	1.2515	1.6788	1.8981	1.2382	1.4918	0.4489	1.8383	2.6745	1.4397	0.8647	1.9214	0.8414	4.1876	5.415	2.4507	1.3844	0.8046	0.585	1.9257	1.6753	0.452	1.7354	0.9179	2.8021	0.6103	0.8721	0.8337	2.6012	1.3999	1.1471	0.8282	0.9266	2.3314	1.6684	1.7246
SYT13	na	4.7986	1.2442	0.0651	0.0571	0.3218	0.1086	0.0424	0.1226	0.0675	0.3216	0.5954	0.2189	0.0877	0.3437	0.9866	0.0078	0.1041	1.7071	0.005	0.6557	0.034	17.0745	2.2403	0.0119	12.0606	0.473	0.5671	0.0147	0.8454	8.691	17.2825	3.8422	2.648	0.7214	5.418	2.8366	4.204	0.011	1.537	10.085	5.1139	6.4546	21.6953	6.5379	43.2982	1.0472	0.4891	0.0678
SNAI2	na	12.4945	49.7745	20.9854	22.4041	50.2308	10.6058	11.9673	20.2824	19.539	0.7548	5.4958	10.099	37.5041	6.0597	18.7105	53.0629	19.3551	9.7291	1.0651	11.5048	17.9797	1.4674	0.8196	37.9554	0.5792	20.0191	28.6008	1.9883	32.034	2.807	2.051	0.9893	1.4037	2.6938	4.8683	2.1979	1.2958	1.342	4.1018	3.2478	3.2531	2.3448	1.5488	4.1646	1.9494	33.9966	21.0224	8.2955
CD74	na	109.5371	998.7367	67.4224	155.9133	190.124	91.1574	125.7253	314.8595	202.73	73.5884	434.17	185.6783	81.0222	204.7695	78.1014	364.5072	33.8354	191.4315	781.2131	48.0488	303.0006	609.7057	250.073	196.5394	137.6649	187.8308	29.9007	201.2233	78.3289	312.8777	146.4623	348.4545	62.0348	497.8478	444.2122	157.5655	42.2258	81.3416	93.1479	23.1082	571.4054	414.9014	277.301	403.3924	505.3575	178.2039	157.9825	257.9413
HGF	na	0.6573	0.1678	0.0553	0.2304	0.156	0.0351	0.5478	0.6215	0.2625	0.122	0.2004	0.1411	0.1408	0.012	0.0447	0.0569	0.0618	0.4204	0.5472	0.1772	0.121	0.5258	0.1695	0.1737	0.0739	0.4056	0.1238	0.1775	0.1225	1.2591	0.7288	0.659	0.2173	0.3119	0.7156	0.4097	0.0723	0.1484	0.2667	0.0552	0.8062	25.7428	0.0823	0.6382	0.4113	0.2568	0.5526	3.015
ZRANB1	na	3.313	2.5625	3.8296	2.9285	2.5199	2.4773	2.9085	2.7329	3.0953	1.856	7.8753	1.6977	2.433	5.0966	3.9776	2.4246	3.51	4.0588	2.8253	4.7531	6.0579	3.254	2.8256	2.1108	1.6379	3.6622	4.087	3.1079	2.9281	2.928	1.8092	3.8294	4.0847	3.7142	4.5218	3.5628	3.5067	2.1817	1.3776	2.6609	3.5565	4.3389	2.2291	3.0193	2.6194	2.6509	4.3887	4.6097
NCDN	na	20.8293	9.3303	6.638	6.4288	8.1591	14.097	9.7079	8.2008	6.573	4.5716	6.2325	7.7431	15.3159	8.1465	5.9647	9.6175	6.0541	6.6348	14.9615	7.6304	6.6192	7.0286	5.6714	5.4605	5.8743	14.1553	15.8659	7.105	7.1105	3.8455	5.889	8.7868	5.7688	5.9639	11.1431	6.9419	4.8857	10.2934	6.1699	3.4131	8.4582	7.3303	7.2745	4.4341	9.0576	8.9881	9.994	8.0793
ADGRA2	na	13.3203	1.0112	2.1185	4.6497	10.9733	1.8717	4.1386	7.3351	6.1984	1.0642	2.3176	3.8601	2.2416	0.7842	1.6881	2.8962	0.6896	6.7568	4.438	2.1935	4.6205	7.2105	2.433	2.4463	1.2746	2.8251	5.5282	4.1084	8.7616	7.3426	4.3269	6.1699	3.45	7.1238	11.3531	2.4975	0.5006	2.7538	7.2759	0.8622	11.1614	7.3903	3.6265	3.1049	3.999	13.8771	8.2795	17.5509
ZFP64	na	2.3676	4.419	9.5283	4.5867	5.8116	7.0432	6.6037	3.7059	5.6926	3.4778	5.6035	6.3032	8.3809	5.4745	7.5813	4.6046	4.1603	7.5306	6.1404	8.7964	8.9387	7.5996	6.3981	4.3724	5.7825	17.1581	14.8417	5.9	6.1804	3.3807	4.1715	6.6283	7.2971	6.4279	7.603	2.671	7.5299	3.4929	3.8475	4.071	5.7135	4.0883	3.9804	2.0957	4.7337	5.0631	12.0633	3.8338
MNAT1	na	2.4738	3.4859	4.0173	4.9131	5.4266	3.5805	3.6658	3.9171	2.0551	5.6074	3.2152	4.9851	3.0719	2.73	3.8743	2.8935	2.1684	2.3891	1.4534	3.5196	3.5257	2.0946	1.7153	1.0613	3.4073	3.115	2.5373	2.6442	3.8011	1.5162	1.4146	2.4029	3.5299	1.6148	2.4392	1.4887	2.6433	2.0096	1.4512	1.8626	2.0868	2.6557	4.9306	2.0215	1.6337	3.6132	3.6013	2.6279
SAMD4A	na	3.6526	1.1626	0.2875	2.3351	4.9345	0.3293	1.6256	2.7059	1.0889	1.0095	2.4068	0.7237	1.0964	0.5737	0.2322	1.2059	0.4098	0.6716	1.3872	0.6655	0.9334	1.9161	1.4124	0.5914	0.3326	0.4137	0.9885	2.1213	4.5266	3.4297	2.1533	2.986	1.5743	0.7199	1.6078	0.6665	1.1696	1.1497	0.674	0.6744	1.0538	1.4774	0.7727	1.72	1.3967	1.6018	1.3223	7.6765
RUNX3	na	1.234	14.2311	12.0464	2.6901	12.3761	5.198	4.4048	13.0574	12.8421	0.706	42.732	12.0109	3.1747	6.2571	6.9938	6.2828	3.2837	3.953	2.2512	10.3201	16.0192	3.9762	1.7242	13.0144	0.8201	7.461	13.2642	7.398	6.8501	6.8751	2.2139	3.1095	1.1058	2.53	14.8256	6.1066	0.3282	0.2274	2.6768	5.9102	2.7098	2.8551	1.287	3.1822	7.7666	9.967	7.0673	3.283
MRE11	na	3.7103	3.6788	3.0388	6.3012	4.5248	2.7539	2.8914	2.8542	6.9021	5.1934	6.1502	2.5925	6.4975	2.54	2.6522	1.9139	2.7663	2.2629	3.938	3.9652	2.6224	4.257	5.8559	6.1353	6.7405	3.695	2.851	5.3296	4.9545	2.648	5.3484	6.0001	5.8922	3.8426	6.7566	2.295	13.175	4.1836	3.128	2.9828	5.447	6.0351	3.742	2.9446	4.135	4.93	3.8256	3.0315
PLEKHB1	na	3.1401	0.2714	0.3077	0.5357	0.2571	0.53	0.7054	0.2734	0.1795	32.494	0.1861	0.2618	0.1422	0.4465	0.1739	0.2882	0.3668	0.5034	37.8247	0.6259	0.451	2.0672	19.6393	0.2257	11.3093	0.702	0.1439	2.8042	0.0605	0.9618	1.1118	3.9415	14.0066	0.3567	9.9804	0.3109	12.7317	5.8577	3.6051	10.6012	8.1772	14.6857	1.2698	4.7394	18.5977	0.272	0.2879	4.1334
SERPINB1	na	55.0769	118.4722	74.9929	19.501	57.3346	97.5116	29.2293	38.494	26.8772	92.2506	192.3461	12.607	41.7117	236.7078	83.7693	148.2041	127.1311	50.4617	118.9711	148.031	2.7215	125.2282	91.5293	26.6679	169.731	12.8571	16.4407	36.5853	15.5707	51.1208	88.5009	39.9919	174.0497	68.0662	62.8606	403.4522	68.1247	80.864	227.5964	209.026	49.1369	27.9839	163.8055	270.3824	66.7806	11.0259	19.5362	25.9066
SLC7A9	na	0.0816	0.0573	0.0655	0.1849	0.0444	0.0659	0.4149	0.126	0.1415	0.0737	0.1596	0.0437	0.0172	0.0825	0.061	0.0055	0.1161	0.0252	2.0803	0.0636	0.1752	3.8313	2.3073	0.3788	0.232	0.1044	0.1486	0.0666	0.0476	0.0201	5.1665	0.606	0.8158	0.3202	0.1161	0.5593	0.1858	0.339	0.2177	1.3005	5.1401	4.0766	0	0.051	0.1243	0.2797	0.1464	0.0355
SPAST	na	4.6514	3.2492	8.9469	7.2658	4.2071	5.4167	5.7931	3.785	4.446	4.7447	4.2738	11.8346	4.1793	3.7171	6.1798	3.4836	4.3203	7.2351	2.4788	15.4699	13.157	4.7501	3.9263	4.4231	3.71	8.0586	6.0363	4.3391	8.6016	3.7182	3.9884	5.8734	5.9932	3.5648	3.6489	2.9857	8.2379	3.646	3.2236	4.7659	8.0946	4.1424	5.7355	3.7408	5.2319	4.7486	8.86	4.9088
NRXN3	na	0.1156	0.0169	0.6392	0.4639	0.1967	0.1152	1.9141	0.6119	0.1008	0.0194	0.1658	0.5271	0.0125	0.7604	0.5786	0.0824	0.0349	0.285	0.007	0.4507	0.14	0.0321	0.0144	0.1101	0.0093	0.8393	0.2261	0.03	0.3003	0.1347	0.0163	3.7331	0.0564	0.0149	0.0728	0.0165	0.0753	0.0058	0.0473	0.0801	0.3232	0.0437	0.0281	0.1496	0.036	0.1259	0.7494	5.6212
OSBPL5	na	4.6329	7.9536	4.7207	2.4166	2.9974	2.8613	3.7253	3.3409	4.9773	6.6952	9.1386	2.0831	2.4145	1.9484	2.5734	6.3394	3.9156	2.28	5.7876	1.0949	2.7358	2.7524	4.7005	10.2905	1.2714	1.5369	2.4294	6.9303	4.0253	3.7509	7.595	1.1728	3.1759	2.5369	2.884	3.2677	0.9092	1.8814	3.4504	3.612	4.463	5.3533	3.0836	3.5764	11.9126	2.0271	4.4206	8.1026
AQR	na	3.4849	10.0905	6.4297	5.8517	4.2942	4.6151	5.6818	4.9635	6.0741	6.7282	7.2573	2.504	5.4848	4.8981	6.2345	5.8943	9.4501	6.0001	5.9443	7.8752	4.3282	7.6857	7.2035	4.8811	3.9137	6.4309	5.1195	5.7751	6.3303	3.4844	3.3608	7.0559	10.207	7.6752	8.7988	4.7802	7.7544	4.3207	3.5555	5.11	5.7043	4.7895	6.6982	5.3082	13.591	4.172	4.9768	3.6084
CPS1	na	0.2275	0.0467	0.0811	0.1359	0.2752	0.0113	0.0531	0.8662	0.4005	0.0981	0.2257	0.0914	0.0312	0.5148	0.3103	0.0361	0.0602	0.083	0.1524	0.4048	2.7337	81.7717	47.3434	4.9308	2.662	0.3624	0.1017	0.139	0.143	0.3214	0.1998	0.52	0.6329	99.6226	0.6286	0.5153	0.1837	1.5619	0.3131	0.2157	26.906	8.2881	0.0447	2.3405	0.9187	0.1461	0.0622	0.2847
FHL1	na	12.2675	4.9995	1.4785	2.736	13.7288	3.3689	26.2963	7.6001	3.2783	0.9056	1.634	8.2112	11.8488	12.8917	0.5742	3.6527	0.3909	6.5183	0.9728	4.2979	0.4658	2.4263	0.7071	0.6276	0.7713	6.5274	2.3366	1.5217	20.6158	7.1146	1.308	2.7133	0.7298	1.1215	2.271	0.9892	1.84	1.7696	3.0289	2.7489	11.3404	5.4749	1.0638	4.9803	1.7648	7.3294	9.125	173.0493
RTF2	na	17.8343	22.4054	12.7639	16.2348	10.9522	14.3061	9.1865	9.5282	11.0486	15.2171	16.0907	11.337	14.0978	12.6078	14.9339	11.0511	12.2872	15.1783	7.5279	12.0079	13.2913	15.2273	14.8634	7.6288	12.7504	12.7903	9.5191	14.3229	8.7749	12.7978	18.7739	17.8399	11.3511	15.2707	12.2182	9.709	16.518	14.7567	15.0517	12.6153	21.7995	13.4343	19.1904	11.7663	10.4479	7.8257	12.3631	11.4676
NLRP2	na	6.1144	13.5643	4.3837	13.7949	2.2352	12.4071	0.0683	14.0169	6.3017	13.2481	10.4801	0.1461	0.1229	9.0159	6.0591	0.1081	0.17	0.0155	1.5642	12.6731	0.0934	7.323	0.1267	0.1048	24.4563	0.0976	0.2584	10.1925	0.0408	0.4145	0.2086	11.3788	0.0601	6.3821	12.2738	7.7767	0.2059	22.2383	7.206	9.1189	27.7692	1.3182	12.0208	0.902	0.8754	0.2745	0.0583	0.0167
SLC45A4	na	2.1762	3.9816	9.6005	2.4722	1.5241	5.2194	3.3701	1.5057	3.1597	3.0707	1.9916	2.3129	6.1011	2.0606	5.1153	2.8889	0.9949	5.646	13.6446	3.5793	7.0587	9.3207	6.3893	3.5258	12.0836	4.1846	3.0349	18.1145	2.2408	14.531	13.3025	4.9927	4.8091	12.4017	7.5876	9.195	2.0683	5.6335	3.6491	3.3126	5.4995	6.846	8.6834	5.4152	9.5339	6.0822	5.0664	1.8359
RNF10	na	37.8443	51.0826	24.8066	24.6832	25.4871	20.7508	30.1095	27.1781	20.4894	26.3428	25.1149	47.3528	23.3249	38.0064	36.7608	29.3373	23.7449	31.2272	41.4745	36.9573	30.3899	27.6813	30.1553	21.8236	29.118	21.1729	23.0301	32.8577	16.4091	24.3225	26.808	35.8437	34.9043	24.6037	30.3954	38.7274	44.8047	40.8355	23.3182	31.7732	33.7552	26.1418	24.4504	32.9538	28.3458	28.3782	23.4758	36.1254
ZNF839	na	0.9928	0.8168	1.4565	0.503	1.5632	1.2389	0.9007	1.4029	0.6359	1.0598	1.2633	0.759	0.7662	0.523	0.5336	0.7173	0.9041	0.5611	0.8675	0.7932	1.5166	1.046	1.1732	1.4461	0.776	0.7473	0.6393	1.3814	0.8603	1.2325	0.3905	1.1875	2.2048	1.2126	2.578	0.9074	0.3188	0.7663	0.3085	0.7074	1.1857	0.6262	1.0526	0.392	0.3022	1.366	0.9846	0.6508
ZDHHC6	na	15.1837	11.126	8.8939	8.6337	6.7914	7.2996	6.943	7.5939	8.6885	22.311	5.4667	10.3059	7.1874	6.9065	8.9873	9.4761	7.6978	9.8636	14.0912	7.3289	8.7421	12.443	16.9105	9.0363	10.5072	8.0127	6.6447	11.495	8.0946	18.0852	10.8642	13.7098	18.7806	18.7266	14.1617	9.1322	16.2172	14.2487	7.5058	10.035	16.5447	10.961	22.0201	12.9832	14.2784	7.0427	9.0002	4.9057
GRAMD1B	na	2.1949	0.742	0.0864	0.1683	0.2191	0.1843	0.0525	0.276	0.2397	0.2563	20.3571	0.2326	0.1168	0.1265	0.1307	0.2464	0.3511	0.2011	0.6553	0.0697	0.1038	12.2035	4.3904	0.1609	1.6715	0.1278	0.2333	0.1746	0.1799	1.2104	4.8761	0.6668	3.8802	0.3806	6.0535	1.309	0.0447	6.5489	0.1741	1.4162	2.4297	2.4016	0.2393	0.7702	6.3144	0.1579	0.2054	0.2567
RNH1	na	17.7943	19.6436	22.5815	9.8689	21.6479	20.9166	18.4028	14.0188	18.3682	10.609	16.4808	12.4739	28.4218	19.2701	20.2355	21.2865	23.8712	15.6871	29.7307	15.2157	9.8468	11.5554	10.872	21.6099	11.9802	9.9969	12.5636	18.5352	16.242	12.5653	29.1977	8.7159	12.2816	17.2016	12.2124	14.5197	10.0957	9.9322	16.6173	15.8655	13.5248	12.3769	15.9512	15.9326	14.0094	18.6288	17.1597	13.2841
NDUFS1	na	6.6508	5.1888	4.4265	7.4101	6.3815	9.3536	5.7347	6.6041	5.4751	9.5526	8.2316	9.8217	6.6665	6.7568	7.5569	3.7338	8.4354	4.3008	7.7196	6.1491	6.5597	10.4232	10.6699	10.4361	9.2546	9.2966	9.9891	11.1461	8.0726	52.3445	9.7171	11.0374	10.1141	10.7554	16.0216	10.1564	9.0187	13.0106	5.0443	12.6354	12.1529	9.3727	7.088	10.7038	14.6638	8.8088	11.0544	11.8714
RB1CC1	na	16.7671	10.265	21.1459	16.3339	14.3281	10.8731	9.7711	13.5959	16.3121	10.7828	16.1346	9.4429	12.3602	4.7725	13.7522	5.6439	18.6888	27.2736	8.2682	36.6956	12.9759	12.2807	7.6241	8.8592	10.6866	21.6987	21.2257	8.5639	13.6705	22.8158	10.5645	15.2707	10.4284	11.079	14.0092	8.269	12.0662	5.566	4.7982	11.2341	14.7306	12.0591	15.4505	9.7838	12.1274	16.6694	18.8948	16.314
ERP44	na	20.7646	41.1661	14.294	13.1637	12.552	22.1169	25.6334	14.4426	24.9334	32.6189	17.8867	17.0238	16.4701	15.138	15.7577	21.9184	12.2597	31.4154	26.6628	13.572	12.1748	24.7246	27.9605	10.9034	16.5641	15.5219	14.4023	21.5932	26.8872	29.0921	29.8911	17.1246	20.5751	24.2402	12.2784	17.341	14.2906	20.442	15.7832	30.7731	20.5605	27.3589	22.7047	17.9982	22.0156	15.7166	15.596	12.835
ALAS1	na	20.5026	39.4069	17.7646	8.3803	15.3649	22.7177	25.6531	11.8685	12.7711	17.841	23.4151	13.5358	19.8677	22.8356	30.4944	16.9483	29.2597	23.5897	35.2952	21.1571	13.0797	33.0877	28.8767	9.092	43.7184	15.0298	15.2705	55.633	20.1985	15.8472	39.6608	15.9101	38.74	29.7255	48.6892	28.6856	28.4405	40.71	16.3218	22.4806	31.3382	20.8359	31.2339	34.8965	28.0172	14.9978	16.6219	12.3436
BIRC3	na	24.7394	74.2959	1.6245	2.5449	8.0888	1.0909	2.4496	3.0928	9.0037	5.869	8.7275	0.7871	1.9216	2.7483	4.5121	2.7611	2.6905	1.3298	48.4381	3.4476	4.5018	27.9394	53.0064	2.2449	9.7531	0.7704	0.5019	5.504	2.4232	5.5127	24.9357	5.5115	4.7806	10.0035	13.3123	7.7865	4.8919	2.7318	8.928	4.4151	14.6531	41.2599	12.3597	22.3291	8.9801	2.8195	1.1453	8.3258
AKAP11	na	9.273	6.5187	6.5595	8.1706	8.8482	6.4306	8.8086	6.5004	11.4561	15.3498	6.637	3.6639	14.6639	3.9574	7.2579	5.5266	7.8087	9.9253	3.996	7.3169	4.515	10.6943	14.449	6.28	4.8152	8.0054	9.3338	14.4336	7.7452	8.1576	6.1902	7.322	14.0205	15.0176	12.2514	4.9176	6.0891	7.9077	3.9095	11.1535	7.8893	10.4917	10.516	9.3797	15.4883	8.9541	11.7977	13.542
GLRX2	na	6.2138	2.8157	2.4487	3.816	1.706	2.1903	2.601	3.1792	2.906	5.574	3.2136	3.1557	2.2086	3.1451	2.3614	2.143	4.3915	1.8809	2.925	2.0725	3.5338	2.4678	3.69	2.2059	3.8788	3.3219	2.4363	2.562	5.2536	2.6937	3.5066	2.9219	2.9391	3.3604	2.4802	2.3745	5.4798	3.6557	1.9441	3.9371	2.9823	2.6966	2.8947	2.9738	3.7118	2.3674	3.3266	2.6467
SNAPC1	na	4.8242	3.2393	7.7407	3.831	9.1363	4.5073	3.7352	10.0677	2.9886	4.659	7.7362	10.0586	2.6879	3.5707	4.7951	8.499	3.3026	1.6128	1.0552	3.2486	3.653	1.293	1.9324	3.0926	2.7646	4.7192	8.1926	1.8433	10.8105	3.0944	1.2037	1.8339	2.0082	1.3834	1.649	1.1104	1.4319	1.8074	1.0577	1.3388	2.3119	3.7828	6.167	2.5071	3.0414	4.8161	3.0616	4.7323
DERA	na	13.088	24.3067	20.7049	13.8996	12.52	28.7847	16.854	14.4463	16.0695	17.0521	13.3151	17.2021	14.8182	15.3276	25.5866	28.8808	25.6238	10.0701	7.1219	13.0802	11.7078	10.1617	14.1567	15.728	13.7761	13.2344	9.0303	8.2637	18.6854	9.8531	10.8068	9.1565	17.8975	12.0488	10.25	9.5944	14.0508	16.0134	7.7091	12.3806	10.7823	17.3985	38.9022	10.0787	6.8565	12.1537	16.4413	9.9614
STRAP	na	45.2191	114.7552	69.2911	42.6918	49.2929	69.9291	36.684	47.072	47.6656	47.2214	69.2434	66.2755	49.5568	54.0764	99.5508	79.5566	70.4797	64.991	38.6735	73.1801	62.1608	43.7593	54.3327	34.1062	67.3779	64.7594	40.8193	57.5163	62.0915	29.8144	51.053	47.2687	67.6211	45.6713	67.1044	44.6022	64.8897	69.8776	50.2281	56.5728	53.541	75.5605	103.3219	40.7962	37.4546	57.3839	54.8939	46.3723
ABCC2	na	1.3638	0.0613	0.143	0.1749	0.2618	0.278	3.623	0.1002	0.146	0.7472	0.1908	0.1539	0.3295	0.0721	0.2796	0.1578	0.1862	0.1647	0.0622	0.1945	0.0731	2.1775	3.242	0.0556	0.3746	0.1887	0.2002	0.1257	0.2576	0.6877	0.2924	25.7586	1.1419	0.127	3.3012	0.1425	3.397	0.1733	1.3168	4.3349	1.5132	4.6612	2.6063	0.106	1.1759	0.3167	1.6149	0.185
DEF6	na	9.575	11.5544	12.8648	8.0269	10.3794	20.2149	14.5143	14.4017	14.8184	6.9814	2.9793	3.9286	22.6151	13.5742	10.2461	9.0082	5.3596	12.1746	16.3397	4.9905	10.6723	13.3374	3.0414	23.7868	4.116	5.5333	7.5514	10.8151	9.819	5.7151	3.071	6.419	5.5043	5.9443	6.9118	8.7903	7.832	13.5425	3.8589	6.5864	6.5701	7.7708	9.7756	6.5259	3.1301	7.7423	6.0924	2.8722
PLEKHO1	na	5.4805	3.5872	2.1334	3.7687	4.4189	1.6034	4.8152	6.9795	3.6612	0.7595	1.9452	4.7202	1.6097	4.146	2.9767	2.059	0.8151	2.8389	3.2817	4.2664	10.6076	2.4711	0.8271	5.6835	2.5068	5.0676	4.4613	1.6047	4.1075	5.4784	2.2752	3.2612	0.6059	1.6213	2.2763	2.4741	2.1228	0.7565	3.5272	0.8121	4.2029	3.8472	2.51	2.2883	1.3789	4.4052	4.9605	16.1728
GCLM	na	8.1643	3.4546	28.0324	7.344	3.0531	15.1781	58.8845	3.5444	19.1041	6.4726	5.2249	24.6829	23.8745	9.6635	58.5788	8.4532	1.885	15.5324	5.5146	11.7054	6.5015	5.777	6.3892	8.0974	7.3424	20.8922	14.1021	7.653	34.4837	8.0496	4.1961	13.1013	4.8587	6.7316	4.0217	5.7352	12.4235	6.0324	6.3727	14.9034	6.012	7.1554	10.9868	5.112	5.1019	43.121	107.442	3.6947
UBR2	na	5.5711	7.2641	8.6381	8.9013	8.4091	9.4893	7.4057	10.6798	11.6244	4.9305	7.9511	2.8896	4.5392	6.1372	4.0427	7.9293	7.3546	5.659	7.771	7.2375	6.3362	29.3203	6.1564	4.5675	7.2585	16.7031	21.6726	8.0176	5.3766	23.6936	8.0468	7.1823	12.541	65.6	10.596	5.734	5.7971	7.2896	4.4159	9.0227	7.9727	10.9726	7.8251	6.6706	9.2299	13.2814	4.926	8.0205
EHD2	na	47.5995	91.9111	46.0121	45.8806	110.6787	63.8125	68.0811	140.3199	99.1143	3.8048	54.215	16.3648	79.7077	36.7329	52.2713	130.3366	40.0033	23.6162	53.4491	19.9239	11.2642	48.2723	7.2784	89.5749	21.8295	30.1861	52.9701	17.5495	98.3233	33.1479	14.6292	31.0288	9.1285	23.7586	40.9815	46.0955	10.5237	63.4845	46.3522	25.0212	31.1812	31.288	74.4004	32.0483	14.5131	84.2775	47.0409	134.9515
DEPDC1	na	4.3199	4.8127	4.4424	7.2209	5.9106	4.0329	3.4609	5.3552	7.9102	5.3183	13.0341	10.6981	3.6831	3.0836	5.2493	4.9561	1.1093	3.0271	2.9757	6.4667	13.0065	2.1831	4.5433	4.5558	5.3251	2.8178	4.3954	5.1866	3.7118	1.7431	3.5539	7.2189	5.9213	3.8788	9.8969	1.5906	9.3014	6.5805	2.6674	3.8078	4.5567	6.9236	5.9273	1.0909	3.1532	4.2285	3.0136	1.3596
CCDC28A	na	13.1818	15.5547	12.3307	8.6008	5.7225	12.7045	7.841	12.0631	10.8018	10.423	6.1616	11.869	11.4655	6.7527	9.0923	9.7143	5.5617	13.4935	7.5929	8.5992	16.2195	16.6992	5.0069	5.111	12.0332	6.5717	5.0028	6.0536	4.7568	21.0798	9.9972	9.397	9.6737	17.6424	8.1623	6.9051	8.6051	9.5874	7.1193	19.9785	15.1513	11.8864	31.1447	7.9551	5.8661	10.2924	7.1085	7.3354
RRAGD	na	0.7539	3.6318	1.5674	1.1011	1.3825	1.0507	1.5685	2.2484	0.9998	2.5671	0.9705	3.0609	0.2226	4.7095	1.8911	1.3758	2.4857	8.0222	0.4679	9.7328	1.5383	0.3985	0.3862	0.5289	0.3858	2.854	1.222	5.2628	2.951	5.125	0.9879	2.8287	1.7719	0.5675	0.8604	5.4846	1.0786	1.1278	1.9533	5.3525	0.6887	1.2055	0.9836	3.7357	1.1505	1.163	4.0297	4.9514
HSF2	na	3.1676	5.5244	6.1063	7.5605	3.2913	4.9624	4.1335	6.0144	4.9691	6.0824	5.8021	10.3706	5.091	5.0519	4.292	3.0207	3.8461	5.6574	2.7272	9.8693	15.3049	2.9895	3.6573	4.5289	3.9214	5.5425	4.1045	3.4654	3.6122	2.1796	4.0002	5.3619	2.542	2.3718	5.3075	1.9904	6.8767	4.2724	2.0862	4.4879	7.4753	5.2154	10.4022	2.1917	5.5029	4.8045	5.3651	6.7979
PHF20	na	8.673	7.9525	4.1612	6.7531	5.8013	3.7958	3.0513	6.1472	6.0452	8.0648	14.3288	5.4562	2.8736	4.3864	5.6126	3.9128	8.0362	4.3514	9.6187	8.2785	9.0877	6.8232	8.4134	6.5451	3.5111	6.3588	6.2261	6.7841	3.7874	5.242	5.7817	11.6317	7.5935	6.5166	6.008	4.0401	10.6951	4.7886	7.433	6.1267	7.3059	5.5978	6.4566	5.6599	7.4425	4.0476	4.9729	8.7045
HSD17B6	na	0.8234	0.2921	1.848	1.8658	2.5269	2.322	2.7651	1.7287	2.3918	0.1204	0.5669	3.4914	2.2531	1.6901	2.0914	2.3905	0.1593	0.5249	0.1312	0.7773	0.7344	0.1787	0.1039	3.0183	0.1211	1.817	0.2247	0.2637	4.0477	0.6603	0.0635	0.2786	0.1843	0.1381	0.3176	0.1836	0.2288	0.6504	0.0498	0.0817	1.9521	0.6377	0.3222	0.6041	0.2241	0.5757	0.7424	0.6265
NR1H3	na	2.5031	3.1751	0.9636	1.3931	2.0722	1.6922	2.4758	2.9048	1.8113	3.8383	4.5027	1.9467	1.3397	1.8099	2.3901	2.1637	1.0136	3.8445	6.3425	1.2862	2.4386	7.6914	3.2951	2.5267	2.1707	2.6228	0.9255	2.8513	0.6859	7.121	3.0042	3.4651	2.8885	2.7314	6.7656	1.8991	1.6993	7.3542	3.8475	1.1669	5.0701	4.734	2.9836	3.2659	1.5778	1.8666	1.8852	1.5959
TYMP	na	18.6764	39.1145	31.0057	10.021	51.6368	31.4059	38.6745	70.3331	95.4508	5.4726	33.7007	31.4437	17.6936	85.4244	50.1348	143.9375	89.5335	15.4695	31.3767	47.7048	10.1035	17.5595	19.351	131.7263	8.6057	5.2202	23.7109	18.8278	46.5994	16.343	21.87	18.1506	4.2958	19.6404	15.7941	54.422	17.9101	1.8118	36.2369	35.7878	12.2925	17.9616	11.7305	29.0772	8.3107	23.8506	38.5024	21.8355
NCAPH2	na	6.461	8.3587	15.6386	9.3423	17.9477	7.6608	10.1111	8.9639	10.4736	9.5854	9.7346	12.4178	7.7483	13.1317	21.594	13.491	4.9555	8.7525	8.6061	3.7839	14.1483	7.6595	8.0189	14.5177	11.1713	11.9335	11.5445	6.7897	11.3167	6.8653	7.7926	11.4837	9.7503	7.4451	5.6281	5.579	9.9549	12.1641	9.3779	5.2	9.2395	9.5612	11.5101	7.4301	8.0243	7.5143	12.0217	5.2615
TOMM34	na	74.2803	30.3864	26.6442	24.8164	15.5949	28.8769	17.0603	19.9465	17.7062	30.3865	33.0455	28.5463	33.0937	21.4186	25.0536	18.6499	9.1822	33.2935	24.7087	28.5531	42.9782	29.8405	32.3632	20.4778	41.0094	21.767	16.7438	42.0599	15.5752	24.0116	39.2006	40.7521	39.9868	28.2462	76.5689	19.2777	29.5084	44.9207	31.9417	22.2338	29.5188	22.0893	51.9687	19.7515	28.5213	12.0753	19.4496	10.2811
SEC63	na	9.1748	13.3849	10.7762	10.543	8.0293	5.6582	7.1747	11.3943	12.4406	13.5067	21.5513	12.1738	9.2137	5.9613	8.0137	5.5527	11.1197	8.6769	6.3966	12.0203	13.6976	12.3128	9.4467	11.1931	11.4773	9.7701	8.4731	11.6568	7.7614	9.0437	12.4419	11.1381	8.17	9.5535	18.1023	5.9345	10.5963	9.5111	9.9183	14.0774	11.6208	14.0944	19.8784	11.2443	17.9177	11.9101	9.7712	12.9583
KPNA6	na	8.829	7.8403	13.8101	19.8819	15.0283	25.9471	23.5543	15.7553	19.4075	10.4047	26.7659	14.2304	17.7643	16.3371	16.0825	16.9788	10.4214	12.2045	29.1854	15.6461	25.9568	15.8233	11.8943	13.2423	11.1	11.2358	18.4953	17.1594	12.4264	13.581	14.0493	24.8729	15.8066	12.6625	14.308	17.0716	18.4804	15.5421	14.3357	14.7453	10.8755	11.4895	10.7448	14.7172	22.5839	20.1081	12.1016	15.6903
VIM	na	136.9455	42.5439	12.7351	71.8	52.9572	10.7368	32.3845	151.2863	41.0062	16.8693	58.3626	52.5974	18.0787	10.4352	15.6625	80.4047	13.0379	41.8664	37.6636	12.1383	51.0526	20.4677	8.1752	22.5476	7.0615	33.0222	24.2282	14.9445	62.225	70.1221	43.4265	22.0875	8.8547	20.8646	31.2364	20.8648	7.9196	17.0595	53.9682	11.1041	49.8669	47.7781	34.7673	40.2753	15.841	70.1579	46.5118	116.6984
RTEL1-TNFRSF6B	na	0.3868	0.2592	0.3104	0.3186	0.3436	0.2944	0.1033	0.2793	0.5497	0.2769	0.5812	0.1405	0.128	0.1629	0.106	0.2205	0.1844	0.3036	0.6525	0.5324	0.3448	0.2564	0.9448	0.6566	0.2897	0.3185	0.33	1.5462	0.2401	0.7539	0.377	0.4766	0.5007	0.9555	0.1137	0.4069	0.2123	0.1707	0.1492	0.4798	0.4717	0.0776	0.2709	0.2132	0.2991	0.1537	0.3835	0.2044
FAS	na	3.9217	3.8754	2.4413	1.8645	3.1972	1.8693	1.5762	6.5366	5.882	1.4079	3.6255	2.5771	1.3378	1.3908	2.3521	3.7266	1.4293	1.0075	10.3765	1.0819	11.0834	2.0236	3.3838	1.8137	1.0713	0.6429	0.6719	3.6041	2.965	2.0826	3.8004	1.4694	2.9249	1.6749	2.236	1.5196	0.446	2.6544	0.882	1.0617	2.5251	3.2411	4.328	2.4993	3.7583	1.6495	1.696	2.0865
RNASET2	na	4.2958	1.2919	1.103	2.0303	0.6766	0.8352	1.4086	0.6483	0.9989	1.9319	0.5806	2.3314	0.9069	1.5471	0.9425	0.608	0.7386	0.7084	6.0752	0.6998	1.5802	2.3298	3.3426	2.0559	3.0546	1.0226	0.65	4.9636	0.5706	1.6109	3.8369	3.4463	1.3107	1.9405	4.0624	1.3812	1.5604	1.2026	2.1097	2.6611	3.0952	2.0945	0.9505	1.5162	2.5324	0.4781	0.7163	0.7665
CD44	na	69.0276	110.4608	93.2561	32.8391	64.8543	93.5257	54.1502	63.1722	107.8256	31.9542	69.8115	69.3446	56.0797	92.6228	84.5422	218.9987	117.454	220.5542	57.4938	71.1544	14.6365	40.2205	54.6582	83.3633	49.4383	74.3252	122.8388	43.2655	84.2193	25.9008	59.5819	9.5932	55.067	19.147	71.6311	37.8418	22.5337	9.4152	22.382	33.3551	27.6414	206.8676	116.6789	51.1929	75.4427	157.4071	83.7774	37.0692
KCNG1	na	0.2994	8.3391	0.8959	0.2583	2.4185	0.1581	0.2758	0.8269	0.8526	0.0556	1.3287	2.4083	0.3445	1.1807	1.3041	0.5488	2.2141	0.6426	0.04	53.3411	7.7597	0.0621	0.063	2.5775	0.0097	1.5953	1.3981	0.1623	0.7988	0.1514	0.0966	2.3498	0.0387	0.0756	0.1432	0.8721	1.7931	0.0055	0.355	0.24	0.924	0.0474	0.0468	0.1289	0.0436	1.3523	3.0258	0.7083
AGPAT4	na	1.2347	2.5026	0.6668	1.1451	1.5813	0.5798	0.43	0.9819	2.2331	1.4043	0.9307	0.4859	0.4084	0.5799	0.5158	2.4779	2.042	0.886	0.4058	1.108	2.034	0.4412	0.4408	0.7019	0.0745	0.3225	0.4141	1.4591	0.7991	1.7892	0.3747	0.7117	0.0854	0.289	0.7149	1.6179	0.6838	0.1602	0.9482	1.1475	1.1751	0.968	0.1462	2.1708	1.7401	1.0707	0.7349	1.2669
SLAMF7	na	0.1626	3.2533	2.1249	1.1461	1.8081	0.4444	2.3608	11.7213	2.525	0.0934	2.6987	1.5239	0.2687	2.1013	0.8302	2.0681	4.5147	3.61	2.4131	1.459	0.6103	4.1695	0.7301	4.4136	0.3254	0.8822	0.6209	2.9751	1.0782	1.1766	0.3845	4.3824	0.2599	3.4655	12.0344	2.6669	0.5992	0.2347	1.2519	1.1331	2.911	8.2721	1.1505	2.8048	5.8384	0.4534	1.3907	1.3472
BTN3A1	na	10.3192	6.5926	1.6518	4.1303	5.7506	9.5133	6.5634	11.3358	22.983	2.7961	12.7892	3.4099	2.5274	3.512	1.3487	6.602	2.5194	4.7395	14.2547	1.9887	7.5038	29.9964	7.5873	8.1594	5.7422	5.0948	5.1121	5.2639	2.1158	4.9095	7.5012	5.7402	5.9076	12.147	8.4568	3.9592	3.8545	6.9037	3.7568	2.2355	12.7437	10.7248	5.0294	5.3706	5.3095	6.2551	3.6998	4.0619
MIPEP	na	8.7133	2.9858	5.4051	5.4262	4.2023	5.976	3.6495	3.1184	7.0188	21.7823	5.2829	6.2994	3.1716	4.5106	5.6178	2.497	2.9762	5.0918	4.9096	4.0126	6.4971	7.2626	7.4024	3.4052	4.1079	5.9615	4.3112	9.4273	4.3345	4.7211	9.2762	2.8024	6.0822	8.3373	13.6669	3.6852	5.2605	7.2029	5.5078	6.1917	6.2384	6.0174	7.4497	5.6712	9.0507	3.1382	8.9908	3.4351
PRKCH	na	2.2246	2.8991	6.4852	3.4951	3.8358	6.8982	5.4896	5.1953	3.5244	2.7193	2.2098	2.8268	4.2187	4.3068	6.8761	6.2475	3.4901	4.9286	1.0999	7.6189	1.9012	3.1781	1.6712	3.8063	1.6237	4.05	5.552	3.3231	5.2214	3.2871	1.0604	2.531	1.2595	1.9262	2.5725	6.2334	1.3435	1.332	2.8337	4.3394	1.654	3.5911	2.1665	5.7004	2.474	4.2593	3.7872	5.5856
IFNGR1	na	90.9225	51.7542	59.7529	29.6114	28.7079	54.6823	38.9226	45.0187	70.6798	23.8383	36.7987	29.0177	20.2089	29.6309	48.8441	39.5292	73.9046	22.9635	21.7075	13.5081	18.1204	57.0916	36.0432	30.1526	34.7832	9.7803	16.3558	18.2027	30.0711	45.1354	53.5564	26.2525	14.2617	49.7647	46.1735	21.594	28.811	28.4571	23.5006	41.1802	29.4614	45.4213	60.2554	35.58	79.9114	35.2839	32.5398	23.9146
B4GALT7	na	5.0393	3.6761	3.5273	3.7977	5.5041	6.5242	2.983	4.0902	4.3751	5.5001	2	8.5556	6.0884	4.1678	3.1361	3.8503	2.0696	5.9444	7.5003	3.2532	3.7973	3.8599	7.1473	5.4016	5.8353	8.8925	8.0972	10.3906	4.2476	2.7284	3.7909	4.5749	3.9562	8.377	4.7539	4.1565	2.5195	12.7318	6.3757	2.0627	9.455	5.0573	5.278	2.5346	3.045	3.7954	6.8581	2.4885
SH2D2A	na	7.0097	11.9153	1.5729	1.1653	7.3563	1.9624	1.6828	4.6278	2.0064	1.665	23.3505	3.6811	4.7856	1.8415	1.0832	7.3594	3.2254	1.3079	4.6471	1.0528	3.0903	4.1751	2.6517	2.8033	3.6881	1.2974	1.0668	3.4537	1.0018	2.0948	3.64	2.6249	2.006	2.6372	4.9499	2.0197	0.4756	4.4873	3.5879	1.8951	4.9491	3.2081	2.1132	1.9133	3.2068	2.6988	2.4926	1.298
VRK2	na	3.1683	4.9618	6.1624	5.8588	5.6221	5.8882	8.5646	4.5568	8.4857	5.2773	6.1633	3.0784	5.6426	5.294	5.9697	6.3339	4.2323	6.417	2.4053	7.5203	5.2602	5.1878	5.4273	6.9001	6.6472	3.8111	4.6585	4.9695	5.3547	2.875	2.1766	9.2756	4.2426	4.2103	5.9756	4.8734	4.5637	4.1594	2.6344	5.0893	5.6499	4.5972	5.7008	3.6106	4.2348	3.9135	6.8489	3.8186
TNFRSF1B	na	6.6221	10.4106	3.5368	2.9024	4.3452	3.419	4.2917	11.1479	7.9129	5.6457	4.5691	4.0866	2.0305	2.6106	2.0683	5.2499	1.459	5.0418	17.6436	2.6063	3.7296	26.761	8.9228	8.3623	18.8912	3.6108	3.5794	18.7195	4.1678	146.3949	25.5863	21.2435	8.9486	21.318	17.8524	12.0439	5.5577	6.9334	4.6773	8.1176	12.6551	11.0437	17.4933	8.5846	8.0473	6.0132	4.3234	17.3843
VEZT	na	13.065	5.8418	10.5974	9.7622	11.3507	9.8956	6.1936	11.3058	10.1704	11.4044	5.8333	9.9832	9.037	7.1333	10.3774	10.9417	7.1205	10.8908	4.3359	10.208	11.6153	6.6713	8.6847	9.0781	12.3099	6.0013	8.0301	9.1203	7.0511	7.8201	5.0444	14.075	9.8821	5.4691	7.1793	5.7555	8.3973	12.1707	4.2445	6.7811	8.3174	13.0503	19.0997	9.0408	10.1328	9.5003	7.6152	7.6637
POU2F2	na	3.2609	3.1901	1.5933	1.8022	5.5214	0.4563	0.8283	2.2325	2.2759	0.6319	1.8147	2.0569	1.043	4.4369	0.6707	0.5595	1.3548	1.6981	1.4155	0.4201	1.3117	1.1125	0.668	2.1574	0.2499	0.5569	0.7357	1.4485	1.2282	1.0075	1.3463	2.1361	0.1832	1.3245	2.0646	0.6926	1.0068	1.405	2.3281	0.4932	2.165	2.4296	1.0551	1.6628	1.6866	2.2873	0.4879	1.4529
BRD9	na	5.7977	16.1005	7.0694	7.9762	4.3715	5.7481	5.7454	5.6966	7.7262	5.0247	19.2757	5.2057	6.594	4.1193	3.6547	3.4484	3.0403	2.7184	2.4186	5.1997	7.6993	2.2099	4.728	4.7228	5.631	4.7401	4.8471	4.2957	2.9194	3.7337	7.1984	3.3126	3.2267	3.9365	35.4536	3.4111	2.5216	4.0905	5.5605	3.5635	6.0243	3.4805	3.2726	3.5427	2.7287	5.0696	3.6641	2.4114
SNX1	na	5.3103	5.0233	8.1249	6.3818	11.1313	7.6103	7.7957	9.3472	10.3083	7.1923	9.2057	6.6741	6.8104	8.8172	9.359	5.0966	9.1697	10.5404	9.6627	9.9329	7.9788	10.2074	8.0156	8.2794	7.1999	14.6156	9.2275	8.8459	6.4047	6.3008	4.8821	8.7774	10.5	9.9971	7.6943	8.8444	9.238	5.393	5.609	7.7299	10.4487	9.5593	5.8527	9.9641	11.558	6.2347	6.4023	16.3055
TBPL1	na	5.2842	2.3959	2.9586	2.6472	1.4528	2.4367	2.0137	2.9125	2.9785	4.3659	2.0008	5.4182	2.4642	1.9573	2.5303	1.5942	2.1279	2.7395	1.1048	3.5047	4.1944	2.9607	1.9445	1.4025	2.8972	1.6312	1.3888	3.4453	1.498	1.7931	2.6852	1.8134	1.6098	2.409	2.659	1.5513	2.8037	1.5847	1.6272	2.6415	3.4884	3.2392	8.1264	1.725	2.9058	2.9509	3.3094	1.3994
ARNTL2	na	25.5114	13.1052	22.4564	9.0677	16.2729	36.7878	19.4685	15.5611	38.2102	4.0929	5.5609	5.1698	14.2276	17.0832	35.7679	56.6908	14.8252	13.04	8.9676	13.0637	1.8609	9.6872	6.905	19.7214	12.2719	1.2194	8.4346	5.8246	49.2273	4.8934	4.0175	9.8942	5.501	4.5392	8.0669	24.1242	18.1157	8.4108	10.689	15.7755	7.7099	22.8495	25.704	17.4385	9.8477	11.2504	10.0409	5.8078
BCLAF1	na	18.8247	11.7676	15.5657	20.7936	12.7085	15.6653	10.4182	14.7317	21.6459	19.6017	19.2491	19.4287	8.6261	13.7056	13.4442	15.8765	14.6895	17.762	7.5692	17.6592	22.889	16.6465	15.361	13.9891	15.0944	14.5712	11.1773	15.2829	14.5599	19.3312	15.9178	20.3025	17.6511	20.2606	19.5304	10.441	22.2788	18.6347	11.1693	18.019	21.8915	20.9151	44.3134	15.3589	30.5868	14.6443	15.9792	15.6691
SLC39A9	na	10.5323	9.284	15.6554	11.8105	14.0202	17.7361	14.7335	12.5803	8.6167	15.098	11.5773	8.0197	18.9973	12.7089	11.2446	10.2641	10.7604	11.8025	11.9932	15.0869	9.6647	24.868	23.8815	8.6508	19.6633	18.559	16.058	19.5938	19.7221	15.8105	12.8649	16.753	29.6204	36.9565	19.521	13.2807	10.4607	17.5791	9.1379	14.9908	20.2422	17.1512	15.1751	15.5099	14.5961	17.2289	17.7679	10.2888
ANK1	na	0.1317	0.3996	0.0709	0.2761	0.4057	0.8518	0.2724	1.2392	5.2198	0.0418	0.2879	0.0749	2.2642	0.473	0.4169	0.1238	0.1195	0.1483	15.5603	0.7225	0.1015	0.3911	0.1591	0.0807	0.2015	0.0753	0.0715	0.1998	0.516	0.2149	6.6337	0.3036	0.6119	0.4295	0.4728	0.3277	1.5303	0.6649	0.6416	0.1221	0.5898	1.1971	4.8109	0.6824	0.6154	0.8998	0.094	0.2942
IBSP	na	4.4876	0.4001	0.7936	1.051	1.8175	0.4749	0.5188	1.6646	1.8096	2.6702	0.3859	4.2941	0.4459	0.285	0.8391	2.8743	0.1227	0.6439	0.2411	0.3715	1.3715	0.413	1.1091	0.4821	0.6582	0.1018	0.3008	0.4401	2.1081	0.3216	0.562	0.8151	0.682	2.6706	2.0884	0.2737	0.2715	0.9489	25.5052	0.3895	0.7023	0.0815	3.7675	0.5128	1.3659	1.0732	2.5395	0.2179
TFB1M	na	2.8365	1.0021	2.4464	3.2379	1.0067	4.6108	2.1499	1.535	2.6736	2.8322	2.9242	2.582	2.0548	2.3944	1.4609	3.213	1.8601	3.0479	2.2043	1.7833	3.079	2.1532	2.0995	1.7662	2.2283	1.28	1.0056	2.9115	1.4479	2.0918	1.9353	1.9385	1.8905	2.4286	3.2147	1.9996	2.407	2.2982	2.3039	2.0456	3.1851	2.6199	2.1538	1.7483	2.9576	2.4013	1.6843	1.8307
RABEP1	na	4.689	4.2441	6.3459	9.6006	6.0426	3.986	4.8709	6.6081	7.1793	3.2968	7.2019	2.8284	9.0299	4.8213	3.4611	3.7967	4.6322	4.323	3.738	5.1458	7.5045	3.4496	4.861	3.0126	4.7471	7.2763	8.3332	6.9614	6.2352	3.8177	3.2535	5.5641	6.4111	7.2514	5.7691	3.2401	5.0759	4.6686	2.5273	3.5845	5.5533	5.4838	6.9097	3.266	3.5064	8.5715	6.0183	9.2164
HMGB3	na	14.6098	8.5724	35.4983	52.2625	12.2528	17.8089	42.0434	17.6946	9.7084	17.6944	44.3112	44.8954	10.2381	13.3716	18.2205	30.1578	10.0554	19.9174	7.9494	30.033	23.2581	14.9296	14.6483	9.292	19.9725	47.2211	22.9095	13.7321	21.9041	14.7333	9.8411	31.2369	14.3003	13.2594	14.7747	5.8918	40.7018	6.151	13.6237	12.5358	12.5101	8.9859	24.1	4.9829	6.7682	21.7458	22.894	9.0283
NUP160	na	11.4174	10.5842	8.6819	7.6651	9.5414	14.4156	7.3632	9.3977	11.0326	10.1048	16.6222	9.7957	4.9231	6.1754	9.413	14.1484	7.0772	11.3055	9.968	12.406	17.5544	11.877	6.6609	8.0375	7.6773	9.8071	12.243	8.9094	6.8687	5.9838	11.2505	13.3213	10.7143	8.8219	17.7976	5.3889	11.4581	8.2147	6.0793	5.5416	11.203	11.8428	10.7528	7.6787	13.4071	15.5589	11.982	7.3064
BAK1	na	19.9762	25.8927	13.0562	8.4899	17.7405	18.0108	16.7623	20.3068	27.4239	14.3434	15.8218	14.0237	13.2578	13.6322	12.4473	25.2929	17.2744	17.2077	42.6328	11.097	11.6124	32.4221	22.8358	7.2579	16.1919	8.3065	12.0975	24.1717	27.9942	32.8671	32.7792	7.7042	19.1758	22.5861	29.8435	18.9708	7.8222	23.0092	16.1434	19.9658	15.357	27.528	6.5547	14.1125	18.2474	10.2803	7.7339	3.6824
MUSK	na	0.0449	0.0786	0.085	0.1925	0.1897	0.0644	0.1611	0.1184	0.0505	0.0075	0.2678	0.0665	0.0081	0.0977	0.1726	0.0728	0.0407	0.0677	0.003	0.1094	0.0716	0.0506	0.0429	0.0721	0.0043	0.1356	0.0909	0.0421	0.0056	0.076	0.0059	0.0318	0.0029	0.0253	0.0258	0.0249	0.0142	0.0277	0.0185	0.0182	0.1098	0.0629	0.0077	0.1955	0.0487	0.0085	0.0249	0.3318
IKZF2	na	0.4748	1.0873	2.3954	4.7541	0.5698	3.5804	2.0417	1.1103	0.9647	1.3246	0.5552	0.3095	0.078	4.7074	0.9382	0.3403	1.1007	1.8979	0.166	8.3934	0.4062	1.2454	0.7726	4.1116	0.7784	1.5766	1.5352	2.4604	0.5031	1.1244	0.4672	1.4413	0.8391	1.4319	1.4079	8.9057	1.3287	0.4109	1.4691	8.3008	1.3684	1.4613	0.6912	7.8764	1.8345	0.9116	1.4391	1.079
GRN	na	75.5346	124.7094	145.008	112.7125	133.5559	184.5632	114.4098	363.949	135.8252	114.22	108.3237	121.2229	114.7995	505.0149	136.0479	213.0884	230.6959	190.259	132.3762	158.643	85.8184	165.7561	148.3794	197.382	282.7956	187.7295	157.7398	202.4822	145.984	117.3932	142.5738	232.5314	137.6485	185.3251	101.7139	292.9178	116.3371	72.4427	143.9577	181.1911	265.5409	139.3073	100.7175	206.3414	95.19	191.6619	108.631	96.4854
FAM13B	na	2.5592	1.4556	1.796	4.7178	3.5357	3.3123	2.5648	1.9134	3.603	2.1242	2.1376	2.2219	1.6112	2.176	1.9136	2.0968	1.5449	2.6203	1.9697	2.5474	2.3098	3.3297	4.0923	4.9984	3.6016	5.2403	4.1629	3.4203	3.7832	2.9849	2.3029	4.9467	4.7833	3.6562	5.3458	2.7568	1.8734	1.6465	1.4162	2.4787	6.3713	5.1831	4.1994	3.1529	2.636	1.8524	3.0158	7.9996
ARHGAP31	na	3.2942	1.6969	1.6085	3.137	2.6552	0.9812	2.4705	2.9818	3.4608	0.9399	2.5111	1.2095	4.504	0.7132	1.5953	2.8242	0.7244	3.4628	1.3222	3.8967	1.816	2.563	0.841	1.1498	0.6054	3.4219	2.8493	3.2084	4.7811	3.9281	1.1625	2.2629	0.6071	1.973	4.534	2.6911	0.3822	1.476	2.425	1.2457	2.7538	5.827	3.3742	2.2924	2.406	5.0772	3.9841	9.7046
CENPQ	na	4.2981	3.7203	6.0943	6.6717	4.0061	9.5019	4.5018	4.9405	8.4956	7.3948	9.1752	4.1406	4.5947	2.3623	3.8665	4.018	2.4386	4.3351	3.2911	4.3713	8.3741	2.8386	4.4225	4.1705	4.1024	3.985	2.9753	2.493	4.3949	2.8955	4.2176	5.4722	5.6062	3.3217	5.1843	1.9783	6.1315	8.6673	1.8838	5.4381	8.846	8.2412	8.0854	2.4479	6.8125	6.55	3.4308	1.5974
SARS1	na	26.5474	43.5977	16.7166	22.8426	22.1459	19.4359	26.4874	32.4902	26.9597	19.5324	61.3294	40.3593	73.6561	25.1134	37.0598	47.578	44.5672	31.1955	38.2822	45.434	29.291	15.1335	17.6902	28.615	34.5659	21.9922	22.177	42.1617	13.1611	24.9068	38.5198	24.343	25.1746	19.72	27.1046	20.522	28.67	44.1061	34.3995	25.9147	22.83	25.3943	23.878	26.0263	14.9814	30.1096	21.0732	22.6864
RANBP3	na	5.4226	8.208	9.1549	6.4229	11.9107	9.4211	10.4942	10.7321	8.9547	5.0904	4.327	7.6718	8.5316	10.8837	8.9815	8.1259	6.4852	10.1419	9.7539	8.4645	10.7354	9.4039	6.6809	14.9779	7.1995	7.1158	8.913	10.9961	8.2068	8.3524	7.5703	6.5509	4.4145	6.9726	6.1297	6.7786	7.9472	7.7004	4.6103	5.9795	7.681	6.8614	7.8655	5.1115	8.4926	6.9438	9.2407	7.432
ARID4A	na	4.477	2.8789	5.9679	7.2124	3.999	3.2195	4.5125	5.5697	3.3075	9.0733	5.9285	3.5338	1.7691	3.2029	3.4021	2.4241	4.8576	1.8027	2.9313	4.45	3.0162	7.8197	5.3196	5.06	3.8951	4.5329	4.0538	4.4379	5.6378	10.2751	4.1634	7.0093	5.2693	7.0714	3.6929	3.7496	2.8886	4.4683	3.807	6.5769	5.7489	6.3362	8.6248	5.7924	3.7664	3.4415	3.8867	7.1095
EIPR1	na	6.1193	6.4626	9.0319	4.5851	2.8544	6.6405	5.0986	3.0471	4.9833	8.9146	5.7169	3.5582	12.1053	5.4052	5.7981	5.6047	3.8315	5.4321	4.8142	2.5442	6.4203	4.3927	6.9606	4.012	6.8972	3.9405	4.654	3.5244	4.7469	4.7364	7.487	3.1195	8.8611	2.8909	4.8895	3.6627	5.372	7.7719	4.4117	5.2452	7.1676	4.2188	7.5118	3.6035	6.0915	3.7019	5.0832	2.3146
PNPLA6	na	6.073	5.0913	8.2997	3.9328	6.6069	7.7888	7.885	11.5453	9.1102	4.3828	4.8707	8.2376	11.1333	10.8662	7.1369	9.5124	3.6904	5.5686	16.2504	8.2537	7.3152	14.2336	9.7721	12.1088	14.7102	8.0537	8.1397	13.2914	7.3257	9.9016	9.9666	7.4362	4.6809	13.1154	11.1197	11.9624	9.0531	8.358	9.7798	6.9399	11.3704	8.9223	14.3892	7.6594	9.1624	14.062	9.655	7.9163
IFT88	na	3.7813	1.4113	1.4914	1.5161	1.0634	0.9416	0.8298	1.6579	2.2651	10.9584	1.3559	1.3419	0.6958	0.9893	1.3921	0.8133	1.7547	1.3152	1.2831	0.7099	3.2545	2.0329	3.0987	1.1977	1.6032	2.3632	1.795	1.7102	1.3824	2.3905	2.0579	1.6904	1.845	3.8805	2.4341	0.8185	2.1852	2.729	1.8042	4.0449	3.3168	2.4398	3.7071	2.1972	2.1722	1.6745	2.3564	1.4185
ALG1	na	3.082	4.6467	3.3447	2.1067	3.1014	3.58	1.9984	1.597	2.114	3.0254	3.7437	3.1168	3.2088	2.403	2.7423	2.9803	1.7356	1.8957	4.8513	1.1252	2.9791	6.6233	3.0734	3.0856	7.796	2.3177	2.0992	3.5274	2.5545	2.1018	3.9794	3.827	3.877	15.3131	4.9474	2.428	2.7817	3.0871	3.2179	2.3162	3.7764	6.1896	2.9899	2.081	4.9415	1.6689	2.4723	1.2089
ZCCHC8	na	3.585	6.7231	3.3981	3.3186	3.4414	1.9323	2.9547	2.957	3.8553	3.8833	4.6076	3.9873	2.5384	3.1316	2.5863	3.4497	4.8339	2.6979	2.8071	5.2979	4.0525	2.2274	3.6123	3.8336	4.3272	2.2026	2.4045	3.6053	2.2808	2.7182	2.8905	4.5622	4.1036	2.5006	2.703	3.3853	3.7659	4.8809	1.8436	2.9459	4.3868	3.6014	5.5211	2.8009	2.1545	2.9515	2.3431	2.613
ABCF2	na	5.7353	6.9375	4.7521	3.619	3.0508	4.1546	3.0778	3.3834	3.2557	6.0079	5.9901	5.7444	7.413	6.0162	3.7847	5.003	2.895	3.221	3.28	5.525	2.7056	1.8196	5.3251	6.7069	3.9153	4.4773	5.5235	1.9772	5.3707	2.7493	6.0685	2.9609	5.0604	2.5888	3.3431	3.0023	4.078	1.5568	9.7515	2.8613	5.937	4.5665	9.6582	2.4017	2.6678	3.5851	3.3093	2.7955
CHPF2	na	20.198	17.4741	13.4933	17.8608	14.341	18.2974	20.3707	17.3013	8.2333	10.096	19.5116	15.7462	20.7343	15.7282	10.4589	17.8798	10.0107	15.5709	32.8668	13.7024	15.6603	13.8385	20.6531	20.7629	12.7904	15.6787	24.1106	12.1865	16.9155	13.581	17.299	12.8142	12.007	15.9454	18.1246	9.0196	8.1986	4.8841	12.6944	12.1804	14.9398	19.6402	33.553	9.2074	15.9666	40.3836	24.3949	13.6882
FUT8	na	5.0005	1.793	3.9061	3.5529	4.885	2.7417	5.3725	3.9017	3.7602	12.089	3.3722	3.4846	3.6412	3.244	2.8097	2.5314	1.0703	2.693	12.0543	5.7152	4.1219	15.8034	14.6737	4.4964	25.3256	3.851	3.8074	4.13	6.6829	4.4207	7.1405	14.4456	18.0949	14.8885	9.7841	2.5844	3.9839	12.5486	2.1278	3.9438	5.808	21.1575	21.7526	4.9771	5.2573	6.7471	5.6499	4.7802
UBA6	na	8.4387	9.3018	10.048	11.2793	9.0999	13.7795	10.0583	6.4863	49.9645	8.8772	6.3602	5.2194	6.1055	6.1118	13.9477	11.6443	6.6218	9.0402	3.8756	8.2304	9.0139	7.1307	6.8873	9.6857	5.1982	7.8111	11.7208	7.0046	5.0679	9.3743	5.0116	4.9922	9.5512	7.5979	8.1649	8.2791	3.7413	5.0699	3.378	8.5401	5.7361	5.7681	7.9872	9.7868	11.5398	5.8144	6.7898	6.6861
GAB2	na	7.2769	1.054	4.8783	3.3496	1.3817	0.6271	4.0864	2.2822	0.9368	2.6677	1.2718	1.2525	1.2622	1.8931	1.1475	1.0073	2.3625	2.8983	8.2473	11.4938	0.6767	10.0223	5.2932	1.1646	4.4645	1.4479	0.7554	4.0481	0.8983	3.9237	6.5774	2.5992	6.0078	4.1028	4.7121	5.0083	3.4965	2.0643	2.4163	2.4305	3.0381	3.3139	8.8221	5.6027	3.23	2.099	1.898	4.2975
ATP6V0A1	na	6.8077	3.4039	7.7623	4.5111	4.4927	12.3605	6.3517	6.7509	4.9674	8.3096	1.8062	7.7134	2.1596	9.7496	5.8385	4.3489	13.4933	10.1403	5.6061	4.8049	3.7702	10.8472	13.2321	3.9666	3.44	8.8775	9.4023	11.0472	9.9118	8.4948	11.8904	7.249	10.994	10.7256	13.1495	6.2185	7.8705	6.4437	5.7214	7.6357	7.6441	13.9921	8.3447	7.3042	10.5132	3.5814	4.9746	7.3055
PIAS1	na	3.8468	4.9506	6.0885	4.0772	5.05	3.5109	3.8484	5.5309	5.9764	6.5304	6.6006	3.3893	3.9697	4.6117	5.0654	3.1756	7.0135	6.2955	11.4578	6.3485	5.3412	7.7613	6.495	4.6161	5.2645	5.8856	4.8782	4.9806	3.2848	4.9247	6.883	8.9999	9.2643	8.0231	5.2756	4.5833	7.0497	4.8827	4.8622	4.8926	5.0429	7.1896	4.9381	5.3223	9.165	3.6815	4.0294	6.0065
SLC4A7	na	4.9259	1.2841	2.7791	4.9052	2.5224	4.7921	3.6717	3.5085	3.184	3.6623	1.8813	4.6544	3.7745	3.5169	3.4343	4.2834	1.6494	1.5069	2.2242	6.35	5.055	2.2862	6.6348	2.3575	3.5216	2.6054	2.63	3.7895	4.8011	3.1762	2.1726	8.7311	3.6532	4.5856	4.5957	2.2232	1.7144	1.7105	1.7553	2.4827	4.9332	5.8843	8.833	4.2229	2.3416	6.4155	2.9396	6.19
APBA2	na	1.4507	1.6193	1.935	1.2158	3.7627	0.8043	4.2345	0.993	3.1645	0.1374	0.3901	1.8696	0.6996	0.2072	2.8362	5.2513	0.3986	3.068	0.3214	2.8707	6.5098	0.4644	0.2731	0.3218	0.1412	6.1499	3.8504	0.3935	2.2803	0.292	0.5778	0.5647	0.32	0.3356	0.8624	0.19	0.0865	0.0674	0.4733	0.0838	1.7525	0.4816	0.3074	0.2997	0.3996	2.1452	4.9219	1.0093
MAP2K3	na	23.8334	26.4034	15.6916	13.9547	15.0096	25.6337	11.6576	15.7797	14.0417	27.7871	12.926	8.2135	22.2857	28.8639	16.3635	12.2256	10.48	9.8277	54.1174	10.3426	15.7966	17.0159	19.1453	13.6476	16.9343	15.4636	20.2895	28.5812	12.5734	26.0743	21.5873	11.4922	22.7775	37.4563	24.7199	29.5956	14.4488	28.8747	19.7875	22.1001	12.2391	16.7146	15.4079	51.7878	20.7364	12.3676	9.8496	11.6267
EFCAB1	na	0.045	0.2398	0.1194	0.2864	0.3485	0.1631	0.0846	0.2653	0.1567	0.0023	0.2899	0.2364	0.0179	0.0703	0.1315	0.1685	0.1367	0.073	0	0.1004	2.2552	0.004	0.0113	1.0282	0.0023	0.3641	0.201	0.0046	0.1733	0.024	0.0186	0.0084	0	0.0094	0.0074	0.0231	0.0223	0	0.0194	0.0032	0.0391	0.0088	0	0.0083	0.0064	1.0024	0.1067	0.1109
TMSB10	na	1484.54	2926.7537	524.9923	1163.374	2270.9591	1901.1824	1225.8241	1206.0814	2028.614	2426.1166	1326.9415	1331.3171	3272.0847	1775.3503	1499.6355	3049.5596	1314.6822	1573.5961	2258.045	724.7525	1460.1815	945.5487	980.5747	2195.128	2889.5683	476.4347	595.4057	1098.2783	1000.5804	902.8694	3257.7908	934.9373	1015.8075	826.6655	964.928	1709.377	1688.3325	1708.1281	3342.0691	1574.0955	1226.2125	1489.4467	2348.8754	2017.8534	1023.6486	962.3763	806.2227	882.9143
ASTE1	na	2.3218	1.9668	1.9164	2.9276	2.1428	3.2469	1.9231	1.6389	2.8257	1.6967	1.2873	1.1222	3.0223	2.8041	2.9195	2.203	1.2142	4.3474	3.4032	1.7388	2.3066	3.5781	1.4812	2.5425	2.5583	6.8071	6.6203	1.8415	3.4408	2.2039	1.5477	4.6744	4.1614	3.5143	1.9769	1.747	2.8441	3.5539	1.287	2.2589	4.3565	3.0905	2.8753	1.6195	1.7975	2.5283	2.631	1.1423
RNF19A	na	13.1601	13.0098	7.4924	18.1728	11.7725	6.6271	10.2697	13.4656	12.1743	7.825	11.5764	4.4763	7.452	24.1587	10.9707	7.782	18.3005	7.8471	26.1675	10.1521	18.0788	14.2079	9.3602	23.6459	10.7068	5.2603	6.0431	15.4682	5.4852	16.7276	18.8397	9.5295	6.2109	20.5916	6.6793	10.5688	7.9438	4.4175	4.3531	9.1362	11.3875	23.2165	12.7248	15.3366	11.4496	6.3771	7.3246	14.0363
PEX3	na	5.7599	7.5454	4.7517	5.3077	3.4218	4.9052	2.4593	7.1751	5.6933	4.4767	7.5173	7.8574	3.2538	4.8352	4.734	8.9428	5.7367	3.6425	3.1255	6.209	4.5204	2.6564	2.8505	2.7025	3.8065	2.0205	1.9712	6.4687	2.3908	3.9015	5.1829	4.2726	3.8095	4.4966	8.0838	4.3167	5.6023	4.2087	3.5766	4.9723	6.1768	5.9262	5.2825	4.9857	5.6568	3.1328	2.962	3.7632
GABARAPL2	na	43.7836	16.2148	12.5401	18.2337	13.47	23.1885	12.5793	17.8634	16.158	15.6997	12.8568	16.5571	12.4502	14.3827	27.7051	17.3356	27.5973	25.1719	12.2135	9.9574	15.802	15.4706	7.443	12.6831	12.6306	20.5237	16.2788	9.3063	14.4004	20.7866	16.8724	10.4228	9.5801	13.0003	34.3089	10.6158	16.6345	26.5042	17.1048	15.6717	15.2202	21.2949	15.9052	19.4502	17.544	14.0623	19.4182	16.7798
MYOC	na	2.863	0.0109	0.0135	0.1075	0.011	0	2.1516	0.1182	0.0129	0.0065	0.1126	0.0944	0	0.0371	0	0.3108	0.0688	0.0078	0	0.0543	0.024	0.0827	0	0	0.0062	0.0234	0.0237	0.0127	0	0.3731	0.0171	0.0386	0	0	0.0051	0.0192	0.0088	0	0.0134	0.6441	0.0232	0.0244	0.0201	0.1373	0	0.0478	0.2471	22.1385
SH3YL1	na	6.9327	3.5044	7.7996	6.7328	2.3601	4.447	4.2064	2.6767	2.6121	6.3418	1.6704	1.3563	2.6036	2.3674	4.8779	3.3604	2.0142	0.722	2.5955	2.6855	4.6301	5.1075	4.1582	7.5618	3.4847	4.8454	4.7216	11.6285	3.5441	7.5165	7.8991	3.3329	5.9365	4.7661	3.3129	3.6149	4.5562	9.1026	3.2891	9.0953	6.0111	3.7607	6.6096	5.2689	2.807	1.8389	3.2604	2.1573
FAM136A	na	12.8354	21.2517	18.1608	17.313	11.7636	11.9063	15.1485	8.7945	12.3044	44.1348	23.6555	14.8296	19.8378	13.8075	16.377	16.4249	12.9449	16.638	18.7381	17.5675	23.2886	13.8566	18.3576	13.6569	22.9914	14.9388	15.2444	35.9375	12.4974	17.8838	21.8003	20.143	25.5906	17.723	23.3738	11.9849	27.6491	24.9277	28.7313	24.4716	35.7552	16.9728	19.4728	21.382	14.81	7.6586	11.8103	5.2704
VCL	na	70.8624	27.0386	20.4013	21.1324	58.7164	18.4267	29.9252	35.9099	34.5166	14.6715	34.9457	16.3761	31.9218	20.7524	32.4536	34.9445	16.5219	22.5899	40.8141	23.3112	25.5722	40.952	23.8418	23.9187	19.5424	14.3791	22.3121	20.7154	48.2239	25.0122	30.2721	23.1919	25.5517	20.3455	41.0252	25.0744	15.1073	17.7503	17.4614	17.1467	26.6577	43.5119	34.6492	35.319	31.332	41.1809	37.948	102.578
DEPDC1B	na	3.8372	4.2064	2.9928	9.8425	7.8238	5.8799	3.5521	3.3642	8.0301	8.6885	4.1971	8.7469	3.0115	3.3955	3.8945	5.88	1.5845	3.8029	2.2244	4.0993	6.1998	2.5513	5.3901	5.0237	12.8848	3.2475	3.0787	3.5016	5.3818	5.1971	19.8283	9.8592	8.1918	4.6085	3.1554	1.2196	6.068	7.0903	3.9966	3.7558	13.2407	7.1354	10.8848	1.8156	3.8374	2.8258	2.6389	1.6207
DAPK2	na	0.2474	0.2043	0.544	0.3062	0.3032	0.096	0.5724	0.5396	0.5543	0.8232	0.1708	0.1272	0.1162	0.3494	1.4341	0.0815	0.3075	0.4164	1.5534	0.9661	0.1734	1.598	1.5466	0.2157	0.6768	0.3676	0.183	0.8079	0.3276	4.1237	0.383	0.5652	1.7888	2.5441	0.1495	0.5258	0.8606	0.2807	1.0884	0.9301	0.407	0.4239	0.2079	0.5793	0.3978	0.1027	0.136	0.245
NSMAF	na	5.2131	4.7721	11.4697	5.7622	11.19	7.93	8.6698	6.3487	8.1122	7.8808	3.8175	4.8298	14.1406	4.9125	9.3827	7.4593	7.3425	14.8112	3.5697	11.1423	4.4882	7.0452	7.9743	8.235	8.1796	8.2927	6.8315	6.5166	11.6418	7.5567	7.0995	7.2128	7.7356	5.9	6.623	3.7877	4.5405	5.7356	2.3737	4.0017	5.8426	6.6812	4.0701	3.6526	5.8253	7.3748	12.2581	6.4535
ADSS2	na	17.9555	14.7259	25.0924	20.9845	14.2855	20.9851	15.304	17.9049	20.0237	16.2938	28.1719	28.2448	19.2268	22.5171	14.0315	21.3332	11.5007	13.0082	9.0461	27.4561	10.203	13.9341	13.6009	14.8223	16.0225	21.8029	14.4243	13.5961	17.9897	24.3876	9.1491	13.268	15.6349	14.1426	19.7417	9.5129	12.2256	18.4868	6.943	13.4929	23.3558	15.0429	13.2748	12.7631	19.7174	24.2639	38.2803	16.9342
STAP1	na	0.1023	0.1466	0.5162	0.3404	1.9322	0.1037	0.1578	0.1141	0.3211	0.1683	0.3035	0.0655	0.0229	1.7684	0.3789	0.2478	0.1298	0.1591	0.0278	0.1172	0.1123	0.1249	0.0672	0.2398	0.047	0.1579	0.1915	0.0614	0.1636	0.1609	0.1202	0.3411	0.0268	0.0699	0.2429	0.1241	0.019	0.023	0.058	0.0285	0.2165	0.4666	0.1154	0.5924	0.3883	0.1605	0.091	0.277
TIMP2	na	147.4975	27.401	10.4605	120.5635	76.9339	6.6223	22.6664	46.2693	37.9115	7.3836	42.0086	48.5191	15.0859	5.5608	10.5935	26.9443	16.5881	54.5132	18.956	10.0528	49.5139	16.8568	8.4178	9.7447	12.7376	15.6835	23.9802	15.292	106.9201	43.4757	19.1686	34.5347	12.2497	11.5423	38.2818	12.6039	8.4207	7.4006	19.5298	11.9829	56.942	50.2367	68.0342	31.9191	25.077	117.2539	84.8306	92.85
RFC1	na	7.4767	14.0289	6.9478	11.8299	7.7947	10.7401	8.7841	6.6113	7.5507	6.9456	8.7276	6.5535	7.7965	6.9683	8.5532	5.9758	3.987	7.0752	4.3788	9.7913	24.4656	7.9717	6.2529	8.7028	6.3858	12.9706	7.1369	7.7219	6.0787	6.568	5.1071	9.7661	11.0039	7.0804	18.7186	4.3012	4.4651	11.6913	4.1743	6.0453	9.391	7.057	12.2875	5.8591	11.1311	7.952	11.2546	8.4881
TBC1D23	na	13.4548	10.3801	6.8156	13.0769	15.7199	13.6292	6.3841	16.1727	15.7141	4.9006	14.1123	5.7464	5.4092	11.0943	17.8785	10.9876	13.8815	21.7869	8.7433	12.1604	8.1831	11.7759	5.6208	12.4194	6.5956	14.0041	18.007	7.1713	11.0284	10.2076	6.6957	11.8841	9.8557	8.925	7.7181	7.9955	9.2574	8.0367	5.009	12.5997	14.1679	11.9402	12.2817	9.7967	11.2365	10.9035	16.6212	8.3905
CUL3	na	3.174	3.3142	4.3066	5.6633	4.2686	6.2209	4.1262	5.2391	6.08	6.4941	4.1627	2.7184	3.3157	4.7049	5.5539	2.8003	7.2212	3.3439	4.3162	5.6873	4.5092	8.3532	7.4585	6.4864	8.2971	5.9479	6.2991	6.3195	2.5	3.9813	4.3468	8.2314	5.6246	7.2173	6.8978	7.5451	5.3638	5.4915	2.541	7.75	6.7157	6.4852	6.448	7.5979	7.5089	7.0238	6.6609	4.7245
MYOM2	na	0.2475	0.0259	0.4785	0.0881	0.0261	0.2867	0.216	0.0204	0.0405	0.0989	0.0902	0.2092	0.0106	0.1326	0.1553	0.0887	0.041	0.1783	0.0403	0.045	0.6067	0.4752	0.422	0.2515	0.0631	2.0416	1.6395	0.3906	0.1065	0.267	0.0486	0.0989	0.573	0.6862	0.2229	0.0763	0	0.1692	0.4047	0.0421	0.518	0.0527	0.0399	0.1484	0.2763	0.0507	0.1312	3.7135
OTC	na	0	0.0068	0.0084	0.0336	0	0	0.0366	0	0.0324	0.0244	0.0616	0.0675	0	0	0.0235	0	0.0143	0	0.0644	0.0151	0.01	0.5308	0.1948	0	0.693	0.0879	0.0074	0	0.0061	0.3524	8.6186	0.0675	20.6321	4.2871	0.2368	0.1199	1.6877	0.6563	0.0672	0.3199	3.2723	1.2037	0	0.0501	0.0443	0.0066	0	0
CYP46A1	na	0.1239	0.3033	0.1834	0.1857	0.2353	0.0416	0.0378	0.0476	0.0582	0.0278	0.2057	0.0485	0.0144	0.0312	0.0635	0.0395	0.1444	0.398	0.0188	0.0692	0.1369	0.036	0.0238	0.0241	0.0098	0.5149	0.4298	0.0583	0.0913	0.1025	0.0328	0.0364	0.021	0.0087	0.0219	0.023	0.0099	0.0112	0.1027	0.1508	0.1996	0.0384	0.0181	0.0399	0.0358	0.1147	0.0949	0.2183
ZZZ3	na	4.5454	5.474	3.3887	5.848	4.8772	4.0686	3.1657	4.5825	7.5461	3.829	9.9743	5.8996	5.7126	3.447	5.3277	5.0034	2.9109	3.7431	7.5381	6.0029	7.8361	3.9872	4.0087	5.0566	3.9994	6.2587	7.1564	4.966	4.2117	4.4595	4.0637	9.6826	6.2513	4.0927	7.253	2.802	6.02	6.9558	2.5706	3.9095	5.6575	6.4352	5.2772	2.856	4.4133	5.5242	5.3834	4.1233
SLC18A1	na	0.0064	0.0117	0.0073	0.0253	0.0236	0.0119	0	0.0201	0.007	0.0385	0.0871	0.0145	0.0076	0.0199	0.0169	0.0073	0.0278	0	0.0173	0.0195	0.0474	0.0623	0.0168	0.0495	0.0369	0.0063	0.0096	0.0136	0.0026	0.0223	0.0508	0.0166	0.1439	0.0593	0.011	0.2684	0.0855	0.0115	0.0145	1.1253	0.0789	0.0361	0.0144	0.1478	0.1811	0.0114	0.0097	0.0034
USP2	na	1.4669	0.4529	0.3011	0.2499	0.9507	0.1376	0.7183	0.7671	0.2168	0.6473	0.0982	0.2573	1.0493	0.9352	1.4299	1.6755	6.3388	0.4334	0.584	3.1911	0.831	1.3389	0.0986	0.0535	0.5853	0.5694	0.4928	3.2585	0.7969	2.0401	0.6462	0.8468	0.7029	0.7659	0.412	0.6366	4.4453	0.0858	0.5751	0.9727	1.1566	0.2381	0.3828	1.5757	0.7414	0.084	0.3533	1.3871
TUBG2	na	5.3316	5.5025	7.5368	7.336	4.7425	9.5336	8.7327	9.1358	7.8021	10.7718	4.426	5.3246	8.3251	4.1455	3.6719	5.1822	18.63	7.358	2.2503	6.6279	4.2061	1.5825	3.1982	5.0202	2.6135	8.0875	8.9434	3.1366	7.5771	6.3389	2.1575	5.2938	5.3777	1.5236	1.7816	3.0829	3.4365	4.3393	2.0954	3.8617	6.6367	2.3918	5.2113	1.625	1.374	4.8395	4.5995	6.3236
RPL26L1	na	18.3647	14.9729	7.653	11.8605	16.401	15.7897	9.207	8.4693	15.3513	23.0847	9.7043	30.5997	16.7835	11.4542	10.6024	17.4793	14.3723	16.3784	5.8302	8.492	11.9026	6.3088	8.1022	12.642	19.0386	18.9506	14.5275	21.3888	8.166	6.4287	13.9029	6.8044	12.7014	9.5029	14.9347	9.4202	9.5218	19.1187	20.9135	6.4114	17.3622	14.221	18.6116	7.9535	5.7936	8.5387	11.8426	5.0049
FLT4	na	1.9795	0.8015	0.5096	1.5405	3.4928	0.9019	1.6803	1.8517	1.4555	0.272	0.6138	1.3322	0.4839	0.2268	0.592	0.7902	0.2153	1.2512	1.4537	0.6602	0.9406	2.8203	0.569	0.5177	0.7106	3.2896	1.4714	1.2514	0.812	3.0799	1.2086	0.9497	0.4892	2.5963	1.8361	2.3346	0.1174	1.5512	2.3955	0.8368	3.2686	2.6609	1.1561	0.7181	0.9989	1.4676	0.7091	3.2534
NSUN2	na	19.1968	9.8743	23.6628	33.4327	19.1746	24.2029	22.5348	25.3327	20.746	11.1545	60.3955	10.474	28.5693	11.7958	10.9026	16.2632	15.4176	11.3398	7.469	20.5924	15.6241	8.9399	17.5693	11.7571	20.6479	15.7722	15.8942	21.2545	14.1549	6.9411	21.5374	9.5653	16.9711	11.3354	28.4214	11.1523	7.6371	20.5939	7.5484	12.6841	19.4499	14.5174	12.3075	12.2575	13.4322	25.7367	19.1166	6.978
FBXO42	na	2.8061	5.932	4.5409	3.5966	4.1754	3.4048	3.1962	4.0966	5.7765	3.0783	2.0919	3.1991	3.5385	4.8249	4.4437	3.6362	6.2872	3.3637	3.3364	4.1053	5.6557	4.1658	3.1376	5.382	3.3894	4.1816	6.1563	4.9596	2.9721	3.6981	3.7909	5.7127	3.94	3.4639	4.891	4.7819	5.4939	4.3225	2.5515	5.6235	3.5867	3.0714	4.2203	3.421	3.7704	3.8036	4.2623	3.9648
MFAP3	na	1.592	1.3051	1.3066	1.9886	3.3646	3.414	2.8979	1.74	3.5276	2.115	3.242	1.8004	1.7748	1.8554	1.9388	2.7725	3.0312	3.6361	1.8611	1.9086	1.5979	2.6863	1.8577	1.8857	2.3453	2.7887	2.7716	3.6534	2.0372	1.8595	1.8099	2.8941	2.8937	3.23	4.89	3.0619	1.8482	1.5605	1.2078	2.7555	3.2137	3.4773	1.7932	3.0518	3.1467	3.3059	2.167	3.5999
MRI1	na	2.2597	0.1321	5.0993	6.4538	6.6455	5.2623	12.5947	3.5393	5.5209	2.1158	1.811	3.3654	8.0521	4.7353	4.2118	7.0762	3.0241	4.6614	9.4733	7.6246	5.5826	0.9004	4.2878	9.3432	5.3767	3.8968	7.1458	2.0205	3.1762	2.5716	2.9774	2.4631	5.2659	3.7659	4.2045	5.5975	3.4441	2.9541	2.1698	2.6352	5.2168	3.1149	4.6381	2.0458	2.6265	2.7192	3.9076	3.4073
METTL1	na	11.1906	10.3738	4.874	9.5729	9.1302	5.4912	2.5386	5.608	6.4216	5.6075	11.1927	11.0054	11.2067	7.2382	6.0674	5.6229	3.9338	8.3821	5.1483	6.134	10.2756	3.1758	5.5782	4.6409	7.3704	7.0572	3.799	3.8361	5.6701	2.7952	4.6331	7.5857	7.459	2.9212	8.3533	5.5765	7.3898	6.861	6.8541	2.4314	11.9986	6.9017	7.0275	4.4025	6.2895	5.656	5.4061	2.9448
HOXC8	na	0.0361	3.4515	0.8979	0.4969	2.6471	0.792	0.2931	1.3162	2.6766	3.1416	0.5084	2.1547	2.2538	1.5323	2.7687	1.5059	3.3285	2.4264	0.9751	4.8624	2.085	0.6048	0.3473	5.2672	1.8652	1.4786	1.3756	0.3691	1.2356	2.4393	1.4854	1.2356	0.7903	0.2314	3.1194	0.8016	9.44	1.692	7.0186	1.0753	2.0769	0.9708	1.2871	1.2502	0.7451	0.9991	2.7913	0.4199
AGA	na	2.7912	12.4363	5.614	5.5601	4.868	6.3445	7.2054	4.0759	5.2753	9.107	4.7454	4.1564	8.3072	6.0085	7.4584	5.0432	7.8759	5.876	1.9343	6.7989	10.7922	3.7319	4.003	6.0825	5.393	9.376	7.304	6.6747	7.4084	7.62	1.6483	7.1275	6.2731	3.9478	6.6609	4.6586	5.4804	4.9561	2.0296	6.2997	11.5372	6.5759	5.1227	7.5422	5.8021	2.4935	8.3975	4.4323
PI4K2B	na	8.9891	11.1578	10.2854	12.5623	10.1361	12.9356	19.0375	8.8713	8.4859	10.4255	5.7611	11.8299	8.3511	13.0388	8.8257	8.9321	6.3139	8.0329	5.9328	11.7675	12.322	19.481	10.077	15.5179	12.1841	8.5543	5.8729	13.133	9.6499	17.5802	12.7831	10.0243	16.5737	10.8077	10.8263	8.894	9.2044	21.9895	5.4245	14.0101	9.7518	10.7448	19.077	15.6979	18.031	8.1218	15.2832	5.5082
BOD1L1	na	6.651	7.5744	4.1735	7.7949	4.2757	3.74	4.3761	4.8911	4.6246	4.6948	5.2332	2.462	3.1021	3.8463	2.8284	2.9678	5.5951	3.478	2.403	6.3566	8.6728	7.441	4.5506	6.0281	2.8562	7.9516	4.7353	5.5506	5.0342	8.5906	2.7957	6.656	7.4409	6.9813	7.2812	3.9645	2.9225	4.9824	2.6683	4.9506	9.1081	4.302	7.1359	5.391	5.1958	7.1075	7.0275	6.5179
MAT2B	na	12.1681	8.8651	6.7927	13.2941	13.2075	15.2685	11.6347	11.4399	18.102	11.6486	10.1829	17.269	8.9866	9.5468	6.7885	11.571	8.2305	7.5843	8.0983	7.1061	7.6773	10.9391	9.1601	14.2279	13.4829	24.4928	15.7573	14.4104	7.3221	8.4174	18.4874	6.8207	11.2159	13.2673	13.3087	8.3502	9.8809	12.1701	5.963	10.7626	24.8668	17.0919	17.8925	9.8843	9.1616	7.7095	7.9398	7.3127
TLL1	na	0.2647	0.3036	0.1313	0.2057	3.5687	0.0499	0.6155	2.0337	0.5344	0.0219	0.1443	0.0683	0.1197	0.0265	0.0277	0.5315	0.0327	0.0967	0.6384	0.1458	0.131	0.1703	0.0162	0.0279	0.0307	0.821	0.0615	0.1018	0.0686	0.2755	0.0868	0.024	0.0016	0.0522	0.0824	0.1129	0.0802	0.0534	0.0593	0.0481	0.0722	0.1566	0.0677	0.6224	0.3157	1.7932	0.3693	2.1661
EDC4	na	13.0364	4.4618	13.9769	13.2377	12.1384	17.0654	11.1723	9.7188	8.0542	7.3889	17.7678	8.7361	10.6974	10.6413	13.154	10.6913	6.0681	15.8973	10.9202	9.8725	26.2127	13.5528	10.094	12.0489	8.1043	16.6223	16.0357	7.0168	9.8957	9.6504	8.2743	10.7029	12.4379	13.2083	22.2783	6.7621	5.4728	9.3346	5.383	5.6993	8.9563	7.8144	11.071	7.7272	11.0905	11.1873	17.9978	7.4617
TRIO	na	13.3216	15.7524	7.511	20.1951	15.1035	8.3598	7.6309	17.4968	13.6905	3.2365	12.8532	2.4416	8.5351	4.634	4.6234	8.5093	3.3699	4.8606	3.4129	12.7693	13.3705	5.5491	11.6906	7.4958	7.957	8.3268	12.1502	9.4321	8.6053	3.7308	7.2549	4.9826	5.9235	4.6401	9.4325	3.5443	3.9188	3.454	2.8875	4.2627	8.2938	6.9143	11.2834	5.5287	7.4802	27.9581	11.7094	8.8905
VCAN	na	35.8109	3.7376	3.22	40.069	23.8206	2.0686	3.9476	18.8147	15.2388	3.9736	23.8225	9.4097	3.6899	0.2975	3.8686	8.5281	2.4052	18.9584	1.961	0.9721	33.156	3.8815	1.6926	3.4759	0.5679	9.7676	6.3296	1.9846	65.484	6.5455	4.5281	14.9209	5.3892	4.4073	17.915	0.6801	9.7353	1.1714	5.0641	0.2884	12.0608	5.2754	3.4794	27.9007	13.555	56.2854	28.0715	16.3332
CLEC16A	na	3.8183	4.58	3.5873	2.4159	4.4924	4.5781	4.3097	2.4777	3.9457	3.0962	2.6812	2.2516	2.8125	3.4741	4.1833	2.9485	3.5656	3.7778	3.1411	3.3592	4.2315	5.9075	4.9061	3.4775	2.7638	3.5701	3.7158	3.2755	3.5871	3.173	2.8496	4.6333	4.4528	9.25	4.0166	4.0825	3.0376	7.1476	2.9531	3.4881	7.9886	5.3109	2.12	3.7838	6.0317	2.9872	3.6769	3.2227
MSR1	na	1.8423	1.4268	0.6628	2.413	0.2612	0.265	0.5144	1.6206	0.2772	0.1804	2.5584	2.0962	0.6132	0.247	1.2351	3.1541	0.5697	3.325	0.7907	0.6603	3.1781	1.393	0.1326	1.64	0.2399	3.5209	0.314	1.0345	2.1422	2.7442	2.1963	3.0665	0.407	0.4836	5.1413	0.5201	0.0356	0.1528	0.4705	0.1093	3.4063	1.7891	3.6957	1.6012	0.6455	3.3331	4.5112	2.767
CDH1	na	51.8752	30.5841	75.0682	73.3577	47.1046	116.8037	211.6027	82.8036	44.2308	52.7691	65.1755	32.3988	55.5181	123.6664	167.6917	88.8794	88.9803	122.5018	66.0252	87.3215	30.0695	146.0254	78.7353	79.6689	88.2598	63.4414	92.841	13.1064	105.0712	93.9025	102.1666	125.365	91.7887	112.8346	93.7583	71.5056	84.2439	111.7381	67.2202	88.2981	71.1503	114.1948	166.4148	107.967	123.1872	28.1561	94.4264	25.5833
MTREX	na	5.4725	7.12	5.7995	7.6498	9.6556	10.6488	7.1713	6.0437	11.7957	7.066	16.8571	7.6799	8.5897	6.1974	6.1556	6.0169	11.5884	7.7525	5.2095	8.4935	6.0599	6.4101	7.446	8.257	9.4237	8.3663	8.2556	10.2302	12.5406	4.5291	9.9345	9.7708	8.9443	8.3614	17.1293	6.6031	7.1926	8.2095	4.6951	7.7012	8.8203	12.7251	11.2711	7.5511	8.8523	14.0459	7.4466	8.3709
DNAH5	na	1.8797	1.2454	0.1205	5.3032	0.6445	0.1851	0.0972	0.8662	1.4798	0.0639	0.6677	0.0586	0.1413	0.0532	0.0433	0.2227	0.0857	0.0883	0.2787	0.0833	0.0829	0.4063	0.0717	0.0274	0.0676	0.1713	0.1799	0.396	0.2238	0.0466	0.0548	0.0315	0.0254	0.1159	0.5642	0.0098	0.2028	0.0933	0.0824	0.906	0.1223	0.3736	0.722	0.9975	1.1428	1.1367	0.0577	0.2
ZFYVE16	na	2.1989	1.2618	1.0046	2.256	2.7038	2.2806	2.172	1.7546	2.9068	2.2231	2.396	1.1415	1.4173	1.3502	1.2671	2.2745	3.7189	1.8087	1.0074	4.5203	1.2121	2.0259	1.7131	2.4396	1.9027	1.3517	1.4108	3.4775	2.9046	2.0551	1.8379	3.4084	2.1919	2.2418	4.0733	2.3903	2.5253	1.7547	1.0167	2.5551	2.2958	2.7192	3.2924	2.686	2.3692	2.3067	2.2563	3.3491
RIPOR1	na	11.7674	11.5608	5.8603	5.021	13.8822	5.1482	7.8717	10.0899	6.2481	5.0749	23.5476	6.6302	8.5412	4.348	11.063	7.2389	4.0259	13.3623	5.2137	7.2372	4.992	4.0239	3.2943	4.4001	3.8757	10.4003	10.7589	5.5716	9.8972	13.2539	7.2551	4.6961	2.936	2.1952	7.2205	4.1528	4.0722	2.4821	5.6009	4.0858	7.4505	6.0442	7.9598	7.5017	5.991	9.1497	8.411	10.9259
C6	na	0.0796	0	0.0088	0.0204	0	0	0.0824	0.0081	0.0224	0.0113	0.2499	0.0029	0.0031	0	0.0027	0.0029	0.0447	0	0.8869	0.0183	0.0451	0.0406	0.0027	0.0033	0.0189	0.0178	0.0051	0.0466	0	0.5243	0.0037	0.0267	0.0027	0.014	0.0244	0.1302	0.0076	0	0.0058	0.065	1.6222	0.5121	0	0.1611	0.0128	0.0069	0.0052	1.4437
RAI14	na	30.9202	13.7213	9.4809	18.4457	15.8104	5.0828	30.2313	11.4358	39.2725	6.728	36.5786	6.7592	4.8882	5.4483	9.4715	9.5781	7.5987	8.7877	5.7212	16.1627	37.967	7.1586	6.5299	4.5973	3.0581	11.5381	10.8276	4.8576	13.1007	11.2559	12.9984	6.9322	7.3659	5.6798	11.5294	4.2629	3.5925	4.9299	7.3769	4.9759	13.507	14.6453	7.6984	11.9515	8.622	52.4019	42.5175	14.6773
SOX30	na	5.7122	0.1017	0.0894	0.8262	1.5397	0.1918	0.4237	0.4465	0.121	0.6353	0.8232	0.2644	0.1583	0.1397	0.14	0.1426	0.0622	0.1967	0.3844	0.193	0.0483	0.3425	1.1542	0.1017	0.0188	0.2472	0.2819	3.5869	0.1122	0.085	0.1965	0.935	1.365	1.3526	0.1389	0.1003	0.0106	1.8951	0.4619	0.6172	1.1175	1.4553	0.5689	0.5624	0.4521	0.2179	0.2617	0.1587
PNKP	na	6.2455	8.1074	4.978	13.9255	6.8358	8.2623	8.4934	6.6223	10.2274	6.9175	6.456	8.2926	5.6578	7.6854	7.7394	5.2993	4.2169	9.9347	8.479	6.5162	10.81	5.299	7.9538	11.8964	11.1762	8.9882	8.2165	10.5133	5.1253	6.7162	11.4241	13.584	3.5782	7.4033	3.5452	6.6161	4.726	10.6828	7.4462	7.6299	11.7133	4.0822	8.573	5.6102	5.4952	4.413	9.0124	4.2369
BEST2	na	0.0189	0.2076	0.1823	0.3097	0.0218	0.0529	0.5645	0.0297	0.1235	0.0259	0.3245	0.1341	0.0056	0.1473	0.1846	0.0269	0.1595	0.0185	0	0.2017	0.0446	0.0219	0.0496	0.0732	0.0396	0.0326	0.0847	0.0302	0.035	0.033	0.0477	0.0368	0.0494	0.1856	0.0204	0.0305	0.0281	0.0113	0.0107	0	0.3315	0.2035	0.0479	0.0364	0.0047	0.0254	0.1102	0.3337
PHLPP2	na	1.3597	0.2904	0.5314	0.9445	0.8536	0.4771	0.5411	1.0186	1.0738	1.4762	0.7596	0.6895	0.4778	0.6834	0.9171	0.7454	0.446	0.9297	0.5107	1.2784	1.6122	1.7216	2.8369	1.2567	1.2001	1.308	1.4044	2.0419	1.1714	1.8709	3.1843	1.4187	2.4988	3.0536	1.0527	0.294	1.5306	0.5328	0.8419	1.3106	1.6554	1.131	2.9307	0.8567	1.4713	0.8332	1.1613	2.1522
SPDL1	na	8.7341	4.0645	3.1519	9.5349	6.3737	6.4042	2.9377	4.014	6.8626	11.9911	4.9576	7.1324	3.5475	3.3555	3.4221	5.0679	3.0514	3.7531	1.9574	3.1131	4.3805	2.3008	3.5573	4.4165	9.6745	8.1062	7.187	6.385	3.6297	1.5087	4.0465	5.7952	3.9758	3.4248	7.8632	2.8881	4.4323	11.0747	2.8599	5.8745	12.4386	5.0402	7.6029	2.496	2.8038	3.1515	3.3782	1.3194
STAU2	na	4.2992	2.497	6.9959	6.9156	2.9245	4.4132	5.4539	2.9502	3.3927	6.9385	3.5987	2.745	4.4537	3.9663	5.5306	2.9169	3.4513	10.7086	2.1941	5.566	3.6496	4.4598	2.8739	1.8378	4.402	4.9078	3.5853	3.3448	5.4892	4.6623	1.4712	4.6297	4.6137	3.8374	4.3797	5.7305	4.3907	2.6258	2.7441	7.7869	5.3246	4.1782	3.4768	4.984	4.2105	2.8898	6.4836	4.6728
SLC66A1	na	9.0868	15.1628	6.7491	7.16	5.9787	4.0905	4.9416	7.399	5.3799	4.0851	4.685	8.0515	5.9008	6.553	3.8772	3.8271	4.8543	4.452	6.6769	4.3849	8.4085	7.4677	6.0115	5.5626	5.6207	4.1337	5.7486	8.932	3.9337	9.7345	7.469	9.1543	5.3435	8.0637	24.5209	4.7886	6.5662	9.6522	4.8841	9.7314	5.5644	4.7307	5.6862	3.2405	5.2341	5.1821	4.9291	2.4928
CTNS	na	5.4937	1.9886	4.3595	3.6747	3.1843	2.6886	2.4517	4.4733	3.5776	2.2061	6.8802	2.3656	5.0904	2.7925	1.9603	3.097	3.7703	1.7396	3.684	2.0641	4.3933	3.3497	3.1619	1.9953	2.7354	4.365	4.1767	4.3581	3.4251	2.7386	3.9699	3.4467	3.2385	7.1517	3.6345	2.6098	3.9088	2.096	2.6222	1.9281	5.3704	2.6971	6.9402	1.7442	1.7391	5.1822	3.2517	2.2238
RTN4R	na	1.5081	4.2574	5.0822	0.8589	22.1714	4.0773	5.2065	2.2323	7.276	1.8688	0.9756	7.1361	3.3372	4.3461	8.7699	3.8251	1.8289	7.217	2.8339	4.8244	2.6312	4.5462	2.4295	2.2918	4.9972	5.4481	6.3615	2.9771	4.2629	7.0084	1.6333	7.7049	1.9169	1.0864	0.951	4.2222	5.6717	2.5067	3.3646	2.7793	2.8012	1.6735	5.8	1.5328	4.2193	4.4813	6.3813	2.1883
PHF23	na	12.3485	12.4819	14.7298	15.9868	14.4556	8.8489	7.7131	10.7591	6.7126	7.6092	13.6452	6.6824	15.6069	13.2943	8.5097	12.5584	10.3315	6.1747	9.521	11.8871	14.9367	7.318	7.4199	6.2876	9.5999	15.1864	14.3839	10.3957	8.6139	8.8587	9.6312	8.3199	7.9229	10.4852	8.5126	11.0026	11.8401	7.1761	10.9865	9.3195	14.2484	7.6379	13.4946	11.3825	6.4937	9.7687	10.0969	8.9364
CDH10	na	0.0102	0.0344	0.0078	0.0849	0.0031	0	0.021	0.068	0.0112	0.0112	0.4288	0	0	0	0	0	0.0231	0.0179	0	0.0208	0.0184	0	0	0	0	0.0034	0.0102	0	0	0	0	0.0089	0	0	0	0	0.0406	0	0	0.0101	0.1198	0.0035	0	0	0.0271	0.0092	0.0139	0.0792
INPP4A	na	2.296	2.891	2.4651	3.6685	1.1241	1.4856	5.6705	2.702	2.1665	3.4274	1.338	1.6806	9.753	1.7218	1.4761	1.464	1.0499	2.6222	2.8089	2.6713	3.6728	3.4771	2.2138	6.1573	3.3863	3.9729	6.8818	2.9234	6.8743	3.018	1.5621	3.1823	3.5802	2.6598	2.8607	1.8352	1.5596	1.2924	0.9539	2.3534	3.8763	1.8909	1.823	1.5837	4.3467	3.3127	11.518	5.6413
RAB27B	na	2.4006	5.7569	5.1116	24.1766	2.2254	6.1976	17.9334	3.5502	6.5737	1.6294	14.4237	1.2933	7.5164	13.081	4.2601	2.8937	14.7777	2.1237	8.3367	7.317	1.0437	11.3335	1.3311	6.155	7.7177	3.3693	5.1452	3.307	5.1318	3.9084	4.33	1.4973	3.4181	11.7365	14.1763	16.0795	5.1771	8.99	4.7346	18.4786	5.693	8.2786	5.4799	16.2997	9.1401	3.9944	5.4278	1.0207
PSMA4	na	14.2781	23.6822	20.3504	12.2699	15.1479	15.8161	16.1355	20.6525	22.1061	27.2164	23.881	39.95	18.9979	18.9013	20.2064	16.7835	17.913	22.6264	25.4467	20.3568	20.1924	15.5952	17.149	11.8211	15.5561	14.1151	13.7482	21.0346	23.3249	11.0608	15.5752	17.2836	20.5289	11.3517	15.6248	11.6555	23.6005	18.1225	22.4035	13.2742	16.6986	30.66	19.6075	15.1252	27.7085	9.8724	14.0903	7.6625
MYO16	na	0.0255	0.2051	0.0499	0.0481	0.7781	0.1165	0.124	0.098	0.0433	0.059	0.5777	0.0467	0.0186	0.0398	0.0359	1.2579	0.0848	0.0111	0.0292	0.1902	0.0554	0.0303	0.0312	0.0165	0.0074	0.0475	0.0494	0.0166	0.0759	0.0712	0.1003	0.0184	0.0074	0.0248	0.3763	0.0244	0.0211	0.044	0.077	0.0316	0.7482	1.197	0.0303	0.1038	0.0296	0.2042	0.1323	0.3439
LSG1	na	9.0401	11.2385	34.2551	13.5479	8.7884	19.5495	21.867	13.9891	18.7032	12.2168	22.9421	19.9364	19.3074	9.9227	19.8166	19.7915	11.1822	31.4986	14.801	24.4632	30.1145	10.0304	27.9822	8.5096	14.3226	64.9092	48.7814	9.4813	21.5188	7.7132	7.1737	16.3146	14.795	13.1193	11.6591	8.1072	12.6216	12.9049	6.4662	6.8016	18.8647	19.3386	8.3269	7.944	11.2321	13.4784	23.0913	11.9779
PARP3	na	4.6641	13.8354	3.7545	1.0328	7.969	12.8571	6.358	6.9305	7.6471	1.9578	3.4786	8.4668	1.4272	5.0528	3.8137	5.6668	5.1781	4.7201	10.9225	3.6797	1.3009	13.7525	8.9282	8.5691	7.0539	4.9074	6.0474	5.0063	4.1749	9.0908	4.3686	1.7128	14.3303	6.7358	11.2158	4.3055	3.5824	5.8826	2.7906	2.7517	8.1006	5.2287	5.4134	5.0861	6.5194	2.711	4.1968	6.9773
TNC	na	56.1725	18.3008	392.9736	20.6353	199.9767	85.6006	41.7865	334.9546	64.6589	3.442	12.5605	72.4613	359.074	14.0463	91.0562	124.8629	2.4726	10.8349	11.3982	16.9562	87.9841	11.6263	3.4265	42.3527	1.2141	31.8966	62.3704	7.8827	153.359	9.0209	7.8742	5.4454	2.9821	6.6533	15.2806	9.6059	2.4788	1.4989	11.4043	3.1489	2.2028	6.84	12.4585	9.0538	10.7342	416.9652	226.0944	48.6959
THAP3	na	1.9847	2.6304	1.362	1.8427	1.441	1.223	1.3802	1.8358	1.9031	1.223	0.8471	2.2303	1.9169	1.3116	1.235	1.037	0.7079	0.9307	1.64	0.961	3.1002	1.6353	1.3658	2.1239	1.7733	1.2771	1.9296	1.8244	0.956	1.3965	2.0691	1.9809	1.2884	1.4369	2.2139	0.8756	2.0425	2.7198	1.0901	1.9057	1.4921	1.1399	2.005	1.1087	1.3603	1.3673	1.3392	1.0779
RIPOR3	na	1.9754	1.0735	0.3109	1.5297	2.0136	0.3927	0.703	0.8629	1.8497	0.3703	0.8259	0.6526	0.4287	0.2427	0.3243	0.6515	0.8371	0.6727	3.0204	0.424	1.9841	1.0093	1.2588	1.1519	0.47	0.7366	1.3604	1.7065	0.9182	0.9731	1.4588	2.2258	0.5431	0.856	1.275	0.6657	0.3483	0.4411	1.197	0.336	1.3298	1.1283	0.7245	0.3218	0.7073	1.4646	1.2886	1.2539
TDP1	na	3.9321	2.4531	4.8894	4.4188	4.0718	3.2035	3.615	4.2076	1.8165	5.3139	4.0705	2.3145	4.7965	4.4635	2.821	2.3487	2.4615	1.52	2.7949	3.824	4.0816	3.5215	4.4158	4.4986	3.1084	3.3249	2.7153	3.3931	2.7686	2.0854	2.0091	3.2158	6.9213	2.9501	4.7562	2.5987	2.864	2.137	2.5352	1.8854	2.822	2.6291	4.9539	1.7469	2.0297	3.2643	3.6905	2.4717
AIFM2	na	4.3062	1.9165	3.9806	2.628	1.8566	2.9882	4.5129	1.5221	2.334	5.5366	1.7471	8.2683	7.2805	1.3058	2.7581	2.3895	1.3694	5.6342	20.8709	3.3328	2.8786	9.2018	7.4997	2.696	3.2897	4.5117	2.7281	7.2674	4.4041	4.2597	10.902	9.5231	7.6565	2.9297	6.8966	4.5773	6.3522	4.4704	2.72	3.8647	6.0838	8.0104	10.9927	4.703	6.9752	1.7527	7.5348	1.6658
SPATA7	na	1.5172	0.6444	0.4954	0.584	0.9076	0.9262	0.6408	1.2364	0.9731	2.6599	0.9651	0.6278	0.6146	0.4595	0.3553	0.2897	0.4405	0.1854	0.5302	0.5898	1.2582	1.0669	0.9143	0.6246	1.2205	0.4591	0.2011	1.0442	0.1768	1.1727	0.6878	0.7936	1.228	0.7661	0.9169	0.3955	0.5484	0.493	0.5842	0.8726	1.6643	0.6363	0.9402	0.4748	0.403	1.1616	0.6773	0.8113
MED17	na	0.6382	0.2349	0.2092	0.4126	0.2429	0.178	0.1085	0.212	0.3386	0.4077	0.5615	0.1632	0.2714	0.1842	0.1097	0.1515	0.4568	0.117	0.2797	0.2823	0.2009	0.3192	0.387	0.543	0.3369	0.181	0.1762	0.3238	0.2344	0.3949	0.4594	0.3371	0.2584	0.2463	0.3009	0.209	0.7958	0.1932	0.3285	0.2213	0.3824	0.2933	0.1839	0.2631	0.2938	0.2908	0.1512	0.1904
RETSAT	na	9.0527	13.6819	11.9007	7.601	10.2242	11.1962	28.0122	7.7957	8.7523	14.8101	10.3584	8.4498	14.0286	18.9048	7.0054	9.8076	9.8125	12.2734	25.1808	11.6666	3.5799	25.6404	20.2405	24.3523	27.4889	6.297	7.0733	27.8506	14.182	34.9634	21.5301	6.7702	17.1583	32.3346	17.5114	26.0012	15.3005	23.8759	8.2467	28.3668	19.7524	14.8329	18.259	23.1233	18.2596	8.9904	8.6506	7.7474
CAPG	na	78.2125	62.7476	29.302	55.9444	57.398	52.8505	72.1711	52.2922	35.3412	30.5813	43.6851	27.0845	61.0484	62.8277	62.1599	78.7427	71.9255	27.5873	36.112	26.0671	32.6504	28.5015	26.9223	96.3512	74.2538	22.1043	14.156	39.831	37.9191	42.9114	21.4123	23.228	41.3222	24.5663	45.1846	64.106	40.9214	101.8819	62.9632	58.8162	30.9198	29.5878	79.1236	67.7242	18.4418	37.4315	43.3393	12.9515
AP2S1	na	34.1411	61.9697	46.9428	47.2534	43.3825	41.1036	46.7572	67.4935	47.0305	50.0193	100.0298	51.6613	85.1299	65.5076	75.6876	50.2375	77.8426	57.8689	53.0692	48.1545	47.005	32.6885	39.342	48.8407	55.5667	44.3256	40.9689	45.4528	46.9898	38.3677	71.3311	67.8788	38.8896	34.9997	26.7817	59.5592	53.9912	62.4329	109.3365	66.7622	73.1993	34.9932	41.6065	46.9886	38.5178	34.2001	40.2502	19.9229
TG	na	0.028	0.3125	0.2268	0.0876	0.0549	0.0979	0.35	0.04	0.1468	0.0295	0.1596	3.3437	0.0255	0.1313	0.1826	0.0204	0.1734	0.43	0.0207	0.0399	0.0151	0.0323	0.0719	0.0449	0.0071	0.4406	0.1913	1.3933	1.1369	0.3416	0.2966	0.0642	0.0235	0.0711	0.0377	0.0435	0.0083	0.0054	0.2133	0.0334	0.1547	0.0749	0.0114	0.0238	0.1629	0.1496	0.9706	0.0403
ADAM28	na	0.3293	1.6285	0.9545	0.6824	1.7506	0.4543	0.3041	0.6632	1.8037	2.5005	0.3718	0.2985	0.1025	1.3514	0.2167	0.8575	1.4808	0.817	8.1988	0.3995	0.9044	7.2186	4.2709	0.923	4.5231	0.5634	0.278	0.6644	0.2807	2.7162	0.4879	1.019	0.9141	2.9055	7.5631	1.7341	0.2032	2.8817	1.0043	3.4527	8.7592	15.8645	0.148	5.013	7.5732	0.8423	0.5212	0.7186
BARX2	na	0.2294	37.0785	2.6237	19.3205	7.242	2.891	2.1381	1.7831	9.5541	5.116	1.0259	0.0719	13.377	14.9776	10.2934	12.4786	25.7465	0.1393	15.1376	9.3224	0.5076	3.6176	11.4772	1.3546	0.4925	1.3532	1.7921	5.0494	0.0357	6.7596	8.1984	0.4802	3.5255	5.7727	4.395	16.8249	1.9891	1.1934	3.7979	11.6769	0.827	4.8322	6.1454	8.7532	6.4315	1.6359	0.2163	0.3372
DCUN1D1	na	4.2533	4.6837	10.1618	5.8771	4.7476	9.6687	7.5016	8.0487	8.5649	4.7713	6.5316	13.0101	5.927	7.802	11.839	9.2767	6.5484	14.0786	5.531	8.0435	10.5892	5.1099	6.9287	4.1819	6.4067	14.4297	15.54	4.3209	12.2148	3.9182	2.7669	5.3182	6.8072	4.7434	5.4016	4.143	6.7091	4.3607	2.4369	4.3399	5.9413	9.9743	4.3635	5.1825	7.2301	5.1533	8.5245	5.6802
JADE2	na	4.7743	3.8802	7.4881	7.9373	10.2303	41.6012	15.504	9.0731	27.1827	1.3921	4.6136	29.6495	12.4085	8.263	24.4312	20.2567	0.5398	4.99	4.3639	7.1405	2.5819	6.5129	8.5909	5.5739	9.4829	21.5534	28.9272	10.0948	15.7408	2.4654	6.8735	8.0321	10.3468	10.8097	8.7054	1.8117	6.9302	4.4972	2.6278	1.8795	10.7964	13.0077	9.1312	4.6183	2.2269	4.3862	7.0039	9.0316
ZIC2	na	2.3086	0.2261	5.1221	0.2835	0.014	2.332	11.2981	0.7282	4.6075	0.0998	4.2298	1.4794	7.3896	0.7347	6.399	0.9119	3.2995	3.7092	0.2306	7.013	11.7266	1.9218	5.7491	3.4968	1.0237	5.7833	2.1687	0.9793	6.7486	0.0636	8.7574	0.2171	6.0606	0.0373	0.0295	0.7484	0.1806	1.42	0.6102	1.5799	0.0296	0.3624	7.7443	0.7538	1.8535	1.1316	5.6354	0.2404
LCP2	na	3.5717	2.9619	0.9688	1.75	1.7166	1.2796	0.7673	6.2879	3.4393	0.6657	1.8313	2.4687	0.8903	1.2342	0.7777	3.7488	0.9723	2.0399	3.4464	0.9199	1.2895	3.8665	1.2457	3.3131	0.8048	1.6255	1.4272	3.8187	1.2075	3.8552	2.9297	4.6909	0.7037	2.5587	6.8858	2.4215	0.1823	0.7219	2.4904	0.5442	3.9787	5.4611	3.2824	2.7049	2.4246	3.1952	1.63	3.1237
TRIT1	na	5.3262	3.5839	3.8974	4.4579	2.6152	2.9681	3.5755	2.5891	2.829	3.9644	2.0304	3.3364	2.3119	4.735	3.5417	2.3004	1.0745	1.8829	3.4377	37.1123	3.2636	1.7367	1.9335	3.0626	2.0983	383.8017	320.7302	3.1771	1.5038	1.6848	2.8886	3.5302	2.8538	1.9312	2.2636	1.8514	2.4894	2.6685	1.4541	2.1795	2.5215	1.5113	4.0444	1.2734	1.7337	2.3753	2.1158	2.0296
ADRB1	na	1.6539	0.5573	0.4154	2.5992	0.3224	0.4865	0.9323	0.2886	0.5916	1.9449	0.643	0.1121	1.38	0.3399	0.3865	0.0608	0.0278	1.6825	0.1783	0.8403	1.2202	0.4543	0.6604	0.0584	1.104	0.9205	0.1598	3.7764	0.41	1.8654	0.5343	0.3098	0.2669	4.4207	0.4359	0.6375	6.8237	1.0707	0.0744	0.2871	0.2085	0.5485	6.6284	0.7685	0.1349	0.2097	0.7636	3.6648
GUCA2B	na	0.2478	0	0.0235	0	0.0382	0	0.0255	0.0217	0	0.0227	0.1961	0	0	0	0	0.0235	0.0599	0.027	0.2243	0.0421	0	0.1537	0.0869	0	1.0198	0.0204	0.0206	0.022	0	1.6461	1.1948	0.6718	0.13	0.0903	0.0713	1.2697	0.1537	0	0.0936	0.0307	0.2959	0.3821	0	0.3787	0.1851	0	0	0
CUL7	na	3.6694	4.8055	7.519	6.3786	8.6636	6.0454	5.7215	5.5213	5.2527	2.6798	8.0635	2.505	6.2158	4.8786	2.5572	2.2931	4.3375	4.5868	4.1496	7.978	12.65	13.0823	3.5904	8.1351	4.3605	79.2191	58.1235	8.3601	4.3127	14.2694	3.2173	4.7352	7.5744	20.565	9.0406	3.0741	4.8474	8.2665	4.3144	4.9202	11.8441	6.824	5.5813	5.3396	7.137	8.0648	5.9843	3.9988
CTNNA1	na	45.9716	39.3887	32.9528	54.039	54.4398	87.5197	48.6265	32.1547	62.3232	27.0563	31.8204	26.1149	41.4078	53.1343	55.8415	60.0972	72.1343	47.575	58.8087	47.0225	25.032	52.4268	44.7249	45.2152	70.9759	41.7035	41.3233	47.8328	35.2542	40.1582	49.2956	40.6009	52.524	64.0579	61.9031	73.0166	52.5351	52.0825	42.0064	64.8088	52.9189	58.6781	59.5874	91.1804	62.0523	38.4045	40.5147	50.1243
PHKA2	na	2.2223	2.0244	3.6711	3.9927	1.6482	2.2014	1.8412	1.2239	3.52	2.63	0.6565	1.5142	2.2368	2.1415	2.8307	1.2959	1.002	3.6411	4.2759	5.2578	3.735	3.639	3.786	4.3967	2.9915	6.1811	7.6473	4.7806	2.9809	2.4592	1.9504	5.7651	8.4652	4.8113	3.2109	1.4655	4.0314	1.4372	1.128	2.3697	7.2266	2.6793	1.983	1.5466	3.3595	1.8274	2.052	2.162
CNTLN	na	0.5974	0.4685	0.7859	2.9298	1.2545	0.5851	1.1663	1.2732	2.1641	0.0816	0.3104	1.5712	0.8754	1.0852	0.7802	1.0563	0.3227	0.9066	0.082	7.5607	1.9088	0.6396	0.4339	2.1613	0.0865	0.6148	0.3703	0.1191	1.1263	0.309	0.225	0.2259	0.052	0.1368	0.2181	0.3235	0.9027	1.3113	0.2632	0.1477	0.4493	1.0766	0.1336	0.7704	0.1044	1.1237	0.5158	1.6464
EPHA3	na	1.297	0.1844	0.151	1.2526	0.2436	0.0686	1.1355	4.2837	0.4763	0.0978	0.3917	0.6451	0.1543	0.406	0.1224	0.3048	0.0825	0.2409	0.0535	0.2666	0.2127	0.4269	0.0878	0.1447	0.0578	0.1874	0.3219	0.2652	0.3774	0.7824	0.1289	0.686	0.0935	0.3214	0.4061	0.2352	0.1919	0.2224	0.3826	0.1327	0.9362	1.7858	0.1734	1.0672	0.2984	0.9672	1.3863	3.3587
HSPA5	na	201.0519	347.7321	189.0008	118.8331	321.8287	184.9116	178.8535	195.2212	270.145	209.6024	257.5884	115.8761	280.1136	101.5918	374.9859	211.5548	114.011	335.8828	205.9843	119.8755	173.5335	256.0575	214.9272	171.3192	175.7587	254.8052	183.8474	134.8652	188.1809	310.4403	173.4092	197.8613	175.3252	279.3513	203.2185	200.3505	151.6122	171.8333	141.5825	273.0095	272.7083	287.6219	196.6278	195.9899	247.4579	181.1495	143.4258	101.6883
DSG2	na	48.7995	51.2368	47.2273	98.9217	41.6242	25.2144	29.578	31.2145	28.258	108.7431	146.7073	51.6302	34.9154	23.5702	42.5747	30.7204	33.9659	24.2319	89.8329	51.5407	43.2918	168.2325	71.6573	64.5303	195.048	61.2151	41.006	39.2508	94.5409	25.4443	64.613	57.6066	41.9469	112.6765	78.5254	17.3842	39.8339	83.4342	46.2615	64.8216	62.8741	41.6823	89.2481	49.4376	61.925	168.2832	40.5196	16.9608
GEMIN8	na	4.0749	3.5171	2.8206	1.9179	3.1959	2.9212	2.8141	2.1496	4.9163	5.4862	1.9788	2.9856	5.178	4.3986	3.8171	2.0764	2.2342	3.1338	5.3087	2.3849	6.5083	4.8673	6.3203	4.8259	4.0927	3.7163	3.7963	4.0315	5.438	6.8937	4.8303	4.7338	5.9535	6.7239	3.8124	3.1804	9.1217	2.4322	3.8141	5.5907	5.0198	7.0246	5.1161	4.2315	4.0681	1.7988	2.6995	3.6812
OFD1	na	6.6816	8.9894	6.6512	6.1945	3.2585	3.5208	3.192	3.2477	7.4466	9.9889	3.4008	2.3002	4.0137	5.6789	3.1748	2.1893	6.9745	4.6553	4.0014	7.4941	4.2397	4.9466	6.9892	5.2683	5.0157	5.4902	6.724	6.9604	5.8514	7.7408	4.9181	7.4597	7.333	8.2768	4.7236	4.3669	7.0767	3.394	3.1518	7.5426	10.0311	7.6818	5.2461	5.4752	7.8221	2.2615	2.8788	4.3748
GPM6B	na	3.8213	3.2682	1.3553	4.8932	2.5667	0.7151	4.7633	2.8468	2.6521	0.2942	1.548	1.4149	1.457	2.8459	0.563	1.8096	1.2423	3.2916	0.35	1.1038	6.4034	0.4124	0.4253	0.5903	0.2931	1.1304	1.844	0.7757	3.3304	0.9769	0.6319	0.6726	0.4651	1.1967	1.4456	1.5071	0.3702	0.4089	1.2011	1.6385	1.9832	0.8827	0.6737	1.2776	0.6633	3.5651	0.8554	19.1706
MAGEC2	na	0.025	0.0057	0.0071	0.0213	0.0925	0	0	0	0.1503	0.0069	33.7592	0.2847	0.0599	0.0098	0	0	0	0	0.034	0.1657	0	0	0	0	0	0.0062	0	0	0	0	0	9.3767	0.0066	0	0.0108	4.7906	0.1676	0	0	0	36.345	0.045	0	0	0	0	0	0
PREX2	na	1.1072	0.0811	0.2105	0.3133	0.3003	0.186	0.9532	0.723	0.7252	0.1522	0.3527	0.2503	0.1119	0.0771	0.2034	0.2285	0.1312	0.2841	0.2903	0.6566	1.6616	0.7506	0.2389	0.1835	0.188	0.5201	0.2699	0.5597	0.3378	1.409	0.5294	0.796	0.192	0.5363	0.7724	0.6887	0.0842	0.4134	0.6152	0.531	1.939	1.7037	0.4583	0.902	0.8179	0.3308	0.276	5.0486
WDR37	na	2.9254	1.1333	6.3777	4.7655	2.1113	3.4306	2.4242	3.206	2.6327	2.5904	4.7884	2.135	2.0796	4.4701	2.9788	3.3035	3.2886	3.1241	4.6133	2.1293	3.2821	6.2323	4.5381	4.0332	2.7808	5.6463	5.6875	4.0231	3.7329	5.2265	2.2562	4.5489	5.2409	7.9051	5.1965	3.8605	3.0819	3.9251	1.7589	3.7182	5.4247	3.7117	6.3916	2.3634	3.2384	1.5862	3.3148	4.0915
YTHDC2	na	2.1573	2.7759	2.1281	2.4848	3.9509	4.9359	3.0254	3.5029	6.5067	2.2058	2.5978	3.1441	3.0525	3.8768	2.4847	4.1134	6.2021	2.9875	2.7492	5.2162	2.1761	2.6541	3.013	5.4999	3.5804	2.6152	3.3813	4.925	1.9958	3.2287	4.7553	3.7627	2.9243	4.1782	3.6514	4.4988	3.945	4.1607	2.164	5.1251	6.6892	4.0383	3.9253	5.0105	4.2609	2.9727	2.3063	3.9742
CTPS2	na	4.9337	4.5124	3.9828	3.007	1.7362	2.507	3.1319	1.6877	2.7284	7.6657	2.9041	2.1808	5.2671	2.6643	3.3052	1.1748	1.4087	3.2608	4.2417	4.9732	8.4289	5.7009	6.1114	3.842	7.0229	6.2073	5.9278	8.4465	2.9288	3.9988	5.1537	7.9258	9.3887	7.2154	8.0639	2.0774	13.3456	4.3204	3.7265	4.6721	7.9363	5.8095	5.7671	3.6088	7.1584	1.5301	2.4441	3.7532
ATP6V1H	na	10.9885	11.0668	12.345	6.7912	9.8229	8.6959	6.3233	11.5376	6.0707	11.5478	12.1649	7.1898	16.863	5.1022	12.1803	5.4543	13.9308	13.0396	10.3768	10.7935	10.0455	6.496	6.3888	7.4543	6.8042	11.0508	8.3681	9.5079	6.2548	12.3235	10.7279	5.9782	8.8488	7.5064	11.2287	9.2418	6.871	4.8105	7.5724	8.6784	8.2342	12.2217	9.4295	9.6872	10.8549	7.6972	10.331	8.3178
POLR2B	na	14.9466	10.1536	19.9686	27.7048	12.9568	22.0215	13.7277	10.5496	32.5128	15.1981	15.1714	17.2738	14.7673	12.1565	24.6865	17.5535	10.4502	17.3983	7.4614	14.4824	38.5332	24.2852	15.9669	16.5461	14.5245	31.2839	30.6431	19.8767	11.5044	11.4381	12.2225	18.0484	21.19	16.7903	29.6831	12.8855	9.7127	13.9933	5.6057	12.9802	16.4415	13.7188	12.6907	14.109	31.8361	13.3606	24.1531	21.839
FAM214A	na	2.3543	2.5001	3.3471	6.6184	2.2876	2.2144	2.368	3.3276	4.4743	1.3985	2.1487	1.2282	1.1597	4.8473	3.7401	2.0274	6.6662	2.7598	1.9963	6.5852	1.6337	3.1374	1.6636	1.907	0.9157	2.9718	2.3557	4.0353	3.2554	3.3034	0.9046	3.4847	3.7806	4.7388	3.7071	9.3777	4.7621	1.8278	2.0101	9.3312	3.1774	4.2788	1.9672	7.5169	5.1424	1.8341	3.7972	2.9077
ARAP2	na	3.6581	5.1006	2.3308	2.1673	2.9658	3.7231	4.9897	1.2431	3.9959	1.2925	2.2969	0.7479	2.3791	6.1126	3.692	3.0022	11.8732	2.6686	1.2895	4.9883	1.7252	4.2551	1.8229	4.4016	1.8044	3.7861	3.9149	3.4155	2.7828	3.9933	1.9381	1.9042	2.3426	2.7384	3.8248	5.7002	2.4396	2.9546	1.3014	4.4383	1.5622	2.9623	4.5219	7.134	4.5492	3.0957	7.4036	2.3737
TPR	na	11.7779	12.2543	13.7644	17.609	13.4819	16.883	20.4699	16.5256	13.4035	18.0918	22.4572	7.4089	9.1117	10.4421	13.2451	9.5865	15.345	9.6933	11.3289	19.7945	20.4481	15.6121	17.1496	11.7977	15.6976	15.4883	14.3265	13.3202	14.1582	47.6241	9.2733	31.1828	16.3963	18.8906	22.3761	7.7576	15.6984	15.9469	4.5169	13.6128	16.5798	9.288	11.0938	9.8056	16.6903	17.859	22.2218	17.3117
CP	na	0.127	0.2686	2.9525	0.5355	0.6309	1.3512	13.4449	0.3314	0.1849	1.6947	0.425	0.0361	0.0422	1.0942	0.4461	0.195	0.5151	0.1779	0.9155	0.0413	0.1549	0.5971	0.1539	0.0433	4.6013	0.7057	0.1285	0.0772	0.0393	1.0458	0.2526	3.4494	0.1887	0.2237	1.3448	0.0666	2.087	0.0274	0.2119	0.0551	6.6733	1.193	0.0796	3.2276	0.5883	0.1739	4.6264	5.0787
KATNIP	na	7.3117	1.6164	3.3664	4.301	3.7292	7.032	4.1532	3.4389	3.9756	2.7352	2.9385	1.723	2.5016	3.1517	3.8745	2.8235	2.8638	3.1941	4.1963	2.4881	3.7141	4.731	3.8812	3.7617	2.407	3.0594	3.0799	2.7542	3.3271	2.7776	2.41	3.4836	3.5424	8.7308	4.5895	4.2244	2.6774	6.8938	1.9564	2.9296	5.6222	3.1859	2.5293	3.3444	4.9594	3.5766	4.3473	3.023
DTNBP1	na	2.5222	2.3706	2.6963	2.9365	3.3987	2.8713	3.7711	3.9714	1.9271	4.833	2.4933	3.6897	5.3994	2.7197	2.1536	2.824	1.279	4.0063	7.3153	5.4058	5.0188	5.671	4.4613	2.5109	4.0873	2.7106	2.7144	3.3787	1.3591	3.5791	5.2655	3.0691	5.571	3.327	4.3847	2.4073	4.1567	4.0769	4.2326	2.7792	5.3814	2.6267	4.8755	2.4109	2.2017	2.9547	1.7569	4.2925
XK	na	2.2056	1.358	1.5216	0.1666	0.7798	0.3429	3.5028	0.7566	1.6663	2.2159	1.8999	1.6812	0.4009	1.4127	2.0664	0.2391	0.7133	0.9662	6.3225	9.1398	0.0456	7.2916	14.1207	0.0748	17.938	0.1643	0.3875	19.1806	0.5633	0.3506	7.6503	3.1651	19.2966	10.2465	9.1366	2.746	13.6062	4.8694	1.8525	5.0519	5.702	10.4901	3.2457	2.5478	5.9289	0.1188	0.4167	2.6366
ANO2	na	0.1176	0.0768	0.1723	0.1288	0.0829	0.2115	0.3766	0.2009	0.2221	0.0481	0.1633	0.0726	0.0596	0.1652	0.1984	0.0659	0.0945	0.1019	0.1083	0.1483	0.2856	0.3542	0.0776	0.098	0.0524	0.195	0.2668	0.1384	0.1679	0.4518	0.101	0.2621	0.845	0.3707	0.093	0.1936	0.0208	0.1909	0.1356	0.1217	0.2	0.2788	0.0788	0.0558	0.1211	0.1162	0.2615	0.5732
C12orf4	na	1.9218	4.3226	4.5672	2.4411	4.6982	4.0421	3.0253	4.0826	4.5454	3.0182	5.7483	3.8871	2.7204	4.1696	4.769	7.6856	9.4766	4.3159	2.5075	3.7637	3.0347	4.201	3.8643	3.2617	3.4331	2.2912	1.9365	3.5147	3.6395	2.1114	2.9227	5.1731	2.9711	4.8395	4.1908	3.3717	4.1632	2.6147	2.6083	3.478	4.0351	5.5219	5.0204	3.41	2.6994	3.9397	3.4712	3.1668
SCML1	na	5.8694	3.6264	2.2863	1.5012	1.8287	2.7886	1.3838	2.0149	4.3656	27.7364	0.8241	2.6977	0.6054	2.195	2.4492	2.3796	1.5425	3.8664	2.7722	3.3398	1.7845	8.9124	23.4275	0.2994	11.4626	2.1701	4.0231	5.665	4.5431	9.5703	5.2709	7.3341	20.5762	8.0341	9.309	1.3413	14.6676	4.6919	2.7877	4.5997	11.4136	9.5168	1.4827	2.1988	7.8647	1.1735	1.1074	2.9228
WWC3	na	10.9535	10.612	12.8941	7.8692	5.2248	7.2735	6.9226	9.061	10.1642	4.622	7.995	6.9116	7.0195	9.9931	12.1565	5.3571	4.9219	11.3416	8.8709	20.1609	11.4743	2.6352	2.1095	7.426	9.2892	19.0762	24.9026	1.8414	15.4918	7.4188	1.5663	1.8269	0.7743	3.2894	8.6	7.215	1.7719	1.8873	5.3474	5.821	4.8246	3.7941	5.1236	6.6021	6.0758	9.8221	9.4077	13.6459
ARHGAP6	na	0.5918	0.2715	0.0877	0.2844	0.2489	0.0875	0.4502	0.4417	0.1945	0.3308	0.1498	0.1644	0.052	0.0986	0.0801	0.1215	0.0841	0.1139	0.23	0.2157	0.1384	0.677	0.3584	0.107	4.5654	0.5058	0.1414	0.2306	0.1644	0.8807	1.3085	0.8286	0.1148	0.3972	1.7889	0.2451	0.1816	0.3155	0.5246	0.1315	2.3949	3.0552	0.5683	0.4589	1.8351	0.1647	0.3151	2.3699
FAM184B	na	0.0445	0.0646	0.177	0.1554	0.0856	0.178	0.501	0.0681	0.0567	0.0346	0.154	0.1771	0.0621	0.3707	0.0843	0.0211	0.043	0.0049	0.0382	0.3039	0.0952	0.031	0.039	0.1007	0.035	0.2252	0.148	0.3936	0.6196	0.0933	0.0348	0.0651	0.068	0.0405	0.1072	0.072	0.0579	0.0399	0.0294	0.0579	0.1279	0.0419	0.0293	0.025	0.0443	0.4734	0.049	0.0881
MAP4	na	16.1866	11.7215	11.3494	12.4304	25.8014	13.2004	21.4704	30.7661	18.8157	7.5591	24.6028	8.5866	11.2459	12.7561	14.1681	25.2419	37.5794	11.7195	18.9699	16.8324	9.7284	24.3014	15.1173	29.1423	16.9386	8.5107	11.208	16.1372	16.3153	11.9753	10.4157	23.9101	24.3749	16.9981	21.2395	14.3437	16.5698	8.2394	10.8567	12.8271	18.1841	12.6239	23.7399	18.5662	17.8982	29.0172	19.071	40.3668
GOPC	na	10.8413	15.4096	9.0295	8.5218	10.888	6.7825	6.7973	19.4965	17.1834	14.3881	18.7903	10.2626	8.2555	6.7936	5.9465	6.2058	18.6631	8.3164	3.5795	7.0335	11.2389	8.8537	6.4479	26.4481	8.7897	5.3015	5.3516	8.1556	10.6721	7.2402	6.284	10.7312	8.7525	7.7597	15.9374	5.8259	9.0659	8.4561	6.769	10.309	13.5884	11.0323	20.6131	7.086	10.7127	16.0453	10.3195	8.0882
ROS1	na	0.0982	4.3019	0	0.1113	0.1802	0.2661	0.1697	0.0604	7.4088	0.0154	0.3281	0.1213	0.3374	0.1096	0.0267	0.1999	10.2638	0.0551	0.0015	0.0171	0.0777	0.0209	0.028	0.441	0.0221	1.644	0.021	0.0554	0.4298	0.0039	0.0162	0.0201	0	0.0292	0.4434	0.0136	0.0042	0.0319	0.0191	0.0188	0.6158	0.1803	0.1267	0.0433	0.0056	0.1207	1.0385	0.2639
USP28	na	4.6254	6.9673	5.3773	9.8215	7.3112	6.8302	6.4591	4.0954	9.5354	4.6746	8.8868	4.2827	18.5752	5.7771	5.3752	4.2661	3.8068	3.662	9.7772	10.106	7.3973	6.8726	10.3324	5.7696	8.5382	4.6349	4.1805	10.3036	7.3433	2.5406	5.5837	9.2545	9.2173	6.3772	9.3846	3.5053	7.0865	5.2092	5.2651	4.0251	6.9823	8.2103	2.4318	2.2924	5.581	5.6887	6.4993	6.3885
HDAC9	na	9.0308	1.0095	0.1496	1.6804	0.5863	0.7841	0.6361	1.0994	0.6124	0.1596	0.3568	0.1146	0.5541	0.2952	0.1167	1.1495	1.1493	0.7047	0.637	0.2306	0.4479	0.8169	1.389	1.3549	0.244	0.1539	0.1475	1.1086	0.4321	0.6023	2.3389	0.2018	0.074	0.6076	2.0564	0.3322	2.9494	0.2489	0.1799	0.3938	0.6519	5.2958	1.3181	5.537	0.876	1.9916	1.0701	2.1934
TSPAN17	na	4.7113	10.8181	5.5624	5.0128	7.0186	9.9343	6.6611	4.5565	6.8947	7.2881	3.4265	10.8898	11.121	6.4176	8.4206	10.2702	6.2146	10.3656	5.8442	5.7375	5.5331	6.053	7.118	10.6186	9.107	24.7197	18.4549	16.0964	8.7935	4.2412	8.922	4.6994	5.7452	12.2452	6.3736	6.2021	6.1266	13.5461	8.7937	5.7028	8.6633	6.5254	6.13	6.2422	4.5629	9.3299	10.7191	2.5375
NOP16	na	7.4813	7.9218	6.0792	6.6385	6.7924	7.4383	5.0177	3.2428	7.1583	16.1368	4.1351	13.0861	11.4293	9.379	5.6709	8.2155	8.0582	5.19	4.5248	4.9936	4.7138	2.9807	5.5143	9.8222	8.8113	13.8297	11.4698	9.3773	3.7987	4.339	13.4187	3.7374	5.5515	5.9278	7.2724	5.7661	4.7567	18.6279	10.61	5.7725	15.3508	6.3062	8.8692	5.8996	4.1089	3.9253	4.4119	3.1522
CC2D2A	na	0.9916	0.7929	0.9564	0.5512	0.7145	0.7731	1.0072	0.6269	0.3952	0.8684	0.9154	0.6319	1.5662	0.3853	0.698	0.5907	0.4786	0.7006	0.3294	0.67	3.1618	1.452	0.8208	1.3973	0.4174	1.6554	0.9288	0.6028	1.0831	0.4437	0.1628	1.2408	0.7465	0.3968	2.0438	0.4024	0.2119	0.2906	0.4471	0.2797	1.6237	1.3427	0.7549	0.6106	0.5345	0.7797	2.0601	2.4165
RRM2B	na	11.5301	8.6267	8.312	8.0443	8.3463	3.236	5.4211	11.7029	8.2385	6.4766	7.5299	5.4777	8.9336	6.5589	6.1038	6.3982	8.8778	7.7393	5.078	8.885	4.6772	4.0973	3.6107	4.5314	4.733	5.5707	4.3239	9.9254	8.8197	6.992	6.1008	6.1446	7.39	7.7317	8.1675	3.5813	6.2159	3.0593	2.4859	4.3837	6.2831	8.5433	4.6191	4.9174	7.759	6.8934	7.9062	8.452
ZNF800	na	5.9355	3.4174	6.2244	5.3347	3.582	5.4373	5.9939	5.8985	3.7029	8.5826	6.6701	3.7895	4.7403	6.2652	5.4433	5.024	6.0797	5.1747	5.5604	8.5777	1.5188	6.6907	8.0924	6.136	5.305	6.7604	7.6071	1.7122	7.3383	7.1934	6.4342	4.7348	9.0928	4.7818	5.1558	4.9004	5.6179	7.7011	2.8503	6.6912	6.537	5.9938	9.2678	5.3845	5.6212	3.8907	7.2109	6.498
TNFRSF17	na	0.0491	0.6765	1.0761	1.0859	0.92	0.1073	0.8495	0.2064	0.5502	0.1483	0.3646	0.5732	0.0588	1.9012	0.2471	0.1121	0.404	1.0301	0.0534	0.1377	0.0664	0.9944	0.2714	1.3671	0.0904	0.5099	0.319	0.446	0.0203	0.6702	0.16	1.5511	0.0129	1.7066	4.1916	0.1326	0.3658	0.4117	0.1114	0.2743	1.2965	5.4067	0.1664	0.6761	2.3004	0.0551	0.1249	0.4935
SNX29	na	4.5907	3.2419	2.3137	7.6975	5.6963	3.3318	2.8686	3.7495	6.0209	0.9505	1.1085	2.2983	3.2017	3.816	2.9368	7.4745	2.3634	3.3326	1.4662	4.3247	2.8387	4.3102	1.2712	2.1535	1.4997	2.5488	2.6471	1.262	3.9164	3.035	0.8191	2.4376	1.488	2.7027	2.5423	2.9054	1.5576	2.5006	1.699	1.7202	3.455	1.8645	2.3758	2.555	2.7985	4.4259	3.2111	4.4374
LMO3	na	0.217	0.1339	0.3404	0.1822	0.0277	0.0902	0.8775	0.2107	0.0259	0.6593	0.1332	0.0823	0.0119	0.2904	0.0501	0.4535	0.1037	0.0245	0.0163	0.0305	0.1129	0.1728	0.1311	0.1484	0.2607	0.9659	0.0735	0.1744	0.209	0.211	0.1605	0.0925	0.0903	0.1255	0.0388	0.0417	0.1949	0.1865	0.2544	0.1819	0.713	0.2846	0.1633	0.1781	0.0695	0.0972	0.3068	3.3669
MRPS10	na	31.9157	47.8719	36.2726	28.1066	22.5569	28.3681	22.2317	33.9893	29.9502	28.5423	46.6693	14.731	26.1176	27.3726	17.0458	28.5105	26.2999	26.8226	16.8093	23.1841	28.8537	53.4919	16.1399	12.4395	23.5644	101.3906	55.7025	20.5601	20.5817	37.9508	29.4759	16.4774	28.4287	85.2125	32.3584	31.4699	17.0091	34.1868	31.4102	45.3233	29.4433	36.952	29.5341	26.6976	23.1061	32.9916	22.0597	12.6469
RSF1	na	9.3205	6.8646	11.1199	9.0503	4.1587	3.3191	5.8921	3.5283	5.1312	5.5856	5.2615	4.2671	7.2934	2.3727	3.4197	2.4127	4.5028	5.507	5.4888	6.1032	4.5649	6.3083	6.7367	6.1671	4.4203	4.7758	3.8891	4.9406	5.2551	4.9935	5.6462	4.7339	5.2725	4.1221	6.1052	3.7473	2.9074	5.0173	3.2818	3.8367	5.654	7.2794	9.8715	5.2293	7.6481	6.9708	4.167	4.9481
VPS13D	na	2.6105	3.4907	5.4491	6.2863	4.6323	5.5894	5.6993	4.4953	6.0032	2.4935	2.4957	2.6443	3.0175	5.8003	4.5989	4.5972	4.5875	3.7167	3.5984	6.2535	3.5774	7.2898	3.6379	7.0623	3.3362	5.0603	7.2963	6.737	4.3091	21.2711	3.1282	8.3526	5.2459	5.954	8.5941	8.8513	5.4664	3.5834	2.4668	7.5739	3.1485	2.2924	3.9408	6.7875	7.1145	5.7569	4.2481	9.6917
CELF2	na	1.7711	0.786	0.9471	4.0533	1.948	0.4522	2.3788	3.0387	1.7766	0.2517	0.8172	3.4268	0.2039	1.9123	0.5603	1.2148	0.6263	1.5551	0.844	4.7636	7.2406	1.7109	0.4433	1.4316	0.2877	2.0947	0.5195	0.7337	3.3048	1.4411	0.8201	1.6351	0.1919	1.1666	1.7582	0.663	0.4363	0.0476	0.4481	0.2655	1.3718	1.4144	0.9027	1.6822	2.3056	1.772	1.8148	18.7945
FAM120A	na	42.0279	47.7418	55.1106	32.1226	36.812	72.5824	49.3262	42.6908	53.1966	55.8195	60.3354	37.0213	48.95	33.3863	35.774	56.3226	24.3811	92.0408	92.3772	47.174	27.0173	91.8286	76.2644	41.7009	54.4917	50.8591	51.6954	42.8092	62.2697	54.4086	53.2871	31.3738	58.2152	100.4964	80.6201	37.7147	31.3423	63.4886	28.5347	52.1162	40.2756	61.4543	62.6883	32.9582	86.9088	77.1197	63.4336	44.4888
R3HDM1	na	4.6141	4.9727	8.2544	6.3676	6.9537	8.0551	7.8393	7.0483	8.9326	8.2543	7.5897	5.931	4.4841	6.4266	7.6374	8.0505	4.8579	7.0471	6.5361	20.0746	12.0232	9.2347	9.4	9.6325	11.4924	9.4928	11.6717	6.1865	7.3723	4.6865	4.082	9.346	12.6032	7.3359	9.1097	3.8124	7.2046	5.6996	3.8411	6.5461	7.9398	7.0734	8.5764	3.2406	9.0245	7.8195	7.5707	6.5902
COL9A2	na	0.9173	1.067	0.4442	3.5302	2.4971	0.7274	1.5708	1.1182	4.2361	0.7401	0.5444	0.6531	1.3667	1.0729	1.071	0.452	0.435	0.4108	22.7847	13.9562	23.5726	1.167	2.9595	12.7436	1.3649	2.6985	2.39	3.8378	0.733	1.2042	0.3638	2.9495	0.8071	4.0125	3.3424	1.4268	12.9581	0.8569	1.422	1.0218	6.7141	8.9435	0.4041	2.065	1.7355	3.4986	0.3761	1.0507
KITLG	na	5.3525	3.3676	8.7189	7.4286	4.9643	7.4238	10.8319	18.8668	25.7862	6.5729	1.224	5.3903	4.7912	2.8084	3.3886	4.9356	1.2343	2.5827	14.947	15.0969	2.9336	9.8118	10.7598	16.5435	25.0509	2.6136	2.9399	3.7763	12.8657	6.027	7.5857	43.0195	13.7963	5.5282	10.71	6.4203	1.4272	15.7916	3.8685	7.2881	26.7209	33.5709	1.8897	9.4526	20.4015	19.9294	6.7914	21.3117
ERCC8	na	0.7512	0.5546	0.4429	0.9044	0.5144	1.0594	0.4261	0.7101	1.038	0.8838	0.6321	0.9565	0.5455	0.6014	0.3789	0.9037	0.689	1.1652	0.5152	0.5547	0.7782	0.7022	0.8405	1.5138	1.1064	0.9419	0.9066	0.5024	1.1376	0.5537	0.9611	0.9403	1.1162	0.9507	1.0591	0.4579	0.794	1.1265	0.6422	0.6648	1.16	1.202	1.0988	0.6921	0.6111	0.6519	0.8079	0.7207
ADAMTS6	na	1.6629	0.147	0.1341	0.5807	0.6851	0.2816	0.1942	0.8346	0.6726	3.1165	0.5306	0.3297	0.0767	0.0683	0.0817	0.7536	0.2521	0.3395	0.0474	0.2299	0.1653	0.2248	0.219	0.1564	1.8392	0.1424	0.253	0.2534	0.3956	0.6782	0.3876	0.432	0.1436	0.121	1.0161	0.1021	0.3295	0.2788	0.4456	0.2124	1.3524	0.3593	0.24	0.2389	0.3886	0.9568	0.5227	0.6571
H6PD	na	9.4468	14.9114	17.8809	9.6438	13.6392	18.1584	19.9618	16.3839	9.1065	8.0736	15.0157	5.5349	6.6585	10.3713	10.3348	10.1228	2.5528	12.2128	17.091	8.1272	38.6219	37.2361	17.0355	11.4567	11.764	15.5752	17.5935	23.5168	19.0686	15.6672	11.3198	44.3533	21.7966	14.4776	16.3745	13.0414	21.6021	16.2866	9.1868	15.7085	20.0866	17.6953	25.0079	16.422	12.0997	26.1666	22.6898	17.6568
VAMP3	na	36.1009	52.6576	32.7035	36.5753	52.8704	40.5033	29.1282	50.3943	48.4685	29.8161	27.6426	28.2563	32.6937	37.0515	31.7688	47.076	29.5161	29.4866	32.7511	26.5309	31.5078	49.7916	34.791	25.9888	32.19	18.4735	24.5033	45.1876	24.3344	43.0361	53.9982	27.3411	35.8661	36.1267	56.5218	37.6696	33.7948	39.4904	24.218	50.5575	25.269	30.4624	38.7687	37.8521	43.1659	45.0145	32.9217	37.0961
PER3	na	3.4694	1.5444	4.0563	3.3115	1.7067	4.3926	2.7948	1.6165	2.1407	0.6217	0.2376	1.1546	1.2752	2.7244	6.4423	1.8767	0.8742	2.4104	0.2559	1.7005	2.4078	2.5726	1.3961	0.6375	1.699	2.0419	3.0996	8.6089	2.9652	7.5078	1.811	1.0581	0.9305	2.8831	2.5002	4.3657	2.8355	6.1037	1.7071	3.6216	2.6177	0.5905	1.0411	4.064	3.3169	3.3655	5.3144	12.4285
UTS2	na	0.0556	0.0702	0	0.1261	0.7458	0.026	0.4809	0.0365	0	0.1526	0.1486	0.0475	1.7979	0.2935	1.0895	1.126	0.0605	0.0273	0.0151	0.0283	0.0752	0.0388	0.1683	0.009	0.0731	0.0825	0.0694	0.0297	0.023	0.0778	0.1107	0.5793	0.197	0.0076	0.024	0.0225	0.0414	0.0999	0.0946	0.2485	0.145	0.1073	0.0157	0.0403	0.0554	0.3554	0.4597	0.0221
TNFRSF9	na	0.3808	2.1018	0.2634	1.043	0.7802	0.3037	0.1284	1.9842	1.3675	0.1636	0.8318	0.5516	0.1996	0.4908	0.2264	0.3379	0.2164	0.4345	1.3132	0.136	0.7666	1.1612	0.5367	0.8939	0.4208	0.1513	0.2097	0.417	1.6791	0.3184	0.2555	1.5837	1.044	0.4658	0.8153	0.4595	0.6866	0.1057	0.3916	0.0643	1.3883	0.5065	0.3943	0.54	0.2873	1.193	0.3014	0.4792
EPN3	na	7.3063	7.0165	19.1935	9.8661	5.7526	15.6523	14.2319	4.3058	6.7932	10.4306	2.811	7.226	14.2482	14.4406	14.5035	31.1924	18.7472	32.5891	22.8827	13.5546	1.8416	4.9181	2.409	10.1513	10.8584	10.1722	10.9146	20.04	9.468	11.3497	7.0875	3.6692	11.7412	9.1261	18.3627	23.0928	10.0514	8.2202	11.352	13.7243	3.9938	10.2907	10.1003	9.606	9.7993	6.3634	19.5615	1.7738
LTBP1	na	21.1347	4.75	13.0883	12.3307	86.5354	6.5062	20.3371	38.198	19.536	0.7373	2.736	7.1377	24.8197	8.7248	7.9109	73.3674	1.7958	5.5581	8.0742	14.2165	22.4493	12.6273	2.0332	10.1317	9.6327	6.9196	18.7731	11.6395	27.8226	9.4384	6.1823	36.1334	1.5544	2.2163	3.8507	4.5866	2.6832	2.1938	4.5519	2.5694	17.3135	6.1441	7.2433	9.5108	5.5455	18.433	18.5338	42.7215
RCN1	na	21.4462	30.4716	6.8006	7.0401	7.0891	3.5391	3.6842	5.9019	14.2074	27.8434	31.4164	19.8165	4.9292	5.1912	5.0855	13.5472	4.3235	20.6285	8.9839	7.4493	30.0988	9.1729	14.8855	9.5902	20.5076	14.0951	12.5941	17.2107	7.574	10.9291	16.5445	13.617	13.6775	6.9202	11.8136	3.9773	40.2395	10.1562	21.3756	7.2605	21.6367	33.6465	26.9855	9.3307	13.0277	11.0225	4.6393	6.0744
ELN	na	3.8526	0.3475	2.8523	1.4667	2.4057	0.8679	11.0231	3.955	3.4835	1.4476	0.6422	3.7262	0.2497	0.3684	7.8827	0.9361	0.5568	0.7213	0.3651	0.5669	2.397	2.1998	2.3206	12.8357	0.8101	2.016	1.1343	2.8298	3.679	8.0202	1.1767	6.7887	1.6033	0.393	1.5134	1.0025	0.65	1.1561	5.1028	0.6845	24.478	3.9291	0.5953	7.6429	2.2242	1.3198	7.0706	36.5539
RFC2	na	15.529	24.5432	29.3769	24.5353	27.6969	30.8574	24.3679	8.9944	22.0341	28.4893	33.2715	39.6896	31.6982	12.598	24.4402	24.0696	4.637	23.5845	10.6906	17.3771	19.3932	9.5495	16.7891	20.7109	11.5345	19.4574	13.8319	16.1077	18.5284	9.2382	13.1209	26.2427	11.0953	10.6412	22.4378	17.4946	16.4323	25.5511	12.1098	9.5634	11.8665	13.9703	40.9184	8.7392	13.189	12.8537	17.0119	8.9061
ARID1B	na	2.2904	2.8183	2.983	3.5324	2.7052	3.7562	2.9153	3.4524	3.23	1.8891	3.7663	2.4855	2.3587	2.7211	3.0613	3.9793	2.7145	2.3282	1.9821	3.591	7.0504	4.8017	2.8972	4.0332	4.0602	2.4793	2.5045	3.1189	2.2941	2.3139	2.1941	3.0675	2.9232	4.2464	3.9687	2.6445	3.8273	2.1038	2.7386	2.7524	2.8009	2.7645	1.6001	2.8218	4.0551	2.5882	3.0796	3.6464
CLPTM1L	na	21.3575	90.3877	25.894	22.8844	15.2777	25.1817	28.5011	22.7635	20.6176	8.3376	52.8114	19.692	37.3233	13.9026	17.8206	17.6048	8.4665	15.8523	21.8064	18.3275	29.5067	13.957	21.3787	13.7996	36.1819	18.3973	14.8003	29.2661	16.6306	17.2112	21.515	9.8882	14.52	15.9322	29.1529	13.3288	13.6155	30.9407	12.6019	18.295	25.7118	23.7431	15.908	12.7631	21.2699	29.6716	23.6144	9.3525
NEDD4L	na	1.6299	2.4498	3.3542	3.5896	1.3041	1.7115	2.6266	1.0149	1.0586	2.245	5.085	2.5306	3.5519	2.5565	4.722	0.6277	1.6305	2.4579	1.1483	4.3882	4.3049	4.8053	1.6911	2.4916	2.2174	3.4574	4.495	3.3903	7.0735	8.5793	1.0657	2.1592	2.0208	2.4772	3.0715	1.752	2.3875	1.353	2.2034	2.1333	8.3197	2.4572	2.225	2.9143	1.7788	1.5107	2.7611	2.6215
FOXP3	na	1.1558	2.11	0.5929	1.0806	2.1218	0.5144	0.6536	4.9212	2.2817	0.7714	0.3118	1.5772	0.6287	0.8274	0.6587	1.3776	0.1759	1.0429	2.3527	0.7575	1.4747	1.3646	1.1306	2.0705	0.4926	0.4313	0.464	1.7171	0.7108	1.0965	0.7951	5.2172	0.7335	1.2552	1.3158	1.2556	0.3429	0.2128	1.2185	0.4572	7.4964	1.342	0.6614	1.5214	0.8532	1.9853	1.241	0.7602
PPP1R3F	na	0.564	1.5239	1.0465	0.2582	0.316	0.6896	0.2779	0.7745	0.6129	0.5063	0.1725	0.9238	0.1295	0.5343	0.4703	0.2338	0.529	0.194	0.4672	0.3628	1.2127	0.2729	0.2696	0.785	0.2754	0.5207	0.6656	0.7998	0.6069	0.4024	0.1648	0.8749	0.5051	0.2056	0.1845	0.4702	0.2968	0.15	0.1679	0.4919	1.3359	0.7146	0.1993	0.2172	0.3631	0.3039	0.7734	0.6684
HEXB	na	16.0304	13.4036	7.5605	11.544	11.8477	11.6369	14.4062	10.779	16.6097	17.0781	8.862	14.0886	16.2337	6.0478	9.1486	14.6092	11.8355	18.9944	20.5168	8.3477	7.9955	15.2722	12.5728	11.4539	37.2564	8.4383	6.7562	23.8903	24.8492	14.2256	24.4339	24.0328	12.6166	16.3398	20.2228	5.7465	19.9311	17.2114	12.1437	17.7573	16.9648	27.1782	13.5798	16.1894	13.9994	12.7784	13.8143	12.8177
PTCD2	na	1.0294	0.9143	0.8009	0.9004	0.9706	1.4695	0.9062	0.6484	1.4041	0.7239	1.244	0.8703	0.8599	0.6355	0.475	1.1525	0.8522	1.0612	0.5445	0.7614	0.9794	0.745	1.1282	1.3092	1.0114	1.3946	1.331	1.3836	1.4051	0.501	0.9203	1.4214	2.0962	1.0898	1.9301	0.5697	0.8398	0.855	0.5531	0.6758	1.8291	1.0224	0.9969	0.6598	0.6797	0.7779	0.6793	0.8649
NEXMIF	na	0.0546	0	0.077	0.0458	0.014	0.0101	0.1211	0.0435	0.0221	0.0022	0.0192	0.1208	0.0012	0.2544	0.0321	0.0127	0.0098	0.0252	0.0022	2.388	0.0055	0.0113	0.0032	0.0013	0.0042	0.3935	0.4743	0.0097	0.1469	0.0933	0.0073	0.0053	0.0032	0	0.0052	0.024	0.003	0.0036	0.0046	0.012	0.0053	0.0125	0.0068	0.0234	0.0111	0.01	0.073	1.0213
JKAMP	na	7.7898	6.1505	8.9413	6.3767	11.3242	7.6775	7.7804	11.4638	5.642	8.558	7.1368	9.4766	5.2355	5.292	5.1128	10.4658	7.9052	4.4202	6.8506	5.1843	5.8856	9.8969	8.1958	6.9437	9.2128	5.6913	5.6593	9.3961	7.6254	9.0182	5.1013	8.3091	7.3599	9.8829	7.2969	5.026	5.4586	7.1403	3.3148	7.1739	5.4003	9.2525	16.5554	6.9189	6.2126	11.73	9.9265	5.2085
DKK3	na	7.2819	3.8719	9.7045	5.7525	11.5118	7.1266	1.8233	14.4977	15.7677	1.6807	1.9214	7.6245	14.2479	3.8502	3.8765	11.6105	0.5901	11.302	2.5487	3.3979	3.9734	4.2425	1.7364	9.1606	2.89	8.1907	15.2991	3.1119	12.6192	4.9887	2.5527	6.47	4.2343	3.5655	5.9033	2.4865	3.105	2.2355	8.1831	0.9765	7.1487	3.873	2.1366	3.0122	1.9339	20.1769	12.936	8.1311
ARHGEF5	na	3.6592	3.7214	7.8653	3.8763	3.5369	9.4316	6.8044	3.992	3.6004	3.652	4.4276	4.6342	13.3236	9.7729	6.6722	13.3553	7.142	6.7361	5.3782	14.9502	1.9468	5.3858	9.8816	6.6782	4.1604	5.6617	6.2689	2.5058	15.2367	6.227	3.9196	3.5177	6.571	3.9361	2.0253	7.4509	4.177	0.0462	6.5508	5.568	5.66	3.3631	9.2062	8.8067	4.3248	5.4958	15.1794	3.2645
NFE2L3	na	16.8454	15.2411	5.2579	12.8959	1.7816	5.2369	7.7831	8.8537	9.9892	26.6477	22.9034	5.7283	3.9574	5.0463	6.1717	4.7316	23.4616	2.2817	10.0702	3.1416	36.2006	24.4935	16.4791	6.8171	22.6227	2.3312	1.9967	73.6322	9.0585	6.7777	14.4523	51.0061	18.3194	6.7261	6.8985	3.183	24.355	6.1222	6.2881	19.5306	23.2529	21.9492	50.0157	12.923	14.9074	4.6274	4.2203	4.276
MCUR1	na	7.042	7.5591	6.2411	7.4258	6.593	9.2188	7.0495	7.9347	5.7541	11.1494	10.7862	9.5376	8.5426	7.8265	5.5874	7.1501	8.9531	11.4626	14.3573	11.1237	14.4505	10.9249	12.3199	7.7839	12.8759	7.953	8.0362	5.427	3.4531	5.2326	9.6863	11.0049	21.2033	11.8355	11.5585	5.1444	13.6242	12.4886	10.9555	7.3957	11.7236	3.4209	9.661	5.6646	4.6688	11.1763	7.0746	5.5076
LIMA1	na	14.8093	20.1353	17.6182	13.2695	64.5376	16.5134	20.3974	63.603	57.8203	26.4253	15.681	13.7524	33.9855	28.3079	27.9738	55.445	27.6784	24.3091	32.8849	13.007	26.4654	35.8922	46.4352	17.5963	39.3405	14.7129	24.303	38.1601	37.7922	21.502	34.4602	17.1165	48.0387	53.8594	31.175	17.2985	17.8127	31.6541	16.7751	26.7282	27.281	40.3722	19.5272	20.7407	61.1084	43.2156	15.6968	20.817
LETMD1	na	7.6294	7.1617	3.8778	9.2791	5.703	4.9097	3.9924	4.0261	8.1826	7.6573	15.0818	9.1325	3.7731	4.0878	3.4858	3.208	26.7706	5.4544	9.454	7.29	4.0069	5.3505	8.1697	6.7649	6.4548	8.3741	3.7839	6.8422	3.3121	4.2335	14.1261	7.8863	10.741	6.9575	9.6851	5.6765	9.5164	5.5402	5.1091	4.7211	10.2289	6.5194	6.3429	3.7083	5.4603	5.5548	2.9812	3.8261
SLC4A8	na	0.0647	0.0517	0.0261	0.7609	0.0952	0.0217	0.0395	0.3156	0.0844	0.226	0.2057	0.3429	0.0125	0.0838	0.0376	0.1016	1.0291	0.0392	0.251	1.0841	0.2709	0.2	0.1098	0.0846	0.0943	0.0935	0.0466	0.1857	0.0351	0.5811	0.0423	1.729	0.1263	0.0891	0.1274	0.0443	0.4569	0.1316	0.0489	0.0383	0.1886	0.3592	0.0833	0.0712	0.0866	0.0724	0.0623	0.4163
LAMC3	na	1.8417	1.8294	0.5348	0.8758	3.9812	1.015	0.41	0.394	1.2981	0.2556	2.5637	0.7874	0.9583	0.3554	0.567	0.3547	0.0931	0.5994	2.9746	1.0745	0.3639	2.5372	0.7058	0.1083	0.563	4.3619	2.1132	2.2892	0.8364	3.7973	2.6944	0.3141	0.1581	2.8044	4.5992	1.7414	0.3178	0.359	3.1091	0.1018	1.3321	1.9723	0.7968	0.9131	1.0948	7.3003	1.3562	0.1224
PTGER3	na	0.5478	0.2193	0.1646	1.1257	0.7213	0.0355	0.6588	1.3318	0.8635	0.0567	0.1319	0.7982	0.0928	0.0424	0.1928	0.3726	1.3895	0.4485	0.0505	0.1527	0.2444	0.0961	0.0299	0.1805	0.0149	0.0855	0.258	0.0772	1.4872	0.215	0.0617	0.2892	0.0895	0.0141	0.2499	0.0488	0.7655	0.0139	0.1582	0.1115	1.5635	0.2152	0.1152	0.3929	0.1968	1.259	0.984	2.2447
TNIP3	na	0.2661	1.9902	1.7897	0.1395	0.4028	4.5703	0.8297	0.7508	8.2575	0.0693	0.6832	0.1665	0.2389	0.9411	0.2676	1.0391	0.4633	0.7277	0.271	0.2271	1.578	0.5261	0.2519	2.0573	0.1049	0.1709	0.3222	0.5789	0.1456	0.1861	0.308	0.4069	0.0663	0.5494	1.7496	0.7859	0.2872	0.0438	4.8945	0.1387	0.637	0.8345	0.1051	0.578	0.487	0.9483	0.0372	0.232
MAPK9	na	6.114	4.2515	3.054	4.554	4.3615	5.2692	3.9806	4.2046	6.4273	9.6329	4.4108	8.6442	5.5747	4.4295	3.9354	4.4154	4.4273	8.0122	4.7602	5.3205	2.1626	4.38	5.358	5.5496	5.0694	9.7925	10.2009	9.6593	3.9146	4.6437	5.0084	5.1128	6.8771	9.8056	6.2087	3.3549	5.1663	10.4521	5.0232	4.3244	8.8059	5.7817	8.5482	3.9525	4.696	3.1998	8.3566	5.9639
COL23A1	na	0.5779	0.8446	0.2086	0.4979	0.4286	0.272	0.3333	0.396	0.4762	0.0645	0.2177	0.1929	0.4928	0.0974	0.1245	0.2525	0.0669	0.3264	0.5224	0.2397	8.2777	0.5698	0.1856	0.2552	0.0764	0.6975	1.0123	0.2401	0.2257	0.9293	1.2314	0.3423	0.0472	0.3784	0.9085	0.3733	0.0721	0.0745	0.4158	0.0721	0.1307	0.6048	0.2344	0.2973	0.6582	0.8407	0.2041	0.4096
BCAR1	na	21.1785	12.1003	12.3406	9.3979	16.5197	16.2662	15.3126	13.2172	10.7562	7.5019	15.7379	5.8712	16.6392	16.4642	12.453	12.7868	5.8138	14.944	18.5564	8.6253	5.7807	21.091	16.0584	6.8003	11.2161	7.7832	9.6541	9.6665	13.631	22.4336	15.121	7.1473	10.4836	15.3295	40.8548	10.0244	6.1877	26.9534	10.5698	9.3376	8.8089	13.3657	17.1983	16.2686	21.2652	13.0565	14.8183	8.5381
FAM160A2	na	13.7674	8.3054	8.7072	5.2385	8.7791	7.0074	7.1027	7.5433	10.0663	12.9289	7.4022	5.3477	6.2558	6.2114	6.9766	8.2161	9.831	5.4719	16.0964	11.3261	8.9837	17.2985	13.3028	9.225	9.9135	5.1316	7.1825	18.8972	5.2276	18.5612	22.7978	7.7751	12.3361	11.6507	11.4043	7.4701	14.4836	12.3264	4.9834	14.809	12.1	8.4269	6.5409	13.0476	25.0255	7.0212	5.7343	6.2723
HERPUD1	na	20.3189	14.3688	15.684	27.0945	37.2583	9.4229	34.4553	12.2825	11.9569	9.5328	12.0524	17.9806	14.5705	17.047	56.7287	11.544	11.8471	33.4277	20.9819	10.2606	12.4396	19.5352	9.0045	19.0933	11.7978	28.247	14.5726	8.135	14.4749	45.5783	18.5616	20.3886	12.042	29.636	32.3973	11.07	14.6005	41.2681	12.2823	14.0901	16.5024	32.5897	13.0283	14.7667	28.6958	12.9778	17.9249	11.6546
HOMER3	na	6.0719	3.2003	3.7887	9.9229	7.809	6.0804	4.6437	8.5239	4.2586	0.2639	3.4004	7.7131	6.1276	6.448	3.9189	9.4025	7.9729	6.0676	0.8273	4.7004	6.0582	1.39	0.3986	7.5725	1.0991	1.5125	2.6054	1.922	4.6736	1.5088	0.9121	0.7636	0.6882	0.4663	0.9128	1.325	2.0345	0.6499	4.916	0.7107	1.6996	0.6595	14.4304	0.9217	0.4573	6.1127	9.7464	2.2802
RAD51	na	2.0341	7.6809	9.7739	9.5442	2.9792	7.4229	6.6455	4.9923	6.8584	6.8142	8.1655	9.764	6.4314	5.1195	7.156	8.2523	2.2527	5.0322	5.4112	3.8849	10.9741	4.1491	7.7025	4.6616	4.5851	4.2596	2.4226	4.2048	5.4764	1.7307	4.1535	6.7152	7.9672	5.6918	8.6089	2.6699	7.0612	5.2124	5.4548	3.4432	4.151	3.6795	6.0524	1.905	2.4847	2.4869	5.469	0.812
POLQ	na	1.2403	1.9308	3.9128	4.9281	2.3432	6.8341	2.2157	1.5768	5.1767	6.1816	4.4435	1.6517	3.673	1.9696	4.8086	4.4903	0.8974	7.0938	1.8206	3.9855	4.9853	2.0971	7.7244	3.3966	3.9712	7.4751	9.3039	4.2572	2.9889	0.9147	1.3345	6.1879	4.8502	2.3028	3.0526	1.5215	2.1312	2.722	1.1904	1.8818	6.2094	2.9233	4.6542	0.8803	4.0864	2.2987	4.6714	0.6561
PIK3CB	na	9.5323	5.559	5.4887	6.7617	7.1631	7.6274	6.8045	5.0641	9.5968	5.6307	9.2931	3.0477	10.1278	7.4826	11.0209	5.7318	4.8748	12.3861	14.1605	6.5106	10.1072	13.8248	7.1163	4.8646	11.0678	15.4115	16.7399	9.6342	7.5047	9.2765	8.3913	11.1733	11.5818	9.3949	12.3367	6.5872	12.4517	8.8343	2.9676	6.9465	6.8932	12.0241	16.6421	8.3432	6.1282	7.162	9.2511	6.08
CYBA	na	96.7449	69.4841	21.3448	14.8474	33.8617	15.5385	36.6607	18.6379	19.075	68.4162	84.567	14.5612	34.7164	24.166	41.4193	21.3554	15.1168	18.566	119.2654	7.2842	8.1243	59.9096	68.3421	57.1306	38.7516	23.4228	17.6887	56.8114	12.4889	32.1619	81.6708	36.9954	29.6462	56.6071	60.2771	19.8565	14.4274	129.2699	90.9646	60.2411	47.1539	77.0941	104.1273	53.8177	62.9754	10.2314	20.3652	15.1455
THOC3	na	1.6308	4.7844	10.4957	9.4928	5.5385	10.8066	4.8752	5.5875	3.7356	5.5218	2.3522	24.7191	8.8144	5.2559	6.8694	5.1282	1.8814	17.7477	4.3751	5.743	4.0023	1.4363	4.6626	6.7694	7.6526	21.3307	13.6832	6.5893	5.6701	2.0988	7.3703	2.8376	3.1372	4.9313	7.1139	2.8086	6.034	4.6737	4.107	5.0649	4.3947	2.6693	6.0445	3.6232	2.9347	5.9352	12.7624	2.0178
HEBP2	na	10.1694	9.6671	6.2662	9.5838	4.3264	6.1832	4.5545	8.0269	5.8468	10.5387	6.0236	9.8985	5.8561	12.9791	6.6659	8.4893	9.962	8.883	6.0976	10.8888	6.1789	8.5854	5.3483	7.0171	11.4873	2.5463	2.4623	11.8681	3.6529	8.4384	9.7822	3.8694	5.2514	9.1925	8.6576	10.8353	16.8201	7.8882	9.0348	17.0435	5.3216	6.9412	16.595	10.0735	12.5214	3.8858	6.9165	4.7542
MPHOSPH9	na	2.2404	2.1012	2.4532	3.8481	2.1123	2.196	2.1683	1.9173	4.2218	2.5879	6.2959	3.9566	2.3131	1.4339	2.1982	1.7179	0.6286	2.7793	2.1467	3.6917	4.7469	1.9984	4.7877	2.1156	2.7815	2.3549	3.0804	2.8025	1.83	1.2781	1.6091	6.0957	6.3628	2.3509	3.345	1.1947	3.9836	2.9709	1.6381	1.3963	3.0997	3.5266	4.0233	0.8284	2.6505	4.11	2.3482	2.6133
PLEKHA5	na	2.8672	4.4241	5.1338	3.666	2.0673	6.1367	3.134	3.6968	3.1799	3.4264	5.7353	2.017	2.6252	2.662	5.7724	3.9026	5.9165	5.3231	3.0612	10.349	2.5461	4.8056	6.3307	3.852	7.1213	3.4277	2.0337	3.7202	5.8831	1.3168	2.9393	8.3322	4.4081	6.547	3.7798	3.1648	5.7537	3.833	1.5782	3.7386	6.3324	5.6157	5.376	2.7964	3.4594	5.2517	4.2898	7.5946
PRSS8	na	27.4126	13.3245	18.6906	10.9815	17.4338	34.0386	23.1254	14.1701	6.8121	24.6452	5.4192	1.1018	11.7137	34.7059	35.5823	33.6262	46.0893	20.2405	93.1385	41.2676	36.6271	75.1007	71.3467	19.3948	40.157	14.3529	17.1986	50.2027	7.2209	91.0667	120.6124	38.3194	68.0918	121.4599	42.6666	39.6796	12.462	61.4234	50.8063	32.386	96.9552	56.693	15.9125	44.0804	41.4705	5.4641	10.5416	2.5297
SIKE1	na	5.9671	10.2339	6.1707	13.8861	6.2022	6.8069	7.3933	10.0156	11.9212	7.2516	13.2195	10.3888	5.3251	4.7854	9.8042	9.584	11.6543	5.1027	8.478	9.3597	14.6871	5.3301	6.3692	8.856	7.8066	7.1945	8.4972	7.0499	6.1555	5.9721	7.6769	15.5527	7.998	6.5141	8.7204	4.926	11.3268	11.669	4.159	12.3373	18.1227	8.7757	6.5989	5.6783	6.7576	8.1071	5.8566	5.3603
RRP12	na	15.756	10.6881	8.3822	6.3422	5.8134	5.4977	3.8888	4.6127	5.8637	7.4479	10.3956	4.8267	11.4369	7.1259	6.4363	9.4137	6.2634	9.4486	13.2803	6.9299	11.8155	6.0624	7.3128	6.5797	6.2476	7.0899	6.3407	8.7244	6.0058	5.9984	10.2189	6.6983	10.916	6.5421	15.2955	4.9595	7.8209	6.552	6.0995	2.5858	6.9619	3.9132	9.3415	8.0626	7.5268	6.8307	8.267	2.8404
FNIP2	na	2.7928	2.1332	3.471	3.8772	3.2902	1.4073	2.9012	3.6781	1.9361	5.4372	0.8494	1.5068	1.9041	2.2188	4.5544	2.5158	8.5939	4.7531	4.1225	1.6476	3.5625	6.4054	2.5909	0.7347	5.7512	3.8077	3.9247	8.1875	6.1427	15.9561	6.2909	2.7033	3.4112	5.798	7.5251	3.0802	3.104	9.0769	3.3446	4.0692	4.7016	4.9742	2.7715	3.2123	9.2402	2.7204	2.1757	9.0394
MSMO1	na	45.1728	82.3634	34.721	14.7252	12.3973	69.5671	24.1767	12.3391	20.2623	31.0282	10.6154	27.142	21.7271	36.394	55.8465	40.5452	25.0831	64.8123	9.499	29.8743	34.8973	65.742	20.71	19.0941	26.771	22.0107	33.584	16.7962	44.5329	100.1928	9.3432	18.3186	15.1938	12.6779	13.2217	35.4186	33.6345	23.8329	18.9149	50.9345	24.79	21.3461	16.3026	58.223	40.8161	25.3471	26.9504	12.0712
TTC17	na	5.8638	7.0205	7.0761	5.3028	5.1855	4.8853	4.0567	5.6084	7.7394	9.87	9.8806	5.1531	2.5763	4.2639	3.8057	6.1574	5.3186	8.3055	6.2919	5.7273	10.8475	6.8666	4.8271	5.9293	5.2173	7.6671	7.2656	8.8432	6.7217	6.9904	8.6724	7.2946	7.0028	5.547	8.6187	3.5732	10.788	6.1441	3.7219	5.798	8.3213	8.5257	6.6146	6.417	3.9207	9.6053	5.3955	4.9601
ALX4	na	0.0152	0.1059	0.0372	0.0444	0.0362	0.0924	0.0161	0.2195	0.6683	0.0143	0.0569	0.0347	1.071	0.0068	0.0277	0.0968	0.0147	0.0342	0.0497	0.0133	9.6443	0.0263	0.0183	0.0085	0	0.028	0.0652	0.0907	0.3147	0.0487	0.0063	0.0255	0.0069	0.0143	0.0075	0.0047	0.0389	0.0026	0.0148	0	0.0397	0.0313	0.0049	0.0042	0.0347	0.162	0.4296	0.0207
FSTL4	na	0.0037	0.6463	3.1768	14.3876	0.3899	5.0089	3.7101	0.0878	4.3653	0.051	16.5251	3.3621	0.8651	2.9887	2.2913	0.1949	1.6571	1.0297	0.002	3.3093	6.6505	0.019	0.0137	5.2462	0.0273	2.7434	2.2396	0.244	1.9519	0.2079	0.0054	0.2394	0.037	0.0285	0.0642	0.0762	0.4343	0.0778	0.059	0.1079	0.5447	0.1013	0.0147	0.0646	0.0278	4.5346	4.2744	1.3198
FOXN3	na	7.1181	4.4547	9.8622	5.7313	9.1934	4.6071	9.1512	9.8994	6.1932	2.6274	5.4817	3.65	2.4312	9.6465	6.3061	7.2773	6.273	5.7017	7.0691	11.9945	5.8117	12.8315	3.6291	8.1935	4.6563	7.6001	8.595	5.5325	10.9491	10.9577	3.9612	7.6189	4.2064	4.9976	4.5366	5.3291	5.3079	2.9881	3.5361	4.5703	6.0765	4.9661	2.0823	5.8931	4.2679	7.7661	9.5208	29.1188
METTL24	na	0.3375	0.0387	1.1754	0.0956	0.2015	0.0088	1.1457	0.6052	0.2303	0.0617	0.0918	0.5359	0.0673	0.3077	0.3497	0.0481	0.0544	0.175	0.0305	3.9104	0.0285	0.2223	0.0665	0.0182	0.0295	1.563	0.6247	0.1051	0.1858	0.236	0.0508	0.1738	0.0295	0.1538	0.2064	0.364	0	0.0505	0.1116	0.0942	0.1832	0.2819	0	0.1222	0.259	0.6176	2.4877	4.6659
AKR7A2	na	23.4028	23.356	20.3972	21.319	22.7587	20.3421	17.5594	13.0111	16.8467	14.5112	20.0745	26.5961	22.2147	22.1079	18.0534	12.3978	7.5173	15.9694	41.1689	13.4615	31.8451	60.3046	14.008	16.5973	27.4834	19.8098	16.5352	22.8448	16.0863	23.0352	17.9906	20.176	19.8274	25.5247	17.4594	21.4843	28.0404	60.4484	17.891	22.4209	14.7132	14.0172	16.1079	15.4863	23.3606	12.2471	16.1634	13.4468
MRTO4	na	25.0264	62.7333	23.6969	26.6636	21.7034	14.022	11.3015	13.3942	20.0724	29.9806	30.6804	30.5128	33.1885	19.21	14.1648	26.6726	9.0084	14.1057	14.9287	14.5047	38.2199	16.5574	15.5236	22.833	23.1289	14.6953	15.9744	18.8611	11.4707	12.2087	29.0241	25.3357	20.04	17.9401	20.4754	15.7123	21.267	37.3667	21.0943	15.7317	19.1821	15.7567	21.6216	11.4548	20.8837	15.8864	11.3816	9.7357
NNAT	na	1.3607	1.0161	1.4622	3.6257	0.9889	1.6511	1.3208	1.0836	1.6294	0.7515	1.515	0.6513	0.393	0.8653	0.576	0.6419	1.4249	0.9588	1.3963	1.7112	0.4185	2.8894	3.4544	2.416	1.5482	3.199	4.5161	4.1073	1.2166	5.9849	6.7332	2.2104	6.9897	3.5406	0.9968	1.7007	0.1956	0.4043	0.3404	3.6458	3.2149	0.4438	0.5614	1.0055	0.4953	0.5047	1.8893	4.1951
USE1	na	2.8011	6.7079	4.7788	4.749	11.4286	6.2352	5.3902	4.7015	5.9218	2.7014	3.3007	18.0839	12.0696	10.3033	6.9824	5.1877	4.7383	9.2803	5.8283	5.3779	5.2415	3.9418	3.5611	3.8164	5.5418	6.6356	4.1388	4.4963	4.0371	4.585	5.7738	3.9657	3.2991	3.8713	8.1966	4.0789	6.7815	8.2948	5.6174	3.1462	6.95	5.4643	6.5027	4.462	4.0819	2.8743	5.3	3.0091
MCF2L2	na	0.0606	0.2654	0.1103	0.1786	0.1205	0.1528	0.2388	0.2037	0.298	0.0525	0.3858	0.0711	0.0225	0.1507	0.1989	0.2482	0.1513	0.1438	0.0771	0.433	0.1459	0.0891	0.1033	0.0463	0.0299	0.13	0.1477	0.2	0.0826	0.0941	0.0342	0.0868	0.056	0.0829	0.0351	0.1779	0.0388	0.0305	0.0412	0.1137	0.1051	0.091	0.0431	0.2019	0.0628	0.1582	0.0974	0.1051
NRIP2	na	0.5451	1.0248	1.0888	0.7583	0.6596	0.7853	0.8372	0.5025	1.1616	0.3938	0.6997	0.9884	0.5304	0.568	0.6848	0.3941	0.5229	0.6328	0.852	0.5463	1.4914	1.5171	1.6081	1.6284	1.4344	1.4495	0.8054	1.391	0.5526	1.06	1.0386	2.3186	1.7156	1.1584	0.6277	0.8797	1.4514	0.6842	1.0349	0.6795	1.755	0.8794	0.9755	0.7145	0.4413	0.5522	0.6174	2.5714
LAMA3	na	31.5546	36.1377	11.9055	11.5265	40.2724	12.6858	11.0574	48.7796	37.7623	5.0853	51.0369	2.2038	41.9371	13.8253	7.5471	32.5675	2.8814	2.1999	32.7241	7.5532	3.2085	16.8603	7.729	3.5616	20.1707	4.7012	9.6537	5.5798	30.1177	10.0338	2.0883	4.332	1.0322	11.5653	10.5113	4.6497	7.3233	65.3193	5.755	7.0872	6.0652	13.184	10.1484	89.2444	23.1107	91.1901	6.9149	5.8833
AP5M1	na	1.7962	2.4735	5.3747	3.5525	3.5756	5.2213	4.356	3.4422	3.7504	5.7967	2.1526	6.3862	2.3133	3.7191	3.2808	2.9356	3.0341	1.5735	2.0892	2.6525	1.7956	5.4837	4.0492	4.8447	3.49	3.3262	3.6852	3.1303	6.4507	4.6317	2.1618	4.0292	6.069	5.8133	4.0968	2.9856	2.2745	4.3645	2.1022	4.8738	3.1296	3.386	4.0179	3.1422	3.0326	3.2203	4.7223	3.8623
ANAPC4	na	3.3207	4.578	2.8373	4.4742	2.4237	2.5526	4.559	2.7788	2.7938	3.5472	1.9669	3.214	3.2078	2.8804	1.6401	2.3474	1.9103	1.8939	1.998	2.2512	5.4114	3.067	3.2757	4.4326	2.4401	2.7779	1.8267	4.7932	2.7682	4.0842	2.5423	3.9921	3.8316	3.8587	4.0065	2.4002	2.0426	5.0066	1.5724	3.3019	4.38	2.4063	3.574	3.0906	3.0965	2.0741	3.5929	2.5691
KCNQ1	na	1.5406	1.6233	4.1142	0.812	0.952	3.6054	0.8605	1.3447	2.311	22.7634	2.1671	1.5924	0.9522	1.3274	4.2823	0.8074	0.5812	5.836	57.3999	0.664	0.6978	12.1417	17.4733	0.4016	1.9154	3.1282	4.4033	29.6817	1.144	12.5652	23.6087	9.1065	33.0819	5.4526	2.7999	1.1232	24.227	0.6484	12.7166	3.6961	3.9291	6.1993	1.293	17.8349	39.9277	0.7411	0.964	1.2405
TRAPPC3	na	16.7786	20.181	12.6244	9.7677	10.6522	14.6932	14.9439	12.5797	11.7584	17.3744	13.4277	14.6089	14.7635	13.1698	11.9866	9.9409	10.0097	7.2719	20.9155	8.1376	17.8487	9.1078	8.3045	11.565	9.8205	8.0676	10.5421	12.1284	8.3478	11.0879	12.5475	10.4964	7.5972	8.1325	8.8804	13.4541	13.3014	13.0425	10.6856	10.4532	9.1984	8.6886	7.3396	9.8782	11.3772	9.4366	7.2306	8.4867
THRAP3	na	27.3981	25.5975	34.6927	38.2336	40.1363	37.1256	31.145	24.7222	31.5473	30.9545	36.3368	22.3349	31.7237	24.8277	31.6136	33.4695	24.2406	24.4905	34.762	25.9112	48.343	34.926	28.4012	26.2129	27.3404	36.6145	32.7422	32.9204	25.9528	25.9131	23.5186	43.5118	35.4615	31.9279	35.8378	24.1319	23.5013	37.7979	17.8205	22.6743	29.5967	23.3215	22.1677	26.9012	42.2682	32.4267	29.6403	32.8644
PHPT1	na	19.5354	29.1482	26.4074	15.5245	12.8369	26.6454	11.3383	17.8431	26.2761	37.2933	37.8469	32.8352	37.6256	12.4305	11.3896	14.0769	8.051	25.1023	15.8647	9.1585	12.7979	17.1785	21.8071	20.9198	17.2107	12.7742	11.1853	29.8154	12.3361	27.7334	29.2666	13.6023	44.5994	15.6952	16.5236	17.9194	16.2387	15.4256	30.9041	19.0019	22.7963	13.2118	40.7803	17.8716	10.5088	21.923	22.405	16.4101
ENTPD2	na	1.6771	6.0208	4.4166	5.0849	0.6026	3.7904	1.3007	1.577	3.9208	3.6743	41.9123	1.1772	2.5043	1.9271	2.0799	1.3249	3.157	4.3935	15.2951	1.0491	0.1596	15.5999	4.2133	0.7884	12.0925	0.2474	1.3961	32.5984	3.1909	46.4946	1.6264	10.4512	11.7405	1.9839	1.4932	3.9139	38.5366	14.1681	4.0161	13.9654	7.0829	4.5994	2.2501	5.8097	24.1568	0.3091	1.3738	1.5826
LY75	na	7.4306	1.5141	0.3576	1.4829	0.961	0.3287	1.5302	0.4134	3.5917	7.9075	1.4275	0.477	1.2645	0.7305	0.2563	1.6567	1.5288	0.1763	3.2445	1.0418	1.9429	4.5284	9.2674	1.9021	3.2357	0.5388	0.3408	4.515	0.2503	1.0618	3.0796	3.7548	8.1756	4.4597	5.8141	0.9413	0.2636	3.9988	2.0936	4.7987	5.0536	9.0548	7.4596	3.6274	7.1752	1.1834	0.2578	0.6287
ARID4B	na	8.6591	5.6675	7.0188	8.7479	4.7662	6.0701	4.8351	7.2217	7.2803	9.2742	10.5849	6.4718	2.4166	4.3762	6.0864	2.9404	7.5509	3.8078	3.7249	6.4645	6.6122	7.1662	6.5969	6.0851	5.6679	6.7442	5.9781	4.8816	7.4095	6.9926	4.9189	10.3408	3.9146	5.9949	6.2496	3.8322	7.4508	5.1868	4.1952	8.5453	11.363	7.0554	7.7877	6.9452	8.9851	6.9142	11.211	7.943
OPN3	na	1.2659	1.5487	0.7732	0.9638	0.9349	1.0406	1.3976	1.7965	1.4483	0.9589	1.8804	0.6516	0.8697	0.8636	0.6025	0.733	0.6445	0.1799	0.3274	0.9792	2.1182	1.0966	0.3874	1.3995	0.3625	0.225	0.1438	0.9438	0.2765	0.6745	0.3391	0.5927	0.3478	1.0365	0.2603	0.4119	0.5185	0.8617	0.1746	0.6829	0.4144	0.4579	2.5175	0.8341	0.7137	1.9334	2.5949	0.5698
SDCCAG8	na	19.8361	4.4583	4.0787	3.8879	3.6615	2.7492	2.8736	4.4952	3.5655	5.7801	5.1389	7.4006	4.1595	3.2273	3.701	2.4423	2.838	3.2175	2.1867	2.8056	3.8645	4.3757	2.9606	2.8474	4.0293	3.5295	2.8035	2.2044	4.374	2.6323	2.4378	2.9983	2.9949	3.1451	4.5119	1.9166	2.554	4.8752	1.78	3.4854	5.4284	5.1447	4.1508	2.9526	5.4407	3.2231	5.2814	3.0889
PTPRN	na	1.343	0.0709	0.0121	0.3023	1.2428	0.017	0.0131	0.1575	0.2516	0.0582	4.0556	0.0552	0.214	0.019	0.0209	0.0328	0.0718	0.1509	0.0099	0.017	0.2007	0.0141	0.0175	0.0294	0.0111	0.0494	0.0333	0.0259	0.1439	0.0085	0.2938	0.0118	0.0111	0.0033	0.2068	0.0114	1.7712	0.0036	0.0172	0.0113	0.0395	0.0561	0.0154	0.0029	0.0211	0.6155	0.1141	0.0192
HHAT	na	0.4824	1.2072	1.1911	0.84	0.8258	1.9462	1.5896	0.9969	1.0576	0.8256	1.4348	1.5589	0.6558	1.4344	1.5056	0.306	1.1708	0.8703	0.0489	1.0879	3.5536	1.477	0.6988	0.9203	0.5779	1.9509	0.9501	0.7774	2.3665	1.0369	0.0407	1.6755	0.9372	0.2915	0.342	0.6358	0.9862	0.8693	0.1872	0.5867	1.2371	0.6754	0.1229	0.9421	0.8803	1.7683	2.5535	0.7875
KIF1B	na	4.3844	4.3505	6.7768	8.3973	6.6177	4.6016	6.2338	4.9692	5.9697	3.1981	3.1786	3.1708	4.6074	4.6377	6.1655	8.1491	5.1524	4.6675	4.1568	9.8592	7.2507	7.4213	4.8647	2.8523	6.8062	5.2676	8.144	6.8611	3.5612	18.7272	4.9949	11.8288	6.9211	6.5928	12.3814	7.9481	16.4537	4.942	2.9131	8.258	3.3876	4.7361	7.738	6.353	5.7148	6.3998	5.5578	8.6276
FOXC1	na	7.3459	1.2958	4.4909	9.5115	4.3907	6.2086	5.3466	7.3431	3.3887	5.7673	5.252	0.6627	3.496	14.613	1.5078	2.9628	14.572	4.1917	0.6564	4.8901	79.1787	6.8272	10.7194	40.8222	2.9053	2.0668	2.8387	2.4735	1.9004	8.5222	5.4626	1.6381	6.5369	10.3347	8.5641	11.1099	2.0695	2.7318	7.7444	4.3393	1.6029	2.0957	36.1441	16.3883	5.5783	4.9851	2.9324	12.5384
TBC1D22A	na	4.6602	7.7209	13.1253	5.3439	11.3373	10.5819	10.4005	9.7543	9.061	5.4031	9.3896	7.8441	5.6693	10.8958	14.7736	6.7412	5.9661	9.6942	10.7701	3.5618	5.4132	11.1012	7.5937	10.4371	5.0917	12.3162	11.2901	4.7694	12.8016	6.5571	5.7501	8.1379	8.9185	6.7696	6.3753	7.7763	8.6975	5.5378	6.3887	5.1868	5.89	7.0322	7.3124	7.4294	8.1597	9.2027	10.2072	5.602
SYNE2	na	3.3085	2.6303	12.3417	8.0768	11.2017	12.6674	10.196	10.6957	6.7145	5.1778	5.1272	5.0202	6.2634	7.1883	8.0083	8.096	6.7328	4.0052	5.9944	16.868	7.3328	15.5833	10.2692	8.8468	9.2733	9.504	12.4021	5.84	12.6221	6.083	1.8065	13.1803	9.7695	8.1236	10.1357	4.9487	6.7977	2.2271	1.8941	4.1209	2.7773	6.7918	11.8667	10.1232	10.8886	13.5543	10.6157	8.4789
PLEKHH1	na	0.7544	0.6574	0.4585	1.0375	1.169	0.7862	2.8569	1.064	0.7912	6.722	4.7539	0.8859	0.5293	1.4419	0.7168	0.2849	0.8967	0.347	4.486	2.8267	0.565	6.2923	7.8619	0.3263	7.1348	0.6385	0.9625	9.9066	0.2482	11.9626	8.2558	4.8474	13.8291	14.8472	5.1248	3.3238	2.1295	2.8823	1.7181	4.0941	5.0486	1.7348	3.4152	1.5299	1.7675	0.7228	0.5704	0.5965
ATP9A	na	12.4007	10.0175	9.1912	21.9093	4.9966	19.9615	11.1713	10.9789	13.2957	12.6545	5.6537	5.7848	3.6567	10.759	10.49	13.3339	11.8838	12.4348	22.2705	14.7638	10.9901	46.6586	24.2758	1.571	23.6147	18.7649	19.171	36.2387	6.1881	25.1478	9.9179	58.4609	16.2131	37.4119	17.4056	11.8876	49.1573	16.9131	17.6896	15.2368	31.0907	24.3465	19.2274	22.0302	6.6982	12.3419	14.5084	18.9796
CHRDL2	na	13.4888	0.6197	0.5449	1.0011	2.5118	0.0784	15.3931	8.9039	1.1879	0.0172	0.2797	0.3172	0.0423	0.2455	0.3075	3.738	0.2279	0.1646	0.3412	0.36	0.8332	1.1287	0.2024	0.9653	0.0495	0.1824	0.0588	0.3899	0.5383	2.3616	0.2045	1.344	0.033	0.0558	1.014	0.0932	0.5495	0.0329	0.4718	0.0526	0.4501	1.74	1.4804	1.2547	0.9229	2.2318	3.0266	7.0757
FAM168A	na	8.0109	9.7865	13.4474	11.2067	7.9559	5.592	9.8319	5.75	8.1213	4.6334	2.9076	5.117	9.4424	2.6518	4.2859	17.8883	2.0003	8.9998	11.3661	8.5636	6.2722	11.7025	10.243	7.103	6.4072	4.864	5.0064	9.3501	8.0811	5.2238	6.2379	7.3176	6.8114	6.4521	8.4219	4.5734	6.1413	4.7424	4.9434	4.0344	10.6718	7.4718	9.3113	5.8019	8.2466	12.2134	8.4125	12.0206
RELT	na	2.0803	1.5814	3.8265	1.9847	1.6714	0.9231	3.0736	0.8443	1.9064	1.8288	0.6317	1.6766	2.9525	0.8916	1.5531	3.5895	1.1911	1.3836	1.9595	1.4868	1.2422	0.9207	2.3087	1.4839	0.9934	0.4601	0.6179	1.8205	1.2983	1.1869	2.5048	0.6584	1.0383	0.6415	1.6695	1.109	1.6294	0.3305	0.9185	0.5461	0.8823	1.0632	2.5983	1.4613	1.1964	1.5504	1.0392	0.7541
GALC	na	26.3913	3.0851	0.478	4.6718	8.3005	2.2064	3.6575	7.3312	2.863	6.9281	2.0528	2.3279	0.4276	2.6015	1.742	2.955	3.6904	1.7656	3.3542	2.6482	7.414	20.1176	26.1733	0.5102	26.6773	3.2455	2.3459	10.0861	2.8299	10.6429	6.4092	14.8615	21.1948	14.4775	13.9847	2.5007	4.3326	4.9368	4.4366	2.0477	16.7642	16.1018	3.2579	3.8497	4.4582	7.2315	3.6486	3.9545
NOP58	na	22.056	19.8321	38.8891	23.3238	21.655	18.4715	14.7066	13.9117	23.3206	40.8483	28.7678	22.8417	18.6121	16.1938	17.4403	91.5484	16.0072	23.0823	11.3114	31.1229	20.1804	14.248	22.708	30.7772	27.9516	18.3982	15.3883	20.3691	19.9736	10.0321	23.2651	31.434	17.9749	11.6646	22.7423	7.7873	15.934	20.7382	8.2384	16.0183	30.6157	22.2683	20.7194	14.804	20.192	16.3465	16.9461	11.9082
SZRD1	na	24.5884	28.4591	21.687	22.1228	23.9754	19.5991	13.0016	21.1537	23.5974	20.1732	14.9637	19.3196	26.4339	22.7477	20.6894	20.4275	6.5598	17.5661	18.9329	12.933	36.8088	20.4768	18.4111	15.1723	22.3137	13.9188	19.5946	19.6842	16.7829	16.8176	20.8262	24.773	23.0659	16.9383	30.1863	18.9669	20.6792	21.9887	15.0131	19.4177	16.2594	20.6094	30.4568	15.4687	24.9699	20.1791	17.209	15.7709
KCNH2	na	0.6209	1.7683	0.6402	0.168	0.2562	1.1849	1.4271	0.636	0.2393	0.396	0.1122	0.5182	0.3265	0.188	0.2319	0.1298	0.0706	2.817	0.1283	0.1882	13.5186	0.3018	1.0959	0.0723	0.9256	2.9295	1.1862	1.3256	0.3885	4.5613	3.2664	1.4902	2.3733	0.2749	0.2969	0.1506	9.0922	0.1311	1.6462	1.5222	1.3125	0.6869	0.2182	0.5102	0.5349	0.2022	1.219	6.5618
CUL1	na	15.0309	18.5268	24.3042	18.2861	12.9887	19.9103	17.9532	14.0632	13.144	21.6328	20.9694	18.0764	19.4498	17.7176	17.2937	22.957	14.1241	16.0372	12.7201	25.227	11.9388	17.3653	24.4803	25.2249	19.0297	21.4053	22.0401	11.2871	20.5667	15.7499	15.5905	18.8335	17.47	16.4281	14.8202	12.1807	14.9701	7.5347	13.0403	13.8338	15.9796	16.6977	35.2764	11.3314	13.26	16.7134	23.2402	20.8404
FAM114A2	na	3.2255	1.928	1.2286	2.4371	2.4124	2.5743	2.108	2.3262	3.6205	3.8656	2.8165	3.459	2.7844	2.3428	1.8636	2.9731	3.467	2.1914	1.4785	1.605	1.478	1.9919	1.7474	1.8527	1.6073	1.7985	1.6932	3.1901	1.6845	2.6607	2.7049	2.727	2.3588	2.6889	2.7889	2.306	2.3879	2.9197	1.9852	2.4134	5.5937	3.2355	2.3932	2.9733	1.8126	1.7276	1.6758	3.3623
CYFIP2	na	1.5717	0.9287	0.604	0.6717	2.2127	0.547	0.7744	1.8794	0.9626	1.1026	0.4188	5.6908	0.2218	2.152	0.9241	0.2993	1.3305	5.1601	0.7019	2.7521	3.2431	2.0576	1.9716	0.7439	0.2684	5.3575	2.6344	8.1762	0.2031	1.4489	0.519	3.7893	0.8587	1.2563	1.5667	0.5972	4.246	1.3834	1.0342	0.5022	5.0851	3.498	0.4438	1.7305	5.4479	0.6912	1.2152	1.5681
TAB2	na	16.6985	28.4039	12.8746	15.9847	15.1919	17.331	12.0542	26.4493	19.3577	12.3924	29.3014	8.9643	16.7338	11.7934	20.2445	18.5348	31.1844	19.5059	11.0043	22.8296	26.5315	20.0325	13.201	10.1438	12.7666	12.4918	12.3218	20.7259	9.8809	14.0792	9.6939	19.5106	13.2206	20.7904	22.1108	15.9419	16.5336	13.1967	9.2048	24.1254	17.0824	16.0871	11.6877	21.3861	22.9808	18.9222	19.2663	22.8798
GINM1	na	15.6866	27.2508	17.8855	18.5897	8.3106	13.4321	11.4219	26.5855	19.9573	11.7965	21.9435	21.8659	11.4022	10.1706	12.7885	18.3697	14.6561	15.5521	8.8919	14.4276	13.3115	12.0084	6.6983	10.3768	11.253	4.8745	5.2852	21.7989	11.5752	16.7917	8.7881	12.3998	8.5363	14.2878	11.6324	9.3282	12.3189	7.9935	9.3867	15.7425	16.4695	20.2019	13.1069	13.949	14.2907	19.4731	12.022	24.1113
EIF2AK2	na	10.0836	15.8174	14.6386	9.6167	10.8335	16.5683	8.9598	15.1581	18.116	17.9287	14.1753	13.5715	11.8459	11.0793	8.6648	20.3862	12.7817	13.2993	6.5151	18.7111	18.7451	13.6757	21.78	27.7974	17.695	17.8814	26.4317	14.9963	28.7159	7.2234	14.6169	22.9935	21.9207	11.2901	14.1072	9.7293	12.4308	9.5622	7.5462	17.8495	11.8477	14.8241	16.5809	8.9522	24.34	12.5202	14.27	10.1957
USP36	na	6.7268	6.6641	7.703	7.4563	5.7523	5.7767	5.3205	4.8668	5.1957	8.246	7.9353	8.6618	10.569	5.2155	4.9552	6.1013	9.0667	10.1892	6.8454	9.2961	8.3315	3.7259	12.4351	7.3434	5.3854	8.332	8.0969	7.1967	7.3074	7.8951	8.8126	10.3303	12.6883	7.4569	7.0444	5.0306	5.8017	6.4034	6.1322	3.2405	7.0559	7.7057	10.1501	3.9812	9.0924	6.9525	5.8265	7.53
KMT2C	na	3.2965	2.2862	6.3427	6.3915	4.6475	7.2759	7.2044	3.6369	3.7848	5.7857	8.5844	2.6508	4.56	5.6086	6.1244	5.2688	5.2517	7.5906	8.1656	12.0578	2.7169	6.435	12.5148	11.2045	5.093	7.6836	8.8902	4.4981	8.6115	5.8854	5.8621	7.8092	11.8339	7.0895	4.988	5.64	5.617	1.7818	4.9414	5.1524	3.9144	6.0795	9.8611	5.1251	5.9819	4.9718	7.2487	8.4481
MCOLN3	na	0.2033	0.8068	0.1242	0.6336	2.3008	0.726	1.4877	0.0652	1.2049	0.8696	0.5073	2.1894	0.525	0.7563	0.53	0.7985	0.1621	1.9656	0.0102	5.1174	3.3587	0.2907	0.5248	0.0097	0.3383	1.905	1.4118	1.6723	1.9465	1.7011	0.0681	1.6612	1.0073	1.5917	0.3122	0.4143	4.5236	1.0748	0.9006	1.774	4.9517	1.4886	0.3889	0.358	0.1125	1.2996	0.5418	0.4835
PUM2	na	24.4925	21.1382	42.9351	26.4932	16.6894	26.2478	29.3111	22.2276	25.8321	30.092	29.8022	22.0035	26.1952	27.1531	29.495	19.7958	32.4255	35.2042	12.803	35.4432	40.1306	33.6146	29.3656	30.3025	27.1206	30.5843	32.3802	33.3368	36.9873	24.7565	17.8678	34.9661	38.3158	24.2918	27.7715	17.0083	30.0653	25.3344	13.6924	30.3677	35.0626	26.7977	33.2515	20.7748	31.8675	26.2037	44.4934	35.6394
MRPL43	na	11.1907	12.478	7.3644	9.1673	8.8857	6.5029	6.0506	6.6284	8.8548	10.0056	6.0743	12.7289	11.942	7.212	8.9324	7.2741	4.7632	11.9379	16.2978	5.5117	10.8591	8.1724	8.7042	6.7693	8.9055	7.5774	5.5168	10.4781	4.8508	6.8493	11.164	6.8273	11.6848	6.7642	8.8445	5.9194	11.0829	10.4225	8.7202	6.5933	14.3951	6.5277	9.4829	6.9881	8.7941	6.7649	10.7755	5.2862
ITIH1	na	0	0.0151	0.0094	0.0187	0.0178	0	0.0068	0.0115	0.003	0.003	0.0522	0.0094	0.0033	0.0043	0.0087	0	0.0053	0.0144	5.6198	0.0028	0.0148	0.0051	0.0029	0.0036	0	0.0054	0.0027	0.0176	0.0045	0.0307	0.0079	0.05	0	0.012	0.0261	0.003	0.0082	0	0	0	0.0465	0.048	0	0.0106	0.0027	0	0.014	0.0116
HPF1	na	8.7618	17.117	7.6411	8.9037	6.9072	10.955	6.8002	6.7577	6.9056	8.7843	9.0992	6.726	7.3677	5.579	7.5835	7.6489	4.7754	7.0308	4.9534	7.5767	27.3919	12.8574	6.7152	1.4637	7.8428	14.871	10.044	7.2186	7.2421	5.5322	5.6585	8.1493	7.195	5.9276	8.0591	4.6739	6.5931	3.9361	6.7402	5.209	10.9333	6.898	6.6226	4.7918	7.7119	4.2927	5.5203	7.3317
ZFR	na	21.2743	15.5453	22.1267	32.2474	22.5048	20.3914	24.0259	21.2225	23.4879	16.5003	44.1007	14.0878	26.2272	13.2855	17.9887	15.1062	21.6292	18.9564	10.3467	34.9954	24.8676	22.5202	23.9923	14.6149	18.2478	22.2149	21.6344	19.596	15.3584	11.3298	13.3384	25.5472	22.4919	15.6233	26.9356	10.6962	14.2521	11.8329	7.7333	23.2581	25.4374	25.7862	23.9725	14.9263	23.5421	23.9748	26.9081	24.6439
ZNF280C	na	1.3203	1.7789	4.1258	4.6645	4.233	5.5465	3.3731	2.9724	1.8148	3.5635	2.3333	4.7607	2.4391	1.5172	4.2717	3.8473	1.0714	4.7832	1.1156	5.7116	5.9162	2.9065	3.258	2.3135	3.0234	7.5858	6.4167	2.2017	4.3276	2.0083	1.6065	7.4607	5.3062	2.285	2.882	0.9283	3.8587	1.7088	0.6706	2.1814	2.2242	2.8945	3.4296	1.0123	2.1074	3.987	6.5567	2.8646
NPFFR2	na	0	0.0146	0.006	0.1198	0.215	0.0198	0.0131	0.0111	0.0577	0.0116	0.2322	0	0	0.0248	0.0112	0	0.0153	0	0.0057	0.1346	17.7121	0.0246	0.0056	0	0.0056	0.0209	0.0211	0.0113	0.0131	0.0148	0	0.1307	0	0	0.8036	0.0114	0.0236	0.0063	0.0599	0	6.3839	0.0544	0	0.0255	0	0	0.0269	0.095
TRAF1	na	2.4074	4.0855	1.8698	3.6779	3.7835	2.1417	1.8817	5.1596	3.6757	2.2497	1.3991	2.2129	2.3473	2.3081	1.3948	2.3474	1.7138	1.9891	3.7768	1.4647	6.1718	3.1828	2.2213	4.0482	1.1799	2.5164	2.2367	5.2886	2.3652	3.2072	1.451	3.51	3.3557	2.3981	2.286	2.1672	1.3853	0.6236	1.7181	1.5595	6.5222	2.7873	1.6071	4.169	1.3013	2.0182	1.7311	3.887
RC3H2	na	6.1976	6.1112	10.6273	5.8488	6.286	12.5288	5.2015	11.0608	12.8069	7.0058	8.4988	8.4102	11.291	6.2642	5.7646	10.582	6.4485	15.3544	4.9318	12.5965	6.7066	9.9878	5.369	5.7212	5.3699	9.5214	9.804	6.1669	8.7129	6.6857	4.5372	8.2856	16.9873	12.0421	7.6894	6.0004	6.2055	4.2958	3.9416	6.5424	5.4176	8.7647	8.137	8.4333	9.2928	11.1829	9.944	7.3522
IL17RB	na	6.9774	0.2143	0.7176	1.634	0.5681	1.3292	1.6136	0.443	0.7383	7.4251	1.1283	1.8507	0.3285	0.5699	0.5724	0.3783	0.4795	0.4025	14.4221	1.4108	6.2015	6.8753	5.8216	0.7315	25.3666	2.2347	1.7835	8.5157	0.6123	5.6672	7.5033	8.9521	16.2126	10.3997	8.255	2.179	32.1839	20.3291	3.1208	6.8549	19.1543	11.9291	14.2385	3.595	6.9849	0.404	0.4583	0.6495
TRAF3IP2	na	4.9136	11.3984	7.6394	3.6175	6.5177	6.1985	6.3912	8.4114	10.3371	3.5686	4.8659	9.3335	14.2474	8.0584	8.1885	8.0619	13.6108	4.5723	7.8234	6.5213	7.7261	9.0129	4.6128	13.2243	6.8365	3.5775	4.1354	6.7067	5.8484	4.2593	5.9687	2.6373	4.2936	6.408	8.7674	8.0253	4.4296	6.3279	5.6503	7.8894	4.1899	6.8256	12.0217	8.6617	8.7635	8.0068	5.109	4.0775
GYG2	na	1.2916	0.4172	0.5641	2.318	0.5094	0.2751	0.7144	0.1952	0.5266	2.4937	0.9158	0.482	0.1278	0.3499	1.5492	0.1688	0.1899	1.2858	3.1947	0.5053	1.7967	3.4409	3.7673	0.098	6.9055	3.2569	3.1362	0.0772	1.5585	2.1629	0.7623	5.41	7.7432	2.4898	1.5349	0.9772	2.3636	0.9522	2.2878	1.5534	8.1251	2.8753	1.6017	0.5054	0.2504	0.8058	1.0962	0.4186
DCBLD2	na	25.3061	7.5975	3.018	5.2602	10.7351	3.0794	3.055	14.6983	6.0177	1.1595	34.0306	2.5349	4.0129	2.1704	4.285	6.325	3.4025	7.2659	0.2726	4.5077	9.1237	0.8166	1.4163	5.3641	0.0953	12.8323	12.1585	0.3022	3.4866	1.6824	0.9309	0.9496	4.1872	0.4897	5.0283	1.1009	1.7989	0.61	1.5064	1.0961	3.7244	0.8014	0.282	4.109	0.5505	17.2378	7.2963	5.3224
SERPINB3	na	4.0769	97.8965	74.8131	2.3593	4.9503	29.0553	47.9348	60.6894	39.0078	0.2244	12.4715	3.716	8.0698	103.1931	143.1803	18.4576	956.0841	0.6029	0.2222	151.1311	0.1086	0.0204	0.3458	0.3781	0.2534	3.2486	36.036	44.6597	25.8994	29.5211	0.8667	0.0095	0.0537	19.5919	10.7013	147.3651	28.1684	0	67.4285	133.4734	0.2855	0.4882	0.0247	107.4822	17.7525	6.4775	33.7058	3.2584
SOAT1	na	9.3827	5.2586	3.8818	4.918	6.0628	4.7254	7.7814	7.016	6.3053	3.3945	12.3275	4.1123	4.2845	1.8421	3.6441	8.8454	1.7064	4.8181	5.5478	7.8952	8.2577	5.2201	0.5037	3.8697	7.5563	5.0067	4.524	3.366	3.6577	5.2964	4.6307	7.8196	7.189	2.1009	3.8178	1.7132	5.0037	4.3914	2.5065	1.3701	8.5298	17.2279	2.2085	3.3272	1.8066	8.4269	6.7055	5.7614
PKP2	na	6.8407	4.1834	7.2023	5.7617	3.7347	9.621	5.1231	3.1312	4.3849	18.6733	6.4485	0.3217	8.0917	4.5528	3.3651	4.9794	2.7636	1.2422	12.5427	6.936	3.3903	32.0985	24.2765	4.3035	29.8693	4.2486	1.0987	13.0463	2.2754	7.7354	29.8288	25.1182	45.7099	37.3581	12.5726	9.802	12.1405	44.6099	9.5082	9.5778	19.1638	18.9167	9.5729	9.6	19.5647	1.9248	6.4899	0.7772
MSH4	na	0.0687	0.0385	0.026	0.1642	0.0529	0.019	0.0235	0.008	0.0125	0.0418	0.3396	0.026	0.0091	0.0179	0.004	0	0.0885	0.01	0.0787	0.035	0.0928	0.0213	0.0401	0.0938	0.024	0.0791	0.0533	0.1506	0.0157	0.2667	0.011	0.2482	0.044	0.0167	0.0198	0.037	0.0341	0.1598	0	0.0454	0.313	0.0627	0.0258	0.0442	0.0304	0.0034	0.0155	0.0202
F7	na	0.0558	0.012	0.0261	0.0372	0.2276	0.0164	0.1135	0.0517	0.0323	0.0504	0.0429	0.0299	0.0039	0.1026	0.0174	0.0299	0.0095	0.0473	0.0071	0.0167	0.0266	0.1069	0.2037	0.0085	0.031	0.0811	0.0426	0.6729	0.1355	2.7044	0.0142	0.5981	0.3203	0.0036	0.1644	0.0177	0.0293	0.1729	0.2605	0.7525	1.501	0.0405	0.0074	0.0317	0.0065	0.0412	0.1035	0.1631
GDI2	na	48.7696	26.5905	132.0115	86.4178	56.9938	51.5252	67.6913	54.9643	42.6178	88.2736	100.6952	73.4333	71.7762	54.5014	61.9969	99.7364	71.6643	80.4805	105.1004	85.6164	75.8462	73.6036	86.1599	60.398	48.7649	45.2637	37.083	97.158	75.126	61.5266	89.6167	62.5674	84.8963	92.3622	114.4124	58.0541	90.385	76.2853	66.5554	50.9167	61.9433	62.749	168.5748	47.1568	79.8357	34.9524	45.5795	44.9506
PRDM1	na	8.9408	19.6489	10.7384	6.5106	11.822	4.9754	9.2433	13.0668	9.1786	1.8749	2.281	5.6699	6.7657	21.5655	20.2543	21.6998	33.8009	13.2941	2.5124	35.6463	4.185	6.2285	2.5417	3.9944	1.7726	1.7453	5.6191	6.8738	11.711	4.9202	4.4689	7.3961	2.3027	8.4745	8.0884	39.7984	9.277	1.3135	8.2516	20.2777	12.8473	13.0215	7.7703	25.1229	7.7203	9.0053	6.9607	4.042
ATG5	na	5.0085	9.5798	8.2425	5.155	4.7988	5.5645	6.2	8.9502	8.3693	7.1009	9.9377	13.7488	7.8066	6.3664	7.5787	4.5608	6.0532	7.1989	5.0421	7.0705	7.5347	9.884	6.7359	5.3556	11.0403	4.3322	4.0274	7.9505	4.7111	4.3368	7.7174	6.3916	6.1543	7.8941	8.3728	5.572	8.8574	8.4856	6.5296	9.7729	8.0208	9.4822	19.8791	7.1999	10.4121	7.8764	7.0056	5.7476
TMCC3	na	5.9333	5.4019	4.6179	1.072	4.8152	3.3744	2.7689	3.9304	2.5997	0.2248	2.4212	2.5997	2.6448	6.9115	3.6626	9.7749	9.9223	5.371	5.1628	13.2477	0.4115	7.4288	1.8712	0.8573	3.8458	0.6472	2.1359	6.3093	1.4454	5.4563	7.2309	2.9061	3.6325	9.4209	1.9004	7.1857	1.8958	2.6519	1.3763	2.7795	2.1654	2.922	4.0034	13.0057	2.014	5.6415	1.7566	5.1572
PITHD1	na	11.3411	8.8472	18.4736	12.7	14.8387	12.0675	11.3164	15.0501	16.6845	19.4488	14.3684	21.8767	8.8255	16.5948	17.773	11.3849	7.0105	8.6906	11.8313	10.045	21.4698	9.7005	11.481	12.3409	11.1753	9.9187	10.1485	16.5303	9.2035	13.4294	21.8188	16.5662	10.2778	9.051	12.114	13.547	15.7457	20.6335	12.4647	12.9685	8.919	9.0575	6.9833	9.507	11.1221	15.3268	8.8764	7.7032
MTA3	na	4.4995	4.2464	3.3572	6.3441	4.2419	3.6582	5.775	2.4291	2.3931	4.8946	3.3513	1.9623	5.397	4.1195	4.9728	3.2884	4.6935	4.5735	3.3224	4.5489	7.1481	4.374	3.8173	5.899	4.9138	6.0125	5.3951	4.4069	2.3964	3.3996	3.5997	5.6498	5.7256	2.5925	5.7651	3.5276	4.9185	5.3566	2.4933	3.9725	8.2963	3.1401	5.9074	2.1859	2.4522	2.2318	3.1812	3.1057
USP13	na	1.9637	0.936	6.1157	1.2805	1.9155	2.2709	1.7711	0.8348	1.276	2.176	6.5917	5.624	2.3553	1.8978	3.1464	1.7522	0.6094	2.2837	0.7807	3.9464	13.8413	2.3714	2.3531	1.8163	4.0963	7.5254	5.0496	2.4521	3.2833	1.5764	1.3185	5.68	7.417	1.7193	4.1313	1.107	4.462	2.2512	1.4249	0.906	3.6934	5.1383	2.3838	0.8725	1.5838	2.9187	4.0027	3.7852
ATP11B	na	6.4062	8.4652	30.6146	11.8435	13.6364	22.4399	27.2226	17.9001	21.3256	9.5728	13.9697	29.6954	13.3599	18.8493	41.3934	36.708	25.0159	53.8419	17.5353	28.4821	23.3181	18.5778	17.3487	7.6312	18.272	30.9401	46.1936	16.7715	32.0223	9.8578	8.7408	9.7271	17.4044	24.8169	12.3652	17.6836	13.1574	11.6617	5.6103	22.3187	14.6542	24.4034	13.3442	19.4598	15.8815	16.4298	27.2872	14.8346
LAMC2	na	103.2131	153.309	18.2538	41.8055	166.805	85.0026	77.3264	202.0884	244.7588	27.1974	109.5858	5.0117	251.9102	65.4268	36.2752	270.7531	7.62	12.7191	44.5101	24.3709	56.7484	67.3855	37.938	41.3534	60.3768	10.4065	62.6321	28.5723	103.2606	52.0917	32.6474	21.2477	8.8358	29.0191	44.2682	20.5191	32.1173	26.6589	41.253	25.8474	29.7053	58.0118	18.3059	68.0631	62.6274	474.8291	71.108	27.4101
CDK14	na	6.4856	1.6961	1.5929	3.9047	4.7907	2.8188	3.3245	4.4647	5.6423	0.2847	3.3567	3.4662	0.9975	1.2417	1.249	5.876	3.0287	3.1848	0.5405	0.3404	11.7433	0.572	0.2953	8.7057	0.1457	3.0452	2.275	0.5882	2.6696	1.2156	0.4474	2.3731	0.248	1.174	1.7145	0.3355	0.4286	2.2887	1.4304	0.5635	4.1812	2.5746	1.1314	2.0554	1.1504	6.6535	5.2717	4.3146
SEC61A1	na	57.2624	55.0052	65.3939	51.8145	65.7556	84.9595	45.6496	52.1168	84.5209	41.9764	96.4012	56.1471	101.7588	59.1696	115.6433	103.0621	46.5851	174.7064	135.5719	88.8275	62.7221	102.9568	85.5703	61.3591	95.6538	194.0505	185.2521	69.3431	103.8855	68.0274	71.0218	93.4804	68.0346	69.2748	103.7915	73.4759	78.9135	70.6427	66.4848	54.1364	85.1287	98.7521	81.0469	58.5026	97.4338	80.8983	107.2978	40.6746
PPP1R12A	na	12.9795	5.1739	7.4188	9.8429	6.4841	4.5399	8.5322	12.7356	9.4846	9.8057	10.87	8.2148	4.9249	5.8292	5.2601	4.4653	5.4675	5.6359	3.601	8.5041	8.1503	6.2494	6.8448	6.1582	7.6141	4.3324	5.3507	6.3022	4.7845	5.7898	4.4236	12.4311	8.5963	6.554	6.788	5.0703	7.7615	5.9192	5.4073	5.8553	6.8001	9.2426	8.2331	7.2899	7.5591	13.5472	7.6801	35.8983
RASGRF1	na	0.2775	0.3475	0.0313	0.0581	0.1895	0.0749	0.0309	0.2047	0.172	0.1892	0.2567	0.0128	0.0434	0.0625	0.0489	0.0214	0.0798	0.0409	0.057	0.0458	0.0101	0.0547	0.0802	0.1763	0.0171	0.5225	0.0349	0.0494	0.0289	0.049	0.0615	0.3302	0.0826	0.0301	0.1522	0.0607	1.6561	0.018	0.1105	0.0279	0.1775	0.3329	2.8839	0.1677	0.1544	0.2308	0.1004	0.0687
CAMK2B	na	0.0382	0.4081	0.0678	1.5224	0.2854	0.1316	0.0396	0.016	0.1753	0.0654	0.3284	0.0835	0.0366	0.3894	0.0987	0.0192	0.0503	0.2503	0.005	0.1838	0.4875	0.0071	0.0225	0.0237	0.0096	0.2311	0.1038	0.3117	0.0227	0.0342	0.0221	0.0119	0.093	0.0334	0.0172	0.0198	0.025	0.0073	0.0277	0.0546	0.1414	0.0503	0.0121	0.0605	0.0457	0.011	0.0591	0.0452
CROCC	na	1.2774	3.2674	12.7943	1.9377	3.8917	9.4462	8.0399	2.7571	8.3191	2.408	1.543	46.4919	3.1547	9.5825	10.6575	2.3902	0.776	2.6653	3.7042	2.8259	6.3564	2.3803	2.0824	3.767	1.4737	10.575	10.109	3.0288	8.6192	2.2091	2.4475	2.8144	2.002	1.8549	2.8556	1.9222	4.6836	1.5287	0.9589	2.1378	3.1942	1.2295	4.4982	1.2276	2.1942	3.5448	6.7858	4.9514
POLR3E	na	4.574	3.6528	4.0778	4.5613	5.075	4.7363	4.5061	2.93	4.5973	5.1735	4.323	2.8363	3.9159	4.2145	4.9145	2.9917	3.7713	3.4822	3.17	3.3565	6.6861	4.4308	3.7957	6.7358	3.6472	4.3052	4.5773	3.1789	3.5674	3.5691	4.1727	3.1909	4.6481	6.9734	4.2465	2.1714	3.1685	7.0396	2.7272	2.9355	7.6262	4.005	2.3298	2.9545	4.7683	2.8769	5.4277	3.111
ATP2B4	na	10.9612	21.8686	27.2955	22.2936	16.6968	53.0614	39.8206	30.166	34.0627	6.6455	6.0746	6.1305	33.3774	20.2332	39.6795	63.4681	14.7775	18.1342	5.8562	16.2633	15.8944	20.9381	6.7083	17.4471	15.7193	15.3303	27.4052	8.2308	29.9652	19.8954	6.6408	17.1531	8.0265	13.1336	8.1118	11.1757	7.9891	6.544	9.2577	16.0577	12.5859	8.0889	11.2821	19.2875	13.5195	33.5235	29.1534	128.0073
RIOK2	na	4.0012	4.9243	2.2509	2.7623	3.541	2.9713	2.0843	2.6236	3.7715	3.0509	2.6809	2.6447	3.0914	2.3686	2.0608	3.1601	4.7859	2.997	1.8854	2.8378	2.2631	2.3608	2.3705	3.3423	3.672	3.1386	2.5204	3.1629	2.8705	2.7424	4.802	3.2348	2.8246	3.0017	4.8624	1.9241	2.6212	3.7906	2.22	2.8646	4.1554	2.9994	3.0492	2.6933	2.5635	2.0001	2.1509	3.1192
YIPF1	na	9.6662	22.3193	8.8969	12.6593	13.3175	7.0704	15.9803	12.6226	12.9774	8.5006	16.3896	9.2977	14.2793	14.6383	11.3321	11.6202	7.731	11.7146	31.0629	11.5695	14.0235	10.0056	6.101	10.0806	13.5944	5.1871	6.0793	16.289	6.4794	10.5548	13.6373	17.8961	7.178	11.2409	14.3046	13.5004	15.2095	11.4142	12.1092	12.6923	13.038	12.4631	14.3739	14.9421	11.0836	10.3289	7.8917	6.6226
NDC1	na	11.5707	12.8303	14.7739	17.5885	13.5261	10.9102	17.326	7.8774	15.0162	20.3774	33.6739	20.4319	14.2793	11.7944	12.9335	12.4859	5.6066	8.2443	23.8625	15.0014	22.1397	13.4567	18.6025	11.4212	20.7767	8.373	11.2544	17.3275	9.4277	6.737	19.1917	26.061	25.2469	17.9188	41.4195	7.6335	20.7048	26.2622	12.4175	9.5378	18.6274	15.5576	35.8775	7.9349	23.0576	12.4354	10.0296	5.9563
DGKG	na	0.1864	0.3931	1.8973	0.0927	0.1586	0.7515	0.8741	1.1177	0.443	0.4051	0.1875	1.6214	1.625	0.2078	1.5779	2.065	0.1143	4.339	0.4739	0.0533	0.5559	0.1438	0.8426	0.047	0.1576	4.0344	2.3112	0.0449	0.67	0.2463	0.0181	3.9381	1.0324	0.0211	0.107	0.1998	1.0606	0.3142	0.0412	0.0846	0.3982	1.0655	0.7003	0.192	1.0716	0.6367	0.8412	7.7209
FLYWCH1	na	3.5498	7.3075	7.9957	2.6098	4.5867	14.3636	9.4965	6.5608	9.9209	3.269	1.6975	15.8024	9.9413	6.566	9.5034	5.2197	6.1603	9.0281	4.2108	4.4849	9.5947	4.4848	2.7822	9.8707	1.5228	6.7035	6.7766	3.7484	10.9277	4.5279	2.5632	3.4868	3.0873	4.3273	2.314	5.4918	3.7769	1.9186	2.6948	3.2567	3.7408	2.9266	3.7009	2.4435	2.3822	4.7732	14.411	5.5913
UNKL	na	1.9438	1.1789	2.9263	1.3991	1.2768	2.953	2.5951	0.9067	1.4503	0.8672	1.2149	2.6662	1.4518	1.0196	2.2139	0.8063	1.051	2.52	1.2056	1.3716	5.8049	3.7122	1.7503	3.4299	2.1335	3.3957	2.6735	1.8921	3.5894	1.215	1.2735	2.4148	1.5067	1.5652	1.3467	1.3986	1.4344	0.6632	1.1997	1.3526	2.5233	1.7469	1.5346	0.7518	1.2744	1.7112	4.5453	1.5442
TBXAS1	na	0.9288	0.7062	0.7012	1.192	0.3842	0.34	0.6777	1.1378	0.7927	3.3162	0.5784	0.6766	1.1947	0.5284	0.5136	1.3309	0.2366	1.2608	2.0196	0.5328	0.895	1.4004	2.1419	1.4666	3.7596	0.9727	0.3316	3.0721	0.6996	1.9443	1.0875	1.3277	1.8443	0.4328	2.4767	0.9955	0.3108	0.9544	0.789	1.1397	0.9818	4.9051	1.7486	1.4264	3.2955	1.4316	1.0738	1.1098
PARP12	na	9.2033	9.4082	9.9731	4.1571	5.8729	13.1815	8.0148	13.4199	8.1965	13.1477	21.1722	8.2207	11.479	11.6104	4.3574	15.134	7.2917	7.1038	14.0372	11.8175	3.3648	17.57	30.0259	19.5321	21.6818	7.4744	11.1097	8.4666	9.874	8.0155	20.9881	14.0887	19.1457	17.6567	9.3829	9.7524	6.5803	8.4055	10.2009	12.1325	10.3548	9.2128	19.715	7.0638	5.1143	9.7962	5.6457	3.8273
ALDH18A1	na	22.9627	18.8959	19.1357	18.6041	15.3771	15.8564	16.6719	15.6484	25.1197	43.3304	35.6819	26.0555	29.2293	16.6194	20.1481	17.7432	9.1673	30.1519	58.8558	22.2064	64.7913	45.8456	57.5165	25.2395	27.1691	24.4858	24.6525	38.3473	21.9525	46.5098	50.4473	41.6136	72.024	32.819	49.0142	13.0103	31.4159	37.8243	21.7972	18.6976	18.1991	26.3502	28.1832	20.4811	68.1633	19.9182	29.3236	10.5997
TARBP1	na	8.0901	7.5783	11.2767	4.5777	6.1541	4.8903	7.6015	5.7465	6.1435	13.2791	12.5665	9.5789	4.663	5.4595	7.62	3.6622	5.2124	4.9516	3.7766	11.0284	9.0945	6.5669	12.1875	6.7707	7.1367	12.4855	10.041	13.094	8.0118	3.556	4.9724	14.6588	8.7681	8.5579	7.7705	3.1145	6.8191	8.1491	2.0864	6.4057	11.8908	4.0603	4.7222	2.639	7.0952	7.4638	25.5851	4.516
GATB	na	1.4669	1.5185	1.6177	1.2396	1.5602	2.0691	0.7003	1.3738	0.7911	1.5498	1.0213	1.906	1.6181	0.9679	1.7762	1.4205	1.1218	1.0282	0.8284	0.6742	3.1596	1.3813	0.6401	1.2368	0.7389	2.5998	1.9822	1.727	0.692	0.6061	0.8559	0.8792	1.4988	4.1274	1.8411	1.17	0.5993	1.5471	0.7778	0.8428	2.099	0.8846	1.0239	0.7444	0.861	0.5713	0.9969	0.9935
MXD1	na	10.0367	21.3122	22.6631	13.817	22.0889	12.3622	33.441	25.2728	10.6774	5.5752	10.9023	1.2982	6.5845	42.9343	46.1877	48.103	86.0508	19.0242	12.6796	59.3213	6.3109	18.5003	17.5903	7.5811	15.5917	5.7027	17.838	15.911	17.2513	50.9885	22.4187	6.5958	7.1938	43.7996	16.3639	88.6711	25.0516	6.4487	12.5674	60.165	8.5385	11.0212	15.6858	104.731	12.4292	8.374	4.1453	5.9562
CDK17	na	9.2858	3.9089	8.3174	6.8807	6.4602	4.0308	6.2668	9.7112	7.7565	5.4836	7.511	5.4791	4.4101	5.3681	5.0596	5.5601	5.4162	7.0579	3.1607	8.9469	6.8206	3.9591	4.3831	4.4885	4.1644	4.701	5.5955	3.7633	4.919	5.5778	3.5541	6.6632	4.2142	3.7794	4.7783	3.3433	6.9041	3.6581	2.2821	4.9719	4.8584	7.2765	5.3786	5.2236	6.3682	18.1279	7.381	15.783
DNAJC25	na	4.0231	3.0542	4.6139	2.545	1.8948	2.3248	1.9927	1.9759	4.566	4.5395	3.7637	4.3977	1.6678	2.5076	1.8602	2.8884	2.9459	4.5546	3.2459	2.7372	3.0227	3.0473	3.0525	2.9804	2.5466	2.281	2.0467	3.4	3.4683	5.7339	2.9307	2.169	3.9241	3.986	2.2336	2.4852	2.752	3.4334	1.8784	4.6767	4.9286	3.7521	3.4543	2.9311	4.4117	3.542	3.1363	3.3103
SLC2A3	na	24.7852	4.439	1.7407	2.5743	13.8753	1.1535	7.7484	6.9762	5.7543	11.3175	23.3467	2.9007	3.0655	1.0499	3.2612	1.2529	1.8417	6.676	7.8761	1.5717	5.8274	2.7861	1.3979	1.7169	1.4204	2.4338	2.7279	3.9978	9.5145	9.5274	9.1647	63.9285	5.6808	2.168	7.3538	2.1519	5.0579	0.5802	3.0737	0.9143	6.3179	5.7003	3.2114	4.7275	2.3035	6.9187	3.3296	19.446
PSD	na	0.4714	0.3139	0.1756	0.2694	0.6575	0.2238	0.6979	0.7029	0.3759	0.1167	0.5299	0.3964	0.1398	0.0945	0.691	0.1522	0.1231	0.2541	0.3262	0.3081	0.5863	0.1707	0.147	0.2483	0.0592	0.7523	0.3582	0.5611	0.9129	0.2596	0.1267	0.209	0.2298	0.235	0.2324	0.1305	1.2544	0.0899	0.2081	0.149	0.4972	0.1587	0.0706	0.1913	0.1288	0.7405	0.7508	5.8638
CTDP1	na	5.8688	10.23	8.2406	5.4843	6.6711	3.917	2.9285	5.5085	3.5719	3.5159	5.0531	6.4526	5.1052	7.9697	5.4415	5.5584	5.7509	4.42	4.6208	5.4441	6.5352	7.2999	4.9621	7.3461	3.4766	12.3302	13.9182	4.6548	6.5909	5.4369	3.7853	4.3301	3.4314	8.9993	7.5233	5.3867	4.4661	7.0995	7.5004	4.2908	7.381	3.6071	5.0092	5.3175	4.5296	5.301	5.1731	3.7577
YBX3	na	37.2256	63.7429	53.2494	24.3685	56.2691	79.9856	49.3177	38.4848	41.0927	29.8293	70.8866	43.8701	45.4654	79.7141	81.8681	58.259	101.8481	49.5052	32.672	37.2567	39.1876	17.4305	21.3831	39.0925	22.3447	30.9188	28.2235	23.4553	43.8997	19.8547	33.8998	26.7389	18.2967	16.593	22.9745	42.8095	35.052	14.8356	31.0707	32.4083	21.8594	26.8563	31.9921	31.9035	15.8121	35.5332	42.7678	43.3924
STYK1	na	1.0405	3.8555	4.4781	1.8772	1.0221	3.402	3.4869	1.2483	1.4926	3.9692	2.7027	0.7631	1.7094	3.2355	4.8	3.4388	2.4754	1.9518	1.7365	2.482	0.73	5.5105	5.4336	1.5995	2.2477	1.218	1.1909	5.2868	2.1554	5.4611	5.0033	1.4532	2.67	7.0615	1.9725	6.0192	1.2197	3.6099	1.5287	7.3016	1.8796	6.8732	2.2056	4.98	3.3359	1.612	2.4036	0.3563
WNK1	na	8.334	16.246	31.095	17.1089	31.1055	23.8462	23.3545	21.9768	18.3479	9.0197	20.3107	10.9179	17.6933	22.161	48.7315	37.8093	63.3615	21.6597	12.7459	65.6072	15.2678	27.2511	16.3353	11.2293	13.7233	24.1771	22.2005	22.2712	24.9744	11.2844	6.9889	31.551	22.2148	23.1527	21.3433	28.9661	31.0707	10.2251	7.7964	26.0404	10.6575	11.8886	21.4612	17.5769	16.0871	28.3233	28.4078	33.3598
CCAR1	na	22.3519	15.7742	17.8744	23.9655	15.1166	11.1857	9.0268	13.818	17.5264	25.4167	26.8919	12.0639	9.6999	9.2233	11.9357	11.4983	17.09	9.674	10.8851	18.1908	13.6028	15.5683	20.4535	18.1538	13.5594	12.5856	13.0543	14.2212	14.8737	16.9996	12.6667	24.3009	21.0322	16.0343	22.2828	8.1915	14.1375	15.9406	14.9602	14.0787	25.1608	23.0984	24.2874	13.227	20.1757	9.416	12.8426	11.0964
OGFR	na	16.4928	23.5757	12.0158	10.6175	12.7075	11.0645	7.8824	12.1147	15.4705	12.8872	14.2535	14.9389	9.4618	13.3858	9.0951	13.1264	8.1881	11.1734	9.3338	10.6922	10.3057	19.3285	22.1357	24.172	20.4884	16.016	15.5771	19.0956	8.7848	13.8557	21.2681	27.2826	10.9855	16.5341	14.8619	11.6	12.6307	9.9166	21.5026	11.0075	18.45	9.9397	18.2769	10.3669	8.8378	5.7683	9.7795	8.1347
GNA15	na	13.4367	55.5548	18.9251	5.6358	18.3622	37.3826	27.1044	51.6023	32.8493	3.5782	10.5293	13.3606	37.9424	38.0851	40.8152	43.439	39.0719	23.4808	4.7579	20.1079	4.3713	2.0311	2.7968	31.6844	1.6376	2.9678	8.2456	14.5227	26.3235	6.0445	4.7118	2.028	1.5731	4.3152	4.7926	53.8752	11.4236	0.4608	31.9704	30.0076	2.0123	2.3474	31.436	36.4052	11.3864	21.8361	19.3562	4.1174
CREB3L3	na	0.0706	0.0346	0.0536	0.0267	0.0087	0	0.0174	0.0396	0.0103	0.1912	0.1286	0.0054	0.0169	0.0368	0.005	0.0644	0.1048	0.0062	2.2866	0.0192	0.0955	4.4643	1.1839	0.0427	9.4231	0.014	0.0188	0.3469	0.0194	4.341	1.1514	5.3385	0.3212	9.1477	0.5288	0.1423	1.6756	6.6793	0.4378	1.8298	27.3869	1.2638	0.1063	0.1	0.2251	0.0211	0.0144	0.01
PIGV	na	1.4145	1.446	3.6283	2.9455	4.3349	6.1884	3.0602	3.1325	2.5027	4.6553	2.1581	5.1595	2.6382	3.19	1.8927	3.0388	3.4858	2.8182	2.8604	1.4692	3.6597	5.0794	2.6426	3.1023	3.7383	2.0021	2.3941	3.4803	1.7433	2.5368	2.12	3.3168	3.9371	4.5247	2.7844	1.8651	2.4534	5.3785	1.8297	2.564	3.5275	2.9326	4.55	2.7124	2.6205	3.1777	2.9868	1.3288
PTPRU	na	4.6475	3.0313	3.5027	4.2358	4.8256	5.6991	5.7771	4.138	4.8082	3.0406	15.8591	6.3201	1.2173	2.9317	1.5289	1.3873	0.8863	4.3322	47.1579	10.0984	2.197	17.0491	1.751	16.7462	0.708	2.8955	2.1021	25.4658	6.4021	5.4897	1.1934	33.3054	1.3863	2.38	23.3404	8.6721	2.8839	0.2948	7.6713	6.9095	10.9163	1.0324	0.7458	11.9235	7.8435	6.532	7.0505	3.3257
SNRNP40	na	2.8364	17.8968	9.9334	8.5395	8.0967	12.5516	12.5418	7.9859	10.396	8.884	13.0982	10.3681	11.2076	8.0486	7.1072	8.7861	3.6368	4.6651	21.7906	5.8444	15.6579	8.8045	7.7412	8.0033	8.5772	4.7238	6.3045	5.357	5.2776	4.474	9.877	14.0046	9.7277	6.7091	8.5678	7.1476	13.125	14.3765	6.561	4.8381	9.3161	9.4607	6.2832	5.7825	7.9974	6.834	5.2298	3.3366
RIMBP2	na	0.04	0.1399	0.6053	0.1127	0.1194	0.2079	0.1978	0.2061	0.1975	1.9754	0.0782	1.0626	0.9043	0.3614	0.3636	0.4447	0.1049	0.89	0.0112	0.0842	0.0297	0.131	0.0136	0.2005	0.019	3.1028	4.1812	3.2695	1.0698	1.3098	0.1196	0.0084	3.4474	0.2642	0.0859	0.1547	4.0457	0.0062	0.2841	2.142	0.074	0.1049	0.3951	0.4052	2.0697	0.5292	1.0967	0.0915
COL11A1	na	27.4979	2.1928	1.54	35.8466	9.1658	0.2722	0.3015	13.9834	3.3798	0.2589	3.2016	7.8437	3.6494	0.1222	0.8174	3.2937	1.4236	17.1395	0.0894	0.0755	2.3639	0.0281	0.1082	0.9318	0.0274	0.6778	2.5436	0.0029	74.4268	0.1113	1.4824	0.291	0.2936	0.039	7.0826	0.0252	0.3717	0.0525	0.2706	0	1.8996	0.031	2.1058	0.0662	0.3866	41.6467	13.1083	0.2682
QSER1	na	7.0808	6.2526	13.2667	8.7688	8.6419	11.4864	7.2233	4.9341	13.6546	5.8863	15.0284	9.3744	4.0417	6.1722	9.7045	14.8059	8.4325	26.8033	6.471	12.4653	14.6791	5.9792	5.1178	8.2954	2.9231	15.892	22.5035	6.9547	15.0187	4.4759	5.9228	9.7904	9.8966	2.7371	11.2773	5.9081	4.711	4.1241	3.6443	5.8579	6.696	6.6414	10.2994	6.3439	10.1867	12.7522	13.1907	6.5274
MPC1	na	14.3271	13.1978	12.1571	12.522	4.9289	20.1426	13.396	9.874	17.0377	23.3631	9.6909	34.5491	9.7211	14.6002	11.6453	10.6221	8.5429	10.366	16.4106	8.3086	13.9111	10.3479	9.3073	16.1457	14.5802	5.8109	4.744	22.2182	7.4206	30.8015	35.9074	4.5457	10.697	22.9114	16.804	16.1258	8.3339	24.86	24.0487	26.1533	16.3928	25.2461	9.7152	21.7182	13.7128	5.496	10.7538	11.9698
ACAA1	na	4.3123	3.2482	2.4533	3.0385	2.2713	3.4931	5.0034	2.2219	2.0815	3.3309	2.8542	2.6839	1.7999	4.5014	3.0481	2.1629	2.6157	2.3104	5.4975	4.1177	1.3852	7.1278	3.389	4.262	6.8366	1.7134	1.896	7.0259	1.8086	2.5897	5.9232	6.7104	6.0226	4.3321	3.5347	6.3844	4.3891	3.6526	3.939	7.1765	4.7027	2.8419	4.3224	4.9318	2.5989	1.9666	2.4842	2.1256
BCAT1	na	4.4096	16.7447	3.6758	145.4586	3.0883	0.968	6.3103	4.0142	4.3657	0.2409	28.7633	4.2354	11.2361	1.518	4.3292	11.3121	1.0376	11.4032	1.2875	7.0511	17.751	0.6271	0.2298	10.9717	0.2044	3.1534	2.2919	0.3394	7.2029	2.2356	1.9061	3.5645	0.6751	0.6715	41.3506	4.0486	0.3871	0.4053	3.5568	1.21	1.0717	0.9604	0.9076	11.8142	0.9433	8.2153	3.2951	4.8311
HDAC7	na	12.6777	9.3341	5.7008	7.6062	9.9978	5.0365	7.8091	8.0177	8.2557	4.8026	9.0395	5.5687	6.1107	5.2264	5.9654	6.2855	5.8473	9.4944	11.69	10.0946	10.8636	7.8817	8.7238	10.1804	7.1334	11.4332	7.4301	10.1837	6.1937	7.0471	4.4758	10.0817	7.7344	4.5665	10.1079	8.1121	7.6949	5.6858	6.5187	4.0651	8.1588	9.069	6.9618	6.4087	11.2423	6.5438	5.3687	9.3901
LZTS1	na	3.2983	0.347	1.151	2.2263	1.8163	3.3438	0.5829	5.4745	3.3584	0.2038	0.6201	1.0196	2.4482	1.5338	2.1652	0.9593	0.3889	2.2245	0.8926	0.8417	15.6082	1.3663	0.5103	28.7358	0.4777	2.015	2.5031	0.8866	4.1853	5.154	0.7557	1.6241	0.548	3.0501	1.7328	1.212	0.1724	0.3793	2.2248	0.4327	1.2015	2.0808	0.7648	0.7975	0.888	6.1778	2.7048	2.7303
PRDM6	na	0.3175	0.1265	0.1245	0.3674	0.1849	0.1399	0.5388	0.305	0.6212	0.0889	0.1091	0.2091	0.0631	0.3358	0.1273	0.0847	0.0693	0.3381	0.0176	0.3964	0.3159	0.093	0.0625	0.035	0.0114	0.2897	0.1282	0.2207	0.6103	0.2589	0.0098	0.1794	0.0085	0.0443	0.0992	0.035	0.0603	0.021	0.0306	0.1871	0.8712	0.2487	0.0412	0.1539	0.2234	0.2859	0.4039	0.2956
SPAG4	na	4.5999	3.3044	1.4499	4.2067	4.792	1.1533	2.892	1.1821	1.0441	4.0905	1.8789	0.7131	0.9661	0.5645	1.0287	0.4178	1.5051	1.4124	2.6306	0.6547	0.5312	1.4279	2.3575	0.859	2.4447	0.3411	0.3341	4.4058	0.5833	2.1246	2.3051	1.9907	2.4351	1.8472	3.0918	0.6246	2.9808	1.2904	0.8309	0.9488	2.5462	2.157	2.2662	1.8356	1.9359	0.6428	0.4861	0.8869
NCKAP1	na	10.6591	13.0736	18.2242	12.2382	11.2508	12.593	18.1733	13.2414	13.4884	11.8626	14.0235	8.5319	9.9791	14.2192	16.4087	16.8671	22.1478	24.6313	9.0337	18.7809	12.4375	16.7092	14.2677	10.9214	17.2643	12.9115	16.9591	10.0261	19.8757	12.4672	7.0354	15.5497	9.8127	11.1173	16.3407	11.8214	15.9081	17.195	6.4519	19.2353	13.8543	14.8143	14.658	16.7737	22.7284	20.8682	18.9175	16.9484
MRPS35	na	75.1599	36.3346	34.22	20.0612	35.6359	29.8508	21.6688	19.9771	19.632	43.2068	37.0955	25.4325	32.4469	30.6623	38.0861	36.0165	43.834	28.8297	47.1075	29.8739	28.0068	44.2283	37.6718	17.3809	50.9269	25.1827	14.2264	32.2909	23.5952	19.7385	49.5526	28.6255	52.9309	27.3491	47.1234	33.0707	32.763	133.5265	24.9625	41.4377	48.8548	48.7505	64.5119	24.2898	42.5222	22.8929	20.5138	15.1267
GUCY1B1	na	9.9072	1.5378	4.6144	10.5228	4.4137	6.2108	7.1992	6.7983	4.3027	1.2766	1.265	4.3536	1.7066	0.3262	1.4692	2.473	1.1774	5.6498	1.1402	2.5095	4.9188	2.7208	0.8281	1.3337	0.6845	5.5742	3.7508	1.2929	6.9508	4.5951	1.6376	2.3662	1.035	3.7729	5.9097	1.5112	0.4378	1.2716	4.3944	0.7296	6.1498	5.4747	2.2664	2.1886	1.6123	10.3012	6.151	18.2968
SFSWAP	na	5.4562	8.4412	5.7532	6.3767	5.4248	3.3061	3.4834	4.8589	5.5066	5.1316	6.5365	5.5153	3.4394	4.7339	3.8839	4.1725	3.4529	4.3808	4.1765	6.6316	5.4175	3.2926	5.7565	5.1322	4.0355	5.5247	6.508	4.6214	2.5761	2.9896	4.188	5.8462	6.3022	3.7018	3.2775	3.7337	5.355	3.7571	3.6295	3.1233	5.7239	3.4106	3.8691	3.2059	4.5066	4.255	3.5917	3.6435
TNK2	na	8.8478	3.5316	13.7423	2.3368	3.6868	12.6571	10.1731	9.8289	14.8409	3.7821	4.9243	14.0641	6.9289	6.0426	12.7464	15.609	6.7809	11.8776	4.312	7.3503	10.128	9.1321	12.337	4.7793	5.4722	24.2952	29.1193	6.1779	8.5884	4.0456	7.1089	3.4157	5.648	7.278	6.1907	7.6912	3.7585	14.6307	3.6181	5.5048	5.0959	5.5121	4.9834	8.5083	6.197	6.1593	14.7269	5.3895
MON2	na	3.5513	3.0885	3.5679	5.0623	3.657	2.5092	3.2356	3.3952	5.0859	2.9099	4.5539	3.2858	2.0158	3.598	3.0101	2.9521	3.0542	3.7816	3.2802	5.714	3.6564	3.0144	3.9463	4.1492	2.8242	3.399	2.9097	3.6697	6.7356	3.0237	2.9291	5.9827	4.2721	3.917	3.2566	4.2722	3.9266	3.2267	1.5095	3.8986	3.1185	5.1468	2.3347	4.231	4.3306	3.1186	3.0979	4.2239
CDH3	na	31.5919	45.2165	52.3433	30.2381	96.7888	58.2772	144.4407	140.8143	77.786	12.9407	59.5906	11.3972	83.3954	55.1882	80.1833	125.2054	40.5459	4.3986	33.2373	27.4556	143.2651	30.1387	12.7908	273.367	13.2217	18.1948	37.3789	16.3836	51.3148	8.6985	12.7084	12.7495	20.2886	8.2922	28.4709	32.6987	17.2054	9.993	34.0154	24.5161	9.9383	7.1897	87.3697	29.2134	34.6809	72.727	27.8696	13.2433
ARSF	na	0.0057	0.4256	0.3281	0.032	0.0157	0.0918	0.007	0	0.0371	0.0248	0.1074	0	0	1.768	0.0299	0.0129	0.0711	0.0074	0.0061	0.7375	0.0153	0.0053	0.0178	0.0366	0.0059	0.0279	0.0169	0.32	0.0514	0.2215	0.0082	0.0147	0.0059	0.7918	0	4.9606	0.3368	0	0.7565	1.5744	0.0295	0.0233	0	2.992	0.0507	0.0203	0	0.0359
GPBP1	na	11.117	15.1089	9.1899	11.3491	9.5813	14.2159	9.0932	9.9282	17.437	12.4005	15.0195	10.0815	9.5929	10.2761	11.6512	9.9979	15.5186	12.6333	6.733	15.3359	14.7921	7.9892	11.4164	14.2929	14.9033	14.2787	12.3867	15.7699	17.6877	10.3978	15.9812	14.9035	11.2824	10.889	11.8958	8.1386	10.0341	13	6.4087	12.3714	13.4318	16.8062	15.1794	15.3388	9.6351	7.3261	8.3825	12.9258
DGAT2	na	3.5771	1.733	2.9468	0.6221	0.3967	0.1516	3.0644	0.6278	0.4411	1.3363	1.5471	1.4524	0.6118	1.6449	0.7264	1.0973	3.9493	0.6945	1.5612	2.8355	1.0193	5.0123	4.0028	2.9804	6.9853	0.4256	0.4726	7.9741	0.2137	4.2835	6.8088	1.3594	4.3088	4.4072	3.6766	5.636	7.1146	3.0384	3.502	3.4479	4.565	3.6208	10.285	3.9114	2.7843	1.0326	0.4525	0.2985
ZNF112	na	0.7195	0.9516	0.7299	1.7443	0.4104	0.7199	0.9884	1.5242	2.4316	1.1591	0.8233	0.6195	0.5275	0.7548	0.8335	0.7685	0.8432	1.1675	0.2253	0.4755	1.0863	1.8752	2.4918	2.1301	1.284	2.1233	2.0128	1.5708	1.1053	1.7951	1.1627	3.3068	0.969	1.4851	0.5206	0.528	0.714	2.9983	0.3674	1.0324	4.3654	1.5428	1.3572	1.1795	1.5298	0.7205	1.1732	0.9865
CS	na	35.1141	35.8465	28.8638	45.5996	32.5243	27.4999	29.2539	25.8485	42.2078	30.597	44.9014	54.904	38.3215	36.3289	35.7208	37.8673	23.2337	53.4189	43.7557	58.6456	51.2514	22.2325	45.1148	30.99	34.5923	57.8869	34.0279	48.265	41.7769	21.555	49.9354	30.7892	57.1888	35.9805	41.6022	40.5537	41.8635	28.5408	33.3086	28.2539	40.2271	40.8279	48.161	27.9897	43.9289	33.1697	35.9582	27.9298
LTK	na	1.8434	0.1049	0.4713	0.1498	0.1783	0.2318	1.5482	0.135	0.1248	4.2326	0.2884	0.0163	1.1072	0.201	0.3327	0.1303	0.0553	0.1497	0.9467	0.6442	0.3669	1.2628	3.701	0.0971	1.0774	1.0449	0.1855	12.0399	0.0914	2.4333	1.5969	0.4417	8.6762	2.141	0.3301	1.2641	1.053	2.8004	0.3159	1.6325	0.7911	1.4398	0.4032	4.9038	0.2348	0.0865	0.0618	0.0529
MRPS24	na	0.1961	0.1317	0.0925	0.2548	0.3228	0.0597	0.0591	0.1507	0.3187	0.0787	0.4657	0.1905	0.1889	0.0449	0.3392	0.0436	0.0879	0.1755	0.0675	0.1511	0.097	0.1112	0.1006	0.3095	0.0754	0.0567	0.1528	0.2094	0.1383	0.0268	0.0554	0.137	0.1606	0.1256	0.1115	0.0981	0.1353	0.0573	0.1301	0.0427	0.0935	0.1033	0.216	0.0647	0.0381	0.3002	0.0924	0.0556
ELMO2	na	7.4619	7.8996	5.1282	6.8158	5.066	4.8808	4.6868	9.373	6.2906	5.7178	5.1749	5.5691	4.4047	6.8638	5.17	4.763	6.2675	7.3522	3.0758	10.425	6.5073	6.3624	6.2234	7.362	4.2532	6.5455	7.5992	9.124	4.3631	3.6382	4.1541	8.3254	6.7173	8.2637	5.7682	9.0755	9.8608	2.9344	4.9286	8.7545	11.1678	4.929	6.7343	6.0057	4.5653	5.2316	6.8857	6.1357
WAPL	na	10.6871	8.9483	10.3103	9.3472	9.7218	7.7153	6.9948	9.3216	11.5989	10.3585	20.9769	6.2493	8.3663	7.9808	10.6637	9.7207	9.9388	12.2097	17.9297	12.4849	9.7268	16.7809	14.9592	7.3544	8.0396	11.2713	10.3765	9.9063	13.0725	9.6281	11.2855	15.3313	18.0137	9.8286	20.1303	6.8531	13.525	10.1383	6.3374	8.8583	13.6301	10.1117	13.4182	12.5217	18.1388	8.9471	14.3641	9.8053
VMP1	na	47.2429	30.2149	17.7383	41.0973	30.7548	28.1754	49.6289	29.4694	43.77	86.6625	42.9381	20.2588	20.0631	22.7171	14.7821	34.5202	57.0504	42.7283	33.0812	21.1637	21.6844	23.5812	43.7215	27.3715	80.8549	9.6245	13.2606	26.2175	15.6802	41.2787	57.1191	27.1985	21.5438	24.2218	21.5934	21.0116	30.0741	21.2844	13.5385	25.4358	29.7679	75.043	89.7114	48.3399	26.6781	37.0307	29.9053	25.9819
APPBP2	na	3.7138	2.2598	4.6054	4.635	4.3747	5.0904	4.4793	5.4804	4.6161	6.6305	2.3157	3.7449	3.5553	2.7573	3.925	4.0972	5.2381	6.6452	3.7774	5.8054	6.2443	5.0733	5.2043	4.6513	2.4885	5.4925	6.221	4.6685	4.9034	5.2117	2.7618	5.7437	5.6144	5.0737	4.1569	3.6567	3.7599	3.5164	2.5758	4.458	5.5373	7.9733	4.8151	4.8216	5.3998	6.4333	4.9469	5.4454
POLD1	na	4.1277	5.6174	11.468	10.5393	6.6029	10.4811	8.7413	6.9016	7.4033	8.0276	8.1283	8.4872	6.4761	7.2177	9.7322	10.201	2.3981	10.5355	8.1152	6.7569	12.3524	8.1729	11.3091	21.5965	8.2897	15.3753	11.8565	6.9645	7.8019	2.8954	7.8834	18.661	12.6911	9.6503	6.479	4.7774	6.5884	10.1188	4.4754	3.3035	16.351	4.3061	7.9456	2.5913	5.7264	5.1935	8.0911	3.2216
SEZ6	na	0.0176	0.0208	0.0715	0.1652	0.0325	0.0753	0.0528	0.0607	0.0384	0.0524	0.176	0.0343	0.018	0.0354	0.0186	0.0287	0.1045	0.0527	0.071	0.0615	0.051	0.1917	0.156	0.1463	0.074	0.1639	0.133	0.1664	0.0353	0.0949	0.0545	0.2911	0.1872	0.1347	0.0326	0.0705	3.2364	0.012	0.0513	0.0224	0.1473	0.0543	0.0369	0.0607	0.0626	0.018	0.0358	0.0531
EIF4B	na	45.3641	36.339	27.4872	45.6012	57.9394	25.6078	37.187	24.9938	41.0667	44.2245	78.7156	95.7879	46.9443	36.5138	39.8974	27.2449	26.9244	53.9601	34.5424	65.1283	65.3582	30.8136	32.7355	37.7658	39.7156	107.8689	40.6305	29.3219	42.4981	25.0937	47.2131	53.4801	65.4678	28.9776	69.238	29.1536	49.3908	38.3194	30.5105	30.0145	42.3875	46.2407	34.8927	42.16	50.129	56.3896	38.8523	45.3683
SLC6A16	na	0.3058	0.0701	0.1976	0.248	0.4144	0.2298	0.2231	0.2006	0.6413	0.2211	0.5569	0.17	0.0291	0.353	0.0736	0.3803	0.1916	0.0546	0.1812	0.269	1.2539	0.0711	0.1133	0.6159	0.0365	0.8756	0.4719	0.0816	0.241	0.0923	0.0653	1.1034	0.0365	0.0684	0.135	0.1237	0.0776	0.0749	0.1418	0.0672	2.7521	0.2215	0.0157	0.1476	0.1626	0.1807	0.1555	0.7602
BICRA	na	4.5828	6.1355	6.5278	8.3317	3.9647	4.7793	7.4486	9.9569	5.9701	4.2532	4.454	3.3335	4.6279	5.6159	5.4012	5.8163	5.2495	5.2655	6.4327	7.3789	5.5576	7.3895	9.6397	10.4077	7.9333	8.6637	9.1156	5.668	5.7197	8.0816	8.1289	19.1455	6.147	9.5535	3.1858	5.1101	10.3088	4.407	5.0015	8.408	9.8471	4.1328	5.8335	4.596	5.843	3.6515	5.2702	5.5907
SPHK2	na	2.2934	1.0322	2.2426	2.8525	1.531	2.2325	2.3575	1.7822	1.7611	1.7577	1.0816	1.6318	1.3064	2.2415	2.1702	1.3179	0.9755	2.5745	3.6766	2.3723	4.6197	3.8496	4.3439	1.7266	2.5342	3.7078	3.326	3.7688	1.9897	2.3164	4.4585	11.5412	3.303	4.5555	4.4219	2.9868	2.4685	5.7129	1.8679	2.8453	5.4233	2.3792	1.8717	1.3804	4.9624	1.0866	3.6109	1.2064
RPL18	na	120.5427	142.5259	147.1846	153.1952	108.5004	98.8902	148.0152	88.5143	125.8535	213.9743	210.2371	270.4207	110.9244	188.4174	138.87	107.4957	117.3757	194.4002	167.7402	145.9411	146.1689	115.5112	86.0466	210.9964	178.6106	189.1613	117.5574	165.0249	117.766	110.0753	399.8163	146.2727	141.5584	135.0058	151.3825	159.5556	133.8253	322.4705	230.4009	170.4571	134.6574	94.3521	136.0219	126.3222	116.0222	86.9587	158.8554	76.8235
CA11	na	2.8712	2.7168	6.5895	1.3434	1.4869	4.0386	4.9929	6.2634	2.1696	2.1373	0.776	2.8293	1.8023	4.1869	4.7479	1.7462	2.3305	4.2646	0.6961	3.5844	1.9574	1.3711	0.7549	2.5206	0.6061	13.5834	9.1439	2.7229	10.0601	5.8711	1.4648	3.286	2.7095	0.5187	2.7619	1.4242	2.4232	2.2089	0.6683	2.0892	3.7484	1.4166	0.9404	1.1321	0.3063	2.5566	7.5594	6.6782
ISOC2	na	6.6716	4.255	5.9146	6.1806	4.5035	6.5385	7.0912	5.5748	7.332	7.7254	5.9782	11.8275	4.889	6.1996	6.381	6.3478	3.5271	11.6815	11.0441	2.6806	4.2902	7.1664	6.3263	12.2771	6.4812	7.0925	4.952	8.7681	5.7121	6.8774	10.8296	5.7991	7.1503	10.1211	6.6975	6.2174	4.7802	9.4538	7.0491	5.3149	7.382	7.6153	4.7135	4.7931	4.97	3.0157	5.4144	2.9752
U2AF2	na	26.813	26.429	35.4793	62.0534	32.6325	35.8057	29.0563	23.6553	28.2716	31.9469	24.5446	36.2725	33.3042	36.8627	34.3479	31.7349	26.7575	40.1024	40.9623	25.889	63.4222	27.4186	37.1516	49.0055	64.539	41.4755	34.8454	39.3815	24.9749	20.6425	31.4012	52.5467	42.3245	56.0181	32.3306	25.8296	35.1996	44.4868	22.8054	22.5378	34.9621	28.0896	28.892	17.7541	33.5983	20.244	37.8318	19.3639
EPN1	na	9.4281	12.3068	11.2111	12.4093	8.8772	10.913	11.1018	17.8164	9.9039	10.1586	11.795	10.9957	9.8276	14.2551	11.2675	16.4109	10.2231	12.6472	21.6454	10.4507	9.697	22.2544	20.1845	14.7934	19.8311	22.6296	20.9677	15.3989	11.6393	14.6377	28.9964	21.583	12.612	31.8581	8.2211	17.7143	10.8212	25.6251	19.2806	17.5262	16.6828	12.0127	11.184	11.4525	14.2511	9.2716	10.984	5.7335
MED29	na	12.9688	17.9656	13.9668	16.8802	11.2369	12.36	14.9247	15.9975	11.7287	32.2099	7.9402	11.3923	14.5161	15.6282	12.7041	15.9365	11.873	13.7065	17.4691	12.3148	13.0834	14.6532	14.2478	11.9995	13.9108	16.1913	14.0123	10.619	15.3306	11.8815	9.8031	31.64	10.7013	15.9308	10.8549	10.2615	13.4245	17.5033	7.8214	11.4461	20.2616	13.9944	13.732	10.1636	15.1143	8.0231	15.7172	11.9856
ZNF275	na	3.9802	3.4006	3.9697	2.6555	4.1503	2.4814	2.5232	3.5755	4.1058	4.5997	1.6136	3.6108	2.5738	1.347	4.2447	4.2181	1.9246	5.5584	4.6022	6.0805	5.3086	4.1594	5.6785	2.5965	3.5823	10.0377	8.7075	4.6394	6.2267	5.5581	2.9497	9.7456	6.1026	4.6273	5.3821	1.374	5.0497	1.92	1.7595	3.7211	3.3121	4.1345	2.6125	1.5871	4.683	4.3543	3.9989	3.5171
MTMR1	na	8.7389	13.4653	13.7253	7.8782	9.2237	19.4186	14.5025	8.137	12.4875	6.2159	4.7071	7.1266	7.7782	9.9001	19.3544	22.246	8.5048	14.1574	6.9333	13.4803	13.544	9.5166	8.7245	12.2927	6.7059	19.3475	14.6423	6.417	11.4667	7.5858	4.5445	15.8967	11.8968	11.5463	7.2662	8.9319	9.9309	5.7127	3.5297	9.1648	5.7096	7.9267	7.7101	8.213	6.2922	9.2436	10.7095	5.7133
GPC1	na	5.9815	68.8066	82.2185	14.3235	38.3319	333.3968	98.8189	79.7583	157.9579	3.1676	10.6936	74.2943	153.3004	57.4543	138.6741	102.1769	23.2983	54.339	6.5214	28.8236	25.3958	15.0483	11.7633	35.3432	47.7108	85.6445	148.6178	21.9017	40.0892	9.6762	3.6735	29.5959	2.4334	5.5544	7.0798	25.7159	17.0792	0.7323	22.1218	19.0652	21.91	12.535	9.324	25.835	31.1838	255.6415	102.9801	27.8259
ADCK1	na	2.5754	1.3318	2.7818	1.5911	2.6942	2.7167	1.3615	1.8254	1.2017	2.8097	2.011	2.7855	3.9137	2.2059	2.0199	1.9206	0.9434	1.787	2.5131	1.5579	1.7769	3.6296	3.0952	1.5669	2.4438	2.6216	2.5972	2.2663	3.3659	2.554	2.4234	2.0176	3.3667	7.3337	3.0544	2.2241	1.5713	1.8809	2.5106	1.459	3.0539	1.6061	1.8483	1.2874	1.2272	0.9463	2.4103	2.2287
HAGH	na	3.9942	2.9966	2.9662	2.1805	1.8282	3.3929	3.3807	3.1211	3.9046	2.6056	1.9143	4.8411	1.3649	3.8524	3.7751	1.4269	5.7034	4.3813	3.8486	2.6851	2.546	3.1888	2.7316	4.3302	3.6247	4.1514	3.282	2.3622	2.3792	4.1792	3.1207	2.3126	2.3505	3.0039	1.793	2.4263	4.2732	2.1651	2.6922	2.6357	2.6487	3.9241	2.3698	1.8927	3.6329	1.6754	3.4163	3.316
RNF4	na	10.6134	15.5107	8.3369	10.086	7.4309	9.8352	12.5107	7.7698	6.3263	5.491	7.6355	10.7964	11.8207	15.7717	6.3232	8.2071	7.0653	8.2265	12.0034	9.4066	19.8995	13.8072	12.6907	13.2498	11.0002	13.1757	9.9568	12.9147	9.3132	15.6671	8.9789	12.8686	12.6897	10.0542	13.086	10.5979	7.9189	13.9746	5.3688	8.8285	10.656	19.2681	12.0837	8.9807	16.0526	8.3181	10.9305	8.4387
CASP8	na	8.0258	7.5663	5.3504	4.3799	4.221	5.739	5.5784	4.0941	9.1593	9.5391	7.2356	2.7096	2.5427	5.1159	2.8993	10.2429	4.4213	6.8791	4.5987	5.0116	1.6918	9.5685	11.4996	6.5316	11.2904	4.9068	5.0252	6.7203	3.4365	4.3397	9.8488	11.0135	6.7504	7.2518	9.5647	4.629	4.1421	11.68	3.3375	7.3867	13.5138	11.6767	7.6942	6.9527	10.1286	3.7231	3.1305	2.2365
LIMCH1	na	2.1345	5.2045	1.7787	3.9392	1.5315	0.3825	3.476	2.0442	1.1511	3.7863	6.5572	0.8231	3.9379	1.8448	0.5748	0.3691	1.2826	0.2888	0.2195	1.5428	3.122	0.8427	2.1084	0.407	0.3885	4.1955	0.7131	3.861	4.1261	2.4714	0.3023	0.4408	1.8706	0.5839	0.4304	2.0809	0.3999	0.3724	0.7236	2.5055	2.0042	2.9972	0.2812	2.6811	4.3586	11.8439	4.1773	8.8496
INTS13	na	23.4635	16.1907	17.403	7.0954	24.3453	14.9367	8.9851	11.6497	15.169	14.2451	17.7712	9.6072	13.69	10.5904	13.1474	15.961	22.262	9.1	9.2503	15.3759	11.9564	11.2484	8.6874	11.0452	13.962	6.3248	6.0083	9.8406	10.719	4.4135	9.8433	10.2028	13.2247	10.6028	16.5698	7.1251	10.6329	24.6988	5.2591	7.6102	13.022	13.4047	17.5693	4.9745	12.6306	9.7692	12.1052	6.364
TM7SF3	na	14.2573	5.7696	21.2412	6.4107	9.0253	19.4898	17.0206	5.5208	9.5392	8.0041	13.8603	9.609	7.2995	7.3946	15.7339	6.6544	5.3471	5.5651	11.2469	8.998	19.5464	16.7018	14.5181	9.1757	15.2553	8.7633	5.4207	10.0699	11.4863	4.9122	8.152	18.9105	14.9116	14.8113	13.8392	10.8679	14.6051	21.8109	4.9468	8.9752	14.9558	17.7492	11.5958	8.9329	18.5683	8.0966	7.866	8.4533
DLX3	na	0.023	1.7703	9.3364	0.7339	7.2142	0.3382	5.6828	7.9516	5.5231	0.3931	1.1287	0.0627	6.0907	3.7548	11.6386	0.4975	4.2826	0.4994	0.02	3.5097	0.5153	0.0214	0.0193	3.1617	0.0145	6.6314	9.5718	1.3534	4.8476	0.0578	0.0332	0.532	0.5542	0.1005	4.3202	1.0803	5.0122	0	0.302	2.2154	0.5026	0.0047	0.0881	1.0997	0.2104	2.306	3.9516	1.3496
SPA17	na	1.2692	0.6078	0.198	0.9477	0.2614	0.6516	0.1313	0.5405	1.1959	2.6944	0.4964	0.8197	1.4146	0.3136	0.4094	0.2287	0.2034	0.1837	0.5593	0.2537	0.8135	1.6011	1.1594	0.1439	0.3048	1.0247	0.811	0.3071	0.6448	0.825	0.9967	0.7141	1.2528	1.8639	1.2422	0.3442	0.1871	1.3684	0.707	1.1083	1.0644	0.7208	0.2892	0.4947	1.1098	0.1907	0.5826	0.5289
TSPAN32	na	0.1281	0.0753	0.1009	0.1637	0.1336	0.0656	0.369	0.2552	0.208	0.0613	0.2807	0.1532	0.0236	0.2413	0.0313	0.0674	0.0381	0.0344	0.1498	0.0803	0.2353	0.1008	0.0484	0.0892	0.0552	0.3213	0.1017	0.1964	0.0705	0.1103	0.0665	0.4787	0.0413	0.0216	0.1191	0.0815	0.0391	0.0275	0.0223	0.0196	0.2824	0.0743	0.0185	0.0602	0.0556	0.2738	0.0802	0.177
CCN5	na	0.0501	0.1677	0.3246	1.3532	0.2453	0.0437	3.5921	1.9082	0.0465	0.0192	0.6271	0.2507	0.033	0.1135	0.098	0.0685	0.092	0.4559	0.0517	0.0485	0.0508	0.0466	0.0448	0.0065	0.0079	0.8857	0.1425	0.0909	0.0786	0.5673	0.058	0.0978	0.0315	0.0082	0.0346	0.0162	0.0112	0.006	0.0454	0.1044	0.1402	0.0129	0.1187	0.2949	0.0224	0.6397	0.2928	3.3235
DMRT3	na	0.0509	0.0509	2.5982	1.4408	0.3462	0.704	2.4893	0.1505	0.1717	0.0761	0.0933	7.282	2.0585	1.113	1.0277	0.0685	0.0626	1.2357	0.0201	1.3614	0.0125	0.0043	0.0049	0.006	0.0097	1.2063	0.6879	0	2.2872	0.0388	0.0535	0.0301	0.0049	0.0202	0.028	0.0698	0.0069	0.0221	0.1363	0.0275	0.0301	0.0095	0.0104	0.0134	0.0092	0.3109	12.2912	0.2053
ST3GAL6	na	1.2436	1.1829	0.4692	1.1438	0.3942	0.1213	0.4481	0.4976	0.9465	0.5962	1.7917	0.5213	0.1377	0.2821	0.1994	0.814	1.0147	0.7846	0.2628	0.7739	2.1497	0.3671	0.1606	2.2145	0.1209	0.731	0.5981	0.2562	0.4668	1.3787	0.3529	4.5892	0.1727	0.3579	0.9267	0.5991	0.248	0.3774	1.0791	0.6023	2.3278	0.9135	0.3783	0.5571	0.6222	0.5565	0.2763	0.4926
ATP2C2	na	2.3122	2.9543	0.8258	2.3353	0.9973	0.8806	1.4807	2.7851	2.5361	8.5454	1.1538	0.2065	0.8871	1.3442	4.201	2.1331	7.2907	0.6933	1.415	0.2419	0.0321	9.8606	5.7038	1.4024	3.221	2.1371	1.5447	5.8003	0.2843	7.037	4.0244	4.1723	11.7293	8.6098	4.2661	0.9644	2.3838	0.8019	2.4497	5.7041	1.3965	7.3022	2.1502	3.108	10.7724	1.5374	0.8831	0.1058
NGFR	na	0.4548	1.2297	19.9396	6.4426	1.2834	25.1908	3.0342	5.0553	15.1983	0.1156	0.1251	0.7025	41.0031	5.0366	14.1171	1.6824	0.0583	1.6096	0.0425	1.3132	64.2482	0.042	0.057	0.3429	0.2089	3.3925	3.3889	0.479	9.6168	0.5013	0.1263	0.4664	0.1264	0.2306	0.078	2.2028	1.7888	0.0937	2.1507	0.6994	0.4982	0.161	0.1122	1.5757	0.3359	11.5796	2.4071	9.6092
CDON	na	0.16	0.4092	0.5139	0.3679	0.5905	0.0617	0.5752	0.2754	0.1786	0.8661	0.3631	0.34	0.3618	0.3475	0.2279	0.1905	0.0967	0.4855	0.7654	1.2466	1.6044	0.5571	0.5321	0.2314	0.9804	0.6336	0.3971	1.0777	0.34	0.6796	0.3932	1.1897	1.3182	0.2496	1.1624	0.1257	1.2645	0.307	0.1467	0.2137	0.6682	1.1431	0.1248	0.326	1.1552	0.2088	1.3878	3.5351
TAF2	na	9.4618	5.8498	14.5609	12.2707	15.9039	9.1214	8.9613	9.9123	9.5876	13.6354	10.0042	5.1121	13.0125	9.2951	12.7259	11.9239	8.975	13.415	8.7072	11.2665	9.3597	10.1523	9.0748	10.3225	9.125	8.4427	8.178	16.7023	10.0947	11.6669	11.3207	11.3233	11.2812	17.6812	11.0843	6.8178	7.7577	8.4188	5.7491	6.3237	9.8554	9.9358	12.3057	6.8385	9.6981	13.7977	17.1489	6.566
HIPK2	na	5.0934	4.5255	6.6075	10.7133	3.0197	5.8895	3.9988	4.7626	3.1577	4.2292	3.223	4.0122	10.1705	7.0946	4.9951	14.8696	1.4129	5.4294	21.1099	19.6329	8.0033	15.3297	7.0916	8.5768	7.8613	9.3911	8.057	7.0046	9.2303	9.8603	1.7415	9.8178	15.5609	4.1375	9.0154	11.9194	8.0383	18.777	5.4331	9.0326	8.6189	13.2587	48.7393	6.2429	6.8266	15.2077	7.4772	6.084
TNPO3	na	11.4662	13.1786	19.0719	19.0021	10.6629	16.3479	19.0663	14.6235	9.8186	22.8952	23.4288	16.7882	21.3205	17.1828	17.628	12.6277	9.0642	18.7853	12.1956	22.1881	11.4443	21.5721	23.9783	25.0552	16.9953	18.8037	18.0311	10.512	13.9123	11.6982	15.3867	16.8479	23.011	14.9897	15.0804	13.3995	13.2885	18.6124	16.791	12.4026	12.893	11.2947	30.4863	9.8685	12.9161	19.5291	24.0639	11.7118
RFXANK	na	5.5009	9.057	7.985	5.0697	10.0083	8.0517	7.456	7.0978	5.2563	6.849	3.123	11.2991	14.2327	9.3294	10.2039	7.7424	5.8549	15.429	9.2324	8.3856	9.966	7.0496	5.7016	14.0982	11.4978	6.2773	6.731	10.8722	7.8872	5.575	8.2746	4.4547	10.7209	11.9718	5.4349	6.762	6.6383	7.4241	5.8173	4.3907	5.9583	6.6339	8.8577	4.704	5.8301	5.1456	8.5269	3.6756
TMEM161A	na	6.0591	6.3792	13.4326	3.7426	12.8599	7.1859	7.3259	6.2767	6.2889	6.4676	4.8506	22.8059	15.6339	11.0739	7.6435	7.5835	4.779	17.0632	14.5198	11.2531	8.6662	13.6695	7.4559	18.4368	15.4259	7.0574	7.8295	13.4395	9.6297	6.6773	16.5786	5.3523	11.2413	16.0752	8.092	5.1422	10.2529	15.8582	6.4457	4.3794	8.0114	6.1824	14.2525	3.5849	8.1307	6.7434	11.3287	5.1058
LPAR2	na	3.8903	4.0966	7.2235	5.7283	7.4284	2.4168	7.9397	6.1873	7.1188	4.047	2.9858	14.1237	10.9361	9.2842	5.8919	7.3551	7.0464	8.1434	9.475	9.8183	7.1385	10.2089	4.5369	15.3976	12.9819	5.3849	6.3998	10.19	5.947	7.5635	6.8466	4.3153	8.501	13.9326	7.3422	4.8887	13.8973	7.6108	4.7708	5.0732	6.9024	8.9388	14.3842	10.8694	6.6961	4.8365	9.7615	1.9494
CTSA	na	23.3119	21.4397	12.841	15.4145	10.0052	11.6462	8.8862	21.2352	11.0023	9.4973	22.5843	16.7907	7.934	11.7439	8.8646	11.0362	18.4326	8.8459	26.9812	11.8675	8.0985	22.4399	13.6025	10.0286	17.4027	8.201	8.1214	29.6726	8.9728	23.8805	47.2681	27.3611	10.5185	26.4207	22.2644	14.5042	17.9584	11.0048	19.1147	13.3777	27.605	19.9821	27.8125	9.3518	10.878	12.0683	12.9065	10.6196
SUGP2	na	6.2727	5.0825	8.1544	7.8546	8.1751	7.1031	6.7425	6.7269	9.2754	8.1963	3.6679	12.7979	7.374	7.0598	5.6067	5.4921	5.4382	18.2944	8.3628	13.2484	13.5407	6.9157	9.4953	19.0658	10.9169	7.6518	7.9686	11.6644	8.9349	7.6915	9.4829	7.5056	17.5797	25.774	5.2187	5.4433	10.2252	6.608	4.2437	6.1515	8.0902	5.2693	9.4354	4.9532	8.6003	8.4906	9.6908	7.5303
SLC12A2	na	3.566	4.3108	1.9334	9.2454	4.2788	3.544	5.0055	3.2948	6.8475	25.8091	2.8364	2.1659	3.8666	3.9028	2.2438	2.5705	3.408	1.6439	11.642	5.5494	6.4932	43.6305	86.506	3.4715	32.0919	2.3702	1.8679	35.017	3.2442	8.6224	45.7983	33.4733	57.3857	20.6438	32.7824	2.5802	33.8312	3.4775	19.7193	6.7388	16.4241	42.6584	1.6874	24.8394	64.3578	4.6901	2.6891	10.9274
SNX24	na	6.4836	2.7933	2.1926	3.2703	3.4512	4.4797	3.5725	3.7648	5.2573	2.619	4.1379	4.0357	3.527	5.364	5.0152	4.4447	7.1279	5.6194	1.7234	7.5449	2.2706	1.86	1.952	1.5002	4.2892	3.3131	3.6812	3.8515	3.1689	2.4352	0.9659	3.0975	1.0809	3.8319	2.7159	5.4955	3.9225	3.7422	2.8403	4.7132	4.6717	3.0228	4.907	4.6402	1.9627	2.7676	2.3034	2.2119
EYA2	na	0.5412	4.9879	6.0025	33.1512	0.7743	7.3941	3.1281	6.4591	8.3382	0.1021	0.9657	6.1225	0.0825	30.6713	4.9798	0.9549	4.6173	11.3288	22.8604	10.6193	6.8108	17.6837	0.2502	0.3256	1.199	1.5975	0.5438	11.0763	3.7743	1.3306	0.1795	0.0583	0.0759	2.1978	1.9976	17.4182	4.7618	0.0124	7.6271	9.0256	1.1495	0.6698	11.7422	9.6298	20.7471	2.3948	8.0372	1.1658
CNN2	na	60.1692	56.5573	43.3105	31.4601	99.3739	44.695	26.9718	35.8339	44.3236	33.2154	52.9137	35.137	62.0999	69.738	42.9045	47.4623	46.0161	48.6228	15.3503	46.6745	64.4693	30.287	6.299	102.2017	25.6343	17.5606	18.7261	50.2628	59.2317	12.6461	40.1913	32.9952	9.3957	11.065	29.9835	66.0916	35.6459	4.8344	30.7588	35.3129	28.9298	7.7919	42.9454	44.3552	21.6624	48.2214	49.2208	22.4429
ABCA7	na	1.4343	5.7593	3.4002	1.2612	3.4485	7.3391	3.0295	3.2952	7.2124	2.3537	4.9209	1.3494	1.2417	4.5748	2.2611	2.8344	1.3393	2.8138	2.7653	3.5807	0.4077	4.3037	1.8641	5.8898	1.5714	1.0472	0.7154	7.8791	3.2019	3.3045	2.0297	2.8785	0.7694	2.5228	2.1887	5.52	1.9454	0.3688	1.527	6.8559	2.224	0.8556	1.7304	5.8632	4.1579	4.306	2.7608	2.005
SNCAIP	na	0.4617	1.6238	0.8316	1.2719	1.4613	1.6021	1.6508	0.636	3.3159	7.7823	2.3839	0.498	0.4129	0.7672	1.4514	1.2563	0.6275	0.9713	0.0336	0.4232	4.238	0.1804	0.1137	4.3258	0.0631	1.5586	1.419	0.7604	0.9595	0.2569	0.0422	0.7349	0.3781	0.3848	2.984	0.0759	0.0332	0.2034	9.9069	0.069	3.3158	1.4823	0.0213	1.854	0.106	1.0509	0.8343	0.6131
DDX20	na	2.5502	4.9483	2.936	5.6194	2.8547	2.6471	2.8563	3.8186	3.8847	2.947	5.9509	3.857	3.9415	3.5739	3.467	3.783	2.0711	2.5331	3.2815	5.0798	7.092	2.0149	3.281	4.5936	4.1908	2.5904	3.623	5.1515	3.0166	3.017	2.9363	6.4804	3.6264	2.5496	5.4172	2.1874	3.6798	5.2915	2.5059	3.1777	6.0416	2.9455	4.0201	2.0219	1.9747	2.9506	2.2093	2.478
BTBD1	na	8.8738	6.8897	17.213	9.4529	17.9047	14.196	17.9693	15.1785	22.7239	13.6849	30.0786	20.9716	19.8722	14.3003	16.1013	11.2212	13.788	17.3528	21.4976	22.5108	11.4327	21.0365	15.8363	12.4844	11.3937	9.0924	10.192	22.0334	21.1081	14.4485	13.7106	15.3679	19.7734	12.2605	18.1137	10.6515	19.0034	26.085	10.2218	12.0535	14.1081	24.3165	15.1499	21.5166	33.8313	16.0963	19.4183	14.6261
FAR2	na	4.0105	0.8777	1.2819	0.8696	1.3188	1.7199	0.7399	0.842	1.3667	7.1935	1.1792	0.7107	0.3889	1.0123	0.8708	2.8772	0.6353	0.9208	4.5861	2.3903	2.2708	5.5186	9.2504	0.5695	4.0108	1.6284	1.1644	7.2314	0.7746	2.1856	7.3719	3.3054	9.0287	4.5321	4.9405	1.6908	0.5112	16.4703	3.6576	4.8546	3.4317	8.4572	4.8232	1.7287	11.7424	0.9401	0.8414	3.4711
BCAS1	na	0.8379	0.2726	0.8907	5.6015	0.0662	0.5741	1.8998	0.0368	0.0715	0.7872	0.1429	0.104	0.1276	4.5575	0.3225	0.0243	0.9356	1.0158	36.6453	1.6142	0.1338	11.8689	0.7243	0.067	4.2569	0.1837	0.1278	12.9103	0.122	24.5045	2.1753	0.3906	1.0948	9.0006	4.4722	4.3669	8.4638	8.4547	0.974	5.9394	1.0756	13.4831	3.128	7.2974	6.8682	0.2294	0.1193	0.0837
CHI3L2	na	0.8289	4.3065	1.0935	0.699	1.6969	0.3023	3.8226	1.633	1.0995	0.0664	0.3235	0.1335	0.0906	1.6268	0.669	0.4833	17.2339	0.119	0.3741	1.2378	0.312	0.0915	0.0796	4.6227	0.0597	0.7742	0.1927	0.1737	0.1625	0.5453	0.4709	0.6994	0.1509	0.3767	0.9381	0.6778	0.6874	0.0272	0.8581	0.1296	0.4832	2.0975	0.9228	1.2897	0.4372	0.1527	0.3117	1.08
SBNO2	na	19.6415	38.1998	26.3803	9.5174	42.0911	25.9476	21.4313	25.9998	37.2613	8.0516	17.4316	14.7121	21.0724	22.3231	32.3329	20.9807	35.0405	18.133	58.76	18.9657	15.8781	31.9775	19.6276	36.618	18.149	9.4932	13.4487	25.8016	23.2621	40.409	21.9361	14.7421	7.7947	25.1758	20.4058	38.2517	24.2806	11.8795	17.2805	22.5383	14.9578	18.5096	20.8615	32.7417	32.3037	25.0205	25.033	23.286
PMS1	na	2.6549	1.7583	4.3225	3.6894	3.5912	1.7834	3.4811	2.8829	4.2577	8.0499	4.6281	3.1977	1.8662	2.4589	2.742	3.2977	1.7714	3.3637	2.4041	4.8035	7.5837	3.2842	3.7181	5.8311	4.2699	2.7498	2.5639	2.6071	2.855	2.2899	2.8977	5.7612	3.2529	2.0731	3.7285	1.7342	4.5477	4.3868	1.1197	2.5596	5.165	3.731	3.6753	2.1455	4.4723	2.4393	2.6019	1.9309
HMG20B	na	19.4432	13.2978	18.6753	20.4688	17.6375	29.0994	14.6275	20.0232	21.3881	8.8432	14.4283	28.4582	23.1546	33.3343	22.9522	18.5015	15.3982	18.7717	16.2427	9.5397	14.9494	17.1745	7.3899	36.4748	16.1598	11.3903	8.8782	29.1023	13.5636	10.8131	13.0082	7.7847	5.5937	11.4856	9.6872	12.6693	13.1452	12.5612	10.3505	7.3208	10.6563	10.5748	11.8212	12.351	11.0252	10.9742	21.8087	15.6374
CALCRL	na	9.1921	1.5563	3.9513	2.4244	2.522	5.3571	3.9648	5.3826	5.1728	0.8648	1.0573	2.9258	0.8351	0.9707	1.9955	8.5183	4.6025	5.9073	1.0508	2.2911	1.8241	4.5538	1.0122	0.5364	5.2715	4.5826	1.6849	2.2041	6.756	11.9731	3.0188	2.1895	0.6892	3.2899	4.7672	3.8417	0.3353	2.1176	4.1584	2.3774	7.5038	8.3978	3.0179	4.2134	2.474	2.1751	1.3898	12.4861
TAF11	na	14.4782	11.0465	6.3828	14.9974	8.9258	10.0463	10.4666	10.8409	14.5714	14.2731	22.6868	9.8884	5.6051	10.9368	7.1603	7.52	7.8773	9.1989	11.3322	9.703	17.8207	7.2849	6.5024	7.5525	12.1696	9.9998	9.0902	10.6362	6.3322	10.4622	9.9594	6.7483	10.3011	6.9122	12.4494	6.9604	9.9126	13.4173	8.7137	11.1255	14.1874	13.196	7.601	7.4085	4.2897	9.9715	7.3704	4.738
ANKS1A	na	12.4321	2.9868	6.4598	8.7847	8.9616	8.8434	13.6186	9.4408	12.065	4.458	12.9927	3.2863	8.7056	10.9526	6.2486	7.4152	7.0271	8.616	14.2596	9.9259	12.6777	12.6181	7.3518	10.3271	9.8497	7.9989	8.975	9.292	7.0335	5.5071	8.9123	7.5497	12.7325	8.2769	13.2816	7.126	6.3682	7.9511	6.1584	8.0653	8.7499	9.5298	8.6931	8.3258	5.7026	14.2453	10.8683	21.1665
AP3D1	na	21.07	23.7439	31.3753	16.2996	37.0113	28.2953	23.155	21.3792	25.5188	15.2287	91.5391	37.8462	29.4172	36.1577	31.7819	31.6055	20.6137	36.2136	36.2283	38.5466	25.3515	43.2861	31.3856	39.8632	27.7517	24.0541	29.2458	37.5482	32.2936	28.946	27.6138	30.9677	10.7139	30.8097	35.4611	33.7611	30.2024	33.4714	22.1544	26.0606	27.9607	26.6624	30.4806	33.0038	47.8192	35.0236	40.5268	21.0537
ZNF76	na	4.864	2.0062	2.3969	2.3878	2.2982	5.4361	1.8277	2.1292	5.3237	3.8935	4.1148	2.4418	2.7551	2.0636	2.5612	1.9979	1.9848	2.1607	4.1304	2.9525	4.953	3.4707	2.903	2.9715	2.9507	3.3924	2.565	2.7758	2.2367	2.8137	2.2399	3.3719	5.5483	3.5053	4.2657	1.7378	3.7913	4.6106	2.0636	2.7564	4.6112	4.3994	4.4521	2.6165	1.5694	2.5766	2.7693	2.8569
SLC9A3R2	na	19.7788	22.6982	11.0178	23.1532	11.0298	16.1246	12.1046	10.8467	9.2463	4.1247	16.535	14.3358	7.9715	11.2097	10.6689	6.551	4.9673	9.6038	15.911	4.647	9.9613	21.1333	6.6703	17.9984	14.8794	11.2682	8.9708	15.5402	6.6927	23.1828	9.5902	9.9707	3.6951	7.0679	12.5965	14.5677	6.0458	16.1949	30.4766	7.1649	19.443	19.7473	15.7341	14.802	11.7271	7.3389	7.4697	17.4576
NTHL1	na	5.738	5.0154	5.4229	5.5418	4.5354	7.794	5.196	2.3544	3.8841	6.3115	4.0027	7.3113	6.6515	4.7728	5.5784	2.6564	2.7846	3.2874	4.3758	2.9959	10.1267	4.9889	3.649	5.0929	5.1935	3.8643	3.131	5.2049	3.331	4.1131	4.4249	3.2594	4.3558	2.7671	3.4573	3.6819	5.1493	4.7418	9.6106	3.5066	4.3857	3.7042	4.9008	3.6463	2.4634	2.098	5.1039	2.5764
UHRF1BP1	na	3.0399	1.5038	4.0344	4.8619	3.9292	9.0189	7.6088	5.1824	8.3796	3.1028	16.4959	1.8862	6.8792	4.755	3.9352	4.2376	3.0336	8.1269	4.5635	10.4843	5.9794	7.0545	3.3335	4.9751	4.8768	4.5173	4.7581	7.0465	3.1649	2.3274	2.5256	6.2935	9.2013	3.4442	10.0641	3.0838	4.7406	4.2165	2.5169	3.738	4.0663	6.2027	4.7396	2.8177	3.4734	7.5286	4.7882	2.8029
GNAI3	na	12.5738	19.4808	10.281	14.9291	11.3166	11.6099	16.6647	16.7153	17.3046	8.579	15.6475	12.2809	15.8814	15.1946	15.6933	24.8909	14.4835	10.4098	14.877	15.8563	13.0082	7.5053	8.5425	12.3351	13.65	7.5964	11.0202	11.9888	9.6947	12.9491	14.4286	13.802	12.178	9.7951	12.1189	18.6951	13.8314	11.0507	13.6552	21.167	14.426	11.3972	17.9585	19.1991	8.5964	16.8924	10.9413	9.6813
IPO5	na	27.7542	18.1587	11.9846	16.6047	28.2014	15.9634	19.7525	10.8093	24.5052	61.4325	35.7044	15.9085	25.296	11.404	24.0259	13.8943	15.7434	26.3571	10.3736	20.5554	30.9939	28.6437	27.9343	19.7016	27.2234	30.3757	24.872	22.3966	17.6287	14.3709	21.8011	18.4956	37.2755	22.5448	57.8916	11.2865	20.6283	29.632	31.8162	15.0719	18.9521	22.8579	27.9231	17.8714	30.6387	23.6742	30.461	23.7722
OAT	na	31.8824	16.2533	47.4488	53.0067	23.4818	30.8447	32.3684	24.7194	28.003	18.9151	12.8905	30.4793	23.8886	37.1548	52.8083	14.5327	9.0034	26.6983	48.033	18.1692	37.4455	13.8918	24.0307	27.5937	5.0556	20.6381	25.5695	28.8005	40.0713	25.5054	20.6026	140.6144	22.0428	12.6931	44.5422	18.5133	37.437	39.8164	18.3008	23.956	69.6051	41.2857	28.548	18.4492	34.4797	17.8886	49.9997	25.147
WDR3	na	5.2564	6.0135	4.3178	5.671	5.2133	3.0592	5.9848	1.8575	3.7482	2.7294	8.8861	3.7313	5.6337	4.2205	3.4269	6.3549	2.6245	2.9855	4.3882	5.8383	7.4367	2.9217	3.2167	4.3667	4.9954	3.1468	4.4993	4.1408	4.0317	2.1863	4.2698	5.8375	4.9834	3.5837	8.0194	2.2572	3.9005	7.3132	2.3827	3.4054	9.2737	3.5262	4.4931	3.0027	3.4517	3.1149	3.5727	3.0809
PKN2	na	10.7918	11.0121	7.0132	17.1957	11.2608	10.5871	11.1963	10.8483	12.1939	9.98	17.2107	7.9769	5.9399	8.3937	9.8329	11.2021	9.7076	6.3952	12.2395	18.2133	10.9701	11.6616	11.6505	9.6035	15.1155	6.8111	9.4479	12.4682	7.2089	13.0601	14.4236	24.9487	16.1681	18.2766	12.7665	13.696	13.9218	12.6858	5.1652	14.1473	10.6703	12.8927	9.7763	12.9238	12.2394	13.1381	8.6639	9.9584
WDR18	na	8.3145	20.1953	31.2402	13.5179	29.8178	20.2864	15.8161	9.9322	17.6166	14.8262	21.4382	38.6617	41.7986	38.8733	22.993	19.6237	14.5235	31.1126	30.4314	22.0047	28.3348	18.395	20.8272	43.2393	16.4231	18.6656	16.0192	27.7646	16.2254	15.2043	27.4925	9.1636	10.9975	19.1833	20.2677	21.3982	17.1745	27.4192	24.2112	8.2128	28.2502	14.8103	27.9745	12.7771	17.4025	19.5442	26.7405	8.5444
TRAM2	na	7.0101	5.276	12.5282	14.1347	11.7703	7.5041	9.7627	11.08	9.9668	3.3743	5.4705	6.2767	14.5071	8.0325	3.6861	8.9622	0.9705	10.6613	10.1202	8.1168	15.0418	7.4673	6.3751	7.6956	9.9456	11.2845	11.7824	9.4974	15.5796	6.7994	7.6113	16.6285	11.2919	8.3399	16.7774	5.5672	11.6996	5.2569	6.2348	6.9494	13.8389	10.3366	11.5897	3.8165	13.4222	22.2235	9.0536	8.5157
NTN1	na	7.6619	1.2951	6.1714	5.1721	4.6688	3.2362	14.0874	8.1634	10.5242	0.3967	0.5054	1.3648	2.0101	4.6338	3.1357	1.9925	0.6769	2.7427	10.8892	5.8387	24.059	1.7632	2.6254	23.93	0.8907	5.5978	6.0446	5.1698	7.1245	3.4206	0.6975	0.8298	4.1525	1.5733	4.3318	12.2629	0.5788	0.0279	2.8912	4.0659	3.4467	1.2972	17.559	5.6056	2.4568	13.4195	9.6312	72.3473
GLP2R	na	0.0525	0.0884	0.01	0.0521	0.0182	0	0.1352	0.1126	0.0239	0.0024	0.1949	0.0274	0.0079	0.0171	0	0.01	0.1355	0.0172	0.0428	0.0134	0.0473	0.0367	0.0138	0	0.0023	0.0087	0.0153	0.0234	0.0036	0.0153	0.0063	0.057	0.0092	0.0383	0.1437	0.0142	0.0033	0.0105	0.0397	0.0261	0.2054	0.0248	0.0173	0.019	0.0087	0.051	0.0735	0.715
MCM10	na	2.9076	1.4829	10.2538	9.5983	2.6243	4.0475	2.9774	2.8819	2.0644	6.4747	8.0046	4.9079	4.1031	2.3865	3.6046	6.3168	2.0515	4.8985	2.8427	4.0868	11.1829	2.5473	6.4695	3.4926	3.3436	3.1576	2.6725	2.7208	4.6697	0.8472	1.9443	4.2687	6.2229	4.5072	8.0504	1.5289	3.8416	3.4606	2.6843	1.6298	5.449	3.793	14.3991	0.7899	3.3143	1.1373	2.8171	1.348
DGKA	na	20.1106	11.7891	9.878	12.3745	12.1173	14.4621	13.7008	18.2533	13.4173	4.2015	6.7102	11.0258	10.4801	19.7508	11.7888	10.2066	8.2286	11.6156	1.1603	17.0876	2.2233	2.4666	2.998	12.9347	2.24	13.7352	8.2336	4.4366	16.5589	2.7759	2.3458	1.5173	3.3454	4.5545	3.1839	19.1926	4.8702	4.2643	5.751	11.0396	3.2337	1.3536	1.9878	10.489	5.794	9.8957	8.2182	6.9309
ERBB3	na	18.6236	19.0034	12.8333	20.2502	6.5697	12.2587	23.9185	7.0816	6.5316	21.9428	17.887	7.9182	6.247	19.2385	15.2992	9.158	12.3168	11.6759	101.1997	25.5443	6.336	43.8745	43.177	22.2464	61.6346	17.4145	14.3206	44.7546	9.7866	37.7005	66.8936	45.2705	69.6152	44.0569	56.0196	33.1626	78.1447	27.2722	21.0746	31.2905	66.514	43.6244	30.6542	28.6497	43.9031	4.0155	7.1049	7.6231
ANKRD44	na	0.7711	0.5095	0.7332	0.4903	1.2619	0.4465	0.6963	1.0146	1.2243	0.5056	0.494	0.333	0.171	0.8131	0.4641	0.766	0.4401	1.2151	0.7762	1.8465	4.9897	1.0917	0.7067	0.5233	0.3106	1.0252	0.5641	0.8481	0.4336	0.9547	0.3334	1.3666	0.2744	0.6604	1.1387	0.6252	0.5992	0.341	0.4629	0.5312	1.145	1.3876	0.63	0.9837	0.7756	0.6537	0.5903	2.2937
KARS1	na	58.4302	50.0649	35.786	42.2629	46.6906	50.429	27.2534	39.2307	37.2917	44.7327	63.1647	52.1099	49.7502	40.3701	46.2475	47.529	33.1923	48.0369	26.6463	23.7609	30.3019	40.6023	27.2212	45.3866	28.0059	40.7326	32.6841	17.3955	28.9703	24.0007	45.0251	24.6236	30.2301	26.137	123.3704	22.9461	28.0149	58.7409	46.1124	25.287	36.0324	38.4472	57.0537	26.7969	37.9359	32.4333	45.3259	20.4392
ADAT1	na	10.5451	3.4693	5.3786	6.5676	7.2392	14.938	6.096	7.2902	8.3096	7.3775	9.1183	3.3879	6.1248	4.1539	4.8754	7.1977	5.1112	8.6306	3.3969	5.1575	6.7066	7.2746	6.997	7.8158	5.2526	9.7273	7.7305	3.4219	6.1592	4.2771	3.3139	5.2171	7.3293	5.0288	20.7012	2.9002	4.3205	9.875	7.9979	3.4182	7.6593	6.4854	5.6263	4.2563	5.393	6.856	11.4433	2.5209
PDIA5	na	4.0908	3.0726	7.8126	6.6362	7.54	4.0752	3.5097	3.2996	6.4465	6.173	14.0619	2.4703	9.6254	2.8996	6.5395	5.632	2.1027	10.4718	13.7254	5.7763	3.2574	7.0171	9.5981	3.6579	12.1772	11.5445	11.5795	4.2851	9.0853	7.1196	7.9138	16.9843	5.4947	5.1042	7.8761	2.3885	5.5371	10.0556	3.7679	2.5242	9.5788	9.559	9.2656	3.1644	6.2113	5.3275	7.1842	4.4367
TBC1D22B	na	6.4016	4.8855	10.2719	6.4857	4.6652	7.1519	6.7071	6.1225	5.8263	5.4062	4.5927	4.0128	5.8844	5.8893	6.3327	4.5545	4.3062	7.0875	6.5145	6.8297	8.7	15.3374	4.4177	3.6866	5.7955	7.0123	6.5857	5.5801	4.4025	7.7138	5.2268	4.388	7.7587	6.2996	6.0076	6.113	5.3947	6.122	4.7367	8.392	5.6217	6.0407	5.7413	7.0627	8.3263	7.7569	4.8572	3.7272
NDUFB4	na	70.4848	59.9244	40.4158	62.0786	38.5646	82.8366	43.6344	33.9122	81.0792	56.8473	39.2156	44.3782	94.6983	52.931	90.7064	69.5826	47.1987	130.7684	54.8965	37.7233	55.2246	31.2246	49.071	45.6721	68.3118	83.8004	84.007	54.9713	35.5088	34.319	44.6657	37.631	34.1414	22.6496	28.2036	41.3014	63.0045	64.5055	50.0995	45.3276	44.8595	54.2189	56.614	39.3107	51.1666	36.0535	61.9953	27.07
SPEN	na	8.4264	10.7043	16.9583	16.9921	14.6837	15.3236	11.0533	11.924	18.1665	9.4471	11.0352	10.0272	11.0006	9.9623	13.7451	11.3319	7.9028	9.1401	9.8256	14.9484	16.917	17.6006	14.3895	17.5545	10.8884	13.3934	20.2408	13.2914	12.2686	11.7487	9.68	24.6282	13.3957	13.9351	14.791	12.2773	14.1919	10.1843	5.9757	12.0494	10.0674	8.0505	17.6675	13.7192	15.2393	17.6832	12.5647	13.5417
MYLK	na	10.6139	0.7811	1.3336	4.9977	6.1014	0.9197	25.6174	11.0296	4.0336	0.832	2.8985	3.01	6.0298	8.2305	3.8013	6.5962	1.0469	3.2729	1.0798	5.3316	2.2491	2.3289	1.0201	17.2002	0.7591	7.1158	19.216	1.7484	5.9168	3.3923	1.4251	3.163	1.5452	1.7936	4.7049	0.9323	0.6214	1.1366	2.1874	1.8676	6.549	3.2785	1.3952	2.464	1.9845	10.0376	9.8937	159.4496
ZC3H15	na	20.1171	58.0003	35.3964	21.8825	19.7229	22.7625	25.7379	17.7689	26.8162	47.8719	25.3036	25.1264	19.9057	23.9626	20.5359	22.9386	29.7832	35.6957	16.3074	33.6778	38.6667	24.9081	35.0244	27.7008	39.8699	18.0938	18.5341	25.633	27.1749	20.5499	31.6884	31.3392	23.1232	16.5825	19.4842	15.9129	18.8043	35.8442	20.1164	32.2819	33.3288	30.4959	28.6883	24.945	30.5684	21.9831	23.2759	16.4123
MAP2K4	na	5.0638	6.9334	9.6528	9.7595	7.8571	5.67	6.4408	14.273	9.1513	4.4119	8.1478	3.4998	9.7639	10.9838	6.6817	5.9273	8.9094	5.4111	5.6185	8.9398	9.3588	4.0966	5.3878	9.4115	7.6579	8.2349	9.693	8.7709	5.1248	5.0444	4.4653	0.796	6.6529	9.7068	7.3654	10.3528	9.8825	5.2367	5.5962	10.2398	7.4015	1.6867	8.4968	8.4519	5.5538	9.9776	8.4166	6.1919
PACC1	na	3.6556	3.1855	5.8743	3.0325	1.7033	2.5822	5.8963	3.1552	3.3244	6.5148	2.5731	4.4123	5.8531	2.3655	4.1584	4.1723	1.6912	4.7659	2.0386	5.1178	11.718	2.4101	3.5659	3.8941	3.356	5.7581	5.9849	3.1173	3.5339	1.4052	5.0407	2.3591	3.0993	2.5576	4.0727	2.2185	4.1623	4.0832	2.8205	2.5393	1.9103	2.6506	3.6724	2.2575	1.9798	4.5762	10.4947	1.7938
SLK	na	23.7358	22.8983	18.6413	36.5128	20.639	12.7847	14.2621	23.6793	24.6873	15.3371	21.9373	7.1014	12.0856	24.813	15.6495	22.4959	22.5356	19.3569	11.8596	41.1672	9.2891	22.9045	13.9096	13.7529	13.5368	9.5369	10.652	20.2423	14.9259	23.6524	13.3123	11.9098	19.928	24.7211	52.953	43.2136	23.1748	15.9695	9.5314	44.1883	12.7589	12.8331	19.8396	57.6535	45.828	16.4397	18.1095	25.873
CYB5R4	na	1.7111	1.5974	2.1408	2.3793	1.5517	2.5929	2.4327	2.9583	3.556	2.5853	1.4664	3.5015	1.9794	2.0767	1.8864	2.0113	3.2896	2.8034	3.6549	2.5065	1.2316	2.8493	1.9441	1.6134	2.8537	1.1874	1.0548	2.6777	2.3634	2.4802	2.6234	1.3732	2.9347	6.5198	2.7808	2.1312	2.881	1.9299	1.8808	3.452	1.8236	3.4264	2.5678	2.8943	2.077	1.3631	3.7882	1.744
COL17A1	na	3.2442	69.311	79.7813	10.2042	398.0064	55.8702	46.9628	188.8944	208.2599	2.0398	2.8342	0.9685	252.6927	168.1111	32.7816	287.1551	2.8734	3.7165	2.787	32.9348	32.5736	8.3742	25.2221	169.0403	14.1178	7.5713	19.9833	17.0931	164.9306	5.4183	35.6875	0.3692	2.7874	33.814	11.8865	36.8319	16.2594	3.3614	13.7058	22.1554	1.0809	2.7813	1.0473	27.1352	11.5274	114.3065	12.9718	21.9761
GSTO2	na	4.8826	0.9142	1.3662	2.2507	3.4599	0.1442	0.1117	1.9587	0.1811	2.7788	6.6207	3.6841	2.4478	1.2175	3.456	1.5957	1.2698	0.1613	6.3306	2.6112	3.177	4.6435	4.415	0.104	4.526	0.9324	0.212	6.634	1.8623	3.664	3.0154	4.3379	5.5413	3.8268	10.1219	2.3761	5.7382	7.0403	2.179	1.9918	5.7382	2.2464	4.1325	2.2426	2.6425	0.1892	0.5788	0.3107
SEC61A2	na	1.9618	0.8007	3.6549	5.2611	0.8508	0.9379	1.1128	1.8421	1.2451	2.4072	1.1871	2.5801	0.9604	1.4286	0.9775	1.5649	1.7864	1.9523	1.4217	4.6947	6.1634	1.1406	4.1869	2.3239	1.1981	1.4602	2.0605	3.1074	2.9112	2.7438	2.4141	3.6099	1.8042	3.7929	1.5898	1.0444	2.5885	1.738	0.6931	2.3229	3.1819	1.3948	4.6659	0.8208	2.0139	0.7651	0.8064	1.8444
PRKCQ	na	0.1817	1.4517	1.257	0.2616	0.3989	0.17	1.9954	0.8225	0.9672	0.2325	3.3653	0.2584	2.7765	0.3431	0.2283	1.6958	0.1318	0.5206	0.4316	0.3702	0.3325	1.0774	1.1146	5.8126	0.1233	0.9948	0.2003	0.2263	0.1094	0.2912	0.1095	0.6896	2.176	0.3353	0.8172	0.3879	0.0958	0.9422	0.5663	0.2028	1.4446	0.7394	0.8587	0.5298	0.7953	0.7329	0.7697	1.648
TLE2	na	2.308	0.8217	0.8613	2.4039	1.9779	4.785	2.3264	13.6851	1.2438	3.2473	1.138	4.0622	1.0105	5.2042	6.2275	0.37	0.8225	2.3225	1.8441	3.6279	4.6543	1.4872	1.4413	2.255	3.6758	3.8751	1.9653	7.7348	3.5535	2.1352	3.643	5.8311	2.3897	0.8907	3.4233	2.506	13.4518	0.5071	8.8226	5.1354	5.5548	1.1617	2.3405	2.6021	0.811	1.7107	5.3965	10.1886
ASB1	na	2.1468	2.1398	1.7465	2.6899	2.0233	2.6452	2.7212	2.0379	3.5157	2.7374	2.9261	1.5537	3.0747	1.7447	2.3736	1.6393	1.7359	1.6872	2.4395	1.4752	4.2939	4.7723	3.8871	3.1347	4.8461	5.1243	4.3424	4.055	1.6559	2.4444	1.7147	4.882	3.6794	4.6458	5.5126	2.6574	4.6619	4.0987	2.4124	3.5915	4.5993	3.8984	4.1088	3.3384	2.111	4.2746	1.7635	4.5305
FAM107B	na	8.7634	2.3037	3.6013	14.638	4.6497	1.9556	2.7115	5.7561	2.8136	4.7074	14.0979	1.9348	0.9377	8.0979	1.1621	6.9216	2.2408	3.1537	87.0143	1.9061	7.6986	16.9743	3.1788	1.9264	7.291	2.6564	1.0361	2.0467	1.187	11.6924	1.3571	8.7382	5.538	15.2015	10.0004	4.7652	15.1001	8.2975	2.7633	5.2527	14.6093	19.8296	23.7733	14.4984	17.4393	2.7444	2.8637	5.1677
ME1	na	9.1726	5.4989	34.9054	8.221	1.8511	17.1756	36.4606	9.1542	11.3837	19.137	3.2421	90.2272	33.1617	13.5651	44.4335	19.538	25.9009	57.5586	7.0487	27.0282	5.726	14.649	5.4581	4.2683	22.9361	21.9957	19.1184	28.9048	24.2647	8.2198	18.7222	18.3695	16.4505	24.3896	18.0147	15.405	13.1757	12.9895	11.6718	31.2611	6.2393	10.1332	11.0277	12.1867	6.9315	18.5619	97.155	11.2574
TBC1D1	na	6.826	4.9384	2.8228	7.7418	4.046	3.0711	7.3556	4.45	4.2133	6.0102	1.478	2.9402	5.1438	2.2631	3.2256	4.1088	1.0974	3.609	6.3837	5.6727	17.5561	13.6683	9.274	3.895	8.5637	4.8679	3.1892	5.7366	1.8887	5.7281	5.9126	6.1669	9.2852	5.6293	10.5633	3.358	5.4534	5.2434	4.4436	3.6019	5.3888	8.5405	10.2097	4.6903	20.4237	5.5931	3.8851	26.336
CDK13	na	2.9363	4.7237	4.0351	2.6691	3.1853	4.518	4.399	4.7219	4.4182	4.2965	6.3198	3.5439	2.3401	4.0326	3.2958	3.5282	7.5996	2.9755	2.8282	5.0598	4.9534	4.3133	4.92	5.7205	3.1121	4.5703	4.7693	11.8573	3.7871	3.5618	2.9937	6.2691	6.3223	4.4445	3.2573	3.2048	3.3219	2.4155	2.8815	5.2191	5.3123	3.5912	3.1781	3.5699	3.7705	3.9006	4.4816	2.4468
MTHFD2	na	5.9814	5.3682	6.0753	7.9427	5.542	3.793	5.5184	4.3098	3.1945	8.8727	14.4888	12.1542	21.6633	5.4134	7.3384	7.6824	5.674	13.5153	3.7643	16.8412	10.013	4.9707	6.5785	8.4674	6.3104	15.7597	9.785	4.4491	3.9139	7.1826	6.7653	5.2053	12.3987	6.4114	9.3551	4.0034	6.853	5.2787	4.6871	4.5539	6.3759	6.6021	13.1737	5.8969	7.9186	5.2046	7.5836	3.5661
SLC9A7	na	3.1292	2.8655	1.8918	1.4584	0.7023	3.0875	1.2698	3.6429	8.4079	2.4745	2.7384	2.7912	2.2177	2.0781	2.8038	1.0115	3.2728	2.4079	4.6079	5.3711	4.0634	6.1353	8.7257	1.3031	16.9133	2.4387	3.7519	3.8007	3.0936	2.1882	0.4465	8.6501	11.0974	3.9824	7.0852	2.1893	5.6811	2.0953	1.9803	2.3735	4.7353	8.2316	10.3346	2.9204	1.7198	4.9817	1.5566	1.8159
FOXJ2	na	4.3791	9.7789	11.511	3.9158	10.4133	13.1182	6.6341	7.6884	5.9371	3.0983	4.0508	5.3972	5.3824	5.965	14.8341	11.6282	9.0524	11.0283	5.0357	7.7882	6.3195	9.0568	6.5074	5.2221	5.1738	8.7243	8.2342	6.8122	12.7301	4.6287	3.5498	7.1343	8.0596	7.2647	6.8418	4.5894	7.3352	3.9868	3.3764	4.2836	4.1872	4.8238	5.1773	5.3226	4.7828	8.0268	11.018	10.5619
YBX1	na	122.7518	176.9174	202.515	178.4127	174.4683	107.9469	198.7402	99.7575	144.7691	230.9301	240.1897	198.0436	239.9936	176.9796	138.5542	144.4624	74.7567	84.6358	262.5834	152.4297	213.0099	134.6235	113.6778	170.8102	113.1949	245.277	240.8302	185.5328	94.7406	101.6005	175.0503	153.0743	129.2865	116.2847	185.9802	107.015	118.007	234.2644	140.7333	98.9565	135.0184	138.3802	157.6625	96.5839	206.9129	138.9151	120.9391	140.6322
PDE4A	na	6.4314	6.0788	1.7831	2.1148	8.0691	2.2186	2.7804	3.0416	4.7755	2.6647	11.1482	1.8719	4.242	0.8014	1.6865	2.0711	0.7509	2.6333	2.7003	1.475	1.1042	4.3611	2.351	2.5246	2.6377	3.6339	1.1049	9.7244	7.4412	4.1505	1.7476	4.3395	1.6775	1.0085	3.4644	1.1898	2.147	0.4061	2.1575	2.6658	4.9203	3.1041	2.4544	3.4058	2.9129	5.2097	6.1701	5.023
PPP2R5A	na	24.0955	13.2637	33.1699	13.6252	9.8057	37.4177	28.546	22.9525	26.2684	27.6373	15.9799	14.7556	23.1891	22.909	37.3306	19.3108	18.129	16.328	22.2838	24.5597	5.0881	29.9944	24.0542	6.8929	21.1139	48.0142	27.0207	17.836	26.5972	19.1819	14.8467	27.1654	17.4448	28.0811	21.2847	20.9287	20.9057	26.4701	13.6059	30.0927	12.4459	22.8956	12.5661	17.6735	22.3342	24.5211	46.3572	25.7623
CTNNA2	na	0	0.003	0.0094	0.0563	0.0122	0.0021	0.0143	0.0017	0.0018	0.0091	0.1611	0.0113	0	0.0181	0	0.0019	0.016	0.0043	0	0.059	0.0514	0	0	0.0043	0	0.0065	0.0099	0.0053	0.0014	0.0579	0	0.0668	0.0017	0	0.01	0	16.1505	0	0	0.0074	0.0043	0	0	0.294	0.033	0.0045	0.0118	0.0542
ELAVL1	na	11.8967	11.4287	17.076	11.3662	13.3629	13.4634	9.8244	12.2326	13.3203	13.2964	10.2985	17.8736	17.5418	14.1557	16.0714	13.5093	7.0755	16.355	13.4618	10.623	26.248	15.1304	14.5996	24.372	18.3288	13.98	15.7181	14.1934	14.2018	9.0396	13.8743	14.3068	10.3624	12.0993	12.5468	9.2645	14.7358	16.4135	9.71	9.0555	15.1746	12.9915	17.6939	8.883	15.7964	11.7854	15.8072	10.5053
TIE1	na	5.2937	0.9831	0.878	1.9094	2.2162	1.6874	4.2761	2.9308	3.1647	0.506	0.9031	3.4391	1.0261	0.5698	1.5	1.3168	0.4587	2.3438	2.9839	0.8811	1.8401	4.1715	0.9292	0.8423	1.3467	4.0783	1.6844	1.8188	1.3163	5.8169	2.8522	1.6751	0.5269	2.5732	2.9284	3.0921	0.2077	1.9144	6.2576	1.2708	4.5914	4.4978	1.9504	2.3808	1.9041	2.3544	0.9722	11.5409
DIP2B	na	15.802	7.7399	12.9296	17.7524	11.5906	18.0973	17.0402	24.3146	19.3419	7.8592	9.2766	16.9282	13.7709	15.564	21.9493	16.6808	23.4601	20.6417	6.4764	31.2373	11.4813	10.8726	10.2567	16.5889	14.5511	43.1127	30.0266	10.7657	22.0898	5.9064	7.0345	9.0644	17.5973	9.648	16.2097	13.5568	17.4889	6.2956	5.2253	13.6842	8.8362	14.8239	11.2167	12.4424	15.9242	24.9522	24.5568	12.9525
SMARCD1	na	19.1616	24.3247	14.4626	27.9674	20.3878	15.6577	16.6133	19.3509	22.3614	23.3365	13.9832	21.9354	33.5318	19.7545	18.3383	19.2608	8.0788	22.8101	14.8827	26.7296	43.1354	11.4946	25.11	23.0033	20.453	36.7032	23.6293	21.4789	17.5215	11.0606	18.343	30.4674	23.6134	14.7881	17.3369	11.8297	19.0573	15.7902	12.6287	9.5794	25.5895	20.4478	15.5839	8.3754	21.5536	21.0488	12.2237	11.2314
KDM4A	na	1.9367	3.0618	4.2658	3.0447	2.802	2.0053	5.4416	3.5912	4.1011	2.2011	5.4117	3.3259	3.8059	3.7262	4.8096	2.1228	1.5798	2.5336	6.7858	9.2594	4.1487	4.1154	3.641	4.5287	2.8415	15.7273	13.2184	5.1724	2.5944	2.3284	2.3178	4.8841	3.7479	3.8676	3.9829	2.5875	3.8427	2.7554	1.538	2.0913	2.2187	2.9903	2.6937	2.1505	4.9256	3.8302	3.5104	2.8603
NFYC	na	11.3536	10.9162	9.2118	8.8912	9.1899	7.2096	16.709	7.6388	9.179	7.6562	9.7947	9.1184	11.2917	14.0155	9.2328	7.8187	5.7066	5.1627	9.8369	35.7572	12.4849	9.1414	7.5088	11.9358	7.4715	18.1659	20.2165	10.651	5.1663	6.0279	6.2858	17.6255	6.9612	6.2503	13.7574	8.3847	13.2094	11.5119	6.1172	7.2614	8.3479	6.8755	12.8523	6.4234	8.9963	5.1308	5.5595	7.1337
ZMYND12	na	0.995	0.446	0.1886	0.4665	1.1364	0.1713	0.819	0.4922	0.0624	0.4015	0.2308	0.7612	0.0479	0.3575	0.236	0.0913	0.1714	0.0974	1.5713	0.1107	0.2241	1.3085	0.6916	0.074	0.5829	0.2995	0.217	0.116	0.1417	1.3116	0.1572	0.7442	0.3479	0.494	0.3506	0.2097	0.383	2.0736	0.1556	0.1277	0.8045	0.4292	0.6971	0.2374	0.4556	0.0871	0.1279	0.4412
SLC9A3	na	0.0542	1.2549	4.2574	0.1081	0.4348	2.9724	1.7528	0.2844	6.1044	0.894	0.0437	1.9113	0.511	0.7554	0.2454	0.1705	0.5848	1.2748	17.9218	0.3489	0.0498	7.9921	4.2902	0.272	27.9664	0.4883	0.3917	6.8026	6.9245	11.6347	21.4933	0.079	0.9482	11.3447	4.0545	3.9306	10.8538	0.4436	0.8304	1.8648	0.8385	4.7108	0.0391	5.8353	21.1912	2.2228	8.527	0.3482
NGEF	na	1.0064	2.8147	1.1599	1.4991	2.8703	13.3321	1.4977	0.5916	6.697	2.0168	5.6962	1.1848	8.8319	1.6485	1.886	1.8143	4.6928	1.0652	1.5536	1.1893	0.2394	5.295	4.186	0.1215	2.9076	1.1695	1.5113	1.719	1.1967	2.5937	1.8053	1.5821	4.0515	7.7133	1.1774	3.1211	2.5808	5.6337	0.9978	3.4356	2.4542	2.9165	8.4423	1.0622	2.7234	5.2039	2.1859	0.7148
ASPM	na	4.048	4.3439	9.556	11.8828	7.058	12.285	7.3794	6.1275	10.4774	9.6065	11.2937	4.834	3.2541	3.4677	5.8722	7.092	1.8666	4.1606	3.1935	5.4004	12.6209	7.8036	10.1063	6.8643	7.9175	6.8271	6.7784	7.7439	8.2959	1.6052	4.106	16.16	7.4598	6.0505	10.5551	1.8535	8.0378	6.3538	1.945	5.4458	5.8429	5.2581	6.4203	1.4905	8.1545	6.5901	12.3216	3.0481
CD84	na	0.7277	1.0584	0.3372	1.3421	0.7088	0.1883	0.3361	1.8814	0.749	0.1419	1.502	0.555	0.2209	0.5729	0.5462	1.4318	0.3636	1.4615	0.7128	0.4269	0.7394	1.696	0.3331	1.4069	0.1628	0.6618	0.2085	0.5596	0.4851	2.0034	0.961	1.7274	0.2743	1.0272	4.6947	0.7196	0.014	0.0951	0.5377	0.0642	1.4482	1.2372	1.4464	1.3606	0.7703	1.9642	1.1181	1.3059
ELOVL1	na	63.4236	40.0888	36.7753	33.2573	42.0187	34.1119	76.9468	38.205	31.0708	29.6452	27.2281	50.5216	48.5844	60.6777	51.9644	64.798	37.0895	25.8733	120.915	37.9942	16.3167	53.0056	31.0857	38.9602	48.5143	42.0395	46.8321	57.6749	25.1579	49.5446	48.5659	38.9431	29.1796	39.3066	45.0644	75.4474	62.9775	70.9713	55.6778	55.552	26.7347	37.9392	57.239	53.5551	51.675	33.4686	31.3343	24.4042
SPI1	na	7.0306	17.1316	4.2624	5.8947	6.3857	3.2117	5.2912	17.886	9.1065	1.2273	6.5604	11.1437	4.5358	6.0961	6.082	11.0886	2.8498	9.5935	12.3503	2.759	10.9638	7.0232	2.3469	15.3285	1.3491	12.3655	2.9909	6.1152	4.9674	15.9466	11.3465	12.642	1.1544	2.9552	14.5511	6.7666	0.4095	0.7609	11.6696	1.001	8.8236	10.5468	11.7029	7.9846	5.4244	12.4076	8.1311	8.4122
POLR1H	na	6.2155	3.0105	1.9083	4.0252	2.7	2.3988	2.2141	2.8808	3.1824	4.2885	2.9915	2.5003	3.9871	3.2859	1.5205	2.8614	2.053	2.2823	4.9099	2.2559	5.0078	3.4658	2.1933	2.4212	4.4398	2.5338	2.1262	2.48	1.9491	4.1945	6.2299	1.8741	3.6058	2.1395	2.1882	2.5794	3.0234	7.4506	5.1896	3.5238	3.5084	1.7774	3.2086	3.2294	9.2571	2.0917	2.0341	1.8378
MPPED2	na	0.0913	0.0307	0.9448	0.1448	0.0534	0.1272	0.2311	0.1693	0.5932	0.0634	0.2691	0.0364	0.1821	0.2045	0.723	0.562	0.4885	5.5185	0.0248	0.1798	1.3489	0.075	0.0304	0.0866	0.0224	0.2871	0.3084	0.0763	0.0666	0.2298	0.0726	0.0772	0.0112	0.0483	0.0315	0.801	0.1223	0.071	0.4587	0.5888	0.3607	0.1111	0.0446	0.655	0.0606	0.0614	0.1934	0.7171
CLDN18	na	1.6618	0.0431	0.3284	0.7265	0.0838	0.3644	0.1534	0.0705	1.987	0.1178	0.1674	1.9863	0.7111	0.467	0.5294	0.0765	0.013	0.0484	1555.6661	0.041	6.8735	193.8922	0.0318	2.8448	145.0708	9.5036	0.972	3.039	0.2828	245.1727	143.3439	0.6815	1.5249	40.3081	107.5567	4.9905	58.2888	1153.1716	0.6926	0.08	33.3134	256.0584	1.402	21.4658	22.6024	0.2919	0.396	1.1992
ZBTB11	na	7.8759	6.6669	6.474	8.6411	7.4517	8.1464	4.6414	4.2935	10.6651	5.3229	9.5884	4.2171	4.6574	5.9916	8.1744	5.9146	7.2082	12.7531	3.7374	8.0036	5.5059	4.9608	4.2532	4.2574	4.5877	9.8596	15.4146	5.1684	7.1911	4.2958	4.0825	6.625	7.5685	4.6586	5.2762	3.6759	5.6988	4.7424	1.852	5.6669	7.4537	5.7411	7.2429	5.3034	6.7688	8.7833	9.5421	6.2548
ATXN3	na	2.729	2.1949	4.1625	3.7736	4.1812	2.7932	3.1701	3.9475	2.2782	2.4245	1.845	1.9139	2.9289	2.5503	2.563	2.6358	3.2111	1.5455	1.374	2.6723	1.9801	3.6865	2.5837	3.4054	2.1853	3.2284	3.3151	2.5991	2.5796	4.1508	1.4491	3.7194	3.2218	2.6965	2.6266	2.4733	2.4828	2.0548	1.472	2.5845	3.4354	2.304	4.5883	2.1097	1.6133	2.4961	2.3352	3.5294
GOLGA5	na	20.8225	15.6031	20.1464	16.4277	19.5566	16.3393	16.7576	20.2854	11.3461	18.7188	18.994	7.1506	22.6589	14.5416	17.3957	15.8372	21.5828	12.7785	11.8	18.9212	11.112	20.6104	18.9161	10.7837	14.9289	15.3223	16.2829	12.2461	23.8032	25.1711	12.3896	18.3418	19.5907	17.4692	25.7322	16.0526	7.762	18.5162	9.3244	16.2358	15.3485	17.3548	24.0906	17.8799	12.3497	19.6984	23.7684	14.5951
FGFR2	na	0.8638	1.7754	26.575	6.2171	3.3718	8.0892	11.7252	7.6894	7.9651	1.1317	1.3379	10.5811	8.799	6.1897	16.3231	1.5681	1.2889	7.4332	4.0243	10.9068	13.6794	10.3277	1.2234	11.5735	5.2697	28.8799	20.0137	5.0884	19.424	4.3584	4.7198	13.7999	1.7088	0.9915	1.1993	2.9287	12.3024	2.672	0.8206	4.9619	5.9303	86.324	2.6445	10.3649	36.6046	4.7316	26.3902	16.5885
LRRC40	na	9.4273	7.6156	4.6252	12.1326	9.3345	5.4958	5.1182	8.0219	10.9273	11.1118	10.2168	9.4636	4.2888	7.487	7.0662	8.7018	4.425	3.5626	6.332	8.576	9.4678	5.0721	5.6241	7.1851	4.31	3.1816	4.5288	5.2356	4.6438	8.4914	6.1174	11.2292	7.9247	4.6104	8.3309	4.846	6.6738	11.0197	3.1326	3.9375	7.0171	7.0853	7.0903	5.1069	4.1631	8.1441	4.4472	5.2017
ISOC1	na	11.4699	11.1017	7.4503	9.8958	10.2875	9.408	12.5198	6.8561	10.2673	12.5473	10.0704	13.109	13.4719	9.3747	7.8909	9.115	4.9128	8.5298	8.663	7.9424	10.9009	7.7778	10.3003	7.9014	21.1357	9.7278	6.6172	21.657	5.5733	8.8113	12.2814	12.8203	13.0162	12.1011	19.2953	8.9717	16.3663	31.4115	9.2885	12.0735	31.705	17.939	12.8226	10.0117	10.034	5.8203	6.9807	22.4379
EML1	na	3.7038	1.3622	1.4455	2.1568	3.9878	0.8191	2.0105	1.9631	2.1032	0.285	0.4194	5.0787	0.3727	2.174	2.1905	2.9487	3.7252	5.5851	0.3989	6.623	3.7598	1.0666	0.3599	0.2963	0.2818	5.4164	3.0942	1.7786	4.6855	0.9864	0.7617	0.8797	0.9714	0.6675	1.6452	1.1089	1.3243	0.4346	1.4184	1.0748	3.0708	1.588	0.4887	1.3697	2.1126	2.7493	4.0586	17.3087
TRMT11	na	3.592	3.5498	2.0229	2.7856	1.6319	2.8394	2.3089	2.4344	3.2966	5.0594	3.0737	2.6759	3.7454	1.4989	2.0345	1.0386	1.6906	2.0385	1.8062	2.4425	4.3978	2.731	2.6706	1.9654	4.3928	1.6368	1.0359	2.1778	1.3318	1.4785	3.6196	1.6083	3.3132	1.6447	4.1581	1.4837	2.0895	3.0989	1.7245	2.2321	2.8022	3.2694	3.1465	2.3375	2.1032	1.8366	2.1653	1.8289
THUMPD1	na	8.2838	5.3987	5.1952	8.2684	9.4233	7.3779	5.2179	5.6327	7.2801	8.0141	6.3444	6.1555	3.781	5.4	4.9784	5.343	6.1133	4.772	3.9818	5.4644	7.9724	10.6321	6.0893	7.1654	6.8419	4.7011	3.4937	4.4113	7.488	7.9018	4.9398	7.974	7.2552	12.3258	6.0274	3.5058	6.274	9.3259	4.8796	5.8083	11.87	13.8733	5.7359	6.4352	9.8825	5.1076	6.0355	7.0879
MSANTD3	na	11.3303	8.8444	4.4508	4.1717	6.1549	5.8152	5.9691	6.5679	12.9861	6.7763	4.4202	6.7134	5.84	2.9514	5.185	11.3087	3.6672	7.8577	5.0451	4.4154	7.6356	3.8341	5.2762	4.376	4.2914	5.7626	5.9743	3.8172	13.564	5.9929	2.5562	3.6961	3.5285	2.7867	3.5662	2.8103	5.5938	3.2447	4.109	4.0978	4.5492	5.3799	9.1119	3.9715	4.0706	9.8849	8.4903	5.2257
KIF26A	na	0.7975	0.9062	2.4292	0.3765	2.1074	2.3219	1.0256	0.7751	1.2096	0.1013	1.4528	0.962	0.6141	1.3647	1.9088	0.4335	1.048	1.1727	2.5122	0.9572	0.3418	1.2312	0.266	0.8049	0.2754	2.4807	3.0338	3.1629	1.0213	0.8081	3.4555	0.5237	5.6355	0.6117	0.6967	1.2427	1.6213	0.5302	1.4731	0.5578	1.3057	1.2374	0.323	0.4704	0.4412	0.8456	0.3979	2.624
ATG2B	na	3.5763	1.7652	4.9621	3.1729	6.3383	4.2989	3.6086	3.9076	3.1173	4.1574	2.4819	2.0535	2.8821	3.3253	3.0655	4.4371	4.3632	2.5588	1.7103	4.9178	3.1875	6.5337	3.6767	2.7005	3.7718	3.2001	4.3682	4.4183	3.9211	6.212	2.4665	4.8658	6.1527	4.334	3.6492	3.0483	2.3897	2.2531	1.8206	2.8349	3.5327	3.1147	2.7282	2.5225	2.8121	5.0748	4.2183	4.3445
ARFGEF1	na	9.2441	3.9311	12.6264	13.7052	12.4351	9.4917	9.0489	7.1338	7.9533	10.4613	6.8112	5.3559	11.093	6.1531	12.6704	9.2374	13.8349	17.8607	7.6148	19.5364	6.5322	16.3678	14.3539	7.1842	13.1739	10.5091	8.348	11.7499	11.8031	11.8878	7.9708	12.4114	15.2675	13.8291	13.6896	10.3421	7.8363	8.7295	5.2461	7.9468	9.2238	11.3798	7.1879	10.873	14.141	10.5916	13.6929	7.5145
ZFAT	na	0.7665	1.2048	1.9588	1.0114	1.8367	1.1366	1.2474	1.0768	0.9794	0.8378	1.5653	2.634	2.6411	1.3623	1.3881	0.8914	1.0164	1.9585	1.8614	2.3783	1.2499	1.632	1.3824	0.9699	1.6212	2.5754	1.8119	2.7645	0.9778	0.7898	1.4392	1.4224	1.7626	2.6895	1.779	1.229	1.3371	0.919	1.0674	0.8239	1.5625	1.4825	1.7556	0.9726	1.6355	1.5489	1.9378	1.2973
MTFR1	na	9.1659	8.0666	9.8151	13.2729	12.7162	4.4277	8.2029	5.1616	7.2291	12.7919	18.5943	7.3604	16.1946	7.0911	8.9135	7.4545	8.0645	7.2135	7.2658	12.2195	6.1061	8.0573	7.6508	12.3672	11.4433	5.5879	3.9086	6.9833	7.5707	10.939	11.9261	5.0804	8.1373	7.8494	12.7695	6.3332	7.6883	9.2572	5.7353	5.6988	7.9807	9.584	10.1325	5.0038	6.8845	6.9292	5.2216	5.2591
STAG3	na	0.2645	0.112	0.4396	0.6289	0.3183	0.6346	0.4575	0.2166	0.9727	0.1945	0.2725	0.7622	0.2939	0.293	0.3014	0.2269	0.149	0.2646	0.1294	0.3656	0.6559	0.4285	0.9934	0.2256	0.1405	1.6856	1.0663	1.0067	0.2532	0.5833	4.5276	0.9228	0.6921	0.5228	0.2246	0.127	0.5429	0.113	0.0659	0.1406	0.4599	0.3944	0.2837	0.1781	0.055	0.3673	0.6117	0.4392
FECH	na	2.435	2.9351	4.83	3.4056	1.7941	2.1172	3.832	1.4517	1.628	1.4361	3.0236	6.2358	3.624	1.9772	4.0316	1.9359	1.3676	3.2323	0.8774	4.3624	4.2386	2.7748	1.4067	1.4695	0.8504	8.1874	4.0175	1.987	2.5699	1.0564	0.5402	2.0805	1.2675	2.0015	3.0777	2.3052	2.3904	0.9719	1.4645	1.6928	3.5066	1.3561	1.6666	1.7146	1.329	1.5973	6.3537	2.3198
MYO9A	na	1.5633	0.9281	2.6241	1.0222	2.7771	1.3135	2.024	2.121	2.5845	1.4436	2.5973	1.3255	1.408	1.4168	2.1358	1.6345	2.5702	2.608	2.3858	2.8062	1.5254	2.7924	2.2432	3.0246	1.039	2.1014	2.0406	2.4419	1.8524	1.5039	0.8399	3.0983	2.7384	2.5399	1.9474	1.4831	2.116	0.7624	0.9002	1.5632	1.5662	2.1088	2.1766	2.0215	2.2926	1.7309	2.2355	6.3126
DDX3Y	na	4.5766	1.0603	1.1159	2.1344	2.9244	0.7808	2.8212	10.1051	0.0071	0.5238	0.9343	5.7556	0.0235	7.1596	5.2497	1.044	8.9407	1.7936	1.087	2.8054	16.8164	1.4582	0.5985	11.8476	5.6041	1.2302	0.8076	14.7219	9.3494	4.3638	0.0063	1.8131	16.9057	5.7442	3.1841	5.5839	1.0289	6.0146	4.1421	13.7544	3.2491	0.0224	1.0853	5.5922	1.6002	3.5534	2.1128	0.0069
PFKP	na	17.7651	6.9745	41.1668	18.2777	14.0388	22.9469	11.8573	15.1181	8.054	17.9641	25.8197	28.9961	30.1518	11.8824	17.2539	40.9816	18.7119	24.0245	31.7587	14.4529	7.1166	16.6	23.9049	20.1419	13.5461	13.1556	16.8816	21.5245	22.9498	11.6647	14.6958	9.0622	14.0469	24.2286	24.4349	15.8393	8.6651	17.3785	13.083	11.3456	8.0072	15.9197	54.3339	13.0779	20.0434	11.2465	14.7458	18.4914
IDI1	na	20.7068	8.4648	21.1352	19.8057	5.134	13.9435	6.5029	10.573	9.2845	21.3709	10.1195	18.2108	7.4433	19.2454	22.2092	12.2939	18.6517	18.5771	7.2201	12.062	10.3533	17.1413	16.1024	7.6499	12.4145	8.8177	9.3197	8.9258	24.0758	30.6867	9.3383	11.3517	15.4684	13.6549	12.8679	14.1137	22.1712	15.3997	7.7955	13.8217	16.0699	15.7849	19.96	21.2543	15.192	4.5698	10.7698	14.0116
SP100	na	5.229	5.0174	2.8522	3.7501	6.7771	5.7476	3.2007	10.8902	9.1735	7.287	4.6705	3.273	3.7137	3.6063	3.1144	9.5705	9.7609	2.8583	6.1153	3.8743	1.5622	9.9562	8.6474	12.0963	9.5521	3.1458	4.553	4.9999	2.4591	5.1956	8.2369	8.5422	3.612	9.3151	3.7752	3.5439	3.6187	3.7763	4.1408	7.6403	6.0792	9.6361	6.8262	7.5253	10.8299	5.1549	2.9851	4.8258
KLF6	na	39.5584	23.9066	18.3878	33.758	68.7731	14.8983	38.1124	30.7307	15.4322	46.4313	21.3229	8.6844	16.6188	31.0687	28.5828	67.9147	65.585	58.2959	44.0632	28.7757	23.2518	22.1779	21.0352	13.0049	19.5991	6.7969	15.3223	26.0548	19.0749	63.015	48.2402	11.3153	16.809	36.5186	19.773	47.5859	68.7684	16.3188	21.692	33.5118	9.1192	29.2282	76.799	38.9307	25.1484	11.5369	15.5363	56.9898
PLPP1	na	6.0393	8.729	3.5627	5.9298	9.0617	5.9354	15.3661	7.6184	11.142	2.9909	2.3106	6.1675	3.2162	5.2886	6.9713	8.0458	5.0054	4.4999	3.7451	4.0512	7.9788	10.3001	5.484	8.5554	7.7751	4.3434	4.3888	15.7081	9.8458	20.9045	7.4589	21.7743	6.3626	7.246	9.7911	7.0017	6.6681	4.8595	6.8966	3.2523	17.547	21.3105	4.0375	6.9247	5.4171	8.3893	6.4096	25.4344
NEO1	na	4.7468	6.3511	11.868	3.9334	9.7743	6.6997	7.4482	5.8002	12.8631	5.436	4.6886	9.9614	5.6583	12.8614	13.8074	5.3066	8.5781	11.6263	10.063	19.2258	25.888	11.1377	25.5824	2.8614	0.5589	34.395	25.3587	21.7335	15.0493	9.1277	0.9556	7.2045	30.978	16.6815	9.406	6.4319	15.8682	8.3992	5.1077	7.5129	14.894	24.1377	1.0397	9.2071	33.4029	8.1298	21.4309	12.2717
TRAM1	na	109.5887	33.4551	41.7475	48.7031	39.5437	23.3116	25.6111	39.8559	39.4906	66.2616	52.9033	29.9301	42.6523	18.2937	34.8239	43.3492	41.2212	56.4394	48.129	35.3048	26.0144	57.0476	44.7229	36.4771	50.3873	33.8702	22.743	42.5838	49.3547	74.4332	91.049	73.4263	45.4172	60.9752	74.1854	31.1162	46.0598	38.7178	34.0634	82.4179	75.6204	96.5706	61.8609	49.5339	75.3615	46.6929	41.5993	31.2679
PHKA1	na	8.084	4.5143	2.7409	4.2192	1.8463	3.6149	3.8943	3.2885	1.7866	2.7083	5.0382	3.7566	3.7229	4.9544	5.7557	3.3631	2.3363	3.2801	2.675	9.0017	3.4187	3.5169	2.5366	6.4643	4.0513	4.087	4.7161	2.2392	4.1242	3.2606	1.9888	3.8262	4.8893	2.483	7.0069	3.1337	4.0785	3.3377	1.8211	3.3591	4.3953	4.2565	7.5571	2.6751	3.1899	3.6022	3.5688	3.0969
TNFRSF1A	na	33.4136	66.3237	63.1818	19.7053	45.3817	57.6645	39.854	43.5027	39.9509	20.9647	32.8951	25.9503	35.5277	35.3	68.4576	64.4017	44.6503	36.3721	44.3738	31.6665	19.9142	38.0879	29.1943	33.326	30.8635	26.388	33.7466	27.9006	38.6473	44.5502	33.3886	34.8795	26.2978	44.8816	26.4334	39.8081	27.5996	17.3629	26.1342	26.4859	20.7401	31.4677	50.9747	40.3219	17.5206	47.1402	41.7523	43.102
CACNB1	na	1.5412	0.9401	1.7729	0.9378	0.8528	0.4276	0.7897	0.8523	1.0785	1.895	0.5507	0.8838	0.98	0.4697	1.0341	1.2862	1.4769	1.7839	1.6395	2.2235	1.1352	0.4038	1.4102	1.4596	0.3767	1.4846	1.9932	3.6356	2.0054	5.9552	0.3788	1.0588	0.8757	0.4228	0.9758	1.2986	1.151	0.2334	1.0637	0.8763	2.106	0.6847	1.204	2.061	0.5267	0.7971	0.8827	0.793
EVI5	na	5.3904	2.3963	2.3224	3.1109	3.0617	1.7883	2.9006	4.3092	3.1498	2.4202	4.8907	1.8707	2.1478	2.0703	2	2.8398	3.4322	2.2266	4.884	4.2648	2.9205	3.4007	3.5074	1.2341	5.5819	2.4301	3.9014	3.9301	3.3647	3.8275	4.0612	7.3208	6.0485	4.3261	4.5446	2.9929	7.0348	3.1363	2.5964	3.8111	4.295	4.7083	2.781	3.4679	3.6001	4.7065	3.676	5.3081
STOML1	na	0.4985	1.4794	2.1037	0.3621	0.7871	1.8616	1.0262	1.8828	1.9626	0.5939	0.7404	0.943	1.0375	1.1556	1.0576	1.1624	0.587	0.8092	2.1009	0.5382	0.8284	1.1581	1.6493	3.3588	0.6353	1.0016	0.974	1.007	3.0329	0.6021	0.3433	0.8722	0.9483	0.7838	0.8734	0.7101	0.9586	1.3858	1.1787	0.9089	1.3064	1.3818	1.5291	1.1224	1.2992	0.9418	1.2963	0.6894
PKM	na	132.8585	172.0583	199.2562	92.4552	380.017	208.3216	147.2875	291.5094	254.8764	131.069	210.6461	260.2031	318.8208	184.6035	215.2843	214.9968	140.5393	124.9225	192.4218	143.9206	93.2958	122.0242	215.2407	179.0351	252.2357	195.0835	188.1823	116.4354	200.9384	77.2018	108.7125	154.5068	197.0565	112.6256	257.6132	183.7368	146.2201	162.9718	248.3302	177.4531	107.4382	205.1248	204.3847	189.6903	406.9947	226.8295	182.9367	83.5911
DHX29	na	8.3094	9.3539	7.2054	9.3281	10.1178	9.3324	7.2272	6.9899	11.8921	4.9517	9.5431	8.4749	7.4957	8.0819	6.8584	6.5282	13.7343	11.3246	4.4322	10.4502	5.1397	5.1157	6.9094	7.827	9.2052	8.661	9.2323	8.612	18.4783	5.6433	9.6986	9.378	6.6567	8.2988	10.7817	7.4361	7.6899	6.7982	6.1212	9.4869	6.3111	8.8728	7.6421	9.3414	6.542	14.7925	8.2471	9.7291
DNTTIP2	na	9.8705	15.9612	8.4773	10.3414	8.1716	6.2225	9.8434	7.9914	10.8732	8.8062	16.2262	7.2425	8.8299	9.7072	10.922	8.0867	8.4181	5.5519	7.3998	11.0542	10.9473	4.154	5.7489	7.1168	7.0145	8.4302	7.0078	8.9573	6.4655	6.7354	7.264	12.3615	5.9866	4.9292	6.0057	6.2117	7.7095	8.6163	5.1898	8.9463	7.1223	6.2763	7.952	8.6424	6.0098	8.7962	9.0329	7.4405
METTL22	na	1.6273	2.1794	1.3508	1.8472	2.454	1.7893	1.3823	0.9961	1.7986	1.6294	1.1784	1.2035	1.4067	1.3933	1.5448	1.0577	1.2669	1.518	1.0815	1.1683	2.0298	1.5953	1.4779	2.8443	1.3131	1.6035	1.6203	1.4275	1.4822	1.2997	1.7071	1.8798	2.4744	2.7199	0.9656	1.0791	1.1201	2.4032	1.2674	0.8996	3.5152	1.294	0.967	0.8722	0.8531	1.1676	1.3904	1.3669
TP53BP1	na	2.4672	3.047	3.4653	3.3334	4.4803	3.3593	3.1719	2.6757	3.3346	3.7852	4.7006	2.1456	3.1997	1.9258	3.7148	3.8975	3.0479	5.2763	3.5753	5.2149	5.8789	3.5297	4.5579	2.758	2.7653	7.3231	4.7991	5.1968	4.9055	1.6843	1.2944	6.2364	6.0145	6.9279	5.2235	2.4698	5.2894	2.572	1.5666	1.6796	3.7046	2.7421	3.6906	2.5718	2.3641	4.6173	4.9569	3.8944
TRO	na	1.2331	0.2164	1.2842	1.1193	1.0574	0.3916	0.642	0.7057	0.7706	0.1243	0.1741	0.3698	2.0978	0.0813	1.3364	0.2096	0.264	1.2211	0.2077	1.0594	7.4662	0.2332	0.1269	0.913	0.0449	4.0918	3.0685	0.1546	2.0992	0.522	0.2068	0.5075	0.2669	0.2396	0.4811	0.2845	0.1824	0.1	0.341	0.1603	4.6444	0.2921	0.1383	0.2689	0.1923	2.3955	1.2066	0.8831
RRP15	na	6.9713	5.3142	3.2882	5.2221	2.4499	3.1868	1.7104	3.4006	4.352	8.4396	9.6735	4.2876	2.717	2.9051	3.1402	2.6552	2.9109	2.8309	1.3602	3.2856	9.9797	1.9146	3.6252	2.4315	3.6536	5.3598	4.763	1.8406	3.6463	1.9863	3.0073	5.3695	3.6841	2.7046	4.0201	1.7661	7.278	4.2748	3.0258	2.979	4.7085	2.9788	2.4411	2.8916	3.0335	3.6917	4.3967	2.7592
RHOA	na	70.1946	63.2571	51.5908	56.9344	75.0594	84.0922	85.5299	66.5225	58.7869	69.2905	99.4902	73.8731	57.5604	88.6984	70.281	42.8256	55.7266	70.3156	139.3482	69.2802	57.1271	109.2648	74.7618	84.4137	109.4755	49.3646	48.1966	85.3517	61.6371	88.0531	87.3413	105.8823	142.1304	88.1594	112.2041	89.2174	129.3372	82.602	92.0337	96.4762	92.9637	75.4194	113.3572	104.4086	63.8058	75.7866	66.6695	82.3438
DHX8	na	4.5758	5.2487	10.9522	8.5022	7.8486	11.5865	9.4181	7.7744	8.243	7.4233	6.5903	6.0995	8.7038	9.1271	8.9482	10.0734	8.2764	16.9434	7.6129	10.5048	12.103	8.4494	11.0712	9.4487	10.8354	10.6622	10.8609	8.3614	8.6369	4.5884	6.6987	8.3832	13.9659	10.5244	6.1236	6.7367	6.397	6.2811	4.2116	5.2799	11.5069	8.91	7.0269	6.69	12.862	14.0342	8.4952	6.3358
PRKCZ	na	2.3306	2.6411	2.7227	1.7666	2.9858	2.4127	4.5443	2.0978	1.8036	2.2545	3.0128	2.5062	3.7025	2.485	3.844	1.8089	1.9703	2.2737	1.8325	1.7469	2.4554	3.7645	3.4194	2.7951	2.7386	2.029	2.4678	6.9432	1.2165	13.0771	2.5462	3.014	4.5499	4.261	4.1949	3.2468	2.9048	4.2129	1.8224	4.1375	1.9592	1.3963	3.9678	2.9068	4.022	2.7561	1.8754	0.6526
ZFY	na	0.9651	0.2121	0.4314	0.6611	4.6013	0.14	0.5292	6.771	0	0.1477	0.2877	0.9729	0.0027	2.5957	1.9026	1.8652	4.4908	0.3616	0.1755	1.1981	6.7152	0.4071	0.1629	4.2625	0.2571	0.4413	0.2353	5.3116	2.6241	0.9699	0	0.4673	3.4045	3.2963	1.037	2.3509	0.6916	2.4791	1.4755	5.6525	0.994	0	0.3344	2.3527	0.5297	0.7766	0.4906	0.0071
IARS2	na	53.0417	31.3914	35.1276	34.7816	32.3403	44.0867	52.0067	41.2136	31.0567	44.6975	74.3875	44.8913	28.6973	30.4615	37.8386	31.0802	36.0709	28.4057	31.3758	39.2128	48.8929	42.0163	41.0444	24.0799	45.125	44.7122	41.5874	42.6553	36.2517	17.9744	34.9481	43.517	52.0052	50.9318	88.1743	25.7044	34.333	53.4363	21.0049	44.5767	51.5972	32.7451	38.3286	31.8164	41.5053	48.0293	75.0492	32.6306
SYT1	na	2.9437	0.8436	0.9835	2.1078	0.6424	1.2179	1.328	0.7889	0.648	2.5076	2.1828	1.597	0.7872	1.4705	0.8408	0.8234	0.0453	1.6109	0.6678	9.5792	0.1688	0.0345	2.9995	0.2955	2.5681	2.3667	1.3156	3.6634	0.3997	0.0901	0.0056	4.283	3.6288	1.8188	1.7954	0.5075	5.4861	4.3569	0.5974	0.0349	2.8225	2.2758	1.333	5.5154	1.2674	3.4035	2.8444	2.292
NAV3	na	0.3381	0.0957	0.0566	0.4097	0.4254	0.4149	0.2702	0.7178	0.4923	0.0309	0.2107	0.1592	0.4878	0.0587	0.0875	1.6062	0.3643	0.171	0.0306	0.1311	0.4912	0.0262	0.2114	0.0352	0.0365	0.1624	0.3817	0.1945	0.4157	0.0617	0.0149	0.1503	0.0414	0.0421	0.1136	0.0902	0.2251	0.0292	0.0724	0.1105	0.2007	0.3003	0.0753	0.1015	0.0973	0.8925	0.3687	0.9589
IDH3G	na	26.2517	27.9412	15.2394	26.0666	30.0574	28.5359	28.6253	25.8467	23.2391	28.1386	27.8162	38.7012	29.4586	22.2972	30.0078	29.1738	18.7205	21.0441	40.3474	14.6179	21.5569	24.9442	29.2654	20.6011	26.1573	12.3686	13.4283	20.8844	11.8484	29.3262	48.5858	36.3788	29.5861	25.5766	42.7896	19.9807	42.2821	17.969	36.3379	29.9406	13.0886	27.2817	31.1427	15.8628	21.0861	17.8995	13.531	13.2968
ROGDI	na	2.3059	5.7867	3.824	2.2528	2.3037	5.8838	4.0573	2.1488	4.6253	2.5788	1.4505	4.4382	3.9325	4.4077	4.6177	1.4521	1.9696	2.7762	1.7171	2.2084	1.5348	2.0743	2.1347	4.7472	3.7578	2.8105	2.2954	1.8609	3.5487	3.3698	2.0773	1.6396	2.046	2.6501	0.9182	4.0105	2.3996	0.8634	2.8015	3.2422	3.116	1.8099	1.8234	2.8056	2.224	2.0609	3.366	3.4219
PDZD4	na	0.4223	0.1134	0.4869	0.2539	0.5179	0.8102	1.6423	0.4343	0.6745	0.041	0.0887	0.7944	0.2097	0.1392	0.3345	0.1146	0.0639	1.7875	0.0624	0.2049	0.0427	0.1764	0.0786	0.1264	0.0483	4.9707	3.1467	0.1472	1.7294	0.1969	0.0873	0.0823	0.0633	0.1037	0.1191	0.2263	0.6073	0.0344	0.1433	0.3763	0.5763	0.1152	0.0681	0.244	0.0944	0.5151	1.8843	7.1261
ROCK1	na	9.3884	9.0143	8.2535	15.3262	7.2417	7.4517	7.9166	13.6298	9.9463	12.1707	19.86	6.9549	4.8526	5.7376	6.7456	9.2857	7.0943	4.4547	3.3879	7.9513	5.3342	13.6301	8.859	7.3195	14.6695	6.9978	6.845	7.8151	11.6688	12.5715	6.573	33.2442	8.481	13.0579	11.9971	5.6222	7.1042	14.8192	4.105	7.5967	15.5621	15.1376	12.0074	18.3762	17.6362	11.9109	8.2329	18.7513
CBFB	na	37.9299	9.2394	17.5481	22.6814	13.0993	21.4301	11.1215	17.5554	19.15	25.0397	15.4218	17.3568	14.1704	12.6665	18.4453	17.7083	15.6525	14.7981	5.5673	9.5645	26.4234	10.7706	8.7718	20.0823	12.7024	13.9153	14.9575	8.1622	18.1414	14.687	6.8101	10.941	12.2258	8.4146	26.3388	6.9411	14.8616	23.5082	8.4662	9.5694	9.5022	17.7668	28.0171	13.8763	16.6563	13.4294	20.3034	8.956
PDK3	na	1.8136	2.2512	2.7265	2.4702	2.1245	1.3435	2.816	3.6098	4.7022	3.1889	0.3486	2.1339	1.5006	3.0308	2.451	1.059	0.5314	1.7345	1.9005	2.6669	4.1744	3.6634	3.7993	0.4074	5.1398	3.6734	5.5622	7.1537	4.5056	5.7459	3.5425	1.2317	7.4543	4.7484	8.2994	1.2123	7.6537	0.8366	1.5952	2.9593	5.0339	2.9288	4.8736	1.748	6.149	3.1472	2.2854	9.7004
HYAL2	na	10.4632	5.7308	4.8224	3.8611	5.8619	7.6035	6.2309	6.3698	6.1983	3.5001	5.8769	5.7455	3.8754	4.6868	4.9381	3.2739	4.5234	5.1326	5.3312	5.0953	6.6527	8.46	4.1952	7.876	8.2823	5.7505	4.7516	5.8121	4.3513	9.5914	5.3254	6.039	8.2094	5.3465	9.9546	6.9173	5.6564	4.8582	7.8341	3.8632	10.4654	8.3528	11.246	6.3503	5.4555	6.4409	7.0048	13.6306
HDAC4	na	1.0787	1.355	3.7803	1.2444	1.9218	4.8501	3.2656	2.7139	2.7194	1.3194	4.325	2.4781	2.17	2.2833	4.896	2.4807	1.2236	1.2005	2.1852	2.7905	2.2579	4.9042	3.073	2.9371	5.1482	13.5669	13.544	3.3292	1.756	1.8477	1.1127	4.9089	2.4921	3.8714	6.5034	2.8564	4.2565	1.6982	1.4668	4.3063	3.3628	2.4337	2.6655	2.0726	4.177	3.1976	3.938	6.3582
RASSF1	na	6.8471	2.4453	3.7474	3.0157	5.9222	3.5494	4.1474	3.8995	2.6514	3.0424	3.8106	6.6194	1.6493	4.2393	2.7595	1.5866	2.6691	2.3021	9.5955	2.4217	2.8419	9.1536	6.0651	8.4772	7.3692	1.9273	2.627	6.3405	4.0181	6.2421	7.6368	3.8735	5.8793	5.1661	9.2588	5.0047	9.6329	3.8135	3.6848	4.0022	5.2491	4.1533	7.3192	5.2039	2.927	2.5833	2.6203	5.708
FGFR3	na	9.3461	70.9884	63.0856	63.9757	19.335	104.3723	36.2811	10.8371	22.6994	1.1599	4.6142	26.1124	27.6168	92.9335	41.4407	37.8061	10.3474	23.4968	5.6747	24.8052	0.452	14.9009	4.3182	54.2268	10.0641	67.1269	58.377	48.5395	29.892	12.7116	2.9697	21.6066	8.9599	5.6211	7.7981	66.3105	9.6808	20.7968	25.1357	47.0348	50.7308	24.327	1.1556	20.8818	9.54	24.3709	81.6762	5.6903
IFI35	na	11.3252	21.6129	9.2368	4.3734	21.1606	23.3595	8.6663	26.4782	17.6471	20.7529	9.4513	23.815	10.4196	13.2702	4.0784	30.0916	9.5729	17.8881	16.036	9.1623	2.9956	20.8795	29.5497	15.3606	22.8638	6.5141	13.0372	8.9959	16.3152	6.8863	36.6076	15.7576	11.5667	10.8737	8.6034	11.5508	6.3432	8.8807	8.274	6.9592	16.478	28.6892	13.9257	12.6107	28.4036	7.4115	5.4793	6.4152
HEATR6	na	2.3386	2.1864	3.6162	4.3866	4.41	6.0615	5.8226	3.5624	3.8007	4.8531	3.0218	3.7224	7.0925	2.8664	2.4281	4.1978	3.1399	5.3449	4.0992	4.6583	3.9738	3.962	3.4612	3.6714	5.0858	8.991	7.4271	4.5299	3.7612	1.7777	1.3905	5.2664	5.2817	3.4538	3.9001	1.6787	2.8539	3.2881	1.1237	1.6127	5.1815	3.7747	5.4348	1.9976	3.115	7.2158	3.8935	2.6847
COASY	na	17.8631	17.0545	21.6572	23.2112	17.7812	24.6174	19.5797	19.1704	17.9365	33.0773	24.6631	21.3807	24.9257	20.3623	18.8036	23.3969	12.4893	26.4087	20.3754	16.6757	19.6095	22.9374	29.4413	23.5146	12.6989	20.7404	23.3107	21.539	19.4701	10.5428	19.6968	22.0547	38.1734	26.7202	29.4085	15.9601	14.7986	24.7021	12.2784	17.427	33.8975	24.2449	32.2974	12.2598	32.8382	14.366	21.2962	9.7316
PLEKHH3	na	4.4714	4.5841	15.6526	7.973	5.8637	18.6859	11.3297	11.2548	9.6582	6.7397	5.6561	11.4812	6.6651	16.006	13.4657	7.1282	17.0539	13.3738	7.2677	8.8538	10.3697	5.7993	4.0555	14.2674	4.0601	8.5541	8.8225	10.1398	15.071	6.5624	4.947	4.2915	8.8695	4.4044	4.633	11.216	5.9332	3.2692	6.0043	7.4133	5.219	4.9975	5.8997	5.0131	6.6997	4.0781	5.9856	7.0361
MEF2A	na	7.9153	6.0365	5.4855	8.913	13.5309	11.3083	13.9393	13.1279	12.6815	4.9906	4.2607	4.6516	8.4805	8.0249	7.9252	12.4831	19.9656	21.4553	5.2578	14.7198	5.4811	7.3945	5.3736	6.969	7.1251	12.5439	12.3586	10.2145	10.1272	7.9771	2.785	8.0178	7.5554	6.6965	8.8281	6.3492	6.4555	6.4875	3.1029	10.5836	8.6002	18.7175	6.4641	10.5247	13.5637	10.4599	15.5712	18.6315
OTUD5	na	21.3434	26.8457	23.0484	13.667	13.3139	14.8181	15.0211	13.842	16.1269	10.4438	8.7608	26.1513	16.0573	22.2837	17.4276	10.2128	16.8043	21.0382	30.0894	22.2625	28.5349	19.3147	18.705	14.6186	23.7832	22.0282	19.8728	19.6521	17.8558	19.616	18.4275	24.9319	24.73	14.8946	16.222	16.3388	35.6794	12.6303	13.9322	15.7249	23.5282	24.2785	24.274	16.6924	16.6571	13.689	12.9389	16.7064
TFE3	na	21.0006	27.5846	19.3436	9.828	16.4524	15.8103	18.1979	14.1532	16.3034	14.3157	6.0069	22.6332	20.7812	20.2196	29.0996	11.0479	12.1562	24.5335	31.56	21.9013	28.8537	16.5012	18.8069	14.9808	16.6439	25.9968	23.1194	14.434	30.4834	24.3173	16.2744	20.2114	16.094	11.6778	16.3443	15.5617	33.2379	9.3272	14.6104	15.5195	19.3813	19.9112	17.5498	17.4445	16.4786	12.0304	14.3243	25.1233
TBC1D25	na	4.9371	8.5177	7.7505	4.3219	4.8485	4.8814	4.7328	4.9582	5.8998	3.0944	2.4226	5.2418	8.7266	7.6819	5.7975	3.7642	3.1842	8.7201	6.0384	9.758	7.0547	4.1361	4.7129	5.6998	4.9731	7.5288	12.7629	4.2768	8.0132	4.9259	4.3215	4.6734	6.0173	2.9438	4.109	5.0682	10.2562	2.7623	3.5359	3.6511	4.4772	5.2342	6.0303	4.0069	2.6899	4.4821	4.1856	6.0252
ACSL4	na	23.8117	10.2845	11.9464	23.4475	13.6292	8.9747	9.7478	20.722	15.8459	18.6496	13.452	12.5169	19.2812	13.498	11.8381	11.0121	1.7984	9.1764	5.6471	5.5219	17.4984	17.7224	20.0419	4.0178	11.0491	7.5377	6.4315	11.3815	27.5264	23.7129	5.6665	41.5868	8.5945	6.2383	17.6781	5.4096	16.1998	9.2413	7.3339	17.6454	12.2128	45.6608	9.6403	16.7304	24.1825	17.226	11.7961	25.9319
INPP5A	na	7.9453	4.0736	6.3811	6.3907	6.0647	7.2006	5.3578	5.2732	5.1652	4.7971	3.516	4.7858	6.0072	3.5554	6.3719	5.1868	2.3517	11.1807	12.0819	3.7854	7.7489	8.7528	5.7849	1.5061	7.3675	5.2701	6.0379	11.5155	5.4893	7.063	4.1545	6.5849	6.4561	14.4527	9.5321	7.3802	5.0943	6.2114	4.348	6.9312	6.9997	4.8661	7.6087	6.5298	6.9222	4.2938	9.5001	18.7712
GPKOW	na	9.6584	17.9245	11.2931	8.429	7.2173	8.1473	6.9653	7.7936	9.2495	8.7717	5.7146	11.6228	13.052	9.1583	9.4337	6.0113	7.413	12.267	20.3755	11.5865	11.3856	12.6156	13.3067	6.7246	15.6978	9.4617	7.3451	11.4668	8.8075	13.0874	17.8236	12.7942	13.6833	8.7034	10.8097	9.4293	23.3575	11.4688	7.6055	11.4879	15.3148	14.013	13.6436	9.8315	8.1723	6.271	6.1801	8.0609
GRIPAP1	na	4.8056	7.9992	5.9053	4.8169	4.1202	5.5302	5.357	5.5595	6.1478	7.5278	2.7094	5.441	5.6176	5.9294	5.4776	3.7639	3.9406	6.1825	9.0607	6.2106	6.4576	6.0744	9.1172	5.1795	9.5229	8.144	7.128	6.6987	5.457	8.7584	6.2845	8.0949	9.8304	6.0949	6.2017	4.7712	10.9203	3.9665	4.1205	6.4016	9.7602	8.3969	6.7266	6.0643	4.8944	4.0955	3.0476	4.4063
FTSJ1	na	19.9582	26.5926	18.7435	13.7764	14.1574	11.0053	10.4601	15.4533	20.0263	16.3588	17.088	18.835	22.7658	16.4109	14.7204	18.2576	10.8898	12.8153	23.1292	18.2262	13.3629	12.5018	18.6933	15.3712	22.1903	10.5468	18.8733	13.9998	15.9708	12.1287	15.2333	10.3585	15.2429	8.7145	27.5157	17.6281	23.0447	13.2886	16.391	13.9426	17.8974	16.291	23.6637	11.8502	14.5557	14.4966	9.935	8.7793
PRR11	na	11.2288	9.3832	6.4413	13.8582	13.2276	8.4978	5.6335	5.3451	14.5063	18.3219	20.7456	7.1447	9.3224	5.1079	7.086	12.3667	5.284	6.11	4.6444	3.8099	15.7074	6.844	11.1755	14.0654	31.7786	2.8108	2.8605	5.6232	5.5729	2.1962	6.7183	13.7389	11.1937	6.3615	14.2625	3.1466	10.1649	9.4384	12.0045	5.0299	6.9989	13.9117	19.2413	3.278	7.6712	12.2428	12.3881	2.7541
REEP1	na	0.4736	0.0979	0.7983	0.7566	0.3845	2.4837	4.562	0.7637	0.5288	0.2879	0.157	0.6117	2.1036	2.2773	0.9776	0.1021	0.1424	2.107	3.362	1.2757	0.075	0.5298	0.1279	0.069	0.204	0.7525	0.7136	3.9035	0.5126	10.1387	1.3548	1.2493	0.6983	0.1423	0.199	1.0702	3.4901	0.0562	0.59	0.9876	1.0004	0.3904	0.0819	1.248	3.1059	0.7095	1.5272	10.0352
ATP11A	na	12.9694	5.3305	5.9898	2.9006	5.2986	4.3572	8.3229	2.1907	4.2972	32.443	30.8174	2.4758	11.8064	4.5391	7.0297	4.2344	8.5879	5.9609	10.3734	4.438	3.4181	21.7263	34.826	5.1097	23.9678	12.3259	14.5213	16.2647	12.3124	10.8166	9.3733	16.2679	27.077	10.0002	23.1195	6.7374	14.9123	9.8653	5.8346	14.4467	14.7007	40.0936	28.3491	15.6988	26.0426	3.6895	10.166	4.3026
POLR1A	na	4.2215	5.2481	8.203	5.6527	10.1562	10.228	8.6472	5.2924	7.8178	7.0832	10.2982	4.0139	13.923	6.879	6.6655	8.136	2.8336	7.5996	8.155	10.6396	12.7292	11.299	13.0838	13.8568	9.8374	13.1144	13.6762	8.5758	8.4022	4.5262	7.4279	14.5457	15.4827	8.7249	11.6232	7.472	8.8863	7.5716	5.4773	5.3623	13.2715	7.1039	10.7394	4.3136	9.0268	7.1187	8.5287	3.9739
LAPTM4A	na	190.3671	371.0919	284.9351	197.3906	147.7864	124.1572	196.6377	187.2848	187.3975	158.1078	228.4157	243.8537	159.0029	152.8734	155.5639	155.9013	141.9065	184.8131	126.5094	135.6819	169.4411	157.6798	131.8554	192.3392	142.3431	97.7646	119.9382	209.7466	179.1197	257.5594	175.5343	191.2126	140.7119	115.5891	116.5832	127.327	185.9507	164.8772	146.0297	216.8631	190.3558	209.0761	220.4733	200.7203	166.0158	180.5575	169.2887	225.0726
TTC7A	na	8.5652	8.1172	8.827	7.2621	7.7743	11.5743	10.9223	8.1068	7.5098	5.6251	9.4208	4.3658	14.5585	8.1634	12.8609	9.3031	4.7608	12.1862	17.0375	9.0671	6.2794	11.614	11.5512	11.9127	8.2902	6.0689	9.1483	6.4529	9.396	15.7764	9.4126	14.0374	7.4584	10.2541	6.3289	11.2262	7.5553	7.6853	7.0368	9.1916	8.5799	6.0682	15.7666	11.1401	7.4551	11.1784	10.8287	4.7086
IP6K2	na	6.961	7.3943	7.9146	7.103	6.3114	11.6414	7.8769	8.0312	6.323	7.5341	6.5915	7.7033	4.0973	9.5797	10.3007	4.1385	7.8301	6.2336	7.6735	6.4407	7.4653	9.2577	8.4522	13.6478	14.9344	9.1591	8.6217	13.3397	6.5206	7.3413	8.9821	15.4278	16.6011	8.9998	6.4655	7.5596	14.7788	8.3041	6.1584	7.1002	13.0422	5.7453	8.5902	8.6717	4.6617	5.2759	10.0974	3.8833
SRBD1	na	2.173	3.6315	3.2812	4.5627	5.0729	2.2611	3.2078	2.9168	4.835	5.912	6.3678	1.9549	3.5972	1.8584	2.2212	3.0099	2.3047	2.4707	2.6286	3.3998	5.0347	5.0957	4.7527	2.6514	2.5561	3.173	2.9248	3.0507	2.027	2.5032	2.0705	4.6133	5.6873	2.3845	12.1136	2.0001	2.0313	3.704	2.2921	2.5353	6.4274	4.9382	4.0486	2.1763	6.2454	3.4615	2.9133	2.8242
KIF2A	na	2.847	2.5614	1.8837	3.5614	3.2509	3.6849	2.0684	2.8491	7.1876	3.0477	3.9637	2.5695	2.954	2.4496	2.7885	3.1073	3.7876	3.3286	2.0884	4.8611	4.2828	2.178	5.0608	3.2196	4.5773	4.7555	4.894	4.2502	5.1389	2.9954	4.4999	4.0594	4.8615	4.0123	6.942	1.9506	3.4242	2.9794	2.3377	3.1623	4.931	6.6459	6.5734	3.6356	3.5384	2.882	2.8249	3.3128
RASGRP2	na	0.5596	0.6433	0.443	0.2648	1.965	0.087	0.653	0.3077	0.2507	0.1844	0.3115	0.2706	0.1594	0.9259	0.2538	0.1379	0.0912	0.2014	0.423	0.2443	0.0997	0.4195	0.2027	0.2016	0.1852	0.4112	0.2231	0.2735	0.2268	0.5705	0.341	0.2401	0.1548	0.2847	0.3328	0.3826	0.058	0.1153	0.4275	0.1129	0.5928	0.4067	0.4766	0.4907	0.1143	0.2756	0.3627	3.1933
PSME4	na	9.4318	12.7627	16.1681	29.9583	16.0454	17.9121	22.5887	11.8523	21.1411	13.2813	21.4317	7.8353	18.0422	17.7403	23.2433	14.0114	15.5725	18.0277	9.6234	30.3548	19.3038	13.7176	13.7504	30.311	13.6576	19.7892	24.1997	17.922	16.58	9.8561	10.531	18.0058	12.1695	10.2793	21.3104	9.9728	8.4304	11.4025	8.4395	12.2279	18.1544	10.7505	15.0248	12.1385	17.3014	17.9233	21.4653	11.7802
IFT80	na	3.5865	1.4498	4.1693	2.6445	1.6804	4.1654	1.9878	3.3081	5.3324	4.6127	2.1433	2.4533	1.7327	1.2499	3.2103	2.0725	1.4464	2.0351	1.2952	1.0462	5.9158	1.5271	2.2677	1.2124	1.54	5.5489	4.7205	1.0606	3.6029	2.1015	0.4638	1.5932	1.5153	2.2963	1.2566	0.8342	1.4737	1.4905	0.6629	1.8984	3.5428	3.7941	2.4773	2.0133	2.5383	2.1428	2.9769	0.9681
SIRT2	na	4.3583	6.0251	9.7817	6.5318	5.9623	5.8884	8.5822	9.5813	6.7223	3.3632	2.0432	6.1331	7.6612	11.4592	11.7528	6.9011	9.6101	9.533	11.3452	7.7836	5.9116	4.712	3.7365	10.2504	5.7798	7.7198	8.6449	10.8837	11.7344	8.7046	9.096	5.5621	3.4601	6.7122	3.7241	8.5818	6.8814	13.9928	6.019	8.6051	5.9016	4.9401	3.5893	6.267	3.9988	4.6218	7.2474	6.8147
ERLEC1	na	27.3829	22.887	15.3559	26.2279	18.9557	16.3309	22.8771	20.7997	17.5815	24.5128	31.785	17.3056	13.8418	14.3183	22.737	18.1784	23.3832	20.8867	18.3795	20.7	28.0717	20.7494	22.5951	14.6101	23.0605	27.3754	18.7743	25.5795	26.3495	29.4349	18.424	29.5736	23.3152	24.9	34.8138	15.2138	24.2664	30.2256	10.5043	24.4014	52.04	52.4162	32.5468	25.9959	36.3815	22.5023	21.1896	17.3755
PPP2R5B	na	9.8437	9.1139	5.3826	1.699	5.4862	7.1976	5.5588	8.7825	6.2585	2.948	2.1017	4.3163	6.254	6.7526	5.5979	4.405	7.4559	3.9674	9.4657	4.9498	2.9897	4.4609	7.5187	1.8296	5.4254	2.8387	7.2749	6.1497	7.2425	6.0635	9.5146	1.9998	2.8854	5.7114	4.3179	5.0213	3.9672	2.5009	4.1148	4.8621	3.4957	2.9346	6.5104	7.3236	5.6849	5.0277	5.7972	7.5473
PYGM	na	0.3936	0.1474	0.1249	0.1213	0.1312	0.0835	1.3256	0.2951	0.1111	0.1351	0.1144	0.1127	0.032	0.1297	0.0482	0.0305	0.0803	0.0807	0.1076	0.0682	0.0326	0.1594	0.2253	0.0797	0.0647	0.1376	0.1069	0.2887	0.2432	0.2284	0.1201	0.1951	0.0337	0.1259	0.1434	0.0722	0.1076	0.0961	0.1821	0.1714	0.3383	0.2643	0.0544	0.1602	0.0613	0.1248	0.3948	13.8057
PAGE1	na	0.0946	0.0174	0.0215	0.1072	0	0	0	0.0199	0.0207	0.083	0.292	0.2369	0.0679	0.0296	0.02	0	0.0549	0.0248	0	1.0797	0.1279	0	0	0.0245	0.0597	0	0.0378	0	0.0156	0.0265	0.0548	0.0246	0	0.0207	0.0327	0.0204	1.4367	0	0.2145	0	0.0986	0.7783	0	0.0548	0.0377	0.017	0	0.12
PITX1	na	7.678	48.5866	97.8143	55.5538	33.1981	176.748	120.4503	36.6629	56.1166	12.9502	10.6324	37.9374	159.0381	321.6035	193.0443	65.6126	40.3827	97.3816	29.4129	109.7557	9.5928	14.8266	24.5035	32.233	25.9781	55.5654	102.4894	64.472	55.8414	36.2744	37.4767	22.6806	13.8514	28.4632	14.676	321.2422	66.0025	12.055	160.4971	156.4855	11.8609	15.5154	35.5597	132.7562	16.6375	15.3311	29.6147	9.9523
MAST4	na	2.3924	15.9109	7.7202	7.4664	7.3498	16.6526	13.2658	6.4492	13.7533	1.4246	2.4151	4.0816	7.4698	16.2764	9.8892	17.2399	21.3212	13.3128	1.8774	13.9347	2.4085	3.0111	2.6511	13.9296	3.6418	5.2711	10.5879	6.3733	22.4161	3.6146	1.1482	3.6685	2.1166	3.6238	2.2253	16.9188	6.505	1.4839	8.3423	14.1835	2.7333	2.5871	2.0268	13.8543	4.7156	3.506	6.6981	15.2282
ADGRF5	na	10.7146	1.2811	1.4333	3.393	2.7594	2.4472	3.8489	4.7501	6.4498	1.7991	1.7202	3.087	1.6912	0.818	1.5557	2.3995	1.5513	2.846	4.3503	3.2047	2.4921	6.3023	2.0964	1.3175	1.9695	7.5179	3.5257	4.2073	2.9392	11.3098	5.54	4.3151	2.0613	6.9963	8.2482	5.7273	0.6666	3.4527	12.6868	2.6773	6.5416	12.1092	3.9579	4.1418	4.9877	3.2112	1.3736	19.2704
SDK2	na	0.2585	1.3976	1.328	1.4033	4.1129	5.599	0.9049	11.3257	4.6643	0.1841	0.1733	0.8102	6.2963	1.789	2.6215	0.3387	0.1785	13.1736	0.1189	2.6997	0.372	0.3763	0.1623	11.4119	0.0329	3.1707	2.7344	0.4641	8.1668	0.3747	0.0302	1.8953	0.1411	0.2029	0.3178	1.0515	2.0795	0.0462	0.5081	1.6542	2.1769	0.2047	0.0271	1.5085	0.4308	16.7976	2.6639	5.7204
NUP133	na	8.9051	8.0298	9.8251	9.1602	9.2893	14.4645	10.868	9.4686	9.4291	9.067	18.4879	12.8276	8.8132	7.9879	13.5899	8.1156	6.0675	8.9915	6.1546	11.1529	16.9739	10.1035	9.6246	6.8165	9.3553	11.7274	10.0379	6.3317	8.896	4.5665	7.509	15.0477	9.8089	10.8871	15.5636	6.1264	11.2257	10.326	5.2771	7.7511	18.5191	6.8781	9.6437	4.789	10.2239	11.5036	19.3882	8.102
NUCKS1	na	73.8788	39.0488	81.1168	89.7754	45.5998	99.2868	52.5904	69.7941	70.1318	81.9896	110.8578	61.3013	39.3832	67.4926	76.7614	32.1641	25.855	50.9872	19.0906	47.3813	224.2156	54.3391	49.8049	53.232	58.2388	115.1452	76.5277	35.5087	97.6822	36.9685	24.5315	83.4406	53.8437	39.748	38.4517	24.1837	54.9582	72.4226	73.5788	43.8299	32.2873	36.7961	26.0622	34.0164	59.7459	68.316	130.49	85.0113
VPS35	na	26.7412	13.7832	23.8226	37.2482	21.6754	22.9543	31.0269	16.5852	17.2327	19.0963	25.2587	20.0982	16.5712	24.2185	24.6842	28.0781	18.5415	19.6059	17.3073	15.3892	23.4681	20.7384	12.3716	21.8016	26.2198	21.2165	15.8911	10.9062	14.9421	15.8855	16.9013	12.2447	19.1139	23.0281	26.684	14.0112	18.2427	27.5664	21.0023	16.7923	14.0457	19.5341	34.3275	17.3576	20.0028	17.6412	20.2242	14.0295
DNAJA2	na	21.913	14.7164	20.2558	16.6822	13.9033	14.2768	23.5805	12.6319	13.6196	14.9831	15.4713	14.7895	12.8323	14.1457	20.2053	14.9043	17.0046	12.39	7.428	20.8607	12.1806	10.3334	8.915	14.0332	15.1169	13.3636	12.52	7.836	15.2882	15.6038	12.2692	8.3232	9.8411	10.9312	20.0034	10.0546	11.9617	12.3059	10.3876	14.1135	10.8414	14.2957	17.4686	14.0838	15.9564	10.778	17.7018	11.5991
BCL3	na	46.8717	58.1236	65.6289	24.425	33.2657	52.4214	47.015	48.894	42.1838	28.6234	62.462	25.3263	38.5264	48.4469	77.8255	14.7511	49.942	36.4002	115.8329	29.209	27.4938	50.9861	69.1113	74.3765	73.5865	16.2185	37.5093	32.1697	89.2457	66.0677	36.9454	43.8275	29.825	37.0339	27.8111	100.7235	47.0247	42.8087	52.8913	69.7989	45.0142	36.9577	40.0006	70.595	39.9197	27.6501	35.6713	43.2814
KCNAB2	na	1.1904	0.8202	1.7599	0.5643	0.797	0.7463	0.7597	1.5087	1.1734	2.9315	0.4314	1.0875	2.7964	0.6569	1.1501	1.9708	0.149	0.8918	1.3617	0.3483	1.1331	2.1021	2.0573	1.7691	0.2246	1.5119	0.8048	4.526	1.4328	4.8205	4.4996	2.4894	1.5115	0.7375	2.5757	0.5668	1.6188	1.2989	1.1551	1.5169	2.475	2.0666	0.7506	0.8274	2.851	1.2323	1.8837	1.3417
ABCC9	na	3.818	0.198	0.1868	0.8576	0.6401	0.075	2.044	2.1719	0.8102	0.0954	0.4129	0.3286	0.0745	0.0839	0.1329	0.448	0.135	0.4739	0.4793	0.2559	0.3265	0.5862	0.1186	0.2431	0.0711	0.8731	0.2455	0.1673	0.5594	1.3575	0.4038	0.3269	0.0631	0.58	0.612	0.1749	0.0783	0.072	0.3237	0.2237	0.73	0.5122	0.4205	0.5793	0.6158	0.8951	0.7566	9.0275
GAL	na	0.1439	12.7903	0.9056	0.337	8.2648	0.3591	6.9646	0.3122	0.3772	1.0524	37.2161	21.2748	0.2755	17.7978	3.6551	6.6496	2.4587	1.4954	12.962	18.2565	40.2568	8.1564	1.4933	0.1738	0.0706	1.0617	1.3602	8.6129	0.1901	0.7916	0.0971	0.6367	0.2214	0.0105	21.5415	2.5563	0.357	0.1033	14.0714	7.0544	1.712	5.2768	43.8542	1.0372	2.8565	4.7644	3.824	12.9776
CLEC2D	na	0.373	1.1123	1.1401	0.703	1.3625	1.8729	0.6686	1.6339	1.3551	0.8675	1.4006	0.9406	0.4313	1.2331	0.8179	0.5356	0.5671	0.5543	0.4012	0.4439	0.4871	1.0976	0.4225	0.7841	0.2638	1.1889	0.7609	0.6681	1.0409	0.6671	0.3346	1.1668	0.3236	0.6668	0.5591	0.4217	0.3337	0.3155	0.3659	0.4564	2.1279	1.1301	0.7549	0.7478	0.4393	0.5562	0.7458	0.9513
FUNDC1	na	11.3208	14.6844	8.0685	8.1277	3.8519	6.1655	5.5124	5.7492	7.4545	15.1509	2.9091	16.6966	10.9588	8.2807	8.8414	4.2303	3.9438	7.5638	10.5605	8.0153	10.6331	7.5402	8.0454	6.0844	17.4423	9.2449	8.6878	6.7786	7.9223	7.8958	4.4637	10.6393	7.9313	4.9045	17.1629	5.1483	15.7736	10.2473	7.4226	8.4772	13.0017	23.3184	9.4292	7.0298	14.8006	3.2997	4.4996	4.6871
MAOB	na	44.6914	11.0126	1.7639	0.8347	1.0712	3.177	10.2706	1.8451	13.9489	0.4631	2.6745	1.098	0.2011	1.0638	2.3936	0.3094	0.3375	0.1072	0.9405	0.5705	1.636	8.8841	0.2854	0.1728	45.7754	1.1067	0.3742	0.2759	30.2295	2.7113	0.4362	25.6878	0.3977	0.4476	3.6237	2.8907	163.7444	1.1446	0.7813	4.7902	6.3916	12.2552	7.8236	5.3603	30.4459	7.4186	1.669	37.2147
RORA	na	1.2448	0.8537	3.4806	0.8392	1.2644	0.7295	1.1171	1.7496	2.0082	0.1953	0.3374	0.5877	0.6812	2.7057	3.9273	0.5596	4.8861	2.2753	0.409	5.4656	0.3891	0.8014	0.3413	0.3118	0.1009	3.8548	5.8307	1.4172	4.5275	1.081	0.3211	1.4206	0.2075	0.8068	0.5815	2.013	1.3022	0.1377	0.4003	1.8114	1.4869	0.7284	0.296	1.9866	1.9392	0.9457	1.9443	3.6158
DRD4	na	0.7727	0.6862	1.6821	1.6663	1.298	0.8813	1.1182	2.0933	2.2049	1.1394	1.3118	1.2479	0.3082	2.1037	0.6859	0.9946	0.7152	0.4898	1.5161	1.1512	3.0543	1.113	2.0886	1.333	0.8818	2.5615	2.0574	1.1886	2.0926	1.5572	1.7789	1.7301	0.9327	1.5811	0.4305	0.5378	0.8782	0.5966	0.8476	0.4576	6.9052	0.9482	1.0504	0.6176	0.5626	3.8806	0.8195	1.6684
TGFBR3	na	4.1412	1.1314	1.7812	0.5882	1.2997	3.3585	10.4359	1.4547	0.7527	0.9746	9.1326	3.8599	0.8178	0.8454	4.3705	0.4575	0.1603	1.1066	3.3828	5.4676	2.9064	2.8891	0.445	0.1204	3.1552	2.9008	1.4286	1.1595	9.0891	6.5342	5.1997	12.5136	2.2363	0.4246	2.1059	1.4384	18.5715	1.4757	0.9527	1.4069	1.5304	2.6191	2.3043	4.5716	5.456	0.468	1.14	35.4581
PLA2G10	na	2.6701	0.7	0.415	7.7794	0.3219	0.1863	1.1467	0.2263	0.2173	5.64	0.4331	0.1887	0.5358	0.6221	0.2282	0.3781	1.235	0.3259	17.076	0.0845	0.7172	6.2016	2.6164	0.2146	11.5542	0.5899	0.2484	2.0891	0.2739	13.2446	5.9738	0.6906	3.2709	16.251	3.237	4.2402	3.5303	21.3167	1.8799	3.2586	2.9813	5.7631	0.1498	4.8027	6.9859	0.5947	1.3997	0.2454
HES2	na	0.632	12.7091	6.451	9.0868	16.7518	8.1597	4.9381	30.7941	10.9017	0.253	9.1833	1.1101	4.3777	13.0032	5.7488	15.7537	23.8777	2.556	0.3157	7.2397	0.0343	0.7188	0.2863	21.6917	0.3005	3.1543	6.7661	2.7824	3.4226	1.5549	0.1034	0.4713	0.0726	1.2537	2.498	10.0875	3.1588	0.0497	6.6513	9.0607	0.2163	0.0759	0.8826	4.8605	1.1508	16.1879	10.444	5.3921
ATP1B3	na	31.0244	96.2005	542.7904	73.6393	141.7482	369.3476	154.2679	145.4176	321.3751	68.9044	73.7224	119.2497	233.4171	157.2332	434.9466	141.5063	138.2584	97.5369	68.2917	65.1819	77.9684	56.7951	41.4706	167.0186	81.8812	364.714	322.9509	76.4838	342.3322	98.0522	120.0841	33.1486	45.83	91.7323	44.4905	57.4513	48.9275	85.1623	68.5278	59.0552	37.7182	46.1585	61.5618	52.4291	46.3416	116.0933	278.4449	108.4146
NEDD4	na	3.9813	3.8149	2.6078	2.7697	4.4258	1.4416	2.3007	5.3476	6.4097	4.3165	4.5994	1.3518	2.6504	1.515	3.9589	7.4566	6.4393	5.5373	1.2176	5.3888	3.8377	2.0755	8.4479	5.9256	3.0903	3.2436	4.745	4.5041	6.1877	4.0729	1.4794	5.9818	10.902	2.6405	4.7041	2.0192	7.4427	1.6673	2.3587	4.9779	3.6634	9.055	8.7713	3.7996	5.4541	4.0237	2.1785	5.2667
PIGB	na	1.5679	1.3353	1.599	2.0782	2.3935	0.8052	1.6578	1.9802	2.144	2.5634	3.4224	1.031	1.5904	1.7338	2.3858	1.8876	3.6965	1.4782	2.7139	1.9805	0.8238	2.8913	2.8966	2.5755	2.4381	3.2829	2.3605	2.8961	1.7368	1.828	1.3664	2.1297	2.8258	3.5735	3.0709	1.6529	2.3503	2.4153	0.8466	1.733	2.6683	4.1583	2.8234	1.8183	2.018	1.2455	2.1275	1.4393
MAPK6	na	14.597	17.9383	31.0317	30.1682	30.8239	22.2582	29.6531	33.3555	35.9179	14.8	21.6039	17.6596	27.8277	37.0941	59.3889	29.9932	67.5072	25.1926	24.9507	44.8882	15.5429	17.1476	24.5212	20.5735	15.4268	15.2527	19.6717	13.7942	28.4886	18.8662	11.5981	12.5246	20.8725	23.1736	24.7746	26.2813	34.9133	12.1925	14.4982	30.117	10.8976	27.6621	19.2408	31.1144	53.322	22.8635	25.3988	9.9975
GNB5	na	1.2865	1.5521	1.8899	0.776	1.6674	1.1511	1.407	1.6834	2.163	0.6302	1.6004	1.3381	1.6503	0.9563	1.9299	1.1722	1.7292	1.087	1.6147	1.8043	1.0773	0.879	1.4632	0.7783	0.9792	0.8071	1.2163	0.7141	1.2438	1.09	0.2423	1.483	0.8451	0.6139	0.8476	0.7368	3.1434	0.2631	0.7657	1.0375	1.7196	2.2278	1.3517	1.3285	2.4205	1.6984	1.5193	1.9291
RAB27A	na	6.3394	6.2517	4.3316	5.2936	3.3002	2.0359	3.2758	6.2738	7.375	4.8348	6.5554	3.143	1.7553	4.1712	4.2332	3.5145	6.1976	4.9128	16.2798	3.0953	2.3825	5.9217	4.3169	5.6673	5.3398	3.9743	3.0625	3.4573	6.3374	5.4044	1.9287	3.1255	4.1682	10.46	7.9142	7.4294	5.5765	8.7375	6.464	5.6094	5.3263	16.5911	3.5298	10.2727	7.6849	4.4496	3.1211	9.713
HDHD5	na	2.418	2.0332	9.5236	3.3351	5.9907	5.404	5.0817	3.5488	5.444	6.0314	3.0443	8.7397	9.1312	6.7409	7.942	3.9146	1.8156	5.9507	5.6312	7.5393	5.6547	7.6643	6.1545	5.9003	4.5613	10.8902	9.7755	4.874	6.8662	4.0533	8.275	4.0477	10.091	7.3916	4.4842	4.1104	6.2548	8.6361	4.296	3.1404	6.6286	6.437	6.1942	2.9634	6.2726	4.7769	14.6623	3.3592
UFD1	na	4.4542	4.6708	7.5153	5.1374	6.7501	3.9575	4.7331	4.4355	6.0821	5.9859	6.6214	6.939	5.71	6.4028	5.6538	3.526	2.8474	5.8643	3.9602	5.9171	4.2185	4.6793	3.8304	4.2863	4.9524	3.1917	3.8518	3.7658	7.5625	5.0337	4.3521	6.2505	5.8323	4.1846	3.0885	4.7727	5.8641	6.2273	4.5642	4.2718	5.0067	4.8586	5.0968	3.7875	4.9723	4.2723	8.2091	2.7624
LRP6	na	2.1819	4.0205	5.1916	4.564	3.8668	5.4016	3.365	2.7399	4.6209	5.1842	4.4175	3.0532	1.7819	2.096	6.2387	2.6231	8.9231	3.3905	8.614	9.9777	12.2903	8.041	7.9569	3.979	10.9515	9.4257	6.4704	7.5781	5.1317	3.536	4.0523	15.9202	10.7732	9.2695	7.6088	3.0635	18.4523	3.1913	2.2386	4.6907	8.1612	11.1787	8.5486	2.7946	7.2404	4.0034	3.8391	7.023
GUCY2C	na	0.1607	0.1611	0.4569	0.1146	0.1018	0.1077	0.2939	0.1624	0.2145	12.1179	0.4557	0.0846	0.1246	0.1349	0.1701	0.0746	0.3511	0.0234	1.5805	0.1485	0.1609	14.0093	25.4919	0.2425	5.9475	0.0735	0.1307	23.1393	0.1057	15.7282	19.987	0.8791	27.9778	21.645	0.185	6.9373	0.6999	1.364	6.4628	12.5002	13.6059	2.9003	0.0302	1.2237	0.4149	0.04	0.0847	0.1698
SCT	na	3.2009	0.4134	1.4023	1.7462	0.3288	0.1183	0.3806	4.1566	0.8027	0.3121	0.3377	1.9964	0.1702	0	0.3764	0.4055	0.1605	0.3727	0.3605	0.2415	0.1282	0.3749	0.6733	0.4295	0.2242	0.8668	0.6155	0.1772	1.3509	0.2985	0.0343	0.4011	0.1492	0.1815	0.1024	0.179	0.0706	0.227	0.0538	0.1059	1.4516	0.1706	0.0803	0.2518	0.2597	1.9342	0.7474	0.6014
PHRF1	na	14.9014	16.6915	20.6728	9.221	16.0339	12.6598	12.4914	10.5415	15.6749	14.2208	12.0585	5.9754	16.0079	12.1232	11.7207	21.2668	13.9234	8.5621	22.0357	14.5743	22.4225	12.3952	14.4931	24.3326	13.4677	11.9973	19.9664	17.8452	14.2039	11.3643	22.6786	13.98	16.4489	19.9295	13.2042	12.1704	6.9061	10.039	8.6652	10.9653	14.2939	11.4235	14.9137	13.0419	20.1416	16.311	13.0607	11.2187
ELP1	na	1.6106	1.5995	3.4706	2.0782	1.6127	3.8667	2.0329	2.1456	4.3535	2.5648	2.2621	1.9869	2.3327	2.0745	2.1452	2.1355	1.1519	4.8488	2.3143	2.9253	2.7886	2.3842	3.0098	1.9586	1.822	2.879	2.8799	2.8909	3.2447	1.9333	1.8502	2.1307	3.9562	3.1089	2.6881	1.6914	2.1962	1.9982	1.3565	2.2512	2.6678	1.9449	1.7093	1.7675	2.4756	3.4156	2.5336	1.8721
NUCB2	na	10.3574	6.2067	6.727	4.2462	3.3454	3.4987	4.2705	3.1957	6.6627	6.1851	2.4573	5.9875	2.1713	5.6435	5.9597	2.59	3.3358	3.9696	5.987	6.7799	4.3682	4.2098	3.0361	1.2104	2.8679	4.237	3.8674	5.0275	6.6753	8.131	5.6193	10.4556	2.1673	7.2224	5.6986	7.7788	6.5909	3.7327	3.139	8.4521	5.6954	8.2715	10.8137	7.5408	4.6994	4.1796	2.7232	5.9907
PFN2	na	34.984	11.4466	107.6157	14.8393	63.9134	83.4514	29.6625	78.0754	3.6574	47.3155	9.855	72.3947	89.3045	40.0354	93.9599	35.3821	4.091	83.9716	0.7962	17.549	74.5216	17.6315	17.0848	19.1195	35.542	140.7084	134.546	24.3947	91.926	16.9397	1.3522	34.6043	6.2719	9.5279	18.1584	11.927	13.7148	54.278	5.2369	9.4048	34.9047	50.7317	12.9305	8.4911	18.1621	48.4788	76.5265	21.7446
PTPN3	na	4.6106	2.1021	5.322	3.1117	1.6805	5.1631	3.5125	3.6846	7.3664	15.1695	6.3721	2.7969	3.8121	3.7814	4.1004	2.3528	6.3282	10.0257	6.6067	6.1041	3.6222	8.0273	9.5407	3.1851	4.7478	4.6235	5.0357	12.7676	5.8678	9.4204	7.314	3.3418	10.6423	5.1978	4.0314	7.3321	6.8614	3.7706	4.5175	8.5865	4.0521	7.3135	5.0208	7.6208	10.9806	4.4507	5.1779	4.6827
SPTB	na	0.2815	0.065	0.2531	0.4154	0.1402	0.182	0.6119	0.3513	0.1546	0.0795	0.074	0.1937	0.1695	0.2608	0.2105	0.0394	0.4304	0.2186	0.0851	0.9832	0.0342	0.1153	0.3422	0.1014	0.1745	0.9978	0.3796	0.5192	0.2902	0.2617	0.0658	1.0596	0.565	0.1291	0.0561	0.14	0.6725	0.0545	0.0975	0.1016	0.4205	0.3796	6.5208	0.0667	0.1142	0.365	0.1371	0.5078
DAPP1	na	0.8151	5.1658	8.5789	2.9493	4.9504	14.7318	5.6426	3.3001	3.3114	1.085	1.603	0.4235	8.9709	8.6717	10.9619	22.12	4.7537	14.8165	2.411	9.1843	4.7186	4.878	3.6836	9.1925	1.4076	1.0014	6.7551	5.9462	8.2184	1.3985	1.1556	0.7213	2.839	3.2033	3.1937	17.1914	3.8546	1.4666	3.1784	13.2174	1.3839	5.5451	4.7137	18.2655	5.3222	3.5537	2.6026	2.883
FGF10	na	0.2144	0.0179	0.0133	0.0508	0.0252	0.0049	0.3898	0.1841	0.017	0.0663	0.0833	0.0399	0.0117	0.0091	0.0062	0.0022	0.0151	0.0179	0.0191	0.0318	0.0132	0.2611	0.0369	0.0025	0.0307	0.0751	0.0097	0.104	0.0515	0.1554	0.0564	0.2587	0.0552	0.1577	0.1717	0.0778	0.148	0.063	0.1856	0.0406	0.3351	0.3787	0.0154	0.2051	0.2911	0.0734	0.1308	2.0865
SLC44A1	na	10.6704	18.1035	21.9508	13.6454	9.4351	26.696	12.978	23.5058	41.8883	19.9873	13.2902	45.1467	12.656	16.4959	20.1316	23.6468	9.4881	26.6263	12.0588	25.4388	9.8079	28.7853	18.4284	18.1979	22.2784	17.6516	20.6117	17.9448	42.4645	18.3844	15.6075	14.4487	30.212	32.2032	14.143	10.6731	16.326	19.486	9.1612	21.6451	25.3882	14.5697	22.6889	16.3571	23.7084	25.6262	32.0308	13.3883
TMEM260	na	1.9174	1.7253	3.3301	1.2902	2.4822	1.8335	2.5066	1.7598	1.3768	2.9136	3.2995	2.971	1.6252	1.374	2.0227	1.2612	2.0142	1.1617	1.4549	3.7115	1.5389	2.9118	2.8128	2.8425	1.82	3.1358	2.2939	2.2745	3.0032	2.6255	1.4394	4.516	3.7685	3.6937	1.3877	0.9617	1.2719	2.3002	0.7846	2.125	2.6747	2.2286	3.4686	1.9075	1.7186	3.3061	4.5466	2.335
SMG6	na	2.2246	1.7683	4.5166	3.5126	3.1493	3.066	3.6513	3.9271	3.102	1.248	2.9516	1.9779	4.0742	2.8109	2.8189	1.9481	2.0019	2.6279	2.2187	3.1619	5.0925	3.0485	2.7579	1.9589	2.3549	5.1215	5.3918	3.404	5.4902	1.8816	1.1609	3.3004	2.9193	5.3276	2.601	3.3393	2.5613	1.0649	1.6801	2.3293	2.7163	1.7702	3.9534	2.5506	2.4644	4.2771	3.7404	4.9614
EXOC5	na	4.4289	4.6033	7.6668	6.6835	12.374	8.9404	6.9804	9.5219	5.4109	6.1628	6.2627	8.4628	4.3761	5.2231	7.3552	7.4784	9.138	4.1312	2.8423	9.7011	4.8718	6.4479	3.9607	5.3482	5.6552	6.6586	7.504	5.7815	10.1479	5.804	3.2229	6.7851	8.3262	6.3614	6.0633	4.7131	4.4641	4.9329	2.8677	7.2905	4.6827	5.7757	9.4616	6.0059	3.9891	9.7574	8.9051	10.773
CLTCL1	na	0.7085	0.5089	1.5184	0.5412	2.4474	0.61	1.3021	0.7854	0.939	0.6669	0.5906	1.0065	0.7438	1.1111	1.2698	0.348	0.4128	1.188	0.0593	2.0767	0.2448	0.2504	0.2753	0.3082	0.0952	1.0065	1.5262	0.4371	2.175	0.3644	0.5636	1.3708	0.8994	1.1099	0.2175	0.4591	1.2079	0.0386	0.2335	0.3177	1.6889	0.1199	0.8864	1.5929	0.2459	1.6717	3.159	1.146
FSTL3	na	27.4435	11.2209	1.2207	10.2311	29.7385	2.0627	5.0413	14.5639	6.4259	2.1111	35.1978	6.9759	8.7981	1.7995	5.9925	25.7921	5.2573	3.8888	1.1522	2.9407	1.1781	14.2556	3.3689	5.2773	3.8153	2.0559	2.0856	4.214	10.8958	3.7842	10.6713	4.5859	2.1482	3.4447	3.7536	3.7971	3.0972	1.2057	4.6703	1.3343	4.4725	1.9616	5.2167	8.3633	2.0433	20.8782	18.3553	14.8535
DGCR2	na	12.8722	20.9923	39.0949	14.6525	36.8348	26.3298	25.7713	30.8812	27.7058	15.5782	28.8324	21.8971	20.6411	29.3791	35.321	16.6659	10.142	35.8378	32.9998	22.3776	26.7059	48.8714	26.3062	30.9204	24.5153	32.4646	39.3802	15.5702	25.1824	14.6639	12.1155	36.8615	31.4683	24.6649	17.8289	29.7599	22.3211	26.8342	20.8027	17.925	17.3123	18.7264	20.2724	25.1753	44.7987	29.3153	63.4571	17.0745
RNF126	na	13.2955	26.9313	26.3726	13.0172	29.1612	16.5362	11.0087	17.1576	21.6288	17.0583	17.2275	42.6001	35.4345	32.3608	25.668	29.2392	21.202	26.5393	29.1825	26.7871	17.343	17.9628	14.8419	32.3499	19.0769	13.9868	13.9888	26.8511	16.1245	19.4489	28.797	9.8923	7.6485	15.0892	16.022	20.419	15.79	35.2776	16.8476	13.2563	12.6313	10.4932	17.1309	14.372	21.6009	16.106	21.9832	10.5115
MNT	na	5.8983	5.5343	6.7835	4.7714	5.1752	6.5247	4.7374	4.4026	4.2967	1.5221	5.967	2.3257	4.2161	7.8923	4.9423	4.5084	4.429	4.0798	4.9474	8.8576	3.1827	4.0599	3.3512	3.4418	3.4341	8.9128	8.6597	5.2912	10.8391	5.5951	4.4683	3.2718	3.4043	4.8766	3.6394	6.5624	4.0177	2.2146	2.5995	3.4735	3.9433	3.7976	3.8666	5.2951	3.9766	3.9896	4.5881	5.8184
ZXDC	na	2.8827	4.9762	7.8405	4.0181	4.8007	11.6299	5.1852	3.712	9.1262	4.4056	7.2719	4.0854	9.807	4.4788	8.2772	5.4882	4.2345	19.2518	6.9197	8.8273	6.9291	6.6118	4.4421	5.4379	5.3662	22.0873	21.1494	9.2645	7.8097	4.7505	2.3484	8.7406	8.6706	5.1177	6.0136	4.716	5.0941	4.7349	2.6734	4.3111	6.0492	4.2425	4.5808	2.9945	7.5662	5.4504	11.3439	4.1507
JMJD6	na	6.6819	4.9923	3.9448	3.9771	2.9144	3.3294	3.7534	3.7045	3.7032	3.9562	2.3562	4.8688	5.0706	2.41	4.3872	3.4586	6.0378	3.9055	5.2807	2.7352	4.6987	1.9183	5.107	4.098	3.5787	2.7706	4.4977	3.7271	2.5465	5.4646	6.32	4.53	4.5175	7.9198	3.1885	2.6394	3.5395	4.7285	2.3968	2.9546	6.5266	7.0437	6.5608	5.8591	2.6341	3.4894	3.104	6.0216
POLB	na	3.411	6.4213	5.4411	5.3446	3.1502	5.2873	3.9714	5.0123	2.8228	3.2221	6.4576	4.8661	4.3217	20.3751	9.5216	4.318	4.3828	5.1046	3.0977	5.7121	7.3765	3.3905	2.4247	8.4174	3.4758	2.5091	3.3936	4.2379	12.9066	3.8616	6.4063	3.4666	2.0616	3.1424	3.5098	9.5811	3.9608	4.1404	4.6617	3.6486	5.3058	3.4413	3.538	4.269	3.3574	3.9536	10.1582	1.6114
ST6GALNAC1	na	0.1138	1.9174	3.659	33.1505	0.3293	4.5597	7.8713	0.5551	1.3836	2.107	0.3052	0.3677	0.3955	6.9451	1.2709	0.0921	3.2462	4.3294	61.3297	6.3676	0.3425	14.9044	3.3101	0.9312	4.9974	1.3354	1.4777	13.349	2.1258	10.3702	25.7337	1.061	14.6015	44.3555	14.4752	14.6981	1.1207	47.4579	5.5364	13.8412	9.2996	22.635	0.3855	22.6916	21.0136	0.7144	1.0904	0.6132
WIPI1	na	7.9859	2.2564	8.0407	31.2262	4.4311	4.1158	6.104	6.4748	6.9959	7.3534	2.1274	9.7744	6.4688	5.7337	6.9545	2.4191	24.3464	20.1479	2.5793	9.3787	1.9366	6.2352	5.377	13.6365	2.3954	8.7019	8.3612	9.374	9.1815	6.8685	3.059	4.0206	3.5564	6.9258	7.7608	3.7915	7.2667	2.079	3.3399	4.1515	8.3209	8.8696	2.3247	4.4717	5.1532	16.0456	5.3551	5.5309
FRMPD1	na	0.1392	0.0445	0.0672	0.1816	0.2301	0.0079	0.0599	0.0111	0.0783	0.0301	0.1152	0.0456	0.0126	0.0659	0.0246	0.101	1.6441	0.0111	0.0115	0.0451	0.0855	0.0275	0.0577	0.0191	0.0643	0.0167	0.0316	0.0585	0.0888	0.7493	0.0641	0.527	0.2257	0.0277	0.0237	0.0455	0.2072	0.0025	0.0191	0.1884	0.2802	0.0369	0.0119	0.0448	0.2625	0.0246	0.0257	0.0334
GBA2	na	7.1538	4.7318	11.5652	9.7882	4.1068	5.3041	6.8446	6.8745	8.4531	8.2693	15.4826	9.2505	7.6626	5.0404	3.3939	4.9762	4.4675	4.5441	9.4111	6.6132	9.8363	13.7193	26.4904	8.412	5.2743	5.7472	5.2577	8.1412	21.5592	21.307	16.674	9.9043	15.7041	22.6184	28.6996	10.0535	7.634	13.6982	7.3347	14.1039	19.2222	12.7286	8.5169	13.1618	6.6558	4.7602	10.7593	7.8676
NDST1	na	10.1085	9.2607	10.0964	9.9687	16.3977	26.0192	14.7568	15.2341	19.8394	3.8829	13.6789	8.3382	18.6217	15.6204	14.7758	20.0547	8.4558	20.1515	9.0659	29.1407	13.0052	11.2863	6.1405	18.2747	10.1658	37.0992	36.3796	21.8269	12.6264	8.3895	9.345	16.2727	14.9945	14.4897	20.2934	39.3622	12.0487	5.5826	18.8726	23.7275	15.4479	13.7402	11.4271	13.2212	7.1604	20.3673	11.4653	13.9662
ASNS	na	0.0586	0.0795	0.2231	0.1789	0.1154	0.0795	0.1415	0.0455	0.3783	0.6036	0.251	0.2522	1.1004	0.1712	0.275	0.2207	4.2644	0.6406	0.0415	0.6799	0.3029	0.1516	0.3322	0.7184	0.1445	0.5462	0.5061	0.8185	0.244	0.3171	0.3132	0.1989	0.6547	0.4736	0.1342	0.0934	0.11	0.2317	0.2137	0.0986	0.1692	0.1912	0.1438	0.0541	0.0812	0.153	0.2487	0.1373
AP3M2	na	3.5591	1.5663	1.7268	4.6292	2.3879	4.1584	2.4608	3.4774	2.7452	3.5555	4.3239	7.6175	2.5468	7.5844	3.6363	2.8613	1.77	6.0779	2.1907	5.2088	5.0677	2.7875	2.9741	5.7718	3.5979	5.0267	3.3511	3.2266	11.8981	2.557	5.2721	3.1964	3.2167	4.0205	4.0004	1.8972	3.4077	4.1309	2.2795	2.0735	4.4368	3.1401	4.3625	1.7705	4.3278	4.9131	7.537	1.7935
CNGB1	na	0.0751	0.7499	1.2768	0.578	6.7971	0.7196	1.089	4.9234	10.7746	0.0225	0.3261	0.0155	0.1102	0.576	1.5528	5.9459	0.5445	0.0536	0.0611	0.1738	0.083	0.0063	0.0126	8.4804	0.0143	0.2428	0.6609	0.0219	2.2879	0.0262	0.0049	0.0733	0.0143	0.0933	0.1665	0.1546	0.734	0	0.1431	0.0508	0.2133	0.0982	0.0116	0.084	0.034	0.5445	0.0954	0.018
ST6GALNAC2	na	1.5953	6.5184	7.3901	5.4273	2.2542	17.0088	10.4072	5.8962	10.4438	0.2507	0.789	8.3952	11.5885	4.3114	8.1956	2.8749	7.5576	6.0458	0.5866	4.7359	3.6101	0.6415	0.2578	19.086	0.4453	13.1237	5.8901	1.1575	7.3961	2.2777	0.7512	0.0811	0.3748	1.1994	0.2332	2.7832	0.9338	0.6115	1.036	2.0098	0.1786	0.5723	2.0398	1.4758	0.2813	7.9697	13.5348	5.6155
PABPC1	na	237.2082	348.8623	413.8548	259.9445	381.6316	184.6755	216.1956	221.2677	196.1134	365.3732	407.2977	253.4125	429.8708	261.9046	283.8108	190.2182	373.8839	384.8022	190.2189	394.2551	201.0012	216.4436	193.6442	290.2772	345.212	244.1132	136.7241	486.647	192.4557	272.0974	315.3188	214.1075	272.2112	363.6004	423.7746	367.8016	202.6247	183.4137	262.7344	236.5532	222.7881	230.9035	417.3799	261.2682	236.4627	209.5083	358.5765	121.5423
TESK2	na	0.8079	2.2963	3.0088	1.7285	2.0701	1.838	4.8342	2.3786	2.339	0.6101	0.9992	4.0361	2.3158	2.6311	3.6865	1.1181	1.4209	1.5308	3.5711	5.8148	2.8794	2.4153	0.9722	2.7905	1.3346	0.6869	1.0843	3.7747	1.2784	1.1772	1.3263	2.1663	1.1984	2.8971	1.4311	2.3228	2.629	0.8005	0.9967	2.0583	3.2256	1.2401	1.7983	1.0773	1.1375	1.1621	0.6725	2.6806
CFAP20	na	15.9066	8.2123	11.2148	11.6692	9.9557	14.5281	16.3946	9.3669	11.1584	8.9328	7.3829	17.0384	9.5044	8.1881	14.9996	11.4757	6.2142	11.7377	5.8077	5.6848	22.9098	5.3671	5.8917	17.2217	6.5583	13.7097	9.807	5.3208	9.6406	6.2361	6.5989	5.9153	6.2121	4.7755	8.2816	4.5587	8.1857	9.4922	6.1901	5.5161	7.7417	11.3572	14.9144	5.4494	9.3766	6.843	12.0755	4.2083
CSNK2A2	na	4.2519	3.241	3.8463	4.0621	7.4756	6.3763	9.3877	3.7395	4.8167	3.2861	6.8101	4.2641	6.9631	3.7073	7.5911	5.7006	4.2448	8.7979	2.7135	5.1199	5.4437	4.048	3.4833	5.0883	3.3677	6.903	6.4393	3.2388	4.9707	2.1814	3.5167	3.7134	4.2345	3.1456	7.6382	2.7757	2.5851	3.6497	2.7392	2.8322	3.4724	4.14	6.4277	3.448	4.4163	6.0134	7.0621	3.4493
PTPN21	na	4.3968	1.2488	1.1855	1.9326	5.0697	1.6902	3.2061	4.8374	2.9086	3.1555	3.9009	1.0842	2.2299	2.4727	1.4283	2.5489	3.0036	0.9734	3.9506	3.3097	1.4174	5.7884	5.5067	3.0524	2.7013	2.8808	3.0765	2.7148	2.4893	3.1338	1.8371	5.1653	6.6629	2.4326	3.0613	3.5328	2.9844	0.8582	1.7952	3.0932	4.6005	2.5494	3.0998	3.2255	1.6856	3.0537	3.0191	5.9784
EIF2B3	na	6.0732	8.8435	4.1586	4.3954	4.8769	4.1883	6.3921	4.7401	6.2009	5.106	5.6119	4.9049	7.1537	3.7601	4.2024	5.5521	2.7687	4.2242	9.1534	5.103	7.0413	3.2548	2.7303	4.2147	4.5682	5.6937	6.6842	5.3629	2.6931	2.8586	5.3738	4.7772	3.7398	2.943	5.8543	4.9896	5.8781	9.0753	4.8324	2.7811	3.8388	4.1161	4.3249	2.5165	4.1107	3.6447	3.2457	4.6137
CAMK2A	na	0.2745	0.0796	0.0367	0.2561	0.097	0.0176	0.1246	0.2733	0.9059	0.0819	0.1006	0.0597	0.0314	0.2713	0.0662	0.0598	0.0586	0.0661	0.0044	0.0247	0.0273	0.0225	0.1295	0.0496	0.0106	0.0199	0.0363	0.0452	0.3583	0.0903	0.0175	0.021	0.0614	0.0706	0.0453	0.0719	0.018	0.0072	0.0869	0.2043	0.1183	0.0145	0.0478	0.0877	0.01	0.5265	0.078	0.4117
TCOF1	na	13.5958	9.6798	9.0721	12.967	11.8044	12.8605	6.9095	8.4224	13.5125	23.1255	20.2414	18.0088	14.9308	7.7192	6.899	15.0955	6.5733	8.6487	5.0255	6.7475	12.0027	5.0982	9.7651	14.7261	14.3414	10.2225	9.2942	11.2641	8.0899	3.1305	14.2481	10.7122	14.638	8.3309	15.377	5.5303	7.0566	8.1707	13.7696	4.3721	13.6836	7.7679	13.8539	3.3836	6.0604	10.5291	7.145	6.1034
CDC42	na	16.3164	7.9629	11.7222	18.0752	14.3207	10.025	10.376	12.2065	15.0512	13.9967	15.9258	13.7694	8.2846	16.0447	9.7133	15.005	10.9456	9.8551	12.5569	8.7855	11.2334	13.6293	9.8799	12.7363	13.8241	7.0163	8.4475	13.0282	10.0673	14.5358	17.7442	19.0069	10.7543	12.4502	15.2847	12.9921	17.5135	20.3978	11.9707	12.2473	11.7077	16.5746	9.5185	17.3453	17.1017	12.5117	7.7477	9.5383
OSBPL3	na	17.9883	12.8582	6.7776	9.2673	4.3297	9.7234	5.5032	11.9137	7.4521	15.8127	15.4963	2.6086	6.3118	7.8195	3.9602	17.3977	22.7647	2.7607	4.9701	6.3283	1.5544	9.8399	11.1645	8.5633	9.3659	9.6267	5.3571	42.3095	6.7131	10.2277	9.1489	9.655	15.8624	9.9331	6.9453	8.0635	9.4466	9.0857	4.9808	19.395	8.7243	11.7378	12.3973	17.9176	12.3934	12.0825	7.0784	2.6071
RAD18	na	2.4822	3.7588	2.8089	4.081	2.3819	2.8678	2.0438	1.9964	2.3811	4.0492	4.1971	2.9259	1.8677	4.0385	2.4512	2.4491	1.6597	10.0277	3.2875	2.747	4.0592	3.2092	4.0042	2.8047	4.6555	2.4473	2.0754	3.7516	2.088	1.9331	4.4586	4.3898	8.211	4.644	4.8471	1.7184	5.9146	2.8488	1.0485	2.7352	5.2082	2.1682	4.5874	4.1509	3.3858	2.2699	1.6923	1.5909
ATP2B1	na	13.3277	6.371	31.6635	11.0413	12.3583	14.2044	6.6552	6.7169	9.5896	12.8607	26.8366	17.7231	8.7629	7.5855	20.5268	6.7304	4.6697	17.8186	7.1435	42.556	10.991	7.8216	9.5836	2.4271	16.8064	5.0227	6.3388	11.3867	14.6029	6.1766	10.1563	18.9379	14.7927	11.9709	8.7844	6.0756	11.098	13.3482	5.4166	5.9054	11.4865	16.2638	20.6023	11.6169	16.782	9.2535	13.0579	13.5272
TRPM5	na	0.022	0.0375	0.0107	0	0.1164	0.0196	0.0078	0.0099	0	0.6216	0.1457	0.0143	0.0038	0.0049	0.02	0.0108	0.0152	0	0.1504	0.0192	0.0043	0.5271	1.2614	0.0041	0.0165	0.0031	0.0063	0.1915	0.013	0.2598	0.041	2.335	1.5653	0.1377	0.0707	0.0102	0.2671	0.0113	0.0714	0.3139	0.1189	0.0129	0.0036	0.2704	0.1317	0	0.0448	0
NCK2	na	13.4024	49.4359	44.9766	22.6281	36.8632	23.1266	36.5151	31.588	30.8788	35.4387	10.908	12.4685	43.0924	28.6584	30.3381	19.3938	23.9204	21.5035	32.2861	27.3324	50.1562	34.5731	34.2316	61.097	42.3375	30.1307	42.626	26.2917	21.7284	43.2232	30.2244	20.4635	38.5691	34.1186	18.0514	39.1188	44.2878	33.88	25.7263	48.8661	40.8572	33.04	38.5156	34.8904	39.4208	47.7226	31.3222	23.6449
MAP4K4	na	24.2323	28.9881	20.9126	34.1388	27.702	18.1425	17.3779	19.2456	19.8629	18.5761	18.7367	8.8813	18.6576	13.4071	24.338	38.6279	18.8471	18.9094	13.8003	19.8689	34.9185	13.8939	10.8523	21.6742	25.0709	21.0363	27.3591	5.9762	24.8704	12.0107	3.5974	19.8422	6.7272	10.6436	8.7879	16.1819	16.2788	10.0216	26.621	15.0193	18.2341	18.763	29.8821	21.3601	13.0964	31.6173	26.5186	11.8007
MGAT4A	na	2.6843	1.5878	0.6271	8.3705	0.6341	0.3553	0.823	1.9402	1.0049	6.2558	3.5029	1.0588	0.2617	1.6061	0.6808	0.8248	1.1065	1.7411	4.0653	6.9618	2.3299	9.6579	10.0132	0.8523	4.911	1.5103	0.7224	5.0016	0.4457	8.9984	17.8521	11.5864	30.9167	16.6881	3.3913	3.4347	3.6144	2.1856	5.657	7.3922	11.6987	5.1616	6.1253	3.6456	3.3059	1.0697	0.9278	2.5633
RPL31	na	89.4102	127.713	60.887	101.4345	79.8128	45.142	80.1411	41.226	72.5889	164.1553	70.9334	197.6956	80.606	69.5911	65.8407	38.4374	69.8116	72.9822	64.4522	82.0607	125.0801	56.1674	40.4267	121.7527	102.085	103.5784	66.9989	62.7537	63.938	44.7328	127.4578	57.5634	97.295	42.4348	57.7338	42.7259	69.0147	125.3222	93.269	76.0371	75.5514	56.1625	87.1594	84.094	54.6696	74.5036	143.894	59.4579
WDR1	na	52.2897	48.6995	24.6254	41.4189	39.0637	32.0097	55.0191	33.9284	28.5008	22.5089	16.904	29.7352	68.5562	70.3904	30.5097	33.515	21.0195	30.4768	33.5843	30.993	73.1642	50.5143	39.4661	39.428	37.8254	38.1977	32.1827	67.9497	30.2144	75.6818	32.7586	25.638	36.857	43.805	53.0074	54.5282	23.9517	53.5164	34.4358	32.781	31.6549	55.6639	38.9567	46.8742	45.5856	37.1981	42.594	53.4877
SNX13	na	4.1385	3.8754	3.0205	4.5943	2.8627	4.5669	2.9027	4.4703	4.6488	5.72	5.101	2.2351	2.0853	2.0717	2.8138	4.0945	5.9294	2.9094	2.3167	2.1235	3.1876	5.585	5.6468	6.393	3.2352	3.1375	3.2401	6.5571	3.803	2.6423	5.8603	5.6437	7.463	6.0254	3.0715	2.8485	2.5148	3.6882	1.5757	6.7267	6.1775	4.7796	3.4133	4.0836	5.6795	5.001	4.0042	3.3124
ARHGAP10	na	0.9231	1.247	2.0733	1.1877	2.2628	1.0852	2.5456	1.5934	4.921	1.6843	1.5169	1.7694	3.4622	1.4535	2.1281	1.6181	0.5439	1.4233	1.0693	2.9144	3.3537	0.3463	0.5183	1.5993	1.16	2.1381	1.9104	1.4768	1.6	0.8028	1.04	1.9195	0.9988	1.0298	1.1757	5.4692	0.9563	0.4483	1.183	2.798	1.5211	1.2363	1.6819	3.1085	1.4042	1.5239	1.297	6.7795
RPS6KA2	na	5.0198	1.8821	3.9541	2.0568	2.283	2.7952	3.4469	3.6161	5.4802	1.7013	11.564	2.3338	14.9623	2.1805	3.0618	1.7835	0.978	2.3442	4.2503	3.594	4.6759	4.3263	5.8597	1.8206	5.0508	6.582	3.3488	6.0154	1.7286	5.655	3.3892	3.3813	3.7977	7.8701	5.3025	5.6973	1.1408	1.6244	5.1879	5.2109	6.7436	5.3147	8.4091	5.2089	5.047	4.3265	1.8597	10.3977
ING3	na	1.5446	1.3248	1.2548	2.3587	0.9599	1.3857	1.3177	0.9794	1.506	2.0891	1.9189	2.1504	1.6388	1.5819	1.0153	1.0171	1.0948	1.7436	1.2998	1.4953	5.1537	1.8049	2.5527	2.2869	1.6482	2.4481	1.4847	1.2674	1.3467	1.6906	2.7097	2.5968	2.3198	1.5764	1.7047	1.2419	2.5206	2.0092	1.7616	1.7529	2.5962	3.3362	3.5462	2.5421	1.8199	0.6385	1.2389	1.3358
VASH1	na	1.8303	0.5608	1.2765	1.4281	1.6758	0.9954	1.019	2.7279	2.3287	0.4243	1.0125	1.6326	0.6178	1.1199	0.6944	0.9606	0.2488	2.2617	3.6963	0.934	2.3895	3.2701	1.2676	3.9696	1.0342	2.6103	1.7757	2.0202	2.4181	2.1903	0.9342	2.4829	1.7389	2.7664	4.9582	1.8776	0.7043	0.8617	5.4683	0.5629	4.4128	2.8847	1.1947	0.7434	0.7961	3.5105	2.0559	2.5748
LMCD1	na	11.8167	1.2578	1.8578	6.3287	1.8637	1.0174	3.3594	3.0043	2.2093	1.0824	0.6463	2.6856	0.597	0.7581	1.464	1.3013	1.442	4.0492	0.4217	1.0319	3.9219	1.7636	0.7688	3.0965	1.9618	1.7887	1.4915	1.1359	5.7567	4.8086	1.6972	0.8057	0.9177	0.5184	2.5349	1.2194	5.8503	0.9857	0.9931	1.0408	3.5245	1.8214	1.8966	4.0178	1.9789	4.7842	1.4501	4.3112
BUD23	na	14.1659	10.7909	8.9881	14.0026	7.4571	8.8206	8.0256	4.2047	6.286	14.0174	24.3007	14.696	11.3863	7.2246	7.4678	7.4822	3.5639	7.8586	8.1362	9.3798	4.5219	7.459	11.9477	9.9111	9.3022	10.0395	8.7649	10.1072	5.4363	10.0533	19.7243	12.074	10.0379	14.2745	8.2147	4.4853	8.7274	21.9234	13.8038	7.4393	9.619	9.0124	20.7348	6.7447	7.269	4.8334	6.474	4.0837
SEL1L	na	20.378	6.5142	10.7459	10.3011	13.2346	10.8251	11.8358	16.3578	8.1749	12.1677	8.6614	4.7772	11.5514	7.2211	9.1522	13.0288	12.6183	10.9581	12.4083	15.7217	8.4494	30.0452	21.8522	9.6393	12.6635	17.8237	14.7893	11.2371	20.3668	18.8105	7.5806	19.6722	23.0596	27.1856	23.5619	8.422	7.8376	6.2793	6.6443	10.1498	19.0924	23.9355	20.5543	12.9109	17.036	20.7824	13.4687	20.5246
TRIP13	na	11.4158	36.2992	22.5273	25.2087	14.0916	20.3029	20.2229	15.4824	18.7039	12.9148	48.1067	20.1762	26.3323	8.2984	12.9844	14.6806	4.7243	11.0992	4.673	13.9188	33.034	4.0721	9.0936	8.6486	14.27	9.5088	7.6348	9.8278	7.1613	3.0429	11.5183	7.5502	9.1021	4.4628	310.768	5.8454	6.3934	15.5148	6.0397	7.1706	15.9079	10.0483	9.4155	3.5402	10.1257	13.5851	13.0674	1.3859
ATP6AP1	na	22.2902	27.5767	24.9876	24.8847	18.1129	30.1418	28.7719	43.0517	16.3301	16.7438	17.037	37.5274	20.7859	19.132	28.3028	29.1765	22.786	26.2306	40.6222	24.8762	29.6878	28.181	22.6053	21.9869	28.438	23.2456	22.0054	43.3989	19.3171	35.2419	25.1428	64.2521	20.0824	31.4208	40.8447	19.2851	39.4822	14.6656	22.6116	27.8937	18.3153	27.7154	23.9821	19.5676	20.9468	26.625	19.8668	15.7455
TCF3	na	10.9358	13.9596	24.0467	14.9822	24.8775	21.4935	14.1388	15.4524	20.0023	11.9876	19.467	36.8626	31.7405	23.8803	21.4394	22.5223	10.1563	19.8288	19.4419	26.2472	52.0033	35.6775	16.6319	61.6822	43.4731	20.5872	21.8209	23.4334	21.4453	9.5091	20.1919	22.3703	11.1543	18.1946	24.7763	11.4018	22.1775	30.4934	11.9453	9.1053	17.0806	15.3002	21.7298	13.8378	32.0214	25.6057	29.738	11.8407
TRIB2	na	16.8754	5.0882	21.0855	5.2636	7.5959	20.5317	2.6916	5.7327	7.6707	6.1519	8.9253	8.6324	21.6806	3.1396	9.2089	6.4148	5.0686	2.4248	19.8134	4.2868	50.0388	17.2195	12.6651	2.2859	31.0949	6.0837	3.7237	1.7092	16.408	6.2997	2.0173	11.1608	3.0513	15.7023	10.9703	5.56	0.6474	3.4191	4.1412	6.3	10.906	10.6562	4.3782	17.216	28.9183	11.7478	11.8163	10.7098
DAZAP1	na	9.712	12.8501	18.9347	16.1103	15.812	15.9548	10.118	10.4511	15.2864	14.7938	15.1858	18.9314	18.7458	16.1153	17.6692	14.8083	12.3329	13.3641	17.1317	15.3165	21.198	14.8364	16.916	22.2326	16.6033	11.4995	11.6712	18.5547	11.1097	13.312	18.2706	17.045	12.6029	17.4948	14.6267	11.6497	15.942	15.2095	12.5956	9.723	13.8779	12.2842	13.0256	8.9313	12.0834	10.8373	14.5532	7.787
MBD3	na	3.3556	6.4069	9.554	3.4679	5.4879	5.116	3.0371	4.2327	7.7492	3.9251	3.257	12.1612	6.2969	8.6309	4.5877	4.1203	1.9734	4.7115	4.2868	5.7912	11.5334	4.0029	5.1645	10.223	5.594	5.3101	4.3974	7.5246	6.1133	3.4207	3.9098	5.3355	3.828	6.4462	4.6248	4.7257	7.5044	4.2537	6.3525	3.38	7.1379	5.0873	6.6726	3.157	3.0574	4.4033	5.4757	3.3013
HLTF	na	4.5361	2.0022	9.7674	6.7135	5.0962	8.1894	3.1006	0.991	7.8295	1.9782	12.0741	1.9316	4.9426	1.9867	6.3038	6.1861	2.7911	10.9044	2.5566	5.0176	5.0922	4.9474	3.5623	3.849	3.9572	29.4006	27.4219	5.5628	2.7592	1.5433	0.8476	8.6	6.9175	5.5585	9.9054	1.521	3.8585	5.5178	0.5351	1.3837	2.4164	6.6154	6.4565	1.353	3.3852	7.2121	10.1532	5.4809
FAM50A	na	26.043	27.676	18.8316	17.2813	12.7569	21.1178	22.1014	27.21	14.4735	22.8008	17.9081	29.5486	7.2458	12.9158	13.1164	13.9506	18.8722	10.0501	30.5517	21.7364	14.4243	19.6609	21.0064	3.0728	21.1573	11.7003	15.4773	34.9015	7.8851	34.6466	35.4815	30.6731	12.9298	22.5271	22.968	13.6229	29.579	17.8207	24.3846	32.1164	13.572	16.6305	19.9401	11.8502	18.5416	18.4391	12.2839	13.1907
FAM3A	na	7.0505	9.5647	7.5014	6.8741	7.5438	13.0867	10.7919	13.8342	4.189	6.3282	3.9784	14.5941	6.6308	9.3217	8.3809	9.9147	8.1412	6.0468	11.5607	5.6299	7.7595	8.4539	7.1425	7.4504	7.3572	7.247	7.5328	7.1583	6.5005	10.0866	8.9038	9.2357	7.0705	10.8488	9.6066	5.3152	10.1565	6.3444	10.2323	11.3323	3.4544	5.7697	7.5326	4.4727	4.044	6.033	5.5223	4.3512
CPSF1	na	27.5806	15.2234	27.0842	15.2946	42.4877	17.3761	17.4822	18.3478	17.2145	24.05	27.6905	21.5996	37.0792	14.6722	20.9252	16.3303	10.5026	23.4931	34.8588	26.3208	33.3199	28.4875	26.0171	19.5232	30.0481	23.6964	19.1098	67.5288	10.5226	23.1497	37.7412	26.534	33.67	64.337	47.5509	20.048	13.484	23.9678	13.1285	9.0676	20.8662	14.5661	23.4642	10.7312	16.0522	25.2777	25.5953	12.4537
MYO3B	na	0.1333	0.7308	0.4702	0.2419	0.2925	0.5782	3.3877	0.1526	0.0546	0.0399	0.2552	1.3439	0.0036	0.4804	0.0865	0.0587	0.1816	0.0159	0.1546	0.1342	1.7702	0.0507	0.0287	0.0588	0.0716	0.0209	0.0151	0.0162	2.6358	0.0381	0.0635	0.1379	0.0079	0.0132	0.085	0.0425	0.1443	0.0145	0.0549	0.0518	0.146	0.5044	0.0051	0.1403	0.0467	1.9914	0.0293	0.5649
CYBRD1	na	19.6938	5.1133	21.6201	15.3711	9.7606	16.6818	28.3784	8.166	15.8237	1.3861	10.5309	13.4963	4.692	1.8919	5.099	2.7875	2.7169	16.2762	18.76	13.2285	8.5056	4.3336	0.7684	78.9073	0.6689	14.8607	8.4675	7.2721	36.1931	12.067	2.1418	5.5261	11.1559	1.8407	7.8656	17.2495	1.6368	1.5555	3.1925	8.794	21.8054	17.8795	9.036	11.4243	14.0091	50.4029	22.5064	66.9519
CDH19	na	0.2071	1.0953	0.0186	0.1318	0.2519	0	0.913	0.4292	0.0397	0.01	0.3688	0.0703	0	0.6475	0	0.0766	0.0545	0.0428	0.002	0.0222	0.0491	0.0034	0	1.9558	0.021	0.0844	0.0091	0.0078	0.0045	0.0534	0.0026	0.0095	0.0057	0.004	1.6727	0.0137	0.0081	0.0043	0.0041	0.0947	0.1183	0.0747	0.0123	0.0912	0.0688	0.3355	0.1737	9.6952
PDCD2	na	6.9138	10.1624	5.9118	8.1432	3.911	5.7025	4.8101	6.7522	7.4702	12.3273	12.4178	9.7028	12.6981	6.1553	5.1831	7.3022	5.3621	5.8474	4.9154	6.8981	7.113	6.2161	6.1108	6.3983	9.6913	4.2987	3.6149	6.149	3.1248	4.5978	12.0851	4.8219	7.2125	8.7783	11.1067	5.0048	8.5687	9.1361	9.6791	9.4369	13.1977	6.813	5.2472	5.3502	8.3749	4.839	7.6175	3.6248
SLC6A15	na	0.0086	0.0039	0.9053	1.5398	5.5217	1.2715	0.3882	0.9676	0.8193	0.0235	10.2293	3.644	2.7978	0.7125	0.006	4.4265	0.0677	0.0767	0.0047	0.7716	7.4974	0	0.003	0.0314	0.018	0.6637	0.1027	0.0564	0.013	0.016	0.0021	0.0167	0.015	0.0219	3.2743	0.1973	0.2787	0.0103	0.0227	0.268	3.442	0.0147	0	0.2497	0.1082	6.759	1.3543	0.6117
RDH11	na	16.3416	14.5198	12.6265	9.8565	9.9326	11.3874	11.351	19.0236	9.1706	24.5561	11.4601	18.0259	11.1647	11.0082	11.97	7.3133	13.0466	4.4718	5.6764	11.3072	7.5813	15.9056	10.4591	11.0757	18.5446	5.4107	7.0052	13.3258	9.9686	19.0197	9.5325	8.5136	14.4043	14.1775	10.1282	7.378	8.1108	15.6885	10.3055	13.4083	15.8615	11.691	21.0407	11.3863	8.4573	12.9552	11.0092	11.4831
PRKACA	na	9.2156	9.265	11.4717	8.9272	7.638	9.3026	7.3321	10.367	9.9428	6.6381	5.5679	8.5702	7.3122	9.8565	8.6872	8.9641	6.225	9.2033	9.3828	9.7646	9.0526	7.2395	5.783	17.9204	7.8759	11.3502	11.5027	10.4946	7.6268	9.9953	5.0424	6.3277	9.9205	11.4082	5.8557	10.4199	6.1429	5.8076	6.9263	8.0053	10.6296	8.0526	8.4688	6.7405	7.1471	7.4274	7.2358	10.4251
ADGRL1	na	3.5606	7.7099	11.7212	2.5258	6.8297	12.304	4.0423	4.7018	9.3959	1.3622	7.499	8.2899	4.8534	8.2613	11.4106	9.3162	2.8608	8.9333	15.5709	18.8117	14.0406	6.5516	7.9965	18.9528	4.8378	27.867	35.1203	24.9802	12.7627	3.9255	8.8325	11.6366	25.0418	9.059	7.2198	4.778	16.966	1.8237	9.1446	5.1228	16.3375	3.0367	6.1982	2.0185	2.138	2.9837	7.4756	8.9438
ACTN1	na	49.4251	24.2366	27.2619	29.5813	114.6755	24.9765	41.0771	68.4644	26.415	36.344	38.9846	18.6979	89.5712	15.2222	24.4075	79.612	48.4853	24.2472	15.4562	31.0558	45.5969	43.2022	26.9658	24.7783	46.5486	18.9625	43.3735	33.1222	48.4261	34.8153	9.1673	30.5567	41.0606	18.9585	44.6185	20.814	18.3365	19.863	29.4237	22.6361	20.9204	22.5377	64.6433	26.3031	33.3251	94.7425	50.8868	136.855
ZFYVE26	na	1.6253	2.3623	3.9347	2.6511	5.1341	4.0846	3.739	6.6762	2.3108	3.2292	3.3674	1.3106	3.2688	2.8433	2.6425	4.5499	3.5826	2.3891	3.2371	6.7142	2.622	4.7795	4.219	3.1866	3.74	3.153	3.7112	5.3384	2.7781	3.2285	2.5828	4.032	5.4207	7.6482	4.0902	3.361	1.8876	1.6914	2.298	2.8435	2.6408	2.211	3.7008	2.2829	1.7968	4.1154	3.3021	3.1101
[truncated: 15,242 more rows]
[truncated: 115 more columns]
