# Supplementary material for: The possible molecular mechanism underlying the involvement of the variable shear factor QKI in the epithelial-mesenchymal transformation of oesophageal cancer
Source: PLoS One. 2023 Jul 10;18(7):e0288403. doi: 10.1371/journal.pone.0288403 (PMC10332600; doi:10.1371/journal.pone.0288403)
Supplement: S1 File — (ZIP) [file pone.0288403.s001.zip › supporting information/TCGA-ESCA/Variable shear/AS.UpSetR.R]

#install.packages("UpSetR")

library(UpSetR)
setwd("C:\\Users\\lexb4\\Desktop\\AS\\09.UpSetR")                                 #ÉèÖÃ¹¤×÷Ä¿Â¼
rt=read.table("asMatrix.txt",sep="\t",header=T,check.names=F,row.names=1)         #¶ÁÈ¡ÎÄ¼þ
gene=sapply(strsplit(rownames(rt),"\\|"),"[",1)
asType=sapply(strsplit(rownames(rt),"\\|"),"[",3)
upsetList=list(AA=unique(gene[asType=="AA"]),
               AD=unique(gene[asType=="AD"]),
               AP=unique(gene[asType=="AP"]),
               AT=unique(gene[asType=="AT"]),
               ES=unique(gene[asType=="ES"]),
               ME=unique(gene[asType=="ME"]),
               RI=unique(gene[asType=="RI"]) )
upsetData=fromList(upsetList)

pdf(file="upset.pdf",onefile = FALSE,width=9,height=6)              #±£´æÍ¼Æ¬
upset(upsetData,
      nsets = 7,                                    #Õ¹Ê¾¿É±ä¼ôÇÐÀàÐÍ¸öÊý
      nintersects = 50,                             #Õ¹Ê¾»ùÒò¼¯ÊýÄ¿
      order.by = "freq",                            #°´ÕÕÊýÄ¿ÅÅÐò
      show.numbers = "yes",                         #Öù×´Í¼ÉÏ·½ÊÇ·ñÏÔÊ¾ÊýÖµ
      number.angles = 20,                           #×ÖÌå½Ç¶È
      point.size = 1.5,                             #µãµÄ´óÐ¡
      matrix.color="red",                           #½»¼¯µãÑÕÉ«
      line.size = 0.8,                                #ÏßÌõ´ÖÏß
      mainbar.y.label = "Gene Intersections", 
      sets.x.label = "Set Size")
dev.off()
