# Supplementary material for: The possible molecular mechanism underlying the involvement of the variable shear factor QKI in the epithelial-mesenchymal transformation of oesophageal cancer
Source: PLoS One. 2023 Jul 10;18(7):e0288403. doi: 10.1371/journal.pone.0288403 (PMC10332600; doi:10.1371/journal.pone.0288403)
Supplement: S1 File — (ZIP) [file pone.0288403.s001.zip › supporting information/TCGA-ESCA/Variable shear/asMatrix.txt]

id	TCGA-IC-A6RE-Norm	TCGA-IC-A6RF-Norm	TCGA-IG-A3I8-Norm	TCGA-L5-A43C-Norm	TCGA-L5-A4OF-Norm	TCGA-L5-A4OG-Norm	TCGA-L5-A4OJ-Norm	TCGA-L5-A4OM-Norm	TCGA-L5-A4OO-Norm	TCGA-L5-A4OQ-Norm	TCGA-L5-A4OR-Norm	TCGA-V5-A7RE-Norm	TCGA-V5-AASX-Norm	TCGA-2H-A9GF	TCGA-2H-A9GG	TCGA-2H-A9GH	TCGA-2H-A9GI	TCGA-2H-A9GJ	TCGA-2H-A9GK	TCGA-2H-A9GL	TCGA-2H-A9GM	TCGA-2H-A9GN	TCGA-2H-A9GO	TCGA-2H-A9GQ	TCGA-2H-A9GR	TCGA-IC-A6RE	TCGA-IC-A6RF	TCGA-IG-A3I8	TCGA-IG-A3QL	TCGA-IG-A3Y9	TCGA-IG-A3YA	TCGA-IG-A3YB	TCGA-IG-A3YC	TCGA-IG-A4QS	TCGA-IG-A4QT	TCGA-IG-A50L	TCGA-IG-A51D	TCGA-IG-A5B8	TCGA-IG-A5S3	TCGA-IG-A625	TCGA-IG-A6QS	TCGA-IG-A7DP	TCGA-IG-A8O2	TCGA-IG-A97H	TCGA-IG-A97I	TCGA-JY-A6F8	TCGA-JY-A6FA	TCGA-JY-A6FB	TCGA-JY-A6FD
GLB1|63839|ES	0.1156	0.0903	0.0784	0	0.0645	0.1104	0.0531	0.074	0	0.0621	0.0764	0.0946	0.0834	0.0518	0.0571	0.0669	0.0238	0.0338	0.0776	0	0.0315	0.1657	0.1074	0.2188	0.0324	0.0651	0.0397	0.1603	0.1296	0.1714	0.0306	0.0562	0.0195	0.0903	0.0814	0.0514	0.0578	0.0552	0.0903	0.1159	0.0562	0.129	0.0864	0.1212	0.0985	0.085	0.0883	0.0288	0.1019
CNN2|46362|ES	0.1427	0.8396	0.4792	0.234	0.2375	0.1633	0.3213	0.2105	0.3536	0.3221	0.1524	0.3072	0.14	0.2839	0.6159	0.6174	0.0756	0.2005	0.1745	0.5391	0.2524	0.2326	0.6225	0.1181	0.5645	0.1885	0.5675	0.4618	0.0304	0.1367	0.0623	0.1754	0.2067	0.4596	0.4423	0.3158	0.432	0.2481	0.175	0.5813	0.2931	0.1059	0.2715	0.7264	0.4614	0.0795	0.0977	0.3072	0.1409
EEF1D|98100|ES	0	0.0967	0.2007	0.2328	na	na	na	0.0572	0.4765	0	na	na	0.0508	0.1151	0.9643	0	0.0834	0.0538	0.0918	0.9296	0.2927	0.3591	0.4057	0.3128	0	0	0.0224	0.1919	0.2293	0.0854	0.2145	0.154	0.0591	0.4503	0.1989	0.1082	0.0203	0.0415	0.3777	0.0896	0.0781	0	0.0272	na	0.154	0.0816	0.0435	0.0392	0.1374
MTMR1|90352|AA	1	1	1	1	1	1	1	1	1	1	1	1	1	1	1	1	1	0.9952	1	1	1	1	1	1	1	1	1	1	1	1	0.9952	0.9966	1	0.9909	1	0.9825	1	1	1	1	0.9919	1	1	1	1	1	1	1	0.9953
ZFAND6|32169|AT	0.9942	0.9843	0.9954	0.9844	0.9756	0.9794	0.9841	0.9868	0.9911	0.9936	0.9821	0.9847	0.9882	0.9911	0.9888	0.9952	0.9975	0.9928	0.9898	0.9779	0.9909	0.9628	0.9988	0.9962	0.9932	0.9961	0.9845	0.9846	0.9955	0.9995	0.9886	0.9934	0.9915	0.9792	0.9788	0.9943	0.9892	0.9949	0.9702	0.9791	0.9991	0.9989	0.9966	0.9962	0.9954	0.996	0.9936	0.9914	0.9911
TLK2|188529|ES	0.666	na	0.6066	na	na	0.6884	0.2486	0.7128	0.8639	0.2661	na	0.7728	0.3204	0.5443	0.4893	0.2069	na	0.4594	0.5917	0.6836	0.6001	0.572	0.4182	0.6306	0.7006	0.4849	0.5178	0.5437	0.3341	0.5576	0.4053	0.6974	0.2429	0.696	na	na	0.348	0.4079	0.5528	0.5082	0.4496	na	0.6301	0.6578	0.6136	0.3945	0.6382	0.3235	0.5194
AGO3|1741|AT	0.3934	0.465	0.6542	0.3392	0.3266	0.3719	0.4399	0.364	0.4979	0.5593	0.3268	0.4198	0.4559	0.326	0.2791	0.3954	0.2241	0.3393	0.296	0.29	0.4002	0.4393	0.338	0.1798	0.2618	0.3783	0.445	0.5294	0.4031	0.5125	0.4275	0.497	0.3665	0.2076	0.3058	0.4583	0.537	0.4	0.5639	0.5351	0.3139	0.383	0.4208	0.295	0.382	0.5575	0.3584	0.4883	0.604
FAM208B|107216|ES	0.9281	0.9642	0.807	na	0.9541	0.9035	0.8425	0.9323	0.8431	0.8745	na	0.843	0.8655	0.8854	0.8049	0.9259	na	0.9115	0.9184	0.8604	0.9163	0.9246	na	0.8034	0.9348	0.8667	0.9442	0.9337	0.9416	0.9004	0.8935	0.9093	0.8023	0.9387	0.9556	0.8386	0.8334	0.8691	0.8895	0.9625	0.8821	0.905	0.9448	na	0.8814	0.9625	0.9398	0.9294	0.9415
RAP1B|22948|ES	1	1	1	1	1	1	1	1	1	0.9989	1	1	1	0.995	1	0.9957	1	0.9989	0.9986	1	1	0.9945	1	0.9993	0.9971	0.997	0.9952	0.9973	1	1	1	1	1	0.9823	1	0.9955	0.9986	0.9926	0.997	0.9891	0.995	0.9949	1	0.9948	0.9944	0.9988	0.996	0.9972	0.9968
RPS23|72694|ES	0.9859	0.9858	0.9857	0.9819	0.9864	0.9813	0.9858	0.9872	0.9838	0.9861	0.9895	0.9854	0.9828	0.9843	0.9859	0.9874	0.9847	0.9829	0.984	0.9853	0.9853	0.9831	0.9866	0.9854	0.986	0.9869	0.9848	0.9874	0.9865	0.9887	0.9852	0.9863	0.9842	0.9895	0.9838	0.9859	0.987	0.9845	0.9858	0.9856	0.9853	0.986	0.9846	0.9828	0.9844	0.9846	0.9851	0.9823	0.983
ZNF43|48792|AT	1	1	1	1	1	1	1	1	1	1	1	1	1	1	1	1	1	1	1	1	1	1	1	1	1	1	1	1	1	1	1	1	1	1	1	1	1	1	1	1	1	1	0.9843	1	1	1	1	1	1
TMEM201|565|AT	0.2749	0.2418	0.4058	0.4228	0.4024	0.5131	0.4678	0.3044	0.5811	0.5344	0.5045	0.216	0.2217	0.2268	0.2069	0.2285	0.2065	0.2256	0.425	0.1951	0.2652	0.3766	0.3328	0.1571	0.1854	0.2118	0.2032	0.2978	0.1536	0.2075	0.2465	0.1738	0.1659	0.2044	0.2976	0.2495	0.3867	0.1819	0.4616	0.2177	0.2771	0.2266	0.1418	0.2318	0.119	0.2933	0.233	0.3631	0.2706
C19orf82|47383|ES	0	0.6941	0.2177	0.2331	0.3685	0.3018	0.3416	0.4438	0.277	0.1612	0.4421	0.5487	0.5194	0.517	0.1628	0.5933	0.8664	0.657	0.5386	0.2448	0.3572	0.3352	1	0.6903	0.5021	0.8537	0.1727	0.5903	0.2311	0.5487	0.2653	0.2776	0.3934	0.7375	0.2884	0.6185	0.643	0.6116	0.6116	0.4551	0.5766	0.5264	0.6153	0.5487	0.3416	0.2613	0.3572	0.7217	0.6277
GPR111|76440|AT	0.7834	0.6348	na	1	1	1	na	1	na	1	na	0.8932	1	0.7802	0.8146	0.7526	1	1	0.7171	1	0.893	1	1	1	1	1	0.5159	1	0.9044	0.9109	0.8022	0.8871	0.7647	0.953	0.5298	0.7625	1	0.6053	1	0.886	0.8978	1	1	1	0.8243	1	1	1	0.9129
ZNF384|19924|ES	0.9699	0.9741	0.984	0.9803	0.9622	0.9726	0.987	0.9604	1	0.9964	0.9886	0.9848	0.9921	0.9719	1	0.9871	0.9957	0.9955	0.984	0.9524	0.9871	0.9799	0.9885	0.9878	1	0.9736	0.9818	0.9889	0.9936	0.9945	0.9832	0.9868	0.9812	0.9527	0.973	0.9958	0.9956	1	0.9943	0.9926	0.9536	0.9813	0.9695	0.9765	0.9921	0.9746	0.9927	0.9805	0.9675
MTAP|85998|AD	0.0158	0	0	0	0.0241	0.0213	0	0	0	0	0	0	0	na	0.0154	0	na	0.0054	0.0263	0.0089	0.0264	0	0.076	0	0.0208	0	0	0	0.004	0	0	0.0077	0	0	0	0.0073	0	0.0122	0	0	0	0	na	0.0206	0.0251	0	0	na	0.0022
GUCY1B3|70946|ES	na	na	0	na	na	0	na	0	0	0.006	na	na	na	0	0	0	na	na	0.017	0.0173	0.017	0.0158	na	0	0.0548	0	0	0	0	0.021	0.0061	0.011	0.0164	na	0	0	0.0182	na	0	0	0	0.0076	na	na	0.0098	0	0	0	0
BBS9|79222|ES	1	1	0.9533	1	0.9643	1	0.9709	1	0.9714	0.9443	1	1	0.9478	0.9411	0.9762	0.9443	0.834	0.9612	1	0.9693	0.9392	1	1	1	1	1	1	0.9472	0.9773	0.9739	0.9233	0.9573	0.9395	0.8895	1	0.9607	0.9847	0.957	1	1	1	0.7753	1	0.9442	0.9615	1	0.939	0.9734	0.9652
TBC1D5|63657|AP	0	0	0	0	0	0	0	0	0	0	0	0	0	0	0	0	0	0	0	0	0	0	0	0	0	0	0	0	0	0	0	0	0	0	0	0	0	0	0	0	0	0	0	0	0	0	0	0	0
CLEC2D|20227|AP	0.052	na	na	0.0914	na	0.1097	0	0.0754	na	na	na	0.0467	0.0752	na	0.2415	na	0.1416	na	0.0625	0.0213	0.1108	na	0.113	0.22	0.1509	0.2346	0.0602	0.1326	na	0.2158	0.1044	0.1995	0.1226	na	0.1081	0.352	0	0.6799	0.162	0.2	0	0.0193	0.0673	na	0	na	0.1205	na	0.1847
ACVRL1|21873|ES	1	1	1	1	1	1	1	1	1	1	1	1	1	1	1	1	1	1	1	0.9907	1	1	1	1	1	1	1	1	1	1	1	1	1	1	0.9708	1	1	1	1	1	1	1	1	1	1	1	1	1	1
FNTB|27916|ES	1	0.9904	0.9792	0.9764	0.8767	0.9302	1	1	0.9836	0.9627	1	1	0.9677	0.9876	1	0.9883	1	0.9888	0.9667	0.9927	1	0.9781	0.9963	1	0.9836	1	0.9738	0.984	1	0.9889	0.9393	0.9118	0.992	1	0.9812	0.9831	0.9824	1	0.967	1	0.9907	1	0.9918	1	0.9872	0.9778	0.9744	0.9723	0.9925
GRAMD1C|66223|AP	0.9844	0.8375	na	0.9666	0.9278	0.9917	0.987	0.9784	0.9755	0	0.9664	0.7825	0.9826	0.9389	0.9649	0.9253	0.9056	0.8267	0.7418	0.8929	0.6768	0.7511	0.619	0.9823	0.4775	0.8819	0.7194	na	0.7733	0.7106	0	0.9369	0.83	0.6641	0.1238	0.8565	0.7179	0.9087	0.685	0.9728	0.7623	0.516	1	0.9624	0.6669	0.9462	0.967	0.8951	0.7942
SDHD|18733|AT	0.0017	0.0023	0.0008	0	0	0	0.0008	0.0009	0	0.0006	0	0.0006	0	0.0032	0.0021	0.0008	0	0	0	0.0009	0.0012	0	0.0004	0.002	0	0.0026	0.0006	0.0004	0	0	0	0.0008	0	0	0.0018	0.0009	0	0.0012	0	0.0031	0	0	0	0	0	0	0.0017	0	0.0046
SLC35F2|18593|ES	1	1	1	1	1	1	1	1	1	1	1	0.9344	1	1	1	0.9812	0.9923	1	1	1	1	1	1	1	0.991	1	0.9881	0.989	1	0.9688	1	0.9836	0.9503	na	1	0.9904	1	0.9739	0.9856	1	0.97	1	1	1	1	0.9939	0.9925	1	0.978
CXADR|60229|ES	0.9116	0.949	1	1	0.9678	0.9906	0.9517	0.9873	0.9931	1	0.9881	0.9665	0.9767	0.9578	0.9401	0.9637	0.9842	0.9767	0.9686	0.9733	0.9597	0.9572	0.9729	0.9798	0.9464	0.9787	0.9471	0.9591	0.9705	0.9514	0.972	0.9593	0.9337	0.968	1	0.9552	0.9558	0.8901	0.9427	0.9604	0.9677	0.9435	0.9813	0.9733	0.918	0.9237	0.9176	0.9621	0.9321
KIAA1191|96999|ES	0.8357	0.8778	0.8354	na	na	0.915	na	0.8857	na	na	0.9233	0.8766	0.9345	0.9287	na	0.88	na	0.8815	0.9504	0.8171	0.9335	0.8372	0.837	na	0.7843	0.9068	0.8579	0.9091	0.796	0.6675	0.863	0.9583	0.7744	0.6406	na	0.86	0.8405	0.6893	0.9504	0.9329	0.8525	0.822	0.7727	na	0.9312	0.7985	0.8181	0.7961	0.7066
CUX1|81070|AT	0.0999	0.1844	0.2738	0.0569	0.1206	0.109	0.0906	0.1416	0.1779	0.2583	0.0633	0.1744	0.1369	0.1525	0.1175	0.1214	0.0667	0.192	0.173	0.1746	0.1227	0.2322	0.2389	0.3352	0.1447	0.0806	0.1197	0.1592	0.2077	0.2216	0.2893	0.231	0.1857	0.0993	0.1372	0.3192	0.2653	0.1209	0.2614	0.2455	0.2068	0.1098	0.1174	0.2894	0.1758	0.11	0.2868	0.1231	0.152
RPS27|7781|RI	0.0001	0.0003	0	0.0004	0.0006	0.0006	0.0004	0.0006	0.0005	0.0004	0.0005	0.0006	0.0002	0.0006	0.0013	0.0004	0.0004	0.001	0.0009	0.001	0.0005	0.0007	0.0012	0.0016	0.0005	0.0002	0.0004	0.0002	0.0002	0.0006	0.0005	0.0003	0.0006	0.0016	0.0005	0.0003	0.0006	0.0004	0.0005	0.0003	0.0003	0.0002	0.0005	0.0006	0.0004	0.0002	0.0004	0.0004	0.0007
RAB11FIP3|32895|ES	0.5131	0.7135	0.9113	0.3275	0.406	0.7285	0.5062	0.6872	0.8737	0.8877	0.53	0.4018	0.3839	0.5933	0.6513	0.4142	0.465	0.7398	0.6491	0.7382	0.5743	0.5252	0.8337	0.4625	0.6308	0.6037	0.5804	0.7291	0.671	0.7606	0.8181	0.5563	0.4607	0.7999	0.4327	0.7537	0.7501	0.4377	0.69	0.6299	0.7831	0.7129	0.5647	0.8321	0.5958	0.4506	0.3966	0.7452	0.7607
BOC|66192|AP	0.0244	0.0474	0.0334	0.1958	0.1544	0	0.2036	0.0538	0.0848	0.0389	0	na	0	0	0	0.0699	na	0.0895	0.1544	0.141	0	0	na	0	0.0191	0	0	0.0723	0.0296	0.0583	0.0656	0.0432	0.0156	na	0	0	0.0961	na	0.0471	0.0735	0	0.0124	0.074	0.1757	0.0693	0	0	0	0
CHCHD10|61315|AA	0.9957	0.9911	0.985	0.9921	0.9852	0.9543	0.9604	0.9702	0.976	0.9786	0.968	0.9622	0.9488	0.984	0.9885	0.9809	0.9719	0.9716	0.9718	0.9705	0.9602	0.969	0.9856	0.988	0.9677	0.9962	0.9819	0.9923	0.9268	0.9165	0.9753	0.9979	0.9566	0.98	0.9734	0.9853	0.9724	0.9713	0.9946	0.9877	0.9899	0.9772	0.9741	0.9767	0.9929	0.971	0.9771	0.9756	0.9802
EEA1|23677|ES	0	0	0.0183	0.0778	0	0.0322	0.042	0.0296	0.0163	0.0051	0.0437	0.0641	0.0364	0.0111	0.1205	0	0.0726	0.036	0.0215	0.074	0.0192	0	0	0.0338	0	0.0555	0	0.0199	0	0	0.0205	0.0331	0.026	0.0988	0.0546	0.0102	0	0	0	0.0123	0.0437	0.028	0.1086	0.0906	0.052	0.0142	0	0.0673	0.0056
CPNE5|75991|AP	0.0633	0.0268	0.7631	0	0.2207	0.0798	0.2106	0.0567	0.4344	0.916	0.025	0.1418	0.1294	0.093	0.0461	0.2871	0.0345	0.2649	0.1347	0.2233	0.5637	0.5876	0.2923	0.6108	0.099	0.0902	0.0401	0.4523	1	0.0601	0.0733	0.4264	0.0316	0.0541	0.0024	0.3314	0.2316	na	0.124	0.1362	0.1294	0.0272	0.5178	0	0.8355	0.6502	0.0945	0.8634	0.0472
THADA|53390|AD	0.1081	0	0.1857	0.0909	0.1951	0.1818	0.5	0.1579	0.0625	0.1818	0.1429	0.1635	0.1867	0.3684	0.3636	0.1781	0.3226	0.2441	0.1639	0.0854	0.3226	0.1429	0.4878	0.3636	0.1127	0.5714	0.1489	0.1745	0.0924	0.1316	0.1013	0.2917	0.3793	0.1538	0.22	0.1797	0.129	0.0625	0.0515	0.2238	0.1724	0.3793	0.1386	0.2105	0.2308	0.1081	0.2898	0.1867	0.069
CHFR|93391|ES	0.9333	0.931	na	0.8318	0.8351	0.8685	0.7555	0.7965	na	0.9363	0.7518	0.8227	0.7531	0.8185	0.9085	0.8499	0.6887	0.8316	0.7966	0.8268	0.8147	0.8764	na	0.9161	0.7212	0.8473	0.8865	na	0.784	0.8122	0.9221	0.7666	0.8297	na	0.7922	0.7553	0.8328	0.9098	na	0.8546	0.8205	0.786	0.8729	na	0.9354	0.7602	0.8642	0.8759	0.9148
AMN1|21017|ES	na	0.0825	0.3206	0.394	0.7845	0.2771	0.4064	0.1878	0.4258	0.1275	0.3847	0.1808	0.4145	0.1359	0.2689	na	na	0.4122	0.288	0.491	0.288	0.0481	0.3504	0.1245	0.2445	0.4145	0.0674	0.0512	0.1375	0.2575	0.185	0.2536	0.0825	na	0.3268	0.1415	0.2047	0.3777	0.2546	0.1682	0.2445	0.3777	0.1188	0.0389	0.0302	0.3399	0.2328	0.1375	0.373
LMF1|33036|AD	0.0421	0	0.0238	0.0501	0.0636	0.0326	0.0221	0.019	0.0761	0.0319	0.014	0.0461	0.0792	0.0593	0	0.035	0	0.0387	0	0.0461	0	0	0.4651	0.0914	0.1632	0	0.0314	0	0.0282	0.0458	0.0692	0.0974	0.0481	na	0.0509	0.0569	0.2136	0.0563	0.0398	0.0608	0.098	0	0.0881	0.0333	0.1077	0.0585	0.0197	0.0513	0.0881
AKAP7|77600|AP	0	0	0	na	0.516	0.4215	0.3042	0.5276	0	0	0.6153	0.6959	0.7843	0.9214	0.5543	0.7654	na	0.9885	0.9377	0	0.8361	0.2385	na	0.0559	0.1981	0.1795	0.0242	0.0361	0	0.1414	0.155	0.0296	0.0242	na	0.082	0.3215	0.0483	na	0.1423	0.0209	0.1509	0.0711	na	0.2622	na	0.7846	0	0.312	0.1606
IL17RC|63283|ES	0	0	0.0322	0.029	0	0.0416	0.0178	0.0071	0	0	0	0.0153	0	0.0025	0	0	0	0.0036	0	0	0	0	0	0	0	0	0	0	0	0	0	0.0174	0.018	0	0	0.0086	0	0	0	0	0	0	0	0	0	0	0.0132	0.0218	0
ETF1|73553|ES	1	1	0.9986	1	1	1	1	1	1	0.9979	1	1	1	0.9989	1	1	1	1	1	0.9975	0.9939	0.9981	1	0.9981	1	0.9967	0.9953	1	1	0.9989	0.9981	1	0.9972	1	1	0.9941	0.9992	1	0.9989	0.999	1	0.9958	1	1	1	0.9978	1	1	1
RGS11|32860|AT	0.2575	0.1319	0.1386	0.1438	0.243	0.2141	0.2644	0.2683	0.2631	0.2724	0.1846	0.1779	0.2169	0.1172	0.1748	0.1272	0.1887	0.2078	0.3162	0.1375	0.1944	0.1165	0.1622	0.1991	0.1563	0	0.1846	0.1963	0.19	0.0642	0.0618	0.2654	0.2464	0.1087	0.3814	0.2219	0.3209	0.2812	0.2217	0.2137	0.34	0.1767	0.1262	0.2198	0.1838	0.1959	0.4095	0	0.146
PMEPA1|59947|AP	0.0867	0.0952	0.0358	0.0798	0.1585	0.0972	0.0851	0.0731	0.0631	0.0454	0.0525	0.1499	0.0978	0.1952	0.1813	0.1374	0.1438	0.1249	0.1059	0.179	0.1172	0.12	0.1375	0.1086	0.1162	0.1291	0.0694	0.1057	0.0957	0.1342	0.1196	0.1778	0.094	0.0316	0.1854	0.0726	0.1666	0.0899	0.0701	0.1549	0.0862	0.1041	0.1479	0.166	0.1376	0.2038	0.1201	0.2064	0.1611
PYROXD1|20697|AD	0.0605	0	0.0174	0	0.0104	0.0492	0	0	0	0.0146	0	0	0.0176	0	0	0.0412	0.0322	0.0333	0	0	0.0322	0.0061	0	0.0352	0	0	0	0.0372	0.0514	0.045	0.0421	0.0403	0.2644	0	0.1266	0.0186	0.0272	0	0.0704	0.0476	na	0.1767	0	0.1213	0.0807	0.0101	0	0	0.0307
RAD51D|40263|ES	0.592	0.3524	0.9073	0.71	0.5581	0.6981	na	0.6267	1	0.7296	0.897	0.3725	0.8479	0.8673	0.6201	0.5504	0.8447	0.7681	0.6852	0.5971	0.641	0.7769	0.8818	0.8269	0.6716	0.7013	0.8852	0.7487	0.7263	0.8443	0.4856	0.6939	0.8123	na	0.8733	0.7023	0.7495	1	0.7594	0.4905	1	0.6989	0.651	0.5522	0.764	0.5869	0.6355	0.7466	0.7312
ZNF512|53024|ES	1	1	1	1	1	1	1	0.9896	1	0.9938	1	0.9827	1	1	1	1	1	0.9828	0.9797	1	0.981	0.9508	1	0.9953	0.9844	1	0.9784	0.9492	1	0.9676	0.9848	1	0.9713	0.9086	1	0.97	1	1	1	1	1	1	0.9757	1	1	1	1	0.9805	1
MLST8|33222|AA	0.9728	0.9957	0.9551	0.9774	1	0.9763	0.9706	0.9894	0.9597	0.9826	1	0.9915	0.9925	0.9899	0.9814	0.9887	0.9884	1	0.9821	0.9711	0.9803	0.9971	0.9811	0.9645	0.9831	0.9117	0.9862	0.9757	0.9695	0.9829	0.9776	0.9681	0.9943	0.9234	0.9743	0.9664	0.9841	0.9853	0.9662	0.9857	0.9695	0.964	0.9881	0.9948	0.9841	0.985	0.9739	0.9877	0.9901
LCK|1581|AP	0.9513	na	1	na	na	0.9243	na	0.7855	na	na	na	0.9777	na	0.0817	0.8668	0.0354	0.5164	na	0.9857	0.1304	1	1	na	na	0.5694	0.9651	0.8937	0.0689	na	0.7094	0.9613	1	0.9035	0	0.971	1	0.5578	na	0.7455	1	0.9619	1	1	na	0.5875	0.1088	0.765	na	0.9702
RAB5C|41012|ME	1	0.9365	0.9491	1	0.8924	0.944	0.8904	0.909	0.9133	0.9619	0.9102	0.9446	0.9669	0.9679	0.9682	0.9677	0.8941	0.9656	0.9394	0.9719	0.9145	0.9304	0.9102	0.886	0.8749	0.9549	0.9733	0.9063	0.9627	0.9762	0.9651	0.8887	0.9892	0.8287	0.9765	1	0.9813	1	0.924	0.9614	0.9133	0.9285	1	1	0.9688	1	0.9662	0.967	0.9755
PPIE|1907|AD	0	0.0181	0.0119	0.1013	0.056	0.0726	0.044	0.0407	0.0161	0.0105	0.0274	0.1202	0.0126	0.0439	0.0783	0.0095	0.077	0	0.0415	0.0449	0.0141	0.0138	0	0.0216	0.0072	0.0103	0.0098	0.0484	0.0034	0.0164	0.0129	0.034	0.0457	0	0	0.0119	0.0193	0.0073	0.0393	0.0055	0.0126	0	0.0149	0.033	0.0274	0.0175	0.0274	0.0053	0.0176
GLS2|22442|RI	0.2866	0.1049	0.3919	0.1378	0.376	0.4593	0.302	0.6485	0.323	0.836	0.1495	0.6373	0.2335	0.2335	0.3682	0.5234	0.2461	0.574	na	0.116	0.4677	0.2991	0.8406	0.1262	0.2991	0.6591	0.1107	0.3288	0.1609	na	0.1898	0.4377	0.1778	na	0.7293	0.6783	0.1409	na	0.4087	0.2967	0.6373	0.2352	0.084	na	0.143	0.0933	0.1446	na	1
ZHX3|59414|ES	0	0	0	0	0	0	0.0615	0	0	0	0.0285	na	0.0568	0	na	0.0808	0.0054	0	0	0	0	0	0	0.0287	na	0.0444	0	0	0	0	0.0312	0	0	na	na	0.1185	0	na	0.0312	0	na	0.0136	na	0.0101	0	0.0448	0.1082	0.0069	0
MAF1|85534|RI	0.0637	0.1387	0.0991	0.0778	0.0525	0.091	0.092	0.1032	0.0699	0.0802	0.0948	0.0816	0.0612	0.1216	0.1782	0.0884	0.1429	0.0955	0.1315	0.2506	0.1735	0.0854	0.0795	0.0584	0.1114	0.0567	0.1147	0.2091	0.1461	0.1217	0.2501	0.0636	0.1635	0.1895	0.1171	0.0857	0.1949	0.2269	0.1316	0.1083	0.2089	0.1242	0.1187	0.1389	0.1466	0.0654	0.1564	0.0779	0.146
TELO2|33104|ES	1	1	1	1	1	1	1	1	1	1	1	1	1	1	1	1	1	1	1	1	1	1	1	1	1	1	1	1	1	1	1	1	1	1	1	1	1	1	1	1	1	1	1	1	1	1	1	1	1
SYNGR2|43773|RI	1	1	1	1	0.9981	1	1	0.9995	1	1	1	1	0.9975	0.9976	1	1	0.9994	1	0.9995	1	1	0.9973	1	0.999	1	0.9985	0.9996	1	1	1	0.9984	1	1	1	0.998	1	1	1	1	0.9994	1	1	1	1	1	1	0.9976	0.9994	1
CCDC14|66498|RI	0.3193	0.3848	0.2847	1	0.5846	0.7825	0.9285	0.8407	0.9486	0.7159	0.61	0.5785	0.6227	0.5013	0.8411	0.7023	0.6177	0.3288	0.6215	0.801	0.6506	0.4795	0.6503	0.5488	0.7362	0.4874	0.6245	0.6652	0.43	0.4046	0.6978	0.6407	0.6778	0.7577	0.8097	0.4574	0.3234	0.694	0.6903	0.4909	0.5558	0.4841	0.3452	0.538	0.5205	0.3312	0.381	0.525	0.4988
MFF|57809|ES	0.0188	0.072	0.0182	0.0452	0.0354	0.06	0.0824	0.0664	0.0698	0.05	0.0568	0.0463	0.0777	0.0481	0.0467	0.0391	0.0787	0.1079	0.0667	0.0803	0.0424	0.0472	0.0359	0.0465	0.0433	0.0451	0.0453	0.0224	0.0282	0.031	0.034	0.0454	0.0518	0.0206	0.0273	0.046	0.031	0	0.022	0.0273	0.0336	0.0391	0.0455	0.0207	0.0389	0.0127	0.0402	0.0423	0.0214
CCDC18|3783|AA	na	0.8151	na	na	na	na	0.662	0.683	na	na	na	0.6878	na	0.8304	1	0.8546	0.8546	0.6315	na	0.8908	na	0.7548	0.94	0.5706	0.5573	0.1787	0.7231	0.7461	0.638	0.7741	0.5573	na	0.6003	0.6201	0.7266	0.7351	0.662	na	0.6878	0.5242	1	na	na	0.7292	0.8434	na	0.662	0.595	0.7015
IPO8|20935|AP	0	0	0	0.0221	0.0262	0	0.0262	0.0136	0	0.0077	0	0.066	0.0071	0	0.1029	0	0	0.0082	0	0.0514	0	0.0124	0.013	0.01	0	0	0	0.0085	0.046	0	0.0019	0	0.0576	0.3249	0.3006	0.0221	0	0.063	0.0256	0	0	0	0	0.0293	0	0	0.0112	0.0036	0
NAPA|50654|ES	0.9984	1	0.9985	0.998	1	1	1	1	1	1	1	1	1	1	0.9975	1	1	0.9995	0.9984	0.9983	0.9978	0.999	1	1	1	1	1	0.9991	0.9978	0.9988	1	0.9985	0.9981	1	1	1	0.9993	1	1	1	0.9984	0.9952	1	0.999	1	0.9996	0.9974	0.9992	0.9978
C2orf76|55104|AP	0.9786	0.9933	0.945	0.9841	0.9371	0.8768	0.7412	0.9285	0.873	0.8714	0.9413	0.8778	0.873	0.9074	0.9781	0.9713	0.8821	0.9493	0.9508	0.9678	0.9309	0.8981	0.9736	0.938	0.8923	0.9569	0.9903	0.9634	0.9292	0.943	0.9322	0.8909	0.8358	1	0.8753	0.9853	0.9385	0.9386	0.9542	0.9601	0.9874	1	0.9601	0.9036	0.9438	0.9409	0.9315	0.9649	0.9697
IQCB1|66405|ES	0.9769	0.9562	0.9902	0.9341	1	1	0.9792	0.979	0.9476	0.9526	0.9076	0.9499	0.9568	0.8904	1	0.9625	0.9602	0.9659	0.9474	0.9923	0.9414	0.965	0.9884	0.9938	1	1	0.9568	0.9531	0.981	0.9709	0.9665	0.9845	0.9541	0.9643	0.9677	0.9664	0.9181	0.9575	0.9844	0.9849	0.8033	0.9356	0.9825	0.9745	0.9923	0.9531	0.9655	0.937	0.9906
BCL11A|53658|AT	0.4997	0.5434	0.4318	0.4217	0.5375	0.4963	0.6514	0.6066	0.3922	0.6022	0.3007	0.5522	0.6275	0.4588	0.67	0.5887	0.5888	0.468	0.4943	0.6449	0.5616	0.6447	0.6385	0.7802	0.5292	0.6427	0.5911	0.5913	0.5747	0.3653	0.5059	0.4823	0.5548	0.5605	0.4867	0.4794	0.5152	0.3178	0.674	0.5934	0.4957	0.5236	0.5605	0.5376	0.5586	0.3489	0.5451	0.5134	0.7068
GORASP1|64148|AT	1	1	1	1	1	1	1	1	1	1	1	1	1	1	1	1	1	1	1	1	1	1	1	1	1	1	1	1	1	1	1	1	1	1	1	1	1	1	1	1	1	1	1	1	1	1	1	1	1
HDAC7|21364|AP	0	0	0	0	0	0.0554	0	0	0.0418	0	0	0.0421	0	0	0	0.0358	0	0	0	0	0	0	0	0	0	0	0	0	0	0	0	0	0	0.1143	0	0	0	0.0669	0	0	0	0	0	0	0	0	0	0.0159	0
SDHD|18739|ES	0.9973	0.9896	0.9953	0.9945	0.998	0.9932	1	0.9991	0.9929	0.9951	1	0.9954	0.9993	0.9962	0.9975	0.9964	1	0.9973	1	0.9952	0.9985	0.9992	0.9976	1	0.9984	1	0.9979	0.9983	1	1	0.9969	0.9993	0.994	1	0.9971	0.9979	0.9972	1	0.9965	0.9994	0.995	0.9954	1	0.9947	0.9981	0.9978	0.9967	0.9924	1
CDC27|42050|ES	1	1	1	1	1	1	1	1	1	1	1	1	1	1	1	0.9577	1	0.9636	1	1	1	0.9041	1	1	0.947	1	1	1	1	0.9085	1	1	1	0.7883	1	1	0.9434	0.8324	1	1	1	1	1	1	1	1	0.9787	1	1
PLXNB1|64642|AA	0.8976	0.9435	0.9716	0.9498	0.9566	0.9175	0.9521	0.9055	0.9442	0.9196	0.8933	0.8836	0.9328	0.8958	0.9432	0.8902	0.9424	0.8959	0.9271	0.8664	0.919	0.8556	0.9413	0.9136	0.9113	0.9619	0.8572	0.9302	0.8971	0.9516	0.9138	0.8692	0.8784	0.8503	1	0.9049	0.8589	0.9151	0.8939	0.9466	0.8425	0.8036	0.9533	0.8381	0.8746	0.8503	0.891	0.9045	0.9523
GRN|522184|ES	0.3381	0.2694	0.225	0.2741	0.16	0.2604	0.3837	0.1869	0.2314	0.2024	0.3224	0.1901	0.3025	0.2421	0.2877	0.2766	0.2012	0.2368	0.2161	0.2295	0.2082	0.2987	0.143	0.2755	0.1763	0.289	0.2116	0.1881	0.2586	0.2369	0.2944	0.3131	0.1686	na	0.2292	0.1868	0.2669	0.1887	0.2404	0.2792	0.2203	0.2361	0.2514	0.2798	0.2333	0.2194	0.2045	0.2392	0.3297
SDHC|8666|ES	0.7469	0.7811	0.9084	0.6431	0.5415	0.8038	0.76	0.8309	0.929	0.8001	0.8255	0.763	0.7295	0.7254	0.7876	0.8684	0.7792	0.8864	0.9242	0.7008	0.9362	0.7599	0.7932	0.8375	0.7819	0.7045	0.7818	0.8922	0.8379	0.7945	0.8679	0.6947	0.8523	0.908	0.8521	0.6854	0.7784	0.7943	0.8311	0.8255	0.5107	0.9073	0.8668	0.8092	0.8327	0.757	0.8412	0.7766	0.9096
GIT2|24393|ES	0	0	0	0	0	0	0	0	0	0	0	0	0	0	0.0566	0	0	0	0	0.0274	0	0	0	0	0	0	0	0	0	0	0	0	0	0	0	0	0	0	0	0	0	0	0	0	0	0	0	0	0
SIRT6|46769|AP	1	0.9593	1	1	1	1	1	1	1	0.9024	0.8291	0.9861	1	0.973	1	1	1	0.9675	0.9283	0.9662	0.9814	0.9689	1	0.9454	1	0.9876	0.9657	1	0.9602	0.9784	0.9663	0.9816	0.9541	1	1	0.9809	0.9885	1	1	0.9849	0.925	0.9829	0.9541	0.9696	0.9615	0.9789	0.9893	0.955	1
LAT|35914|RI	0.0373	na	0.1342	na	0.1342	0.1241	na	0.1137	na	0.0662	na	0.2304	0.1887	0.1447	0.1743	0.0986	0.2595	0.1796	0.2647	0.0878	0.2053	0.1103	0.1911	0.184	0.1532	0.088	0.0397	0.1987	0.1713	0.1552	0.1252	0.0598	0.0685	0.6009	0.177	0.1943	0.1034	na	0.1959	0.1469	0.2873	0.1502	0.0595	0.1188	0.0613	0.1103	0.1252	0.0373	0.1713
RASGEF1B|69694|AT	0.9191	0.9184	0.9827	0.9688	0.954	0.9618	0.9657	0.9584	0.9357	0.9636	0.9729	0.9579	0.9663	0.9606	0.9392	0.9611	0.981	0.9579	0.9331	0.9364	0.9672	0.9121	0.9583	0.9556	0.9481	0.9773	0.9595	0.9647	0.9539	0.9837	0.9488	0.9638	0.9682	0.9648	0.9623	0.9145	0.9831	0.966	0.9609	0.9547	0.9851	0.9795	0.9788	0.9674	0.9392	0.9789	0.9529	0.9813	0.9177
STRA13|44264|AD	0.0839	0.0432	0.066	0.0187	0.1085	0.0926	0.0975	0.0818	0.0379	0.1317	0.0519	0.1418	0.1162	0.0392	0.0928	0.0705	0.0813	0.1158	0.0849	0.2518	0.208	0.1616	0.162	0.1906	0.1275	0.0767	0.1011	0.1504	0.2398	0.1889	0.1709	0.0598	0.2017	0.2648	0.1556	0.1685	0.1218	0.0992	0.2198	0.1362	0.2031	0.0822	0.1797	0.1762	0.1079	0.147	0.1934	0.1732	0.139
FANCD2|63302|AP	0	na	na	na	0	na	0	0	na	na	na	0	0	0	0	0	0	0	0	0	0	0	0	0	0	0	0	0	0	0	0	0	na	na	na	0	0	na	0	0	na	0	0	na	0	0	0	0	0
USP46|69303|ES	0.0045	0	0	0	0	0	0	0	0	0	0	0	0	0.0061	na	0	0	0	0.0083	0	0	0	0	0	0	0.0198	0.0079	0.0081	na	0	0	0	0.0167	na	na	0.0045	0	0.0862	0	0	0	0	0	0	0.0166	0	0.0006	0	0
POMGNT1|2785|AD	1	1	0.9944	1	1	0.994	1	1	1	1	1	1	1	0.989	1	1	1	1	1	1	1	1	1	1	1	1	1	1	1	0.9968	1	1	1	1	1	1	1	0.9979	1	1	1	1	0.9979	1	1	1	0.9968	0.9953	1
COA1|79338|RI	0.0183	0.0366	0.0171	0.0057	0.0394	0.0314	0.0381	0.0603	0.0563	0.0231	0.0336	0.055	0.0188	0.0213	0.0256	0.0377	0.0115	0.0578	0.0232	0.0437	0.022	0.0318	0.0103	0.0137	0.0211	0.0066	0.0412	0.0272	0.0025	0.0186	0.0245	0.0438	0.088	0.0551	0.0645	0.0436	0.0176	0.0012	0.0309	0.016	0.0374	0.0435	0.0068	0.0263	0.0702	0.0147	0.011	0.0093	0.0144
NFIB|85887|ES	0.917	0.6775	0.8347	0.7596	0.7793	0.8212	0.8645	0.8435	0.7345	0.8947	0.7874	0.8572	0.772	0.9165	0.6001	0.9741	1	0.8588	0.8233	0.8423	0.6901	0.5406	0.9062	0.9689	0.9083	0.8518	0.872	0.8709	0.8486	0.9817	0.9334	0.697	0.8572	0.7274	0.5988	0.9432	0.9043	1	0.8104	0.6772	0.9041	0.8475	0.8953	0.8807	1	0.8024	0.8518	0.8551	0.9665
GORASP2|55919|ES	0.0043	0.0187	0	0.017	0.0099	0.0099	0.0071	0.0079	0.0036	0.0081	0	0.0075	0.0085	0.0039	0.0165	0	0.0037	0.0078	0.0061	0.0147	0.017	0.0047	0.0052	0.0123	0.0074	0.006	0.0123	0.01	0.0115	0.005	0.0049	0.0144	0.0083	0.0219	0.013	0.0021	0.0096	0	0.0079	0.0071	0.0062	0.0017	0.0138	0.0008	0.0076	0.0054	0.0039	0.008	0.011
COX4I1|156372|ES	0.0012	0.0027	0.0107	0.0057	0.0141	0.0069	0.0087	0.0151	0.0137	0.0185	0.0041	0.0057	0.0025	0.0048	0.0124	0.0072	0.0034	0.0084	0.0098	0.0136	0.0092	0.0121	0.017	0.0066	0.0173	0.0021	0.0045	0.0495	0.0055	0.004	0.0106	0.0155	0.0055	0.0089	0.0039	0.0103	0.0091	0.002	0.0164	0.0061	0.0035	0.0026	0.0023	0.0059	0.0074	0.0011	0.0072	0.0061	0.0013
SPRED2|102866|ES	0.9722	0.9206	0.9302	na	0.9718	0.9318	0.9355	0.9633	na	0.9471	na	0.9462	na	0.9769	0.9673	0.9394	0.9188	0.9109	0.9237	0.9466	0.9382	0.8882	0.9331	0.9689	0.9408	na	0.8837	0.9696	0.9245	0.9407	0.9358	na	0.9634	na	na	0.9555	0.9655	0.8534	0.956	0.9072	na	0.8936	na	0.9504	0.9071	0.9142	na	0.855	0.9067
KLF7|57167|AD	1	1	0.9929	1	0.9832	0.988	1	1	1	1	1	1	1	1	1	1	1	1	1	1	1	1	1	1	1	1	1	0.9906	1	0.9692	1	0.9909	1	1	1	0.9852	0.997	1	0.9484	0.9884	0.9957	1	1	1	0.9985	1	1	1	0.9958
TSEN2|63427|AP	0.6565	0.8699	1	na	na	1	na	1	na	0.6565	na	0.8515	1	0.7698	0.8338	0.8958	na	0.9348	1	0.6903	0.8194	0.6418	1	0.8194	0.9536	1	0.8401	1	na	0.8401	0.8904	0.928	na	0.7564	1	0.8843	0.7855	na	0.8958	0.7302	1	1	0.9131	na	na	1	0.8113	1	0.8775
CD8A|54445|ES	0.9402	na	0.9051	0.8998	1	0.8624	0.9526	0.9692	0.8659	0.9251	1	0.9214	0.8795	1	0.8998	1	0.8045	0.9473	0.9076	0.8707	0.8045	na	na	na	0.771	0.8683	0.9602	1	1	1	0.9122	0.9385	0.9575	1	0.9386	1	0.8862	0.5289	0.9309	0.9218	0.8016	0.895	0.8867	1	0.8549	na	1	na	0.9309
CLASP2|63876|ES	1	0.9575	0.9942	0.9433	1	0.9751	0.9514	0.978	0.97	0.9698	1	1	0.9625	0.526	0.9852	0.9695	0.9648	0.8686	0.9796	0.9869	0.8329	0.3374	0.9484	0.8426	0.9331	0.6894	0.8709	0.896	0.9636	1	0.9584	0.9477	1	1	0.623	0.99	0.8868	0.9114	0.7151	0.897	1	0.8928	0.6151	1	0.9502	0.9818	0.9357	0.9536	0.9804
FAM71F2|81702|ES	na	1	0.8928	1	1	1	1	1	1	1	1	1	1	1	1	na	1	1	1	1	1	1	1	1	1	1	1	1	1	1	1	1	1	1	1	1	1	na	1	1	1	1	na	1	1	1	1	1	na
KDM2B|24871|AP	0.0917	na	0.2935	0.0611	0.2677	0.0596	0.2764	0.0716	0.083	0.1222	0.248	0.3518	0.0848	0.3481	0.2654	0.1116	0.2371	0.5419	0.2411	0.2719	0.3585	0.5919	0.1068	0.0788	0.2393	0.1428	0.4412	0.1802	0.2984	0	0.2158	0.1865	0.044	na	0.4256	0.0878	0.1581	0.2626	0.2075	0.4257	0.0749	0.1773	0.4113	0.1823	0.0325	0.5205	0.3137	0.241	0.0364
FAM208A|65357|ES	1	1	0.973	1	1	0.9748	0.8649	0.9231	0.924	0.9348	1	0.9459	0.9045	0.9121	0.8019	0.9117	0.8717	0.9711	0.8858	0.8946	0.955	0.8703	0.7603	0.9615	0.7775	1	1	0.9196	1	1	0.9854	0.9769	0.8999	0.8822	0.9279	0.8825	0.9063	0.788	0.9777	0.9303	0.9191	0.8774	0.8879	1	0.8098	0.875	0.8708	0.8984	0.8774
GON4L|8127|AT	0.0371	0.0829	0.0873	0.0805	0.0952	0.0981	0.0726	0.1092	0.1229	0.0945	0.0887	0.1565	0.0553	0.1343	0.1235	0.0981	0.1325	0.1189	0.0946	0.1123	0.1231	0.1344	0.1646	0.0922	0.1133	0.0656	0.1202	0.1419	0.1905	0.1454	0.1505	0.1377	0.0924	0.0821	0.0734	0.0932	0.0924	0.2289	0.0609	0.1324	0.0835	0.1074	0.0878	0.1127	0.0614	0.0544	0.0996	0.1005	0.0791
SEC31A|69740|AA	0.8053	0.7903	0.7799	0.8288	0.7952	0.7662	0.7879	0.7777	0.7782	0.7858	0.8426	0.8027	0.7656	0.8333	0.8354	0.7819	0.8085	0.7744	0.8119	0.783	0.7243	0.8383	0.6977	0.793	0.7846	0.8191	0.8131	0.7966	0.7754	0.7522	0.8054	0.7389	0.7966	0.7594	0.6253	0.7472	0.8041	0.786	0.775	0.8058	0.8126	0.7349	0.8323	0.7752	0.8413	0.8001	0.8022	0.7687	0.7841
NAGK|53915|AA	0.9946	0.994	1	1	1	0.9879	1	0.9971	0.9936	0.9949	1	0.9904	0.9851	0.9939	0.9961	0.9914	0.9906	0.9923	0.9963	0.9926	0.997	0.9947	0.9973	0.9899	0.9885	0.9931	0.9928	1	0.9889	0.988	0.9919	0.9919	0.9965	0.9974	0.9926	0.9897	0.9907	0.996	0.9955	0.9862	0.9981	0.9908	0.9937	0.9912	0.9905	1	1	0.9856	0.9977
PLEKHA2|83473|ES	1	1	1	1	1	1	1	0.9947	0.9891	1	1	0.9901	1	1	1	1	1	1	1	1	1	1	1	1	1	1	1	1	1	1	1	1	1	1	1	1	1	1	1	1	1	1	1	1	1	1	1	1	1
PTPDC1|86922|AP	0	na	0.168	0.1069	0.0856	0	0.0283	0.0955	0.0631	0.0499	na	0.555	0.1056	0.0347	0.1376	0.1145	0.1848	0.0936	0	0.1659	0	0.0499	0.1391	0.0447	0.0326	0.1496	0.0747	0	0	0.3345	0	0	0.0714	0.2353	0	0.1474	0.0962	0.4023	0.0347	0.0488	0.2852	0.0262	0.0765	0	0.0856	0.1863	0.0133	0.1689	0.0811
MMP28|40334|AA	0.9772	1	0.9771	na	1	0.9455	1	0.9893	1	1	1	0.9646	0.9487	1	na	0.9702	na	1	1	na	1	na	na	na	1	0.9835	1	na	na	0.9717	1	1	0.9824	1	1	1	0.981	0.9854	1	1	0.9912	1	1	1	0.9731	1	1	1	0.9699
NLRP1|38722|ES	0.7478	0.6798	0.7938	0.4756	0.7403	0.814	0.6446	0.8639	0.8089	0.6153	0.7215	0.9194	na	0.6506	0.8282	0.5289	0.6334	0.7215	0.6819	0.8973	0.6446	0.7075	0.7989	0.6446	0.748	0.7817	0.6453	0.8736	0.574	0.848	0.7807	0.7492	0.889	0.7246	0.7477	0.8257	0.7197	0.8571	0.7755	0.7804	0.7738	0.6822	0.7897	0.938	0.7477	0.8663	0.7343	0.6581	0.7353
CLN3|35719|ES	0.0064	0	0.0052	0.0037	0.0035	0.0053	0.0097	0.0056	0	0.0111	0	0.025	0.0011	0.0038	0.0066	0.0075	0	0.0016	0.0033	0.0041	0.0045	0	0.0023	0.0062	0.0072	0	0.0046	0.0039	0	0.0012	0.0057	0.0012	0	0.0099	0.0167	0.0108	0	0.0058	0.0207	0	0.0085	0.0105	0.0097	0.0032	0.0082	0.001	0.0017	0.008	0.0063
CDC40|77228|AT	0	0	0.0047	0	0	0	0	0	0.0085	0	0	0	0	0	0	0	0.0061	0	0	0.0068	0	0	0.0013	0	0.0045	0	0	0	0	0.0035	0	0	0	0	0	0.0011	0	0	0	0.0009	0.0025	0	0	0.0035	0	0	0	0	0
BAZ2B|55697|ES	0.5149	0.7484	0.7248	0.7102	0.6214	0.6809	0.6752	0.7423	0.6681	0.6435	0.888	0.5801	0.5769	0.5297	0.6055	0.5879	0.6154	0.7463	0.5466	0.6678	0.5311	0.579	0.6951	0.8493	0.6111	0.8232	0.6892	0.5284	0.697	0.7186	0.6037	0.8092	0.621	0.5325	0.6093	0.7257	0.6472	0.4331	0.7891	0.6379	0.8574	0.6858	0.6025	0.4255	0.7188	0.5693	0.6499	0.6406	0.4833
SEPT6|89977|ES	0.0743	na	0.014	0.6677	na	0.3278	0.5528	0.721	0.0237	0.0067	0.6031	0.7301	0.6707	0.5055	0.3345	0.9295	0.6279	na	0.6249	0.3012	0.2166	0.4313	1	0.2159	0.2595	0.5343	0.3607	0.0646	0.0576	0	0.1222	0.0765	0.247	na	0.8372	0.2372	0.1321	na	0.2154	0.2869	0.0749	0.3868	0.4107	0.1906	0.0624	0.6495	0	0.067	0.1994
A4GALT|62550|AD	1	0.9557	0.9567	1	0.8979	1	0.9685	0.9565	0.9582	0.9624	0.9685	0.9188	na	0.9685	0.9508	0.9553	0.9643	1	0.9263	1	0.8736	0.9598	1	1	0.9344	0.8924	0.9887	0.9492	0.8617	0.8904	0.8895	0.954	1	1	0.9491	0.8375	0.8829	0.8957	0.9401	0.8769	0.9057	0.9635	0.9161	0.8638	0.9597	0.9423	0.9427	1	0.9367
PITPNM1|17241|AA	0.7529	0.7429	0.6916	0.6956	0.7399	0.7461	0.684	0.7872	0.6021	0.7407	0.7231	0.7432	0.7788	0.719	0.7674	0.7549	0.8364	0.6866	0.7353	0.6304	0.8079	0.7372	0.603	0.8158	0.7354	0.6936	0.7736	0.7032	0.7116	0.6728	0.747	0.7444	0.8105	0.8454	0.6501	0.6273	0.7441	0.6738	0.784	0.6183	0.7262	0.7346	0.7506	0.7943	0.756	0.7575	0.7266	0.7394	0.7716
GSN|87429|AA	na	na	0.8812	na	0.9244	0.8758	0.9186	0.9119	0.9674	0.9317	na	na	na	1	0.8827	0.7999	na	na	0.947	1	0.693	1	na	0.8943	0.842	0.7149	0.8653	0.9206	0.9226	0.9721	0.9364	1	1	na	1	1	0.7999	na	1	0.9442	0.9119	0.9142	na	na	0.8161	1	0.9039	0.842	0.9039
CNN2|138841|ES	0.5198	0.4647	0.1595	0.5306	0.5796	0.584	0.3682	0.1376	0.4922	0.398	na	0.2885	0.4095	na	na	0.2425	0.4599	0.2472	na	0.4783	0.5209	0.3507	0.4596	0.2285	0.2981	0.2713	0.558	0.3691	0.4762	0.3109	0.5304	0.1381	0.4224	na	0.2194	0.2806	0.2101	0.112	0.3136	0.3009	0.3934	0.3098	0.2833	na	0.4219	0.5766	0.1332	0.4418	0.4035
ACSL1|71317|AP	0	0	0	0	0	0.0115	0	0.0064	0	0.0068	0	0	0	0.0065	0.0556	0	0	0	0	0	0	0.0214	0	0	0	0	0	0	0	0.0143	0	0	0	0	0	0	0	0	0.0156	0	0	0	0	0	0	0	0	0	0
MICAL3|61009|AP	0.507	0.7375	0.5819	na	0.3137	0.2687	0.1463	0.2092	0.4255	0.3008	0.3816	0.186	0.3103	0.1463	0.2222	0.1787	0.1139	0.1326	0.1026	0.1109	0.2404	0.1723	0.6067	0.2947	0.1314	0.6585	0.2774	0.1536	0.3694	0.5734	0.3802	0.3737	0.2391	0.4068	0.1765	0.5612	0.1761	0.1617	0.3501	0.2446	0.4235	0.2553	0.2784	0.6918	0.5536	0.0993	0.3072	0.3137	0.4088
STAP2|94907|ES	0.9786	0.9782	na	na	0.9504	na	na	0.9786	na	na	na	0.9598	na	0.9837	0.9385	0.9656	0.932	0.9675	0.8586	0.9582	0.8684	0.8769	0.9731	0.9288	na	0.9672	na	0.9531	0.9733	0.9341	0.8855	0.9775	0.9558	0.8778	na	0.9554	0.9215	0.9748	0.9509	0.9564	0.9463	na	0.9048	0.9515	0.973	0.9551	0.9092	0.957	0.9505
MED27|87969|AT	1	0.9868	0.9857	0.9484	1	0.9864	0.98	0.9898	0.9933	0.992	0.9915	0.9818	1	0.9841	0.983	0.9928	0.9781	0.9816	0.9653	0.9903	0.9917	0.9827	0.9716	0.9931	0.9881	0.9911	0.9926	0.9866	0.9965	0.9917	0.9854	0.9852	1	0.9772	0.9911	0.985	0.9901	0.9719	0.9929	0.9944	0.989	0.987	0.9953	0.9903	0.9945	0.9836	0.98	0.9923	0.9934
TTBK1|76260|AT	na	0	0.163	na	0.3779	0	0	0.1074	0.1753	0	0	0	0.056	0.3894	0.2597	0.0572	0.1056	0.0456	0.0961	0	0.1068	0	0.313	0	0	0.2032	0	0.2171	0.2171	0	0.0817	0.2937	0.13	0	0	0.269	0	0	0	0.2171	0	0.0501	0.041	0	0	0.0218	0.0312	0.1882	0.2099
FAM168A|107210|ES	na	0.9612	0.97	na	0.9673	0.9392	na	0.949	na	0.9749	0.9298	0.8919	0.9588	0.9607	0.9527	0.9504	na	0.9497	0.9445	0.8887	0.9473	0.9169	0.9531	0.9684	0.9352	0.9392	na	0.9714	0.9526	0.9211	0.9703	0.9527	0.9318	na	na	0.9281	0.9259	0.8266	0.9259	0.947	0.9304	na	0.9413	0.8819	0.949	0.9371	0.9226	0.9232	0.9138
GATAD2A|48640|ES	0.7922	0.7447	0.8081	0.7612	0.6467	0.3531	na	0.184	1	0.5984	na	0.6013	0.5998	0.5499	0.4857	na	na	0.6468	0.7824	0.8201	0.811	0.8761	0.7912	0.6519	0.7578	0.3153	0.645	0.7609	0.3855	1	0.3478	na	0.6222	na	0.7891	0.6501	0.6591	0.8233	0.5961	na	0.223	0.24	0.2774	0.5448	0.5922	0.6749	0.8349	0.7408	0.4626
ERGIC1|74558|AP	1	0.9956	1	0.9966	0.9902	0.9954	0.9864	0.9885	0.9916	1	1	0.9935	0.9948	0.9987	1	0.9932	0.9949	0.9971	1	0.996	0.9779	0.9744	0.9897	1	0.9923	1	0.9886	0.9804	1	1	0.9946	0.998	1	0.9836	0.9957	0.997	1	0.99	1	0.9974	0.9845	1	1	0.9769	0.998	0.9989	0.9982	0.9986	0.9957
KLHL3|73479|AP	na	0.3083	0	0.0974	0.2092	0.2161	0.4117	0.1673	0.2716	0.2837	0	0.252	0.3254	0.188	0.2378	0.2867	0.157	0.1634	0.066	0.3753	0.2547	0.1652	na	na	0.2741	0	0.2857	0.8197	0.3424	0.4729	0.2131	0	0.3389	na	0.5504	na	0.1179	na	0.4641	0.347	na	na	0.284	na	0.2477	0.1065	0.3297	0.1062	0.688
NVL|9953|ES	0.9502	0.8915	0.7759	0.9132	1	0.8172	0.7068	0.8717	0.868	0.8344	1	0.9259	0.9572	0.8356	0.7982	0.902	0.7781	0.9171	0.904	0.9392	0.7941	0.7894	0.8374	0.9813	0.9156	0.7314	0.905	0.7797	0.5645	0.7472	0.7945	0.9079	0.8656	0.8142	0.8817	0.8435	0.8084	0.8752	0.6842	0.8893	0.7585	0.9457	0.8519	0.9744	0.8324	0.7706	0.5206	0.8996	0.9003
BOLA1|7408|ES	0.3213	na	0.1572	0.3358	0.6989	0.5988	0.4363	0.279	0.1267	0.212	0.3709	0.6651	0	0.4789	0.4584	0.4095	0.3347	0.2351	0.3585	0.8601	0.4598	0.523	0.2364	0.6264	0.2511	0.1067	0.3211	0.4363	0.5303	0.4424	0.2881	0.4167	0.1976	0.2462	0.5386	0.3708	0.3745	0.4189	0.5211	0.3018	0.3373	0.0822	0.4724	na	0.2983	0.4094	0.5532	0.3866	0.6014
KRT15|40920|RI	0.4606	0.7207	na	1	1	1	1	0.9939	1	na	1	1	1	0.5305	0.7149	0.5527	0.338	0.8948	1	1	0.9667	0.5215	0.3264	0.6152	0.8901	0.463	0.8069	0.7235	0.5667	0.3772	1	0.7095	0.6767	0.6891	na	0.4858	1	1	0.4328	0.9056	na	1	0.8705	0.6257	0.744	na	0.3748	0.6121	0.5297
AKAP1|42603|AP	0	0	0.0329	0.0247	0.1551	0.1097	0.0961	0.178	0.1054	0.0518	0.0404	0.1421	0.057	0.0401	0.1173	0.0222	0.0223	0.0367	0.0638	0.0796	0.0842	0.0306	0.0304	0	0.0328	0.0154	0.0192	0.0965	0	0.0218	0.0092	0.0298	0	0.1259	0.2053	0.0131	0	0	0	0.0195	0.0549	0	0.0176	0	0.0714	0.0166	0.0261	0.0344	0
RNASE1|26472|ES	0	0.0082	0.0687	0.0235	0.0702	0.082	0.0682	0.0997	0.0494	0.0864	0.0543	0.0804	0.029	0.0492	0.0256	0.0399	0.0781	0.0558	0.0637	0.0588	0.0359	0.081	0.0576	0.0396	0.1001	0.038	0	0.0495	0.0625	0.0871	0.0559	0.0358	0.0469	0.0369	0.0184	0.1066	0.0967	0.0422	0.14	0.0448	0.1192	0.0472	0.1173	0.0957	0.0819	0.1115	0.1189	0.069	0.1002
HKDC1|11983|AT	0	0	0	0	0	0	0	0.0727	0	0	0	0.0515	0.0113	0.0294	0	0.0261	0.0636	0.0625	0.0567	0.0945	0.0158	0.0832	0.0388	0	0.019	0.0215	0.1057	na	0	0	na	na	0.4516	0.0243	0	0.0679	0.4597	na	0	0	na	0.0718	0.21	0	na	0.0628	na	0.0274	na
DDX56|79533|AA	0.0088	0.0134	0.0085	0.0581	0.0378	0.0476	0.0282	0.0373	0.021	0.0406	0	0.0285	0.0082	0.0116	0.0328	0.0146	0.0165	0.0099	0.0374	0.042	0.0204	0.0166	0.0139	0.0218	0.0283	0.0166	0.0065	0.017	0.0088	0.008	0.0246	0.0114	0.0281	0.031	0.0216	0.0129	0.0071	0.0036	0.0043	0.0333	0.0246	0.0288	0.0176	0.02	0.0157	0.0148	0.0077	0.0155	0.0042
MYH14|51169|ES	0.9986	1	0.2194	1	1	1	0.9683	1	0.9856	0.2488	0.9888	0.9978	0.9994	0.9799	0.9862	0.9973	1	1	0.9939	1	0.9879	0.9867	0.9892	1	0.9982	0.9981	1	0.9952	1	1	0.9708	0.9859	1	1	na	0.9754	0.9854	1	0.9057	0.9966	na	0.9967	0.9731	1	0.9987	0.9981	1	1	1
CORO1C|24249|AP	0	0	0	0	0	0	0	0	0	0	0	0	0	0	0	0	0	0	0	0	0	0	0	0	0	0	0.0031	0	0	0	0	0	0	0	0	0	0	0	0	0	0	0	0	0	0	0	0.0023	0	0
SMAD2|45446|AP	0	0	0	0	0	0	0	0	0	0	0	0	0	0	0	0	0	0	0	0	0	0	0	0	0	0	0	0	0	0	0	0	0	0	0	0	0	0	0	0	0	0	0	0	0	0	0	0	0
AURKB|39144|ES	0.793	0.4977	na	na	0.9279	0.7482	0.8685	1	1	na	na	0.9193	0.9342	0.8456	0.9347	0.8198	0.9157	0.8889	0.6798	0.7002	0.8845	0.9778	0.7567	0.856	0.877	0.7887	0.7588	0.892	0.7847	0.7369	0.7586	0.8473	0.8658	0.8402	0.89	0.8867	0.8145	0.9312	0.8957	0.7014	0.7473	0.7832	0.7569	0.9193	0.8694	0.9147	0.6019	0.7583	0.6222
CBLB|65994|AP	0	0	0.1287	0.2204	0.2243	0.3215	0.1724	0.1606	0.2978	0.0949	0.4066	0.1502	0.067	0.084	0.456	0.2731	0.0991	0.0473	0.1314	0.3839	0.2081	0.1241	0.4813	0.2833	0.3092	0.2662	0	0.3282	0.0718	0.1124	0.2028	0.1871	0.2617	0.6589	0.3816	0.2184	0.0781	0.5286	0.0639	0.1686	0.1683	0.181	0.0734	0.331	0.2144	0.104	0.0921	0.0774	0.1402
ATG4D|47542|ES	1	1	1	1	1	1	1	1	1	1	1	1	1	1	1	1	1	1	1	1	1	1	1	1	1	1	1	1	1	1	1	1	1	1	1	1	1	1	1	1	1	1	1	1	1	1	1	1	1
RPS3A|70818|AT	0.0037	0.004	0.0017	0.0016	0.0059	0.0051	0.0048	0.0082	0.0039	0.0047	0.0035	0.003	0.0026	0.0058	0.0115	0.0065	0.0057	0.0044	0.0084	0.0085	0.0049	0.0062	0.0067	0.0123	0.0054	0.0021	0.0051	0.0081	0.0032	0.0039	0.0045	0.0054	0.0087	0.0101	0.0035	0.0067	0.0067	0.0034	0.0048	0.0056	0.0036	0.0039	0.0043	0.0108	0.0058	0.0015	0.0042	0.0082	0.0077
PEX1|80438|ES	1	1	0.9695	1	1	0.9727	1	0.9817	1	0.988	1	0.8973	0.976	1	1	1	1	0.992	0.9593	0.9777	0.9725	0.9857	0.9776	1	0.9725	0.9794	0.9892	0.9889	0.9784	1	1	0.9851	0.9714	1	1	1	1	0.9089	1	0.9638	1	1	0.9621	1	0.9856	1	0.9398	0.9795	0.9802
NREP|72975|AT	0.996	0.9562	0.9842	0.997	0.9934	0.9836	0.9974	0.998	0.9975	0.9919	0.9991	0.9923	0.9982	0.9913	0.9943	0.9947	0.9968	0.9963	0.9787	0.9906	0.9884	0.9793	0.9874	0.9984	0.9901	0.9945	0.9577	0.993	0.9972	0.9948	0.9952	0.991	0.9904	0.9984	0.9962	0.9958	0.9918	0.9967	0.9938	0.9855	0.9981	0.9952	0.9997	0.9968	0.9907	0.9973	0.9874	0.9797	0.9965
DIP2C|10595|AP	0.0265	0	0	0	0.1009	0.0854	0	0.0134	0.0096	0	0	0	0.0363	0	0.0338	0	na	0.0338	0.0446	0	0.049	0	0.1282	0	0.0182	0.0595	0	0	0	0.0577	0	0.0416	0.0982	na	0.0856	0	0	na	0.0228	0	0	0	0	0	0	na	0	0.0228	0
ICAM2|43038|AP	0.1343	na	0.1886	0.1048	0.0929	0.0845	0.201	0.2328	0.1749	0.3199	0.0705	0.3128	0.5195	0.0593	0.1368	0.2277	0.0995	0.2524	0.1842	0.1915	0.4314	0.2233	0.4766	0.1458	0.2145	0.3921	0.2351	0.0247	0.0786	0.2766	0.2013	0.1942	0.208	na	0.271	0.1736	0.195	na	0.0499	0.3806	0.2215	0.5544	0.4058	na	na	0.1155	0.3533	0.1796	0.0465
C19orf60|48491|ES	0.9538	1	1	1	0.9759	0.9721	0.9515	0.9161	0.9049	0.9751	0.9697	1	0.9358	0.9328	0.9033	0.9183	0.9696	0.8873	0.7962	0.904	0.7925	0.8745	0.8505	0.9006	0.883	0.8182	0.9516	0.8754	0.881	0.8601	1	0.9222	0.9015	0.812	0.9573	0.7387	0.9056	0.8052	0.9527	0.8933	0.748	0.9442	0.942	0.8274	0.9456	0.747	0.921	0.9576	0.8733
AHI1|77889|AT	0	0	0.014	0.0248	0.0237	0.0062	0.0128	0.0222	0.0277	0.0348	0	0.1076	0.0158	0.1083	0.042	0.0294	0.0281	0.0687	0	0.0463	0	0.0883	0.0872	0.0173	0.0327	0	0.0439	0.0112	0	0.0177	0.0123	0.0219	0	0.08	0	0.0777	0.0184	0.0348	0.0346	0	0	0	0	0.0396	0.0159	0.0085	0.0889	0.0345	0
FOXP1|65594|AP	0.8411	0.7803	0.286	0.2547	0.3032	0.3442	0.3438	0.4645	0.3028	0.2611	0.2938	0.4398	0.2547	0.4383	0.4836	0.4007	0.6486	0.362	0.6808	0.3438	0.7177	0.4145	0.652	0.8462	0.5191	0.4884	0.8045	0.449	0.8911	0.1531	0.4698	0.5424	0.6396	0.7236	0.3828	0.6812	0.6911	1	0.6525	0.775	0.873	0.5065	0.8582	0.7247	0.557	0.3858	na	0.7024	0.3673
XPNPEP3|62401|AT	0.0448	0.0184	0.0181	0.0182	0	0.0113	0.0113	0.0126	0.0164	0.0202	0	0.0285	0.023	0.0189	0.0109	0.0343	0.0333	0.0097	0.0157	0.0087	0.0477	0	0	0.022	0	0	0.0371	0	0.014	0	0.0058	0.0069	0	0.0295	0	0.0227	0.0084	0.0205	0.0071	0.0233	0.0101	0	0.0074	0.0115	0.0241	0.0232	0.0232	0.0059	0
H2AFX|19108|RI	0.905	0.8952	0.902	0.9113	0.9324	0.903	0.9216	0.9077	0.9248	0.9118	0.8023	0.8787	0.8946	0.9029	0.9209	0.9254	0.8875	0.924	0.9437	0.9026	0.9528	0.9389	0.8732	0.947	0.9106	0.9204	0.9742	0.946	0.9429	0.9224	0.9495	0.8885	0.9215	0.9114	0.8775	0.9264	0.9484	0.8521	0.9323	0.9553	0.9518	0.8852	0.9092	0.9007	0.958	0.8346	0.9357	0.9258	0.949
BMP1|82992|AA	0.3365	0.3896	0.5079	0.2762	0.4296	0.6068	0.7447	0.3559	0.6357	0.4366	0.3803	0.4515	0.1996	0.3625	0.5646	0.4863	0.5482	0.3596	0.5645	0.5555	0.6545	0.5372	0.714	0.5434	0.4289	0.5053	0.4229	0.6099	0.5823	0.7721	0.6587	0.4634	0.7611	0.7476	0.7233	0.6031	0.6332	0.562	0.5203	0.5106	0.7646	0.5928	0.6336	0.6716	0.5985	0.7489	0.4945	0.4541	0.5724
UMPS|66536|ES	0.9897	0.9661	0.954	0.9453	0.9545	0.9846	0.9814	0.9937	1	0.9601	1	0.9827	0.9862	0.9482	1	0.9793	1	0.9723	0.9764	0.9922	1	0.9853	0.9535	1	0.9518	0.954	0.9913	0.9691	0.9925	0.9748	0.9759	0.9766	1	0.9739	1	0.9809	0.9668	0.9554	0.9191	0.9875	0.9658	0.9493	0.9771	0.9834	0.979	0.9768	1	0.9927	1
STAU2|84164|ES	0.9865	1	1	0.9253	0.9653	1	1	0.9913	0.9641	1	1	0.9831	0.9687	0.9491	1	0.9381	1	1	1	1	1	0.9732	0.9821	0.9822	1	1	0.9338	1	0.9876	1	0.9706	0.9111	0.9587	1	1	1	1	1	1	0.9689	1	1	0.9437	1	1	0.987	0.9595	0.9814	1
SACM1L|64404|AT	0	0	0	0	0	0	0	0	0	0	0	0	0	0	0	0	0	0	0	0	0	0	0	0	0	0	0	0	0	0	0	0	0	0	0	0	0	0	0	0	0	0	0	0	0	0	0	0	0
TMEM246|87095|ES	0	0.0209	0	0	0.0292	0	0	0.0107	0.0332	0	0	0.0134	0.0102	0	0	0.0223	0	0.0121	0.027	0.0266	0.0444	0.0567	0	0	0.007	0	0	0.0067	0.0078	0	0	0	0	na	na	0.0227	0	na	0	0.0135	na	0.2796	0	0	0	0.0032	0.0494	0.0098	0.0145
CHFR|25315|AA	0.2489	0.3542	0.2642	0.0676	0.4328	0.3679	0.3702	0.3019	0.4241	0.2404	0.1023	0.2359	0.305	0.3005	0.2012	0.364	0.3131	0.293	0.3237	0.4511	0.3583	0.2661	0.2437	0.3145	0.3237	0.158	0.4579	0.3993	0.2461	0.2051	0.2456	0.3959	0.4072	0.6011	0.2778	0.3706	0.2101	0.2789	0.2729	0.3444	0.2012	0.3204	0.3293	0.1119	0.1468	0.3108	0.1621	0.3756	0.2939
MRPL52|26641|ES	0.0052	0.0272	0.0126	0.0158	0.0371	0.0257	0.0201	0.0206	0.0434	0.0117	0.0079	0.029	0.0274	0.0207	0.0519	0.0113	0.0313	0.0231	0.0398	0.1326	0.085	0.0364	0.0774	0.0724	0.0427	0.0252	0.015	0.0378	0.0616	0.0605	0.0232	0.0131	0.0166	0.0102	0.0351	0.0466	0.0263	0.0386	0.0827	0.0462	0.0181	0.0079	0.0271	0.0471	0.0238	0.0326	0.0653	0.0372	0.0217
RNF43|42679|RI	0.8699	0.8703	na	0.833	1	0.8082	0.9465	0.8934	0.806	na	0.8307	0.8731	0.6859	0.8868	0.8966	0.7508	0.8468	0.8488	1	0.9103	1	0.944	1	0.7973	0.8224	0.7776	0.8801	0.9328	0.9335	0.7887	0.8573	0.8699	0.9446	1	na	0.852	0.9149	0.7513	0.8609	0.8881	0.9306	0.7836	0.7622	0.7353	0.7382	0.8936	0.8969	0.8669	0.8286
CHTOP|7750|RI	0.1675	0.1377	0.1144	0.4079	0.4583	0.5188	0.5109	0.5157	0.3952	0.3236	0.3878	0.3555	0.223	0.1637	0.4699	0.2963	0.2183	0.2516	0.2811	0.285	0.3117	0.3844	0.3611	0.3075	0.4091	0.1246	0.1892	0.3799	0.1164	0.1417	0.2808	0.4059	0.2614	0.4395	0.2455	0.1433	0.1238	0.2888	0.2057	0.3018	0.1622	0.2081	0.1378	0.2984	0.1828	0.0984	0.1229	0.1796	0.0965
SLC27A1|48316|AA	0	0	0	0	0	0	0	0	0.0465	0.0174	0	0	0.0054	0.0118	0	0	0	0	0	0	0	0	0.0387	0.0571	0	0	0	0.0066	0.0168	0.0327	0	0.0274	0	na	0	0	0	0	0.0103	0.0292	0	0	0	0	0.0445	0	0.0122	0.0228	0
ZNF586|52339|AT	0.0559	0.0496	0.0784	0.0627	0.0981	0.1123	0.0737	0.12	0.0979	0.0426	0.0469	0.0973	0.0748	0.0571	0.158	0.0775	0.0731	0.0594	0.0526	0.0541	0.1084	0.0845	0.0721	0.0324	0.1622	0.055	0.1157	0.0964	0.007	0.0247	0.0294	0.12	0.03	0.1215	0.0932	0.0191	0.0706	0.1938	0.0816	0.0502	0.0559	0.0336	0.0486	0.0902	0.0283	0.0727	0.0407	0.0634	0.1471
RALGPS1|87609|AT	0.0304	0.0434	0.0107	0.0443	0.0181	0.0148	0.0163	0.0331	0.0174	0.0522	0.0229	0.0345	0.041	0.0447	0.028	0.0204	0.0296	0.0224	0.0892	0.0233	0.0368	0.0693	0.0535	0.0162	0.0356	0.031	0.0096	0.0536	0.0275	0.0267	0.0373	0.0213	0.0088	0.0175	0.0354	0.1194	0.0955	0	0.0206	0.0098	0.0629	0.0523	0.0163	0.0591	0.0475	0.0247	0.0339	0.0202	0
PIGT|59559|ES	1	0.9598	0.8813	1	0.882	1	1	1	1	0.9725	1	1	1	1	1	0.9877	1	0.973	0.9806	1	0.9586	0.9395	1	1	1	1	1	0.9551	0.985	0.9314	0.976	0.9839	0.9481	1	1	0.9172	0.9138	0.9351	0.9192	0.9706	0.8987	1	0.9696	1	1	0.9736	0.9958	0.9634	0.8707
NAALADL1|16735|AT	0.9195	1	0.985	1	0.9444	0.9133	0.949	1	0.9224	0.9667	0.8735	0.8885	1	1	0.833	1	0.9652	1	0.9778	1	0.9106	0.927	0.8046	0.8321	0.9666	0.9909	0.9129	0.9824	1	0.9647	0.9813	0.9639	0.9566	0.9423	0.9165	0.9836	0.899	1	0.912	0.9293	0.9607	0.9929	0.9808	1	0.8398	1	0.9195	1	1
SHANK2|17405|AP	0	na	0.0136	0	0	0	0.0297	0.0104	0	0	0.1783	0	0	0	0.0538	0	0	0	0	0	0	0.0126	0	0	0.017	0	na	0.0238	0.0705	0.0175	0	0	0	0.0431	na	0	0	0	0.0093	0	0	0	0	0	0.0092	0	0.0138	0	0
ALPK1|70371|ES	0.9485	0.964	0.9634	1	1	0.9067	0.9368	0.9725	0.9491	0.9287	1	1	0.9329	0.9386	0.9281	0.962	0.9166	0.9864	0.9582	0.9598	0.9293	0.9297	1	0.978	0.8828	0.8348	1	0.8516	0.9721	0.9386	1	0.87	0.8752	1	0.8865	1	0.9898	0.827	0.9485	1	0.9395	1	0.9668	1	0.9223	0.9336	1	0.962	0.9679
CASP1|18517|AT	0.9248	0.9529	0.9617	1	1	0.9906	0.9583	0.9481	0.9296	0.8421	0.9873	0.9465	1	0.96	0.963	0.9718	0.9699	0.9574	0.8722	0.9067	0.94	0.9333	1	1	0.9505	0.9836	0.9599	0.9326	0.9721	0.9677	0.9426	0.843	0.9482	0.9704	0.937	0.9469	0.9382	0.9661	0.9157	0.9247	0.9688	0.9729	0.9666	0.9725	0.9585	0.98	0.9506	0.9677	0.9158
SLC10A7|70776|ES	1	0.9658	1	1	0.9565	0.9335	1	0.9569	0.8817	0.9572	1	0.9649	0.9487	0.9169	0.9166	0.8994	0.9762	0.946	0.8556	1	0.8626	0.846	0.9409	0.8248	0.8962	1	0.8869	0.8947	0.9002	1	0.9741	0.9802	0.917	0.846	0.9641	0.8334	0.8391	1	0.9046	0.9049	0.9423	0.8759	1	0.9444	0.8352	0.9094	0.9533	0.9187	0.9391
DNAJC25|87230|ES	0.5827	0.6829	0.6651	0	0.3911	0.4255	0.6864	0.5923	0.5938	0.6537	0.5548	0.5736	0.3045	0.2116	0.9223	0.4129	0.5395	0.5887	0.4078	0.4937	0.5305	0.5112	0.7065	0.5288	0.5348	0.5227	0.7273	0.6699	0.691	0.4632	0.5395	0.6849	0.7152	0.8997	0.9033	0.5511	0.434	0.6925	0.8105	0.7523	0.5492	0.7334	0.9024	0.7601	0.683	0.4846	0.4889	0.4263	0.6649
NCOA4|11539|AD	0.9897	0.9872	0.9915	0.9825	0.9883	0.9916	0.9924	0.9928	0.9889	0.9923	0.9754	0.9896	0.989	0.9893	0.996	0.9922	0.9924	0.9904	0.9883	0.9917	0.9851	0.99	0.9915	0.9859	0.987	0.9901	0.9866	0.9888	0.9934	0.9967	0.9893	0.9907	0.9909	1	0.9901	0.992	0.9917	0.9903	0.9901	0.987	0.992	0.9868	0.9952	0.9921	0.9889	0.9912	0.9914	0.9886	0.9872
TNRC6C|43750|ES	na	0	0.0162	0	0	0.0135	0.0193	0.0559	0.0503	0	0	0.0299	0.0379	0	0.0895	na	0.0351	0.1113	0.0183	0.0127	0.0252	0.231	0.0327	0	0.0266	0.0266	0.0313	0.1668	0.0293	0	0.0185	0	0.0462	0.0921	0.0252	0.1914	0.1756	0.0731	0.0162	0.0544	0.1686	0	0.1208	0	0.0771	0.0224	0.0826	0.0299	0.1363
UPP1|79636|AD	0.9895	0.9863	0.9053	na	1	1	1	1	0.8442	0.9531	1	0.9549	1	0.9883	0.9467	0.93	0.9385	0.9563	0.9887	0.9273	0.9604	0.948	1	0.9476	0.989	0.95	0.9592	0.9517	1	0.9885	0.9478	0.9281	0.9923	1	0.9837	0.9688	0.977	0.9748	1	0.9743	0.9812	0.8642	0.9642	0.9852	0.9645	0.938	0.9586	1	0.9723
ZNF429|48784|AT	0.0383	0	0.114	0.1024	0.141	0.1457	0.1102	0.0841	0.0678	0.0949	0.1516	0.1569	0.0715	0.0352	0.3181	0	0	0.0464	0.1337	0.0359	0.0355	0	0.085	0.0279	0.1516	0.0193	0.0306	0.024	0	0.11	0.0756	0	0.0471	0	0.0427	0.2681	0.1422	0	0.0462	0.226	0.1618	0.1372	0.0161	0.0384	0.0462	0.0445	0.0402	0	0.0896
ZNF516|94842|ES	0.6946	0.8882	0.925	na	0.8203	0.8903	0.9177	0.8309	0.9103	0.9096	na	na	0.92	0.8712	na	na	0.8107	0.9498	0.8256	0.8313	0.9285	0.8044	na	na	na	na	0.9619	0.8827	0.8427	0.7954	0.8909	na	0.8964	0.8256	0.8195	0.9135	0.9441	0.8831	0.9583	0.6903	na	0.8712	0.8184	0.8184	0.844	0.9289	0.9285	0.8838	0.6319
PPIP5K2|72915|ES	0.3348	0.5086	0.327	0.4844	0.4327	0.4399	0.2882	0.3634	0.3745	0.2871	0.4363	0.2533	0.4823	0.1757	0.3296	0.2625	0.3058	0.4466	0.2725	0.714	0.3582	0.3225	0.3091	0.4466	0.3108	0.2589	0.3642	0.2852	0.2718	0.3778	0.3514	0.1223	0.4071	0.2893	0.1535	0.2089	0.3876	0.1085	0.5838	0.1814	0.259	0.3228	0.3327	0.6274	0.4265	0.2028	0.1779	0.3263	0.3716
SHROOM1|73309|ES	1	0.9316	0.9792	1	0.9738	0.9942	0.9189	0.9936	0.9665	1	0.9858	0.9942	1	0.9911	0.9836	0.9911	0.9898	0.9942	1	0.9881	0.9889	0.9962	1	1	1	1	0.9661	0.9859	0.9224	0.9896	0.9871	1	0.9696	0.9883	1	1	0.982	1	0.996	0.9871	0.9846	0.9182	1	1	0.9749	0.9862	0.9912	0.9851	0.9744
ZNF266|47337|AP	0.0783	0.0281	0.0688	0.1171	0.1776	0.223	0.2407	0.2066	0.216	0.1083	0.1684	0.2377	0.0913	0.1053	0.2281	0.1264	0.0918	0.0938	0.0847	0.3045	0.1736	0.2079	0.2773	0.118	0.1795	0.088	0.0599	0.2186	0.0424	0.0864	0.0896	0.0848	0.1926	0.2471	0.3531	0.2108	0.0584	0.1617	0.1419	0.088	0.2005	0.07	0.1003	0.2291	0.202	0.0542	0.0401	0.076	0.0466
COL1A1|848583|ES	na	na	0.8271	0.7931	0.8716	0.8176	0.8196	0.8396	0.9136	0.8498	0.8728	0.8267	na	0.8643	0.834	0.8478	0.8341	na	0.8912	0.8534	0.864	0.8394	0.8591	0.8639	0.881	0.8591	0.8762	0.9088	0.8694	0.8685	0.8512	0.8664	0.8668	na	0.8252	0.8499	0.8706	na	0.8538	0.88	0.8542	0.8689	0.902	0.866	0.8611	0.8691	0.9027	0.868	0.8624
THADA|53377|AT	0	0.0119	0	0.0022	0.0115	0.0039	0.0057	0.01	0.0053	0.0034	0.0026	0.0056	0.0077	0.0062	0.0115	0.0051	0.006	0.0051	0.0018	0.0054	0.0137	0.0069	0.0087	0.0017	0.0093	0.0085	0.0054	0.0056	0	0	0.0078	0.0122	0.0039	0.011	0.0128	0.0024	0.0012	0.0031	0.0041	0.0079	0.001	0.0043	0.0029	0.0045	0.0015	0.0031	0.0053	0	0.0039
AZI1|44107|ES	1	1	0.9377	0.8917	1	0.9578	0.9334	1	0.9342	0.9684	1	0.845	1	0.9766	0.8807	0.9471	0.9508	0.9565	0.8284	0.8356	0.8389	0.9623	0.9853	0.9388	0.9062	0.9615	0.9552	0.8432	0.9388	0.9398	0.9127	0.965	0.9573	0.7808	0.9679	0.9489	0.9802	0.6544	0.9902	0.9615	0.9032	1	0.9381	0.845	0.9627	0.9921	0.9707	1	0.843
TTC21A|64159|AT	0	na	0	na	na	0	0	0	0	0	0	0	0	0	0	0	0	0	0	0	0	0	0	0	0	0	na	0	0	0	0	0	0	0	0	na	0	0	0	na	na	0	0	0	0	0	na	0	na
DDX49|48528|ES	1	0.988	0.9941	1	1	0.9885	1	0.9867	0.9364	0.9937	1	0.9859	1	0.9943	0.992	1	0.988	1	0.9882	0.9941	0.9938	1	1	1	1	1	1	0.9841	0.9971	1	0.9921	0.9956	0.9747	1	1	0.9975	0.9971	1	0.9896	0.9967	0.9889	1	1	1	1	1	1	1	0.993
RAB11FIP1|83363|AP	0.99	0.9896	0.9376	0.864	0.945	0.9389	0.8859	0.9057	0.9019	0.9291	0.9259	0.899	0.9856	0.9836	0.668	0.9544	0.8836	0.9611	0.9486	0.7311	0.8569	0.9702	0.5339	0.8586	0.933	0.8827	0.9761	0.9282	0.932	0.7571	0.8517	0.9584	0.8681	0.5599	0.7246	0.848	0.9905	0.8263	0.9541	0.9849	0.8026	0.9521	0.7863	0.5985	0.8114	0.9814	0.9789	0.987	0.9853
ARIH2|64787|ES	0.7399	0.5258	0.7351	0.6089	0.6872	0.7282	0.8023	0.7195	0.7116	0.774	0.8521	0.7446	0.8121	0.8089	0.9138	0.8275	0.5819	0.802	0.7042	0.7933	0.5081	0.6692	0.4529	0.587	0.6587	0.6762	0.649	0.6681	0.6773	0.6242	0.5166	0.7287	0.6653	0.6174	0.6391	0.7414	0.7087	0.4429	0.6457	0.7818	0.3357	0.7101	0.6781	0.7165	0.7317	0.6657	0.6607	0.7271	0.6061
SLC9B2|70167|AP	0.3678	0.2502	0.1748	0.457	0.5059	0.6647	0.6958	0.5769	0.4185	0.4852	0.5048	0.4293	0.1767	0.3698	0.0347	0.4423	0.4184	0.2236	0.1841	0.2953	0.4945	0.1384	0.8086	0.7079	0.3521	0.424	0.3148	0.5027	0.2031	0.3938	0.5377	0.5126	0.6107	0.9277	0.451	0.103	0.3358	0.4754	0.5937	0.2208	0.1862	0.2542	0.6744	0.5796	0.6558	0.4043	0	0.0777	0.3407
ARHGEF40|26524|AA	0	na	0	0	0	0	0	0.0084	0	0.0062	0	0	0.0177	0.0244	0.0443	0	0	0	0	0	0	0.0256	0	0	0	0	na	0	0	0	0.015	0	0	0.0673	0	0	0.0229	na	0.0047	0	0	0	0	0	0	0	0.0436	0	0
HINT1|73217|ES	0.0025	0.0117	0.0094	0.0071	0.0093	0.0039	0.0046	0.0141	0.0062	0.0057	0.0012	0.0226	0.0044	0.0177	0.0222	0.0143	0.0083	0.0115	0.0102	0.0076	0.0078	0.0083	0.0101	0.0055	0.0098	0.003	0.0132	0.0074	0.005	0.0058	0.0066	0.0085	0.0073	0.0068	0.0103	0.0092	0.0062	0.0084	0.0058	0.0058	0.0041	0.0156	0.004	0.0145	0.0072	0.0047	0.0369	0.0122	0.0171
SAMD9L|80450|AD	0.9305	na	0.7865	1	0.7865	0.8235	1	0.804	1	0.833	0.917	0.8574	1	0.6208	0.9	0.818	0.9311	0.7412	0.7316	0.8625	1	0.7767	1	na	1	0.9201	0.8263	0.5511	1	0.9559	0.6847	0.9559	0.9274	0.8226	0.8558	0.3363	0.8893	0.7865	0.77	0.9217	0.7944	0.9318	1	0.7291	0.8358	1	1	0.8755	0.9361
MRPL37|3139|ES	1	1	1	1	1	1	1	1	1	1	1	1	1	1	1	1	1	1	1	1	1	1	1	1	1	1	1	1	1	1	1	1	1	1	1	1	1	1	1	1	1	1	1	1	1	1	1	1	1
TXNL1|45630|ES	0.0048	0.0121	0.0285	0.0274	0.0089	0.0127	0.0119	0.0097	0.0274	0.0225	0.0111	0.0171	0.0019	0.0165	0.0245	0.0277	0.0163	0.0107	0.0178	0.0296	0.0157	0.035	0.0105	0.0304	0.0104	0.0029	0.0141	0.0282	0.0094	0.0075	0.023	0.0165	0.011	0.0428	0.0347	0.0473	0.0108	0.0141	0.0183	0.0342	0.0053	0.0063	0.0156	0.0292	0.0468	0.0057	0.0072	0.0144	0.0225
CEP57|18393|RI	0.2934	0.4087	0.2269	0.3437	0.2336	0.3785	0.3417	0.3906	0.3165	0.3891	0.289	0.2385	0.121	0.2423	0.3433	0.2807	0.2287	0.1705	0.5209	0.3746	0.3364	0.2277	0.3002	0.3397	0.3278	0.2019	0.4035	0.4754	0.3954	0.3308	0.3271	0.3015	0.4464	0.4564	0.313	0.3727	0.2405	0.5336	0.2395	0.3915	0.4362	0.5377	0.4335	0.4372	0.416	0.2471	0.2091	0.2573	0.257
LIMA1|21693|AA	1	0.9738	0.9867	0.9896	0.9725	0.9644	0.9837	0.9718	1	0.9664	0.9816	0.971	0.9625	0.9708	0.991	0.9781	0.9763	0.972	0.9837	0.994	0.9862	0.9724	1	0.9836	0.9793	0.9731	0.9702	0.9814	0.9958	0.9798	0.9877	0.9906	0.9855	0.9508	1	0.9907	0.9858	0.9803	0.986	0.9823	0.9637	0.9487	0.9644	0.9472	0.9847	0.9805	1	0.9804	0.9714
CLN3|35713|AT	0.0203	0.0629	0.0894	0.036	0.0296	0.0282	0.0397	0.0227	0.0413	0.0505	0.0273	0.0579	0.0143	0.0255	0.1445	0.036	0.0193	0.0373	0.0177	0.0678	0.0361	0.0532	0.0219	0.06	0.0423	0.006	0.0343	0.0777	0.0484	0.0264	0.0781	0.0794	0.0348	0.0345	0.048	0.025	0.0214	0.0232	0.069	0.0846	0.0343	0.0573	0.0658	0.0318	0.0203	0.0046	0.037	0.0328	0.0546
UAP1L1|88265|RI	0.1442	0.1704	0.1396	0.2886	0.2149	0.427	0.7012	0.3819	0.3538	0.3342	0.2848	0.5847	0.04	0.2313	0.4952	0.2028	0.2022	0.1109	0.6127	0.6184	0.4424	0.1353	0.3514	0.2911	0.3974	0.2841	0.2403	0.3198	0.1263	0.0987	0.3274	0.3436	0.3687	0.3687	0.6216	0.2278	0.2898	0.3898	0.3815	0.2196	0.3102	0.6865	0.3133	0.404	0.3887	na	0.352	0.2803	0.4009
DCAF4|28236|ES	1	0.9399	1	1	1	1	1	1	1	1	1	1	1	1	1	1	1	1	1	1	1	1	1	1	1	1	1	1	1	1	1	1	1	1	0.9739	1	1	1	1	1	1	1	1	1	1	1	1	1	1
ADCK4|49945|AP	na	0	0.0895	0	0.1566	0.1565	0.2005	0.2682	0.1857	0.3857	na	0.6767	0.1729	0.1269	0.0583	0.122	0.2436	0.0527	0.4955	0	0.1464	0.298	0.2826	0.3127	0.5599	0.6055	0.1634	0.3024	0.1191	0.2076	0	0.0945	0.3951	0.3766	0.3398	0.2712	0.0602	na	0.2231	0.1627	na	0.1321	0.1185	0.3561	0.43	0.1067	0.2046	0.1279	0
PIAS2|45422|AT	0.3137	0.4387	0.3065	0.284	0.4024	0.4411	0.4322	0.4031	0.2426	0.3033	0.3043	0.2893	0.2857	0.4194	0.2488	0.2861	0.2676	0.3477	0.4413	0.3644	0.3426	0.3759	0.3236	0.2486	0.3602	0.3265	0.5246	0.2903	0.441	0.3635	0.3351	0.3316	0.2632	0.294	0.2701	0.2775	0.391	0.4362	0.3126	0.3247	0.084	0.1829	0.1623	0.2799	0.3189	0.3235	0.3777	0.4072	0.5213
HSP90AB1|76377|AP	0.9922	0.9967	0.9953	0.9931	0.9824	0.9883	0.9846	0.9886	0.9863	0.9955	0.9889	0.9951	0.9972	0.9975	0.9823	0.996	0.9974	0.9966	0.9951	0.9882	0.9898	0.9926	0.9851	0.9945	0.9938	0.9934	0.9979	0.9975	0.9994	0.9992	0.9939	0.9969	0.9964	0.9778	0.9731	0.9942	0.997	0.9978	0.9934	0.9985	0.9928	0.9915	0.998	0.9783	0.9937	0.9965	0.9975	0.9965	0.9981
DDT|61359|AT	0.0195	0.0272	0.0149	0.0141	0.0275	0.0426	0.0541	0.0411	0.0251	0.0242	0.0254	0.043	0.0198	0.0392	0.025	0.0291	0.0246	0.0265	0.0405	0.0382	0.0242	0.0399	0.0358	0.081	0.0219	0.0159	0.03	0.0386	0.0157	0.0171	0.0315	0.0364	0.0206	0.0338	0.0524	0.0212	0.0216	0.0202	0.0451	0.0191	0.0222	0.0179	0.0231	0.0155	0.0193	0.0218	0.0944	0.0387	0.0417
CHD7|83952|ES	1	1	1	0.9595	1	1	1	1	1	1	1	1	0.9884	1	1	1	1	1	1	0.9956	1	0.9934	1	1	1	1	0.9924	1	1	1	1	1	1	1	1	1	1	1	1	1	1	1	0.9791	1	1	1	0.9922	0.989	0.9827
ZNF140|25326|AA	1	1	0.9853	1	1	1	1	1	1	0.9841	1	1	0.957	1	1	1	1	1	1	1	1	1	1	0.9835	1	1	1	0.9549	0.9567	1	1	0.9849	0.9565	1	1	1	1	1	1	1	1	1	0.9643	1	1	1	1	1	1
SZRD1|808|ES	0.381	0.5768	0.5825	0.705	0.5553	0.6484	0.5084	0.4788	0.491	0.5424	0.4573	0.5084	0.5451	0.454	0.5347	0.4397	0.6969	0.4607	0.5254	0.4215	0.5037	0.4694	0.508	0.4506	0.5593	0.3609	0.5391	0.4605	0.528	0.4738	0.4195	0.3456	0.5087	0.3633	0.4039	0.465	0.3793	0.3028	0.3832	0.5258	0.4155	0.5587	0.4446	0.5203	0.44	0.4365	0.3254	0.4854	0.3097
HSP90B1|192393|ES	na	0.4765	na	na	0.5344	0.5244	0.1784	0.5022	na	0.1446	0.4133	0.3181	0.4157	0.0787	0.4786	0.5134	0.2729	0.7462	0.5738	0.5031	0.6695	0.65	0.4973	0.3107	0.8207	na	0.7721	0.7391	0.7987	0.2156	0.535	na	0.7459	0.3864	0.6494	0.6209	0.2561	na	0.3164	0.6742	0.499	na	0.7255	0.5239	0.6342	0.5189	0.7509	0.175	0
TMC4|51801|AA	0.0343	0.0324	na	0.0198	0.027	0.0243	0.0402	0.0247	0.0254	na	0.0123	0.0511	0.021	0.0956	0.0733	0.044	0.0658	0.0297	0.0401	0.0648	0.0241	0.0649	0.02	0.1427	0.0503	0.0929	0.1363	0.0617	0.0275	0.0596	0	0.0289	0.0364	0.1091	na	0	0.0647	0.1185	na	0.0379	na	0.0747	0.0462	0.1175	0.0526	0.0362	0.0614	0.0773	0.0377
ARPC2|57445|ES	0.6006	0.4439	0.6216	0.6845	0.8011	na	0.89	0.9121	0.8134	0.6229	na	na	0.7698	0.5586	0.7952	0.6096	na	0.7948	0.7795	0.6905	0.8915	0.6573	0.8785	na	0.7084	0.7213	0.6994	0.7662	0.4418	0.6487	0.6243	0.6066	0.8928	0.7413	0.88	0.4697	0.6178	0.7811	0.8293	0.6457	0.4942	0.7444	0.7058	na	0.5772	0.7182	0.549	0.8842	0.747
PYHIN1|8389|AT	0.5122	1	0.7539	0.5917	0.9169	0.77	0.6678	0.6358	0.7807	0.8162	0.6705	0.9274	1	1	0.7471	0.7628	0.6112	0.9152	0.6378	0.8222	0.5537	0.6967	0.7948	1	0.7076	0.6188	0.7539	0.8389	1	0.8283	0.5814	0.8191	0.5506	0.7155	0.2791	0.9019	0.5969	0.674	0.4193	0.494	0.5862	0.2709	0.685	0.9575	0.9741	1	0.9632	1	0.7338
COL1A1|1072688|ES	na	na	0.4579	0.5057	0.5317	0.4252	0.5075	0.5842	na	0.4741	na	0.7458	0.3762	0.5213	0.3341	0.6259	0.622	0.4108	0.4807	0.5496	0.4603	0.4885	0.6263	0.5606	0.5224	0.5318	0.5996	0.6654	0.5183	0.5574	0.4821	0.5391	0.61	na	0.536	0.6	0.5132	na	0.5526	0.5688	0.5765	0.4872	0.5573	0.5082	0.487	0.4843	0.4762	0.4768	0.4744
PPP4R2|65626|ES	0.97	0.9865	0.9945	0.9874	1	1	0.9788	0.9803	0.9925	0.9791	0.975	0.9845	0.9888	0.9779	0.9803	0.9832	0.9715	0.987	1	0.9829	0.9803	0.9848	0.9972	0.9943	0.9752	1	0.9935	0.9808	1	1	0.9822	0.9941	0.9643	0.9905	1	0.9882	0.99	0.9452	0.9774	0.9806	0.9881	0.9659	0.9775	0.9611	0.9935	0.9829	0.9826	0.9815	0.9818
ERCC4|34064|AT	0.7063	0.8161	0.8435	0.6635	0.6035	0.6532	0.672	0.6636	0.6449	0.8196	0.6552	0.1921	0.6013	0.7944	0.4801	0.7869	0.5945	0.8421	0.5583	0.4093	0.5888	0.5757	0.561	0.8491	0.4677	0.6108	0.7557	0.4909	0.7889	0.8704	0.7331	0.7346	0.6527	0.3539	0.6317	0.7526	0.9167	0.6641	0.7864	0.8299	0.8545	0.6992	0.5575	0.7209	0.4933	0.701	0.8424	0.6923	0.7831
MON2|22842|ES	0	0.0547	0.0161	0	0	0.01	0	0.0477	0.079	0.0281	0.0547	0	0.023	0	0.0407	0	0	0.0119	0	0	0.0767	0.0083	0.0599	0	0	0	0.0319	0.0198	0	0	0.0206	0	0.0361	0	0.0737	0.0121	0	na	0	0.0258	na	0	0.0239	0	0.0372	0.0107	0.0056	0.0314	0
CPAMD8|48218|AT	1	na	1	1	1	1	0.9033	0.9385	1	0.9737	1	0.4342	1	0.9701	1	1	1	0.797	1	1	1	0.9164	0.9264	0.9352	1	0.9296	1	0.8352	0.8735	0.9579	1	1	0.9286	0.8797	0.9593	0.9286	1	0.9376	0.7202	0.809	1	1	0.8951	0.9837	1	1	1	1	0.5594
SNF8|42249|ES	0.0028	0.0083	0.0111	0.0222	0.0068	0.0356	0.0128	0.0161	0.0341	0.0276	0	0.0103	0.0056	0.0116	0.0286	0.0191	0.0054	0.0074	0.0158	0.0346	0.0117	0.021	0.0097	0.0231	0.0229	0.0015	0.0185	0.0411	0.0123	0.0062	0.0188	0.0302	0.0367	0.0402	0.0431	0.0163	0.0082	0.0095	0.006	0.0348	0.0106	0.02	0.0123	0.0177	0.0276	0.0093	0.0214	0.0106	0.0222
CAV1|81533|ES	1	0.7628	0.959	na	1	1	1	0.7712	1	1	na	na	1	1	1	na	na	1	0.7915	1	1	1	na	0.9399	1	1	0.8688	1	0.816	0.9154	0.9045	0.9775	1	na	na	1	0.9542	1	1	1	1	1	0.8805	0.9694	0.8966	1	1	1	0.9509
HK1|1412726|ES	0.6437	0.6278	0.4956	na	na	0.4766	na	0.422	0.7819	0.5972	0.4842	na	0.5146	0.3913	na	na	na	0.4549	0.6421	na	na	0.5504	0.6143	na	0.6762	na	0.5345	0.5154	0.5793	0.4238	0.5245	0.6939	0.7016	na	0.5831	0.483	0.5924	0.629	0.4972	0.5221	na	na	0.3729	0.5688	0.216	0.5156	0.4704	0.6053	0.5632
COL1A1|265505|ES	na	na	0.6081	na	na	0.8081	na	0.4824	0.5218	0.6399	na	0.4194	na	0.5493	0.5026	0.4594	0.5996	0.3301	0.4987	0.534	0.5728	0.6216	0.6566	0.5271	0.6269	0.48	0.4087	0.5494	0.5439	0.5065	0.6319	0.3898	0.6087	na	0.6223	0.6024	0.3832	0.8028	0.5602	0.6098	0.6494	0.504	0.6237	0.6028	0.5472	0.5518	0.7211	0.4229	0.3537
BID|61006|ES	1	0.9266	0.9617	0.8994	1	0.9769	0.9786	0.9684	0.9054	0.9209	1	0.9188	0.9848	0.9762	0.9339	0.9771	0.9466	0.9774	0.9753	0.9444	0.9717	0.955	0.9788	0.9689	0.9547	0.9462	0.8964	0.863	0.9474	0.9653	0.9021	0.9837	0.929	0.9312	0.9961	0.9625	0.9381	0.8807	0.9566	0.9194	0.861	0.9839	0.8879	0.9728	0.906	0.9576	0.9506	0.9786	0.9133
HERC3|69895|AP	0	0	0	0.0619	0	0.0464	0.0511	0	0.052	0	0.0498	0.0438	0	0	0.0464	0	0	0	0	0.0193	0.0284	0	0	na	0	0	0	0.0284	0	0	0	0.0086	0	na	0.0284	0	0	0	0	0.0249	0.1166	0	0	0.1275	0.0315	0	0	0	0
BEX4|89722|ES	0.9948	0.8928	0.9555	1	0.9776	0.9895	0.9801	0.9894	0.9912	0.9704	1	1	1	0.961	0.9496	0.9567	1	0.9743	1	0.9645	0.8983	1	na	1	0.9542	1	0.9393	1	0.8371	0.9727	0.9684	0.963	0.9342	1	0.9855	1	0.961	0.9718	0.981	0.9309	1	0.9882	0.9719	0.9218	0.914	1	0.9408	1	1
PSCA|85350|AT	0.0315	0.0244	0	0.0056	0.014	0.0225	0.0888	0.0151	0.0989	0.0792	0.0066	0.0342	0.0459	0.021	0.0326	0.0214	0	0.0225	0.1075	0.0147	0.1393	0.0252	0.0413	0.3644	0.0192	0.0062	0.0353	0.029	0.1508	0.0542	0.1992	0.0873	0.0143	0.0959	0.4175	0.2485	0.0446	0.0399	0.0393	0.0331	0.0352	0.2228	0.1807	0.0701	0.0463	0.0161	0.0992	0.1935	0.0308
RBM44|58147|AT	1	1	1	1	1	1	1	1	1	1	1	1	na	na	1	1	1	1	na	0.9121	1	1	1	1	0.8095	na	1	1	1	1	1	na	1	1	1	0.6669	1	1	1	1	1	1	1	1	1	1	1	1	na
EID1|30512|RI	1	0.9969	0.9919	1	0.9945	0.9692	0.9959	0.9942	0.9933	0.9939	0.9814	0.9941	0.9884	0.995	0.9962	0.9958	0.9934	0.9923	0.9911	0.9906	0.9951	0.9977	0.9808	0.9878	0.9952	1	1	0.9908	0.9984	0.9972	0.9925	0.9895	0.9822	0.9903	0.988	0.9937	0.9972	0.9825	0.9948	0.9892	1	0.9975	0.9974	0.9945	0.9897	0.9933	0.995	0.9974	0.9942
PKN2|3696|AP	1	0.9181	1	1	1	1	1	1	1	0.9889	1	1	1	1	1	1	0.9688	1	1	0.9748	1	1	1	1	0.9722	0.9465	0.9923	0.9894	1	1	0.9657	1	1	1	0.8508	1	1	0.9194	1	0.9866	1	1	1	1	1	1	1	1	1
RQCD1|57498|ES	0.0207	0.0578	0.0045	0	0.0454	0.0614	0.0336	0.0474	0.0077	0.0174	0.0162	0.0928	0.0142	0.0419	0.042	0.023	0.0582	0.053	0.046	0.0788	0.0271	0.0455	0.0229	0.0568	0.0448	0.0076	0.0324	0.0223	0.0316	0.0226	0.0416	0.025	0.0525	0.054	0.0416	0.0676	0.0337	0.0202	0.0904	0.0487	0.0178	0.062	0.0698	0.0109	0.0766	0.0446	0.0429	0.0322	0.0391
ZNF410|28322|AP	0.9185	0.8719	0.9145	0.8996	0.6894	0.6664	0.6164	0.7632	0.7711	0.7653	0.4476	0.8153	0.7098	0.858	0.5272	0.8318	0.7585	0.7174	0.8299	0.7475	0.7012	0.7704	0.7141	0.5756	0.6601	0.8004	0.8602	0.7854	0.8469	0.8199	0.8821	0.8038	0.833	0.3603	0.7725	0.8167	0.8582	0.6481	0.7606	0.7854	0.7913	0.8992	0.8626	0.7976	0.7573	0.8222	0.8473	0.766	0.9011
ATP9B|46232|AT	0.1339	0.1819	0.2709	0.2036	0.1747	0.1646	0.1526	0.1752	0.1737	0.2071	0.2629	0.0345	0.1199	0.0308	0.0992	0.0894	0.0962	0.0487	0.0468	0.0913	0.2832	0.0774	0.105	0.0752	0.0797	0.1007	0.1495	0.0918	0.0892	0.0655	0.0709	0.0812	0.1328	0.1924	0.2288	0.045	0.0656	0.0608	0.0806	0.0892	0.1325	0.267	0.1084	0.0326	0.0917	0.3096	0.0483	0.1517	0.069
TNC|87339|ES	1	0.8519	0.8627	0.8165	0.903	0.9623	0.8456	0.9045	0.89	0.9381	0.8667	na	0.9215	0.8795	0.9286	0.9138	0.8617	0.9349	0.9172	0.896	0.9402	0.8988	0.8667	0.8994	1	0.9332	0.9227	0.8519	0.885	0.9243	0.8667	0.8725	0.9364	0.9527	0.8316	0.9036	0.882	0.8404	0.7849	0.8399	0.9294	0.8907	0.8992	0.8078	0.8679	0.8463	0.9403	0.8819	0.9012
SLC8B1|24640|ES	0.9745	0.9735	0.9487	0.9677	1	0.9626	0.9788	0.9472	0.9695	0.9696	1	0.8925	0.9762	0.9854	1	0.9492	0.9465	0.9637	0.965	0.9493	0.9205	0.8961	0.9517	0.9603	0.9682	0.9527	0.9851	0.9656	0.9029	0.9831	0.9892	0.9875	0.9698	1	0.9951	0.8496	0.9859	0.9928	0.9584	0.9704	0.9648	0.9838	0.9395	1	0.9772	0.9492	0.9597	0.9848	0.9541
C1orf86|90749|ES	na	na	0.6379	na	0.3844	0.8086	na	0.9069	0.408	0.7082	na	na	na	na	0.6247	0.6554	na	0.4027	0.359	0.8737	0.8751	0.7016	0.8099	0.4351	0.3369	0.7184	0.2776	0.5787	0.3754	0.2349	0.3827	0.4456	0.4401	0.3294	0.3738	0.5916	0.5219	0.5307	0.7206	0.4433	0.2931	0.2833	0.4593	0.575	0.3111	0.5025	0.3907	0.4543	0.1444
ZNF438|11131|AT	0	0	0	0	0.0202	0.0571	0	0.0043	0.0134	0	0.1437	0.0117	0	0	0	0	0.0108	0	0	0.1109	0	0.0103	0	0.029	0	0.0258	0	0	0	0	0	0	0	0	0	0.0109	0	0	0	0	0.0101	0	0	0.0281	0	0.0084	0	0	0
TKT|65304|AA	0.6368	0.8282	0.5838	na	na	0.7004	1	0.5769	1	0.8036	na	0.9263	0.7667	0.9809	1	0.8636	na	0.7061	1	1	0.8036	0.8579	1	1	0.9507	0.8654	0.8175	0.745	0.7744	1	0.8324	0.9334	0.7004	na	0.8928	0.8893	0.7503	0.4787	0.8402	0.7717	0.9558	0.7571	0.7627	0.9212	0.8122	0.7722	0.8553	0.5056	0.7004
DDX52|40540|ES	0.9817	1	0.9831	1	0.9886	1	1	0.9842	1	0.9816	1	0.991	0.9922	0.9963	1	0.9822	0.9895	0.9953	0.9479	0.9719	0.9836	0.995	1	0.9948	0.9848	1	0.9903	0.9585	0.9964	1	0.9814	0.9908	1	1	1	0.9911	0.9934	1	0.9873	1	0.9886	1	0.9872	1	0.9888	0.9923	0.99	0.9968	0.9931
HAUS2|30187|ES	1	0.9674	1	1	1	0.9138	1	1	1	0.9617	1	1	1	1	1	1	0.9787	1	1	1	1	1	1	1	1	1	1	0.9866	1	1	1	1	1	1	1	0.9878	0.968	1	0.9672	1	0.9886	1	1	1	1	1	0.9782	0.9768	1
RNF150|70661|AP	1	1	0.9954	1	1	0.7143	1	1	1	0.9928	na	na	na	1	1	1	na	1	na	1	na	1	na	1	1	1	1	1	1	0.3445	1	1	1	1	1	1	1	na	1	0.9234	na	1	1	na	1	na	1	na	1
BTF3L4|2995|ES	0.0056	0.0095	0.0039	0	0.0042	0.0101	0	0.0021	0.0098	0.0038	0.0165	0.015	0.0121	0.0095	0.007	0	0	0.0139	0.0194	0.011	0.0111	0.0102	0.0401	0.0127	0.0126	0.0026	0	0.0015	0.0067	0.0046	0.005	0.0104	0	0	0.0137	0.0142	0.0018	0	0.0024	0.0165	0.0034	0.0178	0.0047	0.0019	0	0.0038	0.0136	0.0024	0.0038
CYLD|36399|AD	0.394	0.3268	0.4915	0.5028	na	0.4828	0.8292	0.4472	0.3468	0.3626	0.732	0.4828	0.3952	0.2064	0.3777	0.2463	na	0.4623	0.47	0.4434	0.4027	0.6253	0.3206	na	0.4472	0.5099	0.583	0.6537	0.5483	0.6616	0.4765	0.3777	0.4593	na	0.6455	0.4424	0.5881	0.154	0.288	0.4454	0.6975	0.4472	0.4243	na	0.484	0.5592	0.5003	0.4258	0.47
LEPRE1|2107|RI	0.1382	0.1182	0.0107	0.1176	0.1287	0.2313	0.138	0.1798	0.1804	0.0559	0.0353	0.0993	0.0332	0.0342	0.0928	0.0787	0.0507	0.0249	0.1085	0.0879	0.0662	0.0529	0.1426	0.092	0.0856	0.078	0.1278	0.0662	0.0269	0.0386	0.0669	0.164	0.0577	0.1243	0.2028	0.0709	0.0607	0.0679	0.0452	0.0765	0.0537	0.0887	0.0999	0.0582	0.0517	0.0751	0.0964	0.0889	0.078
ELMOD3|54250|ES	0.6353	0.7509	0.4296	0.2507	0.8392	1	0.5876	1	0.4737	0.563	1	1	0.8844	0.9325	0.8409	1	1	0.9174	1	1	0.8968	1	1	1	1	1	0.559	1	0.7422	0.8086	0.7586	0.7792	0.6677	1	1	0.8595	0.8763	1	1	1	1	1	0.7397	1	1	1	0.8997	0.4209	0.8619
PLEKHA5|20659|ES	0.001	0	0.0089	0.003	0.0116	0	0	0.0016	0.0031	0	0	0	0.0006	0	0.0154	0.0098	0.0006	0.0047	0.0214	0.0302	0	0.002	0.0032	0	0.01	0	0.0031	0	0.0021	0.003	0	0	0.0041	0.0345	0.0199	0	0.0049	0.0066	0.0132	0	0.0034	0	0.0016	0.0077	0.0008	0.0027	0	0.0018	0
MANBAL|59341|ES	0.0028	0.0021	0.002	0.0055	0.0303	0.0042	0.0046	0.0035	0.0044	0	0	0.0018	0.0045	0	0.0077	0.0053	0.0035	0.0031	0.0015	0.0031	0.0028	0.002	0.0047	0.0012	0.0023	0	0.0029	0.0018	0.0004	0.0013	0.0007	0	0.0057	0.0043	0	0	0.0022	0	0.0041	0.0114	0.0014	0	0	0.0591	0	0.0108	0.0017	0.0016	0.0007
RASAL2|9076|AA	0.7906	0.6703	0.3746	0.4656	0.2932	0.3193	0.3808	0.5484	0.3674	0.1087	na	0.5283	0.613	0.777	0.5887	0.5246	0.4656	0.4656	0.3091	0.4735	0.4197	0.7293	0.7028	0.6385	0.4554	0.3433	0.6098	0.3674	0.2853	0.3515	0.4007	0.7582	0.6937	0.3034	0.225	0.5293	0.6106	0.6537	0.3898	0.777	0.4082	0.1005	0.5823	0.5589	0.7395	0.5438	0.6571	0.4206	0.6306
ZNF19|37449|AT	0.0649	0.0718	0.0949	0.1317	0.1149	0.0883	0.1408	0.1332	0.1092	0.0982	0.1018	0.1752	0.0821	0.0415	0.213	0.0855	0.0729	0.042	0.1398	0.0645	0.1583	0.02	0.1198	0.1375	0.1105	0.0321	0.0895	0.0543	0.0176	0.0766	0.0794	0.0723	0.0739	0.0836	0.1351	0.0781	0.0247	0.0407	0.1568	0.0838	0.0354	0.0567	0.0638	0.0493	0.0997	0.0396	0.0223	0.0694	0.0666
FERMT2|27561|ES	0	0.0087	0	0	0	0	0	0	0	0.0006	0	0	0	0	0	0	0	0.0264	0.0105	0	0	0	0	0	0	0	0	0.0084	0.0277	0	0	0	0	na	0	0	0	0	0	0	0	0	0	0	0.01	0	0	0	0
GOLT1B|20701|ES	0	0	0.0375	0	0	0.0275	0	0	0.023	0	0	0	0	0	0	0	0	0	0	0	0	0	0	0	0	0	0	0	0	0	0	0	0.0093	0	0	0	0	0	0	0	0	0	0	0	0	0	0	0	0
PFKM|21424|ES	0	0.0137	0.0028	0	0.0243	0.0075	0.0598	0.0193	0.0157	0.0015	0.0155	0.0917	0.0221	0	0.0181	0.0365	0.0211	0.0081	0.0105	0.0371	0.0099	0.0024	0.0105	0.0046	0.0417	0	0.0062	0.0103	0	0.0115	0.0103	0.0149	0.0079	0.0861	0.0341	0	0.0108	0	0.0188	0.0084	0.0412	0.0079	0.0055	0	0.0034	0.0222	0.0204	0.0121	0.0054
CLINT1|74396|AD	0.992	0.9969	0.9933	0.9923	0.9739	0.9931	0.9942	0.9919	0.983	0.9911	1	0.9854	0.9917	0.9952	1	0.9975	1	0.9949	0.9932	0.9961	1	0.9964	0.98	1	0.9913	0.9908	1	0.9917	0.9893	1	0.9866	0.9568	1	0.9859	0.9924	1	0.9941	0.9932	0.9941	1	0.9874	1	1	1	0.9879	0.9958	0.9976	0.9889	1
SAMD4B|49801|AT	0.0451	0.0911	0.0876	0.1197	0.0692	0.1133	0.1172	0.0966	0.0774	0.0544	0.1529	0.1093	0.0551	0.0366	0.1015	0.0353	0.1402	0.0237	0.0906	0.1278	0.1121	0.0348	0.1295	0.0865	0.1193	0.1652	0.0769	0.1174	0.1436	0.2004	0.131	0.0846	0.1853	0.2818	0.0922	0.1073	0.0682	0.1618	0.0873	0.086	0.1395	0.1689	0.1381	0.1605	0.0946	0.0946	0.0562	0.0556	0.0634
ZNF564|47804|AT	0	0	0	0	0.0273	0.016	0.0117	0.0432	0.0348	0.0088	0	0.0356	0	0	0.0209	0.0121	0.0077	0.0441	0	0.0223	0.0478	0.0277	0.0261	0.0119	0.0068	0.0146	0.0125	0	0	0	0.0094	0.0262	0.0083	0	0.0475	0.01	0.0128	0	0	0	0.0214	0	0.031	0	0.0178	0.0051	0	0	0
MPV17|52978|AA	0.0853	0.0209	0.0177	0.1274	0.0595	0.2062	0.157	0.1348	0.0568	0.0855	0.0728	0.0979	0.0339	0.059	0.0948	0.0668	0.0478	0.0674	0.0377	0.0345	0.0667	0.0295	0.1393	0.0922	0.1938	0.0988	0.0473	0.1168	0.0132	0.02	0.0335	0.0884	0.023	0.2203	0.0783	0.0302	0.046	0.0887	0.0637	0.0508	0.0264	0.0695	0.0432	0.0619	0.0638	0.0573	0.053	0.0418	0.0701
COL1A1|848585|ES	na	na	0.2346	0.2158	0.3346	0.2548	0.3264	0.2684	0.359	0.2793	0.3785	0.2414	na	0.2898	0.2496	0.2576	0.2221	0.4738	0.3271	0.2653	0.2924	0.2597	0.2747	0.2786	0.3575	0.2658	0.313	0.3815	0.3187	0.3142	0.2844	0.299	0.299	0.349	0.2145	0.2741	0.2949	0.519	0.29	0.3428	0.282	0.3229	0.4117	0.3194	0.2922	0.3054	0.3798	0.3234	0.2609
RBM6|64940|ES	0.9529	0.9753	0.9794	0.9162	0.9849	0.9591	0.9481	0.9324	0.9709	0.9542	1	0.9692	0.9005	0.969	0.9343	0.8576	0.8914	0.9082	0.915	0.9762	0.953	0.9229	0.9065	0.9025	0.9436	1	0.8992	0.9141	0.9665	1	0.961	0.972	0.9136	0.9444	0.9681	0.9484	0.9716	1	0.9243	0.9677	0.8447	0.9281	0.9767	0.8649	1	0.9646	0.8988	0.8946	0.9395
MAGI3|4271|AT	1	0.9085	0.9577	0.9757	0.9958	0.9951	0.9778	0.9902	0.9719	0.9804	0.9573	0.9788	0.9935	0.9816	0.9789	0.9966	0.9417	0.9894	0.975	0.9492	0.9629	0.9823	0.9476	1	0.9442	1	0.9899	0.9804	0.9869	0.9631	0.9711	0.971	0.9848	0.9798	0.9584	0.9918	0.969	0.9754	0.9094	1	0.9557	1	0.9453	0.9314	0.9773	0.9951	0.9902	0.9879	0.9934
ZFY|90692|AP	0.8696	na	0	0.5313	0.6422	na	na	0	0.6208	0.7081	0.3804	0.6564	na	0.5128	0.4194	na	0.6952	na	0.4994	0.2692	0.8113	0.8843	0.8958	0.8958	0.678	0.5889	na	na	na	0.6481	0.6357	0.5667	0.7865	na	0.4162	na	0.7747	0.7107	na	0.4885	na	na	0.5512	0.5235	0.4124	na	na	0.5313	0
ATP1B3|67083|ES	0.9992	0.9986	0.9975	0.9809	1	0.9925	0.9957	1	0.9903	0.9974	1	0.9991	0.999	0.9986	0.9927	0.9988	1	0.9996	1	0.995	1	0.999	0.9984	0.9971	0.9988	1	0.9995	0.9983	0.9999	1	0.9993	0.9994	0.9986	1	0.9973	0.9995	0.9997	0.9996	0.9967	0.9998	0.9985	1	1	0.9993	0.9978	1	0.9988	0.9978	0.9995
GGT1|61430|AP	0.2394	0.6135	0.6811	0.7593	0.7493	0.7151	0.6097	0.6036	0.6952	0.4843	0.703	0.5822	0.803	0.7589	0.205	0.8591	0.9129	0.8856	0.0537	0.0405	0.5293	0.8144	0.3308	0.7788	0.3555	0.7927	0.6326	0.291	na	0.1087	0.1163	0.1405	0.473	0.0378	0.0933	0.2614	0.4767	0	0.2207	0.4791	0	0.2986	0.6307	0.4026	0.4186	0.7466	na	0.8401	0.3821
CRELD1|63292|RI	0.7826	0.482	0.3507	0.208	0.6851	0.3876	0.5745	0.6676	0.4507	0.4146	0.7362	0.5938	0.4296	0.4258	0.7327	0.5383	0.4303	0.5153	0.6547	0.7389	0.6985	0.8094	0.8242	0.4592	0.7995	0.5728	0.6328	0.7401	0.3564	0.6108	0.5752	0.7508	0.6294	0.9119	0.7377	0.7071	0.5428	0.9008	0.7032	0.7109	0.5255	0.4429	0.5485	0.5137	0.5537	0.7208	0.7533	0.5032	0.6294
OPTN|10779|AA	0.3599	0.2835	0.3762	0.2533	0.3114	0.2177	0.3114	0.2773	na	0.1532	na	0.3999	0.3114	0.2758	0.2913	0.3407	0.4921	0.2793	0.3288	0.4468	0.5012	0.4367	0.5693	0.3215	0.2885	0.0413	0.3912	0.3114	0.3909	0.0782	0.2835	0.076	0.4089	0.4457	0.3589	0.3518	0.2749	0.2101	0.3999	0.1144	na	0.249	0.4166	0.2196	0.243	0.3858	0.1623	0.3762	0.2268
NDUFAF7|53224|AD	0.9566	0.9595	1	0.955	1	0.9524	0.7937	0.9467	0.9275	1	1	0.9542	0.986	0.9809	0.9195	0.9786	0.9457	1	1	0.9413	0.9726	0.9073	0.9297	0.9536	1	1	0.9533	0.8479	0.9725	0.9863	0.8596	0.9514	0.955	1	0.9208	0.9784	1	1	0.9184	0.9782	0.9671	1	0.9713	1	0.9363	0.9509	0.9542	0.8631	0.979
DLST|28441|ES	0.984	1	0.998	1	1	1	0.9953	0.9941	1	0.9972	1	1	1	0.9974	1	1	0.9892	0.9957	1	0.9956	1	0.9904	0.9905	1	1	1	0.9975	0.9868	0.9932	1	1	0.9976	1	1	0.9823	1	0.9884	1	0.9922	0.9944	0.9787	1	0.9914	1	0.9927	0.9946	1	0.9942	0.9973
HSBP1|37795|AT	0.9986	0.9993	0.9995	1	0.9996	0.9975	0.9991	0.9992	1	0.998	1	0.9985	0.9994	1	0.9991	1	0.9993	1	1	0.999	0.9996	0.9995	1	0.9966	0.9988	1	0.9991	0.9997	1	0.9996	0.9995	0.9995	0.9996	1	1	0.9994	1	0.9994	0.9988	1	1	0.9983	1	0.9987	0.9993	1	0.9993	0.9995	1
MAN1A1|77365|AT	1	1	1	1	1	0.9984	1	0.998	1	0.9996	1	0.9973	0.999	0.9966	0.9974	1	1	1	1	0.9976	0.9992	1	1	1	0.9978	1	1	0.9972	1	1	1	0.9964	0.9982	1	0.9951	0.9994	1	1	0.991	0.9959	1	1	1	1	1	1	1	0.9985	0.9971
C12orf77|20760|AT	0.8777	1	1	1	1	1	1	1	1	1	1	0.8375	1	0.9879	0.9755	1	0.9921	1	1	0.9736	1	1	0.9605	1	0.955	1	0.9737	0.9831	1	1	0.9888	0.9669	0.9864	0.8246	0.9279	0.9876	1	1	1	0.9871	1	1	1	1	0.9698	1	1	1	1
TMUB2|41808|ES	0.5373	0.703	0.7335	0.7639	0.8222	0.8444	0.8892	0.7761	0.9016	0.8609	0.6802	0.8024	0.4419	0.4481	0.6404	0.7419	0.9266	0.6587	0.5466	0.8446	0.8154	0.5899	0.5688	0.7687	0.6091	0.4996	0.6521	0.5356	0.5885	0.8349	0.5651	0.4945	0.6794	0.6829	0.6499	0.6868	0.5997	0.5897	0.6883	0.7109	0.7259	0.8205	0.6234	0.5971	0.5307	0.5231	0.359	0.5546	0.6275
TRIM5|14077|ES	0.9451	1	0.9718	1	1	0.9845	0.9556	0.9595	0.9602	0.966	1	1	1	0.9795	1	1	0.9743	0.9884	0.9724	1	0.9377	1	0.9602	1	0.9724	0.9789	0.9513	0.9925	0.9567	0.9336	0.9317	0.9509	0.9845	0.918	0.9556	1	0.9402	0.9627	0.9877	0.9572	1	0.9868	1	0.9802	1	0.9538	0.966	0.9587	0.9615
USP10|37861|ES	0.7853	0.8925	0.6335	na	1	1	na	0.9135	1	0.4529	0.4508	0.4762	na	0	0.5919	0.3742	0.2643	0.6094	0.8015	0.4117	0.5221	0.8828	0.6469	0.5281	0.749	0.356	0.4712	0.6297	0.7838	0.3648	0.4792	0.4524	0.3952	0	0.8298	0.5846	0.6944	0.8676	0.4727	0.9199	0.8072	na	0.5212	0.5674	0.7235	0.8238	0.6359	0.5533	0.8228
DUOX1|30403|ES	0.9144	0.9181	1	0.6909	0.8646	0.8426	0.9112	0.8156	0.974	1	0.9222	0.8694	0.922	0.8776	0.7347	1	na	0.9445	1	0.7628	1	0.7797	na	1	na	1	0.9005	0.9239	0.6805	0.9382	0.7292	1	0.8369	na	1	1	0.9456	0.9734	0.794	1	0.7948	na	0.6851	0.9624	0.9832	1	0.9037	1	0.98
ANAPC15|17571|ES	1	1	1	1	1	1	1	1	1	1	1	1	1	1	1	1	1	1	0.9867	1	1	0.9775	1	0.9864	1	1	1	1	1	0.9988	1	1	1	1	0.9909	1	1	1	1	1	0.9895	1	0.9991	0.9902	1	1	1	1	1
TICAM2|73030|AP	0.4794	0.352	0.2622	0.25	0.3284	0.2796	0.2469	0.2671	0.3514	0.2744	0.2805	0.3089	0.3646	0.3897	0.2215	0.2161	na	0.3781	0.3387	0.2254	0.2102	0.3648	0.1426	0.1553	0.3244	0.3393	0.3625	0.2184	0.197	0.2131	0.249	0.3528	0.1792	0.055	0.1381	0.2526	0.3876	0.1807	0.2692	0.2895	0.2369	0.3077	0.2643	0.1611	0.2588	0.3438	0.386	0.3966	0.3833
MACF1|1891|ES	0	0.0371	0.2999	na	0	0	0.0359	0	0.0737	0.0865	0	0	0	0.0137	0	0	0	0	0.0195	0	0	0	na	na	na	na	0.0171	0	0	0	0.068	0.1134	0	0	0	0	0.0075	0	0	0.0283	0	0.0563	0.0785	0	0	0	0	0	0.0036
FAM71D|28039|AT	1	0.8678	1	1	1	1	0.6403	0.8491	0.6901	1	0.5717	0.6915	0.4138	1	0.9642	0.6863	0.8024	0.8009	1	0.5176	0.7313	1	0.8224	0.9222	0.7009	1	1	0.8488	0.9522	0.8694	0.8729	1	0.6522	0.9694	1	1	1	0.8182	1	0.7727	1	1	1	1	0.7905	1	0.86	1	1
PTGES3|22479|ES	0.9805	0.98	0.988	0.976	0.9844	0.9846	0.9805	0.9814	0.9842	0.9744	0.9711	0.9814	0.9825	0.9742	0.969	0.9704	0.9801	0.9829	0.9731	0.9833	0.98	0.9825	0.9728	0.9811	0.9757	0.9873	0.9844	0.9774	0.986	0.9826	0.9744	0.9739	0.9778	0.9791	0.9805	0.9872	0.9768	0.9794	0.9798	0.9844	0.9788	0.9681	0.98	0.9843	0.9718	0.9764	0.9724	0.9826	0.9723
STRN4|50589|AA	0.1849	0.132	0.2337	0.2072	0.2122	0.1939	0.2663	0.1617	0.2616	0.2258	0.192	0.1454	0.0833	0.2682	0.2373	0.2816	0.1946	0.1824	0.1896	0.2658	0.1822	0.297	0.2114	0.2493	0.2097	0.239	0.1814	0.2356	0.1699	0.2476	0.2602	0.2973	0.2287	0.4336	0.2894	0.2951	0.2058	0.3015	0.2131	0.2621	0.3391	0.318	0.2036	0.1649	0.3433	0.1589	0.2029	0.1797	0.1807
EPS15L1|48162|AD	0	0	0.0117	0	0	0	0	0.0422	0	0.026	0	0.0764	0.0613	0.0205	0.0291	0.0132	0	0.0342	0.0454	0.009	0	0.0336	0.0137	0.0366	0.0275	0.0331	0.0159	0.0238	0	0	0.0242	0.0136	0.0294	0	0.0185	0.0119	0.021	0.0244	0.0161	0.0268	0.0225	0	0.04	0.0188	0	0.0695	0.0128	0	0.0204
SH3BP1|62134|AT	0.7438	0.7858	0.0608	0.1141	0.1869	0.3133	0.1736	0.337	0.1078	0.0674	0.1365	0.5364	0.2675	0.247	0.1941	0.4186	0.5558	0.1494	0.4075	0.6272	0.3625	0.1429	0.5396	0.23	0.4006	0.4792	0.7176	0.5222	0.5964	0.7223	0.5384	0.5393	0.7043	0.5098	0.4707	0.5036	0.5994	0.831	0.5731	0.5846	0.5583	0.7748	0.6375	0.9273	0.621	0.1396	0.4483	0.2973	0.6224
URGCP|79368|ES	0.6146	0.1313	0.2993	na	na	na	na	na	0.1964	0.0803	na	0.3003	0.357	0.4322	0.1749	0.2931	0.0626	0.169	0.0734	0.2909	0.1968	0.4848	0.359	0.4678	0.3613	0	0.3318	0.3191	0.4517	0.3194	0.3627	0.4243	0.5014	na	na	0.3635	0.4893	0.6315	0.2777	0.3542	0.2646	na	0.6232	0.4585	0.1977	0	0.1995	0.2156	0.2246
MAP3K8|11121|AP	0.1056	0.2336	0.2666	0.3611	0.5644	0.0575	0.2372	0.5479	0.2829	0.3577	0	0.2043	0.3834	0.2319	0.3956	0.3197	0.1749	0.3704	0.2568	0.3878	0.3611	0.3121	0.5763	0.4318	0.4539	0.1033	0.2058	0.1985	0.2466	0.7283	0.4459	0.1861	0.6726	0.6999	0.4677	0.3582	0.1385	0.3413	0.4777	0.3746	0.2946	0.3611	0.1068	0.5473	0.4409	0	0.1741	0.1586	0.2219
NUDT7|37667|ES	1	1	0.8836	1	1	0.841	1	1	0.8361	1	1	1	0.9059	1	1	na	1	1	1	1	1	1	1	1	1	1	1	0.749	0.8515	0.8554	0.8966	0.9376	0.8527	na	0.7951	1	1	0.923	1	0.9665	1	na	0.8007	1	1	1	0.9016	na	1
DGKA|22297|AP	0.4298	0.1919	na	na	na	0.2366	na	0.179	0	0.2444	na	0.2675	0.1343	0.068	0	0.166	0.2897	0.3992	0.0587	0	0	0	0	0	0.0808	0.2892	0.1033	0	0.0701	0.0975	0	0.1029	0.157	0	0.014	0	0.1602	0.1079	0.2713	0.1881	0.0692	0.0225	0.064	0.1477	0.0562	0.6351	0.1055	0.3089	0.3177
TRIM33|4325|ES	0.0791	0.2582	0.0699	0.2632	0.1471	0.1736	0.2138	0.1631	0.1236	0.0499	0.2409	0.0708	0.1423	0.1268	0.0121	0.1541	0.2046	0.1542	0.083	0.2387	0.2024	0.1527	0.0607	0.1138	0.1741	0.1062	0.2912	0.0833	0.0756	0.0317	0.1089	0.186	0.0477	0.0216	0.0511	0.0846	0.121	0.0337	0.1132	0.1086	0.0524	0.2491	0.0838	0.063	0.035	0.0819	0.0889	0.1114	0.1347
FCHSD1|73816|AT	0.924	0.9453	0.9723	1	0.7751	0.9112	0.911	0.9121	0.9282	0.8711	1	0.8411	1	0.9469	0.8815	0.8802	0.9006	0.8618	0.8953	0.9387	0.856	0.8976	0.9703	0.7586	0.9129	0.9805	0.9151	0.931	1	1	0.9659	0.9578	0.8901	0.8946	0.8437	0.9623	0.9296	0.9428	0.9547	0.9408	0.9113	0.9389	0.9711	0.9029	0.9122	0.9805	0.9085	0.9265	0.8589
OCIAD1|69227|AP	0.0051	0.0173	0	0.0153	0	0.0048	0.0045	0.0134	0.0068	0.0036	0.0138	0.0108	0.0139	0.0569	0.0241	0.0073	0.0157	0.0037	0.0166	0.0273	0.0189	0.0306	0.0588	0.0109	0.0084	0.0043	0.0103	0.0151	0.0331	0.0386	0.0037	0.0046	0.0066	0.0559	0.0066	0.0276	0.0247	0.0204	0.009	0.012	0.0136	0.0114	0.0261	0.0144	0.0247	0.0037	0.0045	0.0108	0.035
CNKSR3|78222|AP	0.9787	0.9837	0.9922	0.9664	0.9288	0.9657	0.8775	0.9588	0.9525	0.9597	0.9692	0.8303	0.9619	0.9634	0.8831	0.9603	1	0.9663	0.9646	0.8952	0.9667	0.984	0.9881	0.9475	0.9245	0.9629	0.954	0.967	1	1	0.9933	0.9835	0.9202	0.839	0.8514	0.9885	1	1	0.8994	0.9891	0.978	0.9729	1	0.8651	0.9638	1	0.986	0.9684	0.9903
STAP2|46789|AA	0.6838	0.718	na	0.5281	0.6719	0.6452	0.683	0.7269	na	0.7966	0.7351	0.7066	0.7292	0.718	0.8027	0.6812	0.7415	0.732	0.7966	0.7625	0.6391	0.5782	0.704	0.7402	0.5091	0.7231	0.6853	0.7272	0.715	0.7247	0.6127	0.7489	0.5473	0.4903	0.4615	0.8434	0.6803	0.5403	0.6104	0.7328	0.6702	0.7058	0.691	0.6945	0.665	0.6114	0.7335	0.7759	0.7139
SULT1A3|94132|AP	0.059	0.0613	0.3722	0.1097	0.175	0.1561	0.1265	0.2495	0.1292	0.2868	0.1061	0.488	0.3348	0.0552	0.0623	0.379	0.3219	0.2067	0.195	0.0567	0.1135	0.2811	0.1282	0.038	0.1878	0.3376	0.0734	0.0572	0.0228	0.0675	0.0656	0.0631	0.0579	0.0695	0.128	0.037	0.1121	0.0222	0.0584	0.0749	0.1722	0.1627	0.0996	0.0418	0.2045	0.2227	0.0833	0.0947	0.0485
POLM|79444|AA	0.4914	0.3905	0.3734	0.5114	0.5136	0.2709	0.3026	0.5103	0.3237	0.4803	0.4852	0.4575	0.434	0.4378	0.5555	0.4719	0.5092	0.465	0.5499	0.419	0.5221	0.5041	0.5536	0.5028	0.4695	0.5081	0.3777	0.5526	0.4423	0.4301	0.4687	0.3361	0.4273	0.5988	0.4765	0.4959	0.4757	0.5378	0.4658	0.4015	0.5592	0.3851	0.4391	0.4389	0.4794	0.4731	0.5837	0.4321	0.4971
FANCA|38149|ES	1	1	na	na	1	1	1	1	na	1	na	1	1	1	1	1	1	1	1	1	1	1	1	1	1	1	1	1	1	1	1	1	1	1	1	1	1	1	1	1	1	1	1	1	1	1	1	1	1
CWC25|40597|AD	0.3344	0.3123	0.1798	0.3862	0.2362	0.3453	0.3291	0.3486	0.3235	0.358	0.2418	0.4108	0.2364	0.3223	0.44	0.4371	0.1741	0.368	0.4468	0.2677	0.406	0.2631	0.4822	0.3068	0.5188	0.2628	0.3972	0.474	0.2352	0.1753	0.2497	0.3905	0.4995	0.3984	0.6036	0.2481	0.2179	0.4207	0.3338	0.4274	0.2581	0.3766	0.2736	0.3032	0.347	0.3267	0.3365	0.6007	0.555
PREPL|53443|ES	0.828	0.8637	0.178	0.7669	0.7952	0.6134	0.798	0.7032	0	0.178	na	0.6182	0.4013	0.6627	0.1905	0.5158	na	0.9711	0.8767	0.5685	0.1794	0.7661	1	0.5638	0.6958	0.9397	0.8775	0.6002	0.9063	0.6727	0.6148	0.3119	0.5102	1	1	0.4968	0.4884	na	0.3119	0.7308	na	1	na	na	na	0.9136	0.783	0.8062	0.9617
EWSR1|61579|AT	0.1303	0.0765	0.0611	0.1454	0.2205	0.2288	0.2263	0.2399	0.2074	0.2316	0.1317	0.1455	0.1241	0.1119	0.1251	0.1062	0.102	0.1324	0.1546	0.168	0.1201	0.1419	0.0671	0.2197	0.1797	0.1028	0.1015	0.1963	0.0344	0.056	0.136	0.1702	0.1383	0.1404	0.1916	0.0715	0.0934	0.0464	0.2366	0.1017	0.0654	0.105	0.0658	0.0792	0.0912	0.0504	0.0773	0.1182	0.0655
ACRBP|19902|AT	na	na	0.5718	0.8076	na	0.4188	0.5668	1	0.6041	0.7203	0.5718	0.471	0.7246	0.6109	0.7029	0.512	0.7296	0.731	0.4619	0.5832	0.6404	0.5165	0.5186	0.5043	0.7235	0.6995	0.4328	0.7532	na	0.8076	0.7276	0.696	na	0.8002	0.538	0.4328	0.3887	na	0.6267	0.3291	na	0.696	0.5863	na	0.5088	na	0.7532	0.4754	na
ID2|52599|AT	1	0.9896	0.9886	0.9879	0.9711	0.9856	0.9806	0.9604	0.9726	0.9849	0.9794	0.9688	0.9785	0.9677	0.9406	0.9799	0.9744	0.9755	0.9046	0.9534	0.9286	0.9391	0.9481	0.9451	0.9302	0.9776	0.9489	0.9844	1	0.9754	0.9721	0.9459	0.9656	0.9867	0.9699	0.9826	0.9618	0.9778	0.9699	0.9886	0.9625	0.9679	0.9778	0.97	0.9681	0.9835	0.9648	0.9632	0.8994
CAPG|54272|AP	0.1589	0.2231	0.1785	0.2508	0.1013	0.1934	0.1082	0.1701	0.1073	0.1471	0.1683	0.3844	0.3743	0.2879	0.5093	0.3166	0.4633	0.2663	0.4202	0.5863	0.6077	0.3503	0.3047	0.2559	0.2523	0.5188	0.2611	0.3319	0.0941	0.313	0.4262	0.7425	0.3745	0.325	0.6121	0.5311	0.2009	0.2389	0.2305	0.4503	0.159	0.5634	0.2519	0.2732	0.1956	0.1054	0.4238	0.195	0.1088
NDRG1|85253|ES	0	0	0	0	0	0	0	0	0	0	0	0	0	0	0	0	0	0	0	0	0	0	0	0	0	0	0	0	0	0	0	0	0	0	0	0	0	0	0	0	0	0	0	0	0	0	0	0	0
PGAP3|40672|ES	0.9952	0.9879	0.9863	1	1	1	1	0.9963	1	0.9866	1	1	1	0.9986	1	0.9902	0.9933	0.9947	1	1	1	0.9879	1	0.9871	1	1	1	0.9916	0.9585	0.9738	1	1	0.9765	0.9195	1	0.979	1	1	1	0.9799	1	1	0.9758	1	0.9918	0.9895	0.9825	0.9951	0.9699
PRSS3|86122|AP	0.0232	0.0184	0	0	0	0	0.1165	0.0366	0	na	0	0	0	0.0075	0.0135	0	0.0372	0	0.0101	0.0745	0.0087	0	0	na	0	0.0227	0	na	0	0	0	na	0	0.0124	na	na	0	0	0	0	na	0	na	na	0	0.0043	0	0.0056	0.0136
ZC3H12D|78081|RI	1	na	na	na	na	1	na	1	na	1	na	0.984	1	na	1	1	0.9686	1	1	1	1	1	1	na	1	1	1	na	na	na	1	1	1	1	0.9799	1	1	na	1	1	1	1	na	1	na	0.9794	1	1	na
TRAP1|33631|ES	0	0	0.0089	0	0.0067	0.0098	0.0067	0	0.0186	0.0108	0.013	0.0292	0	0	0.0076	0.0039	0	0.0043	0.0088	0.0262	0.0038	0.0062	0.0031	0	0.0033	0	0	0.0051	0	0	0	0	0.0423	0.0159	0.0151	0.0009	0	0.0147	0.0032	0.0078	0.0032	0	0	0	0.0097	0.0009	0.0035	0.0014	0
COL3A1|485181|ES	0.3768	0.4771	0.5173	0.5925	0.4017	0.545	0.4905	0.5778	0.6513	0.6037	0.5116	0.6211	0.3104	0.5203	0.4733	0.5826	0.1875	0.4611	0.5564	0.5168	0.522	0.5407	na	0.575	0.656	0.5888	0.5808	0.5764	0.4981	0.5401	0.543	0.5084	0.5645	na	0.6432	0.5105	0.5587	0.5388	0.5327	0.5123	0.6835	0.5174	0.277	0.6669	0.5447	0.5249	0.6044	0.6194	0.385
SLFN12|40297|AP	0.3753	0.143	0.8711	na	0.4033	0.3753	0.3492	0.5298	0.5679	0.7422	1	0.277	0.4289	0.6751	0.6926	0.5425	0.3966	0.2225	0.6984	0.458	0.5617	0.0778	0.308	1	0.6777	0.4875	0.3077	0.1183	0.2206	0.6709	0.2775	0.7146	0.4289	na	0.6432	0.1262	0.0793	0.0589	0.0738	0.2384	0.1722	0.4068	na	0.3776	0.1767	0.443	na	0.2757	0.0784
TXNRD2|61087|AP	na	1	1	0.9736	1	1	0.9633	1	0.9715	0.9445	1	0.7393	0.9741	1	0.9309	1	1	1	1	1	0.9123	0.9689	0.9675	0.9341	1	1	1	1	1	1	0.9309	1	1	1	1	0.9578	0.9858	na	1	1	1	na	1	1	0.9466	0.9703	1	0.9835	1
CARKD|26261|ES	0.9571	0.9635	0.9919	1	0.9809	0.9767	0.9625	0.9957	0.987	0.9843	1	0.9738	0.9661	0.9709	0.9739	0.9728	0.9569	0.9926	0.9823	0.9398	0.9441	0.9715	0.9499	0.9809	0.9894	1	0.9629	0.9611	0.9236	0.9359	1	0.9359	0.9659	1	0.9343	0.9454	0.9377	0.9369	1	0.9473	0.9423	1	1	0.9654	0.9587	0.9682	0.954	0.9509	0.9502
BLOC1S3|50414|AP	0.6764	0.3213	0.6567	0.5465	0.5979	0.5465	0.5011	0.5725	0.5183	0.5698	na	0.4747	0.526	0.385	0.6121	0.642	0.7301	0.5465	0.5031	0.6912	0.4035	0.3725	0.5183	0.5793	0.5081	0.4626	0.5147	0.3314	0.6676	0.5377	0.2591	0.7552	0.5793	0.223	0.5043	0.5445	0.5946	0.729	0.3788	0.5893	0.4626	0.6326	0.5168	0.6888	0.3944	0.5253	0.5864	0.6595	0.5982
ALS2CL|64461|RI	0.5117	0.3539	0.0977	1	0.6951	0.6127	0.7653	0.8209	0.5371	0.5397	0.756	0.6074	0.3379	0.6151	0.9028	0.7199	0.6333	0.4899	0.5664	0.7947	0.607	0.6067	0.877	0.8736	0.8264	0.6527	0.488	0.7088	0.3354	0.4349	0.3637	0.8598	0.6331	0.8982	0.6236	0.5205	0.4955	0.6152	0.5026	0.4261	0.6784	0.5383	0.6795	0.7631	0.5935	0.6499	0.6757	0.6602	0.495
EGR3|83055|ES	0	0	0.0529	na	0.1694	na	0.0572	0.0463	0.0654	0.0726	na	na	na	0.0272	0.035	na	0.2487	0.087	0.3167	0.0897	0.0478	0.0874	0	0.1221	na	0	0.0555	0.0749	0.1082	0.3777	0.1471	0.0942	0.0449	0	0.0861	0.1271	0.154	0.0435	0.1309	0.1195	0.5672	0.1193	na	na	0	0.0419	na	0.0942	0.0512
IL20RA|77925|AP	0.1166	0.0869	0.197	0.2338	0.2331	0.1482	0.2057	0.1564	0.0679	0.4664	0.3235	0.5162	0.3089	0.0978	0.2756	0.1806	0.349	0.3111	na	0.2132	0.5497	0.5472	0.4587	na	0.2798	0.552	na	0.3444	0.3099	0.1068	0.2106	0.1587	0.3515	0.4869	na	0.3393	0.189	0.1249	0.299	0.2702	0.4067	0.36	0.4808	na	0.1393	0.4251	0.1814	0.3237	0.2172
ASB6|87871|ES	0.9869	0.9868	0.9865	1	0.9789	1	1	1	1	1	1	0.9768	0.9925	1	1	1	1	0.9891	0.9806	0.9887	0.9769	0.9589	0.9915	0.9893	0.9807	1	0.9752	0.9964	1	1	0.9662	1	0.9847	1	1	0.986	0.9813	0.9555	0.9813	1	0.9952	1	0.9822	1	1	0.9952	0.9952	0.9879	0.9823
PGM5|86516|AT	0	0.0014	0.0027	0	0.0069	0	0	0.0021	0.0042	0.0032	0	0.0414	0.0377	0.0267	0.0098	0	0	0	0.023	0.0077	0	0.0151	0	0.0872	0	0	0.0047	0	0	0	0.0033	0.0057	0	0.0567	0	0	0	0	0	0.0133	0	0	0.003	0	0.0411	0.0751	0	0	0
ARL4A|78826|ES	0	0.3908	0	0.2785	0	0	0.4851	0	0.2548	0	0.5199	0	0	0	0	0	0	0	0	0	0	0.4712	0	0	0	0.4378	na	0	0	0	0	0	0	0.5596	0.2562	0	0	0.8007	0	0.4321	na	0	0	0	na	0	0.2057	0	0
COL1A1|1479480|ES	na	na	0.4621	na	0.3941	0.5	na	0.5817	0.318	0.4896	0.3179	na	0.2878	0.588	0.4869	0.4576	0.6163	0.5019	0.468	0.5469	0.4735	0.5036	0.4758	0.3898	0.5298	0.4145	0.4803	0.5785	0.5047	0.522	0.434	0.4504	0.4718	na	0.2518	0.451	0.4838	0.4423	0.5154	0.3924	0.5216	0.5415	na	0.6163	0.5219	0.4952	0.5466	0.612	na
ACTB|264670|ES	0.0001	0.0004	0.0026	0.0004	0.0067	0.0062	0.0004	0.0001	0.0026	0.0012	0	0.0027	0.0018	0	0.0112	0.0062	0.0046	0.0002	0.0001	0.0173	0.0081	0.0003	0.0005	0.0003	0.0002	0.0003	0.0001	0.0002	0.0001	0.0002	0.0013	0.0012	0.0034	0.0007	0.0033	0.0001	0	0.0033	0.0005	0.0002	0.0034	0.0049	0.0002	0.0055	0.0002	0.0019	0.0013	0.0011	0.002
HMHA1|46371|AP	0.6313	0.3635	0.7192	0.2707	0.1712	0.399	0.265	0.213	0.2897	0.5483	0.6004	0.2604	0.1841	0.6388	0.466	0.7204	0.2758	0.0755	0.4273	0.4387	0.3474	0.3	0.1518	0.1381	0.2423	0.5473	0.5323	0.5994	0.3311	0.4915	0.6125	0.4317	0.5083	0.2409	0.4889	0.265	0.6388	0.4165	0.3745	0.3408	0.2988	0.5634	0.4102	0.5578	0.4464	0.5332	0.4367	0.4912	0.6526
C4orf33|70597|AT	0.0271	0.1412	0.2291	0.1162	0.1393	0.3036	0.1829	0.2393	0.3384	0.329	0.0728	0.1019	0.0641	0.2653	0.1931	0.0871	0.038	0.0751	0.1874	0.3305	0.1189	0.0819	0.0361	0.0722	0.2151	0.019	0.2537	0.2901	0.1405	0.1802	0.3101	0.225	0.1943	0.1244	0.1632	0.0335	0.2148	0.0486	0.1763	0.4085	0.2437	0.2022	0.0558	0.1967	0.2357	0	0.2688	0.0744	0.1063
ERGIC3|59176|ES	0.0025	0.0009	0.0156	0.0069	0.0016	0.0085	0.0025	0.0034	0.0063	0.0044	0.0057	0.004	0.0009	0.0078	0.367	0.0032	0.0043	0.0012	0.0018	0.1294	0.0017	0.0031	0.0021	0.0007	0.003	0.0009	0.0012	0.0015	0.001	0.0006	0.0012	0.0006	0.0012	0.0051	0	0	0.0007	0	0.003	0.0034	0.0008	0.0029	0.0009	0.0016	0.0011	0.0016	0.0017	0.0006	0
ZNF268|25383|ES	0.0514	0	0.0423	0.1066	0.1066	0	0.0339	0.0131	0	0.0514	0	0.0216	0.0674	0.0428	na	0.1298	0	0.055	0.0493	0.0807	0.0563	0.0224	0	0.0172	0.0409	0.0456	0.05	0.0694	0.0514	0	0.0264	0.1035	na	na	0.0622	0	0	0	0.0253	0.0807	0	0	0	0	0	0	0	0.0233	0.0785
NEK9|28487|ES	0.986	0.9844	0.9956	1	1	0.9876	0.9777	0.9844	1	0.9736	1	1	0.9927	1	1	1	1	0.9955	1	0.9845	0.9844	1	1	0.9907	1	0.9737	1	0.9949	1	1	0.9925	0.9806	0.9851	1	0.9541	1	1	1	0.9649	0.9921	1	1	0.9804	1	0.9811	0.9883	0.9742	0.9941	1
GRINA|85522|AD	0.3185	0.351	0.3726	0.2232	0.3178	0.3256	0.2217	0.2118	0.3517	0.2696	0.3149	0.238	0.2239	0.327	0.2802	0.2317	0.2384	0.2869	0.2784	0.2672	0.3023	0.1106	0.3543	0.2921	0.3183	0.33	0.3876	0.3267	0.3003	0.274	0.3103	0.2517	0.3258	0.2958	0.2981	0.249	0.2752	0.3219	0.2245	0.2839	0.3282	0.301	0.3426	0.2568	0.31	0.3534	0.3648	0.2619	0.2738
METTL13|91296|ES	0.9478	na	0.9444	0.9418	0.9197	0.9337	0.9481	0.9785	0.8728	0.9204	0.9367	0.9137	0.9609	0.9165	0.9309	0.9033	0.9473	0.9386	0.9551	0.9052	0.9688	0.9712	na	na	0.9064	0.9454	0.9368	0.8985	0.9196	0.9437	0.9313	0.9338	na	na	0.9125	0.8935	0.9571	0.9548	0.9463	0.8352	0.9542	0.9356	0.9536	0.9711	0.9204	0.9548	0.9099	0.9775	0.9535
CTNND1|16002|ES	0	0.0345	0.5813	0.0423	0.0239	0.0554	0.0411	0.0141	0.0239	0.5275	0.012	0.0237	0.01	0.0097	0	0	0.0182	0.0046	0.077	0.0656	0.0248	0.0262	0.0056	0.0064	0.0502	0.0636	0.0199	0.0346	0.0191	0.0596	0.0248	0.0121	0.0176	0.0903	0.2328	0.0062	0.0115	0	0.0554	0.0115	0	0.0192	0.01	0.0291	0.0067	0.0101	0.0042	0.0118	0.0332
PPP2R4|87860|AD	0.0047	0.0172	0	0	0.0086	0	0.0088	0.0268	0.0119	0.0168	0.0156	0.0152	0.0076	0.019	0.0307	0.0118	0.023	0.0035	0	0.0125	0.0094	0	0	0	0	0.0043	0.0261	0	0.0123	0.0049	0	0.0129	0.0054	0	0	0.0109	0.0197	0.0171	0.0189	0.0099	0.0034	0	0.0123	0.0097	0.0116	0.0096	0.0198	0.0162	0.0019
MDM1|22930|ES	na	1	1	na	1	na	1	1	1	1	na	1	1	1	1	1	1	1	1	1	1	1	1	1	0.6978	na	na	1	1	1	1	1	1	na	1	1	1	na	1	1	1	1	1	1	1	1	1	1	1
TP53|39035|AT	0	0	0.0023	0	0.0053	0.0055	0	0	0	0.0048	0.0048	0.0065	0.0008	0	0.0008	0.004	0.0011	0	0.0035	0.0074	0.0009	0	0.0012	0.0006	0.0012	0.001	0	0.0002	0	0	0.0006	0.005	0	0	0	0.0011	0	0	0	0.0021	0	0	0.0004	0	0	0.0072	0	0	0.0054
CENPT|37126|AT	0.8978	0.9147	0.9747	0.9589	0.9164	0.9442	0.9332	0.8855	0.949	0.8925	0.9344	0.8917	0.9727	0.8771	0.9367	0.9089	0.93	0.8194	0.9133	0.8579	0.9162	0.8395	0.9769	0.8801	0.9277	0.988	0.9565	0.9347	0.9484	0.9269	0.9675	0.8804	0.9467	0.9563	0.9268	0.9769	0.9101	0.9852	0.862	0.9388	0.9221	0.971	0.9701	0.964	0.9549	0.9323	0.9127	0.9135	0.9344
MAN2A2|32507|AP	0.8268	0.8118	0.7622	0.746	0.8379	0.823	0.847	0.7836	0.7241	0.7927	0.7531	0.8176	0.849	0.8886	0.8345	0.7439	0.7598	0.794	0.7467	0.8558	0.7682	0.7447	0.9496	0.6464	0.8257	0.7963	0.8904	0.7395	0.6863	0.7333	0.5875	0.8738	0.8948	0.7295	0.905	0.7922	0.6547	0.9182	0.7291	0.8069	0.8329	0.7598	0.5789	0.8507	0.6753	0.7629	0.7194	0.8274	0.7227
PSMD8|49636|AP	0.9986	0.9966	0.998	0.9959	0.9951	0.991	0.9977	0.9957	0.9905	0.9977	0.9862	0.9897	0.9949	0.9989	0.9862	0.9983	0.9977	0.9908	0.9941	0.9904	0.9908	0.989	0.9912	0.9843	0.9959	0.999	0.9941	0.9957	0.9986	0.9974	0.9982	0.9961	0.9944	0.9863	0.9817	0.9971	0.9965	0.999	0.9858	0.9951	0.9975	0.9981	0.9978	0.9985	0.9942	0.9984	0.9944	0.9971	0.9965
RPL36|46861|RI	0.8685	0.8286	0.8243	0.6354	0.8537	0.7264	0.8438	0.8449	0.7135	0.8264	0.821	0.7854	0.7644	0.813	0.8667	0.8462	0.8928	0.9209	0.8945	0.8702	0.8419	0.8418	0.8298	0.8886	0.8354	0.8209	0.796	0.7897	0.8875	0.8687	0.9087	0.8757	0.768	0.7343	0.7052	0.7704	0.8923	0.8123	0.8914	0.9107	0.8456	0.6468	0.8768	0.7406	0.7594	0.8735	0.8937	0.9079	0.8933
XPNPEP3|62400|AP	0.827	0.6372	0.7175	0.6017	0.9709	0.6024	0.5318	0.5645	0.8778	0.5993	0.4748	0.6759	0.7377	0.8792	0.6053	0.498	0.6413	0.5866	0.8435	0.7882	0.4975	0.7653	0.7207	0.2452	0.6786	0.664	0.7678	0.5969	0.5485	0.5989	0.7252	0.8657	0.4502	0.3668	0.78	0.6759	0.9247	0.4284	0.783	0.7904	0.5817	0.6627	0.7396	0.6339	0.527	0.6784	0.7132	0.7937	0.78
TP53BP1|30260|ES	0.9689	1	0.9813	0.9633	1	0.9691	1	0.993	0.9773	0.9898	1	0.9906	0.9869	1	1	1	1	0.9696	0.9769	1	0.9706	0.9546	1	1	1	1	0.924	1	1	0.9889	0.954	0.9541	0.9633	1	0.9755	0.9898	0.9957	0.9698	0.9958	0.9942	1	0.9572	0.9435	1	1	0.9868	0.9874	0.9851	1
SH3BP2|68592|AP	0.6599	0.6034	0.4603	0.048	0.2256	0.2716	0.1389	0.2708	0.3076	0.3197	0.4647	0.3994	0.4114	0.1761	0.0197	0.1587	0.1874	0.2458	0.3275	0.2398	0.2597	0.2485	0.0589	0.1463	0.1575	0.3369	0.4618	0.312	0.1413	0.567	0.2499	0.5708	0.5412	0.4019	0.2055	0.27	0.4114	0.7785	0.1418	0.3727	0.2939	0.236	0.2754	0.6739	0.4871	0.0596	0.5859	0.5264	0.7174
TARS|71682|ES	1	1	0.9963	0.9951	1	0.9921	0.9862	0.9982	0.9886	0.9964	1	0.995	0.9962	0.9928	1	1	0.9977	0.9942	1	0.9877	1	0.9962	1	0.9968	0.9974	0.9951	1	0.9966	1	0.9945	0.997	0.9941	0.9956	1	1	1	0.9977	0.9951	0.9827	0.9973	0.9799	0.9759	1	1	0.9975	1	0.9972	1	0.9975
DENND4C|85967|ES	0.9643	na	0.9848	na	0.9228	na	0.9739	0.948	na	0.9841	na	0.9547	0.8884	0.9385	0.9771	0.8791	na	0.9699	0.8091	0.9727	0.9686	0.8971	0.8459	na	na	0.9214	0.9227	0.8712	0.9564	0.9768	na	0.9298	na	0.8551	0.9363	0.9379	0.9513	0.8623	na	0.8582	0.8992	na	0.9627	na	0.9063	0.8795	na	0.9718	0.8511
COL1A1|1054465|ES	na	na	0.5718	na	0.5745	0.5873	0.7775	0.7273	na	0.6006	na	na	0.4648	0.7018	0.5221	0.797	0.8276	0.643	0.6007	0.6863	0.5843	0.6071	0.8258	0.736	0.6967	0.6809	0.7278	na	0.7056	0.7104	0.6189	0.69	0.7466	na	0.6562	0.6918	0.6781	na	0.7136	0.6532	0.7747	0.6131	0.8126	0.7443	0.6541	0.6477	0.6496	0.6351	0.6939
TYROBP|49313|AA	na	na	0.0785	na	na	0.0172	na	0.2008	na	0.0684	na	0.1571	na	0.0403	0.0711	0.0681	0.2988	0.0474	0.0405	0.1204	0.094	0.0563	0.6762	0.0514	0.102	0.0239	0.114	0.0656	0.0409	0.1109	0.0304	0.0504	0.0721	0.0533	0.0269	0.0327	0.0246	0.1264	0.0601	0.0924	0.0668	0.0349	0.0672	0.1439	0.0601	0.1757	0.0785	0.0466	0.0849
C11orf74|15435|AP	0.081	0.3225	0.0469	0.0358	0.081	0.0575	0.0513	0.0561	0.0902	0.081	0.1343	0.0492	0.0304	0.1063	0	0	0.0637	0.0804	0.1315	0	0.0472	0.0232	0.0408	0.1237	0	0.0976	0.1113	0.096	0.0329	0.0702	0.0401	0.07	0.0604	0	0.0492	0.043	0.0743	0.0499	0.062	0.1453	0.0925	0.0735	0.0794	0.1045	0.088	0.0633	0.0967	0.022	0.0353
PLCG1|59388|AP	0.2163	0.3557	0.1494	na	0.3831	0.453	0.4083	0.3064	0.1715	0.1976	na	0.3717	0.3759	0.3591	0.3918	0.453	0.0309	na	0.4202	0.1507	0.6235	0.2488	0.2928	na	0.4347	0.1554	0.3485	0.2531	0.0578	0.237	0.2823	0.4083	0.6849	0.1324	0.5014	0.1259	0.2102	0.332	0.2479	0.1534	0.3129	0.4315	0.1832	0.3628	0.1381	0.1003	0.2436	0.204	0.2102
UGGT1|55258|AT	0	0	0.0093	0.0056	0	0.0039	0.0262	0.0256	0.0063	0.0102	0	0.0127	0.0038	0	0.0024	0.0079	0.0068	0.0019	0.0075	0.0129	0.0103	0.002	0.0364	0	0.0145	0.0204	0.0036	0.0055	0.002	0	0.0078	0.0118	0.01	0	0.0228	0.0044	0.0043	0.0079	0.0027	0.0029	0.0136	0.0126	0.0028	0.0535	0.0335	0.0024	0	0.0051	0
HSPB2|18702|AT	0	0.0241	0.0048	0.0733	na	0	na	0.0153	0.016	0.0404	na	na	na	0	0.1085	0	0	0	0	0	0	0	0.0517	na	0.1742	0.0432	na	0.0204	0	0	0.0144	0.1495	0	0	0	0	0	0.0471	0	0	0	0.0285	0.1544	0	0.04	0.0618	0.2834	0	0
TNRC6A|35650|ES	0.0256	0.0092	0.0121	0.0131	0.0164	0.0272	0.0067	0.0355	0.0163	0.0027	0	0.0357	0.0198	0.0171	0.0068	0.0165	0.0074	0.0274	0.0607	0.024	0.0474	0.1757	0.0432	0.036	0.0355	0	0.0076	0.0257	0.0147	0.0165	0.0256	0.0288	0.0281	0.1972	0.0452	0.0158	0.0276	0.1068	0.103	0.0722	0.0757	0.0108	0.0504	0.0176	0.0484	0.006	0.1068	0	0.0142
DAZAP1|46477|ES	0.9166	0.9768	0.9213	0.943	0.9645	0.9069	0.9387	0.9285	0.8803	0.9218	0.9473	0.9454	0.951	0.9578	0.9483	0.9688	0.9456	0.9242	0.9458	0.9088	0.9448	0.9695	0.9769	0.9282	0.9447	0.965	0.9737	0.9489	0.9516	0.957	0.9579	0.9131	0.9142	0.9373	0.9298	0.9604	na	0.9702	0.9622	0.9675	0.94	0.9721	0.972	0.9677	0.9316	0.9598	0.9294	0.9432	0.9188
TPM1|30980|AP	0.0421	0.0819	0.0048	0.7335	0.6065	0.4242	0.4483	0.5053	0.0307	0.0312	0.7224	0.7317	0.7495	0.5766	0.4556	0.4496	0.8021	0.6225	0.3079	0.4641	0.4606	0.4873	0.8569	0.2567	0.6491	0.4541	0.4502	0.2294	0.2508	0.2091	0.0448	0.132	0.2302	0.3773	0.3039	0.2482	0.25	0.8278	0.2303	0.2208	0.2474	0.1619	0.1261	0.2401	0.0924	0.9181	0.7975	0.5795	0.6567
SPI1|15728|AT	0.9716	0.9709	0.9633	0.9813	0.9476	0.9605	0.9421	0.9527	0.988	0.9787	0.9823	0.9554	0.9467	0.99	0.9702	0.9882	0.9878	0.9348	0.9509	0.9834	0.9616	0.9449	0.9641	0.8643	0.9493	0.9852	0.9493	0.9497	0.9897	0.9921	0.9896	0.9489	0.9922	0.9871	0.9858	0.9958	0.9922	0.9886	0.9778	0.976	0.993	0.9891	0.9907	0.9944	0.9841	1	0.9818	0.9941	0.9956
ZFP64|59814|ES	0.9709	0.9469	0.9367	1	0.978	1	0.9828	0.931	1	0.9664	1	0.9326	0.9589	0.9809	0.9489	0.9511	0.9708	0.9699	0.9253	0.9935	0.9252	0.9596	0.9467	0.9628	0.981	0.9856	0.9679	0.9407	0.9328	0.9808	0.9674	0.9896	0.9738	0.9484	0.98	0.9302	0.986	1	0.9648	0.982	0.9148	1	0.9922	0.9898	0.9569	0.9399	0.9727	0.93	0.9643
FDFT1|82642|AP	0.0279	0.0181	0.1521	0.035	0.0366	0.0773	0.094	0.0379	0.0959	0.1026	0.0458	0.0495	0.0294	0.0384	0.1231	0.0227	0.0557	0.0294	0.0621	0.0303	0.036	0.0574	0.1237	0.0634	0.0609	0.0292	0.0273	0.0439	0.014	0.0176	0.0358	0.0901	0.0575	0.1794	0.0618	0.0309	0.0414	0.0287	0.0822	0.0368	0.0418	0.0419	0.0262	0.0579	0.0699	0.0547	0.0313	0.0229	0.0231
PSMG4|75172|AT	0.199	0.4634	0.276	0.2852	0.2749	0.2711	0.303	0.2489	0.25	0.2632	0.4942	0.3117	0.3813	0.2598	0.2086	0.4288	0.239	0.3025	0.2696	0.2694	0.2962	0.2799	0.2491	0.1833	0.4438	0.4196	0.4544	0.307	0.3216	0.5743	0.2474	0.2818	0.4962	0.3929	0.3	0.3291	0.3613	0.4801	0.3077	0.2783	0.4812	0.2764	0.6089	0.4694	0.302	0.4086	0.4052	0.4973	0.4762
IDH3A|32028|ES	1	1	1	1	1	1	1	1	1	1	1	1	1	1	1	1	1	1	1	1	1	1	1	1	1	1	1	1	1	1	1	1	1	1	1	1	1	1	1	1	1	1	1	0.9467	1	1	1	1	1
MDM2|23257|ES	1	1	1	1	1	1	1	1	1	1	1	1	1	1	1	1	1	1	1	0.9946	1	1	1	1	1	1	1	1	1	1	1	1	1	1	1	1	1	1	1	1	1	1	1	1	1	1	1	1	1
TYSND1|12031|ES	0.966	0.9034	0.94	0.9066	1	0.9349	0.945	0.9648	0.972	0.9189	0.838	1	0.9553	0.9444	0.9669	0.872	1	0.9489	0.9848	0.9759	0.921	0.9255	1	0.8954	0.955	0.9734	0.9118	0.9666	0.9451	0.9925	0.8684	0.9785	0.9528	0.9653	0.9293	0.9514	0.9007	0.9439	0.9587	0.9453	0.8844	0.9674	0.9014	0.9232	0.9024	0.9633	0.9377	0.9085	0.9203
TMBIM6|21612|AA	0.0006	0.0007	0.0003	0	0	0	0	0.0003	0.0009	0.0003	0	0.0002	0	0.0002	0.001	0.0005	0.0004	0.0003	0.0003	0.0005	0.0014	0.0007	0.0001	0.0006	0.0009	0	0.0004	0.0018	0	0.0003	0.0005	0.0003	0	0.0009	0	0	0.0005	0.0004	0.0011	0	0.0003	0.0022	0	0.0006	0.0002	0.0001	0	0.0003	0.0006
ILK|14166|AD	1	0.8672	0.8569	1	1	0.9748	0.9702	0.989	0.9656	0.9562	1	1	0.9525	0.9709	0.9732	1	0.932	1	1	1	0.9651	1	0.9696	1	1	0.9283	1	0.9523	0.9143	1	0.9674	1	0.9701	0.9831	0.9847	1	1	0.9737	1	0.9075	0.9736	0.9639	1	0.934	0.9615	1	0.9182	0.9837	1
TMEM44|68154|AP	0.6398	0.5605	0.9132	1	0.5893	0.7886	0.4889	0.5246	0.6567	0.7836	0.5605	0.5718	0.6403	0.5549	0.4713	0.6287	0.5127	0.4939	0.6471	0.6434	0.6828	0.5649	0.7468	0.9472	0.6196	0.5274	0.4429	0.7528	0.7279	0.6703	0.7665	0.5681	0.7612	0.3646	1	0.6966	0.8421	0.3742	0.7968	0.5549	0.8557	0.9054	0.4744	0.6503	0.6973	0.5975	0.6088	0.8375	0.626
AEBP2|20664|AP	0.0223	0.0348	0.0271	0.0178	0.0404	0.0607	0.0462	0.0295	0.0192	0.0267	0	0.0351	0.0136	0.0105	0	0.128	0.1188	0.0397	0.0327	0.0292	0.061	0.0626	0.0676	0.0225	0.0167	0.0201	0.0534	0.0365	0.0118	0.0589	0.0353	0.0304	0.0584	0.0919	0.0841	0.0243	0.0195	0.0182	0.0146	0.0076	0.0631	0.0289	0	0.0098	0.0413	0.0526	0.0515	0.0376	0.0343
CALD1|81857|AP	0	0.0012	0.0001	0	0	0.0014	0.0022	0.0027	0.0006	0.001	0	0.0452	0.0057	0.0012	0.005	0.0132	0	0	0.0014	0.0112	0.0112	0.0025	0	0	0.0036	0	0	0.0023	0.0063	0.0051	0.0006	0.003	0.0046	0.0219	0	0.0039	0.0008	0.0074	0.0009	0.0024	0	0.0065	0	0.0222	0.0049	0.0086	0	0	0
CEP170|10451|AD	0.2684	0.1503	0.3774	0.6228	0.4522	0.4015	0.2614	0.3433	0.1785	0.4605	0.4522	0.3978	0.16	0.3011	0.3824	0.387	0.4706	0.3782	0.3824	0.2068	0.3752	0.279	0.6228	0.3824	0.2811	0.0698	0.4436	0.2579	0.381	0.5439	0.3333	0.2878	0.3123	0.7124	0.3994	0.3992	0.2946	0.3269	0.3319	0.5209	0.2512	0.5375	0.3313	0.3205	0.4308	0.3313	0.3692	0.3666	0.3682
KLC4|76230|AD	1	1	0.813	0.6446	1	1	1	0.8386	0.8071	1	1	0.9171	0.9566	1	1	0.8496	0.765	0.9132	0.8806	0.8339	0.9326	1	1	0.8071	1	1	0.6341	0.9178	0.8194	0.8413	0.7312	0.9205	0.3867	0.9178	1	na	0.83	na	0.9331	1	0.8652	0.77	0.8219	1	0.7639	0.9115	0.9214	0.9487	0.8828
RHOBTB3|72824|AT	0.8966	0.9514	0.9648	0.983	0.9853	0.9924	0.9873	0.9796	0.9703	0.9892	0.987	0.9786	0.9755	0.9817	0.9807	0.9687	0.9828	0.9815	0.9783	0.9807	0.9861	0.9859	1	0.9872	0.9811	0.9886	0.9401	0.9793	0.975	0.9649	0.9893	0.9766	0.9792	0.9873	0.9935	0.985	0.965	0.9705	0.9886	0.9967	0.9764	0.9932	0.9937	0.9942	0.9681	0.9728	0.9809	0.9864	0.9859
COL1A1|386421|ES	na	na	0.6642	na	na	na	na	0.7505	0.7618	0.8094	na	0.6787	0.7363	0.7657	0.7367	0.6639	0.8078	0.4349	0.703	0.7201	0.7829	0.7768	0.7395	0.692	0.7645	0.6886	0.7228	0.7615	0.725	0.7016	0.7916	0.7248	0.8081	0.5386	0.8572	0.7939	0.6901	na	0.7645	0.7787	0.8031	0.7756	0.7731	0.7135	0.7409	0.6961	0.8485	0.6939	0.6643
GALNS|38033|ES	na	na	na	na	1	1	1	1	na	1	na	1	1	1	na	na	1	1	na	1	1	1	1	1	na	1	1	1	na	na	1	1	1	1	1	1	na	1	1	1	na	1	1	1	1	1	1	1	1
LMO7|26069|RI	0.9653	0.9669	1	0.9324	0.9684	0.9833	0.8901	0.9649	1	0.6377	0.9396	0.956	0.9272	0.7114	0.8474	0.9736	0.9629	0.94	0.8712	0.9286	0.9281	0.9467	0.9249	0.4576	0.9096	0.9219	0.9294	na	1	1	na	na	0.9694	0.9865	na	na	0.9149	1	0.9732	0.9215	0.8244	0.8544	0.9688	na	1	0.9568	0.9836	0.9624	0.9294
NR3C1|73880|AP	0.4286	0.3713	0.3525	0.1663	0.3472	0.2997	0.3381	0.4963	0.1006	0.4448	0.2436	0.3808	0.2751	0.3584	0.4879	0.3784	0.1572	0.328	0.23	0.2627	0.3297	0.3929	0.2062	0.5247	0.4626	0.6347	0.221	0.3125	0.3097	0.1637	0.3899	0.4223	0.4305	na	0.3221	0.1702	0.2963	0.0723	0.3355	0.2831	0.3059	0.4448	0.3309	0.1975	0.1945	0.4247	0.3739	0.4801	0.2115
ZNF211|52312|ES	0.7422	na	0.2694	na	0.8822	0.7115	0.6999	0.9601	1	0.6651	1	0.8684	0.7243	1	0.8125	0.8682	na	0.7987	0.7521	1	0.8312	0.4245	na	na	1	0.6659	0.7487	0.8298	0.7915	1	0.4501	0.9512	0.6161	0.6562	0.9188	na	0.699	na	0.4976	0.8611	na	0.4075	0.864	0.8848	0.5046	0.6786	0.7838	0.6609	0.7093
MRPL55|10094|AD	0.3871	0.4532	0.4812	0.2672	0.0736	0.2282	0.2275	0.1811	0.2011	0.2539	0.1532	0.1612	0.2486	0.1642	0.0794	0.2312	0.3667	0.328	0.415	0.3252	0.249	0.3378	0.2627	0.3954	0.1951	0.2795	0.2855	0.5144	0.5312	0.2946	0.4982	0.2528	0.3324	0.1549	0.4274	0.2356	0.1772	0.2853	0.3132	0.275	0.1928	0.2821	0.4102	0.2707	0.3342	0.2923	0.3592	0.3189	0.6206
LETMD1|21759|ES	0.702	0.6592	0.7761	0.8266	0.7485	0.8503	0.8067	0.6618	0.7876	0.727	0.7036	0.7006	0.8799	0.8203	0.7039	0.7524	0.9109	0.912	0.7175	0.7135	0.8159	0.827	0.8325	0.9327	0.7643	0.7319	0.5981	0.7168	0.7339	0.9386	0.778	0.6293	0.7721	0.6367	0.715	0.9073	0.9124	0.6156	0.7069	0.6865	0.7863	0.7036	0.7786	0.8395	0.8735	0.592	0.7448	0.7496	0.7066
HDAC7|21373|AD	1	1	1	na	1	1	1	0.9805	1	1	1	1	1	1	1	1	1	1	0.9874	1	1	1	1	1	1	1	1	1	1	1	1	1	1	1	1	1	1	1	1	1	1	1	1	1	1	1	1	1	1
GPER1|78564|AP	na	0.0953	0	0	0	0	0	0	0	0	0	0.0431	0.0141	0	0	0	na	0	na	0	na	0	na	na	0	0	0	na	0	0	0	0	0	na	0	0	0	0	0	na	0	na	0	0	0	0	0	0	0
SRM|640|AA	0.0439	0.0339	0.0391	0.0502	0.0296	0.063	0.0127	0.0223	0.0159	0.0294	0.0106	0.0457	0.0416	0.0287	0.0467	0.0322	0.0391	0.0409	0.0415	0.0245	0.0483	0.0368	0.0463	0.034	0.0496	0.0468	0.0283	0.0663	0.0353	0.0287	0.0408	0.0302	0.0312	0.0804	0.0422	0.0562	0.043	0.0431	0.0305	0.0453	0.0474	0.0378	0.0347	0.0382	0.0531	0.0449	0.0397	0.0294	0.0412
PLEKHG2|49821|AP	0.8371	0.9657	0.8696	1	0.863	0.9327	0.974	0.9371	0.9243	0.8772	1	0.9791	0.9737	0.877	0.8371	0.9424	0.8972	0.9086	0.7765	0.8145	0.8914	0.8304	0.831	0.9077	0.9288	1	0.8702	0.8525	0.8741	0.858	0.848	0.8923	0.8912	0.7877	0.9208	0.9787	0.9505	0.866	0.7586	0.7091	0.9095	0.8774	0.9691	0.9832	0.9025	0.9774	0.9569	0.9328	0.9483
RNF6|25512|AP	0.3503	0.4764	0.3961	0.5868	0.4253	0.6182	0.5607	0.4482	0.4002	0.4202	0.297	0.4639	0.5494	0.3351	0.5627	0.4867	0.3835	0.3563	0.3552	0.3542	0.3856	0.3647	0.3789	0.351	0.3826	0.5488	0.4243	0.5061	0.5554	0.466	0.5672	0.4816	0.6178	0.5372	0.4102	0.6646	0.5862	0.5828	0.2673	0.4264	0.477	0.4126	0.4919	0.4846	0.4021	0.499	0.4328	0.3464	0.4512
IQSEC3|19576|AT	1	na	0.8217	1	0.5282	1	0.8076	0.7635	0.8199	0.9132	1	0.7482	na	0.8189	0.8044	0.8395	0.4748	na	0.7635	1	0.6596	0.6078	1	1	0.7482	0.9319	0.8964	1	0.7209	1	1	1	0.9325	1	0.8504	0.6439	0.6659	0.5869	0.8412	na	1	0.8351	0.8116	0.5869	0.7706	1	1	0.7706	na
CTTN|92714|ES	0.9576	0.9587	0.9737	na	0.9723	0.9807	0.9158	0.9541	0.8989	0.8939	na	0.9635	0.9662	0.9377	0.9518	0.9432	na	0.9732	0.9358	na	0.9498	0.9728	0.9375	0.906	0.8642	0.8875	0.9447	0.8638	0.9282	0.9413	0.9212	0.9817	0.9343	0.9346	na	0.9234	0.9314	0.976	0.8869	0.9296	0.9618	na	0.9446	0.9316	0.8893	0.9646	0.9505	0.9562	0.9445
DCTN2|22642|ES	0.0081	0.0206	0.0047	0.095	0.048	0.1023	0.0269	0.0779	0.033	0.0179	0.0149	0.1005	0.0176	0.0301	0.0418	0	0	0.0112	0	0	0.0375	0.0314	0.0967	0.06	0.218	0.0225	0.0175	0.0448	0.009	0.0069	0.0099	0.0206	0	0.059	0.0125	0.0235	0.0095	0.0122	0.0275	0.0122	0.0263	0.0216	0.014	0.0217	0.0242	0	0	0	0.0065
NKRF|89959|AP	0.9452	0.931	0.973	0.9	0.87	0.768	0.7304	0.7416	0.7786	0.8358	0.6486	0.8235	0.8974	0.9277	0.4773	0.8257	0.8828	0.9226	0.9083	0.6792	0.75	0.8816	0.6667	0.7059	0.6758	0.9167	0.9725	0.798	0.9396	0.8902	0.9211	0.9097	0.7742	0.5581	0.6102	0.9549	0.9864	0.9032	0.7882	0.922	0.8652	0.6389	0.8745	0.6826	0.8319	0.9538	0.9625	0.9706	0.9753
GTF2IRD2|80094|ES	0.9648	0.9687	0.9623	1	0.9513	0.9751	0.9764	0.991	0.9636	0.928	0.9857	1	0.9572	0.9112	0.965	0.9545	1	0.9377	0.9586	1	0.9818	0.9083	1	0.9604	1	1	1	0.9911	1	0.9592	0.9776	0.9463	1	1	1	1	0.9777	1	0.9828	0.9655	1	1	0.9766	1	1	0.979	1	1	1
PHF3|76606|ES	0	0.4454	0.0692	0.1506	0.1555	0.1225	0.2096	0.2087	0.2376	0.1014	0.1729	0.2537	0.137	0.1583	0.3087	0.08	0.1355	0.2617	0.1021	0.3741	0.2085	0.4009	0.0946	0.3002	0.0959	0.2625	0.0068	0.2029	0.3634	0.0129	0.1299	0.1333	0	0.023	0.068	0.0304	0.107	0	0.1772	0.1941	0.1139	0.1782	0.2868	0.0745	0.0827	0.1908	0.0651	0.2245	0.2573
HNRNPH1|102171|ES	0.593	0.6764	na	0.2402	0.3279	0.265	0.4303	0.3295	0	0.2565	na	0.5633	na	na	0.2874	0.4601	0.7571	0.7404	0.4879	0.0572	0.5689	na	0.7173	0.4018	0.6052	na	0.2422	0.3433	0.6281	0.7431	0.6197	0.3682	0.8107	0.2351	0.277	na	0.7727	0.772	0.4284	0.6392	0.223	0	0.29	0.3653	0.4621	0.4153	0.7433	0.5187	0.5163
TMEM54|1645|ES	0.9517	0.9438	0.6888	na	0.9349	na	na	0.9574	na	0.6027	0.877	0.9164	na	0.9448	0.9348	0.9191	na	0.9549	0.9537	0.9031	0.7991	0.977	na	0.9294	na	0.8365	0.8842	0.8377	0.9436	0.9652	0.7644	na	na	0.9556	na	0.9129	0.8849	0.8504	na	0.9498	0.9715	0.8992	0.8788	0.9339	0.9434	0.9768	na	0.9165	0.979
BCLAF1|77908|ES	0.0397	0.066	0.0607	0.0782	0.061	0.077	0.107	0.0985	0.0709	0.0594	0.0662	0.0902	0.0368	0.0429	0.1591	0.0409	0.0686	0.0416	0.074	0.1772	0.0948	0.1289	0.1063	0.0458	0.0319	0.0691	0.0835	0.0393	0.0206	0.0464	0.0462	0.0493	0.062	0.1973	0.1141	0.0499	0.0221	0.0577	0.0476	0.045	0.0544	0.0887	0.0248	0.0417	0.0893	0.2341	0.0318	0.079	0.152
RAB11FIP1|83367|AD	0.9974	0.996	1	0.9899	1	1	1	0.9964	1	1	1	0.998	0.9972	0.9972	1	1	0.9912	0.9974	0.997	0.9928	0.993	0.992	1	0.9896	0.9983	1	1	1	1	1	0.9964	0.9473	0.9733	0.9885	0.9861	1	1	1	1	0.9899	1	0.9905	1	1	1	0.9956	1	0.9956	1
MLPH|58113|ES	0.1251	na	0.0261	0.0469	0.089	0.1599	0.0825	0.1543	0.1336	0.1824	0.0821	0.1007	0.0564	0.0603	0.1487	0.2109	0.1111	0.0953	0.2019	0.1956	0.1086	0.1296	0.2307	na	0.2261	0.117	na	0.3002	na	0.0893	na	0.3972	0.1237	0.2952	0.0253	0.0704	na	0.0509	0.1092	0.2224	na	na	0.1251	na	0.0755	0.0961	0.0278	0.141	na
ABCB5|78910|AT	na	0.7175	0.1692	0.8163	0.5379	0.4107	0.6727	0.4485	0.4333	0.5126	0.8232	0.5403	0.4856	0.3748	0.8774	0.5379	0.4769	0.397	0.5254	0.6125	0.4838	0.5734	0.2926	0.7016	0.6241	0.3054	0.4205	0.4726	0.4205	0.7868	0.3943	0.5656	0.6048	0.6141	0.6742	0.4792	0.4037	0.7334	0.4223	0.3384	0.2109	0.4584	0.3994	0.5656	0.6593	0.3368	0.3225	0.6471	0.6977
ENSA|7500|ES	0	0	0	0	0	0	0	0	0	0	0	0	0	0	0	0	0	0	0	0.0022	0.0046	0	0.0018	0	0	0	0	0	0	0	0	0.0027	0.0019	0	0	0	0	0	0.0016	0	0	0	0	0	0	0	0	0	0
BET1L|13575|RI	0.8531	1	1	1	1	1	1	0.9458	1	1	1	1	1	1	1	0.9507	1	1	1	1	1	1	0.9722	1	0.9717	1	1	1	1	1	1	1	1	1	1	1	1	1	1	1	1	1	1	1	1	1	1	1	1
GLIS3|85746|AP	na	1	1	1	1	1	1	1	1	1	na	0.9506	1	1	0.9742	1	na	1	1	1	na	0.9246	1	1	1	1	1	1	1	1	1	1	1	na	na	1	1	1	na	1	1	1	1	1	1	na	na	1	1
ARHGEF10L|859|AT	0.0456	0.039	0.0445	0.0826	0.06	0.1138	0.0993	0.0548	0.0735	0.0889	0.0516	0.0859	0.0645	0.0503	0.0555	0.0536	0.078	0.1228	0.0907	0.0849	0.0287	0.0737	0.0357	0.0325	0.0609	0.0576	0.0554	0.0258	0	0.0267	0.0666	0.1763	0.0502	0.0698	0.0459	0.0819	0.0447	0.0243	0.0589	0.0724	0.0361	0.1063	0.0351	0.0267	0.0684	0.0528	0.029	0.1251	0.0438
RBPMS|83287|AP	0.0073	0.0178	0.004	0.0111	0.0358	0.0244	0.0096	0.0083	0.0075	0.0052	0.0191	0.0097	0	0.0132	0.0103	0.0213	0.0252	0.0262	0.007	0.0059	0.0188	0.0198	0.0133	0.0114	0.0025	0.0193	0.0223	0.0093	0.0238	0.0088	0.0133	0.0018	0.0116	0.0104	0.0093	0	0	0	0.011	0.0329	0.0178	0.0126	0.008	0	0.0069	0.0161	0.0404	0.0039	0.0123
C19orf44|48170|AT	0.5089	0.4148	0.4326	0.4346	0.4397	0.4173	0.4337	0.3938	0.3945	0.3894	0.4809	0.5322	0.4163	0.4349	0.4916	0.5588	0.5988	0.4723	0.4776	0.5193	0.4929	0.4433	0.5438	0.6355	0.4451	0.4127	0.3818	0.4362	0.6035	0.6052	0.5199	0.5206	0.4893	0.5954	0.4426	0.5162	0.5632	0.5192	0.4485	0.4395	0.4779	0.4479	0.4978	0.5772	0.4827	0.49	0.4584	0.479	0.4869
GRIN1|88268|AT	0	0.1021	0	0.3601	0.5339	0.3889	0.5069	0.433	0.3127	0	0	0	0.1262	0.1166	0	0	0	0.0493	0	0.1075	0.2568	0.1886	0	0.0534	0.1293	0	0.0534	0	0	na	0	0.572	0	0	0.3662	0	0.5167	0.0463	0.3373	na	0	0	0	0	0	na	0	0.3587	0
S100A2|7719|AP	0	0	0	na	0	0	0	0	na	0	0	0	na	0.0141	0	0	0.0202	0	0	0	0.001	0	0	na	0	0	0	0	0	0.0001	0	0	0	0.0032	0	0.0002	0	0.0001	0	0	0.0001	0	0	0	0	0	0.0001	0	0
KLHDC10|97728|ES	0.6231	0.5019	0.4071	0.514	0.6796	0.6058	0.6009	0.6767	0.5026	0.449	0.6231	0.6434	0.4055	0.4966	0.4742	0.7087	0.7249	0.6268	0.575	0.726	0.5863	0.4317	0.7127	0.823	0.5415	0.6025	0.568	0.4925	0.4328	0.6554	0.2421	0.5476	0.4725	0.307	0.6025	0.5082	0.6471	0.6131	0.5594	0.5536	0.2925	0.2452	0.7069	0.5807	0.449	0.4515	0.5802	0.6141	0.4311
ATL2|53253|ES	0.972	0.9742	0.9951	1	1	0.9905	0.9547	0.9833	0.9946	0.9929	1	0.9809	0.9801	0.9731	1	0.9754	1	0.9844	0.9484	0.9311	0.9664	0.9887	0.937	0.9893	0.945	0.9749	0.9711	0.9945	1	0.9905	0.9853	0.9936	0.9866	1	1	0.994	0.9902	1	0.9633	0.9943	0.9689	0.9859	0.9923	0.9738	0.9696	0.9962	0.9807	0.9912	0.9795
NR2C2AP|48611|AT	0.0511	0.153	0.0395	0.129	0.1262	0.0151	0.12	0.0507	0.162	0.0764	0.0491	0.1109	0.1012	0.1037	0.0863	0.0715	0.0491	0.1835	0.2172	0.1751	0.139	0.2099	0.1553	0.0891	0.0745	0.0105	0.0944	0.1227	0.0684	0.071	0.1067	0.056	0.0248	0.0499	0.1012	0.093	0.0866	0.0295	0.0667	0.0329	0.0821	0.0612	0.0824	0.0424	0.1205	0.128	0.1066	0.1802	0.0913
CMC2|37704|ES	0.0265	0.0192	0.0825	0.0878	0.1125	0.0111	0.049	0.0371	0.018	0.1396	0	0.0949	0.0215	0.0275	0.0505	0.0719	0.0133	0.0572	0.0921	0.2027	0.0807	0.1354	0.0392	0.0315	0.017	0.0834	0.0423	0.1206	0	0.041	0.1211	0.0886	0.0476	0.0444	0.1544	0.0476	0.0967	0	0.1537	0.1167	0.0771	0.1159	0.012	0.0884	0.035	0.0174	0.0795	0.0848	0.0108
H2AFY|96931|ME	0.7391	0.8891	0.4253	0.6606	0.7241	0.6598	0.7102	0.705	0.4919	0.4649	0.7203	0.7743	0.8401	0.8475	0.8008	0.6728	0.8681	0.8683	0.8181	0.6457	0.8662	0.9327	0.933	0.783	0.7938	0.8608	0.8849	0.7356	0.8647	0.6795	0.7363	0.6849	0.6804	0.8264	0.6444	0.794	0.75	0.9026	0.8022	0.8357	0.7767	0.6569	0.9289	0.8793	0.6929	0.772	0.8443	0.8827	0.7709
ZFYVE28|68557|AP	0.2819	0.1541	0.4887	0.0879	0.3302	0.1962	0.1148	0.1191	0.2412	0.356	0.0933	0.2418	0	0.0409	0.2196	0.3212	0	0	0.1983	0.0872	0.1452	0.2076	0.1956	0.8903	0.1098	0.1292	0.2381	0.6951	0.8367	0.6249	0.7705	0.0725	0.0986	0	0.29	0.541	0.7285	0.5899	0.2942	0.4188	0	0.2068	0.8488	0.8794	0.7956	0.0215	0.7745	0.1265	0.1138
FAM35A|12447|ES	0.784	0.8137	0.7899	0.9177	0.8493	0.8326	0.8199	0.8463	0.8449	0.7837	0.8448	0.8833	0.8645	0.8081	0.9278	0.7797	0.9222	0.8291	0.8372	0.6832	0.8273	0.8696	0.82	0.9047	0.8016	0.772	0.7629	0.8285	0.8277	0.796	0.78	0.8108	0.7686	0.7872	0.7385	0.8306	0.798	0.7444	0.8535	0.8498	0.728	0.5497	0.8057	0.873	0.8083	0.7858	0.7619	0.7956	0.8033
CDC37L1|85774|AT	0.0795	0.0333	0.0136	0.0225	0.0981	0.057	0.0729	0.0654	0.0707	0.0387	0.0536	0.1616	0.0396	0.0765	0.0632	0.0207	0.0195	0.0502	0.0316	0.1505	0	0.0965	0.1286	0.0978	0.0694	0.0398	0.0691	0.0615	0.0324	0.0329	0.0388	0.024	0.0777	0.0562	0.04	0.0471	0.0119	0.0328	0.061	0.0287	0.0097	0.0212	0.0499	0	0.0614	0.007	0.0263	0.0313	0.0241
UBA52|48482|AD	0.0011	0	0.0026	0	0	0.0037	0	0	0.009	0	0	0	0	0.001	0	0.0008	0.001	0.0008	0	0	0.0007	0.0026	0.0036	0	0.0028	0.0006	0.002	0	0.0022	0.0014	0.0009	0	0	0	0.0005	0.0029	0.0026	0.0004	0	0	0.0006	0	0	0.0018	0.0008	0.0005	0.0011	0	0.002
MAPK3|36080|AT	1	1	1	1	1	1	1	1	1	1	1	1	1	1	1	1	1	1	1	1	1	1	1	1	1	1	1	1	1	1	1	1	1	1	1	1	1	1	1	1	1	1	1	1	1	1	1	1	1
UBE2D4|79369|AT	0.255	0.2478	0.0644	0.0986	0.1805	0.1471	0.0805	0.2366	0.1321	0.151	0.1977	0.1984	0.1095	0.1717	0.1407	0.1891	0.2075	0.1466	0.2332	0.159	0.2067	0.2653	0.1463	0.1586	0.1381	0.1381	0.1846	0.1805	0.1616	0.2603	0.174	0.1768	0.1624	0.2038	0.2138	0.2239	0.1408	0.312	0.1145	0.1784	0.3003	0.1473	0.142	0.2703	0.2475	0.2796	0.1364	0.1332	0.1291
GDI1|90611|AA	0.009	0.0117	0	0	0.0066	0.0082	0	0.0138	0.0044	0	0	0.003	0.003	0	0.0069	0	0	0.0069	0.0073	0.0124	0	0.0079	0.022	0.0055	0.0066	0.004	0.0063	0.0114	0.007	0.0014	0	0	0	0.0271	0.0063	0.0019	0.0009	0.0127	0.0088	0.0053	0.0088	0	0.0012	0.0039	0.0073	0.0013	0.0011	0.0024	0.0068
PLXDC1|94527|AA	na	na	0.0525	na	0.2541	na	0.294	0.1154	na	0.2057	na	na	na	0.0809	0.1063	na	0.317	na	0.2939	0.1652	0.239	0.119	0.6531	0.2863	0.2704	na	0.2472	0.3395	0.05	0.2174	0.2925	0.1842	0.1158	0.747	0.4571	0.1114	0.1809	0.4889	0.2293	na	0.1699	0.26	na	na	0.2716	0.1416	0.2307	0.2186	0.2355
UBE3B|24308|AT	0.1173	0.1447	0.0972	0.0851	0.1676	0.1281	0.1358	0.1561	0.1487	0.1191	0.1002	0.154	0.0865	0.1546	0.1275	0.0917	0.1015	0.0793	0.1567	0.1627	0.1525	0.1384	0.0871	0.0902	0.1317	0.1525	0.1144	0.1358	0.0605	0.0963	0.1335	0.0894	0.1379	0.1295	0.1116	0.0946	0.1105	0.0827	0.1484	0.1073	0.0917	0.1682	0.0905	0.0702	0.0836	0.0889	0.1893	0.112	0.0989
ALS2CL|64464|AA	0.1462	0.1823	0.0333	na	0.148	0.1357	0.2695	0.2854	0	0.1298	0	0.2227	0.1051	0.2423	0	0.295	0.1902	0.1779	0.6209	na	0.2993	0.3359	0.4867	0.2652	0.1611	0	0.3049	0.4297	0.05	0.1327	0.1574	0.7796	0.1896	0.605	0.2243	0.3907	0.281	0.4195	0.0749	0.1201	0.2757	0	0.3298	0.321	0.3873	0.6692	0.763	0.484	0.3484
DHRS11|120834|ES	0.964	na	0.9607	na	na	0.9695	na	0.9815	0.9531	na	na	0.9797	na	0.9588	0.8353	0.9767	0.9261	0.9453	0.8847	na	0.9252	0.9155	0.9203	0.9503	0.9522	0.9259	0.9313	0.8762	0.9188	na	0.9378	0.9737	0.9199	0.9495	na	0.9202	0.9212	0.8088	0.9006	0.9148	0.8966	na	0.9705	0.9236	na	0.958	0.8366	0.976	0.9151
NUMA1|17513|AP	0.5894	0.4367	0.8781	0.7153	0.67	0.7969	0.8001	0.676	0.8635	0.891	0.6721	0.7253	0.6992	0.6147	0.7049	0.6675	0.6733	0.7545	0.7187	0.728	0.635	0.7519	0.7479	0.6656	0.6403	0.6782	0.5739	0.7343	0.6253	0.6714	0.6634	0.5603	0.5209	0.8541	0.8754	0.5314	0.7521	0.3366	0.7455	0.6875	0.6259	0.5338	0.6156	0.4837	0.7008	0.6939	0.6344	0.5198	0.6362
RBM4|17092|AT	0.0323	0.0416	0.0537	0.0422	0.058	0.0532	0.0683	0.0683	0.0603	0.0898	0.0512	0.0488	0.0548	0.0575	0.0661	0.0638	0.0559	0.0825	0.0527	0.0618	0.0549	0.1234	0.0494	0.0676	0.0505	0.0339	0.0483	0.0621	0.0603	0.0446	0.0504	0.0796	0.0563	0.0374	0.0687	0.0418	0.0689	0.0218	0.0718	0.0671	0.0392	0.0581	0.0225	0.062	0.0402	0.0371	0.0542	0.0821	0.0575
PGAP2|14008|ES	0.0575	0.0466	0.0559	0.028	0.2105	0.0457	0.0164	0.1795	na	0.1111	na	0.233	0.0207	0.0612	0.2105	0.0862	0.3056	0	0.2213	0.0323	0	0.0576	0.2308	0.1107	0.0817	0.3038	0.0808	0.1223	0.1818	0.1982	0.0974	0.1373	0.0388	0.1667	0.2318	0.1921	0.058	0.1083	0.1161	0.0525	0.1681	0	0.0758	0.0021	0.1167	0.1262	0.2634	0.1265	0.1053
ZNF576|50224|ES	1	0.9638	1	1	1	1	1	1	1	1	0.7492	0.947	0.9804	1	1	1	1	1	0.9762	1	0.9397	0.9779	1	1	1	0.9258	1	0.9726	0.9876	0.9751	0.9827	0.9685	1	1	1	1	1	0.9263	1	0.9734	0.9928	0.7974	0.9844	0.9589	0.967	0.9943	1	0.9852	0.9546
FTSJ1|88968|ES	1	1	1	na	na	1	na	1	1	1	na	na	1	1	1	1	1	1	1	1	1	1	1	1	1	1	1	0.9606	1	1	na	1	1	1	1	0.9532	1	1	1	1	1	1	1	1	1	1	1	1	1
LARP4|21700|AT	0.9535	0.9544	0.9557	0.9182	0.9174	0.902	0.8831	0.9117	0.9071	0.9429	0.9584	0.9283	0.9235	0.9372	0.9002	0.9613	0.9136	0.9338	0.9161	0.8871	0.9407	0.9427	0.8708	1	0.9146	0.9466	0.9726	0.9291	0.9233	0.935	0.9272	0.9499	0.9207	0.8324	0.9169	0.9483	0.931	0.8321	0.9155	0.9493	0.9198	0.8238	0.9498	0.8988	0.9504	0.967	0.951	0.952	0.9437
NPRL3|32812|ES	1	1	1	1	1	1	1	1	1	1	1	0.9917	1	1	1	1	1	1	1	1	1	1	1	1	0.9965	1	1	1	1	0.9909	1	1	1	1	1	1	1	1	1	1	1	1	0.9837	1	1	1	0.9831	1	1
BANP|37983|AP	0	0	0	na	0	0	0	0	na	0.0533	na	0.0729	0.066	0.0137	0	0	na	0	0	0.0802	0	0.0416	0	0	0.0478	0	0	0	0	0	0	0	0	na	0	0	0	na	0	0	0	0	0.0139	na	0	0	0	0.0415	0
CD44|15267|ES	0.9996	0.9996	0.9997	1	1	1	1	1	1	0.9996	1	0.9975	0.9997	0.9983	0.9975	0.9984	0.999	0.9995	0.9973	1	1	0.9987	0.9891	0.994	0.997	0.9968	0.9997	0.9976	0.9995	0.9999	0.9981	0.9997	0.9991	0.9786	1	0.999	0.9986	0.9991	0.9981	0.9998	0.9979	0.9995	0.9985	0.9981	0.9988	0.9987	1	1	0.9996
SLC6A6|63526|AT	0.902	0.9701	0.9011	0.811	0.8637	0.8989	0.8557	0.849	0.8154	0.9142	0.9137	0.7739	0.9062	0.8883	0.9009	0.9021	0.9459	0.8734	0.7644	0.8958	0.9661	0.8805	0.9288	0.8762	0.9053	0.9654	0.927	0.9277	0.9349	0.9211	0.9062	0.8912	0.9141	0.8282	0.8727	0.975	0.9061	0.7972	0.8649	0.9642	0.8399	0.9208	0.8967	0.8698	0.8521	0.8651	0.9466	0.9313	0.8342
MRPS22|67028|AA	0.8684	0.9284	0.8847	0.8473	0.8652	0.7402	0.9168	0.8992	0.8579	0.8496	0.9636	0.8304	0.8379	0.8421	0.9258	0.8873	0.8121	0.7966	0.8868	0.8284	0.8894	0.8713	0.8199	0.8854	0.8434	0.7905	0.885	0.8826	0.8151	0.801	0.8642	0.8575	0.8727	0.9508	0.9629	0.901	0.872	0.9209	0.917	0.8893	0.9468	0.908	0.8446	0.8028	0.8558	0.8807	0.8745	0.8844	0.8786
ABCC2|12779|AT	0.4674	1	1	na	1	0.8681	0.6638	0.8642	1	1	0.767	0.9345	0.941	0.8144	0.9014	na	0.914	0.9602	0.5232	0.7874	0.8458	0.9213	1	na	0.9427	0.9536	0.9325	1	0.9165	1	0.9125	0.6085	1	0.9561	0.9235	0.9657	na	0.8848	1	0.9685	0.7261	1	0.9742	0.9389	0.9125	0.9505	1	0.85	1
TTC12|18772|AP	0	0	0	na	0	0	0	0	na	0	na	0	0	0	0	0	0	0	0	0	na	0	0	0	0	0	0	0	0	0	0	0	0	na	na	na	na	na	0	0	na	0	0	na	na	0	0	0	0
MAPKAP1|87587|ES	0.9708	0.9729	0.9666	0.9744	0.9626	0.9818	0.9382	0.9453	0.9522	0.9364	0.9928	0.9495	0.9633	0.9835	0.9705	0.9519	0.9323	0.9765	0.9289	0.9308	0.9235	0.9259	0.908	0.98	0.94	0.9525	0.9033	0.9812	0.9737	0.9444	0.9457	0.9734	0.928	0.9469	0.9723	0.976	0.9474	0.9543	0.9674	0.9821	0.9707	0.8894	0.944	0.9635	0.9873	0.9382	0.9776	0.9096	0.978
ABCC9|20716|AT	0	0.0488	0.0658	0.0355	0.0032	0.0088	0.0035	0.0119	0.0296	0.0319	0.0031	0.0018	0.0015	0.0038	0.0132	0.0031	0.0041	0.0008	0.0021	0.0111	0.0024	0.0122	0.0041	0.0033	0.0045	0.0008	0.0097	0.0026	0.0052	0.0104	0.0123	0.005	0.0189	0.0091	0.0045	0.0092	0.0024	0.0016	0.0091	0.0034	0.0093	0.0198	0.0083	0.0113	0.0051	0.0027	0.0009	0.003	0.0032
SMUG1|22126|AA	0	0	0	0	0	0	0	0	0	0	0.0448	0	0	0	0	0.011	0	0.0354	0	0	0	0.0224	0.0152	0	0.0189	0.0207	0	0	0	0.0132	0	0	0.0435	0	0	0.0205	0	0	0	0	0	0	0.043	0	0	0	0.014	0	0.0279
UTS2|521|AT	na	na	1	0.5971	na	na	na	1	0.447	na	0.5187	0.5187	na	0.6831	na	0.5605	0.5353	1	0.5971	1	0.4669	0.6831	0.892	na	0.5026	1	na	0.4853	1	0.499	0.4119	0.3927	0.708	1	0.6683	0.4078	0.4292	0.6831	0.548	0.6665	na	0.4256	0.4989	1	0.548	na	0.6535	1	1
MVB12B|87594|AP	0.1825	0	0.0183	0	0	0.295	0.193	0	0	0.0324	0	0	na	0	0.1904	0	0	na	na	0.4177	0.0837	0	na	0	0	0	0	0.1585	0	0	0	0	0	na	0.2361	0	0	na	0.0335	0	0	0	0	0	na	na	0.0307	0.0372	na
FANCD2|63308|ES	1	1	na	na	1	1	1	1	1	1	1	0.9771	1	1	0.9341	1	1	1	1	1	0.9852	1	0.9279	1	1	1	0.9648	0.9861	1	0.9774	1	0.9312	0.9513	1	1	1	1	1	1	1	0.9085	1	1	1	0.9829	1	0.9765	1	0.9777
POC1B|23639|ES	0.5937	0.6894	0.6658	0.609	0.6888	0.6042	0.5652	0.7368	0.4749	0.5748	0.5167	0.7992	0.5981	0.7554	0.5978	0.6783	0.7893	0.8317	0.7745	0.8051	0.757	0.8616	0.6635	0.8017	0.7318	0.7038	0.6583	0.7586	0.7333	0.7561	0.6975	0.9524	0.5222	0.7411	0.8077	0.9308	0.7794	0.587	0.5642	0.867	0.6356	0.7658	0.8004	0.8786	0.637	0.7844	0.6839	0.7582	0.7667
RALGPS1|87607|AT	0.1494	0.2208	0.1479	0.1906	0.2092	0.2713	0.2038	0.2096	0.2667	0.2137	0.1832	0.2081	0.1584	0.3472	0.2024	0.2268	0.2051	0.2135	0.2983	0.1972	0.2667	0.2342	0.3569	0.1986	0.222	0.1585	0.189	0.2489	0.2702	0.3449	0.2683	0.1916	0.1895	0.3545	0.2363	0.2347	0.2936	0.1336	0.1391	0.2415	0.2785	0.1402	0.1161	0.2179	0.2059	0.2028	0.3344	0.2561	0.1994
PHF11|25894|ES	0.9575	na	0.8931	na	na	0.8869	0.8126	0.9003	0.8571	0.9456	na	0.8939	0.9695	0.9194	0.844	0.9353	0.9466	0.9194	0.9353	0.9452	0.9339	na	0.955	na	0.8771	0.95	0.978	na	0.9273	na	0.8851	0.8813	0.8997	na	0.9402	na	0.9655	0.9493	0.7851	0.9052	0.9393	0.9578	0.9263	0.9128	0.9281	0.9449	na	na	0.93
IRF2|71291|AP	0.0424	0.0369	0	0	0.0184	0	0.0228	0.0163	0.0313	0.0113	0.0349	0.0186	0	0.0084	0.0089	0.0108	0	0.0073	0.0309	0.0152	0.0327	0	0.0764	0	0.0138	0.0337	0.0557	0	0	0.0282	0.0394	0.1111	0.0237	0	0.0451	0.0414	0.0785	0.1035	0.0377	0.0448	0.0823	0.0369	0.0456	0.0179	0.0428	0.0091	0.0165	0.0186	0.0731
VWCE|16147|AT	0	0	0	0	0	0	0	0	0	0.0626	0	0	na	0.249	0	0	0.249	0	0	0	0	0.4242	0	0	0.061	0	0	0	0	0	0	0	0	0	0	0	0	0	0	0	0	0	0	0	0.5542	0	0	0.1641	0
RAD51B|28110|AT	0.5203	0.503	0.2829	0	0.3443	0.5486	0.1294	0.2862	0	0.1629	0.2322	0.4411	0.4018	0.4142	0.317	0.4179	0.8342	0.7576	0.7434	0.412	0.4256	0.7974	0.8135	0.477	0.2954	0.229	0.5159	0.4367	0.5733	0.4863	0.313	0.0992	0.3271	0.7494	0.2508	0.6832	0.6977	0.6055	0.0506	0.3717	0.6589	0.3863	0.3001	0.6658	0.2943	0.5995	0.4437	0.3598	0.6613
PTPMT1|15770|RI	0.2205	0.265	0.277	0.1016	0.1279	0.0754	0.1219	0.227	0.1959	0.2785	0.1139	0.2006	0.1692	0.2319	0.3364	0.2408	0.264	0.2067	0.1888	0.326	0.3486	0.2763	0.3032	0.2156	0.1904	0.1895	0.2587	0.3826	0.3538	0.3636	0.3644	0.2216	0.3485	0.513	0.2701	0.314	0.3303	0.3599	0.3543	0.2784	0.3825	0.3361	0.3312	0.2916	0.2316	0.2345	0.4352	0.2666	0.4235
FBXO27|49747|AA	0.9413	0.9743	0.9778	1	na	1	1	1	1	0.9648	1	na	na	0.9529	1	na	na	na	na	na	0.9816	1	0.986	0.9592	na	1	0.9662	0.955	0.9768	0.9889	0.9724	0.9458	0.9708	na	1	1	0.9757	0.9472	0.9717	0.9676	na	na	0.9597	1	0.9891	na	0.9671	na	0.9671
TROAP|21562|AA	na	na	na	na	na	na	na	na	na	na	na	0.2133	na	0.3885	0.2257	0.3592	0.3273	0.4924	0	0.2305	0.2934	0.3671	0.2487	na	0.4864	0.5032	0.1547	0.1697	0.3569	0.259	0.1599	na	0.2109	0.1196	0.2782	0.4372	0.3008	0.275	na	na	0.3065	na	0.2418	0.4166	0.2645	0.1034	0.2249	0.2943	0.4699
TLN1|86282|ES	0.998	1	1	1	1	1	1	1	1	1	1	1	1	1	1	1	1	1	1	1	1	1	1	1	1	1	1	1	1	1	1	1	1	1	1	1	1	1	1	1	1	1	1	1	1	1	1	1	1
CCNB2|30929|ES	1	1	1	na	1	1	1	1	1	1	1	1	1	1	1	1	1	1	1	1	1	1	1	1	1	1	1	1	1	1	0.9986	1	1	1	1	1	1	1	1	1	1	1	1	1	1	1	1	1	1
B4GALNT1|22683|AA	na	na	1	1	na	na	1	1	1	1	na	na	na	1	na	1	1	1	na	1	1	1	1	1	na	1	na	1	0.98	0.9944	0.9878	1	1	na	1	0.9897	0.9937	1	1	0.9915	0.99	1	1	1	1	na	0.9954	1	1
HPS4|61500|AP	0.0108	0.0407	0	na	0	0.1685	0.0332	0.0594	0.0489	0	0.0525	0.1072	0.0607	0.0235	0.2959	0.0137	0.0385	0.1259	0.0538	0.2033	0.0566	0.1611	0.0431	0.0547	0	0	0.0125	0.0489	0	0.1046	0	0	0.0385	na	0.1407	0.0476	0	0	0.0132	0.0065	0.0998	0.0317	0.0165	0.0826	0.0191	0.119	0	0.023	0.0205
MPG|32794|AP	0.9715	1	0.9891	1	1	1	1	0.9943	1	0.9866	1	1	0.9933	0.9905	1	0.9926	0.9778	1	0.9637	1	0.9885	0.953	0.9877	1	0.9894	1	0.9935	1	1	1	0.9847	0.9729	1	1	0.991	0.9868	1	1	1	1	1	1	1	0.9824	1	0.9898	0.9885	0.9916	0.9916
SLC44A1|87110|AP	0.0062	0.0114	0.0072	0.0345	0.1102	0.0534	0.0437	0.0547	0.0394	0.0221	0.076	0.0442	0.0179	0.0065	0.1758	0.0371	0.0946	0.0183	0.0469	0.0364	0.0755	0.0283	0.1432	0.0656	0.079	0.0827	0.0354	0.0791	0.0112	0.049	0.0259	0.0303	0.067	0.2761	0.1086	0.0233	0.0053	0.0367	0.0306	0.0228	0.0586	0.0176	0	0.0531	0.0333	0.0092	0.0105	0.008	0.0091
AKT1S1|51111|AD	0.8842	0.9185	0.931	0.9779	0.928	0.9013	0.8929	0.8306	0.8675	0.9341	0.9236	0.8541	0.8953	0.8901	0.8798	0.8917	0.9739	0.8795	0.7881	0.9094	0.862	0.9158	0.8885	0.8612	0.8992	0.8996	0.9013	0.8934	0.8417	0.8572	0.8986	0.8793	0.8626	0.7906	0.9577	0.806	0.8782	0.6577	0.9334	0.8854	0.7946	0.9076	0.8629	0.8328	0.8945	0.938	0.8578	0.9045	0.7866
DNAJC11|495|ES	0.9874	0.9916	0.995	0.9423	0.9794	1	0.98	0.9711	0.9717	1	0.9684	0.9957	1	0.9899	0.9647	0.9942	0.9922	0.9824	0.9569	0.9962	0.9635	0.9921	0.9607	1	0.9887	0.9572	0.974	0.9666	1	0.9908	0.9859	0.9728	1	0.9812	0.9761	0.9963	0.9893	0.9821	0.9753	0.9883	0.9698	0.9913	0.9889	1	0.9846	0.9701	0.9859	0.9738	0.9962
YJEFN3|48653|AP	na	na	0.049	na	0	0	0	0	0.0631	0	na	0	0	0	0	0.0314	0	0.0401	0.1113	0.0231	0.0314	0	0	0	0.0858	0	0.0844	0.0231	0.0738	0	0	0.0251	0.0844	0.1113	0	0.1113	0	0	0.0699	0.042	0.0441	0	0	0	0.077	0	0	0.0231	0
CCL4L2|40467|ES	na	na	na	0.9465	1	na	na	na	0.9325	na	1	0.9714	na	0.9729	0.9448	1	0.9372	0.9325	0.9851	0.8321	1	0.96	na	1	1	na	na	na	na	0.9405	0.9644	0.9664	0.9772	na	0.9827	0.9094	0.9917	1	0.8468	0.9126	0.9661	0.9707	0.9063	0.9714	0.9822	0.8468	0.7013	0.9567	0.9916
RABGAP1|87494|AP	0	0	0.0083	na	0	0	0	0	0	0	na	0	0	0	0	0	0	0.0518	0	0	0	0	0	0	0	0	0	0.019	0	0	0	0	0	0	0	0	0.0176	0	0	0	0	0	0	0.0906	0.0218	0	0	0	0
UBE2I|33051|AP	0.0356	0	0	0.0615	0.0144	0.0377	0.0158	0.0255	0.0142	0.0361	0	0.0231	0.0103	0.0126	0.024	0.0054	0.0143	0.0105	0.0252	0.0359	0.0205	0	0.039	0.0108	0.0181	0	0.0122	0.0232	0	0.0031	0.0148	0.0194	0.0062	0.0299	0.0161	0.019	0.0095	0.0066	0	0.0097	0.0161	0	0.0136	0.0091	0	0.0059	0.0075	0.0127	0.0085
ADAM28|83092|ES	1	na	na	0.987	0.9751	0.9865	0.9958	0.991	0.9872	0.8641	0.9939	0.9731	1	1	0.9507	0.9588	1	1	0.9712	1	0.9205	0.9799	1	na	0.9928	1	0.9236	0.9641	1	1	1	0.9616	0.9491	1	0.9355	1	0.8781	na	1	0.8781	1	1	1	1	1	0.9725	1	0.9904	1
NBPF11|7329|AA	0.2713	na	0.3132	na	0.6847	0.7122	0.5005	0.5553	0.4229	0.4648	na	0.4387	0.1508	0.3282	0.2509	0.5443	0.2135	0.4488	0.3719	0.4432	0.5414	0.5968	0.9072	0.6287	0.5176	0.6505	0.6099	0.3747	na	0.6287	0.3944	0.3755	0.6287	0.4865	0.3847	0.477	0.4521	0.4318	0.3775	0.5508	0.5058	0.4648	0.5543	0.4488	0.477	0.14	0.5205	0.477	0.4137
IL17RC|63261|AD	0.0968	0.0353	0.076	0.1422	0.2851	0.2176	0.4343	0.2067	0.2302	0.1898	0.1282	0.1306	0.2181	0.1029	0.3049	0.3355	0.1379	0.1294	0.1712	0.225	0.1921	0.2475	0.1779	0.4477	0.1545	0.1223	0.0506	0.2778	0.1257	0.1762	0.1254	0.3043	0.2844	0.4167	0.2677	0.2597	0.0653	0.1529	0.5119	0.2217	0.1205	0.2572	0.1884	0.3309	0.2565	0.21	0.1603	0.1086	0.0923
TXNL4A|46270|AP	0.0109	0.008	0.0055	0.0092	0.0055	0.0277	0.0386	0.0428	0.0223	0.009	0	0.0166	0.0091	0.0162	0.0057	0.0167	0.017	0.015	0.0072	0.0246	0.0289	0.0288	0.0238	0.0548	0.0116	0.0012	0.0067	0.0387	0.0042	0.0044	0.0189	0.0016	0.011	0.0398	0.0205	0.0076	0.0037	0.0061	0.018	0.0036	0	0.0296	0.0068	0.0056	0.0055	0.005	0.004	0.0112	0.0059
RPL32|63470|RI	0.0028	0.0031	0.0025	0.0049	0.009	0.0072	0.0067	0.0092	0.0054	0.0053	0.0039	0.0041	0.0041	0.0063	0.0102	0.0045	0.0048	0.0065	0.0119	0.0078	0.0072	0.0064	0.0162	0.0147	0.0068	0.0022	0.0039	0.0055	0.003	0.0052	0.0045	0.0018	0.0068	0.0087	0.0045	0.0077	0.0088	0.0074	0.0035	0.005	0.0052	0.0035	0.0038	0.0101	0.0076	0.0029	0.0056	0.0054	0.0076
APOC1|50371|ES	na	na	na	na	1	0.9486	1	1	na	0.9412	1	0.9811	1	0.9924	0.975	0.9961	0.9288	na	0.9793	0.9774	1	0.9742	1	1	0.9854	0.9543	1	1	1	0.9677	0.9852	0.9941	0.9865	0.9909	0.9835	0.9553	0.9774	na	0.9261	0.9729	0.9303	0.9827	0.9785	0.988	0.9589	0.9779	1	0.9676	1
PLD2|38596|AD	0.0191	0.0122	0.0218	0	0.0202	0.0187	0.1179	0.0185	0	0.0226	0	0.0377	0	0.0508	0.0779	0	0.0743	0.0197	0.0581	0.0524	0.0123	0.0451	0.0368	0	0	0.0197	0.0095	0.0151	0.0119	0.0128	0.0141	0.0167	0.0181	0.0862	0.0241	0.034	0.0082	0.0056	0.0156	0.0204	0.0235	0	0.019	0.0134	0.0237	0.0076	0.0164	0	0.025
NYAP2|57787|AT	1	na	1	1	1	1	1	1	1	1	na	1	1	1	1	1	1	1	1	1	1	1	1	1	1	1	1	1	1	1	1	1	1	1	1	1	1	1	1	1	1	1	1	1	1	1	1	1	1
C19orf54|49966|RI	0.9472	0.8674	0.8295	0.8093	0.8875	0.8432	0.8787	0.9026	0.7557	0.891	0.953	0.8068	0.7825	0.8683	0.9515	0.8753	0.7625	0.8165	0.7888	0.9162	0.9002	0.8197	0.7606	0.8583	0.7731	0.8226	0.8714	0.8961	0.8477	0.7948	0.8432	0.8712	0.7819	0.7239	0.7163	0.9	0.8426	0.8996	0.6656	0.9316	0.8448	0.7739	0.6842	0.7237	0.9255	0.7957	0.8254	0.7438	0.7403
ADH5|70021|AT	0	0	0	0	0	0	0.0039	0	0	0	0	0	0.0047	0.0042	0	0	0	0.0031	0	0	0	0	0	0.003	0	0	0	0.0018	0.0024	0.0021	0.0036	0.0041	0	0	0.0039	0	0.002	0	0.0012	0	0	0	0.0014	0.0041	0.0016	0	0	0	0
TNRC6C|43749|AD	0	0.1423	0.0311	0.1184	0	0	0.0393	0.0294	0	0.0529	na	0.0629	0.0325	0	0.2041	na	na	0	0	0	0.0675	0	0.2041	0.1184	0.1729	0	0.0235	0.0192	0.059	0.1264	0.0205	0.0887	0	na	0	0.0325	0.059	0	0.0178	0.059	na	0	0	na	0.1697	0.059	0.0544	0	0
TUBA4A|57674|AP	0.0104	0.0082	0.0461	0.0427	0.0393	0.0281	0.0294	0.0098	0.0427	0.081	0.0806	0.0344	0.0244	0.0264	0.0476	0.0147	0.0243	0.0083	0.0387	0.0303	0.0133	0.0105	0	0.2977	0	0.0272	0.0099	0.0054	0	0.0123	0.0203	0.028	0.0276	0.0052	0.0142	0.0064	0.0056	0.0269	0.0266	0.0057	0.009	0.0443	0.0146	0.0052	0.0205	0.0168	0.0095	0.0029	0.0043
PPP2R3C|27212|RI	0.4984	0.5754	0.3825	0.7832	0.5822	0.7167	0.5584	0.777	0.2654	0.6192	0.8505	0.806	0.4171	0.4683	0.2132	0.6125	0.8259	0.6507	0.5965	0.8267	0.2942	0.6702	0.8757	0.5609	0.5654	0.5549	0.7187	0.4614	0.8798	0.6004	0.74	0.6102	0.7305	0.7648	0.7305	0.5775	0.8037	0.6343	0.7544	0.2365	0.6192	0.7305	0.5296	0.7544	0.5059	0.3788	0.7392	0.6598	0.7441
TMEM205|47678|AD	0.8349	0.8431	0.9539	0.9039	0.9182	0.8887	0.9473	0.8324	0.8835	0.9462	0.9271	0.9378	0.9363	0.9249	0.9189	0.8712	0.8861	0.9093	0.9105	0.9277	0.9046	0.9351	0.9047	0.8781	0.932	0.887	0.8838	0.9172	0.9109	0.919	0.8608	0.9371	0.9251	0.9549	0.9589	0.9363	0.9149	0.9254	0.9046	0.8846	0.9516	0.9479	0.8992	0.9302	0.9488	0.8964	0.8883	0.9166	0.9623
DSN1|59309|AA	1	1	0.926	0.9576	1	1	1	1	1	1	1	1	0.9692	0.9936	1	1	0.9884	0.98	1	1	1	1	1	0.9946	1	0.9818	0.9853	0.9872	0.9902	0.9852	1	0.9729	1	1	1	0.9838	0.9868	1	0.9908	0.9864	1	0.9446	0.9914	0.9663	0.9858	0.9961	0.9895	1	1
LTBP4|385949|ES	0.1266	0.0284	0.0109	na	na	0.0162	na	0.0274	0.0062	0.0142	na	na	na	na	na	na	na	0.0299	0.3021	0.0563	0.0894	0.5093	0.2287	0.0614	0.0825	na	na	0.0811	0.2053	na	0.2281	na	0.0404	0.4744	0.0934	0.2551	0.2303	0.67	na	0.0257	0.4017	0.0224	0.1275	0.1432	0.2287	na	0.5747	0.1047	0.1189
ZNF576|50217|RI	0.0999	0.1339	0.0579	0	0.0924	0.1983	0.1735	0.224	0.1261	0.0673	0.1614	0.1397	0.073	0.0673	0.0636	0.0797	0.0991	0.1584	0.1437	0.1176	0.0788	0.1437	0.0592	0.1779	0.108	0.1035	0.1282	0.1341	0.1154	0.0318	0.0788	0.1203	0.0445	0.0189	0.1115	0.0129	0.0217	0.0908	0.1427	0.0782	0.0539	0.349	0.0579	0.0769	0.1463	0.0291	0.1593	0.1068	0.0878
SLC43A1|15844|AP	0	0	0.1611	0.4125	0.5773	0.4793	0.401	0.6427	0.3239	0.0712	0.2926	0.7377	0.4591	0.4932	0.3316	0.7576	0.6159	0.3611	0.5448	0.4639	0.502	0.6685	0.2072	0	0.6028	0.5749	0.2933	0.3115	0.063	0	0	0.075	0.495	0.3622	0.2608	0	0.3034	na	na	0.4019	na	0.1639	0.6106	0	0	0.7931	0.1438	0.6662	na
PCSK7|92828|ES	na	0.4511	0.9693	0.6359	0.8475	0.7729	0.8339	0.7797	0.6922	0.9135	0.5009	0.6173	na	0.8266	0.4546	0.7193	0.8134	0.7383	0.3482	0.5949	0.2356	0.3705	0.6659	0.6493	0.6816	na	0.079	0.1985	0.6931	na	0.5553	0.7179	0.5669	0.4838	0.8092	0.7022	0.7636	0.2985	0.7863	0.2945	0.1836	0.6795	0.692	0.5936	na	0.7874	0.5601	0.8181	0.637
DST|76556|AP	0	0.0092	0.0587	na	0	0.0633	0.1082	0.0452	0.1427	0.2624	0.1886	0.6434	na	na	0.1605	0	0.2528	0.0927	0	0	0.029	0.1611	0.1819	0.4699	0.3098	na	0.0166	0.0425	0.0179	0.0223	0.0232	0.0054	0.0314	0	0.2706	0.1193	0.1817	0.0362	0.0298	0.0636	0.0345	0	0.0376	0.0325	0.0138	na	0.0153	0.1603	0.0864
OGDH|79547|ES	0	0.031	na	0	0	0	0	0.0293	0.1399	na	0	0.0174	0.0173	0.0164	0	0.0043	0.0064	0.0194	0.0156	0.096	0.0366	0.0161	0	0	0.0405	0	0	0	0	0	0	0.014	0	0.0196	0	0.0226	0	0.0132	0	0	0	0	0	na	0.0131	0.0132	0.0215	0	0.0065
TCP11L1|14881|AD	0.0712	0.0825	0.1581	na	0.1297	0.1697	0.242	0.0849	0.0292	0.1069	na	0.0871	0.254	0	0	0	na	0.1347	0.1608	0.0991	0	0	0.1517	0.2014	0.2486	0.1703	0.1546	0.1236	0.254	0.1132	0.1717	0.0429	0.124	na	0	0.098	0.0486	0.2583	0.1256	0.0952	0.1054	0.1195	0.1102	0.3172	0.1755	0.0486	0.1243	0.032	0.1159
COPS7B|57957|ES	0.9422	0.9492	0.9789	0.9784	0.9704	1	0.949	0.9708	0.9809	1	1	0.9861	0.9492	0.9887	0.9254	0.9719	1	0.9612	0.9285	0.9662	0.9654	0.9208	0.877	0.975	0.9439	0.8997	0.9473	0.9739	0.9847	0.9868	0.9614	0.9894	0.9855	1	0.9056	0.928	0.9722	0.8468	1	0.9819	0.9179	1	0.9631	0.8627	0.8804	0.9549	0.9591	0.9566	0.9077
HNMT|55472|ES	0	0.0348	0	0	0.019	0	0.0113	0.0054	0	0	0	0.0075	0.0111	0.0017	0	0.0036	0.0145	0	0	0.0212	0.0274	0.0029	0.0048	0	0.0071	0	na	na	na	0.005	0.0024	0.0032	0	0.0208	0	0	0	0.0672	0	0	0	0	0	0	0	0	0.2323	0.0046	0
C14orf2|29530|ES	0.0017	na	0.0017	0.0008	na	na	0.005	0.0039	0.0003	na	0.0011	0.0655	0.0508	0.0243	0.0043	0.0805	0.0121	na	0.0452	0.0008	0.0263	0.057	0.0747	0.0067	0.0231	0.0025	0.0059	0.0047	0.0052	0.0047	0.0023	0.0048	0.0554	na	0.0551	0.0143	0.0516	0.0355	na	na	0.0038	0.003	0.0069	0.006	0.0312	0.0056	0.0307	0.0182	0.074
THAP5|81416|AP	0.1348	0.217	0.1104	0.1821	0.3034	0.1883	0.2581	0.2174	0.2164	0.1421	0.2177	0.3352	0.1934	0.2849	0.3664	0.1397	0.1576	0.2186	0.3505	0.1978	0.2133	0.2746	0.3459	0.2562	0.2118	0.0651	0.2041	0.2306	0.0958	0.2009	0.1212	0.1854	0.1291	0.2667	0.4473	0.2198	0.2235	0.2645	0.2784	0.2451	0.2441	0.1326	0.2275	0.1002	0.2543	0.2038	0.2531	0.1367	0.1189
CHPT1|23994|AT	0.8175	0.9235	0.8796	0.8804	0.8096	0.8188	0.7994	0.794	0.8168	0.7403	0.8517	0.8819	0.7813	0.8929	0.8924	0.8805	0.9139	0.8516	0.875	0.8125	0.9283	0.878	0.9053	0.8324	0.89	0.8698	0.9368	0.8084	0.8324	0.877	0.8294	0.709	0.8435	0.9144	0.8393	0.8341	0.875	0.9043	0.8522	0.8949	0.8783	0.8729	0.8333	0.8703	0.8629	0.8946	0.8375	0.8118	0.9024
SERPINA1|29135|ES	na	na	0	0	0	0	0	0	na	0	0	0	0	0.0113	0	0	0.0153	0	0	0.0086	0	0.3246	0	na	0	0	0.0234	0	na	0	0.0057	0	0	0	0	0.0043	0	0	na	0	0	0	0	0	0	0	0	0.0968	0
CDK7|72324|ES	0.5479	0.3509	0.5585	na	na	na	1	0.7213	na	0.6719	na	na	na	na	na	0.5336	na	0.6982	na	0.7667	0.8516	0.7876	na	na	0.489	0.6589	0.5039	0.1771	0.8062	0.5239	0.8155	0.5247	0.7784	na	0.4836	0.7345	0.4608	0.6026	0.482	0.8267	0.2885	0.7823	0.7698	0.626	na	0.5942	0.4937	0.7046	0.5657
HK2|54143|AP	0.9983	0.9911	1	0.9777	0.9769	0.99	0.9421	0.9912	0.9533	1	1	0.9834	0.9401	0.9582	1	1	1	0.992	0.9768	0.9827	0.9866	0.9976	1	0.9092	0.9905	0.9925	0.993	0.9894	0.9893	0.9983	0.9872	1	1	1	0.9482	0.9974	0.9893	0.9949	0.9692	0.9893	1	1	0.9898	0.9753	0.9992	0.9869	0.9954	0.987	0.9927
KIAA1549|81938|AA	na	na	0.6727	0.8177	0.8736	0.882	0.6121	0.812	0.8256	0.6659	1	0.6727	0.6727	0.7125	0.8793	0.7889	na	0.7606	0.8395	0.8007	0.5547	0.8177	0.7922	0.7493	0.8106	0.734	na	0.7588	0.713	0.887	0.8395	0.6448	1	0.8916	na	0.8293	0.8567	na	0.6668	0.776	na	0.8706	0.6867	0.5547	0.7708	na	0.7058	0.7815	na
AGAP3|82350|AP	0.8165	0.7709	0.0063	0.0111	0.1286	0.0552	0.0364	0.1732	0.0103	0.0025	0.0845	0.1543	0.4016	0.0984	0.0105	0.2941	0.1076	0.0655	0.0684	0.0277	0.1852	0.0438	0.1532	0.277	0.144	0.0717	0.5316	0.0992	0.4157	0.4275	0.1867	0.7341	0.4714	0.0756	0.0161	0.2822	0.4505	0.6697	0.1409	0.3784	0.3834	0.1222	0.3124	0.6521	0.5316	0.0814	0.6303	0.3409	0.551
TBL2|79962|AT	0.9849	0.9758	0.9644	0.9796	0.9632	0.9362	0.9668	0.9534	0.964	0.9413	0.993	0.9477	0.9611	0.9495	0.9098	0.9711	0.9729	0.9797	0.9564	0.9294	0.973	0.9621	0.9529	0.9539	0.966	0.9823	0.971	0.9543	0.9727	0.9809	0.948	0.9635	0.9713	0.9808	0.971	0.9814	0.9563	1	0.9482	0.9395	0.9784	0.9721	0.9535	0.988	0.9267	0.9779	0.9635	0.9672	0.9314
TGFBR3|3745|ES	0	0.0047	0	0	0.007	0	0.0134	0.0034	0.0088	0.0016	0	0.0484	0	0.0077	0	0	0	0	0	0	0	0	na	0	0.0163	0.0057	0.0041	0	0	0	0	0	0	na	0	0.0265	0.0393	na	0.0083	0	na	0.013	0	0	0	0	0	0.0102	0
DENND3|85326|AP	0.8216	0.4292	0.8624	0.5922	0.4936	0.4583	0.4936	0.4728	0.6159	0.7848	0.8468	0.2936	0.6667	0.5602	0.3737	0.6418	0.2437	0.5866	0.6066	0.4463	0.5242	0.448	0.1318	0.584	0.3831	0.3324	0.4533	0.6123	0.7979	0.5863	0.7006	0.6516	0.6197	0.2161	0.7024	0.5074	0.6868	0.265	0.5328	0.5485	0.6422	0.5969	0.8239	0.3022	0.3654	0.4412	0.7475	0.5333	0.5747
TAZ|90599|AD	0	0.0403	0.0253	0.1225	0	0.0417	0.297	0.0204	0.0707	0.0492	0.1128	0.0391	0	0.0402	0.2332	0.019	0.0403	0.0213	0.0526	0	0.0502	0.0314	0.0253	0.0506	0.0318	0.0399	0.0962	0.0265	0	0.0111	0.0542	0.1104	0.0789	0.0351	0.25	0.0124	0	0.0846	0.1577	0.0102	0.0503	0.1242	0.0436	0.0427	0.0315	0.0088	0.0163	0.0442	0.0189
DLG1|68292|ES	1	1	1	1	1	0.9956	1	1	1	1	1	1	1	0.9974	0.9943	1	1	1	1	1	0.9965	1	0.9977	1	1	1	1	1	0.9963	1	0.9976	1	1	1	1	1	1	0.9909	1	1	0.9938	1	1	1	0.9961	0.9922	1	1	1
ZCCHC17|1460|AD	0	0	0.0028	0	0	0.0082	0	0	0.0135	0	0	0.0067	0	0.0137	0	0	0	0.0041	0.0093	0	0	0.0175	0	0.0029	0.0049	0	0.0063	0.0038	0	0.01	0.0042	0	0.0043	0.0071	0.0152	0.0039	0	0.0022	0	0	0.0123	0	0.0028	0	0.0027	0	0.0082	0.004	0.0173
NT5C|43363|AA	0.9924	0.9944	0.977	1	1	1	1	0.9912	0.9884	1	1	1	0.9944	0.9942	1	0.9952	0.9958	1	0.9939	0.9892	0.9957	0.9935	1	0.9774	1	1	0.9962	0.9924	0.9971	0.9779	0.9965	0.9946	0.991	1	0.9954	0.9971	0.9952	1	1	0.9905	0.9846	1	0.9981	0.9859	0.9914	0.9914	1	0.9939	0.9966
MRPL21|17343|AA	0.0128	0.0103	0.0042	0	0.0098	0.0253	0.0177	0.0214	0.0076	0.0104	0.0151	0.0079	0.0049	0.0115	0.0164	0.0192	0.0067	0.015	0.0273	0.0167	0.0139	0.0162	0.0104	0.007	0.0121	0.0043	0.0209	0.0188	0.0024	0.1133	0.0094	0.0085	0.0139	0.0045	0.0095	0.0112	0.0085	0.0175	0.0291	0.0162	0.0121	0.0074	0.0108	0.0186	0.0102	0.0103	0.0172	0.0264	0.0156
YPEL5|53106|ES	0.2792	0.1474	0.0964	0.0757	0.1453	0.1536	0.0894	0.128	0.1503	0.1123	0.1213	0.2168	0.1053	0.1874	0.1669	0.1313	0.1838	0.3181	0.2432	0.3506	0.2336	0.3602	0.1982	0.5975	0.2037	0.195	0.0885	0.3103	0.3234	0.2191	0.2329	0.1161	0.2146	0.4293	0.3129	0.344	0.1417	0.3003	0.143	0.2371	0.3215	0.1619	0.2295	0.2836	0.5322	0.0805	0.3628	0.1983	0.4405
APOC2|50372|AP	na	na	na	na	na	na	na	na	na	na	na	0.9554	na	0.9553	0.969	0.9685	1	0.9609	0.9807	0.9507	0.9085	1	na	na	1	1	na	na	na	0.9718	1	0.9769	0.9913	0.9629	0.9865	1	0.9227	0.8752	0.9258	1	na	0.9839	1	0.9153	0.9196	na	na	0.982	0.9335
NRIP1|60216|ES	0.836	0.8495	0.9446	0.8427	0.7665	0.8809	0.8327	0.8675	0.8486	0.8608	1	0.753	0.8704	0.9234	0.7353	0.6605	0.6378	0.8801	0.7701	0.6739	0.7556	0.6843	0.56	0.8511	0.6165	0.7953	0.9055	0.7275	0.6358	0.406	0.8129	0.8472	0.6854	0.6001	0.5621	0.6689	0.6957	0.5173	0.6894	0.7306	0.8042	0.6736	0.732	0.6861	0.6238	0.7467	0.6921	0.8191	0.6762
PRPF3|7466|ES	0.9657	0.9425	0.9209	0.9145	0.9229	0.9604	0.9813	0.9466	0.8646	0.9366	0.9404	0.8686	0.9781	0.9737	0.93	0.9206	0.9353	0.9213	0.9414	0.9434	0.9034	0.9245	0.9303	0.9708	0.9317	0.8724	0.9703	0.9239	0.794	0.9282	0.962	0.9688	0.9443	0.9404	0.9072	0.8752	0.9611	0.6727	0.9809	0.9573	0.9073	1	0.946	0.9789	0.9705	0.9879	0.9418	0.9269	0.8298
SLC39A13|15743|RI	na	0.6197	0.4079	0.3514	0.6438	0.7288	0.8627	0.6785	0.4018	0.494	0.5472	0.7833	0.3795	0.5922	0.6646	0.5632	na	0.536	0.6459	0.6035	0.5258	0.8773	0.8231	0.7006	0.65	0.5266	0.6311	0.746	0.3476	0.3001	0.7229	0.5482	0.6953	0.881	0.7508	0.5118	0.5278	0.9115	0.6312	0.5078	0.4831	0.8833	0.6389	0.5666	0.7212	0.6438	1	0.7185	0.3332
PPP2R2A|83116|AP	0.9487	1	1	1	1	1	1	1	1	0.9919	1	1	1	1	1	0.9631	1	0.9938	1	0.9729	0.9767	0.9967	1	1	0.9892	0.9687	0.9932	0.9953	1	1	0.9884	1	0.9859	1	1	1	0.9955	1	0.9906	1	1	0.9827	1	1	0.984	1	1	0.9824	0.9655
ASS1|87901|ES	0.0109	0.0118	0.0116	0.0464	0.0126	0.013	0.0193	0.0186	0.0418	0.0222	0	0.0354	0.022	0.0197	0.043	0.0119	0.0182	0.0142	0.0076	0.0362	0.029	0.0382	0.0302	0.0836	0.0441	0.0098	0.0071	0.019	0	0	0.0547	0.0199	0.0364	0.0642	0.0199	0	0.0089	0	0.0096	0.0073	0	0.0043	0.0015	0.0369	0.0154	0.0053	0.0192	0.0097	0.0067
MGA|30104|ES	0.9603	0.8462	0.989	0.9242	0.9676	1	1	0.9191	0.966	0.9296	1	0.9303	0.9805	0.9398	0.8601	0.9092	0.9403	0.9071	0.8602	1	0.8784	0.8487	1	0.9599	0.9347	1	0.8261	0.9437	0.8103	0.7093	0.9036	0.9733	0.9724	0.8148	0.9612	0.8635	0.9283	0.7211	0.9296	0.8848	0.8774	0.9073	0.9446	0.9118	0.9772	0.9021	0.9301	0.8194	0.8386
REPIN1|82235|ES	0.7999	0.9117	0.6087	0.6473	0.7249	0.7233	0.7869	0.7853	0.7621	0.8	0.4575	0.6763	0.4093	0.6527	0.7446	0.6871	0.6461	0.5438	0.6735	0.923	0.8038	0.7913	0.6832	0.5351	0.6898	0.5867	0.6723	0.4736	0.631	0.3747	0.4994	0.5487	0.5434	na	0.584	0.7461	0.5803	0.6225	0.795	0.5734	0.6742	0.4408	0.501	0.4875	0.3559	0.8427	0.9031	0.8704	0.6612
PYROXD1|20696|AT	0	0	0	0	0	0	0	0	0	0	0	0	0	0	0	0	0	0	0	0	0	0	0	0	0	0	0	0	0	0	0	0	0	0	0	0	0	0	0	0	0	0	0	0	0	0	0	0	0
PAK6|29958|AP	0.2949	0.4614	0.5437	na	0.0777	0.0503	0.219	0.1749	na	na	na	0.1275	0.0131	0.0109	0.0401	0.0131	0.0123	0.0183	0.0987	0.1036	0.0519	0.0143	0.0269	0.0289	0	0	0.5703	0.2346	0.1185	0.3487	0.1539	0.2865	0.1865	0	0	0.1336	0.1878	0.0899	0.2077	0.2683	0.0817	na	0.1836	0.143	0.19	0	0.1929	0	0.2467
SLA|85216|ES	1	1	1	1	1	1	1	1	1	1	1	0.9859	1	1	1	1	1	1	0.9828	1	1	1	na	na	1	1	1	1	1	1	1	1	0.9909	1	0.9972	1	1	1	1	1	1	1	1	1	1	1	1	1	1
KIAA0040|9045|AP	0.231	0.2524	0.2285	0.1411	0.1112	0.111	0.0606	0.0365	0.5005	0.2744	0	0.0982	0.0365	0.1622	0.0637	0.1652	0.0499	0.023	0.1578	0.0354	0.2599	0.049	0	0.1143	0.2207	0.2526	0.0631	0.0549	0.0776	0.0832	0.2236	0.1254	0.0882	0.0378	0.092	0.2198	0.0572	0.0217	0.1178	0.1928	0.0896	0.0901	0.1198	0	0.0991	0.1695	0.0257	0.0664	0.0174
ATF7|22097|AD	0.0553	0.1343	0.0292	0.1182	0	0.0182	0.1364	0.0187	0.0149	0.0279	0.1754	0	0.0344	0.0364	0.0244	0.0351	0	0.0427	0.0319	0.0147	0.0233	0.0634	0.0423	0.0541	0.1446	0.1481	0.1118	0.0461	0	0.0311	0.0243	0.0244	0	na	0	0.0629	0.0437	0.1712	0.0237	0.0444	0.0204	0.0669	0.1052	0.0819	0.0351	0.0761	0.06	0.0488	0.0626
CEP85L|77352|AT	0.1167	0	0.0484	0.0947	0.1363	0.0206	0.0442	0.0607	0.0594	0.006	0.0446	0.3154	0.0649	0.2459	0.0153	0.0269	0.2243	0	0.2447	0.1184	0.1563	0.0779	0.6167	0.0705	0.043	0.252	0.0747	0.1256	0.3036	0.2998	0.1239	0.0884	0.0851	0.1642	0.0392	0.1626	0.1009	0.7619	0.089	0.0429	0.6868	0.3096	0.2226	0.2198	0.1764	0.063	0.0705	0.0899	0.1512
RNASE4|26462|AD	0.9605	0.9406	0.9672	0.9438	0.9805	0.9686	1	0.9622	0.9719	0.9695	0.9826	0.9763	0.9735	0.9828	0.9823	0.9679	0.964	0.9806	0.9407	0.975	0.9333	0.9674	0.9748	0.9748	0.9796	0.9787	0.9697	0.9848	0.98	0.9672	0.9669	0.9658	1	0.9881	0.9856	0.9616	0.9547	1	0.9784	1	0.9562	0.9372	0.9474	1	0.9763	0.9732	0.9484	0.9624	1
ERGIC1|74559|AT	0.9922	0.9957	0.9897	0.9928	0.9856	0.9875	0.9879	0.9867	0.9769	0.9812	0.9929	0.9763	0.9914	0.9959	0.9829	0.9944	0.9901	0.9918	0.9825	0.9786	0.9849	0.9875	0.994	0.9902	0.9851	0.9965	0.9924	0.9838	0.9936	0.9936	0.9862	0.9928	0.9908	0.9603	0.9679	0.9806	0.9943	0.9905	0.9915	0.9906	0.9808	0.9828	0.9935	0.9848	0.9903	0.9973	0.9905	0.9951	0.9814
ALDH6A1|28368|AD	1	1	1	1	1	0.9968	1	1	1	1	1	1	1	1	1	1	1	1	1	1	1	1	0.9784	1	1	1	1	1	1	1	1	1	1	1	1	1	1	1	1	1	1	1	1	1	1	1	1	1	1
GUCY1A3|70924|AT	0	0	0.0251	0	0.0877	0.0599	0	0.0351	0.0126	0.0331	0.2307	0.0939	0.0956	0.0867	0.0858	0.0405	0	0.2399	0.0513	0.0567	0.0717	0.0176	0	0.0491	0.0752	0	0	0.0895	0.0504	0.0407	0.0592	0.0549	0.0492	0.0522	0.0157	0.0712	0.0241	0.0591	0.0542	0.0142	0.0298	0.0403	0.0694	0.0409	0.1315	0.1357	0	0.0639	0.0694
FAM227B|30542|AT	0	0.0139	0.0097	0	0	0	0	0	0	0.0159	0	0	0	0.0628	0.0149	0	0	0.0261	0	0.0604	0	0	0	0.0777	0	0.1382	0	0.0197	0.0117	0	0	0	0	0	0.0207	0.0352	0	0	0.0216	0.0155	0	0	0.0147	0	0	0	0	0	0.0933
NASP|2706|ES	0.4409	0.3567	0.5231	0.2167	0.3424	0.3931	0.5183	0.417	0.4318	0.5986	0.1521	0.2628	0.1516	0.422	0.3465	0.349	0.4657	0.1372	0.3613	0.3031	0.2838	0.3116	0.4206	0.4322	0.7436	0.3688	0.3506	0.3582	0.182	0.4036	0.1947	0.3924	0.2981	0.2439	0.2	0.5351	0.3664	0.7542	0.7416	0.5154	0.4605	0.3677	0.3355	0.523	0.4568	0.3156	0.3021	0.167	0.6845
TMEM200A|77526|AP	na	na	0.9826	0.9761	0.9822	0.9724	0.9609	0.9961	0.99	0.9931	0.966	0.4754	0.8355	0.9829	0.8962	0.9288	1	0.9916	0.9518	0.957	1	0.9736	0.479	1	0.9045	0.947	na	0.9779	0.9946	0.9437	0.9852	0.9701	0.9208	na	0.9126	0.9937	0.9405	na	0.9604	0.979	1	0.9942	0.8944	na	0.9688	na	1	1	0.9937
G6PC3|41764|ES	na	0	0	na	0.3521	na	0	0.1013	na	0.0677	0.083	na	0.0413	0	0	0	0.0323	0	0	na	0	0	0	na	0.197	0.0069	0.1744	0.0544	0	0.0517	0.0846	na	0	na	0	0	0.0859	0.1235	0.0326	0.0385	0.1298	0	0.0375	0	0	0.0591	0.0186	0	0
DERA|20595|AT	0.0096	0.0181	0.0229	0.0151	0.0394	0.0366	0.0467	0.0462	0.0278	0.0589	0.0338	0.0276	0.019	0.0154	0.0101	0.0207	0.0104	0.0211	0.0256	0.0342	0.0142	0.0251	0.0157	0.0287	0.034	0.0176	0.021	0.037	0.0032	0.0175	0.0233	0.0271	0.0273	0.0059	0.0096	0.0141	0.0185	0.0129	0.0384	0.0192	0.0057	0.0367	0.0141	0.0151	0.0292	0.0066	0.0162	0.0063	0.0292
ECHDC1|77475|ES	1	0.7569	0.7971	0.7267	0.9353	0.8447	na	0.8606	0.7149	na	0.5882	0.4293	0.6884	0.953	0.7598	0.7714	0.5632	0.7963	0.5674	0.5451	0.4959	0.638	0.3886	1	0.7912	0.7786	0.5847	0.7632	0.7815	0.8749	0.6568	0.7063	0.8601	0.8593	0.9321	0.5839	0.5414	0.3336	0.899	0.7156	na	1	0.7397	1	0.8183	0.332	0.662	0.5508	0.3239
NCKAP1L|22188|AP	0	0	0	na	na	0	0	0	0	0	na	0	0	0.0411	0	0	na	na	0	0	0	0	0	na	0	0	0.0269	na	na	0	0	0	0	0	0	0	0	na	0	0	0	0	0	0	na	0	0	0	0
CRYZ|3468|ES	1	0.9848	0.9717	0.9871	0.9612	0.9606	0.9919	0.9948	0.9821	0.8597	1	0.9905	0.9897	0.9857	0.9685	0.9962	0.9943	0.9937	1	0.9955	0.9858	0.9936	1	0.9967	1	0.9606	1	0.9768	0.9831	0.9797	0.9545	0.935	1	0.9778	1	0.9923	0.986	0.9277	0.9901	0.9729	0.9567	1	0.9847	0.9908	1	0.983	0.9851	0.9864	0.9866
TOM1|61948|AP	1	1	0.9903	1	1	1	1	0.9928	1	1	1	0.9595	1	1	0.9765	1	1	0.9941	1	1	1	1	1	1	1	1	1	1	1	1	1	1	1	1	1	1	1	1	1	1	1	0.9898	1	1	1	1	1	1	1
SCMH1|2053|ES	0.8474	0.7158	0.9456	0.7681	0.9516	0.9679	0.9581	0.8867	0.8835	0.9269	0.9739	0.9183	0.8261	0.699	0.7888	0.7564	0.7793	0.9057	0.7547	0.7638	0.8135	0.8183	0.7921	0.9602	0.8511	0.7338	0.7161	0.9373	0.9737	0.7534	0.8094	0.8559	0.8616	1	0.7987	0.9105	0.6575	0.4402	0.8108	0.8451	0.7888	1	0.9443	0.8598	0.7484	0.7061	0.8308	0.6664	0.6556
TMEM8B|86322|ES	0.7911	na	0.7158	0.7811	0.8307	0.7486	0.7853	0.7732	0.7579	0.6183	0.7896	0.7287	0.8011	0.8814	0.8464	0.7448	0.7922	0.8381	na	0.8848	0.874	0.835	0.6293	0.8111	0.6896	0.8569	na	0.8396	0.8225	0.9232	0.845	0.7292	0.7273	na	0.9309	0.8581	0.7267	0.8099	0.5956	0.7783	na	na	0.6854	na	0.868	0.871	0.7602	na	0.8467
HDDC2|77422|AT	0.0187	0	0	0	0	0.0041	0.0039	0	0	0.0133	0.0044	0	0.0063	0.0043	0	0.0086	0.0028	0.011	0.0161	0	0.0071	0.0107	0.0051	0	0.0198	0	0.0092	0	0.0021	0	0	0.0026	0.0035	0	0	0.0019	0	0.0023	0.0047	0.0133	0.007	0	0	0.004	0	0	0.0034	0	0.0071
TNKS1BP1|15828|AP	0.9922	0.9968	0.9898	0.985	1	0.9683	0.9546	0.9728	0.9511	0.9872	0.9898	0.9796	0.9972	0.9811	0.8989	0.9912	1	0.9732	0.9895	0.9769	0.9892	0.9804	0.9146	0.9249	0.9859	0.9929	0.993	0.9722	1	0.9857	0.9859	0.9885	0.9786	0.9237	1	0.9777	0.9848	0.9309	0.9734	0.9862	0.9657	1	0.9677	0.9671	0.9527	0.9969	1	0.977	0.9868
BMP4|27567|AP	na	0.0807	0	0.3612	0	0.2195	0.2379	0.2086	0.073	0.1038	0.1296	0.0708	0.1026	0.0455	0.1725	0	0.1222	na	0.0493	0.0999	na	0.0603	na	na	0.0999	0.0586	0.2294	0.0442	0.0986	0.0572	0.1231	na	0.1795	0.4052	0.1116	na	0.1286	na	0.0986	0.0553	na	na	0.0659	na	na	0	0.1409	0.0487	na
U2AF2|95396|AA	0.9133	0.9681	0.9507	na	na	0.8672	0.826	0.8942	0.8783	0.9628	na	0.9587	0.9675	na	na	0.9409	0.9688	0.9471	0.9385	0.939	0.8823	0.9259	0.9205	0.9003	0.9558	0.9595	0.9522	0.9307	0.9729	0.979	0.9718	0.9513	0.9342	0.7836	0.9005	0.9258	na	0.9791	0.9046	0.9648	0.9522	0.8651	na	0.94	0.9656	na	0.9761	0.9334	0.9631
SHISA5|64692|AD	0.9966	0.9908	1	1	0.9871	1	1	0.9935	1	0.9935	1	1	0.9976	0.9962	0.9914	1	0.991	0.9973	0.9974	0.9952	0.9951	1	1	0.9956	1	1	0.9992	0.9977	0.9904	0.9979	0.9955	0.9975	0.9951	1	1	0.9869	0.9987	1	1	0.9906	1	0.9815	0.9944	0.9893	0.9915	0.9945	0.9979	0.998	1
NME4|32878|AD	1	na	0.9261	na	1	1	1	1	1	1	1	na	na	1	1	1	1	na	na	1	1	1	1	1	1	1	1	1	1	1	1	1	1	1	1	1	1	1	1	1	na	1	1	1	1	1	1	1	1
CHCHD7|83908|AD	1	0.972	0.9959	1	1	0.9876	1	1	1	1	1	0.9745	1	1	0.9931	0.9966	0.9978	1	0.9883	0.9853	0.9948	0.9963	0.9908	1	0.9943	1	0.9769	0.9846	0.99	0.9877	0.9891	0.9804	0.9954	0.987	1	0.9878	0.9948	1	1	0.9899	0.9884	1	0.9937	0.9954	1	0.9957	0.9933	1	0.9962
PLAGL1|77995|ES	0.8209	0.784	0.825	0.8053	0.7945	0.8053	0.6923	0.7128	0.8492	0.7653	0.8249	0.6948	0.7255	0.6678	0.6598	0.7613	0.6579	0.7719	0.6721	0.8136	0.7447	0.7513	0.7846	0.9002	0.794	0.8901	0.8035	0.7663	0.8475	0.7263	0.6702	0.7739	0.7837	0.8733	0.6366	0.9407	0.7717	0.7417	0.6046	0.7763	0.8707	0.8016	0.7993	0.6678	0.8476	0.5346	0.8701	0.7453	0.9001
CCL28|71949|ES	0.0716	na	0.0251	0.0452	0.0779	0.0679	0.1058	0.0316	0.0586	0.0489	0	0.0617	0.0298	na	0.0214	0.0482	0.0369	0.0448	0.0159	0.0949	0.0533	0.0231	0.0526	0.0636	0.0671	0.0348	0.0689	na	na	0.0157	0.0287	0.0379	0.074	0	0.0559	0.0458	na	0.042	0.0779	0.1162	0.0274	0.2283	0.0971	0.063	0.1363	0.0337	0	0.0241	0.0223
NEDD9|75337|AP	0.2027	na	0.008	0.0463	0	0.0403	0	0.0163	0.101	0.013	0.0631	0.1104	0.0132	0.0051	0.0684	0.0513	0.0393	0	0.1447	0.0537	0.031	0.0223	0.0141	0	0.0104	0.1475	0.2193	0	0.0177	0.0393	0.0275	0.0246	0.0908	0.0175	0.8303	0.0564	0.106	0.0641	0.0096	0.0411	0.0817	0.1463	0.0116	0	0.0097	0	0.0337	0.011	0.246
ATXN3|28960|ES	1	1	1	1	1	0.9564	0.9367	1	0.9798	0.9862	1	0.9527	0.9737	0.9926	0.9331	1	0.9738	0.9907	0.9839	1	1	1	0.9652	0.9912	0.979	0.9669	0.9556	1	0.9901	0.9857	0.9949	0.9809	0.9703	0.9763	0.9732	0.9896	0.984	0.9782	1	1	0.9512	0.8752	1	0.9762	0.9288	0.9681	1	0.9774	0.9907
TUBGCP4|30256|AA	0.0302	0.0475	0.0378	0	0.1246	0.0586	0.1165	0.0188	0.0664	0.0117	0	0.0344	0.0315	0.0302	0.0315	0.0251	0.1909	0.0704	0.1802	0.0983	0.0647	0.0953	0.179	0.0153	0.0767	0	0.063	0.1816	0.0467	0.0167	0.0636	0.0683	0.1893	0.2426	0.049	0	0.0469	0.0695	0.036	0.0722	0.049	0.0808	0.1471	0	0.0406	0.0664	0.067	0.1079	0.0756
PIGG|68358|AD	0.885	0.8442	0.8266	0.5778	0.9292	0.8611	0.8625	0.8934	0.8369	0.9564	1	0.8656	0.922	0.7744	0.7792	0.9283	0.8353	0.8787	0.9553	0.9488	0.9216	0.8764	0.899	0.8972	0.8084	0.7986	0.8541	0.8216	0.9175	0.8429	0.8625	0.8569	0.7562	0.9112	0.9089	0.9779	0.8978	0.9735	0.6969	0.9559	0.8697	0.8689	0.9242	0.7	0.8435	0.8874	0.9145	0.9648	0.9107
RAET1E|78127|AT	0.5081	0.3346	0.4221	0	0.5229	0.1423	0.551	0.3974	0.4671	0.3823	0.6368	0.3756	0.3477	0.4372	0.362	0.527	0.4221	0.6526	0.3657	0.4573	0.4309	0.4221	0.2834	0.4082	0.5107	0.7668	0.2477	0.1847	0	0.3718	0.2078	0.3932	0.3576	0.1887	0.5937	0.4908	0.5039	0.3469	0.4678	0.5107	0.2281	0.2962	0.6217	0.4048	0.3841	0.2011	0.468	0.4843	0.455
ACTN1|28116|ES	0.0056	0.0084	0.0242	0.0135	0	0.0072	0.0122	0.0094	0.0863	0.043	0	0.0071	0.0029	0.0074	0.0046	0.0017	0.0057	0.0097	0.0077	0	0	0.0212	0	0.004	0.0077	0	0.0036	0.0131	0	0	0.0042	0.005	0.0056	0.0056	0.003	0.0112	0.0039	0.0031	0.0055	0.0065	0.008	0.0091	0.0075	0.0085	0.0216	0.002	0.0012	0.0092	0.0042
KIF27|86703|ES	0.5122	0.735	0.2125	0.443	0.4243	0.4799	0.3374	0.6038	0.3349	0.4085	0.3211	0.4054	0.5283	0.7065	0.4928	0.5663	0.4861	0.7071	0.634	0.6086	0.5538	0.4403	0.3289	0.5096	0.6075	0.6592	0.4972	0.6845	0.6868	0.7558	0.4693	0.5819	0.4893	0.638	0.208	0.7148	0.5577	0.7769	0.5266	0.6325	0.5973	0.3692	0.3988	0.531	0.3631	0.477	0.7039	0.4384	0.804
MCM10|10787|RI	na	0.1677	na	na	0.1758	na	na	0.1847	na	na	na	0.1568	0.0444	0.0364	0	0.0761	0.1078	0	0.0851	0.2081	0.0343	0.029	0	0.0267	0.057	0	0.0188	0.0325	0.0332	0	0.0308	0.3259	0	na	0	0.0671	0	0	0.1252	0.0343	0	0.0521	0.0095	0.0256	0	0.0127	0.0074	0.0489	0
NR2F2|32592|AP	0.0253	0.0649	0.0197	0.0422	0.0485	0.0482	0.069	0.0497	0.0418	0.0281	0.0561	0.0981	0.0287	0.0642	0.0257	0.0542	0.0694	0.0553	0.0593	0.0863	0.0642	0.0747	0.0626	0.0294	0.056	0.0596	0.0628	0.1102	0.143	0.0233	0.0904	0.048	0.0777	0	0.0265	0.0563	0.0463	0.0679	0.0583	0.0637	0.0743	0.0353	0.0874	0.11	0.0562	0.0627	0.0894	0.07	0.0447
CLCC1|3977|ES	1	1	1	1	1	1	1	1	1	0.9972	1	1	1	1	1	1	1	1	1	1	1	1	1	0.9931	1	1	1	0.9951	1	1	1	0.9895	1	1	1	1	1	1	1	1	1	1	1	1	1	1	0.9951	1	1
GALK2|30526|ES	0	0.0151	0.0054	0	0.0103	0.0201	0.0194	0.0086	0	0	0.0283	0	0.0017	0	0	0.0025	0.005	0.0135	0.0098	0.0587	0.0062	0	0.0083	0	0.0231	0	0.0172	0.0141	0	0.0072	0	0	0.0143	0.0888	0.0532	0.011	0	0	0.0121	0.0087	0	0	0	0.0355	0.013	0.0084	0.0102	0.0021	0
ADAM15|7906|ES	0.1132	0.1222	0.0365	0.2211	0.0887	0.1218	0.034	0.1373	0.0546	0.0387	0.1236	0.1279	0.1639	0.1497	0.2858	0.0891	0.1731	0.0477	0.1061	0.1196	0.1041	0.1561	0.0485	0.1624	0.0806	0.1026	0.1226	0.0617	0.1122	0.0773	0.0727	0.1752	0.0776	0.2673	0.0852	0.2471	0.0585	0.3176	0.0909	0.1483	0.0963	0.0258	0.0506	0.2398	0.1536	0.1304	0.0367	0.093	0.0374
KIAA1958|87251|ES	0	na	na	0	0	0	0	0	0	0.0378	0	0	0	0	0	0	0	0	na	0	0	0	0	0	0	0	0	0	0	na	0	na	na	na	na	0	0	na	0.0803	0	na	na	0	na	0	0	0	0	0
PBX1|8791|ES	1	1	1	1	1	1	1	1	1	1	1	1	0.9936	1	1	1	1	1	1	1	0.9864	1	1	1	1	1	1	1	1	1	0.9942	1	1	1	1	1	0.9881	1	0.9941	1	1	0.9362	1	1	1	1	1	1	1
ETHE1|50201|ES	0.9815	0.9488	0.8863	0.9526	0.955	0.9506	0.9509	0.969	0.9096	0.9323	0.9348	0.9576	0.9776	0.9793	0.9437	0.9647	0.9736	0.9633	0.9755	0.8958	0.9527	0.958	0.9662	0.8915	0.9574	0.9829	0.9677	0.9624	0.8906	0.9452	0.9496	0.9717	0.9031	0.9381	0.9356	0.9164	0.9215	0.9486	0.9734	0.9465	0.9328	0.9499	0.9441	0.9623	0.9374	0.9646	0.9717	0.9834	0.9671
PXMP2|25279|AP	0	0	0	0	0	0	0	0	0	0	0	0	0	0	0	0	0	0	0	0	0	0	0	0	0	0	0	0	0	0	0	0	0	0	0	0	0	0	0	0	0	0	0	0	0	0	0	0	0
CC2D1A|47946|AA	0.8943	0.9504	0.9372	0.9412	0.9456	0.8727	0.8831	0.9346	0.9757	0.8899	1	0.9118	0.9196	0.8638	0.9484	0.8563	0.9006	0.9367	0.8652	0.9252	0.9233	0.8946	0.8988	0.868	0.909	0.9137	0.8691	0.9355	0.9468	0.871	0.9463	0.8241	0.902	0.9456	0.9338	0.9175	0.8575	0.9243	0.9449	0.8771	0.8743	0.9569	0.8672	0.8758	0.893	0.938	0.9463	0.9216	0.9406
MUC4|68197|ES	1	1	1	1	1	1	1	1	na	1	1	1	1	1	1	1	1	0.9987	1	1	1	1	1	1	1	1	1	1	1	1	1	1	1	1	1	1	1	1	1	1	1	1	1	na	1	1	1	na	1
CCT7|53965|ES	1	0.73	0.7931	0.8857	1	1	0.8757	0.8425	1	0.8625	0.5878	0.6217	0.7314	0.8424	0.878	0.9056	1	0.7795	0.5009	0.8256	0.903	0.8743	0.8734	0.883	0.9233	0.7595	0.9847	0.9655	0.8943	0.8407	0.9775	0.649	1	0.9432	0.787	0.8862	0.9053	0.9123	0.8446	0.8271	0.946	0.8257	0.9375	1	0.8736	0.7704	0.9492	0.9626	0.9029
OPTN|10777|AP	0.9944	0.9934	0.9915	1	1	0.994	0.991	0.9988	0.9974	0.9947	0.9964	0.9977	0.9915	0.9955	0.9788	1	1	0.9955	0.996	0.997	0.9921	0.9927	0.9942	0.9404	0.9971	0.9986	0.9981	0.9947	0.9817	0.988	0.9974	0.992	0.9905	0.986	0.9946	0.9856	0.9956	0.9876	0.9966	0.9909	0.9991	1	0.9942	0.9773	0.9978	0.999	0.998	0.9982	0.9976
CTNNBIP1|580|AP	0.0044	0.0271	0	0	0	0.0665	0	0	0	0	0	0.0666	0.1453	0.0158	0	0	0	0	0	0	0.0396	0.0644	0	0.0158	0.025	0.0345	0.0159	0	0.0125	0.0232	0	0	0	0.0147	0	0	0	0.0159	0.013	0.0191	0	0	0	0	0.046	0.083	0	0	0.0159
KLHDC4|37963|AA	1	1	0.9755	1	1	1	1	0.9633	1	1	na	1	0.9776	1	0.9808	0.9426	1	0.9885	1	1	1	0.9825	1	1	0.9533	1	1	0.9839	1	1	1	0.9742	1	1	0.9188	1	0.9873	0.9885	0.9722	1	1	0.9823	0.9881	0.8791	0.9688	0.9932	0.9575	0.9664	0.979
KARS|37637|ES	0.9974	0.9838	0.9986	1	0.9961	1	1	0.9981	0.9964	0.9969	1	0.9971	0.9972	0.9975	1	1	0.9988	0.9978	0.9885	0.9928	0.9908	1	0.9933	0.9991	0.9968	1	0.9907	1	0.9979	0.9961	0.9942	0.9953	0.9928	0.9959	1	0.9933	0.996	0.9963	1	0.9949	0.9983	1	0.9949	1	0.9987	0.9994	0.9946	0.9935	1
KDM6A|98323|ME	0.4674	0.6311	0.5575	0.3776	0.6941	0.5202	0.5372	0.6741	0.4772	0.6015	0.5704	0.7827	0.8304	0.6232	0.5576	0.5553	0.6694	0.7187	0.4821	0.6674	0.5781	0.6623	0.8341	0.6785	0.6766	0.7251	0.5345	0.3471	0.5883	0.549	0.4894	0.4878	0.402	0.6592	0.4345	0.3923	0.6081	0.6174	0.4794	0.4058	0.7229	0.4582	0.5729	0.6213	0.4949	0.7483	0.6617	0.9195	0.557
PLAC8|69772|AT	0.989	0.984	1	0.9716	0.9609	0.9526	0.9572	0.9525	0.9568	0.9641	0.9449	0.978	0.9837	0.9907	0.9202	0.9805	0.9773	0.9841	0.978	0.9232	0.971	0.9775	0.9703	0.9894	0.9493	0.9782	0.9674	0.9792	0.9941	1	0.9605	0.9839	0.9361	0.87	0.9079	0.8935	0.9883	1	0.9641	0.9865	0.9382	0.9616	0.9898	1	0.9598	0.9906	0.9764	0.9847	0.9765
RHCG|32422|AT	0.0152	0.0167	0	na	na	na	0.0079	0.0519	na	na	0	0.1585	na	0.0133	na	0.0048	0	0	0.1278	0	0.0137	0.112	na	0.0815	0	0	0.0326	0.054	0.0263	0.0251	0.0201	0.0129	0.0343	0.0311	0	0	0.0543	0.0639	0.0135	0.0263	0.0664	na	0	0	0.0406	0	0.0168	0	0.0467
SLC11A2|21737|ES	0	0	0	0	0	0	0	0	0	0	0	0	0	0.0044	0	0.0117	0.0272	0.0192	0	0.0614	0.0417	0.0146	0.0385	0.0067	0.0313	0	0.0135	0.0147	0	0	0	0.0191	0	0	0	0.0034	0	0.0614	0	0	0	0	0.0133	0	0	0	0.0434	0	0.0187
SDHA|71421|ES	0.0211	0.004	0.0089	0	0.0108	0	0.0028	0.0013	0	0.0023	0	0	0.0016	0	0	0.0024	0.0775	0.0033	0.0035	0.0085	0.0451	0.0165	0.1037	0.0336	0.002	0.0145	0.0022	0.0133	0	0	0	0.0142	0.0061	0.2056	0.0163	0.0059	0.0081	0.0044	0.0169	0.0056	0.0449	0.0177	0.0039	0	0	0.0257	0.0023	0.0253	0.0567
CYP2S1|50024|ES	1	0.9963	1	1	0.9986	1	1	0.9983	1	1	1	0.9938	0.9981	1	1	0.995	0.9973	0.9913	0.9961	1	0.9864	0.9908	0.9882	1	0.9972	0.9986	0.9928	1	0.9837	0.9893	0.9897	0.9944	1	0.9941	1	0.9869	0.9884	0.9807	0.9866	0.9899	0.9914	0.9826	0.9879	0.9932	0.9918	0.9932	0.996	0.9875	0.9862
SH3TC1|68757|AT	0.0136	0.0217	0.0546	0.0217	0.0812	0.0933	0.0942	0.0721	0.0558	0.0486	0.0241	0.0607	0.0436	0.0304	0.0526	0.029	0.0305	0.0603	0.0618	0.0565	0.0437	0.0824	0.0516	0.0461	0.0525	0.0312	0.0358	0.0536	0	0.0228	0.0439	0.0692	0.0583	0.035	0.0293	0.0269	0.0405	0.0481	0.0668	0.0557	0.0329	0.0189	0.0148	0.0186	0.0496	0.0723	0.008	0.0341	0.044
VAV3|3928|AP	0.9888	1	na	0.11	0.6231	0.169	0.5113	0.5711	0.1865	0	0.3416	0.2769	0.9193	0.9991	na	na	0.8027	0.9799	0	0	0.9345	0.924	na	na	0	0.9396	0.9838	0.7881	na	0.9685	0.8042	0.9979	0.974	0.8506	0.0427	0.9338	0.976	0.9171	0.9331	0.949	0.9859	0	0.9931	0.9621	0.9752	0.6613	0.9953	0.1152	1
DOPEY1|76851|AT	0.9673	0.9754	0.9769	0.972	0.9072	0.8207	0.8711	0.8963	0.8961	0.9559	0.8504	0.9653	0.9693	0.9591	0.9168	0.9537	0.9628	0.9647	0.9529	0.933	0.9515	0.9742	0.9888	0.9482	0.9535	0.9664	0.958	0.9069	1	0.9737	0.9383	0.9218	0.946	0.9123	0.9639	0.9874	0.9666	0.9241	0.967	0.9228	0.9663	0.99	0.9586	0.9204	0.9096	1	0.9603	0.9216	0.9464
KPNA2|43121|AP	0.9929	0.9947	0.988	0.9225	1	0.9774	1	0.9867	1	0.9928	0.983	0.9593	0.9966	0.9971	0.9719	0.9967	0.9896	0.9934	0.9837	0.9575	0.9749	0.9904	0.9844	0.962	0.9871	1	0.9948	0.9911	0.9972	0.9972	0.9966	0.9795	0.9898	0.9818	0.9737	0.9928	0.9869	1	0.973	0.9877	0.9979	0.9975	0.9972	0.9848	0.998	0.9928	0.9924	0.9973	0.999
TRAM1|84120|AP	0.0075	0.0115	0.0141	0.0083	0.0153	0.0082	0.0113	0.0133	0.015	0.0188	0.0094	0.0065	0.0104	0.0152	0.0225	0.0125	0.0183	0.0091	0.0138	0.0185	0.0094	0.0171	0.012	0.0034	0.0071	0.005	0.0097	0.0128	0.0056	0.0398	0.0124	0.0021	0.0207	0.0186	0.0418	0.0078	0.0127	0.0051	0.0258	0.0039	0.0189	0.0093	0.0064	0.0294	0.0177	0.0038	0.0043	0.0102	0.0081
B4GALNT1|22673|AP	na	na	0.8545	na	na	na	na	0.804	1	0.798	na	na	na	0.8454	1	1	0.527	1	0.7209	1	0.8294	1	1	0.8958	0.4768	0.7492	na	0.9782	0.849	0.784	0.8476	0.5486	0.9488	na	1	0.8733	0.7964	1	0.9623	0.849	0.9634	0.8294	0.9297	0.7848	0.8742	na	0.9168	1	0.8645
CENPH|72307|ES	0.9259	1	1	1	0.9615	1	1	1	1	1	na	0.9819	1	0.9635	1	1	1	1	0.8992	0.9939	1	0.9827	0.9636	0.965	0.9795	0.9919	1	0.9761	0.9919	1	0.968	0.9801	1	0.9625	0.9567	1	0.9855	0.9749	0.9945	0.9618	0.9446	0.956	0.9518	0.9774	0.9628	0.983	0.979	0.9818	0.985
FAM193B|74802|ES	0.6855	0.6635	0.4983	0.6683	0.6566	0.5179	0.6994	0.6541	0.6199	0.4607	0.6894	0.7103	0.6131	0.4111	0.8515	0.781	0.7293	0.6979	0.5945	0.701	0.663	0.653	0.6407	0.6012	0.6173	0.7482	0.6599	0.5328	0.4825	0.6698	0.623	0.6246	0.6495	0.6162	0.6542	0.9359	0.6843	0.5848	0.6984	0.6901	0.846	0.5343	0.6586	0.7746	0.6129	0.6968	0.655	0.3766	0.572
RSBN1L|80203|AP	1	0.9552	0.9605	1	0.9426	0.9943	1	0.9878	0.9744	0.9933	1	0.994	0.9951	0.9926	0.9898	0.9945	1	0.9822	1	0.9861	0.9688	0.9932	1	0.9898	0.9944	0.9755	0.9855	0.9658	0.9459	1	0.9856	1	0.947	0.9795	0.9616	0.9876	0.9453	0.983	0.9802	0.9951	0.9558	0.9871	0.9708	0.9923	0.9959	0.9957	0.983	0.9962	0.9784
UPP1|79643|AA	1	1	0.9328	na	na	na	na	1	na	1	na	0.8338	na	0.9832	1	1	1	1	0.9094	1	1	1	1	na	0.9419	0.9153	1	0.9328	0.8109	0.8224	0.9094	1	1	na	0.8741	0.9565	0.7764	1	1	0.8438	0.88	1	na	1	1	1	0.9467	0.9292	1
PACS2|29637|AD	0.9479	0.8838	0.8394	0.9138	0.9108	0.8996	0.8757	0.9526	0.8833	0.8882	0.8829	0.9103	0.9584	0.928	0.8976	0.9429	0.8603	0.925	0.9004	0.8884	0.8949	0.9159	0.8998	0.8843	0.9036	0.9441	0.9131	0.8903	0.9112	0.9011	0.8604	0.9279	0.9043	0.899	0.9241	0.8919	0.9163	0.8844	0.9299	0.8991	0.9566	0.849	0.9495	0.8942	0.8762	0.8781	0.8937	0.8856	0.9439
VWA9|31222|ES	0.7559	0.6548	0.804	na	0.7832	1	0.8065	0.5991	0.5876	1	1	0.8455	0.5772	0.4694	1	0.5044	0.3828	0.8228	0.933	1	0.711	0.7051	1	0.5578	0.5575	0.674	0.5663	0.9302	0.8352	0.8343	0.9263	0.8015	1	1	1	0.8384	0.7305	na	0.6355	0.7001	0.8691	0.4609	0.5723	0.8588	0.7421	0.4335	0.7562	0.608	0.6001
LITAF|34025|AA	0	0	0.0053	0.0041	0	0.0095	0.0035	0.0077	0.0074	0.0012	0	0.0092	0	0.0032	0.0537	0	0.0029	0.0064	0.0051	0.0222	0.0022	0.0029	0.0192	0.0114	0	0	0.0041	0.0076	0.002	0	0.006	0.0039	0.0118	0.0163	0.0186	0	0.0069	0.0118	0.0093	0	0.0165	0	0.0042	0.0068	0.0142	0	0.0038	0	0.0116
FOLH1|15814|AT	na	0	0	na	na	0	na	0	0	0	na	na	na	0	0	0	0	0	0	0	0	0	0	0	0	0	0	0	0	0	0	0	0	0	0	0	0	0	0	0	0	0	0	0	0	0	0	0	0
NCKAP5|55400|ES	1	1	1	1	1	0.8144	0.9598	1	0.6257	1	0.9348	0.9418	1	1	1	1	1	1	1	1	1	0.7336	1	1	1	1	0.9888	0.9566	0.67	1	1	1	1	1	1	1	1	1	1	1	1	1	1	1	1	1	1	0.9125	0.9675
ENSA|7491|AP	0.08	0.07	0.038	0.0256	0.0376	0.0509	0.0426	0.0696	0.0301	0.0153	0.0241	0.1493	0.2109	0.1379	0.0645	0.1073	0.1081	0.1081	0.1663	0.1525	0.0745	0.0927	0.0571	0.2765	0.0624	0.0575	0.0598	0.0755	0.1385	0.1755	0.0898	0.0636	0.0431	0.0767	0.0376	0.1151	0.0987	0.0923	0.0947	0.0683	0.0473	0.0635	0.078	0.1102	0.0698	0.1245	0.1112	0.1236	0.0809
EIF4B|21921|ES	1	1	0.7648	1	1	1	1	1	0.8994	1	na	0.941	0.8659	0.901	1	1	1	1	0.9721	0.9673	1	0.916	1	1	1	0.4714	0.9698	1	0.7921	1	0.8964	0.8361	0.7937	1	1	0.9615	0.9444	0.614	1	0.9615	1	1	1	na	0.9624	0.9199	0.9287	1	0.9698
UNG|24277|AP	0.1294	0.1392	0.0317	0.0298	0.3326	0	0.0303	0.1108	0.0542	0.0151	0.0218	0.3228	0.4237	0.5157	0.2219	0.5462	0.4819	0.3567	0.5255	0.4544	0.3379	0.6105	0.5512	0.5223	0.5422	0.4693	0.2255	0.5484	0.6678	0.3591	0.5327	0.1804	0.4361	0.3118	0.3772	0.5016	0.5592	0.296	0.4251	0.3803	0.4072	0.3062	0.433	0.5305	0.3557	0.4789	0.6529	0.6597	0.535
UBALD2|43577|AP	0.0298	0.0508	0.03	0.0096	0.0142	0.0232	0.0182	0.0337	0.0391	0.0204	0.0262	0.0201	0.005	0.0166	0.0511	0.0097	0.0255	0.0281	0.0329	0.0492	0.035	0.0418	0.0796	0.0554	0.0298	0.0195	0.0176	0.0338	0.0323	0.0196	0.036	0.0167	0.0275	0.06	0.0502	0.0572	0.023	0.0357	0.031	0.0192	0.043	0.0381	0.0297	0.0261	0.0542	0.02	0.0334	0.0235	0.0435
KDM4C|85826|AT	0.0165	0.0175	0.0081	0.0097	0.0207	0.0184	0.0298	0.022	0.0271	0	0.0173	0.0398	0.0177	0.0396	0.0219	0.0417	0.0291	0.0166	0	0.029	0.0241	0.0878	0.0406	0.0147	0.0284	0.0095	0.0276	0.016	0.0773	0.0123	0.036	0.0177	0.0165	0.022	0.0248	0.0386	0.0214	0.0423	0.0025	0.0274	0.0183	0.0111	0.0173	0.0481	0.0082	0.0138	0.0277	0.0341	0.043
UBE2D3|70140|AA	0.0473	0	0.0327	0	0	0	0	0.0481	0	0	0	0.032	0	0	0.1535	0	0	0.035	0.0144	0.0683	0.0389	0.0353	0	0	0.0904	0	0	0	0	0.0517	0	0.0305	0	0.0933	0.0696	0.0718	0.0068	0.0463	0	0	0	0.1243	0	0.0275	0	0.0075	0	0.054	0.0391
RHOT1|40176|ES	0.0307	0.3633	0.0432	0.1125	0.1396	0.1585	0.2198	0.1918	0.0751	0.1332	0.0699	0.2333	0.2023	0.1037	0.1754	0.0647	0.1177	0.052	0.2585	0.103	0.1499	0.2023	0.2911	0.1579	0.1647	0.0172	0.1368	0.1518	0.1446	0.1598	0.0779	0.1184	0.1864	0.303	0.2023	0.0661	0.0515	0.0779	0.0763	0.1849	0.1177	0.1013	0.2681	0.0507	0.0533	0.0553	0.0412	0.1205	0.0633
PHPT1|88225|ES	0.1055	0.0624	0.0413	0.1159	0.1191	0.1814	0.1038	0.1885	0.0661	0.0783	0.0539	0.1429	0.3357	0.1174	0.0369	0.1768	0.0854	0.239	0.1001	0.0998	0.0925	0.2257	0.5981	0.18	0.1355	0.1447	0.1395	0.0584	0.0469	0.0552	0.0492	0.2278	0.087	0.1002	0.0765	0.2066	0.0986	0.0225	0.076	0.0561	0.0496	0.1083	0.1418	0.1006	0.1442	0.0976	0.1758	0.2905	0.0878
KIAA1324L|80285|AA	1	1	1	1	1	1	1	1	1	1	1	1	na	na	1	1	na	1	1	1	1	1	1	1	1	1	1	1	1	1	1	1	1	na	1	1	1	1	1	1	na	1	1	1	1	na	1	1	1
C11orf24|17301|RI	0.8511	0.8174	0.9402	0.971	0.9413	0.9885	0.9876	0.9726	0.9894	0.9787	0.9746	0.9537	0.9919	0.9382	0.9244	0.9657	0.9213	0.9256	0.972	0.8575	0.8784	0.7411	0.8823	0.946	0.8808	0.9845	0.928	0.968	0.858	0.9794	0.9318	0.9856	0.9757	0.9466	0.9512	0.8577	0.9676	0.9342	0.948	0.9406	0.9649	0.9539	0.8612	0.9411	0.9769	0.9117	0.9841	0.9265	0.9128
RABGAP1|87498|ES	0.0371	0.0637	0.0205	0.0732	0.0354	0.0156	0.0256	0.0424	0.0342	0.033	0.0577	0.0896	0.0031	0.1585	0.0361	0.0332	0.2042	0.0998	0.0429	0.2194	0.05	0.1012	0.2061	0.1212	0.1384	0.0152	0.0592	0.0654	0.0594	0.0147	0.0485	0.0062	0.0122	0.0419	0.0822	0.0153	0.0551	0	0.172	0.0825	0.0332	0.0096	0.0315	0	0.0588	0.0329	0	0.021	0.0493
NRG1|83313|AT	0.404	0.8153	0.6471	0.7757	0.9183	0.6711	0.558	0.9209	0.5163	0.193	0.7797	0.5532	0.8781	0.6595	0.7416	0.4308	0.7102	0.9244	0.7753	0.6931	0.7755	0.8353	0.2408	na	0.7863	0.7349	0.54	0.583	0.4396	0.7309	0.6446	na	0.4604	0.6413	0.2999	0.7179	0.7653	0.4752	0.6862	0.7239	0.3486	0.0888	0.2157	0.4803	0.4179	0.8846	0.6381	0.7728	0.6356
TOP3B|61270|ES	0.3222	0.3491	0.2213	0.576	0.4797	0.4981	0.5591	0.4352	0.3365	0.5305	0.8987	0.2784	0.3426	0.2687	0.4421	0.388	0.3645	0.1901	0.4739	0.4953	0.2971	0.2136	0.5734	0.5214	0.3222	0.1554	0.2023	0.3502	0.119	0.4729	0.2444	0.6443	0.4088	0.1497	0.4702	0.2226	0.2244	0.034	0.5669	0.3156	0.4604	0.2407	0.326	0.4133	0.3415	0.4538	0.2117	0.2971	0.3262
ZFAND6|32168|AP	0.1146	0.0644	0.0454	0.1403	0.1759	0.1659	0.1667	0.1314	0.0754	0.0844	0.1998	0.0758	0.0217	0.1343	0.4576	0.138	0.0354	0.0568	0.0646	0.4428	0.208	0.0373	0.0119	0.3246	0.0936	0.0458	0.0985	0.1671	0.2908	0.2028	0.2954	0.1573	0.3682	0.0298	0.0279	0.1391	0.2677	0.0952	0.2188	0.1086	0.3538	0.1144	0.2023	0.1503	0.2648	0.2388	0.1052	0.0944	0.2708
LEKR1|67370|AT	na	0	na	na	na	0	0	0	0	na	0.5409	0.2958	0.1868	0	0	0.2417	0	0.0798	na	0.0343	0	0	0.0426	0.0724	0	0	0	0.1907	0.133	na	na	0	0.234	0	0.2899	0.3404	0.0662	0.5829	0.1804	0	na	na	0.059	0.3013	na	0	0.4619	0.1641	0.4422
BID|61007|ES	na	0.3993	na	na	na	0.7791	na	na	na	0.3715	na	0.3928	0.6408	0.559	0.7493	0.635	0.2966	0.7344	0.713	0.5469	0.4194	0.5373	0.71	0.7869	0.6181	0.2195	0.4064	0.3637	0.558	0.5287	0.3881	na	0.5591	0.4583	0.8462	0.4288	0.3653	0	0.4205	0.6035	0.5228	0.7844	0.2852	0.4748	0.4015	0.7204	0.6329	0.6931	0.4858
ARL17A|42027|AT	0.5316	0.4148	0.4422	0.4233	0.4429	0.3545	0.4038	0.3622	0.3814	0.441	0.4421	0.3037	0.3483	0.3935	0.335	0.3753	0.3681	0.4476	0.3949	0.312	0.3008	0.3212	0.2924	0.4126	0.3793	0.4165	0.4133	0.3117	0.2852	0.2633	0.3463	0.3854	0.3079	0.3923	0.3993	0.3113	0.4815	0.3092	0.326	0.3399	0.4098	0.4074	0.3161	0.3358	0.4516	0.4206	0.3882	0.3552	0.4454
PRDX2|47870|AT	0.0026	0.0058	0.0011	0.0059	0.0049	0.0053	0.0065	0.0042	0.0046	0.0064	0.0033	0.0078	0.0029	0.0063	0.007	0.0025	0.003	0.0034	0.0084	0.0058	0.0071	0.0095	0.0057	0.0109	0.0111	0.0021	0.0042	0.0074	0.0022	0.0008	0.0069	0.0088	0.0058	0.0086	0.0152	0.0019	0.0023	0.0021	0.0061	0.0041	0.0061	0.0008	0.0034	0.0048	0.003	0.0026	0.0101	0.0067	0.0055
RBM25|28252|AT	0.1929	0.1307	0.0807	0.165	0.2297	0.2656	0.2797	0.2864	0.2323	0.231	0.1693	0.144	0.21	0.1946	0.1415	0.1581	0.1383	0.207	0.1476	0.1953	0.1588	0.2485	0.0811	0.1378	0.2403	0.1166	0.245	0.2173	0.0775	0.0769	0.1867	0.255	0.1676	0.1117	0.105	0.0519	0.1053	0.0757	0.2246	0.0963	0.1105	0.1411	0.0705	0.1188	0.2114	0.0687	0.1401	0.1675	0.1028
MFF|57813|ES	0.0919	0.2859	0.4409	0.1622	0.27	0.2533	0.5885	0.5144	0.2915	0.4346	0.2006	0.5441	0.6463	0.4403	0.4421	0.2899	0.532	0.8449	0.2795	0.6783	0.476	0.6505	0.6183	0.8523	0.3652	0.0783	0.4168	0.5431	0.7175	0.485	0.7066	0.3859	0.4539	0.4812	0.3715	0.6328	0.6689	0.281	0.6793	0.8867	0.4368	0.5249	0.7461	0.4888	0.8308	0.5312	0.7661	0.2109	0.3442
MMP19|22273|RI	na	0.6684	0.7206	0.7706	0.8548	0.7521	0.815	0.6931	0.9032	0.8311	0.9149	1	na	0.4681	0.9484	1	0.7818	0.6489	0.768	0.6106	0.918	0.6764	1	0.7255	0.3589	na	1	0.8534	0.6764	0.7658	0.826	0.2816	0.8152	0.8013	0.6931	0.6471	0.8666	0.7582	0.5519	0.687	0.7582	0.8398	na	0.6286	0.6106	0.4509	0.5283	0.7113	0.7246
PKN2|3697|AP	0	0.0819	0	0	0	0	0	0	0	0.0111	0	0	0	0	0	0	0.0312	0	0	0.0252	0	0	0	0	0.0278	0.0535	0.0077	0.0106	0	0	0.0343	0	0	0	0.1492	0	0	0.0806	0	0.0134	0	0	0	0	0	0	0	0	0
BICD1|21024|RI	1	1	1	1	1	1	1	1	1	1	1	1	1	1	1	1	1	1	1	1	1	1	1	1	1	1	1	1	1	1	1	1	1	1	1	1	1	1	1	1	1	1	0.9585	1	1	1	1	1	1
MCM8|58659|ES	1	1	1	1	0.9771	1	1	1	1	0.973	1	1	0.9441	0.9848	1	1	1	0.976	0.9608	0.9869	0.9912	0.983	0.981	0.99	0.9884	1	1	0.96	0.9748	1	0.9833	0.9308	0.9863	0.9697	0.9697	0.9816	1	0.8194	1	0.9869	0.9605	0.8555	1	0.9721	0.9816	0.9426	0.9794	0.9749	1
SPIRE1|44691|AP	0	0	0	0	0	0	0	0	0	0	0	0.0296	0	0	0.0511	0	0	0	0.0146	0	0	0	0.1354	0	0	0	0	0	0	0	0	0	0	na	0	0	0	0	0	0	0	0	0	0	0	0	0	0	0
IL4R|35689|ES	0.0454	0.0685	0.0432	0.1923	0.1354	0.0751	0.1169	0.1228	0.0867	0.0965	0.1923	0.1419	0.0906	0.0792	0.2846	0.1113	0.2011	0.0976	0.14	0.2668	0.1092	0.1264	0.2875	0.1751	0.1092	0.0446	0.0181	0.1554	0.0972	0.1047	0.0599	0.0457	0.1121	0.5202	0.2474	0.2	0.0608	0.2119	0.0544	0.1984	0.1325	0.1307	0.0256	0.3492	0.1041	0.0954	0.1475	0.1111	0.1244
SLC39A13|15734|AP	na	0.98	1	na	1	1	0.9619	1	1	1	1	0.9404	1	1	1	1	1	1	0.9872	na	1	0.9743	0.9669	1	0.9844	1	1	1	1	0.9523	1	0.9917	na	na	1	0.9768	1	0.9822	0.991	1	1	1	1	1	1	1	1	1	na
KIAA0195|43444|AP	0.9375	1	1	1	0.9714	0.9743	0.9189	0.9649	0.9769	0.876	1	0.9604	1	0.9893	0.8497	0.9567	0.9711	0.9593	0.9423	0.9331	0.8212	1	0.8483	0.9731	0.8922	1	0.9857	0.9447	0.9901	1	0.984	1	0.9199	0.6385	0.8293	1	1	1	0.954	1	1	0.8777	0.9942	na	1	1	0.9854	0.9104	1
TMEM194B|56569|AP	0.242	na	0.2287	na	0.141	0.0543	0.33	0.1796	0.111	0.0921	na	0.1956	0.3261	0.1502	0.0804	0.1208	0.1355	0.2148	0.1303	0.0476	0.2034	0.1256	0.141	0.3238	0	0	0.0832	0.0897	0.1607	0.1703	0.1132	0.1735	0.057	0.0496	0.1446	0.2306	0.147	0.0759	0.1397	0.0842	0.1455	0	0.1694	0.1145	0.0294	0.0519	0.4324	0.0486	0.0901
LOXL1|31618|ES	0.0068	0	0.0039	0	0.1083	0.018	0.0053	0.0437	0.0076	0.0062	0.0648	0	0.0095	0.0124	0.0106	0.0072	0.0313	0.0134	0.0165	0.0207	0	0.0024	0.0932	0.0173	0.0062	0.0175	0.0058	0.0098	0.0014	0.0231	0.0123	0.0011	0	0	0.0056	0.0039	0.0091	0	0.0049	0.0131	0	0	0.0065	0	0.0024	0.0085	0.012	0	0.005
BRAT1|78623|ES	0.9594	0.9862	0.9866	1	0.9807	1	0.9807	0.9361	1	0.9715	0.9858	0.954	0.9893	0.9775	0.9675	0.9862	0.9717	0.9667	0.9749	0.968	0.9402	0.9778	0.9638	0.9761	0.9772	0.9673	0.9838	0.9423	0.9769	0.9832	0.9516	0.9823	0.977	0.9796	0.9274	0.9842	0.9591	0.9645	0.977	0.9775	0.9359	0.9884	0.9731	0.9802	0.9747	0.9665	0.9574	0.973	0.9762
TRAPPC4|19066|ES	1	1	1	1	1	1	1	1	1	1	1	1	1	1	1	1	1	1	1	1	1	1	1	1	1	1	1	1	1	1	1	1	1	0.9956	1	1	1	1	1	1	1	1	1	1	1	1	1	1	1
PXMP2|25285|ES	0.9431	1	0.994	0.9956	0.9917	0.9932	0.9898	0.9974	0.9921	1	1	0.9905	0.9853	1	1	0.977	0.9898	1	0.9925	0.9886	0.9953	0.9915	1	0.9601	0.9833	0.9779	0.9904	0.9775	0.996	0.9879	0.9897	1	0.99	0.9389	0.9631	0.977	1	1	0.9883	0.9806	0.983	1	0.9947	1	0.985	0.9956	0.9499	0.9926	0.9858
ERCC1|50445|ES	0.8961	0.987	0.9557	1	0.9532	0.938	0.8725	0.9639	0.9816	0.9799	0.8531	1	0.9516	0.9531	0.864	0.9288	0.9877	1	0.8928	0.8952	0.9627	0.9432	0.7062	0.9506	0.971	0.9656	0.9497	0.9742	0.9446	0.9445	0.9609	0.9092	0.9258	0.9268	0.9617	0.9671	0.8916	0.9174	0.8482	0.947	0.9611	0.9631	0.9278	0.9531	1	0.8881	0.902	1	0.8761
NAT1|82850|AP	0	0	na	0	0	0	0	0	na	0	0	0	0	0	0	0	0	0	0	0	0	0	0	na	0	0	0	0	na	0	0	na	na	0	0	0	0	0	na	na	0	0	0	na	0	0	0	0	0
ZNF44|47791|AT	0.5713	0.6394	0.4617	0.6363	0.6804	0.5252	0.4472	0.6813	0.4766	0.4987	0.659	0.7054	0.505	0.5008	0.4605	0.4549	0.7891	0.6009	0.7752	0.7484	0.7346	0.8719	0.8993	0.6359	0.5381	0.6555	0.7386	0.659	0.9387	0.8264	0.6049	0.3647	0.7296	0.8038	0.6526	0.8147	0.2332	0.7741	0.647	0.7575	0.7852	0.8121	0.9462	0.9036	0.8587	0.7134	0.8161	0.7957	0.6332
ECT2|67657|ES	0.3633	0.6111	0.5107	0.8088	0.7589	0.6682	0.4845	0.6175	0.3412	0.5903	0.6017	0.6945	0.351	0.2145	0.4901	0.8745	0.5034	0.3207	0.491	0.4917	0.2851	0.2	0.608	0.1871	0.5829	0.4648	0.3893	0.4965	0.7325	0.6946	0.5472	0.1252	0.5579	0.5278	0.1184	0.4314	0.4331	0.299	0.1706	0.2685	0.5149	0.5971	0.2475	0.5895	0.3715	0.4015	0.388	0.6978	0.511
HCFC1R1|33357|RI	0.9185	0.92	0.9589	0.8565	0.8916	0.9237	0.8433	0.8748	0.9322	0.9787	0.8982	0.9143	0.915	0.8629	0.9377	0.8233	0.8423	0.9292	0.9315	0.933	0.9083	0.8523	0.9302	0.9493	0.8783	0.879	0.9475	0.8957	0.9204	0.9249	0.9205	0.9167	0.9019	0.9491	0.8733	0.8198	0.9075	0.9483	0.9409	0.959	0.9324	0.9265	0.9439	0.9432	0.8939	0.8309	0.954	0.884	0.9536
LRRC48|39528|AT	0.483	0.5263	0.4758	0.5836	0.3302	0.4015	0.5618	0.5108	0.444	0.4781	0.6636	0.8629	0.3939	0.6993	0.758	0.7269	0.5331	0.5215	0.8437	0.4583	0.6491	0.4197	0.6769	0.7474	0.693	0.8402	0.4855	0.6559	0.9155	0.8867	0.5473	0.4489	0.5706	0.8385	0.3218	0.5828	0.8389	0.3838	0.8191	0.5131	0.4991	0.5376	0.9137	0.9088	0.6375	0.4893	0.3036	0.4921	0.4921
MARK4|50422|ES	1	1	1	1	1	1	0.9873	1	1	0.9933	1	1	1	1	1	1	1	1	1	1	1	1	1	1	1	1	1	1	1	1	1	1	1	1	1	1	1	1	1	1	1	1	1	1	1	1	1	0.9956	1
ACVR1|55651|AP	1	0.9785	0.9729	1	0.9878	0.907	0.8774	0.9217	0.9564	0.9774	0.9746	0.8636	0.9495	0.9767	0.9056	0.9839	0.8962	0.9619	0.916	0.8397	0.93	0.9606	0.9107	0.9019	0.9243	0.965	0.9851	0.9732	1	0.939	0.9889	0.9612	0.8071	0.5891	0.8864	0.9665	0.9472	1	0.9706	0.9651	0.9541	0.9689	0.96	0.8853	0.9472	1	0.9756	0.8894	0.9657
PRRC2B|87935|ES	0.9324	0.7967	0.9788	0.801	0.8258	0.8569	0.8358	0.8072	0.9351	0.9576	0.8109	0.8801	0.8545	0.8086	0.9169	0.8647	0.9315	0.8354	0.873	0.9314	0.9238	0.8628	0.8609	0.8912	0.8918	0.8797	0.7816	0.9034	0.9427	0.9549	0.9353	0.9083	0.7884	0.8499	0.9454	0.9394	0.9215	0.9642	0.9176	0.9027	0.9185	0.8801	0.8707	0.9447	0.8533	0.8173	0.8542	0.8426	0.888
PIK3C3|45312|AP	0.0155	0.0444	0.0443	0.0914	0.129	0.1573	0.1437	0.107	0.0755	0.0677	0.0697	0.1186	0.0567	0.037	0.1567	0.0836	0.1559	0.0299	0.0716	0.1555	0.1404	0.0582	0.1507	0.1449	0.1218	0.1188	0.0468	0.1052	0.0107	0.0276	0.0466	0.0425	0.1965	0.4054	0.2292	0.049	0.0226	0.0459	0.1816	0.0297	0.0245	0.0674	0.0187	0.122	0.0663	0.0013	0.0216	0.033	0.0249
FLT3LG|50942|AP	0.7559	0.8949	0.7559	na	na	0.7437	0.7559	0.6075	0.7703	0.8547	na	0.8681	na	na	0.7087	0.63	0.8856	1	0.699	0.5633	0.5372	0.6436	na	na	0.5201	0.6075	0.9433	0.9694	0.9121	0.7633	0.8062	0.9146	0.7748	na	0.4726	1	0.9286	1	0.8228	0.8442	0.9762	0.431	0.7992	1	0.8876	0.9253	0.9393	1	0.7186
HPS5|14596|AD	0.7625	0.7513	0.2615	na	na	0.8119	na	0.6023	0.7751	0.5645	na	1	0.5991	0.755	na	na	na	0.6873	na	0.7574	1	0.82	na	0.6527	0.5791	na	0.8832	0.7297	0.9159	0.7367	0.7517	0.8029	na	na	0.7052	0.6798	0.6945	na	0.3846	0.8578	1	na	0.4232	0.4162	0.638	0.6523	0.6169	0.8898	1
PPIL3|56758|AP	1	1	1	1	1	1	1	1	na	1	1	1	1	1	1	1	1	1	na	1	1	1	na	1	1	1	1	1	1	1	1	1	1	na	na	1	1	na	1	1	1	na	1	1	1	1	1	1	1
SLC7A8|26714|ES	0.9963	0.9978	1	0.9811	0.9955	0.9978	0.9935	0.9947	0.9946	0.9978	0.9967	0.9963	1	0.9968	1	0.98	0.9865	1	1	1	1	1	0.9924	0.9694	1	0.99	0.9986	0.9831	0.9958	0.9988	0.992	0.9979	0.9967	0.949	1	0.9987	0.9986	0.995	1	0.9945	0.9966	1	0.9939	0.9837	0.9811	0.9781	0.9945	0.9819	0.9908
CAMK2D|70420|ME	0.9595	0.9441	0.9571	0.9546	0.9808	0.9826	0.9462	0.9842	0.9918	0.9575	0.9565	0.9619	0.972	0.9631	0.9384	0.9594	1	0.9807	0.9799	0.9544	0.9549	0.9446	0.9529	0.9406	0.9292	0.9566	0.9721	0.9572	0.972	0.9763	0.9651	0.9563	0.9353	1	0.9716	0.9645	0.9717	0.9647	0.9744	0.988	0.9521	0.9556	0.9568	0.9726	0.9865	0.9568	0.9769	0.9722	0.9539
CACNA2D1|80252|AP	1	1	1	1	1	1	0.9474	0.9386	0.9728	0.9825	1	0.9736	na	1	0.979	0.9394	1	1	0.9826	0.9629	0.9378	1	1	1	1	1	0.834	1	1	1	0.9677	1	1	0.5568	1	0.9832	0.9939	na	0.9526	1	1	0.9306	1	0.7701	0.9909	1	1	1	1
SYNGR1|62297|AT	0	0	0	0	0	0	0	0	0	0	0	0	0	0	0	0	0	0	0	0	0	0	0	0	0	0	0	0	0	0	0.0047	0	0	0	0	0	0	0	0	0	0	0	0	0	0.0068	0	0	0	0
OSBPL1A|44899|AD	na	0.1533	0.0405	na	na	na	0	0.1125	na	0.0293	na	na	na	na	0.2659	na	0.1617	0.0714	na	0.0956	0.3641	0.1598	na	0.0171	0.0433	0	0.0752	0.0472	0.053	0.4581	0.388	0.1235	0.034	na	na	0.0714	0.0293	na	0.1497	0.1698	0.1533	na	0.1668	0.3222	0.2407	0.1298	0.1713	0.1978	0.1474
KIFC3|36610|AA	1	1	1	1	1	1	0.9864	1	1	0.9801	1	1	1	1	1	1	1	0.9882	0.9829	1	1	0.9926	1	1	1	0.9282	1	1	1	0.9922	1	0.992	1	1	1	1	1	0.9915	1	0.9779	1	1	1	1	0.9963	1	1	1	1
TMEM241|44817|ES	0.9376	1	1	na	na	1	1	1	na	1	na	1	0.9299	0.9654	1	0.9055	1	1	0.7898	0.8997	0.9719	0.9159	1	0.9735	1	1	0.9725	0.942	1	1	1	0.9232	0.9502	na	1	0.9415	0.9737	0.9466	1	0.8601	0.9376	1	0.9311	1	1	0.9672	0.9383	0.9808	0.9519
HSPA8|19196|AP	0.0009	0.0025	0.0059	0.004	0.0163	0.0185	0.0277	0.0076	0.0164	0.0063	0.0192	0.0095	0.0008	0.0049	0.0799	0.0237	0.0357	0.0128	0.0408	0.0703	0.0434	0.0286	0.1478	0.1761	0.0339	0.0105	0.0184	0.0252	0.0059	0.0077	0.0109	0.0044	0.0341	0.1145	0.1579	0.0412	0.0126	0.0375	0.0525	0.0243	0.0365	0.0208	0.0272	0.1632	0.0156	0.0159	0.0109	0.0178	0.0166
EIF4G3|132099|ES	0.5312	0.3054	0.6283	0.545	na	0.4222	0.5501	0.7811	0.5403	0.5064	na	0.4972	0.6831	0.4439	na	0	0.351	0.5684	0.7774	0.6053	0.4469	0.4781	0.6454	0.631	0.6884	0.7831	0.7398	0.4839	0.5793	0.5643	0.3625	0.5387	na	na	na	0.5952	0.4114	0.1598	0.5838	0.8153	na	na	na	na	0.3804	0.541	0.3261	0.7474	0.3025
IREB2|32093|AD	0.9789	0.9705	1	1	0.9631	0.956	0.9819	0.9914	1	1	1	1	0.9677	1	1	0.9683	1	0.9725	0.9808	0.9713	0.8708	0.9262	0.7837	1	1	1	0.9541	0.9519	1	0.9713	1	1	1	1	1	0.9262	0.9262	0.9602	0.9383	1	1	0.8942	1	1	1	0.9914	1	0.975	0.9651
LZTR1|61210|AD	0	0.0538	0	na	0	0	0	0	0	0	0	0	0	0	0	0	0	0	0	0	0	0	0	0	0	0	0	0	0	0	0	0	0.0206	0	0	0	0.0081	0	0	0	0	0	0	0	0	0	0.0102	0	0.011
C14orf2|29536|ES	0.005	0.0099	0.0023	0.0075	0.0077	0.0045	0.0092	0.012	0.0019	0.0064	0.0047	0.0166	0.0209	0.0193	0.0108	0.0247	0.0127	0.0181	0.0282	0.0063	0.0173	0.0196	0.025	0.0147	0.0185	0.0056	0.0082	0.013	0.0066	0.02	0.0079	0.0088	0.0122	0.023	0.0141	0.0135	0.0087	0.032	0.018	0.0096	0.0103	0.0016	0.0092	0.0106	0.0205	0.0092	0.055	0.01	0.0156
FAM133B|80444|AD	0	0	0	0.0111	0.0278	0.0177	0	0	0.0093	0.0312	0	0.0162	0.016	0.0143	0	0.0402	0.0111	0.0203	0.0289	0.028	0.015	0.0338	0.0396	0.0264	0.0048	0.0486	0.0344	0.025	0.0297	0.0459	0.0318	0.0141	0.0257	0.0361	0.0137	0.0123	0.0348	0	0.0295	0.0274	0.0328	0	0.01	0.0051	0.0258	0.0278	0.0279	0.0393	0
SLC30A5|72302|AT	0.9196	1	0.9673	0.9334	0.944	0.9348	0.9816	0.9651	0.9648	0.9752	0.9466	0.9386	0.9748	0.9833	0.9419	0.9742	0.9586	0.9617	0.9505	0.9413	0.9666	0.9744	0.9576	0.9708	0.9574	0.9617	0.9639	0.9364	0.9232	0.966	0.952	0.9653	0.9493	0.8062	0.9311	0.949	0.9751	0.9508	0.97	0.9455	0.9032	0.9408	0.9729	0.9549	0.969	0.8953	0.9632	1	0.9506
POU2F1|8857|AP	0.0878	0	0	0.0519	na	0.0374	0	0.0398	0.0412	0.0255	0	0.0176	0.0255	0	0.19	0.0132	0.0497	0.0412	0.2148	0.0245	0.0763	0	0	0	0.1334	0	0.0259	0.0182	0	0	0.0632	0	0	0.0179	0.4125	0.0235	0	0	0.0095	0.069	0	0.097	0.0112	0.0108	0.0422	0	0	0	0.0145
ORC4|55527|ES	0.8478	0.8614	0.5458	na	1	1	0.8218	1	na	0.5554	na	0.8579	0.9046	0.8829	1	0.8904	1	0.8963	0.9142	0.869	0.8983	0.9706	0.961	1	0.5628	1	0.8273	0.5772	0.7888	0.9609	0.6684	0.8159	0.9261	1	0.7414	1	1	na	0.5022	0.6735	0.6627	1	1	0.3266	0.7965	0.9778	0.9372	0.9626	0.8289
IL32|33422|ES	na	na	0	na	0	0.0032	0	0.0035	na	0	0	0.0161	0.0017	0.0078	0.0038	0.0117	0	na	0.0068	0.009	0.0088	0.0129	0.0041	na	0.0071	0.009	0.0353	0.003	0	0.0066	0.0183	0	0.0156	0.0126	0	0.0192	0	0	0	0	0.0078	0.0172	0.0037	0.0015	0	0.0074	0	0.006	0.0237
KANK2|47635|AA	0.2755	0.1265	0.1802	0.1837	0.1558	0.1071	0.1614	0.1349	0.1658	0.1678	0.1872	0.2022	0.2157	0.1762	0.1212	0.0788	0.3484	0.192	0.0966	0.2644	0.1632	0.0945	0.1815	0.1424	0.2956	0.1706	0.1558	0.2116	0.0204	0.1523	0.1177	0.1762	0.0982	0	0.1346	0.1739	0.1668	0.2996	0.1382	0.1979	0.0722	0.1762	0.1624	0.1762	0.2755	0.2075	0.2149	0.1536	0.0431
HYPK|30321|ES	1	0.9875	0.997	1	1	1	1	0.9962	0.9981	0.9986	0.9976	0.9934	0.9977	1	0.9873	0.9966	0.9954	0.9938	0.9882	0.9918	0.9929	0.9786	0.9935	0.9966	0.9973	0.9931	0.9917	0.993	0.9917	0.9972	0.9964	0.9974	0.9935	0.9875	0.9947	0.9949	0.9905	0.9947	0.9968	0.9974	0.9962	0.9961	0.997	0.9944	0.9962	0.9951	0.9952	0.993	0.9867
ZBTB7B|7877|AP	0.2819	0.4284	0.2133	0.2015	0.1973	0.2236	0.2383	0.1962	0.3498	0.2003	0.2024	0.2205	0.3149	0.2438	0.4397	0.2706	0.1893	0.3403	0.3618	0.2504	0.2984	0.3171	0.2001	0.5164	0.293	0.4981	0.42	0.5098	0.6429	0.3928	0.429	0.1856	0.373	0.3515	0.1633	0.5278	0.382	0.4861	0.3693	0.3678	0.3962	0.1072	0.2382	0.5092	0.3362	0.3329	0.3891	0.239	0.3147
LRRC32|17897|AP	na	0.5142	0.8922	0.8944	0.7441	0.8328	0.982	0.871	0.9072	0.8516	0.8734	0.8676	0.4757	0.6441	0.7231	0.788	0.7605	0.553	0.673	0.7122	0.654	0.5663	0.8411	0.563	0.6573	0.6888	0.7627	0.8247	0.7126	0.5864	0.7152	0.7451	0.6555	0.7729	0.9578	0.6685	0.6019	na	0.7313	0.7038	0.654	0.8381	0.654	na	0.8028	0.5725	0.6685	0.5831	0.855
DERL2|38709|ES	na	0.6536	0.9132	1	1	1	1	0.8281	1	1	1	0.9264	1	0.8636	0.7569	0.7743	0.9257	1	0.6352	1	0.7828	1	0.8468	1	na	0.7624	0.9585	0.9462	0.8504	0.81	1	1	0.8498	1	0.8627	0.8022	0.8163	na	0.8816	0.8908	0.4195	1	1	1	1	0.8726	0.78	0.6204	0.8473
HOXC6|22116|AP	0.0435	na	na	na	na	na	0.12	0	na	na	na	0.3405	na	0.5208	0.3049	0.5338	0.6351	0.3231	0.1799	0.3553	0.7067	0.369	0.2066	0.4071	0.3583	0.88	0.1234	0.4748	0.2143	0.3673	0.1937	0.1053	0.3064	0.4564	0.6072	0.6741	0.1168	0.4455	0.1694	0.4211	0.0949	0.0984	0.1053	0.415	0.2477	0.4364	0.4123	0.2125	0.1278
CBWD1|85690|ES	0.6894	0.7877	0.936	0.9171	0.7625	0.7919	0.8619	0.8653	0.7853	0.6085	0.9296	na	0.7681	0.804	0.7405	0.7625	0.7981	0.8438	0.6313	0.8132	0.8426	0.8771	0.7235	0.7498	na	0.7464	0.7776	0.8509	0.8389	0.7698	0.7268	0.7811	0.8107	0.7969	0.5668	0.8509	0.8734	0.6323	0.9459	0.8226	0.588	0.6742	0.8168	0.7498	0.4164	0.8568	0.4597	0.6199	0.7811
DDX17|62241|ES	0.0267	0.0243	0.0033	0.0478	0.0404	0.0627	0.1033	0.0225	0.036	0.0384	0.0323	0.0414	0.0525	0.0229	0.0278	0.032	0	0.0162	0.0153	0.0614	0.0144	0.0165	0.0111	0.0208	0.0432	0	0.0252	0.0414	0.0098	0.0267	0.0572	0.0301	0.0192	0.0573	0.0314	0.0065	0.0243	0	0.0291	0.0337	0.1336	0.0386	0.0149	0.0421	0.0317	0.0074	0.0112	0.0175	0.0037
C10orf91|13501|RI	na	1	na	na	na	na	na	1	na	na	na	na	na	1	1	1	1	1	na	1	na	na	1	1	1	1	1	na	1	1	1	1	1	1	1	1	1	1	na	1	1	na	1	1	1	1	1	1	na
SHC3|86795|AT	0	na	0	na	0	0	0	0	0	0	na	0.2823	na	0	0.2029	0.0976	0.0694	0.2029	0.1528	0	0	0	na	0	0	0	na	0	0	0.2919	0	0	0.0694	na	na	0	0	0.0976	0.1528	0	0	na	0	0.0332	0	na	na	0	0
TTC26|81952|ES	1	1	1	na	na	1	1	1	1	0.8638	na	1	1	1	1	1	0.9522	0.9673	0.9477	0.9748	1	1	1	1	1	1	1	0.93	0.9839	0.9402	1	1	1	na	1	1	0.9549	1	0.9454	1	1	1	0.9158	1	1	1	0.9781	1	1
RABL2A|55065|ES	0.4255	0.4027	0.1953	na	0.6113	0.2104	0.3545	0.5622	0.1657	0.1867	0.2057	0.2268	0.2724	0.2899	0.4694	0.2309	0.2516	0.2747	0.5582	0.3108	0.303	0.1458	0.5014	0.1359	0.2672	0.4631	0.3673	0.4633	0.196	0.186	0.408	0.3384	0.329	0.5408	0.5326	0.2184	0.1759	0.3978	0.2111	0.2049	0.225	0.2393	0.2139	0.2343	0.3607	0.2296	0.2867	0.436	0.1609
CEP192|44732|ES	1	0.9213	0.9483	1	0.7763	0.9489	1	0.8372	1	0.8372	0.7707	0.7634	0.9163	0.8201	0.9553	0.8105	1	0.8421	0.7474	0.9191	0.936	0.8864	0.3262	0.9178	0.9109	0.9248	1	0.8904	1	0.6361	0.8526	0.8864	0.9081	0.8399	0.8744	0.9006	0.8637	na	0.8714	0.9313	0.7742	1	0.8864	0.7634	0.9316	0.8955	0.8549	0.9202	0.9651
MX1|60667|AD	0.9949	1	1	1	1	1	1	1	1	1	1	1	1	1	1	1	1	1	1	1	1	1	1	1	1	1	0.9998	1	0.9995	1	1	0.9972	1	1	1	1	0.9997	1	0.9986	1	1	0.9995	1	1	1	1	1	1	0.9994
PER3|517|AA	0.8076	na	0.8585	0.8304	0.7741	0.8339	0.8785	0.8013	0.7353	0.8921	0.8761	0.8414	0.8458	0.7995	0.7015	0.8126	0.8393	0.7386	0.7328	0.8638	0.9216	0.7461	na	0.8916	0.8044	0.8151	0.8868	0.7554	1	0.7192	0.7695	0.8275	0.7966	na	0.7461	0.851	0.7925	0.9101	0.7344	0.703	0.8503	0.8492	0.7772	0.7637	0.8333	0.8339	0.7716	0.6912	0.7966
NOMO2|34245|ES	0	0.0163	0	0	0	0.0125	0.0065	0.0079	0	0	0	0.0205	0	0	0.0334	0.0078	0.0203	0.0005	0.0047	0.0113	0.02	0	0.0162	0.0064	0.0047	0	0.0078	0.0173	0.0035	0.008	0.0033	0.0027	0	na	0.0185	0.021	0.0015	0.0141	0.0029	0.0185	0.0125	0	0.0039	0.0294	0.0039	0.0017	0	0.0084	0
YAF2|21140|ES	0	0.001	0	0	0.0012	0	0	0	0	0.0008	0	0	0	0.0004	0	0	0	0	0	0	0	0.0004	0	0	0.0007	0	0	0.0006	0	0	0	0.0015	0	0	0.0005	0	0	0.0009	0	0	0.0014	0	0	0	0	0.0004	0	0	0
EARS2|35603|ES	0	0	0	0	0	0	0	0	0	0.0088	0	0	0.0032	0	na	0.0096	0	0	0	na	0	0	0	0	0	0	0	0	0	0.0241	0.021	0	0	0	0	0	0.0018	0	0.008	0	0	0	0	0	0	0	0	0	0
ZNF599|49001|AT	0.2194	0.355	0.3349	0.5448	0.3469	0.389	0.3621	0.3664	0.2777	0.2703	0.3343	0.4721	0.3913	0.2745	0.3292	0.4356	0.2669	0.4755	0.2825	0.2692	0.3334	0.4323	0.2163	0.3608	0.4153	0.1843	0.3117	0.498	0.1955	0.2534	0.3051	0.4564	0.353	0.318	0.2042	0.2856	0.5505	0.183	0.445	0.4223	0.3417	0.3081	0.4663	0.2904	0.3366	0.1893	0.1713	0.2314	0.4173
IRF8|37915|AP	0	na	0	0	0.1134	0.1644	na	0.0912	0	0.1591	0	0.0275	0	0.0112	0.0456	0.0503	0	0.1144	0.0374	0.1214	0.145	0.1046	0.145	0	0.104	0.0885	0.1172	na	na	0	0.0666	0	0	0.1647	0.1596	na	0	na	0	0	0	0.0766	na	na	na	0.0384	na	0.0504	0
ABCD4|28396|ES	0.6742	0.9303	0.7373	1	0.8919	0.7948	0.8761	0.9021	0.9018	0.8486	1	0.922	0.9188	0.9519	0.9472	0.9103	0.9449	0.9245	0.6888	0.8729	0.8383	0.8777	1	0.9429	0.9578	0.8934	1	0.8476	0.9347	0.9122	0.9101	1	0.8215	0.8724	0.8789	0.9178	0.7776	1	0.7631	1	0.7703	0.7138	0.6826	1	0.8827	0.9322	0.8041	0.9371	0.789
DDX6|19047|AP	0.9535	0.973	0.9109	0.9512	0.8761	0.9111	0.8451	0.8716	0.9533	0.9101	0.8462	0.9231	0.9304	0.8987	0.9574	0.9375	1	0.9468	0.9429	0.9205	0.9643	0.9231	0.8788	0.8483	1	0.9191	0.9346	0.9592	0.9558	0.9391	0.9317	0.9669	0.9265	1	0.9101	0.9375	0.9162	0.8667	0.9011	0.9215	1	0.8889	0.888	0.871	0.8268	0.9673	0.9375	0.973	0.9568
PKN1|47976|AP	0.219	0.406	0.0046	0	0	0.029	0	0.0146	0	0.0217	0.055	0.247	0.0473	0.2608	0.0658	0.1273	0.1351	0.0108	0.0605	0	0.0277	0.0273	0	0	0.0355	0.1929	0.2529	0	0	0.0908	0.096	0.0772	0.2244	0.1421	0.3182	0	0.0699	na	0	0	0.1385	0.2319	0.042	0.0995	0.0109	0	0.0119	0.0123	0.1684
PCNP|65953|ES	0.9896	0.986	0.9824	0.9947	0.9808	0.99	0.9882	0.9877	0.9793	0.9747	0.9941	0.9787	0.9788	0.9808	0.9839	0.9863	0.998	0.9858	0.9876	0.9776	0.9886	0.9864	0.98	0.9878	0.9931	0.991	0.9914	0.9819	0.9905	0.9871	0.9838	0.9889	0.9908	0.9871	0.9849	0.9769	0.9815	0.9668	0.9796	0.9879	0.9868	0.9927	0.9887	0.9717	0.9844	0.9858	0.9824	0.9914	0.9866
NPIPB3|94031|ES	0.1322	0.1421	0.1045	0.1003	0.1263	0.0901	0.0975	0.094	0.0776	0.0796	0.1929	0.1007	0.1294	0.1107	0.0918	0.1699	0.2407	0.1664	0.0618	0.082	0.0834	0.0942	0.1358	0.1461	0.099	0.0785	0.0816	0.1575	0.0531	0.0677	0.0691	0.1371	0.0782	0.1451	0.204	0.1139	0.0843	0.0852	0.1069	0.087	0.052	0.1809	0.0827	0.1407	0.1499	0.062	0.0807	0.0814	0.1845
METTL15|14786|ES	0	0.2258	0.0842	0.4	0.0909	0.1765	0.1818	0.186	0.069	0.1094	0.1923	0.1622	0.1242	0.0455	0.1176	0.1081	0.2759	0.0842	0.1203	0.1117	0.1687	0.0896	0.1892	0.0488	0.1765	0.0704	0.2603	0.0625	0.2615	0.0541	0.1316	0.1622	0.1429	na	0.1081	0.1	0.1	0	0.1724	0.0769	0.0899	0.339	0.15	0.0909	0.0112	0.0662	0.1203	0.1497	0.1639
MS4A6A|16058|AD	0.9817	1	0.9831	1	0.9659	0.9759	1	0.9798	0.9882	0.9773	0.9627	0.9629	0.9494	0.9852	0.9242	0.9922	0.9564	1	0.9665	0.9544	0.9386	0.9842	0.9755	0.8899	0.9443	0.9284	0.9368	0.97	0.7264	0.9816	0.9767	0.9768	0.9699	0.9902	0.977	0.9667	0.9767	0.9037	1	0.9858	0.9754	0.9743	0.9838	0.9917	0.9583	1	0.9668	1	0.9806
NCK1|66942|AD	0.3112	0.4544	0.0683	na	0.0916	0.0916	0.2874	0.1461	0.3976	0.2232	0.2119	0.2569	0.2593	0.2089	0.32	0.2704	0.2237	0.3322	0.2339	0.244	0.1439	0.3326	0.2981	0.3008	0.2202	0.0916	0.2788	0.2718	0.2132	0.2202	0.3448	0.2023	0.3318	0.5476	0.207	0.2746	0.2887	0.3678	0.2656	0.2569	0.3041	0.1279	0.1873	0.1185	0.1714	0.295	0.3305	0.2962	0.3498
C6orf201|75210|AA	na	na	1	1	1	1	1	1	1	1	1	1	1	na	1	1	na	1	1	1	na	1	1	1	1	na	1	1	na	na	1	1	1	na	1	1	1	1	1	1	1	1	1	1	1	na	na	1	1
MIPOL1|27296|AP	na	na	1	1	1	1	na	1	1	1	1	1	1	1	1	1	1	1	1	1	na	1	1	1	1	1	1	1	1	1	1	1	1	1	na	1	1	1	1	1	1	na	1	na	1	1	1	1	1
RMDN1|84371|AT	0.9625	0.983	0.9915	0.9716	0.968	0.9644	0.9571	0.9164	0.9858	0.9591	0.98	0.8813	0.9247	1	0.9479	0.9656	0.9752	1	0.9659	0.9022	0.9663	0.9508	0.9776	0.9751	0.9437	1	0.9483	0.9549	1	0.9534	0.9671	0.9251	0.971	0.9934	0.9282	0.9809	0.9607	0.9461	0.9385	0.9612	0.9796	0.994	0.992	0.938	0.9828	0.9906	0.9917	0.9905	0.9624
GLB1L2|19563|AT	0	0	0	0.3257	0.0703	0.0434	0.2127	0.0189	0.1199	0	0.0921	0	0	0.0424	0.0197	0.0204	0	0	0	0.0299	0.049	0.0133	0.0053	0.003	0	0.0028	0	0	0.0069	0	0	0.0832	0	0.0057	0	0.0445	na	0	0.0082	0.0705	na	0	0.0041	na	0	0.0063	0.0327	0	na
ST3GAL3|2197|AT	0	0.0113	0.0053	0.0591	0.0142	0.0316	0.0544	0.0603	0.0489	0.019	0	0.2614	0.0433	0.0536	0.0549	0.0312	0.058	0.062	0.0665	0.1359	0.0937	0.0521	0.0987	0	0.1237	0	0.029	0.0699	0.0071	0.0188	0.0473	0.0647	0.0427	0.0296	0.055	0.0526	0.0677	0.0217	0.0559	0.0482	0.0626	0	0.0027	0.0619	0.0331	0	0.0493	0.0196	0.0468
CDK10|38115|RI	0.315	0.4085	0.2214	0.4844	0.4828	0.522	0.6185	0.3962	0.4878	0.5197	0.3657	0.498	0.1394	0.4369	0.6052	0.4299	0.4921	0.5226	0.5507	0.7469	0.541	0.3866	0.6745	0.4	0.5032	0.375	0.4752	0.4404	0.3171	0.4378	0.6327	0.4375	0.4852	0.7945	0.6497	0.3453	0.4718	0.5766	0.6162	0.4686	0.608	0.507	0.5528	0.4045	0.5442	0.3244	0.463	0.3728	0.4523
RAB3GAP1|55432|ES	0	0	0.0097	0	0	0	0	0	0	0	0	0	0	0	0	0	0	0	0	0.0047	0	0	0	0	0	0	0	0	0	0	0	0	0	0	0	0	0	0	0	0	0	0	0	0	0	0	0.0114	0.0049	0
PPP2R1A|51417|AP	0.0011	0.0028	0.0005	0.0059	0.0094	0.0082	0.0078	0.0078	0.0063	0.0019	0.0036	0.0086	0.0032	0.0018	0.0149	0.0024	0.0008	0.0034	0.0067	0.0105	0.0099	0.0085	0.0139	0.0037	0.0075	0.0058	0.0008	0.0064	0.0008	0	0.0019	0.0031	0.0052	0.0433	0.0144	0.0072	0.0028	0.0035	0.0077	0.0042	0.0029	0.0059	0.0013	0.0075	0.0064	0.0008	0.0013	0.003	0.0015
ATPAF1|105906|ES	0.9586	0.9809	na	0.976	na	0.9673	0.9613	0.981	0.9604	na	0.9147	0.9707	0.9571	0.9622	0.8679	0.9405	0.9699	0.9608	0.938	na	0.9159	0.8708	0.951	na	na	0.9658	0.958	0.9469	na	0.9826	0.9799	0.9735	0.9671	na	0.9752	0.9757	0.9676	0.9588	na	na	0.9609	na	0.9788	0.9736	na	0.9447	0.9497	0.955	0.9364
RPL29|65166|AT	0.0008	0.0011	0.0007	0.0008	0.0023	0.0011	0.0014	0.0023	0.0014	0.0016	0.0005	0.0012	0.001	0.0014	0.0018	0.0019	0.0025	0.0033	0.0027	0.0013	0.0035	0.0033	0.0045	0.004	0.0016	0.0007	0.0014	0.0036	0.0008	0.0019	0.0027	0.0017	0.0015	0.0014	0.0013	0.0013	0.003	0.0016	0.0023	0.0019	0.0015	0.0005	0.002	0.0007	0.0012	0.0006	0.0017	0.0025	0.0012
CCR10|41106|AP	na	1	1	0.1389	1	1	1	1	0.6287	0.9537	na	0.5595	na	1	0.5555	0.5595	0.0957	1	0.1094	0.9092	0.8877	na	1	1	0.7058	0.7175	0.8187	1	1	1	0.8155	1	1	1	0.1923	1	0.5852	1	1	0.5142	1	0.3024	1	1	1	na	0.6472	1	0.7175
TUFT1|7637|ES	0.9731	0.9559	1	1	0.8742	1	1	1	1	1	1	0.9698	1	0.97	1	1	0.9086	0.9538	0.9302	0.7032	0.9744	0.7858	1	1	0.9742	1	0.9774	0.9608	0.9511	0.9838	0.9715	1	1	0.9644	na	0.9932	1	0.987	0.9605	0.9902	1	1	1	0.976	0.9785	0.9316	0.9525	0.9651	0.9263
MAP4K3|53327|AT	0	0	0.0081	0	0	0.0028	0.0026	0	0.0117	0	0.015	0.0046	0	0.0034	0.0156	0	0.002	0.0079	0.0161	0.0214	0.0133	0.0092	0.0111	0.0114	0.0216	0.0079	0	0.0101	0.005	0.0036	0.0105	0	0.0089	0.008	0.0065	0.0048	0.0163	0.0226	0.0036	0.0036	0.0036	0	0.0281	0.0173	0.0093	0.0091	0.0179	0.0058	0
EEF1D|98104|ES	0.016	na	0.0157	na	na	na	na	0.0146	0.0068	0.0129	na	na	0.005	0.0073	0.0207	na	0.0118	0.0078	0.0257	0.0117	0.0106	0.0158	na	0.0195	0.0351	0.0433	0.0243	0.0039	0.0092	0.0228	0.0213	0.0159	0.0227	na	0.004	0.0117	0.0339	0.0218	na	0.0341	0.0164	0.0177	0.005	0.0082	0.0085	0.0042	na	0.0152	0.0283
COX20|10474|ES	0	0.0477	0.0292	0.0225	0.0202	0.0887	0.0138	0.0517	0.0114	0.021	0.0615	0	0.0256	0.0214	0.0437	0.0615	0.0585	0.1511	0.0366	0.0506	0.0325	0.0361	0.0275	0.0819	0.0756	0.0133	0.1767	0.1365	0.021	0.0494	0.0372	0.0514	0	0.2278	0.2146	0.0787	0.0792	0.1515	0.0571	0.0192	0.0226	0.0828	0.1346	0.1221	0.128	0.0492	0.0319	0.0845	0.0464
TMEM127|54516|AP	0	0.0137	0.085	0	0	0	0	0.0114	0.02	0	0	0.0181	0	0.0038	0.0069	0	0	0.0097	0.0037	0.0299	0	0.0043	0	0	0.0174	0.0242	0.0016	0	0	0	0.0388	0.0239	0.0148	0.0335	0	0.0124	0	0	0	0.0133	0	0.0091	0.0128	0	0.0054	0	0.0031	0.0024	0.003
SIPA1L1|28197|AP	0.004	0.0199	0.0468	0.0146	0.0275	0.0137	0.0362	0.032	0.0665	0.0987	0.0465	0.0185	0.0061	0.0156	0.0826	0.0187	0.0631	0.0086	0.0208	0.0694	0.0152	0.0115	na	0.0349	0.027	0.068	0.0122	0.0066	0	0.0301	0.0204	0.0164	0.0115	0.0752	0.0496	0.0453	0.0241	0.0979	0.0146	0	0.0575	0.0444	0.0362	0.14	0.0192	0	0.0109	0.0063	0
CENPN|37739|AT	0.7306	0.666	0.8433	0.7407	0.7962	0.6953	0.8106	0.7498	0.8117	0.9044	0.6094	0.7102	0.7934	0.4184	0.6584	0.6876	0.4825	0.7379	0.7243	0.5478	0.6311	0.7633	0.3567	0.4524	0.6591	0.5139	0.65	0.7033	0.3275	0.4646	0.6251	0.6406	0.5363	0.3355	0.7606	0.5749	0.6923	0.3756	0.7713	0.7014	0.4313	0.6573	0.6697	0.6127	0.6099	0.5425	0.569	0.7376	0.7942
TMEM194B|56568|AP	0.758	na	0.7713	na	0.859	0.9457	0.67	0.8204	0.889	0.9079	na	0.8044	0.6739	0.8498	0.9196	0.8792	0.8645	0.7852	0.8697	0.9524	0.7966	0.8744	0.859	0.6762	1	1	0.9168	0.9103	0.8393	0.8297	0.8868	0.8265	0.943	0.9504	0.8554	0.7694	0.853	0.9241	0.8603	0.9158	0.8545	1	0.8306	0.8855	0.9706	0.9481	0.5676	0.9514	0.9099
SDR39U1|27010|ES	0.9504	0.9732	0.9707	0.9541	0.9535	0.9678	0.9554	0.9837	0.9545	0.9565	0.986	0.9911	0.9585	0.9948	0.9885	0.9379	0.9141	0.9351	0.803	0.831	0.9589	0.9813	0.9707	0.9453	0.9904	0.9043	0.8771	0.9635	0.9408	0.9406	0.9534	0.9629	0.953	0.9497	0.9232	1	0.84	0.9412	0.9455	0.9168	0.8883	0.95	0.8688	0.7925	0.9523	0.9088	0.9888	0.9559	0.9553
EDC3|31731|ES	na	na	0	na	na	na	0	0.0313	na	0	na	0.1029	0.0579	0	na	0	0	0.0382	0.0111	0	0	0	0	0.015	0	0	0	0	0	0.0095	0	0	na	na	0	0	0	na	0	0.015	0.0095	0.0606	0.0211	0	0.0792	0.0606	0	0.0141	0.0106
PKMYT1|33326|AP	0.2154	0.129	na	na	0.4158	0.597	0.4091	0.2285	na	0.086	na	0.1768	0.0565	0.1896	0.3483	0.1355	0.1784	0.0913	0.1746	0.3524	0.3542	0.2949	0.3831	0.2321	0.2078	0.2233	0.0829	0.1955	0.0462	0.0529	0.1386	0.1802	0.2021	0.4309	0.2245	0.166	0.0914	0.1112	0.4767	0.1404	0.1564	0.2795	0.1207	0.3005	0.1187	0.127	0.0331	0.1478	0.0608
TSPAN11|20953|AT	0	0.0149	0.0052	0.0392	0	0.0119	0.0281	0.008	0	0.0048	0	0.0779	0.0509	0.0157	0.0433	0.0435	0.0175	0.0278	0.0167	0.1119	0.0077	0.0106	0.1044	0.0334	0.0107	0.0071	0	0.0248	0.0144	0	0.0097	0.0436	0.0265	0	0.0062	0.0187	0.0088	0.0779	0.1871	0.015	0	0.016	0	0.0187	0.0592	0	0	0	0
USP19|64837|ES	0.8024	0.9191	0.6521	0.9225	0.8661	0.9101	0.8481	0.8512	0.4956	0.8174	0.8868	0.7741	0.7566	0.95	0.8716	0.7799	0.7047	0.8284	0.8184	0.7348	0.751	0.9388	1	0.8589	0.5443	na	0.8574	0.9156	0.8994	0.6932	0.873	0.871	0.7583	1	0.9199	0.7281	0.9088	1	0.6595	0.9227	0.8459	0.8879	0.7859	1	0.7863	0.8346	0.8032	0.9664	1
KIAA0895|79243|AP	0	0.1111	0.0286	0	0.0417	0	0	0.05	0	0.0238	0	0	0.05	0.0714	0.0667	0.125	na	0.0385	na	0.0769	na	0.0303	0.0741	0.2632	0.0556	0	0.0571	0.0256	0.0256	0.0303	0	0.0244	0	na	na	0.3077	0.0741	na	0.0385	0.0435	0	na	0.1	na	0.0909	0.0323	0.0571	0.0484	0.1379
ZNF410|28328|ES	0.0562	0.0276	0.0326	0.0439	0.0477	0.0811	0.1115	0.0848	0.0421	0.0707	0.1201	0.2651	0.0608	0.0481	0.0413	0.0663	0.0957	0.0541	0.0667	0.1125	0.0697	0.0707	0.0957	0.0738	0.0737	0.0693	0.0612	0.0753	0.0494	0.0548	0.0708	0.0608	0.055	0.1369	0.0651	0.0471	0.0654	0.0463	0.0582	0.0922	0.0264	0.0598	0.0791	0.0279	0.0553	0.0367	0.031	0.0644	0.0483
INTU|70537|AA	0.594	0.2118	0.662	0.7528	0.7969	0.776	0.6713	0.6572	0.9106	0.6704	0.8658	0.7009	0.1476	0.6105	0.7649	0.5001	0.5733	0.5168	0.7149	0.7149	0.4518	0.3065	0.7133	0.8894	0.5989	0.437	0.4766	0.6245	0.7331	0.6004	0.3402	0.7804	0.759	0.362	1	0.5038	0.2906	0.3964	0.6902	0.589	0.4641	1	0.6257	0.4641	0.7649	0.3032	0.6565	0.4886	0.4233
ANKRD39|54582|AT	0.8325	0.8869	0.9099	0.8477	0.8537	0.7922	0.7623	0.7637	0.8367	0.8449	0.8898	0.8564	0.7732	0.8201	0.7819	0.887	0.9253	0.7991	0.8838	0.7823	0.8735	0.8557	0.8758	0.7733	0.8068	0.8532	0.8744	0.7975	0.9103	0.9476	0.8843	0.6823	0.9047	0.9124	0.7818	0.9223	0.9616	0.9749	0.7469	0.8289	0.8986	0.8856	0.8869	0.9491	0.8735	0.965	0.9206	0.8244	0.8942
LRTOMT|17539|ES	0.9509	1	0.9896	1	1	0.9575	0.9618	0.9504	0.9392	1	1	0.8657	1	0.9738	0.8593	0.9344	1	0.9688	0.8964	1	1	0.8261	0.9322	0.9818	1	0.9154	1	0.9381	1	0.9516	0.9698	0.9372	0.9586	1	1	0.8906	0.9741	0.943	0.926	0.9784	0.9063	1	0.9391	1	1	0.9189	0.9535	0.9524	0.9253
NDUFA10|58239|ES	0	0.0015	0	0	0.0028	0.0012	0.0014	0.0009	0	0	0	0.001	0	0.007	0.0072	0	0.001	0.0018	0	0	0.0016	0	0.0015	0	0	0.0013	0.0008	0.0011	0	0.0042	0.0011	0.0022	0.0017	0	0	0.001	0	0.008	0	0	0.0035	0	0	0	0.0028	0	0	0.0014	0.004
POLR1D|25545|AT	0.4052	0.2939	0.5713	0.2922	0.3402	0.3312	0.3642	0.3421	0.4146	0.581	0.417	0.4542	0.4616	0.3399	0.2995	0.3381	0.2744	0.2592	0.3717	0.363	0.3977	0.3802	0.2635	0.5893	0.2689	0.2973	0.3661	0.3038	0.2226	0.4492	0.5152	0.3229	0.3915	0.3188	0.3906	0.2863	0.3423	0.4201	0.5632	0.3495	0.4333	0.3105	0.3393	0.3588	0.4228	0.2763	0.1645	0.3689	0.3118
LY6E|85385|AA	0.9744	1	1	1	0.9629	1	1	0.9924	0.9263	0.9884	1	0.9839	1	0.9933	0.9768	0.9928	0.9879	1	0.9876	0.9757	1	0.9942	0.9642	0.9908	0.9957	0.9907	0.9848	0.9896	1	0.9917	0.9936	1	0.993	1	0.9828	0.9944	0.9932	0.9932	0.9905	1	0.9888	0.9962	0.9932	0.9858	0.9909	0.993	0.9939	0.9949	0.9915
TRAK1|64265|AP	0.6901	0.5444	0.5221	0.0032	0.0065	0.022	0.003	0.0145	0.0439	0.5345	0.0018	0.0132	0.0033	0.0552	0.2417	0.0046	0.0906	0.0098	0.0182	0.0341	0.0815	0.185	0.0636	0.1692	0.0321	0.0464	0.2516	0.0522	0.3175	0.761	0.4161	0.7509	0.4646	0.0214	0.4366	0.3645	0.2998	0.8338	0.373	0.2209	0.6382	0.0111	0.1883	0.7307	0.2879	0	0.3403	0.0133	0.6697
PSEN1|28270|ES	0.0085	0.013	0	0.0232	0.0104	0.0377	0.0153	0.0018	0.0125	0.006	0	0.0142	0.0064	0.0015	0.0278	0.0022	0	0.0048	0.0075	0.0135	0.0082	0.0101	0.0244	0.0036	0.0193	0.011	0	0.0076	0.0041	0.0021	0.009	0	0.0039	0.0406	0.0084	0	0.0085	0.0023	0.022	0.0225	0.0066	0.0046	0.0138	0	0.007	0.0031	0.006	0.0074	0
BRD1|62746|AP	0.0049	0	0.0337	0	0.0238	0.0172	0.0185	0.0152	0	0	0	0	0.0095	0	0.0404	0.0314	0.0432	0.0168	0.0098	0.03	0.0186	0.0236	0.0478	0.0498	0.0345	0	0.0079	0.024	0	0	0	0.0213	0	0.0787	0.0436	0.0138	0	0	0	0.0185	0.0112	0.0659	0	0.1016	0.0076	0.0149	0	0.009	0.0132
SCAF11|21317|AT	0.8728	0.78	0.7832	0.751	0.7427	0.7446	0.7328	0.8001	0.705	0.812	0.7111	0.7908	0.8638	0.8715	0.7227	0.8242	0.631	0.7289	0.6948	0.6544	0.7733	0.7038	0.6255	0.6663	0.7212	0.7757	0.8127	0.8339	0.7857	0.7783	0.7742	0.798	0.7139	0.5951	0.7578	0.8513	0.8278	0.8375	0.7686	0.9089	0.8507	0.7904	0.7082	0.7362	0.8058	0.901	0.8464	0.7714	0.754
BCS1L|57545|ES	0.2546	0.3217	0.066	0.2887	0.1232	0.1333	0.2461	0.0613	0.1775	0.439	0	0.1341	0.243	0.1915	0.8016	0.3524	0.6968	0.4831	0.5421	0.2753	0.6047	0.513	0.6627	0.5253	0.3745	0.3989	0.588	0.3586	0.5663	0.2805	0.4434	0.1929	0.4277	na	0.3221	0.8409	0.2427	0.2716	0.3008	0.5955	0.3425	0.5096	0.4139	0.3085	0.3416	0.2664	0.4135	0.3454	0.4581
COL1A1|484818|ES	na	na	0.2034	na	0.256	0.1854	0.1742	0.2419	na	0.1964	na	na	na	0.3494	0.1831	0.2483	0.2746	0.2436	0.1765	0.2142	0.2636	0.2507	0.1559	0.3077	0.2773	0.0954	0.1778	0.2634	0.1614	0.2434	0.2809	0.2415	0.2492	na	na	0.2233	0.1949	0.2445	0.2639	0.3799	0.265	0.2306	na	0.1599	0.2686	0.2596	0.2054	0.3363	0.232
ZMYM2|25417|ES	0.3083	0.5582	0.2055	0.4158	0.3917	0.3055	0.4979	0.4313	0.2967	0.1897	0.3935	0.2494	0.3239	0.3584	0.2325	0.4325	0.4881	0.4974	0.3429	0.3912	0.2907	0.3604	0.4828	0.4	0.2731	0.2989	0.4198	0.1945	0.4053	0.3429	0.2837	0.1929	0.2311	0.4004	0.2344	0.3767	0.3204	0.1235	0.278	0.2353	0.077	0.1821	0.4514	0.1791	0.2031	0.3289	0.2817	0.4652	0.3402
HIC1|38379|AP	na	0	0.0174	0	0	0	0	0	0.0444	0.0405	0	0.1963	0	0.1031	0	0	na	0	0.0611	0	0	0	0	0	0.0244	0	0	0	0	0.0753	0.0412	0.0444	0.0251	na	0.1367	0	0	na	0	0	0	0.0538	0	na	0	0	0	0.0529	0
DIMT1|201617|ES	0.6335	na	0.5651	na	na	na	0.4258	na	na	0.4888	na	0.5679	0.2337	na	0.4347	0.0855	na	na	na	0.1831	0.6107	0.5672	na	na	0.6928	na	na	0.506	0.5236	na	0.3859	0.5085	0.5383	na	0.5646	na	na	na	0.6078	0.6582	0.5674	0	0.7588	0.6129	0.6672	0.6812	na	0.4871	0.4738
ECSIT|47722|ES	0.9442	0.9546	0.9585	0.9838	0.9328	0.9738	0.96	0.9768	0.9509	0.9558	0.9889	0.8928	0.9376	0.989	0.9556	0.9891	0.9854	0.9769	0.9221	0.9593	0.9678	0.9272	0.9519	1	0.9676	0.969	0.9412	0.9434	0.972	0.9163	0.9593	0.9753	0.9218	0.9646	0.9216	0.9695	0.9471	0.9425	0.9232	0.957	0.9351	0.9342	0.9512	0.9796	0.9525	0.9594	0.9569	0.9788	0.9558
FAM192A|36534|ES	0	0.0166	0.018	0	0.0285	0	0	0	0	0	0	0	0	0.0082	0	0.0109	0.0398	0	0	0	0	0.0085	0	0	0	0	0.0113	0.0486	0	0	0.0237	0	0.0173	0	0	0	0.0027	0.0415	0	0	0	0	0	0	0	0	0.02	0.0539	0.0268
RARRES2|82226|RI	0.0472	0.046	0.0471	0.0416	0.0404	0.0521	0.0281	0.0487	0.0354	0.0436	0.0279	0.1764	0.0658	0.0565	0.0518	0.047	0.0455	0.0482	0.0395	0.0568	0.0643	0.0446	0.0882	0.0495	0.0951	0.0415	0.0583	0.0614	0.0382	0.0511	0.0827	0.0535	0.0743	0.0767	0.0665	0.0342	0.0406	0.2253	0.1363	0.0826	0.0438	0.0303	0.1938	0.0576	0.1116	0.0245	0.3639	0.0338	0.0395
BRD4|48066|AT	0.3669	0.2426	0.3261	0.3092	0.2824	0.3076	0.2738	0.2364	0.3439	0.3094	0.2937	0.3014	0.3369	0.3144	0.3091	0.2428	0.3268	0.3212	0.3296	0.29	0.3085	0.4017	0.2678	0.1959	0.2588	0.365	0.1992	0.3869	0.2906	0.4309	0.2526	0.2267	0.2557	0.2001	0.2583	0.3942	0.4112	0.33	0.2313	0.2272	0.4156	0.179	0.3233	0.3225	0.2585	0.3896	0.3449	0.263	0.2655
GK5|67107|AA	0.1095	0	0.0321	0	0.0997	0.1108	0.038	0.0419	0	0	0	0.0531	0.0493	0.022	0.0867	0.0097	0.1133	0.0486	0.2421	0.0444	0.0954	0.0709	0.1184	0.0536	0.0334	0	0.1398	0.0447	0.0845	0	0.0503	0.0225	0.0348	0.1994	0.106	0	0.0163	0	0.0615	0.0618	0.0845	0.1424	0.1651	0	0.1088	0.0174	0.1204	0.0714	0.0269
CNEP1R1|36364|ES	0.5563	0.5074	0.2162	na	0.3428	0.1538	0.3758	0.3766	0.0734	0.1835	0.4791	0.1514	0.1869	0.4767	0.3592	0.1554	0.2128	0.3556	0.4482	0.3426	0.3084	0.2228	0.3463	0.5815	0.3965	0.2162	0.2644	0.1816	0.1212	0.377	0.3895	0.642	0.5337	na	0.478	0.4619	0.2962	0.4408	0.2175	0.2855	0.4918	0.1241	0.3936	0.4952	0.6447	0.3445	0.7337	0.1897	0.4637
MRPL27|42371|AP	0.9866	0.995	0.9724	0.9848	0.9652	0.9681	0.9831	0.9805	0.958	0.936	0.9638	0.9722	0.9902	0.9795	0.9863	0.9954	0.9791	0.9858	0.9914	0.9398	0.9647	0.9583	0.9819	0.9743	0.9745	0.9985	0.9782	0.9784	0.9797	0.9901	0.9921	0.9946	0.9919	0.9752	0.9484	0.9878	0.9922	0.9955	0.9572	0.9847	0.9924	0.9919	0.969	0.9265	0.9762	0.9931	0.9834	0.9914	0.9888
CDCA3|19984|AT	0.0702	0.0964	0.5759	0.458	0.1155	0.2889	0.3076	0.2023	0.6319	0.5303	0.2864	0.0804	0.064	0.0915	0.1064	0.0931	0.1205	0.1311	0.1104	0.1185	0.08	0.0596	0.1356	0.1173	0.1623	0.0468	0.1423	0.2156	0.1122	0.08	0.1708	0.1207	0.129	0.0365	0.106	0.0682	0.0613	0.0455	0.1406	0.1802	0.0565	0.088	0.1526	0.0672	0.0813	0.0505	0.0595	0.0811	0.0826
BIN1|55198|ES	0.0361	0	0	0	0.0594	0.176	0.1385	0.108	0	0.0834	0	0.0965	0.0337	0.1345	0.0596	0.0607	0.1094	0.0704	0.0431	0.229	0.047	0.0282	0.0635	0	0.0954	0.0967	0	0.2482	0	0	0.0154	0.0952	0.0707	0.0222	0.0171	0.1294	0	na	0.0687	0	0.1952	0	0.0909	0.0335	0.1114	0.0145	na	0.0388	0.0077
GRHL2|84751|AD	0.1531	0.1951	na	0.0976	0	0.1464	0.1351	0.0693	0.1049	na	0	0.0521	0.0601	0.1483	0.2601	0.094	0.0553	0.0764	0.1115	0.1898	0.0591	0.0448	0.2105	0.1985	0.1011	0.0348	0.1544	0.0744	0.1569	0.1834	0.1069	0.11	0.2315	0.0357	na	0.1524	0.1389	0.2666	0.0513	0.1749	0.0808	0	0.2018	0.2315	0.0468	0.0662	0.2166	0.0933	0.2097
TRERF1|76177|ES	0.8063	0.8941	0.4021	0.7024	0.8673	0.5733	na	0.686	0.714	0.3329	na	0.5214	0.7234	0.6137	0.6161	0.6565	0.7103	0.7076	0.5214	0.6424	0.7069	0.8266	0.8696	0.7944	0.8285	na	0.7105	0.7439	0.9444	0.7724	0.4887	0.4829	0.7998	0.7125	0.2733	0.4428	0.7293	0.6659	0.7731	0.8343	0.7564	0.3859	0.4999	0.8557	0.77	0.4303	0.7563	0.7941	0.9294
SERAC1|78253|AP	0	0	0	0	0	0	0	0	0	0	0	0	0	0	0	0	0	0	0	0	0	0	0	0	0	0	0	0	0	0	0	0	0	0	0	0	0	0	0	0	0	0	0	na	0	0	0	0	0
B3GALNT2|10353|AT	0.0762	0.0536	0.0121	0.0688	0.063	0.0754	0.0993	0.0652	0.0458	0.0302	0.0563	0.2335	0.0597	0.0289	0.2046	0.0616	0.1118	0.0373	0.1098	0.1689	0.1107	0.045	0.1176	0.062	0.139	0.0742	0.0467	0.0765	0.0626	0.0487	0.0617	0.0612	0.0901	0.2716	0.1311	0.0387	0.0286	0.0885	0.0612	0.0552	0.0753	0.112	0.0708	0.1174	0.1226	0.0275	0.0367	0.055	0.0314
FLI1|19420|ES	0	na	0.0287	0.1678	0	0	0	0.0372	0.0276	0.0361	0	0.0795	0	0.0171	0	0.0303	0	0	0.0163	0.0083	0	0	na	na	0.0227	0.0284	0.03	0	na	0	0.004	0.0144	0	0	0.0282	0	0	0	0	0	0	0	0	0	0	0.0144	0	0	0
BAZ2A|22473|RI	0.9761	0.9168	0.965	1	0.9791	0.9741	0.9662	0.976	1	0.9869	1	0.9665	0.9779	0.9748	0.9756	0.9539	1	0.9255	0.9577	0.9847	0.9455	0.8803	0.9564	0.9557	1	0.9754	0.9586	0.9731	0.9885	1	0.9887	0.9836	0.9637	0.9809	0.9691	0.9778	0.9577	1	0.9255	0.9653	0.9535	0.9847	0.913	0.9664	0.9766	0.9606	0.9473	0.956	0.8777
CXXC5|73623|AP	0.7543	0.8277	0.9583	0.8944	0.8355	0.8499	0.911	0.8679	0.899	0.9535	0.9652	0.7843	0.9304	0.8689	0.898	0.9131	0.8976	0.9129	0.9067	0.9023	0.9209	0.8989	1	0.9159	0.902	0.9407	0.9289	0.9372	0.7946	0.9491	0.9588	0.9624	0.9176	0.8056	0.8535	1	0.8879	0.7683	0.8019	0.9214	1	0.8598	0.8878	0.908	0.9102	0.9459	0.9471	0.9144	0.7602
HP1BP3|938|AP	0.061	0.0611	0.1417	0.0965	0.0542	0.0768	0.0089	0.0344	0.0475	0.1027	0.0327	0.0385	0.0781	0.0938	0.0311	0.0801	0.0219	0.0945	0.1194	0.0412	0.0225	0.0276	0.0026	0.0187	0.0547	0.0392	0.1057	0.0581	0.08	0.0677	0.1152	0.0444	0.0278	0.0272	0.068	0.1154	0.0736	0.0449	0.0268	0.0785	0.0513	0.0575	0.0906	0.0237	0.0583	0.0756	0.126	0.0573	0.0607
ZNF789|80649|ES	0.3962	na	0.2265	0.5223	0.2671	0.2866	0.4128	0.42	0.2381	0.2727	na	0.38	0.4973	0.4506	0.3733	0.302	0.2381	0.2671	0.4506	0.401	0.5306	0.5555	0.154	0.1472	0.3272	0.4216	0.5999	0.4385	0.3535	0.2265	0.3786	0.6037	0.5433	0.2558	0.5395	0.4838	0.3303	0.6212	0.4196	0.3343	0.3935	0.6037	0.1673	0.1495	0.2558	0.3191	0.5011	0.4506	na
THOC6|33360|AA	1	0.9612	0.9823	1	0.9359	1	1	1	1	0.9786	1	1	0.9869	0.9903	1	1	0.9901	1	0.974	0.9826	1	0.9717	0.9826	0.9511	1	0.9378	0.9879	0.9948	0.9961	0.9873	0.981	1	0.9818	1	1	0.9931	0.99	0.9893	0.9652	0.9733	0.9882	1	0.9902	0.9646	0.993	0.9877	0.979	0.9477	0.9929
EHBP1|53717|AP	0	0	0	0	0	0	0	0	0	0.0128	0	0	0	0	0.0739	0	0.047	0	0	0	0	0.0058	0	0	0	0	0	0	0	0	0	0	0	0	0	0	0	0	0	0	0	0	0	0	0	0	0	0	0
PACS2|29634|AA	0.9572	0.887	0.9651	0.9481	0.9257	0.9654	0.8722	0.9234	0.934	0.945	0.9235	0.9214	0.9551	0.9178	0.9294	0.9093	0.9519	0.9469	0.9693	0.9433	0.9413	0.9447	0.9231	0.9378	0.8715	0.916	0.9774	0.8968	0.9601	0.9501	0.9649	0.925	0.9733	0.9045	0.9447	0.9044	0.9596	0.9075	0.9138	0.9735	0.9493	0.9716	0.9757	0.9244	0.9136	0.9213	0.9588	0.9761	0.9778
GUCD1|61406|AP	0.2489	0.3061	0.1919	0.1403	0.4218	0.27	0.314	0.1664	0.2187	0.4058	0.2264	0.2787	0.2258	0.534	0.2112	0.183	0.3902	0.2844	0.344	0.3941	0.354	0.4683	0.1979	0.641	0.4055	0.2795	0.2358	0.3523	0.3012	0.4102	0.3754	0.2515	0.2088	0.23	0.3567	0.3489	0.2471	0.2696	0.4714	0.2026	0.3071	0.315	0.2949	0.3653	0.464	0.3804	0.5112	0.2672	0.287
CAPN12|49690|AT	na	0	na	0	0.1835	0	0	0	na	na	0	0.0878	0	0.0697	0.0436	0.0683	0.3149	0.0126	0	0	0.4282	0.0634	0	na	0.049	0	0	0.1188	0	0	0.1328	0	0	0	0	0.1147	0	0.0441	0.0743	0.194	0	0	0.1654	0	0	0.0085	0	0	0.2521
RNF38|86346|AP	0.4331	0.2805	0.0466	0.1019	0.1653	0.1765	0.0173	0.1591	0	0.0367	0.0904	0.1525	0.1549	0.0685	0.0997	0.1198	0	0.1565	0.0955	0.2388	0.1087	0.2276	0.3312	0.3335	0.1332	0.1137	0.3045	0.1696	0.0382	0.0937	0.0809	0.0709	0	0.2212	0.103	0.0337	0.1127	0.2076	0.1636	0.3271	0.1514	0.1619	0.2303	0.0477	0.1019	0.3628	0.2557	0.2129	0.1461
PIAS1|31347|AT	0	0	0	0	0	0	0	0	0	0	0	0	0	0	0	0	0	0	0	0	0	0	0	0	0	0	0	0	0	0	0	0	0	0	0	0	0	0	0	0	0	0	0	0	0	0	0	0	0
SCFD1|27073|ES	1	1	1	1	1	1	1	1	1	1	1	1	1	1	1	1	1	1	1	1	1	1	1	1	1	1	1	1	1	1	1	1	1	1	1	0.9967	1	1	1	1	1	1	1	1	0.9975	1	1	0.9932	0.9957
RRP12|12695|AP	0	0	0	0	0	0	0	0	0	0	0	0	0	0	0	0	0	0	0	0	0	0	0	0	0	0	0	0	0	0	0	0	0	0	0	0	0	0	0	0	0	0	0	0	0	0	0	0	0
CLNK|68790|AT	0	0	0	0	0	0	0	0	0	0	0	0	0	0	0	0	0	0	0	0	0	0	0	0	0	0	0	0	0	0	0	0	0	0	0	0	0	0	0	0	0	0	0	0	0	0	0	na	0
RNF212|68449|AT	0.8165	0	0.0668	0.3941	0.1143	0.167	0.0529	0.1207	0.0412	0.0525	0.0473	0.1756	na	0.5143	0.025	0	0	0.0468	0.3481	0.1586	0.0914	0.2067	0	na	0	0.5501	0.2977	0.0485	na	0.1797	0.3016	0.1363	0.4847	0.1822	0.3781	0.174	0.088	0.5564	0.0406	0.1023	0.0306	0	0.124	0.0779	0.5266	na	0.0092	na	0.2114
CASP7|13170|ES	0.2807	0.0868	0	0.1163	0.2304	0.054	0.2695	0.0652	0.0307	0.0312	0.1543	0.054	0.0474	0.0996	0.098	0.1024	0.1125	0.1041	0.1105	0.0895	0.2221	0.0707	0.2496	0.1163	0.1021	0.0883	0.0702	0.0355	0.0949	0.0219	0.0753	0.0181	0.0706	0.0344	0.1024	0.0838	0.0272	0.0927	0.0557	0.0988	0.0857	0.098	0.042	0.1218	0.0439	0.1184	0.0643	0.1211	0.1026
SRP72|69362|ES	1	1	0.998	1	1	0.9934	0.9958	0.9946	0.9882	0.9926	1	0.9926	0.9976	0.9976	1	0.9979	1	0.9939	0.9847	0.9868	0.997	0.9974	0.9907	1	0.9925	0.9938	0.9974	0.9956	0.9941	0.9983	0.9891	0.9937	1	0.9892	1	0.9884	0.9967	0.9908	0.9938	0.9972	1	0.9918	1	0.988	0.9979	0.9931	0.9848	0.9946	0.9957
RECQL5|43468|AA	1	1	1	1	0.9576	1	0.9816	1	1	0.9837	1	1	0.9803	1	1	1	1	1	1	1	1	1	1	0.9894	1	0.9736	0.971	0.9885	0.9913	0.99	1	0.9896	0.9868	1	1	0.9687	0.9875	0.9761	1	0.9887	1	1	1	0.9478	1	1	0.9847	0.9879	0.9801
IFI27|29072|AP	0.9908	0.9926	0.9947	0.9974	0.9953	0.9786	0.9911	0.988	0.9758	0.9835	0.9913	0.9898	0.9902	0.9847	0.9886	0.9917	0.9885	0.9893	0.992	0.9926	0.9947	1	0.9841	1	0.9915	0.9967	0.9909	0.9903	0.9925	0.9906	0.9927	0.9909	0.9922	0.9955	0.9894	0.9932	0.9925	0.9962	0.9943	0.9924	0.9952	0.988	0.994	0.9909	0.9911	0.9921	0.9932	0.9916	0.9955
GRK6|74763|AT	0.019	0.0126	0.0079	0.0119	0.0374	0.0329	0.0304	0.0253	0.0697	0.0362	0.0136	0.0066	0.0126	0.025	0.0524	0.0291	0.0241	0.0125	0.0893	0.0337	0.037	0.0276	0	0.0145	0.0061	0.0071	0.026	0.0266	0.0099	0.0069	0.0223	0.0112	0.0145	0.0196	0.0572	0.0139	0.0184	0.008	0.0074	0.0056	0.0059	0	0.0113	0.0037	0.0092	0.0267	0	0.0217	0.0086
SLC11A2|21725|AP	0.0146	0	0	0	0	0.1949	0.0737	0.076	0.0476	0.1748	0.0488	0.1002	0	0.1084	0.095	0.0802	0.0838	0	0.0665	0.0191	0.0329	0	0	0.1243	0.0767	0	0	0.0192	0	0.1221	0.059	0.0809	0.0515	0.1847	0.1038	0.0174	0.0089	0	0.0214	0.0239	0	0	0	0.1028	0.0781	0.0176	0.0036	0.0348	0.0518
CEP250|59167|ES	1	0.9537	1	1	1	1	1	0.9869	1	1	1	1	1	1	0.9895	0.982	1	1	1	1	1	0.9711	1	0.9956	1	0.9724	0.9889	0.9829	1	1	0.9628	0.9931	1	1	1	0.9908	1	0.9702	1	1	0.9792	1	0.988	0.9809	0.9125	1	1	0.9843	0.9787
SLC29A4|78658|AA	0.7256	na	0.6728	0.7604	0.5434	0.6913	0.8079	0.6492	0.7312	0.8588	0.6909	0.8771	0.8081	0.7498	0.757	0.8722	0.8376	0.6556	na	0.8208	0.6648	0.738	1	0.8282	0.6134	0.8049	0.7117	0.8419	0.7729	0.7987	0.9116	0.8928	1	0.6735	na	0.8079	0.7987	na	0.8015	0.7352	na	1	0.5813	0.8647	0.6533	na	0.655	0.818	0.7987
EPB41|1409|ES	0.2852	0.2261	0.0561	0.1172	0.0971	0.2299	0.0624	0.2731	0.1081	0	0.3188	0.2947	0.3343	0.4462	0.1899	0.5188	0.2532	0.2897	0.1973	0.3542	0.4413	0.3123	0.279	0.2152	0.1834	0.5353	0.4108	0.1658	0.2937	0.1693	0.2111	0.3094	0.2808	0	na	0.2289	0.2314	0.2843	0.1387	0.301	0.3145	0.3522	0.3445	0.1575	0.3167	0.263	0.3088	0.2333	0.2876
FAM13C|11828|AT	0.0735	0.0074	0.0029	0	0	0.017	0.0159	0.0089	0.0184	0.0055	0	0	0	0.0234	0.0951	0	0	0	0	0.0173	0.0063	0.0318	0	0	0.0261	0	0	0.0072	0	0	0.0053	0.0052	0	0.0063	0	0	0	0	0	0	0	0	0	0.1184	0.0615	0	0	0	0
CASP6|70332|ES	1	0.9261	0.9725	1	0.9863	0.9669	0.9249	0.9636	1	0.9793	0.9862	0.9884	1	0.9866	0.9207	1	1	0.995	0.984	0.9618	0.962	0.9956	0.9885	0.9743	0.9256	0.9797	0.9578	0.9168	0.9632	1	0.9523	0.9239	0.9775	0.9095	0.9847	0.9605	0.9663	0.9654	0.9589	0.9778	1	1	0.9825	0.9804	0.9629	0.9695	0.8479	0.9886	0.9554
NFKB2|12946|AP	0.8316	0.597	0.9355	0.5232	0.7227	0.4731	0.5739	0.4731	0.9488	0.682	0.3165	0.7346	0.5525	0.4332	0.6335	0.5207	0.8121	0.597	0.5827	0.6757	0.7756	0.8024	0.7847	0.7284	0.6293	0.5141	0.8248	0.5807	0.6208	0.8415	0.6262	0.8931	0.6086	0.5784	0.3989	0.6729	0.752	0.5991	0.6596	0.749	0.8581	0.8606	0.8635	0.8076	0.8183	0.5243	1	0.5861	0.9081
ZNF395|83209|AP	0.1299	0.1159	0	0	0.1207	0	0	0.0585	0	0.0441	0	0.2205	0.1463	0	0	0.0989	0	0.1448	0.0324	0	0.0707	0	0.1164	0.0912	0.1399	0.3219	0.292	0.0191	0.0611	0	0.0447	0.1572	0.0232	0	0	0.0823	0.117	0.0903	0.0182	0.0322	0.2032	0	0.0385	0	0.0964	0.0758	0.0408	0	0.1
MCCC1|67776|ES	1	1	1	1	1	0.9945	1	0.9959	1	0.9816	1	1	0.9927	0.9967	0.9904	0.9753	1	1	0.9697	0.9845	0.9908	0.9832	0.9946	0.9916	1	0.991	0.993	0.9963	0.9948	1	0.992	1	0.9868	1	0.9867	1	1	0.9936	0.9935	0.9978	0.9767	1	1	0.9863	1	0.9963	0.9962	0.9926	0.9802
AADAT|71164|AP	0	0	0.1094	na	0.0653	0	0	0.0907	0.075	0	0.3667	0.1685	0.05	0.1304	0.118	0.2713	0.2884	0.2116	0.0563	0	0.0339	0.1586	0.3208	0	0.09	0.0964	0.1292	0.1612	0.063	0.1029	0.0345	0	0	na	na	0.1838	0.1129	na	0.0392	0	0	0.0779	0.0803	0	0	0.1386	0.0353	0.1701	0.1292
FGFR3|116889|ES	0.2413	0.5589	na	na	na	na	na	0.389	na	na	na	na	0.2974	0.2111	0.5305	0.5233	na	0.2092	0.3238	0.625	0.2115	0.6636	0.755	na	0.1655	0.2422	0.3166	na	0.1181	0.2424	0.1648	0.6644	na	0.8367	na	0.1954	0.162	na	0.3022	0.1448	0.1976	na	0.4442	0.2639	0.0469	0.3942	0.4569	na	0.4187
MPPE1|44655|AA	1	1	1	1	1	1	1	1	1	1	1	1	1	1	1	1	1	1	0.9934	1	1	1	1	1	1	1	0.9934	1	1	1	1	1	1	1	1	1	1	1	1	1	1	1	1	1	1	1	1	0.9937	1
RGS3|87294|AT	0.9207	0.9549	0.6575	0.9519	0.8668	0.8711	0.9512	0.8255	0.7979	0.6712	0.9584	0.7388	0.6356	0.8917	0.9076	0.8567	0.9038	0.8757	0.8303	0.7497	0.8567	0.7851	0.9625	0.7995	0.8779	0.8752	0.9714	0.9614	0.9777	0.9663	0.841	0.8764	0.9758	0.865	0.86	0.9616	0.9115	0.9926	0.934	0.8754	0.9716	0.9421	0.9335	0.9817	0.9459	0.8744	0.8597	0.866	0.9516
SRRT|81019|AA	0.5622	0.5327	0.5738	0.5126	0.6141	0.4868	0.5814	0.5382	0.5808	0.5828	0.5573	0.5894	0.5441	0.5109	0.5775	0.5579	0.5557	0.6095	0.5748	0.5889	0.5813	0.561	0.576	0.6025	0.5595	0.565	0.5509	0.5291	0.5819	0.6011	0.5391	0.577	0.5442	0.5989	0.5535	0.5593	0.58	0.5377	0.6119	0.5875	0.5778	0.5117	0.6047	0.4903	0.559	0.5722	0.5697	0.5371	0.6545
KLHL13|89931|AP	0	0	0.0255	na	0	0.2729	0.065	0	0.0659	0.0141	na	0.1766	0.0253	na	na	0	na	0	0	0.2294	0	0.0281	0	na	0.0223	0.6588	0	0	0.0047	0.0324	0.0046	0.007	0.0296	0	na	0.006	0	na	0	0.0062	0	na	0	0	0	0	0.0034	0	0
TAF1C|37823|ES	0.9609	0.9666	0.9532	0.9298	1	0.9899	1	0.9742	0.9078	0.9408	0.9353	0.9699	0.9896	0.9736	0.9697	1	0.9867	0.9927	0.9371	0.9892	0.9804	0.9728	0.9886	0.9708	0.9527	0.9621	0.9184	0.9432	1	1	0.9323	0.9534	0.9797	1	1	1	0.9506	0.9699	0.9685	0.9505	0.945	0.9753	0.9707	1	0.9712	0.9924	0.9311	0.9768	0.9461
SAMD15|28592|AP	0	0	0.2837	na	0	0	0	0	0	0	0	0	0	0	0	0	0.0936	0	0	0	0	0	0	0	0	0	0	0	0.1517	0	0.1264	0.1637	0	0	0	0	0	0	0	0	0	0	0	0	0	0	0	0	0
NECAB3|59002|RI	0.8328	1	1	1	1	0.9167	0.9793	1	0.93	1	1	1	1	0.8532	1	1	1	0.9233	0.932	1	0.9872	1	0.9847	1	0.9272	0.7506	0.8328	0.9565	0.8949	0.9373	1	0.9682	1	1	1	0.8759	0.9715	1	0.9843	0.9502	0.907	0.9181	0.9249	1	0.8616	0.9734	0.9389	1	0.9181
FHL2|54841|AD	1	1	0.9872	1	1	1	1	1	1	0.986	1	1	0.9788	0.9715	1	1	1	1	0.9716	0.7996	1	0.9881	1	0.8621	1	1	1	0.9919	1	1	0.9779	1	1	1	1	1	0.9872	0.9831	0.954	1	1	0.9265	1	1	1	1	1	0.9911	0.99
MTO1|76752|AD	0.055	0	0.0607	0.0822	0.0331	0.0698	0.1091	0.0607	0.0568	0.0252	0	0.1236	0.024	0.0111	0.0698	0.0164	0.0568	0.014	0.029	0.0968	0.1625	0.1129	0.1318	0.0592	0.0237	0.1486	0.0692	0.0297	0.0973	0.0297	0.0176	0.0592	0.0482	0.1519	0.0232	0.0472	0.0519	0.1888	0.0587	0.0581	0	0.0413	0.0184	0.0912	0.0439	0.0477	0.0799	0.0113	0
PDCD6|71425|AT	0.0041	0.0163	0.0057	0	0.0014	0.0055	0.0015	0.0022	0	0.0049	0	0.0051	0.0063	0.0097	0.003	0.0029	0.0018	0.0031	0.0008	0.0045	0.0007	0.0014	0.0025	0.0062	0.0145	0.0015	0.0006	0.0004	0	0.0044	0.0032	0.0083	0.006	0.0015	0	0.0015	0	0.0021	0.0028	0.0024	0.0018	0.0013	0.0012	0.0015	0.0074	0.006	0.0057	0.0036	0.0052
MAX|27951|ES	0	0	0.0019	0	0.0018	0.0001	0.0001	0.0001	0	0.0004	0	0	0	0	0	0	0.0025	0	0	0	0	0	0	0.0012	0	0	0	0	0	0	0	0.0009	0	0	0.0005	0	0	0	0	0	0	0	0	0.0017	0.0042	0	0	0	0
XKRX|89620|ES	1	1	na	na	1	1	1	1	na	na	1	1	1	na	na	1	1	1	na	1	1	1	na	1	1	1	1	na	1	0.9369	1	1	0.9685	na	1	1	1	1	1	1	na	na	0.9792	na	1	na	0.991	1	1
SBF2|138129|ES	na	na	0.9186	0.8302	0.9297	na	0.9464	0.9661	0.9316	0.8887	na	0.9392	0.8675	0.9084	na	0.8126	na	0.9545	0.9282	0.961	na	0.9497	0.8121	na	0.7817	na	0.8744	0.8571	na	0.7809	0.9185	0.853	na	na	na	0.9234	0.8887	0.368	na	0.8634	na	0.8954	na	0.9087	0.8282	0.9208	0.8871	0.7928	0.824
HTATIP2|14708|AT	0.9389	0.9431	0.9023	0.9314	0.9295	0.9384	0.9113	0.9249	0.8671	0.9073	0.9008	0.9587	0.9614	0.9606	0.8688	0.9617	0.9344	0.9752	0.9203	0.9054	0.9422	0.9491	0.9225	0.9501	0.9316	0.9473	0.9174	0.9257	0.9084	0.9726	0.9237	0.8772	0.9106	0.8669	0.9101	0.9403	0.9568	0.9331	0.9352	0.9588	0.9604	0.9163	0.9422	0.9001	0.9643	0.9571	0.9413	0.9419	0.9753
AURKB|39140|ES	na	1	na	na	0.9147	na	na	0.5272	na	na	na	0.7859	na	1	1	0.8296	0.9599	0.8591	1	0.3684	0.8441	0.965	0.9319	0.9216	0.9009	0.9612	0.7383	0.8895	0.8779	0.926	0.5907	1	0.8665	0.8848	0.9622	0.8825	0.9435	0.939	0.967	0.8729	0.9137	0.6074	0.8701	1	0.8449	0.8725	0.8059	0.9414	0.9231
HHAT|9699|ES	0.9129	na	na	1	1	na	na	1	na	0.7298	0.8847	1	0.9748	0.9081	na	0.9277	na	1	1	na	na	0.7389	na	1	1	na	0.9433	0.9348	1	0.9634	0.8896	0.9251	1	na	1	1	1	na	0.9559	0.9291	1	na	1	1	1	na	0.8988	0.9037	0.9057
TRNT1|62977|AT	0.5679	0.5279	0.5477	0.5232	0.4791	0.5158	0.5028	0.5121	0.5244	0.5301	0.4845	0.4382	0.5253	0.5398	0.5193	0.5598	0.4679	0.4418	0.4233	0.5408	0.5015	0.6036	0.625	0.4405	0.4732	0.5445	0.4865	0.5281	0.6436	0.6041	0.518	0.4757	0.596	0.7014	0.5311	0.6752	0.5329	0.6613	0.5127	0.4755	0.6642	0.5392	0.5866	0.7259	0.49	0.6463	0.5876	0.5254	0.621
PDGFC|70954|AD	0.9321	1	0.9801	0.9219	1	0.9681	1	0.9937	1	0.9826	1	1	1	0.9908	0.9789	1	1	1	1	0.9825	1	0.9617	1	0.9919	0.9691	1	1	0.9801	1	0.9842	0.9875	1	0.9797	1	1	0.9917	1	1	0.9915	1	0.976	1	1	0.9856	0.959	0.9392	1	1	0.9828
ARNTL|14437|AP	0.8511	0.9283	0.8727	0.9014	0.7879	0.6038	na	0.5714	0.8372	0.8498	0.4068	0.8073	0.8772	1	0.7407	0.8814	0.884	0.9591	0.8093	0.5966	0.7742	0.6111	0.6613	0.9617	0.5333	1	0.8889	0.7149	0.9481	0.8852	0.9	0.8778	0.6789	0.186	0.4878	0.7828	0.9205	0.7351	0.789	0.8093	0.8073	0.4539	0.96	0.8995	0.8128	0.9315	0.951	0.9412	0.9003
TAF1B|52641|ES	0.9592	1	0.9473	1	0.98	1	0.9211	0.9886	0.9694	0.9834	1	0.9039	0.9832	0.9314	1	0.9622	1	0.9891	0.9768	0.9877	0.9618	0.9632	0.9118	0.9888	0.9703	1	1	0.9122	0.9952	1	0.9659	0.9394	1	1	0.9414	0.9909	0.9395	0.8888	0.9647	0.9782	0.9774	1	0.9283	0.9802	0.9433	0.9781	0.9872	0.9895	0.9948
STYXL1|80147|AT	0.0046	0	0	0.0107	0.0281	0.0186	0.0201	0.0361	0.0431	0.0162	0.0154	0.0494	0.0133	0	0.0443	0.017	0.0126	0.0114	0.0231	0.033	0.0135	0.0229	0.0152	0.0489	0.0156	0.0028	0.0156	0.0188	0.003	0.0033	0.0042	0.0348	0.0122	0.0148	0.0359	0.0028	0.0113	0.0081	0.0551	0.0333	0.0053	0.0047	0.005	0.0169	0.0083	0.0018	0.0097	0.0158	0.0079
PILRB|80930|AA	0.1513	0.157	0.1066	0.2026	0.112	0.1381	0.1758	0.2541	0.137	0.1335	0.2114	0.2143	0.2072	0.1909	0.1487	0.2464	0.1295	0.3445	0.2914	0.3276	0.3309	0.3192	0.2108	0.1962	0.1634	0.1853	0.2458	0.4322	0.1581	0.3755	0.2798	0.3238	0.3443	0.398	0.3034	0.3931	0.2468	0.3812	0.2699	0.1749	0.4054	0.2607	0.1563	0.1946	0.3243	0.1102	0.2683	0.1832	0.2689
NLE1|40283|RI	0	0.1345	0.1647	0.1459	0.0539	0	0.0379	0.0853	0	0.1381	na	0.1088	0.014	0.0787	0	0.2352	0.1734	0.093	0.0627	0.1058	0.0853	0.1923	0.204	0.2619	0.0569	0.066	0.0805	0.1227	0.1345	0.0379	0.3526	0.0353	0.2606	na	0	0.1037	0.0952	na	0.168	0.0539	0.1521	0	0.0682	0.0602	0.1239	0.0396	0.0801	0.1008	0.0994
CD74|99691|ES	0.1537	0.2523	0.0594	0.0502	0.2033	0.0175	0.0988	0.091	0.1407	0.0794	0.0278	0.1443	0	0.0823	0.0715	0.2381	0.0792	0.1222	0.1708	0.0914	0.1628	0.0789	0.1417	0	0.0448	0.0982	0.1408	0.1572	na	0.0733	0.0807	0.0445	0.0995	0.0705	0.0648	0.0573	0.2241	0.0602	0.1537	0.0702	0.1716	0.119	0.1324	0.0548	0.0747	0.1809	0.1712	0.1299	0.2458
COL1A1|206091|ES	na	na	0.5436	0.559	0.538	0.5057	0.4806	0.5718	0.5251	0.5352	0.6009	0.5735	0.5892	0.563	0.5381	0.5272	0.6047	0.6725	0.5654	0.5913	0.5351	0.6014	0.5354	0.5525	0.5602	0.5744	0.5018	0.5103	0.5576	0.5482	0.5759	0.6212	0.5769	0.6286	0.6015	0.5644	0.5705	0.6219	0.5703	0.5632	0.5499	0.5002	0.5287	0.5612	0.5779	0.6199	0.5855	0.5889	0.5786
VNN2|77702|ES	na	na	1	1	na	1	1	1	na	1	1	0.9741	1	1	0.9912	0.9396	1	0.9625	0.9696	1	0.976	1	1	na	1	1	1	na	na	1	1	0.7543	1	1	0.9795	na	1	na	1	1	1	1	na	1	na	1	1	1	na
OTUD4|70757|AT	0.0201	0.0387	0.0385	0.0285	0.0456	0.0406	0.0714	0.0682	0.0444	0.0153	0.1134	0.0428	0.014	0.0289	0.0938	0.06	0.0291	0.0169	0.0415	0.0456	0.0417	0.0426	0.1052	0.0219	0.0346	0.053	0.0265	0.0404	0.0462	0.0223	0.0264	0.053	0.0479	0.0516	0.071	0.0157	0.0193	0.0659	0.0613	0.0175	0.0282	0.0574	0.0253	0.0412	0.0221	0.0141	0.0294	0.0316	0.0236
DEF8|38185|AA	1	1	1	1	1	1	1	1	1	0.9908	1	0.9492	1	1	1	1	0.9834	1	0.9878	1	0.9922	1	1	0.9757	1	1	0.9918	1	0.9911	1	1	1	1	1	0.9952	1	0.9952	1	1	1	0.9927	1	0.997	1	1	0.9916	1	1	0.9959
IFI44|102199|ES	0.6444	0.1769	0.4774	0.8466	na	na	0.8113	0.6389	0.689	0.8304	na	0.8072	na	0.7628	0.2971	0.7868	0.675	0.2736	0.5175	0.6896	0.4773	na	na	0.7874	0.6285	0.3966	0.1861	0.58	0.2466	0.3068	0.6003	0.6522	0.3875	0.1507	0.8456	0.4534	0.3838	0.0983	0.6878	0.3005	0.5432	0.7739	0.779	0.1098	0.2764	0.5646	na	0.4823	0.5184
ZFP41|85402|AD	0.8277	0.929	0.8694	0.9166	0.8415	0.8461	0.8151	0.8663	0.8161	0.8498	1	0.9308	0.7713	0.7658	0.7417	0.8919	0.7967	0.7053	0.7589	0.8021	0.9192	0.9186	0.8521	0.961	0.8435	0.8956	0.8881	0.8725	0.9688	0.7651	0.9742	0.7948	0.8668	0.9335	0.8167	0.928	0.9147	1	0.9817	0.8151	0.8145	1	0.9068	1	0.9015	0.9252	0.9374	0.866	0.8224
MED9|39482|AT	0.0148	0.0101	0	0.0203	0	0.0211	0	0.022	0.0221	0	0	0.0312	0.0342	0.0223	0.0272	0.0075	0	0	0.0481	0.0346	0.0091	0.0287	0.0289	0.011	0.0651	0	0.0091	0.0043	0	0.0073	0.0054	0.0172	0	0.0143	0.0162	0.0079	0.0183	0	0.0348	0.0177	0	0	0	0.0195	0.0117	0	0.0059	0	0.0415
P4HA1|12121|ES	1	1	1	1	1	1	1	1	0.9295	0.9848	1	1	0.9885	1	1	1	1	0.9846	1	0.955	1	0.9826	1	1	0.982	1	1	0.9858	0.9928	0.9955	0.9859	1	1	1	0.9809	0.9787	0.965	0.949	0.9922	1	0.9862	1	1	0.9936	0.9662	0.9715	0.9903	1	0.9826
ZFC3H1|23406|RI	0.1248	0.3114	0.132	0.2628	0.3569	0.461	0.3304	0.367	0.2618	0.2423	0.2187	0.2549	0.0738	0.1485	0.2214	0.197	0.1173	0.2079	0.2595	0.2857	0.4013	0.3119	0.483	0.1446	0.2935	0.1411	0.2919	0.5832	0.1567	0.3061	0.3281	0.3353	0.4143	0.6264	0.3059	0.1494	0.2006	0.3279	0.2621	0.1695	0.2342	0.1549	0.2165	0.2976	0.2247	0.0805	0.1523	0.2204	0.1944
CXorf57|89802|AT	0	0	0.2175	0.2553	0.1746	0.1964	0.0969	0.199	0.0399	0.2424	0.0976	0.3319	0.182	0	0.0453	0.1358	0.1337	0.043	0.1667	0.0813	0.2827	0.0356	0.1042	0.5946	0.2637	0.1409	0.061	0.0988	0.0392	0.0913	0.1787	0.1432	0.0533	0.3311	0.0998	0.0345	0.0889	0.4231	0.1476	0.0383	0.0363	0.2683	0.1601	0.1134	0.2534	0.0298	0.0656	0.2604	0.0663
HSPD1|56693|AD	0.9776	0.9788	0.9589	0.9864	0.9849	0.9907	0.971	0.9781	0.9718	0.9353	0.9553	0.9939	0.9977	0.9908	1	0.994	0.9916	0.99	1	0.9856	0.9863	0.9953	0.9784	0.9443	0.9817	0.9877	0.9904	0.9767	0.9719	0.9709	0.9855	0.9923	1	0.9913	0.9691	0.9852	0.9896	0.9691	0.9799	0.9764	0.9805	0.9577	0.9962	0.9691	0.996	0.9918	0.9849	0.9834	0.9878
ARHGAP27|41959|AP	0.0246	0.1427	na	0	0	0	0	0.0588	na	0	na	0	0	0.0185	0.0407	0.0188	0	0	0.0182	0	0.0525	0.0095	0	na	0	0	0.0557	0	0.0428	na	0.026	0	0.1295	0	0.0092	0.3159	0	0	0.0697	0.0425	0	0	0	0	0.1025	0	0	0	0.0226
EMC4|29841|ES	0.9284	0.9315	0.8901	0.937	0.9332	0.9294	0.915	0.9009	0.9395	0.9034	0.8975	0.9302	0.9378	0.9256	0.9136	0.8984	0.9389	0.9314	0.9036	0.9222	0.9131	0.9183	0.9185	0.9112	0.9456	0.9355	0.9169	0.9238	0.9424	0.9428	0.8989	0.9446	0.9537	0.8579	0.9112	0.9153	0.9299	0.9149	0.925	0.9165	0.9048	0.9418	0.9138	0.9061	0.9283	0.9278	0.9386	0.951	0.9414
HN1L|33124|AD	1	1	na	na	1	na	1	1	na	1	1	1	1	1	na	1	1	1	1	0.9641	1	1	1	1	1	na	0.9496	0.9147	0.9703	0.9879	0.9814	1	1	1	na	0.9274	1	1	1	1	1	na	1	1	1	1	0.9698	1	1
INTS6|25937|AP	0.1278	0.1002	0.0368	0.208	0.1478	0.3065	0.2757	0.3063	0.2776	0.2335	0.2993	0.1261	0.1991	0.0814	0.1269	0.1066	0.0654	0.0596	0.3187	0.1712	0.154	0.1623	0.1497	0.1937	0.1144	0.1047	0.031	0.1848	0	0.1536	0.1868	0.2171	0.2872	0.0411	0.2102	0.1016	0.074	0.2175	0.137	0.1472	0.163	0.274	0.0679	0.2819	0.1279	0.0123	0.0726	0.0416	0.0515
PAOX|13557|ES	0.8696	0.9078	0.8942	0.839	0.9463	0.6915	0.7704	0.909	0.9618	0.9372	0.8557	0.8677	0.9379	0.9322	0.9438	0.8934	0.917	0.9691	0.9683	0.653	0.8199	0.7035	0.9506	0.7678	0.9002	0.9489	0.8887	0.8581	0.958	0.9775	0.8134	0.9471	0.9301	0.864	0.9113	0.8086	0.8653	0.9213	1	0.9208	0.9744	0.9365	0.8045	0.8418	0.8761	0.8952	0.8822	0.9111	0.9732
C1orf86|90747|ES	na	na	0.5821	na	0.5016	0.5685	na	0.693	0.681	0.3685	na	na	na	na	0.5941	0.4778	na	0.4423	0.3789	0.5275	0.3279	0.2478	0.2351	0.4226	0.4816	0.5941	0.573	0.5127	0.1331	0.3139	0.4074	0.7026	0.3628	0.3633	0.6222	0.4823	0.3873	0.4606	0.4778	0.3544	0.5536	0.3789	0.348	0.3971	0.3489	0.573	0.2546	0.3544	0.3458
DTNBP1|75420|ES	0.0561	0.0497	0.0625	0.0705	0.1739	0.1063	0.1868	0.125	0.1226	0.1346	0.101	0.1415	0.1442	0.1471	0.205	0.2281	0.1668	0.3357	0.19	0.1223	0.101	0.3279	0.2151	0.1713	0.2183	0.2314	0.1442	0.1082	0.178	0.1987	0.1137	0.2149	0.1614	0.2479	0.0904	0.2674	0.1913	0.1338	0.1091	0.1248	0.1385	0.0294	0.1322	0.0942	0.252	0.1425	0.322	0.2058	0.0452
LZTS3|58574|RI	1	1	0.9899	0.9937	1	0.9792	0.9924	0.9649	0.9898	1	1	1	0.9845	0.983	0.9935	0.9945	1	0.9855	1	1	0.9905	0.9844	0.9817	1	1	0.9408	1	1	1	1	1	1	1	0.987	1	0.9876	1	1	1	1	1	1	0.9852	1	1	0.9963	1	0.9913	1
TNFAIP8|73068|AP	0	0.0123	0	0	0.0212	0.0213	0.0175	0.0144	0.0399	0.0109	0	0.0374	0.0068	na	0	0.0084	0.0191	0.0195	0.0101	0.0285	0.0097	0.016	0	0.038	0.0225	0	0.0119	0.0335	0.0025	0.0029	0.0035	0.0037	0.015	0	0.0297	0	0	0.0794	0.0207	0.0047	0.0066	0.0109	0	0.0065	0.0229	0	0.0055	0.0138	0.0066
SIAH1|36339|AP	0.0908	0.1345	0.1569	0.2491	0.3411	0.2983	0.3599	0.2824	0.2951	0.2496	0.3112	0.2923	0.1138	0.0993	0.4811	0.1784	0.4202	0.1535	0.2151	0.3833	0.4547	0.2918	0.6126	0.3321	0.2331	0.2644	0.1483	0.2435	0.0756	0.1927	0.193	0.2041	0.4065	0.5521	0.4429	0.172	0.1397	0.3843	0.2954	0.2727	0.1913	0.3063	0.2653	0.3887	0.1517	0.1374	0.095	0.1487	0.0942
PLEKHA5|20657|ES	0.0035	0	0.0008	0.0027	0	0	0	0.0014	0.0029	0	0	0	0.0021	0	0.0141	0.0053	0.0005	0	0	0	0	0.0019	0.003	0	0.0091	0	0.0018	0	0	0.0027	0	0	0	0.0318	0.0183	0	0	0.006	0.0017	0	0.0031	0	0.0026	0.0071	0.0018	0	0	0.0016	0
GULP1|107381|ES	0.9134	na	0.9236	0.8491	0.9141	0.8915	0.8948	0.9613	0.8731	0.9355	0.956	na	0.8836	0.9236	0.9305	0.8546	0.848	0.9215	0.7956	na	0.9424	0.8638	0.8296	0.9589	0.957	0.9142	na	na	0.9046	0.8784	0.9089	0.8185	na	0.8924	na	0.9043	na	na	na	0.8939	na	0.8406	0.8553	na	0.8644	0.8567	0.9048	0.8995	na
CYBA|38003|AT	0.9739	0.9696	0.9914	0.9855	0.9711	0.9637	0.9748	0.97	0.9666	0.972	0.9851	0.9779	0.9892	0.9673	0.979	0.9812	0.9858	0.967	0.9791	0.9713	0.9588	0.9647	0.9593	0.9703	0.9669	0.9952	0.933	0.9762	0.9949	0.9911	0.9664	0.9634	0.9901	0.9859	0.9544	0.993	0.973	0.9942	0.9644	0.9855	0.9903	0.9871	0.9889	0.9856	0.9848	0.9917	0.9902	0.9838	0.989
BRPF3|75967|AA	0.1222	0.147	0.0937	0.0401	0.05	0.0693	0.0324	0.0705	0.1623	0.1652	0.0449	0.0753	0.0495	0.1521	0.0766	0.1144	0.0658	0.0741	0.3372	0.1909	0.121	0.1572	0	0.0742	0.071	0.0505	0.0624	0.1897	0.1616	0.0221	0.1106	0.0937	0.1391	0.145	0.1784	0.0747	0.116	0.0628	0.1205	0.1242	0.1182	0.1291	0.1674	0.0805	0.1279	0.0684	0.1262	0.0675	0.1177
NDRG1|85246|ES	0.1945	0.2447	0.1059	0.0076	0.1456	0.281	0.244	0.1643	0.2537	0.1184	0.334	0.2569	0.0927	0.3272	0.2307	0.0115	0.3409	0.1111	0.148	0.2472	0.1119	0.3435	0.0057	0.0197	0.2616	0.2263	0.2843	0.1597	0.1192	0.1619	0.0949	0.3448	0.1321	0.2904	0.4209	0.2138	0.1208	0.3712	0.2006	0.2644	0.1578	0.4137	0.1671	0.3128	0.3398	0.1425	0.4361	0.005	0.344
SKP2|71804|ES	0.9874	1	0.9747	0.9096	0.9437	1	1	1	1	0.9708	1	0.9862	1	1	0.8965	0.9821	0.9795	1	0.9264	0.9568	0.9649	0.9967	0.936	0.9882	0.9651	0.9504	0.9851	0.968	0.9434	0.9922	0.9836	0.989	0.9789	0.9633	0.9847	0.9736	0.9741	0.9843	0.9839	0.9735	0.9818	0.9595	0.9734	0.9872	1	1	0.951	0.9633	0.9634
MAP7D3|90195|AP	1	0.8657	0.9594	1	1	1	1	1	0.7506	0.9448	na	na	na	0.7342	1	na	0.8962	1	1	1	1	1	0.8544	1	na	1	0.9532	0.985	1	1	0.9671	1	1	0.8614	0.9695	0.9739	1	1	0.95	0.9724	1	1	1	1	1	0.8735	1	1	1
ZFP1|37584|AP	0.7948	0.775	0.4015	na	0.6595	0.1771	0.5636	0.6397	0.5305	0.5195	0.2441	0.3457	0.7209	0.6407	na	0.5344	0.6677	0.422	0.5636	0.6645	0.4102	0.5477	0.5082	0.3924	0.5736	0.2621	0.6355	0.5572	0.6645	0.6147	0.6284	0.7085	0.6466	0.7948	0.4246	0.4843	0.5361	0.4552	0.5972	0.6386	0.4697	0.4387	0.7427	0.223	0.4587	0.4536	0.36	0.4387	0.4265
MATR3|96937|ES	0.8448	0.7002	0.7814	0.6917	0.8534	0.728	0.8389	0.8352	0.8314	0.8671	na	0.7643	na	0.7351	0.7964	0.7308	na	0.7931	0.7544	na	0.7997	0.8795	na	0.7964	0.7908	0.6046	0.8027	na	0.8333	0.7435	0.8908	0.8586	0.8762	0.8987	0.7978	0.8481	0.7049	0.6791	0.8122	0.8259	0.5974	0.8085	na	0.8525	0.8244	0.9018	0.7736	0.7397	0.7033
DDX56|79535|ES	1	1	0.9964	1	1	1	1	0.9975	0.9861	1	1	1	1	1	1	1	1	1	1	1	1	0.9988	1	0.9971	1	1	1	1	1	1	1	1	1	1	0.997	0.9988	1	1	0.998	1	1	0.991	1	1	1	1	1	0.9986	1
FAM160B2|82935|RI	0.972	0.9792	0.9977	0.9925	0.9941	0.9605	0.9836	0.9933	0.9896	0.9876	0.9818	0.9836	0.9886	0.973	0.9641	0.9914	0.9702	0.9911	0.9884	1	0.9401	0.9924	0.9789	0.9308	0.9972	0.9078	0.9919	0.9528	0.9667	0.9626	0.9491	0.9683	0.9535	0.9623	0.9419	0.9715	0.9564	0.9503	0.9877	0.9925	0.951	0.9935	0.9496	0.8097	0.9717	0.9657	0.9655	0.9949	0.9854
ELMO2|59682|AA	0.7724	0.7828	0.7637	0.6242	0.6877	0.7207	0.6745	0.6652	0.5661	0.7889	0.6889	0.7737	0.7016	0.7355	0.7493	0.7881	0.8536	0.5858	0.6976	0.744	0.8604	0.7273	0.641	0.6285	0.6953	0.8191	0.7933	0.767	0.781	0.7622	0.616	0.6333	0.6263	0.5805	0.7541	0.6681	0.7791	na	0.8003	0.8147	na	na	0.814	0.4395	0.7901	0.8948	0.8587	0.7497	0.6799
SEMA3C|80235|AP	0	0	0	0	0	0.0066	0.0064	0	0	0	0	0.0169	0	0	0	0	0	0	0	0	0	0.0419	0	0.0519	0	0	0	0.0142	0.0085	0.0035	0.0042	0	0.0278	0	na	0.0061	0.0132	0.0103	0.0119	0	0.0162	0	0	0.0292	0	0	0	0	0.0022
MRPL42|23703|ES	0	0	0	0	0	0	0	0	0.0154	0	0	0.0197	0	0.0026	0	0.0085	0	0	0.0161	0.0085	0.016	0.0022	0.0094	0.0037	0	0	0.013	0	0	0	0	0	0.0096	0	0	0.0046	0	0	0	0.01	0	0	0.0263	0.0085	0	0.0017	0	0.0054	0.0043
GLIS3|85745|AP	na	0	0	0	0	0	0	0	0	0	na	0.0494	0	0	0.0258	0	na	0	0	0	na	0.0754	0	0	0	0	0	0	0	0	0	0	0	na	na	0	0	0	na	0	0	0	0	0	0	na	na	0	0
NR2C1|93265|ES	0.9226	0.7933	0.9689	na	0.9149	na	na	0.9322	0.9027	0.9275	na	0.9256	0.9467	0.8448	0.8816	0.8798	0.9034	0.9416	0.8604	0.8798	0.9305	0.8402	0.8774	0.909	0.8832	0.8961	0.9097	0.8923	na	0.9484	0.8362	0.8262	na	0.8625	0.805	0.879	0.8742	0.8441	0.9	0.8646	0.8876	0.9345	0.881	0.8605	0.8926	0.9062	0.9489	0.8522	0.9579
AKAP17A|88393|AD	0.3464	0.3797	0.1895	0.395	0.2806	0.5208	0.4752	0.3275	0.3534	0.2069	0.4108	0.1925	0.065	0.2279	0.1726	0.3077	0.3446	0.3083	0.205	0.2929	0.0769	0.2258	0.3395	0.0716	0.3833	0.136	0.2618	0.2932	0.1496	0.1886	0.375	0.3778	0.4772	0.3134	0.2075	0.1347	0.1847	0.2766	0.243	0.4062	0.0906	0.1859	0.4078	0.2622	0.2789	0.1339	0.2127	0.1494	0.1552
CHCHD7|83914|ES	0.0927	0.3464	0.3041	0.4566	0.2153	0.4609	0.3532	0.314	0.3875	0.1173	0.4134	0.1592	0.161	0.1063	0.3492	0.2812	0.4254	0.2198	0.2982	0.4256	0.3797	0.1401	0.2058	0.416	0.2589	0.1736	0.4389	0.4018	0.1702	0.2655	0.1689	0.1862	0.2349	0.2846	0.243	0.4308	0.2292	0.2329	0.1015	0.2325	0.1645	0.148	0.2435	0.1893	0.3411	0.2282	0.1984	0.2354	0.2225
MORN4|12732|ES	na	1	1	1	1	0.868	1	1	1	0.9687	1	na	1	1	1	1	1	1	1	1	0.8493	1	1	1	1	1	1	1	1	1	1	na	1	na	1	1	0.9791	na	1	1	1	1	1	1	1	1	1	1	1
EHF|14954|AP	0.0312	0.0268	na	0	0.0504	0.0138	0.1423	0.0526	0.0226	na	0.0609	0.0222	0.0237	0.0384	0.1188	0.0087	0.0087	0.0503	0.0601	0.1587	0.018	0.0357	0.0183	na	0.3217	0.029	0.004	0.0026	0	0.0252	0.0557	0.0803	0.0196	0	na	na	0	0	0.0521	0.0185	0.0165	0	0	0.011	0.0232	0.1449	0.0179	0.1902	0.0172
UGDH|69070|AA	1	0.9909	0.9967	1	0.9827	1	1	0.9931	0.9862	1	1	1	1	1	1	0.9959	1	0.9957	0.9959	1	0.9977	0.9957	1	0.994	1	1	1	0.9929	0.9974	1	1	1	0.9873	0.9008	1	0.9975	1	0.987	0.9958	0.9959	1	1	0.9886	0.9896	1	0.9942	0.9967	1	0.99
REEP4|82943|ES	1	1	1	1	0.9919	1	0.9716	0.9974	0.9802	0.9854	0.9859	0.9761	1	0.9972	0.9378	0.9959	0.9628	0.994	0.971	0.9843	0.9618	0.963	0.9969	0.9944	0.9947	0.9923	0.9975	0.9738	0.9845	0.972	0.9565	1	0.9899	1	0.9708	0.9816	0.9907	0.9812	0.9571	0.9959	0.9785	1	0.9938	0.9823	0.9912	0.9936	0.9955	0.992	0.9875
C1RL|20074|AA	0.0204	0.1036	0.0839	0.0483	0.1113	0.1164	0.1484	0.1239	0.0896	0.0558	0.0787	0.1071	0.0577	0.0653	0.1554	0.1197	0.1552	0.1348	0.2003	0.1547	0.1974	0.0911	0.1387	0.2177	0.0848	0.1382	0.1113	0.1057	0.0733	0.0803	0.0997	0.1405	0.1266	0.4843	0.1068	0.0726	0.075	0.2503	0.0949	0.1013	0.2242	0.078	0.0823	0.1187	0.1221	0.1502	0.1297	0.0692	0.0849
C19orf25|46506|AD	0.1193	0.0719	0.0096	0.2132	0.0978	0.3699	0.1488	0.1041	0.1917	0.2242	0.1248	0.16	0.0476	0.1165	0.1725	0.106	0.1815	0.0882	0.2767	0.2473	0.46	0.0386	0.153	0.0828	0.219	0.0269	0.0678	0.1412	0.1602	0.0353	0.1024	0.1994	0.153	0.3735	0.2508	0.0419	0.11	0.2965	0.153	0.1318	0.0474	0.0788	0.0752	0.1448	0.1478	0.0634	0.153	0.166	0.0616
MRPS7|43411|AT	0.0077	0.0114	0.0055	0.0053	0.0055	0.0085	0.0084	0.0092	0.0065	0.0055	0.0077	0.0301	0.0065	0.0045	0.0177	0.0098	0.0229	0.007	0.0177	0.027	0.0167	0.0147	0.0132	0.034	0.0097	0.0083	0.0089	0.0091	0.0077	0.0119	0.015	0.0014	0.0118	0.0193	0.0096	0.0072	0.0098	0.0133	0.0061	0.0064	0.0055	0.012	0.0091	0.007	0.0127	0.0107	0.0114	0.0099	0.0164
ADI1|52563|AP	0.04	0.0363	0.017	0.0408	0.0595	0.0924	0.1008	0.082	0.0808	0.069	0.0319	0.123	0.0758	0.0518	0.2216	0.0397	0.0487	0.03	0.0435	0.1073	0.1052	0.0685	0.097	0.1887	0.113	0.0476	0.0481	0.1583	0.0274	0.0696	0.0574	0.0907	0.0853	0.1415	0.0962	0.0687	0.0492	0.0665	0.1545	0.0746	0.0705	0.0681	0.0278	0.1217	0.128	0.0141	0.0334	0.0193	0.0318
TMBIM4|22906|AA	0.9944	0.9836	0.9941	0.991	0.9805	0.9847	0.991	0.9918	0.9905	0.9779	0.9713	0.9942	0.9819	0.9982	0.9832	0.9973	0.9979	0.9922	0.9914	0.9778	0.984	0.9881	0.9926	0.9962	0.9939	0.9718	1	0.9786	0.9773	0.9909	0.9895	0.9934	0.9914	1	0.9823	0.9863	0.9893	0.988	0.984	0.9914	0.9951	0.991	0.9932	0.9833	0.9912	0.9907	0.9862	0.9885	0.9708
NPEPPS|42073|AP	0.0109	0	0.006	0	0.0239	0.0123	0	0	0	0	0	0.0174	0	0	0.0573	0.0107	0	0	0.0081	0	0	0	0	0	0	0	0.0051	0	0	0	0.0064	0.0039	0	0.0145	0	0.0196	0	0	0	0	0	0	0	0	0	0	0	0.005	0.0118
FAM76B|18382|ES	0.6653	0.4152	0.3687	na	0.4014	0.5342	0.4014	0.2782	0.4998	0.5235	0.262	0.1697	0.3332	0.441	0.0792	0.1686	0.2119	0.2347	0.1507	0.2066	0.2178	0.2362	0.3783	0.3163	0.2189	0.1935	0.2353	0.2543	0.1631	0.2872	0.3162	0.1945	0.5833	0.4291	0.4824	0.2904	0.2386	0.2965	0.1243	0.1886	0.0614	0.3365	0.3783	0.4184	0.4277	0.1377	0.1427	0.2303	0.3991
PTPRK|77503|ES	0.081	0.0411	0.0205	0.0082	0.0742	0.0473	0.0651	0.0805	0.0316	0.0569	0.0208	0.0561	0.0321	0.0195	0.0316	0.0235	0.0689	0.0372	0.0523	0.046	0.0511	0.0301	0	0.0149	0.0453	0	0.033	0.0384	0.0057	0.016	0.0207	0.0469	0.0068	0.0652	0.0294	0.0458	0.0071	0.0124	0.0263	0.0186	0.0195	0.0771	0.0532	0.006	0.0477	0.0134	0.0147	0.0417	0.0396
SENP3|38979|AA	1	1	1	1	1	1	1	1	1	1	1	1	1	1	1	1	1	1	1	1	1	1	1	1	1	1	1	1	1	1	1	1	1	1	1	1	1	1	1	1	1	1	1	1	1	1	1	1	1
CASP7|13168|AP	0.5693	0.7784	0.6181	0.382	0.6217	0.5347	0.3499	0.6515	0.4359	0.2763	0.6149	0.776	0.753	0.5639	0.4047	0.7792	0.8686	0.6386	0.6975	0.5312	0.5797	0.5614	0.6594	0.3964	0.6196	0.5609	0.8229	0.623	0.5235	0.5524	0.5957	0.7427	0.5634	0.8467	0.6196	0.5883	0.7312	0.7814	0.4804	0.7246	0.6214	0.7183	0.7035	0.6847	0.6571	0.6109	0.4632	0.6309	0.8401
RPLP1|31403|ES	0.9892	0.9921	0.9962	0.9953	0.9947	0.9954	0.9953	0.9915	0.9953	0.9962	0.9948	0.9942	0.9925	0.9943	0.9939	0.9933	0.9967	0.9933	0.9931	0.9954	0.9965	0.9934	0.993	0.9941	0.9972	0.9893	0.9884	0.9926	0.9948	0.9957	0.995	0.9878	0.993	0.9911	0.9938	0.9953	0.9966	0.9966	0.9934	0.9918	0.9898	0.993	0.9952	0.9905	0.995	0.9973	0.991	0.9955	0.9938
GTF2A1|28669|AP	0	0.0334	0.0724	0	0.0282	0.0626	0	0.0114	0.047	0.0106	0	0.0504	0.0389	0.0119	0	0.0838	0.0712	0.0483	0.0622	0	0	0.0157	0.1228	0.0884	0	0	0.0772	0.0169	0.0451	0.0414	0.0474	0.0218	0	0	0	0.0166	0.0513	0	0.0189	0.0234	0	0	0.0269	0	0.0133	0	0	0.0211	0.0236
SPTAN1|87772|ES	0.2706	0.1076	0.2737	0.2885	0.1921	0.2581	0.2316	0.0886	0.3673	0.3001	0.3407	0.0555	0.048	0.2357	0.5259	0.1107	0.0617	0.1425	0.1414	0.3812	0.0541	0.098	0.0537	0.0934	0.1276	0.1042	0.1131	0.0727	0.1947	0.071	0.215	0.1396	0.2572	0.0869	0.2417	0.0947	0.1006	0.0635	0.3673	0.3403	0.079	0.1227	0.2762	0.0521	0.2792	0.0357	0.2082	0.0667	0.0396
ARMC10|81161|ES	0	0.0967	0.0173	0.0243	0	0	0	0.0141	0	0.0142	0.0123	0	0.0044	0.0248	0.0855	0.0743	0	0.0651	0.066	0	0.0641	0	0.0133	0.1353	0.018	0.126	0.0577	0.0179	0.03	0.0331	0	0	0.0093	0	0	0.0754	0.0235	0.0092	0.0174	0.0167	0.0116	0	0.0278	0.0266	0.0144	0	0.0286	0.0496	0.0392
AKIP1|14278|ES	1	0.9855	1	0.9527	1	1	1	1	1	1	1	0.9632	1	0.9938	0.9962	0.9348	0.9908	0.9695	1	0.9826	0.9802	0.8319	0.973	0.9813	0.9737	0.9797	0.9813	0.9583	0.993	0.9816	0.9901	0.9914	0.9884	0.9753	1	0.9741	0.9702	0.9834	1	0.9944	0.9557	1	0.9626	1	0.8773	1	0.9436	0.9764	0.9356
C17orf62|44337|AP	0.0492	0.1294	0.1173	0.2799	0.1904	0.2284	0.1583	0.1233	0.1949	0.1319	0.1428	0.2309	0.0229	0.0833	0.1803	0.0698	0.0578	0.0256	0.1725	0.1898	0.0916	0.1664	0.0406	0.0797	0.1755	0.0881	0.0758	0.1257	0.0732	0.0521	0.0913	0.1365	0.1209	0.2178	0.1933	0.0717	0.083	0.0755	0.1549	0.0862	0.1461	0.1714	0.0774	0.1621	0.0716	0.1589	0.0732	0.0917	0.1052
ZC3H7A|34034|AP	0	0.0411	0.0183	0.0211	0.0629	0.0321	0.0571	0.0491	0.0309	0.005	0	0.1221	0.0471	0	0.2032	0.01	0.1094	0.0058	0.1201	0.0866	0.0679	0.0758	0.1379	0.0773	0.0711	0.0956	0.0936	0.0445	0.0897	0.0639	0.0567	0.0361	0.0361	0.3079	0.1545	0.0662	0.0091	0.1879	0.0283	0.0276	0.1196	0.0773	0.0397	0.086	0.0931	0.0463	0.0284	0	0.0195
MMP23B|202|RI	0.2985	0.7756	0.1586	0.4821	0.5038	0.1069	0.3131	0.2043	0.1531	0.0814	0.1996	0.4597	na	0.1687	0.3718	0.4437	0.5814	0.608	0.0814	0.6394	0.5826	0.1361	0.6728	0.4149	0.234	0.2206	0.7267	0.3329	0.0706	0.1189	0.1242	0.4505	0.2379	0.5538	0.1718	0.0592	0.3943	0.5032	0.2775	0.3472	0.2034	0.2441	0.732	0.4699	0.2194	0.3472	0.5478	0.3237	0.6175
UBA52|48484|ES	0.8247	1	1	1	0.9292	0.9678	1	1	1	0.9731	1	1	1	0.9293	1	1	1	0.9553	0.9472	0.9174	0.9464	1	0.9499	1	1	na	0.9853	0.9712	0.9603	0.9294	1	1	1	1	0.9744	0.9873	0.9367	0.9559	0.908	1	0.9353	1	0.8906	0.9628	0.9787	1	1	1	0.9652
ENSA|7499|AD	0	0	na	na	na	na	na	0	na	na	na	0	na	0	0	0	0	0	0	0.0945	0.1488	0	0.0152	na	0	0	0	na	0	0	0	0.1322	0.1348	0	0	0	0	0	0.0828	0	0	na	0	0	0	0	0	0	0
BSG|46302|AP	0.0047	0.0037	0.0008	0.0003	0.0009	0.0021	0.0004	0.0029	0.0012	0.0019	0.0018	0.0016	0.0036	0.02	0.0051	0.0014	0.0121	0.0018	0.0018	0.0106	0.0074	0.0124	0.006	0.0316	0.0063	0.0083	0.0063	0.0028	0.0064	0.0004	0.0097	0.0052	0.0032	0.0176	0.0129	0.0002	0.0007	0.0044	0.0063	0.0011	0.0007	0.0104	0.0067	0.0034	0.0035	0.001	0.0005	0.0046	0.0014
RPS15|46482|RI	0.0001	0.0005	0.0007	0.0004	0.0022	0.0005	0.0003	0.0009	0.0007	0.0005	0.0001	0.0004	0.0003	0	0.0011	0.0002	0.0006	0.0006	0.0011	0.0011	0.001	0.001	0.0014	0.0014	0.0006	0.0006	0.0005	0.0006	0.0004	0.0003	0.0007	0.0003	0.0003	0.0008	0.0004	0.0007	0.0007	0.0002	0.0001	0.001	0.0006	0.0007	0.0004	0.0004	0.0002	0.0003	0.0011	0.0004	0.0011
RHOBTB1|11858|AP	na	na	0.8651	0.0936	0.1989	0.2268	0.1743	0.3169	0.4067	0.8297	0.4535	0.3485	0.1206	0.8118	na	0.7042	na	0.5173	0.6728	1	0.565	0.8023	0.0623	na	0.5975	0.8539	na	0.6479	0.8466	1	1	0.6512	1	na	na	1	1	na	na	0.734	1	0.8197	1	na	1	0.3003	na	0.6296	1
FAM64A|38749|AT	0	0	0	0	0	0	0	0	0	0	0	0	0	0	0	0	0	0	0	0.0124	0	0	0	0	0	0	0	0	0	0	0	0	0	0	0	0	0	0	0	0	0	0	0	0.0175	0	0	0	0	0
LOH12CR1|20506|AP	0.1555	0.1422	0.4284	0.1447	0	0.2335	0.2349	0.2043	0.1303	0.3006	0.0582	0.1152	0.0384	0.1079	0.2707	0.0818	0.174	0.1398	0.0567	0.1116	0.2972	0.036	0.2181	0.3509	0.2223	0.1243	0.1176	0.078	0.2311	0.2683	0.1192	0.192	0.0785	0	0.0231	0.1131	0.1721	0	0.1407	0.1196	0.1152	0.1648	0.1968	0.163	0.1826	0.0582	0.0346	0.1467	0.2544
GNB1|231|ES	0.8973	0.9392	0.9249	0.9481	0.9453	0.9508	0.9146	0.9301	0.9306	0.9245	0.94	0.9208	0.8993	0.9118	0.9494	0.9168	0.9408	0.9237	0.9149	0.9049	0.9229	0.9372	0.8887	0.9426	0.9002	0.9463	0.9477	0.915	0.9346	0.93	0.9275	0.9017	0.9272	0.943	0.9469	0.9065	0.8917	0.8913	0.9039	0.9548	0.9167	0.9243	0.9322	0.9155	0.9068	0.9133	0.9113	0.9124	0.9056
FBXO4|71890|ES	0.7553	0.2879	1	0.6984	1	0.8139	0.5906	0.9427	1	0.775	0.6862	0.9747	0.5683	0.4356	0.95	0.6917	1	0.8045	0.542	0.9074	1	0.7201	0.8542	0.7827	0.5476	1	0.651	0.7874	0.327	0.8886	1	0.5071	0.3751	1	0.9236	0.7317	0.2648	0.8139	0.7628	0.7234	0.8554	1	1	0.3914	0.8196	1	0.5365	0.5903	0.3666
HNRNPC|26544|ES	1	1	0.9989	1	1	1	1	1	0.9987	0.9994	1	1	1	0.9993	1	1	0.9993	0.9997	1	1	0.9995	0.9997	1	0.9997	1	1	0.9995	1	0.9995	0.9995	1	1	1	0.9977	1	0.9993	1	0.9986	1	1	0.9997	1	0.9994	0.9995	1	1	1	1	1
ATG4D|47547|AA	0.3649	0.3529	0.4051	0.1883	0.1497	0.388	0.2474	0.2099	0.2844	0.2142	0.2746	0.3563	0.1776	0.2753	0.3736	0.262	0.2753	0.2029	0.2036	0.3208	0.2474	0.1596	0.2358	0.2731	0.3124	0.2206	0.2686	0.3238	0.2536	0.1823	0.2148	0.2852	0.2816	0.2994	0.4245	0.1635	0.1883	0.2251	0.3078	0.2667	0.2684	0.2474	0.1972	0.2741	0.3342	0.1468	0.1596	0.2077	0.25
RGPD8|54992|ES	0.568	0.7622	0.7137	0.8161	0.8006	0.4084	0.4655	0.727	0.5228	0.6221	0.8266	0.8337	0.7266	0.4604	0.4965	na	0.6812	0.6517	0.6272	0.7525	0.7213	0.6981	0.6459	0.6995	0.4632	0.4965	0.7331	0.5359	0.4727	0.5735	0.627	0.5411	0.6744	na	0.574	0.574	0.6867	0.4112	0.483	0.5618	0.4252	0.6121	0.6636	0.4867	0.5292	0.7213	0.7114	0.6547	0.6788
BCO2|18749|AT	0.6812	0.4611	0.4595	0.2122	0.4222	0.3741	0.5486	0.4004	0.6431	0.4524	0.4119	0.3613	0.2406	0.4886	0.2143	0.3415	0.4414	0.304	0.3732	0.5214	0.4032	0	0.1919	0.2097	0.3116	0.6935	0.4183	0.3346	0.5091	0.5674	0.3912	0.4389	0.43	0.418	0.5775	0.4423	0.5534	0.4768	0.4191	0.53	0.5308	0.7958	0.4005	0.7511	0.2009	0.4383	0.6451	0.5308	0.3641
BCS1L|57553|ES	0.124	0.1	0	na	0	0	na	0.0054	0	0.052	0	0.008	0.0452	0	na	0.1364	0.2482	0.1451	0	0.0805	0.4012	0.2763	0.4863	0.1636	0.1607	0.3773	0.1973	0.2023	0.3176	0.3023	0	0.016	0.0583	na	0.0502	0.7813	0.2158	0.1431	0.0399	0.3115	0.2829	na	0.2314	na	0.1786	0.0553	0.2298	0.0829	0.3835
FAM53B|13405|AT	0	0.0094	0	0	0	0.0095	0.0155	0.0018	0	0	0	0.0046	0.0024	0.0063	0.0053	0	0	0.0069	0.0048	0.0153	0.0144	0	0.0268	0.0123	0.005	0	0.0025	0	0.0185	0	0.0011	0.0034	0.0162	0.008	0.0123	0	0	0.0081	0.0071	0	0	0	0	0.0048	0	0	0.0018	0.0083	0.0021
SEMA3F|64962|AP	0.9834	0.9875	1	1	0.9852	1	1	0.9734	1	1	1	1	0.997	0.9842	0.9743	0.9832	0.9411	0.9756	0.9753	1	0.9748	0.9855	1	1	0.9705	1	0.9971	1	1	0.9848	0.993	0.9802	0.9679	na	0.967	0.9748	0.9869	0.9479	1	0.9898	0.9943	1	0.9926	0.9711	0.9816	1	0.9862	0.9879	0.9846
ANKRD42|18054|ES	1	na	1	0.8808	1	0.9487	0.9441	1	1	1	1	1	0.9387	0.9596	1	0.8728	1	0.9472	1	1	1	1	1	0.9796	1	1	0.8941	1	1	0.9649	0.8997	1	1	1	1	0.8531	1	na	1	1	na	1	1	1	1	1	1	1	1
MCFD2|53472|AP	0.2468	0.2684	0.0883	0.1099	0.3142	0.1413	0.2005	0.3138	0.0799	0.0965	0.2187	0.2484	0.252	0.2383	0.3537	0.303	0.184	0.1761	0.217	0.3156	0.2567	0.2803	0.1772	0.0817	0.2615	0.2372	0.223	0.1672	0.1219	0.1778	0.1804	0.1816	0.3115	0.2236	0.4249	0.2738	0.2118	0.2203	0.0963	0.2474	0.2727	0.3183	0.2557	0.4955	0.3014	0.224	0.2	0.3478	0.1662
AFMID|43800|ES	0.7218	0.4946	0.3527	0.9033	0.9088	0.9221	0.8411	0.8134	na	0.5696	0.8328	0.6294	0.8481	0.8726	0.5343	0.7686	0.6279	0.6946	0.6558	0.4129	0.5413	0.5265	0.8437	0.6969	0.8685	0.845	0.8187	0.5936	0.483	0.4029	0.3184	0.8276	0.5397	0.5717	0.5093	0.6765	0.6432	0.5318	0.5021	0.5093	0.4395	0.6283	0.6267	na	0.7828	0.6112	0.6916	0.8834	0.7842
RUVBL2|50864|AD	0.0078	0.0253	0.0148	0.0789	0.0646	0.0815	0.068	0.045	0.0602	0.0841	0.046	0.1128	0.0159	0.0135	0.071	0.0326	0.039	0.0361	0.0992	0.1032	0.0618	0.0704	0.0688	0.1115	0.0745	0.027	0.0539	0.091	0.0391	0.0135	0.0795	0.0327	0.0423	0.1311	0.0861	0.0499	0.0203	0.0241	0.0578	0.0563	0.0686	0.033	0.0308	0.2117	0.0886	0.0266	0.044	0.0286	0.0047
TTC26|81947|ES	na	1	0.9347	na	1	1	1	0.9217	1	1	1	1	1	0.9539	1	1	1	1	1	1	1	1	1	1	1	1	1	1	0.9842	1	1	1	1	1	1	1	1	1	0.9849	0.9646	1	1	1	1	1	1	0.9713	0.973	1
TNFRSF1A|19828|AT	0	0	0	0	0	0	0	0	0	0	0	0	0	0	0	0	0	0	0	0	0	0	0	0	0	0	0	0	0	0	0	0	0	0	0	0	0	0	0	0	0	0	0	0	0	0	0	0	0
C19orf44|48173|ES	0.7286	1	0.9517	1	0.9394	0.7211	1	0.9676	1	0.9699	na	1	0.9704	1	0.9633	0.8728	1	0.8565	0.9148	0.9633	0.9382	0.9607	na	0.8623	0.8774	1	0.8565	0.9728	1	0.9227	0.8565	0.8774	0.9567	1	1	0.9724	0.9689	na	0.9685	na	0.8565	1	0.85	0.8678	0.8712	0.8459	0.9518	0.9334	0.888
ISYNA1|48435|AP	0.6086	0.8828	0.9472	na	0.7466	0.8067	0.7237	0.7298	0.6274	0.7795	na	0.2466	0.9435	0.9609	0.6524	0.9746	0.8589	0.8805	0.9047	0.4895	0.6627	0.8397	0.7466	0.8166	0.6866	0.6627	0.9257	0.7422	0.8166	0.8839	0.7054	0.8882	0.8477	0.3957	0.695	0.6803	0.7948	0.893	0.7434	0.766	0.8121	0.9311	0.7766	0.8067	0.7777	1	0.8108	0.9376	0.9567
SHROOM1|73310|RI	0.6161	na	na	na	0.7553	0.6693	0.6881	0.6392	0.61	0.5937	0.8441	0.6978	0.3164	0.3609	0.6632	0.5805	0.5611	0.1179	0.5742	0.5548	0.5957	0.4983	0.3607	na	0.3384	0.6832	0.584	0.5462	na	na	0.7065	0.4124	0.7679	0.7711	na	0.2313	0.4846	0.07	0.6176	0.4075	1	na	0.3909	0.5462	0.2313	0.0377	0.5057	0.2131	na
WNK1|19625|ES	0.0521	0.0183	0.0075	0.0539	0.0452	0	0	0.0256	0.0115	0.0071	0.0548	0.0126	0.0027	0.0116	na	0.0205	na	0.0118	0.0186	0.0134	0	0.0131	na	0.0165	0.029	0.0024	0.0058	0.0169	0.0285	0.0148	0.0145	0.0134	0.0552	0.2443	0.0214	0.0084	0.0039	0.0027	0.0214	0.0008	0.0077	0	0.0425	0.0059	0.0473	0	0.0267	0.0023	0.0204
TPGS2|45274|ES	0	0	0	0	0	0	0	0	0.0047	0	0	0	0	0.0016	0.0047	0.0033	0	0	0.0039	0	0.0025	0	0	0.0015	0	0	0	0.0035	0.0007	0	0	0	0	0	0	0.002	0	0	0	0.0054	0	0	0	0	0	0	0.0032	0	0
DZIP1|26124|ES	1	1	1	1	na	1	1	1	1	1	1	na	na	1	1	1	na	1	1	1	1	1	1	1	1	1	1	1	1	1	1	1	1	na	1	1	1	1	1	1	1	1	1	1	1	na	1	na	1
ARL4A|78825|ES	na	0.2955	0	0.0466	na	0	0.1815	0	0.0694	0	na	na	0	0	0	na	0	0	na	0	0	0.191	0	0	0	0.2979	na	na	0	0	0	0	na	na	0.2866	0	0	na	0	0.2597	na	na	na	0	0	0	0.1356	0	0
ZBTB37|9032|ES	1	na	0.8244	na	0.8032	0.7264	0.9177	1	0.7253	1	na	na	1	0.6377	1	1	na	0.9591	0.8756	1	1	0.785	0.8967	0.8479	na	0.9325	1	0.788	1	1	0.8659	1	na	na	0.9037	0.9281	1	1	0.9037	0.8709	1	1	1	na	1	na	0.8097	1	0.8244
NAIP|72432|AT	0.2095	0.3051	0.2688	0.3811	0.1981	0.1691	0.2993	0.3786	0.2624	0.124	0.2725	0.3228	0.3242	0.105	0.37	0.2777	0.1554	0.1586	0.2314	0.4128	0.2525	0.1558	0.3704	0.217	0.3781	0.2446	0.2782	0.3012	0.2457	0.2162	0.2248	0.2604	0.1438	0.3444	0.1447	0.228	0.1439	0.3902	0.3143	0.3165	0.1838	0.159	0.2217	0.3225	0.1926	0.4192	0.2273	0.2428	0.2638
ZNF592|32326|ES	0.7875	0.7672	0.8597	0.8671	0.8292	0.8601	0.8212	0.8771	0.8316	0.8452	0.723	0.7914	0.7562	0.8076	0.7523	0.7996	0.8233	0.8271	0.7628	0.753	0.7496	0.8175	0.9091	0.8491	0.8508	0.8957	0.7081	0.766	0.8705	0.8052	0.7883	0.7976	0.9451	0.8436	0.835	0.8245	0.8355	0.9407	0.8661	0.8096	0.8284	0.8733	0.7713	0.8818	0.8761	0.7876	0.8227	0.7875	0.8658
NR4A2|55621|ES	0.8945	0.9592	0.9613	0.9594	0.988	1	0.967	0.9803	0.9619	0.9819	1	0.9318	1	1	0.921	1	0.8724	0.9626	0.967	0.972	1	0.9401	0.9948	0.9166	0.9887	1	0.9442	0.9049	0.5874	1	0.9461	1	0.9025	0.865	1	0.8448	0.9671	0.8973	1	0.9389	0.914	0.8843	1	1	0.8342	0.9775	0.9356	0.9067	1
TAX1BP1|79066|ES	0.9954	0.9948	0.9991	1	0.9935	0.9977	0.9979	0.9974	1	0.9988	1	0.9782	0.9985	0.9981	0.9971	0.9975	1	0.9959	1	0.9903	1	0.9958	0.9916	0.9984	0.9969	1	0.9964	0.9964	1	0.9945	0.9988	0.9948	0.9975	0.9955	0.9932	0.9947	0.9916	0.9985	0.9942	1	0.9781	1	0.998	0.9976	0.9986	0.9895	0.9931	0.9974	0.9982
SNX11|42186|AD	0.8158	0.7936	0.8955	0.7761	0.9003	1	0.6531	0.7566	0.8984	0.8056	1	0.7892	0.8915	0.7891	0.8532	0.9238	0.9243	0.7155	0.9437	0.9675	0.8156	0.8245	0.9223	0.8459	0.8055	0.799	0.7886	0.9547	0.8691	0.8643	0.8317	0.8287	0.9615	1	0.921	0.8362	0.8245	0.9274	0.8506	0.948	0.83	0.8805	0.8892	1	0.8855	0.8925	0.8795	0.8345	0.8796
ZNF207|40206|ES	0.9598	0.9951	0.9078	0.9724	0.9248	0.96	0.9863	0.9528	0.9112	0.9005	0.9192	0.938	0.7511	0.9408	0.7783	0.9423	0.9809	0.9637	0.9622	0.9552	0.9601	0.9523	0.952	0.9825	0.9579	0.8399	0.994	0.9437	0.9696	0.9165	0.9755	0.9022	0.9582	0.9579	0.9403	0.9286	0.9799	0.9492	0.977	0.9734	0.9254	0.9642	0.9762	0.7912	0.9515	0.9618	0.9258	0.9783	0.9666
VLDLR|85739|ES	0.1488	0.0948	0.3	0.0159	0.143	0.1129	0.0665	0.1541	0.1877	0.3554	0.0168	0	0.2391	0.1917	0.1187	0.1892	0.3584	0.1069	0.4211	0.1312	0.2294	0.6768	na	0.423	0.4453	0.1522	0.1732	0.1708	0.2496	0.453	0.3048	0.4943	0.3345	0.3584	0.4399	0.3466	0.2456	0.1907	0.2244	0.1878	0.9401	0.6534	0.6655	0.3203	0.1794	0.4111	0.4141	0.1586	0.2592
SPINK5|73968|AT	0.9524	0.9024	0.8657	0.953	0.9588	0.9703	0.9417	0.9402	1	na	1	0.8467	na	0.8568	1	0.9607	na	0.8502	0.921	1	0.957	1	0.8921	0.9373	0.9527	0.9618	0.9324	0.816	0.8043	0.7732	0.838	0.9382	0.935	0.9192	na	0.6784	0.9157	0.9292	0.9607	0.9322	0.9095	1	0.9033	0.9215	0.9406	0.9054	0.8652	0.9459	0.9297
KIAA0430|34172|AA	1	1	1	1	1	1	1	0.9787	1	0.9734	na	1	1	0.9644	1	1	na	1	0.9473	1	1	0.9354	0.8567	1	1	0.9411	0.9146	1	1	0.8779	1	1	1	na	1	1	0.945	na	0.9736	0.9372	na	0.9273	1	na	1	1	0.9394	1	1
CLCN5|89129|AP	0	0.1288	0.2052	na	0.2227	0.1044	0.4024	0.237	0.3392	0.122	0.3643	0.3565	0.24	0.1309	0.3428	0.4902	na	0.2934	na	0.4782	0.5265	0.7996	0.736	0.4029	0.385	0.2785	0.0788	0.1244	na	na	0.2175	0.1556	na	0.7142	na	0.1288	0.5759	na	0.1607	0.0857	0.4173	0.0812	na	0.6486	0.468	0.3411	0.0911	0.1491	0
MRPL55|10117|ES	0.6578	0.7301	0.3231	0.3277	0.2249	0.4107	0.3662	0.4524	0.2796	0.4914	0.6579	0.3393	0.4416	0.4751	0.0819	0.3697	0.2123	0.3951	0.5886	0.4397	0.3235	0.407	0.6739	0.7253	0.3939	0.2933	0.7399	0.3103	0.715	0.4885	0.5868	0.4814	0.3933	0.3225	0.7277	0.3403	0.2621	0.3774	0.342	0.32	0.1663	0.5484	0.5336	0.4911	0.4931	0.5885	0.8717	0.6963	0.7826
RAB25|8171|ES	0.9741	0.874	na	0.9402	0.8826	0.9084	0.9638	0.9515	0.9397	na	0.9466	0.9067	0.956	0.9335	0.8391	0.8798	0.7974	0.9165	0.88	0.9458	0.8739	0.7958	0.8035	0.933	0.9391	0.8128	0.9545	0.9327	0.8449	0.9026	0.8452	0.9155	0.946	0.8371	na	0.8845	0.9263	0.9214	0.8834	0.9591	0.8631	0.9446	0.8652	0.9688	na	0.7731	0.9209	0.8714	0.94
LMLN|68340|ES	0.7164	0.8347	0.8488	na	1	0.6068	0.6627	0.8549	0.7849	0.8239	0.8347	0.8834	0.8152	0.685	0.8179	0.8255	1	0.8549	0.7436	0.9309	0.8871	0.8767	0.8524	0.9439	0.771	0.7496	0.9309	0.74	1	0.7131	0.6167	0.8347	0.8871	0.9099	1	0.868	0.7297	na	0.8723	0.8529	0.771	1	0.7373	0.7479	0.7758	1	0.7997	0.9281	0.8363
METTL22|33898|RI	1	1	1	1	1	1	1	1	1	1	1	1	1	1	1	1	1	1	1	1	1	1	1	1	1	1	1	1	1	1	1	1	0.9846	0.971	1	0.9865	1	0.9883	0.9897	1	1	1	1	0.9898	1	1	0.9742	1	1
MFSD10|100323|ES	0.5678	0.5463	na	na	0.7445	na	na	0.7904	na	0.8721	na	0.7914	0.5687	0.5626	0.8883	0.8363	0.6785	0.4656	0.742	0.8779	0.5575	0.691	0.8424	0.8271	0.8729	0.8605	0.5594	0.7375	0.8105	0.5944	0.8746	0.756	0.6957	0.521	0.9183	0.6951	0.6234	0.5154	na	0.6173	0.6009	0.8912	0.6289	0.5258	0.6248	0.8634	0.1362	0.7282	0.874
DYNC2LI1|53395|AT	0.1397	0.0447	0.0364	0.0494	0.0964	0.1408	0.0943	0.101	0.1503	0.0925	0.0751	0.0807	0.1182	0.1257	0.0694	0.0562	0.0536	0.0386	0.1378	0.0911	0.0601	0.0628	0.0286	0.0761	0.0713	0.0316	0.087	0.0915	0.106	0.0404	0.1183	0.1463	0.0672	0.0516	0.1053	0.0822	0.048	0.0329	0.048	0.0614	0.0801	0.0261	0.0466	0.1152	0.1129	0.0794	0.0894	0.1539	0.0735
TPRA1|66613|ES	0.9384	0.9291	0.8979	0.9648	0.9749	0.9804	0.9916	0.9674	0.9518	0.9832	0.9649	0.9821	0.9961	0.9773	0.95	0.9592	0.9225	0.9651	0.9166	0.9115	0.7868	0.8391	0.9281	0.9609	0.9552	0.9325	0.9715	0.9196	0.8549	0.9567	0.9253	1	0.9236	0.7997	0.9368	0.9011	0.947	0.8939	0.9563	0.961	0.9171	0.9748	0.888	0.9626	0.9837	0.9431	0.9303	0.9341	0.9488
CTNND1|15986|ES	0.5599	0.7759	na	0.8375	0.7723	0.8546	0.81	0.7215	0.8138	0.2361	0.8476	0.6047	0.6368	0.609	0.7464	0.6027	0.5854	0.7198	0.79	0.6853	0.8074	0.5643	0.802	0.4641	0.6593	0.5807	0.7687	0.504	0.7173	0.6667	0.666	0.6501	0.627	0.7386	na	0.672	0.601	0.6337	0.5547	0.7233	0.635	0.5826	0.5787	0.6838	0.71	0.6793	0.5812	0.7621	0.5509
FOXP1|65608|ES	0.0236	0.0158	0.021	0.0799	0.0751	0.0554	0.0406	0.0592	0.0446	0.0216	0.1784	0.3464	0.0362	0.0616	0.2053	0.0408	0.0431	0.0298	0.0758	0.0875	0.0812	0.0474	0.1404	0.0353	0.089	0.1186	0.0192	0.0473	0.0281	0.148	0.0395	0.0367	0.0366	0.1278	0.2257	0.1313	0.0104	0.1153	0.0301	0.0364	0.0685	0.0281	0.0333	0.083	0.0605	0.0191	0.6164	0.0256	0.0831
FANCC|86950|AP	0	0	0.0758	na	0.0501	0	0	0.087	0	0.0758	na	0	0	0	0.0501	0	0.287	0.0248	0	0.0986	0	0	0	0.0954	0.0374	0	0.0416	0.0325	0.0384	0.0642	0	0.0537	0	na	0	0	0.0112	0	0.0547	0	0.0236	0.2116	0.0405	0	0.0348	0.0712	0.0175	0.0284	0.0359
CYLD|36396|ES	0.5547	0.4329	0.5288	0.5044	0.8523	0.5781	0.5124	0.639	0.3554	0.4374	0.6043	0.7425	0.6511	0.2029	0.76	0.4827	0.6706	0.7255	0.4407	0.3585	0.6264	0.6769	0.8208	0.5044	0.4639	0.7856	0.4885	0.1821	0.6961	0.5307	0.4707	0.3835	0.5483	0.8906	0.4001	0.5698	0.6919	0.296	0.5634	0.3287	0.3726	0.5282	0.5196	0.7632	0.435	0.5444	0.3	0.5696	0.4427
SH2D4A|82871|ES	0.5306	0.6349	0.6646	0.4926	0.5909	0.4986	0.4885	0.5774	0.5177	0.5602	0.5156	0.538	0.4253	0.6301	0.5113	0.4885	0.5438	0.754	0.5647	0.4927	0.6619	0.6206	0.4571	0.4443	0.5197	0.3942	0.7899	0.3189	0.7165	0.3497	0.4119	0.3848	0.389	0.2544	0.389	0.4608	0.5885	0.3643	0.3952	0.6668	0.4432	0.6824	0.3716	0.4158	0.5278	0.5486	0.5143	0.6855	0.5214
PDE1A|56453|AP	0	na	0	0	0	0	0	0	0	0	0	0	0	0	0	0	0	0	0	0	0	0	0	0	0	0	na	0	0	0	0	0	0	0	0	0	0	na	0	0	na	0	0	na	0	0	0	0	0.1944
SCAMP5|31821|AT	1	1	1	1	1	1	1	1	1	1	1	1	1	1	1	1	1	1	1	1	1	1	1	1	1	1	1	1	1	1	1	1	1	1	1	1	1	1	1	1	1	1	1	1	1	1	1	1	1
BRF1|29621|ES	1	1	1	1	1	1	1	1	1	1	1	1	0.9957	1	1	1	1	1	1	1	1	1	1	1	1	0.9932	1	1	0.9912	1	1	1	1	1	1	1	1	1	1	1	1	1	1	1	1	1	1	1	1
SLC26A6|64720|AP	0.4076	0.2207	0.4076	0.6472	0.6963	0.6526	0.8252	0.6337	0.9183	0.6228	0.724	0.46	0.1225	0.4459	0.6406	0.4562	0.4544	0.3919	0.4227	0.5112	0.5355	0.3345	0.5985	0.6736	0.5735	0.2324	0.3496	0.6093	0.2001	0.4363	0.2715	0.4347	0.7161	0.8421	0.5633	0.325	0.5014	0.4568	0.5578	0.2952	0.3758	0.5791	0.4181	0.7488	0.4438	0.3057	0.6048	0.4259	0.3631
PMS1|56546|ES	1	1	0.9394	1	1	1	0.983	1	1	0.9732	1	1	0.982	0.9853	1	0.9882	0.9475	1	0.9775	0.9841	0.9911	0.9925	1	0.9915	0.9896	1	0.9753	1	0.9937	1	0.9858	1	0.976	0.9527	0.9601	0.9908	0.9906	0.9664	1	1	0.9651	0.9356	1	0.9864	0.9669	1	0.993	1	1
RABAC1|50104|AD	0.0024	0	0.0019	0.0116	0.017	0.0076	0.014	0.0142	0.0024	0.0084	0	0.0205	0.002	0.0017	0.0087	0.0027	0.0044	0.0062	0.0107	0.02	0.0125	0.0187	0.0229	0.6686	0.0041	0.0079	0.0055	0.0152	0.0036	0.0017	0.0123	0.002	0.0052	0.0526	0.0165	0.0094	0.0041	0.0059	0.0181	0.0114	0.0036	0.0043	0.0098	0.0035	0.0046	0.001	0.0254	0.0108	0.0111
CDV3|66837|AA	0.8932	0.9221	0.9073	0.7661	0.8727	0.8727	0.8836	0.9146	0.8677	0.9118	0.9386	0.8227	0.8962	0.8775	0.8953	0.9036	0.8692	0.8631	0.9225	0.8956	0.8816	0.8776	0.8948	0.8397	0.8814	0.7783	0.8751	0.8773	0.8461	0.8677	0.9093	0.929	0.8579	0.8666	0.9118	0.8771	0.8687	0.8845	0.8592	0.9281	0.8988	0.9243	0.889	0.8615	0.8414	0.9288	0.8971	0.9351	0.8984
ANAPC13|66873|AD	0.0289	0.036	0.0528	0.0335	0.0816	0.1175	0.0278	0.0601	0.062	0.041	0	0.0658	0.0739	0.073	0.0515	0.0502	0.0903	0.0459	0.0798	0.11	0.1561	0.1182	0.0679	0.1112	0.065	0.0546	0.0103	0.0453	0.0225	0.0572	0.111	0.0082	0.0626	0.025	0.0858	0.1074	0.0777	0.0764	0.1024	0.0405	0.0379	0.0741	0.0762	0.0779	0.2277	0.054	0.062	0.0246	0.0654
MRPL55|10105|ES	0.8273	na	0.6764	na	na	1	1	1	1	0.8581	na	na	1	0.933	na	1	0.8022	1	0.7676	0.5733	0.8414	0.8243	0.98	na	0.8531	0.9465	0.9448	0.8657	0.8253	0.9312	0.6765	0.7752	0.7713	1	0.775	1	0.8725	0.77	0.7138	0.8064	0.6339	0.942	0.9493	0.8131	0.783	0.9835	0.9193	1	0.8783
GLIPR1|23464|RI	0.1741	0.1416	0.1695	0.382	0.4435	0.2318	0.2787	0.2399	0.2048	0.1583	0.2247	0.1619	0.1039	0.0364	0.1652	0.1741	0.1753	0.0575	0.049	0.2421	0.235	0.1666	0.0791	0.2502	0.1726	0.1819	0.0611	0.1684	0.0455	0.0241	0.0307	0.1705	0.1183	0.0706	0.0834	0.2247	0.1245	0.033	0.2301	0.2475	0.1637	0.0732	0.0667	0.0354	0.1913	0.217	0.0321	0.119	0.1298
MTMR12|71653|ES	0	0.0199	0.0199	0.0146	0.0249	0	0.0156	0.0106	0	0.0052	0	0.1621	0.0251	0.0162	0.1143	0.0129	0	0.026	0	0.0641	0.0233	0	0	0	0.0106	0	0.0207	0.0163	0	0	0	0.0285	0	na	0	0	0.0094	0.052	0.026	0	0	0	0	0.0837	0	0.0076	0.0445	0	0
ATP6V0E1|74571|AT	0.0048	0.0044	0.0025	0.0031	0.0086	0.0093	0.0068	0.0066	0.0029	0.0088	0.0044	0.0191	0.0054	0.0059	0.0157	0.0092	0.0045	0.007	0.007	0.0118	0.0094	0.0201	0.0055	0.0081	0.0054	0.0045	0.0036	0.007	0.0043	0.0022	0.0062	0.0074	0.0091	0.0078	0.0161	0.0065	0.0056	0.0041	0.0073	0.0087	0.0037	0.0047	0.0038	0.0043	0.0046	0.0048	0.007	0.0063	0.0038
RAB40C|32914|RI	0.87	0.8153	0.3758	0.7901	0.6372	0.715	0.5303	0.8421	0.4791	0.4063	1	0.8913	0.817	0.6675	0.888	0.807	0.8951	0.7606	0.9673	0.8338	0.8727	0.7937	0.8827	0.6883	0.5593	0.4675	0.8852	0.6244	0.7567	0.7985	0.5618	0.5191	0.7304	0.7653	0.218	0.7057	0.6078	0.7066	0.6764	0.906	0.7653	0.8714	0.8245	0.8495	0.855	0.7889	0.8786	0.6464	0.6287
PNRC1|76987|AD	0.9984	0.9984	0.9943	1	1	1	1	0.9976	0.9983	0.9989	1	0.9979	0.9986	1	0.9984	1	1	0.9973	1	0.9987	1	0.997	1	0.9887	1	1	1	0.9928	0.9931	0.9935	0.9988	0.9987	0.9964	0.9956	1	0.9979	1	0.9992	0.999	0.9893	0.9994	1	0.9914	0.9955	0.9934	0.9978	0.9992	0.9983	0.9987
PHF19|87400|AP	0.1674	0.122	0.1914	0	0	0	0.1408	0.0226	0.2139	0.1629	na	0.1281	0.0634	0.0323	0	0	0	0	0.0161	0.0133	0.011	0.0264	0	0.2793	0.0179	0.029	0.0596	0	0.0651	0.0534	0.0437	0.2895	0.0104	0	0.0698	0.0173	0.0168	0	0	0.0514	0.0098	0.0349	0.0112	0	0	0.0103	0.01	0	0
CST3|58849|AT	0.003	0.0153	0.0072	0.0009	0.0037	0.0022	0.0034	0.0083	0.0034	0.005	0.0011	0.0022	0.0038	0.0035	0.0023	0.0139	0.0037	0.0184	0.004	0.0028	0.0061	0.0184	0.009	0.007	0.0124	0.0023	0.0172	0.0125	0.009	0.0048	0.0048	0.0042	0.006	0.0018	0.0009	0.0158	0.011	0.0039	0.0202	0.0225	0.0112	0.0022	0.0047	0.0059	0.0129	0.0024	0.0213	0.0088	0.0161
MTFR1L|1197|AP	0.2807	0.2105	0.0225	0.1354	0.1521	0.2116	0.2425	0.2078	0.1037	0.0734	0.258	0.1349	0.1679	0.1448	0.1657	0.0945	0.2111	0.1389	0.2198	0.1609	0.2076	0.1297	0.2578	0.1557	0.273	0.1193	0.1625	0.0809	0.0071	0.122	0.055	0.1528	0.1536	0.2422	0.2323	0.1072	0.1818	0.1254	0.1989	0.1983	0.2277	0.0916	0.179	0.2236	0.1439	0.0843	0.1799	0.0871	0.1148
AMD1|77245|ES	0.918	1	0.7134	na	1	1	na	0.9251	na	0.7243	na	0.8481	na	0.6585	na	0.8066	1	0.8617	0.8057	0.5306	na	0.7459	na	na	0.7713	0.672	0.7875	1	1	1	0.8986	na	na	1	na	0.8055	0.6822	0.8798	na	na	1	na	1	0.8294	0.9417	0.6198	1	0.8218	0.9258
C20orf194|58585|AP	0.1514	0.086	0.0051	0.2068	0.2736	0.2762	0.2038	0.3113	0.1025	0.0928	0.361	0.3954	0.3462	na	0.4493	0.3412	0.2531	0.0872	0.2945	0.1015	0.3992	0.139	0.3782	0.3471	0.2518	0	0.2458	0.3576	0.1462	0.4015	0.1748	0.1434	0.3412	0.7285	0.4635	0.323	0.0605	0.3832	0.108	0.1103	0.4015	0.2332	0.08	0.4493	0.3696	0.1662	0.0829	0.1748	0.1585
CIRBP|46439|ES	0.9885	0.9947	0.995	0.9942	0.9965	0.9978	0.9965	0.9914	0.9918	0.995	0.9938	0.9833	0.9939	0.9965	0.9844	0.9945	0.9983	0.9929	0.9844	0.9893	0.9947	0.9938	0.9849	0.9983	0.9904	1	0.9926	0.9949	0.9952	0.9936	0.9977	0.9902	0.9957	0.9924	0.9932	0.9913	0.9975	1	0.9969	0.9907	0.9856	0.9954	0.9916	0.9918	0.9908	0.9932	0.9878	0.9892	0.9873
PTGS1|87479|AD	0.9109	0.8535	0.9122	0.8697	0.8998	0.9478	0.9841	0.94	0.8725	0.8818	0.8558	0.9546	0.7999	0.8744	0.9656	0.9552	0.9274	0.8778	0.9076	0.8421	0.811	0.91	0.8761	0.7634	0.8488	0.8745	0.9421	1	1	0.901	0.8969	0.9093	0.8698	0.7373	0.8588	0.892	0.8808	0.8415	0.9118	0.9456	0.8906	1	0.9748	0.8641	0.9619	0.8795	0.9122	0.8254	0.9208
NUP160|15804|AT	0.0739	0.0321	0.0142	0.0321	0.0609	0.0901	0.07	0.0923	0.0848	0.0427	0.0616	0.0923	0.0545	0.0541	0.0794	0.0431	0.0376	0.0519	0.0934	0.0525	0.0443	0.0686	0.0302	0.0218	0.0711	0.0558	0.0566	0.0824	0.0264	0.028	0.0487	0.0547	0.0482	0.0629	0.0914	0.0357	0.0388	0.0452	0.04	0.024	0.0677	0.0529	0.0269	0.0497	0.0344	0.0495	0.03	0.0685	0.0383
PRUNE|7548|ES	1	1	1	1	1	1	1	0.9608	1	1	na	1	1	1	1	0.9476	1	0.9698	1	1	1	0.9032	1	0.9069	1	1	1	1	1	1	0.967	0.9828	1	0.741	0.9633	1	0.9339	1	0.8759	0.9796	1	1	1	0.8964	1	1	1	1	0.947
SMNDC1|13083|AP	0.9385	0.975	0.986	1	0.9623	0.9698	1	0.9847	0.9827	0.9888	1	0.9757	0.9973	1	0.958	1	1	0.9964	0.9801	0.9942	0.9748	0.9626	0.9899	0.9259	0.9607	0.9685	0.9938	0.9851	1	0.9915	0.9952	0.9939	0.9736	0.9887	0.9833	0.9933	0.9893	0.9966	0.9773	0.9962	0.9685	0.9906	0.993	0.9809	0.9924	0.9752	0.99	0.9866	0.991
CAST|72841|AP	0.5301	0.3276	0.1648	0.096	0.1696	0.2343	0.124	0.4907	0.2429	0.0713	0.1886	0.2878	0.1814	0.6043	0.2068	0.2536	0.2718	0.1973	0.0887	0.3478	0.42	0.2186	0.2115	0.6669	0.4345	0.1424	0.6256	0.5484	0.4458	0.402	0.3575	0.235	0.5072	0.2504	0.0124	0.3892	0.1926	0.2317	0.3441	0.2129	0.3628	0.2271	0.2312	0.16	0.5054	0.1306	0.2878	0.4934	0.3125
EIF3L|62170|ES	1	1	1	1	1	1	0.9985	1	1	1	1	1	1	1	1	1	1	0.9997	1	1	1	1	1	1	1	1	1	1	1	1	1	1	1	1	1	1	1	1	1	1	1	1	1	1	1	1	1	1	1
ZNF584|52456|ES	0.5516	0.3119	0.4485	0.4921	0.8986	0.2046	0.2395	0.4221	0.3236	0.2048	0.6213	0.3161	0.5818	0.1864	0.5049	0.4564	0.6833	0.2428	0.3288	0.3077	0.3959	0.5127	0.5854	0.427	0.1765	na	0.2319	0.5941	0.357	0.585	0.1735	0.3021	0.4761	1	0.5054	0.223	0.4525	na	0.7707	0.4229	0.3794	0.426	0.4637	0.3244	0.1503	0.406	0.4041	0.2907	0.3046
FAM104A|43211|AA	1	1	1	1	1	1	1	1	1	1	1	1	1	1	1	1	1	1	1	1	1	1	1	1	1	1	1	1	1	1	1	1	1	1	1	1	1	1	1	1	1	1	1	1	1	1	1	1	1
SKA2|42745|ES	0.9202	0.9233	0.937	1	0.878	1	0.9767	0.9852	0.9747	0.8996	1	0.9811	0.9789	0.9638	0.9905	0.9679	0.9916	0.9652	0.9618	0.9627	0.9517	0.9161	0.9218	0.9627	0.9658	0.9785	0.9665	0.9412	0.9534	0.8635	0.9396	0.9463	0.9897	1	0.9303	0.9703	0.9414	0.8496	0.8914	0.9849	0.9468	0.9247	0.9725	0.9146	0.9559	0.9455	0.9743	0.9413	0.9443
TYROBP|49320|AD	0.7951	0.7409	0.9071	0.9277	0.9524	0.8966	0.682	0.8903	0.8696	0.8681	0.8143	0.8332	0.8696	0.886	0.9584	0.9394	0.7836	0.8511	0.915	0.9148	0.8429	0.8568	0.7861	0.9502	0.9116	0.8894	0.9416	0.9084	0.851	0.8904	0.9043	0.9189	0.9117	0.8773	0.9349	0.9227	0.9251	0.8884	0.9308	0.9171	0.9033	0.9259	0.8786	0.8698	0.9376	0.856	0.9106	0.8518	0.8823
ALG8|18011|ES	0.2016	0.1575	0.0743	0.1867	0.0983	0.191	0.0964	0.2065	0.1458	0.0847	0.1866	0.2654	0.346	0.1933	0.2079	0.1411	0.0907	0.193	0.1524	0.0836	0.0872	0.1207	0.102	0.1868	0.2734	0.2032	0.265	0.1221	0.1693	0.2372	0.0806	0.1937	0.1411	0.1318	0.1111	0.1943	0.2981	0.098	0.208	0.2503	0.0618	0.2151	0.0949	0.202	0.2885	0.374	0.1542	0.0606	0.122
DNA2|11946|ES	1	na	1	1	1	na	1	1	1	1	1	1	1	1	1	1	1	1	1	1	1	1	1	1	1	1	1	1	1	1	1	1	1	1	1	1	1	1	1	1	1	1	1	1	1	1	1	1	1
COL3A1|485107|ES	na	na	0.1041	na	0.0755	0.1376	na	0.0681	na	0.0635	na	na	0.04	0.1179	0.0686	0.0876	na	0.0902	0.0896	0.0623	0.1529	0.068	na	0.1203	0.0834	0.071	na	0.0831	0.1154	0.0761	0.0786	0.1086	0.0893	na	0.069	0.09	0.0775	na	0.0501	0.2099	0.1124	0.0702	na	0.1166	0.118	0.1047	0.1589	0.1084	0.1554
DNAJC18|73613|ES	1	1	0.984	1	1	1	1	1	0.9752	0.991	1	1	1	1	1	1	1	1	1	1	1	1	1	1	1	1	1	1	1	1	1	1	1	1	1	1	1	1	1	1	1	1	0.8976	1	0.9722	1	1	1	1
FAM134C|41092|ES	1	1	1	1	1	1	1	1	1	0.9947	1	1	1	1	1	1	1	1	1	1	1	1	1	1	1	1	1	1	1	1	1	0.9964	1	1	1	1	1	1	1	1	1	1	1	1	1	1	1	1	1
WDYHV1|85065|ES	1	1	1	1	1	1	0.9798	0.9862	1	0.9802	1	1	1	1	0.9853	1	1	1	0.9929	1	1	0.9891	1	1	1	1	0.9845	1	0.9959	1	0.9933	1	0.9916	1	0.9901	1	0.9927	0.9962	0.9888	1	0.9921	1	1	1	0.9794	1	0.9871	0.987	1
C1orf226|8742|AP	na	0.0745	na	0.4147	0.2366	0.2279	0.3628	0.3229	0.3991	na	na	0.0566	0.1387	0.0535	0.6927	0.1246	0.1227	0.1156	0.1505	0.3643	0.0647	0.0274	0.0595	na	0.0524	0.0524	0.1571	na	0	0.0287	0.189	na	0.3069	0.0997	na	0.1173	na	na	0.3129	0.0911	0.2279	0.1945	na	na	0.3536	0	0	0.1424	0.246
CLTC|42784|AT	0.0035	0.0048	0.0113	0.0041	0.0111	0.0235	0.0111	0.0123	0.0215	0.0123	0.0034	0.0085	0.0078	0.0041	0.0108	0.0086	0.0052	0.0093	0.0134	0.0167	0.0095	0.0115	0.0154	0.0137	0.0181	0.0021	0.008	0.0136	0.0137	0.0181	0.0137	0.0101	0.0092	0.021	0.0233	0.0124	0.0106	0.0149	0.0115	0.0068	0.0116	0.0204	0.0062	0.0146	0.0018	0.0153	0.01	0.0122	0.0145
PIGU|59031|ES	0.0089	0	0.019	0.0406	0.0177	0.0292	0.0353	0.0047	0.0147	0.0156	0.0595	0.0238	0.0142	0.0074	0.0128	0	0	0.004	0.005	0.0057	0.008	0.0085	0.0198	0	0.0102	0.0075	0.0048	0.0171	0	0.0108	0.0067	0.0061	0.0078	0.0072	0.0181	0.0111	0.0061	0.0032	0.0167	0.007	0	0.0109	0.011	0.0057	0.0075	0.0049	0.0034	0.0093	0.0194
RPS6KA5|28833|AA	0	0	0.0092	0	0.0446	0	0.1746	0.0434	0.0364	0	0	0.1261	0.0285	0	0.1746	0	0.1018	0	0	0.0854	0	0.0276	0.284	0.1313	na	0	0.0109	0	0	0	0.0396	0	0	na	0.2293	0.0422	0	0.2091	0.0333	0.0373	0	0	0.0446	0.0536	0.028	0	0.0502	0	0.0285
HILPDA|81691|AD	0.9777	0.9173	0.8958	0.8161	0.9133	0.66	0.6893	0.8731	0.8835	0.8873	1	0.8405	0.9319	0.9133	0.9133	0.7802	0.8446	0.8635	0.8987	0.9036	0.8754	0.9216	0.8161	0.7709	0.857	0.8435	0.9496	0.8359	0.8701	0.9215	0.9076	0.9101	1	1	0.8221	0.9083	0.8713	0.9145	0.769	0.732	0.8987	1	0.9726	0.8662	0.9132	0.8428	0.8818	0.7829	0.912
PXN|24747|AA	0.5683	0.6272	0.3107	0.2899	0.5983	0.5957	0.3432	0.6717	0.4338	0.426	0.4037	0.5324	0.3687	0.4635	0.5423	0.3919	0.6219	0.5393	0.5462	0.4045	0.4005	0.4909	0.6541	0.4497	0.4741	0.5223	0.5328	0.603	0.3614	0.4975	0.3876	0.3635	0.5327	0.6354	0.613	0.4348	0.3683	0.7209	0.3112	0.4415	0.6856	0.5673	0.5347	0.4657	0.4759	0.588	0.5382	0.609	0.5475
PDE4DIP|4413|AT	0	0	0.0548	0.0517	0.0111	0.0078	0.0349	0.041	0.0198	0.042	0.0052	0.0956	0.0053	0.0064	0.0365	0.0695	0.0497	0.0125	0.0369	0.0697	0.0221	0.022	0.0407	0.0018	0.0043	0.0037	0.0467	0.0405	0	0.0435	0.0199	0.037	0.0279	0.0531	0.0163	0	0.0374	0.108	0.0553	0.0305	0.0329	0.0207	0.0059	0.0677	0.0391	0.0167	0.0675	0.0095	0.0848
GPN3|24426|AD	0	0	0.0221	0	0.0416	0	0	0.1078	0.0197	0.0089	0	0.087	0	0.0626	0	0	0	0.0109	0.0506	0.107	0.057	0.0463	0.02	0	0.0729	0.0286	0.0396	0.0481	0.0806	0.0507	0.0128	0.0522	0.0129	0	0	0.0155	0.059	0	0.0485	0	0.0691	0.0347	0.0426	0.0557	0.0638	0.0509	0.0591	0.0202	0.0529
AQP1|79159|AP	0.0068	0.0048	0.004	0.069	0.0097	0.0282	0	0.0242	0.0039	0.0096	0	0.0417	0.0588	0.0074	0.0593	0.0203	0.0174	0.0215	0.0233	0.0188	0.0212	0.0211	0.0954	0.0098	0.0314	0.0044	0.0112	0.0066	0.0074	0.0179	0.0083	0.0147	0.0288	0	0.0087	0.0076	0.0026	0	0.0165	0.0015	0.0337	0.0042	0.0098	0.1109	0.0777	0.0016	0.0371	0.0655	0.0057
TAF1D|18310|AT	0.3124	0.2741	0.2572	0.1718	0.3257	0.3147	0.2927	0.357	0.2898	0.4028	0.2744	0.3492	0.3778	0.3151	0.2076	0.3004	0.2032	0.3907	0.2874	0.3306	0.282	0.4839	0.2315	0.2045	0.3065	0.1495	0.3208	0.3639	0.2297	0.2458	0.359	0.3099	0.2065	0.0939	0.206	0.23	0.3394	0.1755	0.3797	0.2886	0.2107	0.1414	0.1571	0.2354	0.2913	0.1836	0.3404	0.4189	0.3824
PRSS16|75693|ES	1	1	na	1	1	1	1	0.9164	1	na	1	1	1	1	1	0.8158	1	1	1	0.7683	0.8492	1	1	1	1	1	1	0.9502	1	1	1	0.9638	1	1	1	1	1	1	1	0.9101	1	1	1	1	1	1	1	0.5774	1
GOSR1|40117|ES	0.0196	0.013	0.0044	0.0146	0.0268	0.0236	0.0096	0.0406	0.0223	0.0088	0	0.0631	0.0078	0.004	0.0381	0.0183	0.0166	0.0076	0.0226	0.0207	0.0256	0.0079	0.0292	0.0281	0.0282	0.0202	0.0104	0.0324	0.0062	0	0.0075	0.0212	0.0115	0.0373	0.0751	0.017	0.0043	0.0176	0.0178	0.012	0.0119	0.1021	0.0037	0.0101	0.0272	0.0049	0.0083	0.002	0.005
UPRT|89519|AP	1	1	0.9821	1	1	0.9849	1	1	0.9718	1	1	1	1	1	1	0.9647	1	1	0.9547	1	1	0.9812	1	1	0.9544	1	1	1	1	0.9395	1	1	1	1	1	1	0.9718	1	1	1	1	1	0.8565	1	1	1	0.9803	1	1
ZNF3|115234|ES	0.8435	0.9227	0.8869	na	na	na	na	0.9213	0.8621	0.929	na	0.9152	0.8846	0.9156	na	0.8913	0.8957	0.8466	0.8795	0.9348	0.8805	0.9197	0.9256	0.9507	na	0.8588	0.9069	0.8709	0.8682	0.8526	0.817	0.8723	0.9011	0.8244	0.879	0.9341	0.9137	na	0.935	0.9164	0.8132	na	0.9337	na	0.8499	0.9568	0.885	0.925	0.8721
HDAC7|21378|ES	1	1	1	1	1	1	1	1	0.9576	1	1	1	1	1	1	1	1	0.9676	1	1	1	1	1	1	1	1	1	0.9717	1	1	1	1	1	1	0.9773	1	0.9861	1	0.9586	1	0.9763	1	1	1	1	1	0.9814	1	1
PSMA3|27694|ES	1	1	1	1	1	1	1	1	1	1	1	1	1	1	1	1	1	1	1	1	1	1	1	1	1	1	1	0.9958	1	1	1	1	1	1	1	1	1	1	1	1	1	1	1	0.9956	1	1	1	1	1
USP8|30593|ES	0.9486	1	0.9924	0.9576	0.9637	0.9803	1	0.9965	0.9712	0.9823	0.9399	0.9884	0.997	0.992	0.9658	0.9953	0.9746	0.9828	0.9555	0.9827	0.989	0.9923	0.9886	1	0.9921	0.9894	0.9885	0.9681	1	0.9816	0.9759	0.9526	0.9877	0.9179	0.9786	0.978	0.9763	0.9888	1	0.9964	0.9558	0.9732	0.9824	0.9683	0.9684	0.9782	0.9866	0.9907	0.9954
MAT2A|54281|AT	0.1791	0.1244	0.0561	0.1601	0.2237	0.2997	0.2876	0.2723	0.1895	0.2259	0.1714	0.1894	0.2256	0.2218	0.203	0.2466	0.0996	0.1487	0.2389	0.3159	0.1585	0.3459	0.1792	0.2168	0.2126	0.2225	0.1447	0.3084	0.1492	0.0991	0.2426	0.1409	0.2086	0.2278	0.19	0.1461	0.1804	0.1913	0.2588	0.2283	0.192	0.1734	0.1437	0.1954	0.2382	0.0952	0.2706	0.2914	0.1701
ZNF169|86929|RI	1	na	1	1	1	1	0.84	1	0.84	1	na	1	1	1	1	1	0.6885	1	1	1	1	1	1	0.944	1	1	1	1	1	1	1	1	1	1	1	1	1	na	1	1	1	1	0.8735	1	1	1	0.9312	1	1
PRKCSH|47710|AD	0.3903	0.3916	0.4124	0.4484	0.343	0.3281	0.3239	0.324	0.4114	0.4185	0.4096	0.3992	0.3361	0.3042	0.493	0.346	0.3477	0.3231	0.4247	0.4093	0.3791	0.3537	0.2876	0.2349	0.4011	0.3359	0.4118	0.4723	0.4236	0.3906	0.4347	0.3444	0.3944	0.3527	0.3578	0.3079	0.4191	0.3546	0.2053	0.461	0.357	0.3628	0.3624	0.4105	0.3001	0.3345	0.4465	0.3522	0.3604
HERC3|69896|AP	0	0	0	0	0	0	0	0	0	0	0	0	0	0	0	0	0	0	0	0	0	0	0	na	0	0	0	0	0	0	0	0	0	na	0	0	0	0	0	0	0	0	0	0	0	0	0	0	0
DIAPH1|73805|ES	0.9899	0.9947	0.9878	0.9899	0.9883	1	0.9872	0.9904	1	0.9948	0.9955	0.9928	0.9887	0.9848	0.9904	0.9922	0.9952	0.9933	0.9857	0.9932	0.9866	0.9925	0.9962	1	0.9912	0.9864	0.9928	0.9961	0.9923	0.9951	0.9932	0.9828	0.9872	0.9913	0.992	0.9906	0.9891	0.9946	0.9879	0.9899	0.9855	0.99	0.987	0.9808	0.9882	0.9885	0.9899	0.9925	0.9922
DCLRE1C|10837|AT	0.1375	0.1488	0.2255	0.1539	0.185	0.1781	0.2093	0.2197	0.2103	0.1858	0.1847	0.1939	0.168	0.0841	0.1548	0.1597	0.1814	0.1023	0.1259	0.1398	0.1673	0.127	0.1541	0.18	0.1238	0.2069	0.1353	0.1904	0.1353	0.1519	0.1406	0.1915	0.196	0.1589	0.2045	0.1247	0.1446	0.1104	0.1469	0.1586	0.2003	0.1796	0.1156	0.1596	0.1285	0.1439	0.0941	0.1404	0.1267
PPP6R3|17314|AA	0.9777	1	0.9447	0.8517	0.9545	1	0.9376	0.9424	0.9618	0.9135	0.9499	0.9059	0.963	0.9503	1	0.8886	0.6514	0.941	0.9682	0.9782	0.9376	0.9726	0.9438	0.9242	0.8772	0.9015	0.8147	0.9747	0.9769	0.8768	0.9095	0.9206	0.9497	0.9304	0.8817	0.8652	0.9142	0.7748	0.9772	0.913	0.9259	0.8665	0.8518	0.9057	0.9853	0.9024	0.9575	0.9083	0.8714
RNF19B|90885|ES	0.8516	0.941	0.9159	na	0.8718	0.8684	na	0.9373	na	0.917	na	na	0.948	0.8972	na	0.9188	0.8462	0.9468	0.9065	0.8509	0.8903	0.9595	0.89	0.7593	0.9305	0.8205	0.8947	0.8374	0.8879	0.927	0.9289	0.9022	0.9067	na	0.8532	0.9166	na	0.9763	na	0.7554	0.9406	0.9339	0.8883	0.9288	0.9406	na	0.9117	0.8635	0.9028
STEAP1B|78925|AT	0	0.0446	0	na	na	0	na	0.0751	0.1489	0.1932	na	na	na	0.2079	0.901	na	na	0.0617	0	0	0.1069	0.2111	0.039	0.1317	0	na	0.0478	0	0.0836	0.0268	0.1018	na	0.0221	0	0.0283	0.0597	0.0269	0.0249	na	0	0.0389	0	0.0654	0	0	na	0	0.2452	0.0769
INPP5K|38311|AT	0	0	0	0	0	0	0.0058	0.0067	0	0.0152	0	0	0	0	0.0121	0	0	0	0	0.0072	0	0	0	0	0	0	0.0067	0	0	0	0.0081	0	0	0	0	0	0	0	0	0.0112	0	0	0	0	0.0064	0	0.0026	0	0
FDPS|8059|ES	0.478	0.0605	0	0	0.2202	0.3681	0	0.1309	0.0867	0.3424	0.1893	0.2089	0.1193	0.1511	0.3329	0.2106	0.2096	0.0968	0.1728	0	0.3882	0.2983	0.4391	0.39	0.2052	0.2945	0.1328	0.4215	0.2095	0.1978	0.1815	0.1237	0.3988	0.6376	na	0.1874	0.35	0.18	0.3077	0.228	0.2702	0	0.2658	0.3128	0.3125	0.1836	0.4044	0.3232	0.4151
ARL6IP4|25034|AD	0.0995	0.0725	0.1467	0.0841	0.0707	0.0994	0.0762	0.1254	0.1216	0.1455	0.0667	0.07	0.0598	0.0462	0.1504	0.0472	0.0444	0.0638	0.0704	0.0832	0.0342	0.0843	0.0608	0.0703	0.0895	0.0374	0.0589	0.135	0.1036	0.0613	0.0883	0.1282	0.0916	0.1676	0.1277	0.0348	0.0797	0.0441	0.1005	0.0506	0.0716	0.0677	0.0648	0.2165	0.0743	0.0515	0.071	0.0462	0.0598
RASA2|67072|AD	0.3588	0.3879	0.4796	0.2071	0.4948	0.5099	0.595	0.3563	0.3701	0.3396	0.3524	0.3542	0.3353	0.3482	0.2461	0.4477	0.5305	0.2362	0.3552	0.3781	0.3441	0.3063	0.5548	0.3524	0.2569	0.1403	0.297	0.4344	0.5902	0.3636	0.4107	0.2394	0.3169	0.4273	0.3615	0.2856	0.3685	0.4116	0.4335	0.3008	0.4948	0	0.2569	0.2815	0.3575	0.1638	0.3469	0.3918	0.3431
CYB561A3|16173|ES	1	1	1	1	1	1	1	1	1	1	1	1	1	1	1	1	1	1	1	1	1	1	1	1	1	1	1	1	1	1	1	1	1	1	1	1	1	1	1	1	1	1	1	1	1	1	1	1	1
FAM160A2|14079|AT	0.4322	0.276	0.2367	0.3365	0.4171	0.3992	0.4358	0.4417	0.4162	0.4897	0.2998	0.5057	0.4911	0.3466	0.2585	0.4378	0.3193	0.4338	0.3393	0.4628	0.3035	0.493	0.1902	0.3919	0.4005	0.2602	0.3551	0.367	0.1222	0.2095	0.2855	0.4925	0.2952	0.1804	0.2138	0.1581	0.2663	0.1418	0.427	0.2671	0.1639	0.2221	0.1667	0.2438	0.2317	0.19	0.2281	0.3813	0.2369
SLIRP|28616|AT	0.0331	0.0495	0.0438	0.0512	0.0424	0.0526	0.0562	0.0633	0.0536	0.0547	0.0216	0.036	0.0911	0.0802	0.0416	0.0427	0.0177	0.0945	0.0565	0.0305	0.0395	0.0579	0.0204	0.0549	0.0414	0.0215	0.0554	0.0514	0.0237	0.0194	0.0509	0.0768	0.0311	0.0157	0.088	0.0406	0.0409	0.0257	0.0674	0.0447	0.0185	0.0281	0.0272	0.0288	0.0635	0.0271	0.0468	0.0445	0.0535
AFMID|94690|ES	0.6198	0.0557	0.0021	0.6918	0.6231	0.7723	0.5142	0.6794	0.7304	0.1845	0.7808	0.6711	0.7318	0.6907	0.1413	0.6699	0.5424	0.7341	0.4993	0.3351	0.4282	0.1197	0.7337	0.4492	0.6718	0.6194	0.3695	0.2893	0.0602	0.104	0.0659	0.473	0.3973	0.388	0.6733	0.3431	0.4883	0.1971	0.2345	0.1651	0.2811	na	0.2732	0.5302	0.5118	0.3831	0.5622	0.6255	0.2813
HEBP2|77938|AP	0.9996	1	1	1	0.9974	1	1	1	0.9967	1	1	0.9994	1	0.9984	1	0.9994	0.998	1	1	0.9966	1	1	0.9982	0.9905	0.9988	1	1	1	1	0.9978	0.9977	1	1	0.9948	0.9967	1	0.999	0.9994	0.9955	1	1	0.9966	1	1	1	0.9994	1	1	0.9994
KIF15|64387|AP	na	na	na	na	1	na	na	1	na	na	na	0.9616	1	1	1	1	1	1	1	1	1	1	1	1	1	1	1	1	1	1	1	1	na	na	1	1	1	na	1	1	1	1	1	na	1	1	1	1	1
PSMC3IP|41078|AD	1	0.9428	1	1	0.7809	1	0.8716	1	0.8889	1	na	1	1	0.9266	0.9645	1	0.9532	1	0.966	0.9645	0.9479	0.9183	0.8898	0.9645	0.9286	0.9198	0.9482	0.7889	0.9182	0.954	0.8663	0.9361	0.9165	0.8269	0.9283	0.9287	0.8715	0.9011	0.89	0.9852	0.8986	0.9272	0.9841	0.9001	0.9901	0.9789	0.9359	0.9459	0.8763
C5orf45|74949|ES	1	1	0.9552	1	1	1	1	1	1	0.9807	1	1	1	1	1	1	1	1	1	1	1	1	1	1	1	1	1	1	1	1	0.9777	1	1	1	1	1	1	0.9442	0.9922	1	1	1	1	1	1	1	1	1	1
PSME1|26854|AD	0	0	0	0	0	0.0024	0.0124	0	0	0	0	0.0015	0.0016	0	0	0.0015	0	0	0.0043	0	0.0014	0.0011	0.0028	0.0056	0.001	0.0008	0.0018	0	0.0009	0.0019	0.0017	0.0009	0	0	0.0035	0	0.0005	0.0013	0	0.0015	0.0007	0	0.0006	0	0.0015	0.0006	0.0028	0	0.0017
WARS|29284|ES	na	0	0.0141	na	na	na	na	0.017	na	0.0237	na	0.0397	na	0.0182	0.111	na	0.0635	0.019	0	0.0527	0.0381	0.1435	na	na	0.0262	0	0.0047	na	na	0.045	0.0095	0.0026	0.0202	na	na	0.0278	0.0012	0.0073	na	0.0072	0.0149	0	0.0192	0.0492	0.0081	na	0	0.0487	0
CACYBP|9040|AP	0.9527	0.8966	0.93	0.8984	0.904	0.9469	0.9029	0.9061	0.9498	0.9562	0.8523	0.9383	0.9076	0.9616	0.9337	0.9114	0.9438	0.9274	0.9309	0.9338	0.9354	0.9253	0.9151	0.877	0.9056	0.9585	0.9235	0.9382	0.968	0.9248	0.9334	0.9183	0.9146	0.9402	0.9166	0.9589	0.9437	0.9603	0.9021	0.9466	0.9518	0.9203	0.9736	0.9285	0.9218	0.9131	0.9511	0.9406	0.938
PDK1|55984|ES	1	1	0.9925	1	1	1	1	1	0.9831	0.987	0.9781	0.9833	1	0.9873	1	1	1	0.9748	0.9525	0.9412	0.9787	0.9634	1	0.9928	0.9336	1	1	0.9596	0.9818	0.9833	0.9463	0.9811	0.9605	1	0.9477	1	0.972	0.8218	0.9847	0.9897	0.9565	0.9519	0.9213	0.9433	0.9829	0.9589	0.9481	0.9663	0.9944
TMEM18|52521|AP	0.9753	0.9911	1	1	1	0.9751	0.9845	0.9647	0.9448	1	1	0.9579	0.9734	0.9914	0.9689	0.9904	1	0.986	0.993	0.9541	0.97	0.9514	0.973	0.9112	0.9758	0.901	0.9625	0.9547	0.9925	0.9877	0.9803	0.9799	0.9768	1	0.9551	0.951	0.9636	0.9859	0.9739	0.9832	0.9762	0.9908	0.993	0.86	0.9693	0.9672	0.9778	0.9606	0.9432
COL1A1|848685|ES	na	na	0.8427	0.8085	0.8426	0.8648	0.8966	0.8493	0.7943	0.8233	0.6417	0.8073	na	0.8494	0.7977	0.8792	0.8475	0.7049	0.788	0.831	0.8046	0.8274	0.7358	0.837	0.8545	0.8889	0.8507	0.8348	0.8099	0.8158	0.7875	0.8106	0.8172	na	na	0.8539	0.851	0.8426	na	0.8331	0.8669	0.7992	0.7771	0.8275	0.8211	0.7589	0.7028	0.8248	0.8519
DRG2|39572|AD	0.9866	1	0.9519	0.9677	1	0.9446	0.9687	0.9566	1	0.9336	0.9602	0.9808	0.988	0.9786	0.9655	0.9651	0.9768	0.9339	0.9841	0.8726	0.9784	0.9569	0.9728	0.95	0.9578	0.9838	0.9658	0.9768	0.9746	0.9966	0.9679	0.9696	0.9565	0.9629	0.8922	0.9889	0.9873	1	0.947	0.9924	0.9951	0.9602	0.9593	0.9586	0.9836	0.9801	0.9818	0.9598	0.9842
PIGL|39427|AT	0.4797	0.608	0.6628	0.489	0.4964	0.4943	0.4898	0.5152	0.4824	0.4948	0.6392	0.6093	0.4192	0.6539	0.5437	0.5654	0.6767	0.5659	0.6133	0.5476	0.6211	0.7436	0.6536	0.5238	0.5383	0.6897	0.5025	0.5848	0.7271	0.6227	0.6041	0.5144	0.5942	0.6531	0.5577	0.6906	0.6174	0.7718	0.5433	0.6707	0.7168	0.5705	0.6633	0.4605	0.5203	0.7549	0.6574	0.5517	0.7196
PQLC2|899|ES	1	0.9612	0.9869	1	1	0.9841	1	0.9755	1	0.9716	1	0.9897	0.9898	0.9946	0.9618	0.9558	0.9745	0.9606	0.9808	0.9412	0.9082	0.9477	0.9748	0.9654	0.9885	1	0.9826	0.9895	0.9915	0.9903	1	0.9787	0.9889	1	0.9655	0.9688	0.9611	0.9849	0.9618	0.9857	0.9835	1	0.9488	0.9725	0.9624	0.9926	0.9899	0.9735	0.9664
SH3TC1|68762|AA	0.4832	0.5546	0.6544	0.7284	0.4136	0.3975	0.472	0.5477	0.4646	0.3622	0.2596	0.5208	0.3748	0.5216	0.6173	0.5318	0.5248	0.4152	0.4621	0.4152	0.4496	0.4008	0.5666	na	0.4609	0.4355	0.3836	0.4444	na	0.3726	0.3789	0.4464	0.4728	0.5126	0.431	0.4349	0.401	0.5813	0.4173	0.4741	0.4969	0.2399	0.441	0.4754	0.5956	0.4202	0.1363	0.4545	0.366
FBXL17|72926|AT	0.0048	0.0037	0.0078	0.0093	0.0109	0.0075	0.0067	0.0165	0.0138	0.0087	0.005	0.0171	0.0078	0.0174	0.0071	0.0109	0.0108	0.0088	0.0221	0.0126	0.0135	0.0288	0.0134	0.0062	0.0201	0.0055	0.0127	0.0153	0.0122	0.0035	0.0077	0.0094	0.0227	0.0351	0.0157	0.0186	0.006	0.0069	0.007	0.0086	0.0343	0.0074	0.0068	0.0071	0.0057	0.0137	0.0151	0.0133	0.0085
VASP|50485|ES	1	1	1	1	1	1	1	1	1	1	1	1	1	1	1	1	1	1	1	1	1	1	1	1	1	1	1	1	1	1	1	1	1	1	1	1	1	1	1	1	1	1	1	1	1	1	1	1	1
RPN2|59332|ES	0.0136	0.0308	0.1961	0.0186	0.036	0.0188	0.0361	0.021	0.0376	0.0664	0.0274	0.0313	0.0115	0.0282	0.0512	0.0104	0.0259	0.0121	0.0324	0.1509	0.0236	0.0227	0.0486	0.0233	0.0381	0.0181	0.0237	0.0149	0.0141	0.0281	0.0291	0.023	0.0193	0.015	0.0176	0.0174	0.0357	0.0134	0.0824	0.0268	0.0118	0.0428	0.0292	0.0248	0.0097	0.0256	0.0188	0.0319	0.0229
TAGLN|18897|AD	0.0077	0.0089	0.005	0.2593	0.1285	0.0306	0.0389	0.0587	0.0128	0.0128	0.1117	0.234	0.1317	0.0172	0.0714	0.0245	0.071	0.097	0.0216	0.0768	0.0779	0.0397	0.2266	0.0375	0.0339	0.0035	0.0306	0.0166	0.0099	0.0098	0.0082	0.0068	0.0319	0.2117	0.1299	0.013	0.0115	0.0358	0.0219	0.0068	0.0122	0.0176	0.0046	0.0493	0.0035	0.0441	0.0333	0.0163	0.0064
IRAK1|90546|ES	0.9757	0.9959	0.9967	1	0.9691	1	0.9761	0.9562	0.9784	0.9852	0.9658	0.9599	0.9916	0.9936	0.9737	0.9922	0.9715	0.9949	0.9809	0.9901	0.9618	0.9761	1	0.9317	0.9924	0.9914	0.9959	0.9339	0.9557	0.9615	0.9419	1	0.9666	0.9156	0.9935	0.9724	0.9755	0.9614	0.9823	0.9766	0.9732	0.9833	0.9104	0.9839	0.9125	0.9945	0.9677	0.9929	0.9686
BTF3L4|2996|ES	0.0605	0.0862	0.0233	na	0.0261	0.0807	0	0.0242	0.0509	0.0451	0.1213	0.067	0.1231	0.0498	0.1557	0	na	0.0923	0.102	0.0745	0.1048	0.0376	0.5256	0.3404	0.1252	0.0132	0	0.0103	0.0777	0.0321	0.0535	0.0745	0	na	0.0704	0.0778	0.014	0	0.0084	0.1025	0.0279	0.1387	0.0562	0.0097	0	0.0274	0.0759	0.0282	0.0461
MSL1|40842|AT	0.385	0.432	0.5629	0.5167	0.4182	0.5488	0.5173	0.4441	0.5308	0.5425	0.5493	0.4316	0.2676	0.3516	0.441	0.4513	0.708	0.5366	0.4572	0.3477	0.5496	0.4904	0.495	0.6327	0.3616	0.4148	0.4784	0.5175	0.433	0.5133	0.3974	0.4129	0.5969	0.539	0.575	0.3759	0.528	0.5243	0.495	0.3555	0.3669	0.4836	0.5642	0.6821	0.3805	0.4358	0.2778	0.5458	0.5749
MCF2L2|67796|AT	0.7502	0.5785	0.447	0.6578	0.5116	0.4454	0.6313	0.4963	0.6946	0.5218	0.5552	0.3142	0.3291	0.467	0.6043	0.5244	0.5856	0.3798	0.5161	0.5516	0.4618	0.4286	0.6496	0.5532	0.479	0.3992	0.6145	0.5604	0.5146	0.6212	0.491	0.5986	0.6748	0.6266	0.8288	0.4275	0.4591	0.7552	0.688	0.5556	0.5379	0.6135	0.5478	0.6521	0.4018	0.5785	0.5465	0.4131	0.5901
CCDC176|28357|AP	1	1	1	0.4939	1	0.7224	0.8251	0.9653	0.8638	1	0.8026	0.6149	1	0.8226	0.7093	1	1	0.9148	1	0.8884	na	0.8865	0.8469	0.6193	0.9015	0.8488	1	1	1	0.9819	1	0.956	1	1	1	0.8954	1	1	0.8952	0.8226	0.8924	1	1	1	1	1	1	0.9026	1
SEC16A|88175|ES	0.99	0.8896	0.88	0.9666	0.8926	1	0.97	0.9924	0.8777	0.9204	0.9399	1	1	0.9672	0.9041	1	1	0.966	0.9704	0.9313	0.7864	0.9074	0.9463	0.9176	0.9837	1	0.8576	0.9509	0.9289	0.972	0.9451	0.9881	0.9712	0.8687	0.9448	0.928	0.9435	0.9554	0.9334	0.8688	0.972	0.9359	0.9299	0.9605	0.9628	0.8863	0.9394	0.914	0.8225
STX16|59968|ES	0.91	0.9405	0.972	0.9236	0.8823	0.975	0.9772	0.896	0.9022	0.9492	na	0.9456	0.8381	0.9558	0.969	0.9369	0.9271	0.8818	0.8917	0.9643	0.9599	0.8735	0.9549	na	0.9487	0.971	0.9322	0.956	na	na	0.9316	0.8934	0.9769	0.884	0.9169	0.9723	0.9643	0.8857	0.9623	na	0.9738	na	0.9146	0.953	0.9484	0.911	0.9499	0.8955	0.9678
TADA2A|40522|AD	0.0544	0.0951	0.0831	0	0.0871	0.1312	0.0499	0.1982	0.057	0.1312	0	0.0755	0.0423	0.149	0.2997	0.0486	0.1535	0.0588	0.1833	0.2095	0.1579	0.1002	0.1192	0.1741	0.1947	0.1758	0.0405	0.0915	0.1078	0	0.0845	0.0795	0.0423	0.2872	0.2762	0.1489	0.1043	0.0629	0.0935	0.2486	0.1258	0.0877	0.09	0.0769	0.1245	0.1505	0.2164	0.1807	0.1918
PPIF|12308|AD	0.0072	0.0131	0.0034	0.0038	0.0064	0.0093	0.0033	0.0141	0.0075	0.0115	0.0026	0.0012	0.0064	0.0089	0.048	0.003	0.0014	0.0166	0.0294	0.0252	0.0073	0.0092	0.02	0.009	0.0095	0.0013	0.0137	0.0099	0.0022	0.0098	0.0211	0.0055	0.0201	0.0121	0.0266	0.0218	0.0041	0.0186	0.0087	0.0068	0.0191	0.0284	0.0073	0.027	0.0143	0.0022	0.0095	0.0072	0.0198
NCK1|66940|AP	0.2502	0.694	0.8128	0.5999	0.6817	0.786	0.8761	0.3763	0.8357	0.7448	0.8333	0.501	0.8028	0.8594	0.6048	0.3948	0.505	0.4979	0.5429	0.7021	0.5382	0.5632	1	0.9708	0.8496	0.6648	0.8585	0.5294	0.8426	0.6143	0.5655	0.691	0.4496	0.5624	0.6552	0.8832	0.8997	0.7918	0.6307	0.8798	0.5902	0.4084	0.7756	0.3098	0.5936	0.7669	0.4945	0.4433	0.6397
PIGN|45698|ES	0.3784	0.4528	0.5337	0.3794	0.5711	0.5546	0.4281	0.4865	0.5178	0.4665	0.6238	0.7405	0.5917	0.5391	0.4227	0.2939	0.6794	0.5955	0.4518	0.5345	0.414	0.5792	0.8141	0.4851	0.5145	0.1196	0.3965	0.3966	0.2952	0.4522	0.3453	0.3947	0.6707	0.6224	0.469	0.7079	0.4701	0.1478	0.3229	0.6807	0.4882	0.439	0.4208	na	0.8288	0.4858	0.3918	0.5224	0.4907
DAB1|3196|AT	na	na	0	0	0	0	0	0.0137	0	0	0	0.3827	na	na	0	0	0	na	0	0.0244	0	0	0	na	0	0	na	0	0	0	0	0	0	na	0	0.0564	0	0	0	0	0	0	na	0	0	na	0	na	0
FOSB|50458|ES	0.9974	0.9947	0.9988	1	0.9943	1	0.9878	0.9951	0.9918	0.9788	1	na	1	1	0.9966	1	1	0.9991	1	1	0.9957	1	0.9015	0.9917	0.9478	1	1	0.997	1	1	0.983	1	1	1	0.7956	0.9935	1	1	0.99	1	1	1	0.9943	1	0.9902	1	1	0.9932	1
LMBR1L|21528|ES	1	1	1	1	1	1	1	1	1	1	1	1	1	1	1	1	1	1	1	1	1	1	1	1	1	1	1	1	1	1	1	1	1	1	1	1	1	1	1	1	1	1	1	1	1	1	0.9186	1	1
GCSAML|10529|AT	0	0	0	0	0	0	0	0	0	0	0	0	0	0	0	0	na	0	0	0	0	0	0	na	0	0	0	0	na	0	0	0	0	na	0	0	na	na	0	0	0	0	0	0	0	na	na	na	0
SIRPB2|58510|AT	0	0	0.0523	0	na	0.0618	0	0	0	0.0142	0	0.0265	0	0	0.06	0.0245	0.0735	0	0	0.0936	0	0	0	0.0697	0.0768	0	0.0351	0	0	0.1136	0.0338	0	0.0265	0	0.0172	0.0605	0.0745	0.2616	0	0.046	0	0.0305	0.1662	0.2184	0	0	0.1468	0.0684	0
PPHLN1|21220|AA	0.703	0.5868	0.3422	0.727	0.6663	0.6396	0.3609	0.5578	0.5259	0.4057	na	0.7114	0.5087	0.5381	0.83	0.4252	0.571	0.5635	0.5966	0.4095	0.5842	0.4863	0.6034	0.4581	0.7334	0.4197	0.4887	0.6131	0.6893	0.7706	0.3411	0.4702	0.4702	0.8765	0.5824	0.6246	0.7014	0.8256	0.5557	0.6318	0.5221	0.4965	0.6893	0.7904	0.6306	0.3864	0.2656	0.4702	0.333
GATSL3|61705|ES	0.9178	0.8969	0.7918	0.8592	1	0.9699	0.9489	0.9647	0.9652	0.8809	1	0.951	0.9657	0.8943	0.7904	0.8694	0.9327	0.9631	0.9273	0.9535	0.9395	0.8515	0.9415	0.9355	0.9273	0.8717	0.965	0.8208	0.8765	0.9215	0.8955	0.9686	0.908	0.8927	0.9343	0.9292	0.9283	0.9638	0.8794	0.9515	0.8489	0.8372	0.9591	0.9273	0.9517	0.9226	0.9716	0.9535	0.9003
GAS7|39261|AP	0.023	0.1639	0.4861	0.3882	0.2816	0.3663	0.4128	0.4004	0.5378	0.4222	0.2123	0.1595	0	0.0417	0	0.0528	0.1887	0	0.156	0.0467	0.0469	0.0352	na	0.3792	0.0174	0.3906	0.2554	0.024	0.0283	0.0613	0.2741	0.114	0.0715	0	0.1446	0.1157	0.3678	na	0.1282	0.0315	0	0.1856	0.2042	na	0.0211	0.1153	0	0	0
MAP7D1|1759|AA	0.869	0.9472	0.9567	0.9131	0.9562	0.8604	0.942	0.9448	0.934	0.9541	0.8803	0.9718	0.8874	0.987	0.9089	0.9321	0.8815	0.9224	0.9487	0.9474	0.9688	0.93	0.9708	0.9332	0.9046	0.9396	0.9018	0.9371	0.9245	0.9363	0.9218	0.9245	0.9541	0.939	0.9833	0.9082	0.9234	0.9542	0.9677	0.9497	0.931	0.9686	0.8547	0.9142	0.954	0.969	0.9336	0.892	0.9493
ANXA2|30945|AT	0	0	0	0	0	0	0	0	0	0	0	0	0	0	0	0	0	0	0	0	0	0	0	0	0	0	0	0	0	0	0	0	0	0	0	0	0	0	0	0	0	0	0	0	0	0	0	0	0
VCAN|72700|AT	1	1	0.9963	0.9927	1	0.9975	0.9967	0.9952	0.9888	0.9976	1	1	0.9887	1	0.9948	0.9952	1	0.9959	0.9974	0.9945	0.9992	0.9979	0.9935	0.9956	0.9956	1	1	0.9952	0.9943	0.9995	0.9974	1	0.9981	1	0.9974	0.9979	0.9976	0.997	0.9944	0.9961	0.9985	0.9989	1	1	0.9978	0.977	0.997	0.9978	1
PRDX1|2693|ES	0.9986	0.9982	0.9973	0.9954	0.9981	0.9963	0.9983	0.9984	0.9993	0.9963	0.998	0.9957	0.9977	0.9986	0.9983	0.9961	0.9961	0.9969	0.9956	0.9966	0.9986	0.9973	0.9987	0.9972	0.9971	0.9989	0.9974	0.9982	0.9955	0.9955	0.9962	0.9973	0.9985	0.9987	0.9993	0.999	0.9983	0.998	0.9981	0.9976	0.998	0.9974	0.9981	0.9988	0.9991	0.9978	0.9978	0.9974	0.9981
TSEN34|51808|AP	0.0582	0.0446	0.0807	0.015	0.0597	0.0481	0.1105	0.0567	0.0336	0.0546	0.0137	0.0806	0.0424	0.0305	0.0989	0.0591	0.0348	0.02	0.0409	0.0509	0.0219	0.0655	0.0906	0.0574	0.0351	0.0525	0.026	0.0583	0.0111	0.0133	0.043	0.0193	0.0507	0.1535	0.1869	0.038	0.02	0.0553	0.0553	0.0222	0.011	0.0354	0.0317	0.0306	0.0421	0.0379	0.0256	0.0168	0.0038
REEP5|72992|ES	0.9262	0.7306	0.8973	0.6946	0.8003	0.7703	0.6769	0.8275	0.8193	0.8506	0.7181	0.7202	0.7698	0.8468	0.8925	0.6912	0.811	0.7362	0.7105	0.9089	0.7878	0.8116	1	0.8101	0.9109	0.6088	0.4999	0.6537	0.8018	0.7402	0.8301	0.6653	0.7564	0.8445	0.8165	0.7357	0.5575	0.6125	0.8353	0.713	0.7213	0.6832	0.7862	0.8234	0.6572	0.5648	0.633	0.7678	0.6649
MYL12A|44492|AD	0.9784	0.9782	0.9705	0.9947	0.9827	0.9757	0.9864	0.9709	0.9489	0.9463	0.9757	0.9832	0.9825	0.9819	0.969	0.9932	0.9695	0.9828	0.9797	0.968	0.9654	0.9804	0.9539	0.9796	0.984	0.9827	0.9902	0.9628	0.935	0.9731	0.9551	0.9608	0.9823	0.9808	0.958	0.9606	0.987	0.9652	0.9661	0.9775	0.9827	0.9682	0.964	0.946	0.9767	0.9808	0.9755	0.9829	0.9805
LGR4|14755|ES	1	0.9524	1	1	0.9905	1	1	0.995	0.99	0.9911	1	1	0.9973	0.9796	1	0.9886	1	0.9979	0.9601	1	0.9921	0.9705	1	1	1	1	0.985	0.995	1	1	0.9913	1	1	0.9609	na	0.9385	1	1	0.9967	0.9896	0.9465	1	1	1	1	0.9957	0.9941	0.9732	1
RPL19|40632|ES	0.6243	0.8308	0.8315	0.8398	0.9292	0.8453	1	1	0.9504	0.9325	0.5923	0.9216	0.7605	0.8247	0.9268	0.8527	0.8895	0.8929	0.943	0.8513	0.9137	0.9425	0.7347	1	0.9436	0.6249	0.9088	0.8848	0.8257	0.9018	0.8911	0.7571	0.7664	0.8769	0.7342	0.9493	0.8161	1	0.9055	0.7832	0.8205	0.6304	0.876	1	0.9226	0.8266	0.7969	0.8347	0.8055
TEX22|29640|AT	na	na	na	na	0	0	0.3791	0.3384	0	na	na	0	0	0.2105	0.2105	na	0	0	0	0.8346	0	0.9191	0.1552	0.2368	0.231	0.3576	0	0	0	0.3212	0	0.3267	0	0	0.246	0	na	na	0	0.351	0.2177	0	0	0	0	0	0.2004	na	0
PIK3R2|48400|AA	0.0094	0.0237	0.0122	0.0101	0.0306	0.0102	0.0248	0.0124	0.0316	0.0106	0.0134	0.0221	0.0184	0.0312	0.0661	0.0236	0.0115	0.044	0.025	0.0204	0.0195	0.0191	0.0405	0.0307	0.0167	0.032	0.0182	0.0342	0.0168	0.0188	0.0333	0.0191	0.0193	0.0726	0.0561	0.0212	0.0264	0.0285	0.0214	0.0322	0.025	0.0191	0.0268	0.0135	0.0411	0.022	0.0234	0.0297	0.0257
IFT20|39881|AA	0.9859	1	0.9908	0.9959	1	0.9951	1	1	1	0.9869	1	1	1	1	0.9963	1	1	1	1	0.9975	0.9966	1	0.9947	1	0.993	1	1	0.966	0.9973	0.9794	1	0.9929	0.9878	0.9874	1	0.9909	0.9945	1	1	1	1	1	1	1	1	0.9985	1	0.9913	1
GDA|86588|AT	na	na	na	0.1094	0.0468	0	0.0834	0.0537	0.4956	na	0	0.0921	0.0327	0.0684	0.0383	0.0782	0.0506	0.071	0.0374	0.0757	0.0539	0.1199	0.0757	0.0216	0.0464	0.0362	na	0.1358	0.0502	0.134	na	na	0	0.2839	0.0757	0.0492	na	0	na	na	na	0	na	0.039	0.0124	0.0455	0.0524	0.0233	na
TRIQK|84492|ES	0.3809	0.4663	0.1416	0.2577	0	0.3453	0.0976	0.2529	0.1405	0.1907	na	0.341	0.1765	0.3161	0.0971	0.2335	0.4082	0.2914	0.1945	0.3804	0.2829	0.2344	0.2212	0.3708	0.3064	0.1634	0.4961	0	0.2555	0.2522	0.1363	0.3581	0.1172	0.2498	0.1914	0.1363	0.0811	0.0243	0	0.3986	0.2283	0.3229	0	0.1801	0.2056	0.2142	0.2694	0.3713	0.4278
GLT8D1|65253|AD	1	1	1	1	1	1	1	1	1	1	1	1	1	0.9875	1	1	1	1	1	1	1	1	1	1	1	1	1	1	1	1	1	1	1	1	1	1	1	1	1	1	1	1	1	1	1	1	1	1	1
SVIL|11107|AP	0.5034	0.8156	0.9279	0.7225	0.8003	0.7829	1	0.7102	0.9039	0.8914	0.7557	0.6193	0.1669	0.4704	0.6507	1	na	0.3247	0.5263	na	0.345	0.3943	0.1938	0.1785	0.6803	0.5703	0.8207	0.4026	0.2948	0.6252	0.8213	0.8174	0.5287	0.1916	0.5459	0.7586	0.7052	0.2795	0.6752	0.3973	0.5358	0.66	0.417	0.743	0.6025	na	0.3729	0.1479	0.5406
DBI|55110|AP	0.9914	0.9829	0.949	0.9678	0.979	0.9627	0.9584	0.9847	0.9829	0.9319	0.9789	0.9873	0.9792	0.9912	0.9819	0.9944	0.9907	0.9815	0.9636	0.9832	0.9933	0.9824	0.9859	0.9858	0.9812	0.9937	0.9851	0.9885	0.9944	0.9842	0.9794	0.9888	0.9892	0.9976	0.9591	0.9938	0.9899	0.9977	0.9746	0.9893	0.9869	0.967	0.9971	0.993	0.9918	0.9826	0.9823	0.9803	0.9887
SEPT2|58378|ES	0.0041	0.0031	0	0.0347	0.0315	0.0457	0.0244	0.0046	0.0638	0.0101	na	0.0196	0.0146	0.0247	0	0.0111	0.0247	0.0032	na	0.027	0.0052	0.0062	0.0177	0.0026	0.0212	0.0085	0	0.0252	0.0043	0.0048	0.0041	0.0054	0.0067	0.0302	0.1682	0.017	0.0012	na	0	0.0074	0	0.0156	0.0144	0.0297	0.0526	0.0055	0.0055	0.0026	0.0093
PIKFYVE|57217|ES	1	1	0.7255	0.8791	1	0.7924	0.9545	0.9812	0.9394	0.9264	0.9211	0.8336	0.9152	0.8702	1	0.895	0.8393	0.9271	0.8711	0.9329	0.9232	0.7854	0.3476	0.9096	0.8504	1	0.7755	0.7853	1	0.9475	0.8272	1	1	1	0.9122	1	0.9451	1	0.8869	0.9101	1	0.8118	1	0.7777	0.9065	0.9303	0.8883	0.9486	0.872
HMGN3|76814|AD	0.4955	0.5734	0.3832	0.4286	0.47	0.4662	0.4926	0.4286	0.409	0.4718	0.4336	0.4433	0.4945	0.6137	0.5392	0.5344	0.5324	0.5899	0.5657	0.6006	0.4939	0.6235	0.5449	0.6587	0.5939	0.6052	0.6933	0.5758	0.5399	0.4214	0.4944	0.5382	0.5332	0.5562	0.561	0.5266	0.6224	0.6081	0.6073	0.6933	0.5192	0.5359	0.6078	0.5318	0.5077	0.4361	0.5834	0.5627	0.6013
CCDC144A|39445|ES	na	na	1	1	1	1	1	1	1	0.9501	1	1	1	1	0.9854	1	1	1	1	1	1	1	1	1	1	na	1	1	1	1	1	1	1	1	1	0.9663	1	1	0.9647	1	na	na	1	1	1	na	na	na	1
SFI1|61874|ES	0.0861	0.045	na	na	0	0.195	0.2028	0.09	0.066	0.1315	0	0.4079	0.2257	0.0316	0.3277	0.045	0.0535	0.0571	0.1749	0.0867	0.2356	0.1238	0.3372	0.115	0.4041	0.2575	0.1906	0.1238	0.0879	0.1336	0.0696	0.3463	0.1615	0.5382	0.1188	0.261	0.0556	na	0	0.2459	0.195	0.0524	0.1833	0.0958	0.1585	0.0316	0.1636	0.0475	na
TNKS|82595|AP	0.9701	0.9411	0.9575	0.7919	0.8646	0.8343	0.8098	0.8702	0.9153	0.9345	0.7833	0.4658	0.9409	0.9582	0.7165	0.9397	0.73	0.9327	0.8353	0.6907	0.7765	0.9552	0.6175	0.8443	0.7559	0.6606	0.9154	0.9114	0.9351	0.8621	0.8705	0.8984	0.7822	0.5675	0.759	0.6979	0.956	0.5512	0.895	0.9202	0.6567	0.8888	0.6846	0.6707	0.8059	0.9851	0.9206	0.8988	0.9639
NOL6|86115|AP	0.0322	0.0088	0.0872	0.1674	0.1025	0.1055	0.18	0.1768	0.0866	0.0246	0.0373	0.1182	0.0103	0.0271	0.0696	0.0416	0.1125	0.0448	0.0707	0.2144	0.1328	0.058	0.307	0.0405	0.0967	0.1214	0.044	0.1476	0.0757	0.0767	0.0686	0.0664	0.0572	0.2693	0.238	0.1312	0.017	0.0662	0.1294	0.0259	0.1747	0.0478	0.0732	0.1327	0.0844	0.0337	0.0443	0.0257	0.0358
FUK|37391|ES	0.9788	0.7983	0.7988	0.9406	0.8375	0.9148	0.7949	0.8116	0.8657	0.8839	0.9067	0.9202	0.9449	0.8641	0.5914	0.9599	0.9156	0.9043	0.8052	0.9314	0.8344	0.8622	0.8444	0.9092	0.5189	0.8921	0.826	0.8593	0.947	0.9326	0.856	0.877	0.9148	0.9004	0.9728	0.9063	0.8588	0.9087	0.798	0.9775	0.8751	0.8422	0.9595	0.7599	0.8289	0.9154	0.918	0.8818	0.8251
ABI2|152001|ES	na	0.8137	na	na	0.8964	0.9238	0.9417	0.9462	na	0.9736	na	0.9038	na	0.8854	na	0.9332	na	0.9737	0.8979	0.9776	0.9649	0.9553	0.9118	na	0.8058	na	0.9162	0.95	0.9766	na	0.9534	0.9251	0.9627	0.9495	na	0.9545	0.9616	na	na	0.9678	na	na	na	0.9466	0.9697	0.9561	0.9594	0.9275	0.9154
CCDC25|83180|ES	0.8215	0.8394	0.7541	0.9213	0.8658	0.9081	0.8767	0.9102	0.7454	0.8175	0.8729	0.9638	0.948	0.9015	0.8367	0.9072	0.9319	0.8918	0.9029	0.8469	0.8964	0.8766	0.9052	0.887	0.8772	0.8978	0.9256	0.8825	0.8488	0.9357	0.9118	0.8383	0.8906	0.8707	0.8309	0.9008	0.8521	0.9781	0.8091	0.9058	0.8731	0.8798	0.9254	0.8861	0.8867	0.8836	0.9295	0.8643	0.8798
ZNF131|71918|AP	0.5247	0.4439	0.361	0.5727	0.4634	0.4431	0.3911	0.2204	0.2446	0.3496	0.5363	0.4121	0.7556	0.7208	0.4571	0.5074	0.419	0.586	0.5971	0.3663	0.4361	0.3003	0.4665	0.525	0.5756	0.7983	0.4424	0.6231	0.4473	0.6454	0.5867	0.8107	0.6136	0.2595	0.2445	0.6917	0.5849	0.5149	0.462	0.7413	0.2571	0.8284	0.5499	0.6381	0.6056	0.3946	0.5308	0.4104	0.5379
MVK|24341|ES	0.556	0.6274	0.2823	na	na	0.7774	na	0.8266	na	1	na	0.9306	na	0.8407	0.468	0.6322	0.3899	0.8924	0.7232	na	0.8578	0.6214	0.7593	0.9122	0.5793	na	0.8701	0.6728	0.5323	0.9002	0.9276	0.5516	0.8793	0.8962	1	0.5614	0.8424	0.8968	na	0.6427	0.7007	1	0.8128	na	0.8549	0.8656	0.7571	0.7214	0.8898
VGLL4|63394|AP	0.0046	0.0041	0.0737	0.0404	0.0661	0.0603	0.0425	0.04	0.0451	0.0439	0.0563	0.0263	0.0083	0.0125	0.0299	0.027	0.0208	0.0053	0.0104	0.04	0.0237	0.0143	0.0317	0.0018	0.085	0.0124	0.0193	0.052	0.0026	0.0033	0.0188	0.0243	0.0378	0.0387	0.0143	0.0353	0.0168	0.0356	0.1061	0.0072	0.02	0.0671	0.0138	0.0205	0.0209	0.009	0.0033	0.015	0.0056
DCAF4|28235|ES	1	0.9687	1	1	1	1	1	1	1	1	1	1	1	1	1	1	1	1	1	1	1	1	1	1	1	1	1	1	1	1	1	1	1	1	0.9458	1	1	1	1	1	1	1	1	1	1	1	1	1	1
TNNI1|9376|AT	1	1	na	1	1	1	1	0.8923	0.6938	1	1	0.9428	0.8359	0.8831	0.977	1	1	0.9689	1	0.9551	0.9908	0.9887	1	1	0.9448	0.9491	0.9518	1	1	1	0.8484	1	0.9117	1	0.7675	1	1	0.7781	0.9706	0.9571	1	1	1	0.9628	1	0.9714	0.8567	1	0.9807
FAHD1|33151|AT	0.9522	0.9376	0.9328	0.9378	0.9694	0.9549	0.9392	0.9683	0.9518	0.9154	0.942	0.9834	0.9379	0.9747	0.9447	0.9753	0.9665	0.9554	0.9878	0.9491	0.9727	0.974	0.9881	0.9302	0.9234	0.9901	0.9236	0.9515	0.9658	0.9884	0.9834	0.8552	0.9485	0.9881	0.9647	0.9706	0.9659	0.9665	0.8854	0.944	0.9888	0.9366	0.9538	0.9778	0.9609	0.9919	0.9684	0.973	0.9807
WAC|11104|AA	0.9847	0.9962	1	1	0.9921	1	0.9965	0.9966	1	0.9959	0.995	0.9974	0.9958	0.9927	0.9977	0.9972	0.9969	0.9942	1	0.9869	0.9883	1	0.9956	0.9886	0.9822	0.9864	1	0.9943	0.9981	0.9862	0.9948	1	0.9927	0.9718	0.9966	0.9971	0.9911	0.9894	0.9829	0.9941	0.9934	0.9969	0.9939	0.9967	0.9924	0.9886	0.9957	0.994	0.9922
DEPDC1|3369|ES	0.93	0.7328	na	na	0.9121	0.7255	0.8679	0.8404	na	0.0667	1	0.9517	0.9421	0.863	0.9674	0.9206	0.8662	0.9442	0.9162	0.9063	0.8238	0.8955	0.9695	0.9051	0.9567	0.9563	0.7674	0.8496	0.6957	0.3085	0.7813	0.9327	0.5873	0.95	0.6387	0.6777	0.6937	0.6847	0.793	0.8141	0.4161	1	1	0.9219	0.7146	0.9914	0.6767	0.7407	0.5993
UBE2C|59601|AD	na	na	na	na	0.7279	0.4294	0.4639	0.6583	na	na	na	0.8523	na	0.588	0.6788	0.4642	0.54	0.5118	na	0.7595	0.7071	0.4185	0.7587	0.7927	0.7323	0.2512	na	0.8331	0.0581	0.1876	1	na	0.5435	0.8066	1	0.2973	0.5214	0.6172	0.5824	0.3758	0.5249	0.2753	0.7408	0.58	0.6905	0.3171	0.663	0.7076	0.5487
IL6ST|72085|ES	na	0.8011	1	1	1	0.9088	1	0.8029	0.8403	1	1	1	na	na	1	1	1	1	1	1	0.8962	1	na	1	1	1	0.8924	na	1	0.7035	1	na	0.7522	1	0.8031	1	1	na	1	1	na	1	1	na	1	1	1	1	na
FILIP1L|65812|AT	1	0.9945	0.9998	0.9945	0.9906	0.995	0.9935	0.997	0.9943	0.9997	0.992	0.9668	0.9896	0.9975	0.9928	0.9983	0.9878	0.9954	0.9868	0.973	0.9893	0.9807	0.9745	0.9695	0.9795	0.9918	1	0.9922	0.9927	0.9936	0.9899	0.9935	0.9957	0.9774	0.9927	0.9805	0.9978	0.9826	0.992	0.9959	0.9941	0.9967	0.9729	0.9427	0.9788	0.9879	0.9857	0.9962	1
HMGCL|1079|AP	0.9979	1	1	0.9857	0.9722	0.9037	0.979	0.904	0.971	1	0.9884	0.916	0.9992	0.9292	0.9926	0.9569	0.9908	0.9734	0.9881	0.985	0.9429	1	0.9828	0.9893	0.9857	1	1	0.9815	0.9968	0.9963	0.9965	0.9802	0.9914	1	0.9928	0.9884	0.9909	0.995	0.8555	0.9607	1	1	1	1	0.9829	0.9933	0.9392	0.9975	1
SH3BP5|63561|AP	0	0	0	0	0.0396	0.0111	0	0	0	0.0038	0.1417	0.069	0	0.0117	0	0	0	0	0	0	0	0	0	0.0261	0	0	0	0	0	0.0447	0	0	0.0154	0	0.0096	0	0	0	0	0	0	0.0088	0	0.065	0	0	0	0	0.0661
ZNF76|75900|RI	0.1304	0.1468	0.0175	0.0798	0.2173	0.2517	0.2499	0.2561	0.157	0.1905	0.167	0.2298	0.0884	0.088	0.2927	0.1922	0.1979	0.0883	0.3022	0.3309	0.2714	0.0802	0.1723	0.303	0.1422	0.3373	0.1966	0.2025	0.1885	0.2434	0.2013	0.1482	0.2592	0.3692	0.4816	0.1723	0.0966	0.2052	0.349	0.1536	0.2789	0.2831	0.1636	0.1028	0.205	0.1857	0.1448	0.2101	0.238
ZNF131|71934|ES	1	1	1	na	1	1	na	1	1	1	1	1	1	1	0.819	1	1	1	1	0.9083	1	0.9482	0.973	1	1	1	1	1	1	1	0.7832	1	0.957	1	1	1	1	1	1	1	1	na	0.9222	1	1	1	0.9657	1	1
TNFRSF1A|19835|ES	1	0.9984	0.998	1	1	1	1	0.9992	1	0.9995	1	1	1	1	1	1	1	1	0.9991	1	1	0.9985	1	0.9983	0.998	1	0.9991	1	0.9994	1	0.9976	1	1	0.9915	1	1	0.9971	0.9967	0.9975	1	0.9988	1	0.9979	0.9988	0.9983	0.9989	0.9992	1	0.9983
MTFP1|61752|AA	0.4015	0.3974	0.759	na	0.5494	0.1175	na	0.5337	na	na	0.8437	na	0.1314	0.1683	0.6012	0.8444	0.3693	0.3924	0.4709	0.6194	0.6421	na	0.5203	0.2949	0.2729	0.4098	0.2911	0.2943	0.2642	0.2574	0.9606	0.2991	0.6273	0.955	0.5119	0.4744	0.5227	0.2975	na	0.5556	0.3516	0.3781	0.2984	0.2506	0.3539	0.4625	0.6107	0.3839	0.8895
UIMC1|74696|ES	0.7132	0.6082	0.5708	na	na	0.8656	na	0.7014	0.5516	0.7342	na	0.7046	na	0.8326	0.9071	0.9186	0.876	0.6252	0.7325	0.821	0.6715	0.6528	na	0.8889	0.6662	0.8869	0.625	0.6339	0.5248	0.7038	0.4856	0.7803	na	na	0.858	0.6642	0.6448	0.4819	0.5122	0.5384	0.7475	na	0.9385	na	0.8869	0.4578	0.4815	0.6409	0.4793
NUTM2G|86988|AT	0.4644	0.4932	0.3975	0.2939	0.5054	0.5178	0.476	0.5176	0.3932	0.4034	0.5239	0.4949	0.4657	0.5508	0.4783	0.5658	0.3337	0.5341	0.448	0.5016	0.4994	0.3795	0.3342	0.6022	0.4539	0.4225	0.4519	0.4859	0.3754	0.6031	0.5006	0.5105	0.5192	0.3045	0.5612	0.517	0.5452	0.3399	0.3784	0.4385	0.5054	0.5276	0.767	0.6449	0.472	0.455	0.4662	0.4776	0.4895
BIN3|83047|ES	0.1129	0	0.0206	0.0504	0.1056	0.054	0.0326	0.0571	0.0757	0.028	0.0195	0.021	0.0468	0.0247	0.0895	0.0131	0.0491	0.0173	0.0244	0.0959	0.0247	0.0624	0.0677	0.0247	0.1002	0.0089	0.0514	0.0602	0.0056	0.0141	0.0336	0.0482	0.0358	0	0.0179	0.061	0.047	0.0112	0.0417	0.0192	0.0849	0.0176	0.0088	0.1072	0.037	0.0229	0.0417	0.0533	0.0473
RPS6KB2|17201|AT	0.0028	0.0056	0	0	0.0074	0.0061	0.0136	0	0.0084	0.0191	0	0.0051	0	0	0.0261	0.0073	0	0.0071	0.0071	0	0.004	0.0036	0.0041	0	0	0	0.0027	0.0089	0	0.0059	0.0082	0	0	0.0095	0.0201	0	0.0021	0.0018	0.0068	0	0.0087	0	0.0025	0	0.0054	0	0	0	0
TRIM41|115028|ES	0.91	na	0.8164	na	0.9117	0.9386	na	0.9004	0.8732	0.8378	0.8414	0.9134	na	na	na	0.8405	0.9597	0.9424	0.8319	na	0.9143	0.9446	0.8298	0.9491	0.7705	0.8592	0.9687	na	0.8092	0.9657	0.9485	0.89	0.936	0.7634	0.8869	0.9303	0.9617	0.8959	na	na	na	na	0.9602	0.9094	na	0.8989	0.9715	0.9045	na
TBL2|79961|AP	0.025	0	0	0.0349	0.1118	0.088	0.0922	0.1172	0.0299	0.1205	0	0.1038	0.008	0	0	0.054	0	0.0187	0.0403	0.0985	0.0389	0.0465	0.0483	0	0.059	0	0.0236	0.0902	0.0469	0.0241	0.062	0.0088	0.023	0.1861	0.1151	0	0.0348	0.0414	0.1027	0.0169	0.0373	0	0.0434	0.0329	0.0611	0.0073	0.0193	0.0184	0
PTPN7|9402|ES	1	1	1	1	1	1	1	1	na	1	1	1	1	0.9979	0.9184	1	1	1	1	1	1	1	1	1	1	1	1	1	na	1	1	1	1	1	0.9942	1	1	1	1	1	1	1	1	1	1	1	1	1	1
TMEM106B|78806|ES	0.0396	0.0405	0.0315	0.1398	0.0274	0.0879	0.0702	0.1446	0.0221	0.0378	0.0274	0.0791	0.0243	0.0498	0.2119	0.1191	0.0873	0.0896	0.1824	0.2047	0.2719	0.0834	0.3604	0.1524	0.0633	0.0512	0.0604	0.1022	0.0156	0.1353	0.1296	0.0512	0.2442	0.4581	0.1051	0.1053	0.0379	0.0881	0.0806	0.0416	0.1058	0.0502	0.1873	0.1091	0.1235	0.1208	0.0326	0.0768	0.0505
C19orf25|46502|AT	0.413	0.5743	0.5556	0.623	0.4486	0.5706	0.5304	0.5398	0.5907	0.5576	0.4563	0.7855	0.4816	0.371	0.6424	0.4862	0.5373	0.5927	0.4607	0.6337	0.5931	0.5141	0.5371	0.5202	0.6604	0.3161	0.4244	0.4462	0.4495	0.5292	0.5778	0.6806	0.5691	0.4945	0.5115	0.607	0.5491	0.5146	0.5469	0.6189	0.472	0.5512	0.6387	0.4597	0.6035	0.4111	0.5587	0.5594	0.4926
RNF216|78684|ES	0	0	0	0	0.0308	0.0124	0	0	0	0	0	0.0189	0.0047	0	0	0.0152	0.022	0	0	0.0299	0	0	0.0161	0	0.0371	0	0.0091	0.0064	0	0	0.0057	0	0	0.0468	0	0.0059	0	0	0.0065	0	0	0	0.0092	0.0054	0	0	0.003	0	0
STRA6|31687|AT	0.0726	0.0683	0.0501	na	na	0.3924	0.0403	0	na	na	na	0.1255	0.0247	0.1038	0.0649	0.0371	0.0709	0.1902	0.301	0.0119	0.0431	0.0744	0.1847	0.067	0.0309	0.0363	0.0644	0.0825	0.0991	0.0251	0.0904	0.0333	0.0708	0.019	0.0224	0.0262	0.0536	0.0453	0.0544	0.0285	0.033	0.0072	0.0661	0.1771	0.0219	0.2488	0.0346	0.3298	0.3362
DERL3|61335|RI	0.2206	na	na	0.011	0.0389	0.0125	0	0.0506	0.0235	na	0.0142	0.0223	0.0536	0.1654	0.0068	0.0291	0.0193	0.044	0.018	0	0.0268	0	0.0992	0.0385	0.0194	0.0227	0.0091	0.0708	0.0219	0.0263	0	0	0	0.1102	0.0103	0	0	0	0	0.0291	0.062	0.0142	0.1167	0.0583	0.1167	0.0734	0.0151	0.0566	0.0123
DERA|20596|ES	0.9659	0.9875	0.963	0.9553	0.9932	0.9807	0.9725	0.9835	0.991	0.9801	0.9614	0.9678	0.9895	0.9719	0.9929	0.9767	0.9846	0.9697	0.9742	0.99	1	0.9689	0.9799	0.9835	1	0.9536	0.9866	0.9879	0.9827	0.9893	0.9559	0.9897	0.9783	1	0.9645	0.9873	0.9834	0.9672	0.9783	0.9821	0.9594	0.9798	0.9953	0.9474	0.9663	0.9952	0.9785	0.9813	0.9895
IGF2|13897|AP	0	0	0.0195	0	0	0	0	0	0	0.0224	0	0.1453	0	0.0022	0.0152	0	0	0	0.0124	0.0028	0	0.0002	0.0349	0.0104	0.011	0	0	0.0055	0.0011	0.0192	0	0	0	0	0	0	0	0	0.0232	0	na	0	0.0054	0.018	0.0285	0	0	0	0
PAN2|22424|AP	0.0713	0	0.0203	0	0.0521	0.1245	0.1024	0.0313	0.0896	0.0123	0.2666	0.0844	0.0252	0.434	0.0253	0.0349	0.073	0.1043	0.0408	0.0896	0.0379	0.1195	0.0451	0.1892	0.0704	0.0116	0.1286	0.0549	0.0876	0.0593	0.0388	0.0151	0.1431	0.0256	0.0414	0.0558	0.1231	0	0.0233	0.073	0.1603	0.0398	0.0575	0	0.0593	0.095	0	0.0783	0.0645
RPS15|46488|AA	0.0007	0.002	0.0001	0.0002	0.0008	0.0009	0.0018	0.0018	0.0011	0.0009	0.0003	0.0014	0.0005	0.0006	0.0024	0.0016	0.0019	0.0015	0.0017	0.0028	0.0024	0.0022	0.0046	0.0032	0.0011	0.002	0.001	0.0014	0.0003	0.0004	0.0007	0.0018	0.0017	0.0048	0.0009	0.0018	0.0007	0.0018	0.0008	0.0013	0.0011	0.0006	0.0013	0.0005	0.0011	0.0009	0.0026	0.0019	0.0034
FBXL8|36936|RI	1	1	1	1	1	1	1	0.9916	1	1	1	0.9538	0.9024	0.7329	0.9089	0.9675	1	0.9757	1	1	1	0.8948	1	1	0.9847	1	0.8896	0.9267	1	1	1	1	1	1	0.9441	1	1	0.958	0.9751	0.8757	0.8518	0.906	0.9871	1	0.8759	0.926	1	0.8295	0.9507
GTF2H2C|72391|ES	1	0.9732	1	1	0.9787	0.9887	0.9785	0.9866	0.981	0.9631	0.9835	0.98	0.9902	0.9923	0.9674	0.9838	0.9928	0.9883	1	0.9911	0.989	0.9879	0.9865	0.9846	1	0.991	0.9929	0.9875	0.991	0.9931	0.9958	1	0.9857	0.9489	0.9808	1	0.9892	1	0.9843	0.9867	0.9918	0.9753	0.9902	0.9808	0.9894	0.9935	0.9915	0.9873	0.9914
SMARCAD1|69964|ES	0	0	0.0202	0.0684	0	0	0	0	0.0345	0	0	0	0	0	0	0	0	0	0	0	0	0	0	0	0	0	0	0.0109	0	0	0	0	0	0	0	0.0107	0	0	0.0148	0	0	0	0	0	0	0	0	0	0
HNRNPA1|485363|ES	0.1262	0.2628	0.2801	0.324	0.3513	0.3346	0.2759	0.4196	0.1961	0.305	na	0.3662	0.1293	0.2802	0.4121	0.2859	0.2757	0.3997	0.4432	0.372	0.3702	0.1932	0.2365	0.2995	0.3751	0.1824	0.2812	0.4088	0.2041	0.3586	0.2985	0.1985	0.4153	0.5341	0.4176	0.4096	0.2064	0.341	0.3319	0.2363	0.2622	0.2388	0.2225	0.2057	0.2145	0.1054	0.2815	0.3284	0.2096
GINS3|36634|ES	0.0751	0	0.1545	na	0	na	0.1705	0.2152	na	na	na	0	0.087	0	na	0.0932	0.2989	na	0.1741	0.0946	0	0.2093	0.2587	0.1741	0.052	0.0641	0.0115	0.173	0.0353	0.1354	0.1568	0.1149	0.168	na	0.1412	0.1267	0.06	0.052	0.1223	0.1011	0.0837	0.0377	0.0335	0.0574	0.2068	0.0882	0.092	0.0504	0.0837
PML|31641|ES	1	1	1	1	1	1	1	0.9795	1	1	1	1	1	1	1	1	0.971	1	1	1	1	1	1	0.9711	0.9856	1	1	1	1	1	1	1	1	1	1	0.9929	0.9963	0.9953	1	1	1	1	1	1	0.9947	1	1	1	0.9925
MRPL34|48270|AP	0	0	0.0083	0	0	0	0	0	0	0	0	0	0	0	0	0	0	0	0	0	0	0	0	0	0	0	0	0	0.0046	0	0	0	0	0	0	0	0	0	0	0	0	0	0	0	0	0	0	0	0
PCBP2|22050|AA	0.9472	0.9485	0.9074	0.9021	0.9653	0.9236	0.9224	0.937	0.9343	0.9218	0.9254	0.9162	0.9445	0.9388	0.9198	0.9299	0.9675	0.9175	0.9338	0.9529	0.9026	0.92	0.9004	0.867	0.9054	0.8887	0.9474	0.9292	0.9203	0.9044	0.9242	0.8971	0.9053	0.9252	0.9203	0.9308	0.9191	0.8941	0.9492	0.9093	0.905	0.9409	0.9158	0.9214	0.8993	0.947	0.9423	0.9204	0.9281
RCAN1|60488|AP	0.684	0.3546	0.0551	0.4791	0.3018	0.3976	0.3238	0.1695	0.1273	0.1362	0.614	0.3642	0.4823	0.27	0.3658	0.3823	0.2945	0.2166	0.1941	0.4068	0.1631	0.146	0.4045	0.2436	0.3078	0.2877	0.377	0.2515	0.7607	0.3791	0.5763	0.4503	0.3161	0.1613	0.4218	0.5737	0.379	0.462	0.0986	0.6659	0.4129	0.2019	0.8377	0.4766	0.5583	0.2406	0.7408	0.3771	0.5374
GMEB2|60137|AP	0	0.0547	0	na	0.2144	0.0599	0.1503	0.0865	0.203	0.0647	0.1171	0.477	0.0465	0.0767	0.0953	0	0.0309	0.1456	0.1567	0.2874	0.0977	0.1769	0.3719	0.3184	0.1685	0.0763	0.0696	0.1872	0.0184	0.0143	0.0123	0.124	0.1266	0.4879	0.3434	0.1561	0.0412	0.1374	0.0649	0.0763	0	0.0342	0.0594	0.2687	0.029	0.0599	0.0511	0.21	0.0949
TTLL11|87448|AT	0.6646	0.8323	0.4587	0.5896	0.6724	0.5956	0.4731	0.5042	0.5135	0.3627	0.7493	0.4246	0.4402	0.3601	0.6711	0.6969	0.8336	0.6629	0.6646	0.3198	0.6898	0.4844	0.6127	0.6372	0.4575	0.4258	0.4069	0.544	0.9087	0.2613	0.4237	0.3736	0.6198	0.6088	0.5934	0.1341	0.3139	0.1533	0.5365	0.3753	0.1252	0.4285	0.6283	0.2099	0.3951	0.4394	0.6785	0.6432	0.0881
FCER1G|8600|AT	0.0069	0	0.0006	0	0	0	0	0	0.0017	0.0014	0	0.0074	0	0.0005	0.0009	0	0	0	0.0003	0.0033	0	0	0	0	0.0017	0	0	0	0.0008	0.0014	0.001	0	0.0006	0.0026	0.0005	0.0006	0.002	0.0004	0	0.0006	0.0001	0.0005	0	0.0007	0.0022	0	0	0.0013	0.0017
MTA3|53371|ES	0.0113	0.0144	0.0148	0.0301	0.0048	0.0481	0.0233	0.0341	0	0.0566	0.0187	0.1791	0.0143	0.0422	0.1139	0.04	0.04	0.0391	0.039	0	0.0854	0	0.0774	0.0136	0.0576	0.0088	0.0096	0.025	0.0056	0.0253	0.0069	0.0501	0.0484	0.0155	0.0164	0.1046	0	0.0182	0.0419	0.0218	0.0316	0.0741	0.0137	0.009	0.0787	0.0198	0.0097	0.009	0.0153
MYOF|12552|ES	0.3887	0.6467	0.9885	0.5899	0.3313	0.7157	0.9617	0.334	0.9458	0.9895	0.3633	0.0969	0.0201	0.2555	0.8908	0.2024	0.295	0.1296	0.4864	0.846	0.4276	0.7092	0.3633	0.7494	0.345	0.2616	0.4893	0.7123	0.7092	0.6701	0.6377	0.4154	0.8093	0.4895	na	0.7182	0.8618	0.2101	0.8207	0.7844	0.7535	0.9119	0.334	0.2872	0.5358	0.4804	0.479	0.2268	0.7448
RIC8B|24170|ES	na	na	0.0236	0	0	0	0	0.0139	0	0	0	0.0343	0	0	0	0	0	0	0	0	0.0629	0	0	0	0.0702	0	0	0	0	0	0	0	0	na	0	0	0	na	0	0.0246	0	0	0	0	0	0	0	0.0246	0
SLC7A6|37209|ES	1	1	1	1	1	0.9608	1	0.963	1	0.9943	1	1	0.9862	1	1	1	1	0.9893	1	1	1	1	1	0.9915	0.9717	1	1	0.9877	1	1	1	1	1	1	1	1	1	1	1	1	0.9655	1	1	1	1	1	1	0.9959	0.9922
TMEM54|1643|AA	0.9818	0.9801	na	0.9763	0.9794	0.9797	na	0.9764	na	na	na	0.9623	0.9819	na	0.9741	0.9766	0.9727	0.9772	0.97	0.9531	0.9762	0.959	na	0.9752	0.9782	0.9814	na	0.9762	0.9678	0.9718	0.982	na	0.978	0.9752	na	0.9763	na	0.9721	na	0.9779	0.9495	na	na	0.9744	0.9625	0.975	na	0.9775	0.9775
GPSM1|88153|AP	0	na	0.0968	0.062	0.1152	0.2025	0.1107	0.0932	0.3784	0.1233	0.2331	0	na	0.056	0.2203	0.1198	0	0.2603	0.1203	0.077	0.2257	0.1336	0.2071	0.1595	0.2364	0.0716	0.264	0.1825	0	0.0909	0.0766	0.1797	0.1574	na	0.041	0.0601	0.066	0.2021	0.0617	0.0658	0.034	0.0608	0.0532	0.1451	0.1364	na	0.1166	0.06	0.0997
ARL13B|65688|ES	0.7924	0.7781	0.5458	0.5885	1	na	1	0.7252	0.4618	0.5968	1	0.6855	0.8633	0.7256	0.6212	0.7829	na	0.9416	0.6263	0.8161	0.7657	0.6301	0.7018	na	0.6837	na	0.6269	0.7976	1	0.887	0.9605	na	1	1	na	0.8988	0.5929	na	na	na	na	0.302	na	0	0.7874	0.6763	0.8795	1	na
ESRRA|16630|AP	0.8712	0.8721	0.8404	0.9022	0.7161	0.7771	0.8255	0.7154	0.7417	0.7814	0.8826	0.8015	0.7632	0.7386	0.7328	0.8363	0.8755	0.7707	0.6274	0.6591	0.6851	0.6971	0.7983	0.7689	0.6922	0.7801	0.7186	0.647	0.7177	0.7507	0.7493	0.7628	0.7962	0.5277	0.5135	0.6538	0.7685	0.7586	0.6632	0.8294	0.7938	0.6476	0.7925	0.6986	0.6872	0.7672	0.7917	0.6642	0.7045
TMUB2|41787|AT	0.0704	0.073	0.0548	0.1181	0.1185	0.1604	0.1235	0.1215	0.1343	0.108	0.1196	0.3777	0.1539	0.0489	0.1367	0.0794	0.0771	0.0682	0.0888	0.2119	0.0965	0.1493	0.0994	0.1112	0.1251	0.0886	0.099	0.0921	0.0432	0.0865	0.1489	0.0905	0.0956	0.1266	0.0944	0.0891	0.0483	0.088	0.0894	0.0525	0.0642	0.0822	0.0792	0.0896	0.1305	0.0309	0.0376	0.074	0.0607
SLC12A8|66545|AP	0.2332	0.396	na	0.4771	0.4956	0.4914	0.3697	0.4831	0.5009	na	0.2932	0.4375	0.4735	0.3133	0.1153	0.4461	0.2332	0.3802	0.4136	0.5378	0.2436	0.4638	0.4378	0.2674	0.4754	0.2911	0.4665	0.3958	0.5088	0.2731	0.1304	0.4098	0.2237	0.4425	na	0.3251	0.5426	na	0.1076	0.4272	0.4219	0	0.521	0.4422	0.2294	0.5344	0.3584	0.5565	0.2473
PALLD|71120|AP	0	0	0.0002	0	0	0	0	0	0	0	0	0	0	0	0	0	0	0.0259	0	0	0	0	0	0	0	0	0	0	0	0	0	0	0	0	0	0.0071	0	0	0	0.0085	0.0083	0	0	0	0	0	0	0	0
MAOA|88873|ES	0.0955	0.1503	0.0452	0.1033	0.0668	0.107	0.1396	0.0661	0.0855	0.0488	0.0435	0.0564	0.0713	0.0057	0.0649	0.0799	0.0147	0.1489	0.008	0.055	0.0826	0.0241	0.0323	na	0.0419	0.1104	0.1396	0	0.1341	0.0047	0.1037	0.1159	0.0518	0.0633	na	0.0911	0.0691	0.0438	0.0214	0.0872	na	0.0231	0.0725	0.1044	0.1281	0	0.1513	0.1085	0.0094
STRADB|56841|ES	0.9937	0.9548	1	1	0.9688	1	0.9719	1	0.9436	0.9707	0.9643	0.9855	0.9666	0.9843	0.9875	0.9734	1	0.9785	1	1	1	1	0.9652	1	1	1	0.9848	0.9724	1	1	0.9846	0.9837	1	0.9781	1	1	1	1	1	0.9908	0.8786	1	1	0.9816	1	0.9794	0.9491	1	1
DAPL1|55686|AT	0.0065	0.0011	0.6311	0.1475	0.5806	0.7101	0.0177	0.228	0.866	0.8415	0.2935	0.8339	1	0.0881	0.09	0.0435	0.0504	na	0.5311	0.8471	0.0753	0.6389	1	1	0.6862	0.0886	0.0031	0.5301	0.0092	0.019	0.0019	0.2988	0.0189	0.0248	0.4653	1	0.0198	na	0.0147	0.0042	na	0.4271	0.0085	0.0232	0.0109	0.7163	0.0036	0.2784	0.0042
ANO1|17383|AP	0	0	0	0	0.0072	0	0	0.0077	0	0	0	0.0227	0	0	0	0.0104	0	0.0085	0	0	0	0.0333	0.0851	0	0	0	0	0.0068	0	0.0012	0	0	0.0042	0.0802	0	0	0	0	0.0039	0	0	0	0.0068	0	0.0016	0.0033	0	0.0125	0
NFRKB|19460|AT	0.9849	0.9953	0.9954	0.9889	0.9874	0.9881	1	0.9946	0.9826	0.9872	0.9876	0.988	0.9927	0.9971	0.9705	0.995	1	0.9961	0.995	1	0.9884	1	0.9699	0.9942	0.9925	1	0.9868	0.9941	0.9671	0.9672	0.9786	0.9777	0.9905	0.9622	0.9846	0.9929	0.9859	0.9547	0.9956	0.9774	1	1	0.9887	0.9735	1	0.9934	0.9873	0.9664	1
MORN2|53304|AD	0.0174	0.0185	0.0098	0	0.0212	0.0665	0.0347	0.0298	0.0134	0.0594	0.0185	0.0532	0.0248	0.0267	0.0681	0.0116	0.0164	0.0332	0.0387	0.0172	0.0208	0.015	0.0246	0	0	0.0271	0.007	0.0404	0.0127	0.0556	0	0.1275	0.0191	0.0302	0	0.0109	0.0344	0.0134	0.0253	0.0471	0.0527	0.0504	0.0168	0.041	0.036	0.0153	0.0734	0.0157	0.0081
CBX1|42166|AP	0.925	0.9023	0.8823	0.8922	0.9741	0.8833	0.9247	0.9604	0.9212	0.9178	0.9024	0.8398	0.9457	0.9562	0.9363	0.9541	0.923	0.9074	0.926	0.9036	0.9237	0.947	0.923	0.9144	0.9342	0.9806	0.9814	0.9528	0.8863	0.9776	0.9252	0.9839	0.9309	0.8891	0.9639	0.8734	0.9315	0.9591	0.8871	0.9136	0.9585	0.9842	0.9317	0.8482	0.9402	0.9592	0.9396	0.956	0.9722
DENND4A|31238|ES	0.3621	0.2172	0.2745	0.2589	0.3438	0.2766	0.2707	0.2544	0.2943	0.2821	0.2589	0.2662	0.1988	0.1804	0.185	0.3958	0.5864	0.1682	0.326	0.4167	0.4018	0.1572	0.1058	0.4989	0.3978	0.4912	0.2076	0.2147	0.1807	0.4584	0.1586	0.0803	0.4491	0.2723	0.2347	0.3807	0.09	0.0268	0.2848	0.3537	0.4401	0.3818	0.1158	0.2589	0.2442	0.2216	0.2328	0.2709	0.3162
CTSB|82670|ES	0.0169	0.0114	0.0113	0.0076	0.0242	0.003	0.0179	0.0105	0.0334	0.0123	0.007	0.0111	0.0096	0.0019	0.0219	0.0033	0.012	0	0.0128	0.0133	0.0061	0.0188	0.0174	0.0153	0.0072	0.0146	0.0133	0.0063	0.0105	0.0082	0.0071	0	0.0039	0.0063	0.0137	0.0115	0.0107	0.0122	0.0111	0.0083	0.004	0	0.0064	0.0134	0.0099	0.0129	0.0103	0.0225	0.0094
UQCC1|59088|ES	1	1	0.995	1	1	1	1	1	1	1	1	1	1	1	1	1	1	1	1	1	0.9878	1	1	0.9935	1	0.9924	0.9922	1	1	1	1	1	1	1	1	1	1	1	1	1	1	1	1	1	0.9951	1	0.9952	1	1
SPATS2L|56732|AP	1	0.9575	1	0.8924	0.9776	1	1	0.992	1	1	0.9674	0.9855	0.9951	0.9676	0.9526	0.9972	0.9795	0.9794	0.981	0.9323	0.9759	0.9862	1	0.9774	0.9697	0.9557	0.9728	0.9476	0.9865	0.924	0.954	0.8013	0.9489	0.9844	1	0.9917	0.9935	0.9564	0.994	0.9723	0.9649	1	0.9786	1	0.9745	0.9847	0.9801	0.9932	0.9816
NDRG2|26515|AD	0.0558	0.0761	0.0221	0.1826	0.2163	0.1949	0.1962	0.0912	0.0691	0	0.1289	0.0893	0.0606	0.0811	0.0216	0.0755	0.1305	0	0	0.0616	0.0945	0.0883	0.0893	0	0.0555	0.1323	0.1962	0.1807	0.0173	0.0812	0.0553	0.0445	0.109	0.0253	0	na	0.0587	0.0993	0.1022	0.0217	0	0.2743	0.0234	0.0221	0.0792	0.0344	0.0293	0.0305	0.1698
RAB35|24720|ES	0.9344	0.9687	0.9442	0.9887	0.9379	0.933	0.8973	0.9411	0.9335	0.9326	0.9518	0.9209	0.9681	0.9374	0.9064	0.9675	0.9749	0.9568	0.9396	0.9836	0.94	0.9316	0.9885	0.9803	0.9754	0.9671	0.9576	0.9442	0.9436	0.9408	0.9028	0.9411	0.937	0.8992	0.9656	0.9373	0.9298	0.9172	0.9054	0.9736	0.8868	0.9498	0.9397	0.9635	0.9506	0.9224	0.9122	0.9796	0.9655
EPB41L3|44540|ES	0	0	0.3377	na	na	0.0157	0	0.0034	0.1536	0	na	na	na	0.0115	0	0	na	0	0	0.0048	na	0.0346	na	na	0	0.0098	0.0112	na	0	0.0832	0	0	0.0122	0	0	0.0092	0.0077	0.006	0.0539	0.0091	0	0	0.1222	0	0	0.1023	na	0	0.0108
ZNF611|51607|ES	1	1	1	1	1	1	1	1	1	1	na	1	1	1	1	1	1	1	1	1	0.9265	1	1	1	1	1	1	1	1	1	1	1	1	1	1	1	1	1	1	1	na	1	1	1	1	1	1	1	0.9446
SLC35A3|133320|ES	na	0.9265	na	na	0.9743	0.9803	na	na	0.9364	na	na	0.947	0.9805	0.9036	0.8946	0.9474	0.9613	na	0.9531	0.9402	0.9587	0.9651	na	na	0.9513	0.9316	0.96	0.9198	0.9795	0.9653	0.9732	0.9194	na	na	na	0.9192	0.9622	na	na	0.9422	0.8093	0.8682	0.9369	na	0.9697	0.9538	0.9519	0.9584	0.9332
BCL2L12|51036|ES	na	na	na	na	na	na	0.575	0.8724	na	0.376	na	0.3713	0.5654	0.655	0.8461	0.6452	0.6968	0.5401	0.2595	na	0.5109	0.2321	0.5874	0.3211	0.4829	0.1481	0.5821	0.2888	0.4126	0.2203	0.3608	0.5622	0.5347	0.4985	0.3786	0.1722	0.5595	0.4443	0.2646	0.3181	0.2889	na	0.4253	0.4171	0.5351	0.2913	0.4311	0.3451	0.7125
CCDC92|25122|RI	0.0305	0.0836	0.0219	0.1425	0.1288	0.1687	0.1372	0.2172	0.0979	0.0793	0.1125	0.0911	0.1076	0.0469	0.2158	0.0415	0.1145	0.052	0.0883	0.0654	0.0893	0.064	0.0779	0.1125	0.1107	0.0554	0.0751	0.1929	0.0103	0.0313	0.0777	0.0565	0.0669	0.3165	0.1478	0.0374	0.048	0.0467	0.1161	0.0626	0.0812	0.0405	0.043	0.0775	0.0689	0.0184	0.0769	0.0419	0.0531
PIDD|13766|AD	0.7814	0.4592	0.8153	0.5954	0.7698	0.5872	0.7922	0.5715	0.751	0.517	0.4836	0.8153	0.6384	0.6119	0.6496	0.7863	0.519	0.5802	0.5954	0.8796	0.6136	0.6171	0.5356	0.7665	0.4923	0.5526	0.5095	0.637	0.749	0.7296	0.674	0.5629	0.7139	0.6461	0.7111	0.5508	0.6478	0.5954	0.703	0.6498	0.6567	0.621	0.6641	0.5648	0.7217	0.7238	0.5834	0.519	0.6732
KSR1|39849|AP	0.0366	0	0	na	0	0.1831	0	0.035	0	0.0139	0.153	0	0.0539	0	0	0	0	0	0	0	0	0.0593	0.1063	0	0	0	0	0	0	0.0418	0	0	0.025	0.1575	0	0	0	0	0.0615	0	0.0181	0	0.0352	0	0.0158	na	0.0148	0	0
ZNF609|31127|AT	0.9913	0.9903	0.9958	0.9635	0.9728	0.9578	0.974	0.9779	0.9673	0.9951	0.9813	0.9441	0.9836	0.9939	0.9575	0.9863	0.9443	0.9931	0.9585	0.9546	0.9557	0.9809	0.9446	0.9809	0.9512	0.9732	0.9883	0.9833	0.9883	0.9857	0.978	0.9721	0.9789	0.9267	0.9264	0.9778	0.9944	0.9714	0.9749	0.994	0.9924	0.9829	0.9807	0.9568	0.9872	0.9916	0.9927	0.9878	0.9943
SEC31A|69720|AP	0.1887	0.2487	0.1316	0.1778	0.2644	0.2762	0.2729	0.1715	0.1674	0.1308	0.1737	0.2431	0.1059	0.3	0.3921	0.415	0.5504	0.306	0.3548	0.4855	0.3533	0.3604	0.5801	0.4927	0.3862	0.2034	0.3177	0.4889	0.3424	0.1074	0.3438	0.4641	0.4573	0.5104	0.6038	0.3531	0.2925	0.4304	0.5719	0.2484	0.6777	0.2123	0.3524	0.497	0.4319	0.278	0.1937	0.3278	0.2477
TCEA3|1063|ES	0.9649	0.6536	0.9119	0.9474	0.9213	0.9492	0.9664	0.9385	0.9805	0.9485	0.9788	0.8861	0.9588	0.9528	0.9418	0.9792	0.9313	0.926	0.8788	0.9761	0.9138	0.9576	na	0.9661	0.824	0.9407	0.6847	0.8719	0.9688	na	0.8259	0.6782	0.9365	0.8078	na	0.9096	0.8583	0.8709	0.9772	0.8655	0.7514	0.922	0.8119	na	0.9439	0.8406	0.7713	0.916	0.8183
LINC00999|11313|ES	0.8375	0.9423	0.9396	0.9418	0.856	0.9001	0.9319	0.8962	0.9571	0.8824	0.9578	0.879	0.9135	0.9348	0.9328	0.9253	0.9616	0.905	0.831	0.9038	0.9405	0.9146	0.8978	0.9465	0.9646	0.9314	0.9389	0.9358	0.9107	0.9193	0.9194	0.8186	0.9143	0.9632	0.9489	0.9101	0.8779	0.8759	0.8868	0.8505	0.872	0.9327	0.8758	0.9339	0.914	0.8767	0.8786	0.9433	0.7601
NCOA1|52826|ES	0.938	0.9108	0.9023	0.8633	0.9069	0.94	0.9616	0.9216	0.919	0.9244	0.9225	0.8261	0.8541	0.9301	0.9401	0.8588	0.7908	0.9409	0.8454	0.9158	0.8604	0.9528	0.7763	0.9473	0.9127	0.8585	0.918	0.8437	0.9119	0.9385	0.9272	0.9294	0.9725	0.8858	0.8753	0.923	0.8959	0.8822	0.9114	0.888	0.9812	0.9181	0.8856	0.8718	0.9339	0.9187	0.8796	0.8766	0.9213
UPP1|79639|ES	0.8122	0.5455	0.5738	0.4619	0.7951	0.4762	0.5471	0.6801	0.6016	0.5852	0.7209	0.7004	0.6466	0.6338	0.4739	0.531	0.7035	0.7083	0.5267	0.5814	0.6527	0.606	0.5734	0.7746	0.5819	0.3855	0.3909	0.4439	0.4951	0.6026	0.5195	0.2867	0.4428	0.539	0.5138	0.4417	0.4835	0.1704	0.7207	0.5247	0.3944	0.5984	0.492	0.4474	0.4527	0.4676	0.6098	0.4953	0.428
MKL1|62349|AP	0.0119	0.0297	0.0047	0	0	0.0391	0.091	0.0326	0.0399	0.0039	0	0.1597	0.0277	0.0207	0.1874	0.1549	0.1462	0	0.0374	0.1224	0.0308	0.0346	0.0344	0	0.0448	0.103	0.0646	0.024	0.0185	0	0.0873	0.2181	0.398	0.1004	0.4342	0.0896	0.0891	0.1263	0.0789	0.0212	0.0349	0.23	0.0777	0.0486	0.1344	0	0	0.0244	0.0103
MTG2|60051|ES	1	0.9262	0.91	1	1	0.9418	1	0.9776	0.903	0.9438	1	0.9639	0.9867	0.9695	1	0.9845	0.9901	0.8855	1	1	0.987	0.9685	1	0.9727	1	1	0.975	0.993	0.9787	1	0.9494	0.971	0.9456	0.9389	0.9754	0.9862	0.988	0.9542	0.9801	0.944	0.8912	0.9485	0.9945	0.9421	0.9835	0.979	0.9775	0.9818	0.9813
MKLN1|81814|AP	0.0116	0	0.05	0	0	0	0	0.0381	0.0735	0.0418	0	0	0	0.0164	0	0.0307	0.0242	0.0249	0.0303	0.1025	0.1057	0.0095	0.0549	0.0325	0.035	0	0	0.0213	0.0813	0.011	0	0.074	0.0454	0	0.1049	0.059	0.0355	0.0754	0.02	0.1168	0.0613	0	0.1447	0.0708	0.0146	0	0	0.0269	0.0105
PPAPDC3|87930|AT	0.122	0.079	0.0477	0	0	0.1718	0	0.0873	0.1156	0.0384	0.1265	0.1944	0	0	0.1697	0	0	0	0.1382	0.0689	0.0695	0.0915	0.4539	0.0376	0.1081	0	0	0	0	0.01	0.0137	0	0.0994	0	0.0732	0.0727	0.0626	0	0	0	0.1347	0.0859	0	0	0.0411	0	0	0	0
SLC27A1|48321|ES	na	1	1	na	1	1	1	1	1	1	1	1	0.9461	0.8905	1	1	1	0.3093	0.744	na	0.8819	1	1	0.9203	0.9096	1	1	1	0.5945	1	1	1	1	1	1	0.7216	1	1	0.9198	1	1	1	1	1	1	0.8677	1	1	0.6523
DCLRE1C|10845|ES	na	1	1	na	1	1	na	1	na	1	na	1	na	1	1	1	na	na	1	1	1	1	1	1	0.8513	na	1	1	1	1	1	na	1	1	1	1	na	na	na	1	1	na	1	1	1	1	1	0.7463	1
IQCD|24623|AT	0.2761	0.2027	0.1851	na	0	0.4618	0.4207	0.2338	0.3399	0.0842	na	0.5647	0.3421	0.2881	0.1525	0.2139	0.0755	0.2921	0.3588	0.3259	0.2099	0.4189	0.476	0.3383	0.2605	0.1969	0.1523	0.3916	0.2184	0.4358	0.1335	0.3691	0.3639	0.2574	0.5392	0.3491	0.079	0.1166	0.2164	0.4618	0.3188	0.1696	0.3124	0.304	0.3545	0.2464	0.4148	0.2746	0.2711
CCDC84|19050|AA	0	0	0.0192	0	0.0158	0.0341	0.0272	0	0	0.035	0	0.0796	0.0227	0.0152	0.048	0.035	0.0092	0	0	0.0953	0.0198	0.0214	0.0337	0.029	0.0066	0.0115	0.0134	0.006	0.026	0.0268	0.0083	0.0108	0.0653	0.0219	0.0305	0.0347	0	0.0213	0.0167	0.0253	0	0	0.0212	0	0.0295	0.0155	0.0593	0.009	0
IL15RA|10674|AP	0.641	0.1469	0.62	0.6387	0.6573	0.6111	0.745	0.5499	0.8164	0.6222	0.6225	0.3525	0.7389	0.5878	0.5187	0.2817	0.3147	0.4495	0.3777	0.5028	0.5779	0.4316	0.5973	0.597	0.5223	0.4556	0.237	0.483	0.5844	0.4778	0.3929	0.4132	0.1738	0.2112	0.4565	0.1405	0.1515	0.0515	0.5075	0.5956	0.1149	0.3674	0.3061	0.0667	0.1934	0.2612	0.4622	0.465	0.0755
AGR2|78871|AT	0	0.0033	0	0.0035	0.0157	0.0057	0.0099	0.0089	0.0083	0	0.0189	0.0045	0.0029	0.0083	0.0071	0.0059	0.003	0.0105	0.0034	0.0149	0.0082	0.0129	0.0052	0	0.006	0.002	0.0045	0.011	0.0028	0.0032	0	0	0.0038	0.0224	0	0.1137	0	0	0	0	0	0.0043	0.0039	0.0088	0.0085	0.0025	0.003	0.0086	0
C2orf54|58303|AP	0.0162	0.0404	0	0	0	0.1113	0.1318	0.0233	0	na	0	0.1217	0.0196	0	0.0415	0	0	0	0.0676	0.0324	0.0579	0.0185	na	0.0067	0.1372	0	0.0798	0.1372	0	0.0906	0.1121	0.0558	0.0121	0.0491	na	0	0	0.0451	0.008	0.0096	0.2248	0.1737	0	0.0813	0.0801	na	0.0854	0	0.0262
ZWILCH|31287|ES	0.8641	1	1	1	0.969	0.8404	1	0.939	1	1	1	1	0.9695	0.99	0.9244	0.9609	1	0.9855	1	0.9716	0.9867	0.9705	0.9567	0.9824	1	1	0.955	0.9892	0.9936	0.98	0.9561	0.9484	1	1	1	0.9485	0.9875	0.9815	0.9319	0.9412	0.9719	1	0.9862	0.9658	0.985	0.9801	0.9898	0.9893	0.9661
VAV3|3932|ES	0.0074	0.0083	na	0	0	0	0.0095	0	0.0328	na	0.0837	na	0.0653	0.0033	na	na	0	0	0	na	0.0074	0	na	na	0	0	0.0085	0.0305	na	0	0.0119	0.015	0.0316	0	0.0181	0	0.0038	0	0	0	0.0155	na	0.0069	0.0089	0.0104	na	0.0043	0	0.0248
BRMS1|17020|AA	0.9167	0.954	0.9389	0.9448	0.9604	0.9537	0.9428	0.9275	0.9665	0.9577	0.9438	0.9747	0.9156	0.9524	0.9427	0.9358	0.9651	0.9457	0.9952	0.9658	0.9596	0.9588	0.9752	0.9206	0.9446	0.9276	0.9603	0.9493	0.9098	0.9672	0.9453	0.9353	0.9459	0.9501	0.9337	0.9157	0.9603	0.9748	0.9526	0.9466	0.9435	0.9013	0.9393	0.9748	0.9124	0.9622	0.9267	0.9591	0.9664
INADL|3244|ES	0.989	0.9912	0.9878	1	0.9934	1	1	0.9942	1	1	1	0.9929	1	0.9923	1	1	1	0.9819	0.985	0.9747	1	0.9959	1	1	0.9854	0.9937	0.9851	0.9911	0.9902	1	0.9793	0.973	0.9809	1	1	0.9954	0.9954	0.9688	0.9721	1	1	1	0.9809	0.975	0.9955	0.9738	0.9756	0.9667	1
MYO6|76806|ES	0.5929	0.3033	na	0.9253	0.983	0.8953	0.8482	0.9411	0.7243	na	0.897	0.9817	0.9526	0.4869	0.9304	0.9654	0.8494	0.6564	0.8354	0.9428	0.7823	0.193	0.8407	0.3212	0.9172	0.6978	0.0731	na	na	0.0147	0.0828	0.4012	0.1546	0.8874	0.204	na	na	0.0293	0.1838	0.0292	na	0.4359	0.0288	na	na	na	0.0077	0.9151	0.0877
TMEM80|13726|AD	0.862	0.6311	0.9815	1	0.9585	1	0.9357	0.9145	0.957	1	1	0.7891	0.8921	0.9175	0.9553	1	1	0.7472	1	0.7765	0.7901	0.829	0.7017	0.9599	1	0.9637	0.8625	0.9203	0.9729	0.8725	0.9516	0.9892	1	0.8569	0.9495	0.8369	0.9716	0.8953	0.7857	0.8517	0.9585	0.9406	0.9484	0.9089	0.8904	0.9212	0.8247	0.9194	0.7674
CENPO|52833|ES	na	0.1262	na	na	na	na	0.2987	0	na	0.0942	na	0.3107	0.2265	0.5047	0	0.4125	0.3332	0.4846	0.1612	0.2111	0.1899	0.2579	0.3429	0.1411	0.2685	0	0.2951	0.2643	0.1608	0.274	0.2253	0	0.211	na	na	0.5834	0.4461	0.6618	0.3072	0.1706	0.4667	na	0.3626	0.4937	0.4681	0.1217	0.3342	0.2649	0.1472
GUF1|69147|ES	0.7687	0.8668	0.7076	0.795	0.8693	0.8758	0.831	0.8433	0.8128	0.7523	0.7442	0.8384	0.7626	0.8527	0.7289	0.8349	0.9195	0.8781	0.8235	0.8545	0.8138	0.7579	0.8308	0.9082	0.7906	0.8144	0.8805	0.6595	0.7449	0.8675	0.5772	0.6294	0.6332	0.5528	0.6898	0.8856	0.8491	0.5792	0.5996	0.8909	0.7534	0.7391	0.7618	0.5845	0.7978	0.6754	0.7782	0.8524	0.8657
MSL2|66898|AP	0	0.0129	0	0.0455	0	0.0073	0	0.0123	0	0.0062	0	0.0431	0	0	0.0569	0	0	0.003	0.0084	0.0112	0.0068	0.0062	0	0	0	0	0	0.0107	0	0	0.0057	0	0.0201	0.0538	0.0107	0	0.0039	0	0	0.0047	0.0111	0	0.0026	0	0	0	0	0.0064	0
FAM114A2|74204|ES	0.0593	0.1855	0.156	0.104	0.12	0.0838	0.0214	0.1975	0.0325	0.0449	0.0581	0.0436	0.0186	0.2672	0.1236	0.1003	0.2007	0.3539	0.0713	0	0.3276	0.1207	0.1834	0.3268	0.0903	0.2931	0.1636	0.0651	0.3195	0.2705	0.184	0.0457	0	na	0.161	0.362	0.2311	0.2541	0.0626	0.0937	0.2713	0.0666	0.282	0.3548	0.4438	0.1912	0.4085	0.3889	0.3398
ABCB9|25004|AA	0.8855	1	0.9425	0.8292	na	0.7734	0.667	1	0.9425	0.9221	na	1	na	0.937	0.5737	1	0.5772	1	0.6947	0.7772	0.901	0.6947	0.8643	0.8199	na	1	0.8605	0.7611	0.6455	0.9092	0.9358	na	0.9318	na	0.6455	0.8643	0.9092	1	0.3268	0.8585	0.9358	0.8452	0.7845	0.8643	0.9756	1	0.7772	0.7734	0.9247
NADSYN1|17429|AD	0	0	0.0402	0.0487	0.0154	0.0138	0	0.0067	0	0.0094	0	0	0	0.0065	0	0	0	0	0.022	0	0	0.0165	0	0	0.01	0	0.0027	0.0322	0	0.0023	0.003	0	0.0205	0.0225	0.0286	0.0118	0	0	0.0455	0.0162	0	0	0.0044	0.0123	0	0.0224	0	0	0.0084
MSH2|53498|AT	0.0219	0	0.0548	0.0457	0.0371	0.019	0.0235	0.0124	0.0614	0.0551	0.0084	0.0121	0.014	0.0709	0.0169	0.0029	0.0014	0.0324	0.0045	0.0052	0.0136	0.01	0.0064	0.004	0.0042	0.0081	0.0019	0.0147	0.0063	0.0106	0.0157	0.026	0.009	0.0013	0.012	0.0295	0.0012	0.013	0.0015	0.0164	0.025	0.0023	0.0019	0.0009	0.0088	0	0.0153	0	0.0019
TNPO3|81738|ES	0.9952	1	0.9971	1	0.9896	1	1	0.9942	0.9933	1	1	0.9893	0.9928	0.9963	1	0.9891	1	1	0.9757	0.9934	1	0.9977	1	1	0.986	0.994	0.9883	0.9918	1	0.9833	1	0.9873	1	0.9656	0.9889	0.9975	1	0.9944	1	1	0.9595	1	1	1	0.9832	0.9853	0.9983	0.9874	0.9951
PLOD2|67137|ES	0.4419	0.6001	0.9885	0.5512	0.4179	0.5686	0.4641	0.5694	0.7626	0.9853	0.4364	0.7571	0.5318	0.959	0.5998	0.5144	0.548	0.3445	0.7903	0.6618	0.5089	0.6049	0.4367	0.5559	1	0.6124	0.5631	0.5998	0.6575	0.7347	0.581	0.8136	0.664	0.6178	0.843	0.7056	0.7289	0.6415	0.6842	0.6212	0.5915	1	0.4893	0.724	0.6017	0.9433	0.4593	0.4988	0.6751
NAA35|86740|AP	0.408	0.4551	0.3353	0.544	0.4172	0.4578	0.4278	0.2707	0.3091	0.3417	0.3026	0.2029	0.3568	0.4205	0.4073	0.4883	0.2565	0.3922	0.4248	0.3589	0.4349	0.4334	0.2022	0.3825	0.2357	0.2127	0.3258	0.433	0.1515	0.2275	0.2414	0.2755	0.217	0.2178	0.3818	0.3336	0.3722	0.351	0.3071	0.4788	0.2911	0.2251	0.4541	0.2923	0.3153	0.4477	0.4073	0.3031	0.2707
S100PBP|1636|AT	0.0812	0.1148	0.1125	0.1379	0.1436	0.1045	0.0935	0.1278	0.0958	0.0624	0.1461	0.4018	0.12	0.1044	0.1396	0.1278	0.1688	0.1965	0.145	0.1917	0.1394	0.1962	0.1823	0.0647	0.1756	0.2159	0.1225	0.1105	0.0573	0.0267	0.1313	0.1117	0.1074	0.2336	0.1108	0.1346	0.0405	0.1176	0.1	0.0772	0.0502	0.1195	0.1049	0.0688	0.1422	0.0721	0.1032	0.0951	0.0712
TBC1D16|44012|AA	0.9272	0.8054	0.9771	1	0.9798	0.8867	0.8382	0.9311	0.9897	0.9205	1	0.9025	0.9848	0.8736	0.8974	0.9516	0.9818	0.9341	0.8179	0.8901	0.8765	0.9025	0.9251	0.8554	0.8853	0.972	0.9148	0.9605	0.9774	0.9372	0.8853	0.9296	0.8967	0.9525	1	0.9622	0.9492	0.9686	0.904	0.8699	0.8264	1	0.8896	0.8224	0.9139	0.862	0.8724	0.9551	0.9898
UBE2R2|98131|ES	0.9633	0.9829	0.9786	0.9582	na	na	0.9706	na	na	0.9674	0.9707	0.9825	0.9814	0.9638	na	0.9564	na	0.9781	0.967	0.9637	na	0.9713	0.9821	0.9838	0.9759	na	0.9553	0.9428	na	0.981	na	0.9539	0.9728	na	0.9831	0.9374	0.9637	0.901	0.9646	0.9629	0.9583	0.9678	0.9777	0.957	0.925	0.9711	0.9698	0.9456	0.9616
NLRC5|36515|AT	0.0443	0	0	0.0382	0.0408	0.0513	0.0216	0.0245	0.0153	0.018	0.019	0.0184	0.0055	0.0032	0.0143	0.0128	0.0061	0.0218	0.0358	0.0288	0.013	0.0713	0.0085	0.0187	0.0216	0.0201	0.0099	0.0311	0.0272	0.0096	0.0226	0.0132	0.0194	0.0449	0.0313	0.0205	0.0161	0.0415	0.014	0.0066	0.0094	0.0277	0.0212	0.0405	0.0211	0.0112	0.1765	0.0386	0.0248
THOC7|65511|ES	0.0908	0	0	na	0.1285	na	na	0.23	na	0	na	0.077	0.0424	0	0	0	0	0.0859	0	0.2431	0.1635	0.0906	0	na	0.0847	na	0	0.077	0	0.1226	0	na	0.0727	0	0.7261	na	0	0.0757	0.0822	0	0.3545	na	0	0	na	0	na	0.0538	0
MTHFD1|27878|ES	0.9932	0.9945	1	1	1	0.9868	1	0.979	1	1	1	0.9894	1	0.9945	0.9981	1	0.9971	0.997	0.9959	0.9988	0.9978	0.9944	1	0.9955	0.9971	0.9954	0.9968	0.9985	0.9967	0.9966	0.9914	0.9918	0.9982	0.9911	0.993	1	0.9906	0.9967	0.9964	0.9956	0.9924	0.9945	0.9929	0.9984	0.9936	0.9989	0.9884	0.9982	0.993
RBM4|17098|ES	1	1	1	1	0.8954	1	1	1	0.8889	0.9663	1	1	0.946	0.9773	1	1	0.9635	0.9014	0.9692	1	0.9559	1	1	1	0.9648	0.8659	0.9721	0.9736	1	0.969	0.9808	0.9069	1	1	1	1	0.9618	1	0.9324	1	1	1	0.9531	0.9537	1	0.9639	0.8228	0.9367	na
SERAC1|78259|RI	0.0653	0.0903	0.0112	0.0428	0.1813	0.051	0.1519	0.1295	0.0917	0.102	0.0525	0.1677	0.0604	0.0773	0.1955	0.0536	0.0585	0.0842	0.0489	0.1088	0.1542	0.1265	0.3242	0.0521	0.0727	0.0321	0.0801	0.22	0.0363	0.0428	0.0596	0.07	0.1897	0.3447	0.1849	0.0312	0.0849	0.0158	0.1457	0.0808	0.0399	0.0262	0.0768	0.0626	0.1441	0.0225	0.0668	0.1007	0.073
ZC2HC1C|28481|AD	0.5842	0.3352	0.3626	0.2864	0.5933	0.6021	0.8537	0.5505	0.6725	0.1843	0.4637	0.6287	0.5442	0.7462	0.5963	0.4836	0.6448	0.4207	0.3272	0.4874	0.2259	0.5587	0.5526	0.6554	0.6111	0.3656	0.7861	0.5109	na	0.6132	0.3508	0.4099	na	0.5194	0.4126	0.5316	0.3288	0.2042	0.4874	1	0.2648	0.6605	0.4453	0.7039	0.4961	0.3381	1	0.5903	0.7643
DCTN4|74113|AT	0.9912	1	1	1	1	1	1	1	1	1	1	1	1	1	1	1	1	1	1	1	1	1	1	1	1	1	0.9958	1	1	1	1	1	1	1	1	1	1	1	1	1	1	1	1	1	1	1	1	1	1
CYTIP|55645|ES	0	na	0	0	0	0	0	0.0058	0	0	0	0.0407	0	0	0	0	0	0	0	0.0119	0	0	0.1452	na	0	0	0	0	na	0	0	0	0.0195	0	0.0014	0.0485	0	na	0	0	0	0.0079	0	0	0	0.0547	na	0	0
ASB7|32738|ES	1	1	1	0.8773	0.9203	0.9387	1	1	0.9712	1	1	0.9811	0.9778	1	1	1	1	1	1	1	0.9613	0.9895	1	0.9908	1	1	0.9894	0.9589	1	0.983	0.9703	1	1	1	1	1	0.9919	1	0.9321	1	0.8293	1	1	0.9676	0.9819	0.9688	0.9722	0.9785	0.9806
HPGD|71201|ES	1	1	1	1	1	1	1	1	1	1	1	1	0.9769	1	1	1	1	1	1	1	1	1	1	1	1	1	1	1	1	1	1	1	1	1	1	1	1	1	1	1	1	1	1	1	1	0.9891	1	1	1
MGLL|66622|AP	0.9917	0.9734	0.9802	0.9568	0.8647	0.9125	0.9741	0.9398	0.9734	0.9728	0.895	0.9088	0.959	0.9893	0.9401	0.966	0.8974	0.9466	0.9527	0.8218	0.8767	0.8914	0.8646	0.6785	0.9405	0.9069	0.9394	0.922	0.992	0.9316	0.938	0.934	0.977	0.8417	0.8943	0.9338	0.9722	0.9023	0.9808	0.9688	0.9069	0.8989	0.9544	0.9134	1	0.9833	0.9486	0.9678	0.9911
AKNA|87314|AP	0.7802	0.2906	0.621	0.7913	0.5371	0.6914	0.6805	0.3717	0.6316	0.737	0.5924	0.5192	0.095	0.2722	0.5143	0.2789	0.6926	0.3445	0.8322	0.2642	0.2564	0.2627	0	0.1296	0.5382	0.4674	0.6396	na	0.0207	0.8515	0.8069	0.5452	0.6382	na	0.7641	0.4796	0.5969	na	0.5003	0.8639	0.5322	0.7628	0.6034	na	0.3959	0.0086	0.2295	0.1661	0.6964
BBX|66006|AP	0	0	0	0	0.0566	0.1708	0	0	0.0121	0.0321	0	0.0221	0	0	0.0338	0.0687	0.1773	0.0302	0.149	0.0196	0.0748	0.0456	0.0419	0.0531	0.0338	0	0	0.0158	0	0	0.0625	0	0	0.3685	0.1574	0.0063	0.005	0	0	0.0286	0.149	0.0432	0	0	0	0	0.0112	0	0.0265
FBXW2|87391|AD	0.4619	0.5868	0.4355	0.6055	0.6709	0.516	0.4897	0.3505	0.4697	0.5065	0.161	0.5613	0.4027	0.4443	0.3242	0.6189	0.6709	0.6177	0.5732	0.6124	0.6444	0.5314	0.6153	0.4585	0.5175	0.5656	0.5071	0.6469	0.59	0.4897	0.5543	0.6072	0.7767	na	0.4443	0.6258	0.6043	0.7422	0.3093	0.5508	0.5988	0.5263	0.2423	0.6293	0.7933	0.678	0.5471	0.6025	0.5694
ATG16L2|17652|RI	0.5956	0.3824	0.1604	0.4885	0.5487	0.5334	0.4513	0.4726	0.62	0.4011	0.298	0.5315	0.3083	0.5219	0.4161	0.3298	0.4987	0.1031	0.5376	0.6542	0.4138	0.4144	0.5442	0.2097	0.5815	0.5404	0.6117	0.5047	0.2521	0.3811	0.5131	0.5502	0.4885	0.8425	0.6328	0.3738	0.4432	0.7761	0.6977	0.2271	0.6447	0.684	0.2874	0.5064	0.5554	0.5047	0.6365	0.4852	0.8712
IKZF1|79673|ES	1	na	1	1	1	1	1	1	na	1	1	1	1	1	1	1	1	1	1	1	1	0.9389	na	na	1	1	1	1	na	1	0.9828	1	1	1	0.992	1	1	na	1	1	1	1	1	na	1	na	1	1	1
CRCP|79873|ES	0.0658	0.0523	0.0351	0.1203	0.0645	0.0721	0.0832	0.1229	0.0672	0.0442	0.0571	0.1173	0.105	0.0679	0.3449	0.0738	0.0903	0.032	0.1636	0.1575	0.083	0.0314	0.1259	0.0432	0.1387	0.0726	0.0389	0.1015	0.0136	0.0517	0.0489	0.0463	0.0887	0.1965	0.1185	0.0362	0.051	0.0346	0.1083	0.0807	0.1617	0.006	0.0714	0.1366	0.0587	0.0616	0.052	0.0384	0.0624
VPS28|85604|RI	0.0413	0.048	0.0153	0.0597	0.1023	0.1151	0.1187	0.126	0.0999	0.1102	0.0621	0.0981	0.0161	0.0554	0.1727	0.059	0.0974	0.0443	0.1171	0.1877	0.1226	0.0907	0.1299	0.1486	0.1113	0.0725	0.063	0.1507	0.0661	0.0566	0.1327	0.1081	0.1168	0.2083	0.1592	0.1028	0.0565	0.1005	0.1669	0.0695	0.1449	0.1034	0.0969	0.0935	0.1082	0.0527	0.0941	0.0871	0.069
TBC1D2B|31994|AA	0.955	1	0.926	1	0.9619	0.9908	1	1	0.9794	0.9882	1	1	0.9888	1	0.9614	1	0.9439	0.9918	0.9877	0.9726	0.9937	0.975	0.8958	0.9737	0.983	0.9916	0.9696	0.9659	0.9608	0.9584	0.9557	0.9931	0.9737	1	0.9921	0.9894	1	1	0.9797	0.975	0.9857	1	0.985	0.9384	0.9903	0.9621	0.9921	0.9815	0.99
CIRBP|46410|AP	0	0	0	0	0	0	0	0	0	0	0	0	0	0	0	0	0	0	0	0	0	0	0	0	0	0	0	0	0	0	0	0	0	0	0	0	0	0	0	0	0	0	0	0	0	0	0	0	0
PSEN1|28272|AD	0.3807	0.3744	0.418	0.328	0.4288	0.4345	0.415	0.3976	0.4566	0.4336	0.3585	0.4418	0.4789	0.4784	0.4192	0.4182	0.4002	0.456	0.5253	0.3403	0.3976	0.4026	0.4747	0.5227	0.4564	0.4169	0.4605	0.382	0.3873	0.3791	0.4214	0.4143	0.3608	0.5685	0.5015	0.4532	0.4468	0.5545	0.5409	0.4205	0.5503	0.6186	0.5117	0.369	0.4766	0.3943	0.4637	0.3818	0.4927
IP6K2|64770|ES	0.0265	0.0356	0.1431	0.1041	0	0.069	0.129	0.0858	0.0586	0.0953	0.1168	0.0533	0.0263	0.0527	0.1267	0.1422	0.2801	0.0556	0.1292	0.0298	0.1105	0.0562	0.0935	0.0808	0.0564	0	0.0866	0.0528	0.082	0	0.0199	0.0867	0.0319	0.2517	0.2504	0.1499	0.0444	0.0548	0	0.1299	0.1071	0.115	0.0448	0	0.0772	0.0243	0.0948	0.0626	0.0547
TPST2|61516|AP	1	0.9824	0.9575	1	1	1	1	1	1	0.982	1	0.9144	1	1	0.9586	0.9575	0.9344	0.9883	1	0.8769	0.8214	0.9864	1	0.9697	1	0.9289	0.9818	0.991	1	0.9426	0.9881	0.8726	0.9361	1	0.9674	0.9907	0.9841	0.9541	1	0.9783	1	0.9799	0.7772	0.8289	0.9192	0.9765	0.8636	0.9758	0.9933
DKK2|70273|AP	na	na	1	na	na	1	na	na	na	1	na	na	1	1	na	1	1	1	1	1	1	1	na	1	1	na	1	1	1	1	0.9604	1	1	1	1	1	1	na	1	0.768	na	1	1	na	1	1	1	1	na
PRMT5|26663|ES	0.9612	0.8891	0.8704	1	0.6244	na	1	1	1	0.9735	na	1	0.877	0.9446	1	0.8795	1	0.9759	1	0.9729	0.9317	1	1	0.9245	0.8357	1	1	0.79	1	0.8237	0.9555	0.9415	1	1	na	0.8629	0.9067	1	0.9314	0.8659	0.9497	0.733	0.9535	na	0.9505	0.9148	0.9898	0.9743	0.9673
MTMR14|63102|AP	1	1	0.988	1	0.9903	0.9493	1	0.9851	1	1	1	0.9489	0.976	1	0.8665	0.991	0.9629	0.9887	0.9605	0.9911	0.9734	1	0.8785	1	0.9871	1	0.9892	1	1	1	0.9832	0.9944	0.9557	0.9234	0.9472	1	0.9917	1	0.9787	0.9832	1	1	0.9913	0.9364	0.9409	0.9946	0.9721	0.993	1
RUNDC3A|41834|AT	1	0.7324	0.7655	0.6138	0.8412	0.6404	0.8711	0.8047	0.6074	0.7489	0.7078	0.619	1	0.6794	0.615	0.7953	0.8091	0.8641	0.3201	0.8361	0.6794	0.4139	0.8394	0.7656	0.5963	1	0.7647	0.5477	0.7386	0.6723	0.7537	0.8748	0.6959	0.4317	0.4518	0.4787	0.5927	0.6495	0.5855	0.7392	0.6532	0.4139	0.7656	0.764	0.7651	1	0.8173	1	0.655
UBXN11|1258|ES	0.4048	na	na	na	1	1	1	0.8308	0.7294	0.4949	na	1	0.5081	0.7821	0.7538	0.6666	na	0.7998	0.4489	1	1	na	1	0.3534	na	na	0.1221	0.7683	na	0.609	na	0.555	1	1	0.8464	na	0.6518	0.6436	0.8071	1	na	1	0.4239	0.9461	0.8566	0.415	0.8586	1	1
COMT|61099|AT	0.993	0.9974	0.9955	0.9812	0.9743	0.9648	0.9689	0.9837	0.9815	0.9886	0.9904	0.9442	0.9675	0.9799	0.9788	0.979	0.9906	0.9817	0.9775	0.9802	0.9827	0.9619	0.991	0.9905	0.9678	0.9835	0.9871	0.9781	0.9955	0.994	0.9844	0.9806	0.9879	0.9845	0.9668	0.9928	0.9866	0.9982	0.975	0.9944	0.9926	0.9889	0.9901	0.9915	0.9919	0.9886	0.9871	0.9911	0.9924
METTL23|43647|ES	0.8259	0.3251	0.8012	na	0.8722	0.9252	0.8017	0.7349	na	0.914	na	0.6969	1	0.7602	0.8736	0.9107	0.796	0.8281	0.7736	0.3969	0.7661	0.8538	0.4346	0.7547	0.7803	0.8243	0.5768	0.6662	0.6565	0.8628	0.5422	0.4557	0.7712	0.8483	0.6496	0.8288	0.7138	0.5457	0.7554	0.7367	0.8434	na	0.794	na	0.9544	0.5689	0.7221	0.7273	0.6685
HMGCR|72513|AP	0.1574	0.0543	0	0.0536	0	0.0863	0.0702	0.0208	0.1066	0	0.0863	0.1416	0.0699	0.0947	0.192	0.0559	0	0.0746	0.0442	0.0536	0.2321	0.0097	0	0.0563	0.0512	0.024	0.0452	0.0829	0.1369	0.1073	0.0857	0.0222	0.2426	0.0536	0	0.0966	0.0953	0.1018	0.0783	0.0702	0.0403	0	0.018	0.0592	0.0478	0.0296	0.2472	0.0667	0.0854
TNFRSF1A|19829|AT	0.0607	0.0509	0.0226	0.056	0.0507	0.0577	0.0853	0.0813	0.0831	0.0302	0.0512	0.1206	0.0646	0.0355	0.1276	0.0775	0.0451	0.0553	0.0616	0.1578	0.1105	0.1063	0.12	0.0721	0.0756	0.0737	0.0584	0.0601	0.0619	0.0427	0.0461	0.0385	0.0597	0.1037	0.0554	0.0589	0.0426	0.0879	0.0819	0.0691	0.026	0.0355	0.0318	0.0364	0.0635	0.0575	0.0527	0.0569	0.0509
NPIPA5|34144|AP	0.3448	0.539	0.2839	0.6779	0.3448	0.7201	0.6317	0.6281	0.6032	0.1833	0.4985	0.3647	0.4672	0.4833	0.6586	0.3338	0.1962	0.4571	0.387	0.6084	0.6174	0.2206	0.3034	0.2139	0.3595	0.4318	0.6641	0.2519	0.353	0.3187	0.2687	0.4833	0.3269	0.3048	0.4356	0.6906	0.3108	0.4123	0.141	0.8179	0.1833	0.6896	0.6357	0.6139	0.2839	0.2359	0.4759	0.6918	0.5289
RHBDD2|80128|ES	0.2826	0.2597	0.6344	0.3478	0.3791	0.3499	0.376	0.4241	0.5055	0.6408	0.2473	0.4117	0.2616	0.4004	0.4214	0.2904	0.4091	0.3569	0.2857	0.5094	0.3266	0.2325	0.4285	0.4035	0.5068	0.2755	0.2746	0.3195	0.5957	0.5905	0.4453	0.3968	0.4878	0.5486	0.4107	0.3907	0.3698	0.174	0.4835	0.5303	0.274	0.4176	0.5469	0.3729	0.3264	0.3824	0.6619	0.2322	0.328
MPL|2164|AT	0.3956	0.0715	0.0103	0.3678	na	0.2022	0	0.405	0	0.0243	na	0.3437	0.0204	0.2355	0.3665	0	0	0.0845	0.127	0.1486	0.2191	0	0.2466	0.1576	0.1158	0	0	0.1022	0.1576	0.0715	0.1064	0.0678	0	0.6857	na	0.3038	0.0645	0.3038	0.1732	0.2722	0	na	0.1312	na	na	0.0715	0.0289	0.2763	0.1109
ZNF302|48990|ES	na	na	1	na	0.904	1	1	0.9066	1	1	1	1	1	na	1	1	0.8806	1	1	1	1	0.9434	0.6227	1	1	na	1	1	1	0.8581	1	1	1	1	na	1	1	na	1	1	na	na	1	1	1	na	1	1	1
BNIP3L|83125|AP	0.0059	0	0	0	0	0.0288	0	0.0045	0.03	0.0364	0	0.0165	0.0045	0.0076	0.0248	0.0414	0	0	0.0071	0.0109	0.0204	0	0.047	0	0	0.0401	0.0023	0.0031	0.009	0	0.0022	0.014	0.0113	0.0151	0.0098	0.0041	0.002	0.0116	0	0.0167	0.0152	0	0	0.031	0.0272	0	0	0.0059	0.0068
C11orf70|18438|AT	na	0	0	0	0	0	0	0.0734	0	0	0	0	0	0	0.0513	0.049	0	0.0359	0	0.0485	0.0754	0	0.0558	0	0.2126	0	0	0.1057	0	0	0.0651	0	0	0	0	0	0	0.2626	0.1085	0	0	0	0	0.2821	0	0.0409	0.3256	0.0306	0
R3HDM1|55442|AA	0.6158	0.6891	0.5596	0.662	0.5782	0.7844	0.6812	0.6515	0.6367	0.5663	0.662	0.724	0.6208	0.6558	0.6117	0.5568	0.5982	0.6375	0.5179	0.5862	0.6285	0.5552	0.4087	0.5305	0.5853	0.5403	0.6262	0.6392	0.622	0.6575	0.6238	0.548	0.5663	0.4763	0.5333	0.6581	0.5535	0.6093	0.6175	0.5205	0.6091	0.6253	0.4632	0.6749	0.6116	0.5972	0.7051	0.5407	0.5761
CCDC157|61732|AT	0.5601	0.6322	0.543	0.3511	0.4771	0.6664	0.3907	0.398	0.4369	0.3905	0.5046	0.5937	0.6452	0.333	0.4162	0.622	0.5522	0.5002	0.5551	0.702	0.6751	0.5922	0.5863	0.7642	0.4699	0.5886	0.621	0.5073	0.6194	0.3343	0.6013	0.3867	0.6223	0.7132	0.2833	0.6246	0.5512	0.5638	0.5425	0.4654	0.411	0.3821	0.6549	0.6598	0.3642	0.6006	0.5138	0.6006	0.4773
NSMCE1|35679|ES	0.0112	0.0116	0.0307	0.0007	0.01	0.0537	0.0278	0.0389	0.0543	0.0485	0.0009	0.0441	0.01	0.0276	0.0592	0.0043	0.0405	0.036	0.1244	0.077	0.0673	0.0456	0.0396	0.0312	0.0282	0.0095	0.0333	0.0276	0.028	0.0139	0.038	0.02	0.0444	0.0204	0.0309	0.0192	0.0145	0.0072	0.0475	0.0176	0.0211	0.0431	0.026	0.0109	0.0119	0.0165	0.055	0.0282	0.022
PLCB1|58672|AT	1	1	0.9986	1	0.9827	0.9737	1	0.9657	0.9866	1	0.9839	0.9259	0.9809	0.9688	0.9485	0.9864	0.9947	0.9544	0.9836	0.9802	0.9789	0.9274	0.981	0.9388	0.9803	0.991	1	0.9764	0.966	0.9796	0.9814	0.9826	0.9647	0.9659	0.9582	0.956	0.9831	0.9539	0.9867	0.9858	0.945	1	0.9534	0.9665	0.9703	0.9887	0.9815	0.9729	0.9136
CELF1|15758|AP	0.0326	0.0346	0.0284	0.067	0.0715	0.162	0.1281	0.1029	0.0165	0.093	0.012	0.1026	0.0639	0.0183	0.1168	0.0429	0.0384	0.0601	0.0554	0.0475	0.1215	0.0554	0.1157	0.1455	0.043	0.0342	0.0184	0.1167	0.0328	0.1019	0.037	0.0426	0.2002	0.156	0.033	0.0483	0.0379	0.0841	0.1079	0.0571	0.0363	0.0145	0.0256	0.1252	0.0609	0.0086	0.0239	0.0115	0.0125
UPP1|79633|AT	0.077	0.0873	0.1004	0	0.1155	0.1106	0.2947	0.2032	0.1006	0.2859	0.1448	0.1816	0.0261	0.0576	0.1384	0.1094	0.0459	0.1186	0.1057	0.0674	0.1646	0.1219	0.0833	0.1848	0.1038	0	0.1158	0.1228	0.0108	0.0391	0.155	0.1487	0.0769	0.012	0.1664	0.0382	0.0569	0.0496	0.1502	0.0571	0.0485	0.0655	0.0093	0.0665	0.0928	0.0233	0.0693	0.1073	0.1135
CCDC14|66504|ES	1	1	1	na	1	na	na	1	na	1	na	1	1	1	1	1	1	0.9293	1	0.6712	1	0.9485	1	1	1	1	1	1	1	1	1	1	1	na	1	0.9045	1	na	1	1	1	1	1	1	1	0.6079	0.933	0.9313	1
C18orf54|45592|AP	1	1	1	na	na	1	1	1	1	1	na	1	1	1	1	1	1	1	1	1	1	1	1	1	na	1	1	1	1	1	1	1	1	na	1	1	1	1	1	1	1	1	1	1	1	1	1	1	1
ENTPD6|58869|ES	0.8079	0.7058	0.5994	0.6884	0.7985	0.5982	0.665	0.8557	0.8781	0.577	0.8047	0.8192	0.9164	0.9151	0.658	0.8487	0.7839	0.8206	0.8293	0.9026	0.8675	0.7927	0.8272	0.8392	0.724	0.7362	0.6507	0.8061	0.8591	0.8985	0.7354	0.6142	0.5752	0.588	0.5056	0.8772	0.7215	0.6423	0.7125	0.7843	0.8064	0.6644	0.4011	0.9275	0.9154	0.8075	0.6093	0.5725	0.858
FIG4|77210|AT	0.9432	0.9505	0.9868	1	0.9733	0.9651	0.9646	0.9454	0.9489	0.9637	0.9609	0.9798	0.9839	0.9663	0.9712	0.9573	0.9498	0.9415	0.9406	0.9447	0.9832	0.8777	0.8711	0.9792	0.8823	0.9773	0.907	0.8122	0.9397	0.9479	0.9264	0.9734	0.9403	0.9056	0.9012	0.9036	0.9748	0.6776	0.995	0.9377	0.7647	0.9891	0.8675	0.9224	0.9234	0.9746	0.7944	0.9298	0.7933
FAM120C|89239|ES	1	0.8258	1	1	0.8602	1	1	0.7972	1	0.6976	1	1	1	0.8882	0.8665	0.9069	1	0.7382	1	1	1	0.7291	0.7664	0.9446	0.6789	0.804	0.9302	0.9412	1	0.9296	0.8754	0.7982	0.7597	0.7194	0.8814	0.7958	1	na	0.8326	0.8143	1	1	1	1	0.871	na	0.8712	0.406	0.7758
USP35|18016|AP	0.6189	0.5913	0.69	0.1726	0.3791	0.3575	0.496	0.3412	0.6149	0.4786	0.3033	0.5155	0.637	0.554	0.2539	0.3735	0.5204	0.5707	0.5582	0.3887	0.3604	0.4616	0.1882	0.2503	0.409	0.5226	0.6757	0.5088	0.6771	0.5124	0.6517	0.6389	0.602	0.1001	0.3356	0.2662	0.7022	0.2043	0.5053	0.601	0.6165	0.6399	0.723	0.458	0.2472	0.5409	0.4296	0.6198	0.55
DUSP19|56468|ES	1	na	0.9525	1	0.9784	0.9699	0.9486	0.9671	0.9494	0.9454	0.9806	0.8575	0.8747	0.7808	0.828	0.7939	1	0.9233	0.8125	0.908	0.9352	1	0.828	0.9869	1	0.8784	na	0.9137	1	1	0.8999	0.908	1	1	1	1	0.7428	na	0.8734	0.9014	0.8622	0.5908	1	1	0.7939	1	0.9454	0.8965	0.8911
CRYM|34440|AT	1	1	1	na	na	1	1	1	1	1	1	1	1	1	1	1	1	1	0.9377	1	1	1	1	1	1	1	1	na	na	1	1	na	na	1	1	0.8113	1	1	0.9548	1	1	na	na	na	1	na	1	0.9332	1
RAI14|71708|AP	0	0.0649	0	0	0	0	0	0	0.0666	0.0455	0.0649	0	0.039	0.0109	0.0707	0	0	0.0138	0.0195	0	0.0289	0.0162	0	0	0	0	0	0.0654	0	0	0	0.006	0	0.0921	0.1082	0.0349	0	0	0	0.0046	0	0	0.0052	0	0.0099	0	0	0.0108	0
AURKA|59874|AD	na	na	na	na	na	na	0.5752	0.1494	na	na	na	0.1436	0.3813	0.4977	0.3968	0.4193	0.4032	0.4744	0.5372	0.4991	0.4502	0.6311	0.549	0.5113	0.3403	0.521	0.4608	0.3684	0.7	0.221	0.4691	0.583	0.5302	0.5752	0.5078	0.3762	0.4526	0.853	0.4865	0.3959	0.567	na	0.5767	0.6896	0.5891	0.3777	0.4166	0.3743	0.5872
SMIM12|1703|AD	0	0.0239	0.0277	0.0117	0	0	0.0551	0	0.0368	0.0355	0	0.0085	0.0096	0.0137	0	0.0378	0.0111	0.0239	0.0083	0.0214	0	0	0.0246	0	0.0109	0	0	0.0427	0.0219	0.0192	0.0168	0.0394	0	0	0.0219	0	0.0084	0	0	0.0258	0.0111	0	0	0	0.0095	0.0149	0.0145	0.0123	0.006
GABRB3|29737|AT	1	1	0.9866	1	0.984	0.9493	0.9825	0.9889	1	0.9909	1	na	1	0.9782	1	0.9924	1	0.9912	1	0.9782	1	1	0.9953	1	0.9629	1	1	1	1	1	1	0.9873	1	0.811	1	1	1	na	0.9626	0.9646	1	1	0.9805	1	1	1	1	1	1
DHX40|42778|ES	0	0	0	0	0	0	0	0	0	0	0	0	0	0	0	0	0	0	0	0	0	0	0	0	0	0	0	0	0	0	0	0	0	na	0	0	0	0	0	0	0	0	0	0	0	0	0	0	0
LIPG|45485|AP	na	0.9292	0.7726	na	0.639	0.9059	na	0.8762	0.6999	0.739	na	0.7524	0.8626	0.6854	0.6175	0.6661	0.7726	0.6323	0.8407	0.6839	0.4467	0.6114	0.5949	0.8128	0.5572	0.6303	0.8192	0.9489	0.757	0.9649	0.7217	0.7676	0.4392	0.6249	0.9397	0.7073	0.3231	0.6607	0.7125	0.8094	0.7936	0.8662	na	0.828	0.9208	0.6732	0.9224	0.5683	0.7676
TBL2|79978|ES	1	na	1	1	1	1	1	na	1	1	1	1	1	na	1	1	na	1	1	1	1	1	1	1	1	1	1	1	1	1	1	1	1	na	na	1	1	na	1	1	1	1	1	1	1	1	1	1	1
HNMT|55468|AT	0.108	0.0727	0.011	0.0658	0.0136	0.0422	0.0373	0.0434	0.026	0.013	0.0273	0.0996	0.0694	0.0949	0.0783	0.0378	0.0254	0.0557	0.096	0.0481	0.035	0.0751	0.0273	0	0.0458	0.058	0.0733	0	0.0327	0.0196	0.0465	0.0369	0.0335	0.0376	0.0195	0.0372	0.0194	0	0.0417	0.0135	0	0.0132	0.024	0.0338	0.0351	0.0548	0.0261	0.0176	0.0686
MARK2|16541|ES	1	0.9839	0.9068	0.9816	0.8872	0.9646	0.9765	0.9643	0.9634	0.9443	0.9447	0.887	0.9671	0.9968	0.9434	1	0.9592	0.986	0.961	0.9766	0.869	0.8614	0.9743	0.9126	0.9759	0.9445	0.9866	0.8923	0.9259	0.9918	0.9636	0.9694	0.9746	0.8068	0.9252	0.9774	0.974	0.9621	0.9529	0.9834	0.9406	1	0.9123	0.9911	0.9828	0.9705	0.9501	0.9644	0.9695
TTC39B|85900|AP	0	0.066	0.049	0.0902	0	0.0472	0.0651	0.0553	0.0481	0	0	0.0217	0.0101	0.1295	0	0.0294	0.1008	0.0131	0	0.014	0.1864	0.0435	0.3005	0.097	0.051	0.0399	0	0	0	0.0055	0.0325	0.0464	0	0	0.1182	0	0.0122	0.0261	0.0705	0.025	0.0043	0	0.0862	0	0	0.0421	0	0	0.013
CREB3L4|7769|AP	0.5126	0.3212	0	0.8632	0.5308	0.8405	0.7585	0.7798	0.8597	0	0.7162	0.3839	0.7414	0.5679	0.3212	0.5343	0.3069	0.3795	0.1271	0.031	0.1575	0.2027	0.3489	0.0443	0.2616	0.259	0.4609	0.2036	0.1926	0	0.1592	0.0862	0.4902	0	0.0691	0.031	0.1201	0.0776	0.2662	0.1019	0	0.1315	0.3789	0.0472	0.1393	0.4012	0.0113	0.4287	0.2121
MARCH2|47230|AP	0.9286	1	0.9875	0.8101	0.8951	0.8253	0.802	0.8603	0.826	0.8968	0.9526	0.7299	0.8844	0.8382	0.8649	0.931	0.8958	0.8895	0.8316	0.8536	0.8819	0.6588	0.6621	0.9469	0.8382	0.9208	0.9713	1	0.9499	0.8932	0.9719	0.9453	0.9423	0.8009	0.888	0.932	0.9765	0.9596	1	0.9581	0.9578	0.9607	0.87	0.9637	0.9057	0.9737	0.9007	0.8617	0.9615
IQCE|78628|ES	0.9155	0.8452	0.7088	0.9085	0.9791	0.8355	0.9221	0.9436	0.8784	0.6922	1	0.9221	0.9901	0.9775	0.9541	0.9851	0.8354	0.9618	0.9345	0.9488	0.9696	0.9649	0.964	0.8083	0.9854	0.9085	0.8931	0.9019	0.7607	0.9175	0.911	0.9252	0.9059	0.8218	1	0.9133	0.9106	1	0.9317	0.8503	0.9501	0.889	0.9129	0.9003	1	0.9659	0.9467	0.9543	0.8167
RIC8B|24174|ES	1	1	1	1	1	1	1	1	1	1	1	1	1	1	1	1	1	1	1	1	1	1	1	1	1	1	1	1	1	1	1	1	1	1	1	1	1	1	1	1	1	1	1	1	1	1	1	1	1
ELOF1|47744|ES	0.0159	0.018	0.0596	0.0638	0.0378	0.0298	0.0248	0.0192	0.0701	0.0832	0.0068	0.0203	0.0026	0.019	0.0184	0.0317	0.0483	0.0277	0.0212	0.0467	0.0123	0.0081	0.0333	0.0248	0.0263	0.0084	0.0195	0.0342	0.0222	0.0198	0.024	0.026	0.0285	0.0124	0.0357	0.014	0.0115	0.0129	0.0202	0.0245	0.02	0.0532	0.0083	0	0.0189	0.0157	0.0209	0.0215	0.0141
ERBB2|40687|ES	1	1	1	1	1	1	0.9923	1	0.9855	1	1	1	1	1	1	0.9986	1	1	1	1	0.996	1	1	1	1	1	0.9995	1	1	1	1	1	0.9969	1	1	1	1	1	1	1	0.9923	1	1	1	1	1	1	0.9995	1
NPIPB3|93938|ES	0.8208	0.8939	0.8993	0.848	0.9025	na	0.8295	0.8562	0.8765	0.8668	0.8598	0.8383	0.8695	0.8864	0.8039	0.844	0.8405	0.8512	0.8636	0.8628	0.8557	0.8457	0.8708	0.8805	0.8497	0.8014	0.9037	0.8777	0.9253	0.8247	0.8484	0.8507	0.8827	0.8779	0.8395	0.836	0.8742	0.8764	0.823	0.8616	na	0.7893	0.8373	0.7922	0.8598	0.8713	0.879	0.8927	0.848
ANKRD36C|400348|ES	na	na	0.9075	0.9668	0.9275	0.9272	0.9534	0.9433	0.9245	0.9179	0.9117	0.9173	0.857	na	0.9224	0.8912	0.9113	0.8645	0.9269	0.9217	0.9474	0.9258	na	0.8926	0.9587	0.758	0.9085	0.9198	0.9158	na	0.7478	0.9124	0.9116	0.9333	0.9008	0.8686	na	na	0.9496	0.5918	na	na	0.9058	0.9128	0.9181	0.6373	na	0.9008	0.8924
POR|80135|AT	0.9967	1	0.9951	1	1	1	1	0.9928	1	0.9962	0.9914	0.9971	0.997	1	0.9973	1	0.9986	0.9925	1	1	0.9959	0.9953	0.9973	0.9972	0.9989	1	0.9983	0.9945	0.9985	1	1	1	0.9981	0.9953	1	1	0.9947	1	0.9963	1	0.9952	1	0.9978	1	1	1	0.999	0.9954	1
EEF1B2|57142|RI	0.8912	0.8898	0.9647	0.8941	0.8166	0.9128	0.9113	0.8577	0.9315	0.8933	0.8283	0.8137	0.9542	0.9367	0.9561	0.9624	0.891	0.8985	0.8431	0.9338	0.9185	0.8013	0.9525	0.9059	0.8477	0.8718	0.8517	0.8711	0.8117	0.9013	0.9038	0.9123	0.9291	0.9615	0.8704	0.8151	0.8948	0.6245	0.8994	0.906	0.8241	0.8704	0.886	0.9208	0.8123	0.8798	0.9729	0.8399	0.8639
TSLP|72947|AP	1	1	1	na	na	na	na	1	1	1	na	na	na	1	1	1	na	1	1	1	1	1	na	na	1	na	na	1	1	1	0.9879	1	1	1	1	1	1	1	1	1	1	na	1	1	0.9968	na	1	1	1
FAH|32177|AP	0.237	0.1246	0.3789	0.0838	0.4227	0.5922	0.3335	0.4869	0.2286	0.2469	0.5839	0.3905	0.1571	0.2524	0.4694	0.1547	0.2643	0.2394	0.268	0.204	0.4267	0.403	0.7961	0.7935	0.5199	0.1449	0.4642	0.3117	0.0275	0.0705	0.226	0.2891	0.2073	1	0.3942	0.211	0.1519	0.4284	0.5359	0.1707	0.3077	0.2597	1	0.2718	0.1239	0.199	0.1229	0.1809	0.0514
COQ6|28339|AP	0	0.0302	0.0107	0	0.0217	0.0432	0	0.0136	0	0.032	0	0.0735	0.0122	0	0.1109	0	0.0429	0	0.0906	0	0	0	0	0	0.0151	0.0327	0	0.0363	0	0	0	0.0126	0.0304	0	0	0.0547	0	0	0	0.0467	0	0.1531	0.0383	0	0.0478	0.0256	0.0186	0.0408	0
DIDO1|60090|AP	0.306	0.7303	0.2979	0.328	0.5909	0.3442	0.4474	0.4773	0.3312	0.3767	0.3736	0.4663	0.3975	0.3763	0.4807	0.4896	0.4471	0.5522	0.4294	0.4066	0.5328	0.5163	0.7597	0.5593	0.5043	0.3489	0.4841	0.4279	0.4541	0.6681	0.5182	0.2936	0.4092	0.3543	0.2614	0.47	0.5665	0.4722	0.4943	0.4676	0.559	0.4045	0.5296	0.4334	0.5559	0.5967	0.589	0.4872	0.458
HDHD1|88438|ES	0	0.0459	0	0	0.0138	0.0125	0	0.0093	0	0.0326	0	0.0381	0.0076	0	0.0823	0.0252	0.1522	0.0577	0	na	0.0311	0.0119	0	na	0	0	0.0365	0.0553	0.0297	0.0843	0.1301	0.0351	0	0	0	0.0877	0.0577	0.0297	na	0	0	0	0	0	0	0.0297	0.037	0.0165	0.0542
DUSP23|8409|AP	0.5431	0.4726	0.4751	0.6295	0.3929	0.5891	0.5861	0.4969	0.4726	0.4879	0.3067	0.3592	0.5871	0.3429	0.4269	0.318	0.529	0.4006	0.4957	0.528	0.5307	0.4894	0.4235	0.256	0.6331	0.4145	0.8094	0.42	0.4265	0.5816	0.5648	0.3818	0.5454	0.459	0.3519	0.337	0.3174	0.3215	0.449	0.5496	0.2912	0.4953	0.2883	0.4958	0.2897	0.8884	0.3712	0.4721	0.2748
BCL7B|79952|ES	0.974	0.9659	0.9884	0.9687	0.9492	0.9055	0.969	0.9544	0.9553	0.9567	0.9837	0.9473	0.9361	0.946	0.9766	0.9534	0.9008	0.9343	0.9594	0.9306	0.9723	0.9725	0.9526	0.9361	0.9055	0.9026	0.966	0.9493	0.8884	0.9222	0.9556	0.9065	0.9087	0.9097	0.9746	0.9244	0.9572	0.927	0.9467	0.9244	0.8838	0.9303	0.9795	0.9588	0.882	0.9551	0.8315	0.9453	0.9285
ZNF76|75904|RI	0.0271	0.012	0.0087	0.0105	0.0241	0.0517	0.0642	0.042	0.0146	0.0126	0.0631	0.0644	0.0224	0.0264	0.051	0.0343	0.0501	0.0082	0.033	0.0283	0.0198	0.0128	0.0182	0.0498	0.0518	0.0171	0.0379	0.0488	0.0089	0.0098	0.0135	0.0431	0.046	0.0195	0.0418	0.0114	0.0266	0.0425	0.0335	0.0106	0.0805	0.0057	0.0397	0.0228	0.0201	0.0102	0.0283	0.0094	0.0211
CCDC176|28359|AP	0	0	0	0	0	0	0	0	0	0	0	0.2951	0	0	0	0	0	0	0	0.0442	na	0	0	0	0	0	0	0	0	0.0181	0	0	0	0	0	0.1046	0	0	0.0188	0	0	0	0	0	0	0	0	0	0
NDRG1|85245|ES	0	0.0001	na	na	0	0	na	0.0001	na	0	0	0	0	0	0	0	na	0	0	na	na	na	0	na	0	0	0	0	0	0	0	0	0	0	na	0	0	0	0	0	0	na	na	0	0	0	0	0	0
FN1|57393|AA	0.8485	0.9272	0.8507	0.7028	0.7682	0.6276	0.6978	0.7427	0.8325	0.7232	0.7933	0.8081	0.771	0.7412	0.7695	0.6861	0.7692	0.8069	0.7321	0.7442	0.7792	0.7676	0.6732	0.6716	0.8118	0.7754	0.7954	0.7123	0.7337	0.7429	0.7588	0.7526	0.728	0.6829	0.4422	0.7708	0.7873	0.6552	0.8027	0.7815	0.7825	0.7275	0.7817	0.7001	0.7742	0.6727	0.7545	0.7871	0.8139
STK32A|73954|AT	na	1	1	0.9176	1	0.9317	1	1	1	0.9749	1	1	1	1	0.7943	0.5122	1	0.8385	0.8827	0.7668	na	na	0.5702	1	1	1	na	1	na	1	1	1	1	1	1	1	1	0.3908	1	1	0.4117	1	1	0.1892	0.6285	na	1	1	1
SUMF2|79812|ES	0.9348	0.8729	0.8116	1	0.823	1	1	0.9875	1	1	0.9095	0.9277	0.9859	0.996	1	1	1	1	1	0.9583	0.9578	0.9875	0.9921	1	0.9976	0.9851	0.9706	0.978	0.9341	0.9557	0.903	0.9667	0.9856	1	1	0.9947	0.9833	1	0.8615	0.9162	0.9912	0.9552	0.8953	0.9488	0.9716	0.8939	0.9863	0.9858	0.9896
PRKCH|27798|AP	0.0059	0.0085	0.0144	0	0	0.0176	0	0.0209	0.0214	0.0097	0	0.0173	0.032	0.0243	0.0162	0	0	0.0116	0.0087	0	0.0088	0	0	0.021	0	0	0	0.0345	0.0302	0.0368	0.0418	0	0.0103	0	0.0071	0.022	0.0528	0.0845	0.0212	0.0127	0.014	0.0215	0.0154	0.0445	0.0172	0.0375	0.0332	0.0106	0.028
PCNXL2|117647|ES	na	0.6723	na	na	0.8071	na	na	0.671	0.8948	0.9367	na	0.7297	0.799	0.9258	0.8651	0.8048	0.863	0.7843	0.5699	0.9358	0.8105	0.7265	0.8963	na	0.6253	0.502	0.8293	0.7405	0.7496	0.8763	0.7529	0.8476	0.7537	0.6539	0.5744	0.8071	0.8985	0.637	0.9517	0.8909	0.8732	na	0.9067	na	0.9129	0.6923	0.615	0.7797	0.8198
YIPF3|76291|AA	na	na	na	1	na	na	na	1	na	1	1	na	1	1	1	1	1	0.9534	0.9613	1	1	1	0.9149	0.7993	1	0.8767	0.8808	1	1	1	1	1	1	1	1	na	na	1	na	1	na	1	1	na	0.93	0.9383	0.9521	0.9243	1
KLHL18|64511|ES	0.0522	0.0149	0.0989	0.2377	0.0339	0	0.0485	0.054	0	0.0269	0.0926	0.0806	0.0496	0.0257	0.0485	0.0266	0.123	0.0312	0.0723	0.0414	0.1459	0.088	0	0.3595	0.0742	0.0777	0.0461	0.0287	0	0.0696	0.0158	0.0167	0	0.2191	0.2466	0.0742	0.0346	0.0531	0.0414	0.0349	0.0855	0	0.0339	0	0.0361	0.0339	0.0093	0.0361	0.0116
CARD8|50718|ES	0.5125	1	0.5521	0.5297	0.7461	0.7821	0.5259	0.7047	0.5766	0.8115	0.7111	0.7428	0.6782	0.5704	0.7705	0.8922	0.8312	0.7882	0.8308	0.8687	0.7783	0.7667	0.8303	0.9338	0.822	0.6085	0.8429	0.6724	0.7547	0.7346	0.7264	0.811	0.9271	0.8413	0.7244	0.8313	0.8096	1	0.8146	0.842	0.6634	0.8067	0.5825	0.8985	0.7468	0.891	0.7998	0.8876	0.7681
SLC4A2|82325|AP	0.9436	0.9635	0.9826	0.561	0.7334	0.5828	0.5787	0.8136	0.7457	0.9798	0.4837	0.7629	0.7116	0.7415	0.3676	0.889	0.6877	0.7281	0.7485	0.5041	0.6168	0.6076	0.5502	0.9349	0.8312	0.7359	0.9776	0.9335	0.9808	0.9617	0.9487	0.9795	0.9464	0.5765	0.7949	0.9898	0.9682	0.7805	0.9528	0.9428	0.9783	0.8433	0.9871	0.8618	0.8613	0.6762	0.9567	0.5472	0.9488
ITGAV|56488|ES	0.9653	0.9833	0.9889	1	0.9957	1	0.9916	0.9482	0.9617	0.9784	0.9676	0.9947	0.9958	0.9065	0.8364	0.9947	0.966	0.9843	0.998	1	1	0.9972	0.8256	1	0.9875	0.9446	0.9191	0.9561	0.9797	0.7214	0.9515	0.8572	1	1	1	0.9919	0.9971	0.8035	0.9879	0.9924	0.9145	1	0.9385	0.9888	0.9595	0.9135	0.9837	1	0.9529
EML1|29234|AP	0	0.0651	0.0064	0	0.2806	0.0533	0	0.0407	0.0189	0.0779	na	0.3278	na	0.012	0.0165	0	na	0	0	0.0465	0	0	na	0.0107	0.0296	0	na	0	0	0.0042	0.0274	0.0117	0	na	na	0	0	0.0752	0.0664	0	0	0	0.0238	0	0	na	0	0	0
ZNF544|52419|AP	0	0	0	0	0	0	0	0	0	0	na	0	0	0	0	0	0	0	0	0	0	0	0	0	0	0	0	0	0	0	0	0	0	0	0	0	0	0	0	0	0	0	0	0	0	0	0	0	0
CHMP2A|52483|AP	0.032	0.0471	0.1053	0.1174	0.0459	0.051	0.0798	0.0427	0.1275	0.1491	0.1045	0.0254	0.0392	0.0493	0.044	0.0996	0.0532	0.1009	0.0616	0.1082	0.1219	0.0692	0.0808	0.0524	0.0684	0.0536	0.0624	0.1824	0.0758	0.0867	0.0908	0.0704	0.0826	0.0475	0.0876	0.1047	0.1075	0.0314	0.1247	0.1366	0.1005	0.1136	0.0673	0.094	0.0592	0.0407	0.0789	0.1182	0.1029
KIAA1328|45277|AP	na	0	0.0838	na	na	na	na	0	0.2265	0.1506	na	0	0	na	0.3084	0	na	0	0.2703	0.2962	0.0937	0	0.1134	0.0803	0	na	0	0	0	0	0	0	0	0	0	na	0	0	0	0	0	na	0	na	0	0	0	0	0.2788
FAM185A|81133|AD	1	0.8584	0.684	0.4092	0.7427	0.6024	0.8584	0.822	0.9238	0.889	0.7519	na	1	0.8491	0.6608	0.8466	1	1	0.6924	0.6978	0.8523	0.9238	0.8523	0.8539	0.9705	0.8965	0.905	0.7645	1	0.8386	0.8738	0.776	0.7863	0.8265	0.7427	0.7958	0.8995	na	0.6978	0.7293	0.8965	na	0.905	0.9427	0.8238	0.8197	0.8085	0.9307	0.8863
TPD52L2|60172|ES	0.8717	0.8625	0.9042	0.8057	0.8109	0.7686	0.8392	0.8718	0.8906	0.9106	0.894	0.8453	0.8383	0.7728	0.807	0.8438	0.903	0.8808	0.8466	0.9029	0.8003	0.7205	0.8157	0.8643	0.8663	0.7373	0.8732	0.758	0.8046	0.9134	0.8662	0.8236	0.9032	0.8483	0.8403	0.8779	0.9169	0.9169	0.8348	0.8874	0.8126	0.9262	0.842	0.858	0.8638	0.8701	0.8723	0.8683	0.7995
AP4E1|30607|AA	0.0716	0	0.0189	na	0.0642	0.0677	0	0.188	0.0642	0.0933	na	0.1206	0.3397	0.0933	0	0	0	0.0173	0.0489	0.5142	0.0933	0.061	na	0.363	0.115	na	0.0465	0.0677	na	0	0.0361	0.0982	0.2916	na	0.3817	0.1038	0.0933	0.0982	0	0.0555	0.2359	na	na	0.2092	0.1099	0.1596	0.0733	0.0811	0.0751
GNAS|59995|AP	0.9991	0.9969	0.9979	0.9996	0.9996	0.999	0.9657	0.9987	0.9977	0.9958	0.9996	0.9922	0.9978	0.9993	0.999	0.9984	0.9982	0.9963	0.9992	0.9955	0.9988	0.9988	0.9998	0.9794	0.9983	0.9906	0.9964	0.9958	0.998	0.9956	0.9746	0.9963	0.9966	0.9949	0.9974	0.9971	0.999	0.9989	0.8688	0.9734	0.9987	0.998	0.9991	0.9993	0.9882	0.9991	0.999	0.9987	0.9962
PARD3|11211|ES	0.9615	0.9648	0.7814	0.9824	0.955	0.9195	0.9509	0.939	0.7469	0.6872	0.9791	0.9782	0.9806	0.9882	0.9871	0.9815	0.9905	0.993	0.9175	0.9577	0.9503	0.979	0.9815	0.9317	0.982	0.894	0.9768	0.9466	0.8918	0.8831	0.9478	0.978	0.9332	0.9908	0.5485	0.9674	0.9664	0.959	0.9883	0.9878	0.9613	0.4627	0.9928	na	0.978	0.9902	0.9975	0.9571	0.9503
UBE2W|84192|ES	0.0108	0	0.0054	0	0	0	0.0463	0.0073	0.0179	0.003	0.0142	0.0344	0.0071	0.0115	0	0.0038	0	0.0025	0.0189	0.0171	0.0044	0.0088	0.0142	0.0082	0	0	0.0041	0.0086	0.0264	0	0.0231	0.0132	0	0	0.0102	0.0112	0.0029	0.007	0	0.0051	0.006	0	0.0055	0.011	0.0663	0.0022	0.0061	0	0.0032
CUL7|76216|AP	0.2077	0.3452	0.5802	0.3488	0.687	0.4456	0.5812	0.405	0.4059	0.3339	0.3539	0.6095	0.4072	0.328	0.2881	0.2763	0.253	0.3246	0.5262	0.5201	0.3659	0.2864	0.2	0.2589	0.5011	0.4165	0.422	0.4043	0.3119	0.2099	0.4502	0.3911	0.5113	0.1221	0.3575	0.2573	0.3509	0.3575	0.3172	0.3075	0.2929	0.2636	0.3394	0.3246	0.359	0.2204	0.4	0.4345	0.3184
GTF2H3|25102|AP	0	0	0	na	0	0	0	0	0	0	0	0	0	0	0	0	0	0	0	0	0	0	0	0	0	0	0	0	0	0	0	0	0	na	0	0	0	0	0	0	0	0	0	0	0	0	0	0	0
RNF38|86345|AP	0.0743	0.1016	0.1263	0.4868	0.1756	0.3163	0.4677	0.1334	0.1623	0.1346	0.4321	0.2159	0.2467	0.1228	0.0953	0.2227	0.2591	0.1496	0.2607	0.242	0.2309	0.0604	0	0.0514	0.0771	0.2818	0.0746	0.0972	0.1369	0.1493	0.1357	0.1356	0.2506	0	0.2954	0.1609	0.2132	0	0.1043	0.1379	0.0689	0.1842	0.1019	0.152	0.0541	0.1974	0.1118	0.1211	0.0368
NOL8|86862|ES	0.808	0.5899	0.903	na	0.6386	1	1	0.8566	1	1	1	1	0.8646	0.6263	1	1	1	0.8077	1	0.8705	0.4772	0.7731	0.4798	1	0.788	1	0.6413	0.8509	0.696	0.8317	0.8992	0.8786	na	1	1	0.8167	0.7255	1	0.8108	1	0.564	1	0.7893	1	0.8689	0.6605	0.769	0.7562	0.6088
VGLL4|63390|AP	0.1607	0.0821	0.1696	0.1635	0.1636	0.0983	0.1768	0.0808	0.1611	0.1389	0.2108	0.1025	0.0795	0.0687	0.128	0.0714	0.1188	0.071	0.0471	0.0739	0.1075	0.0874	0.1207	0.1291	0.1183	0.0355	0.0749	0.0424	0.1051	0.0772	0.0979	0.1853	0.1462	0.2211	0.117	0.095	0.1568	0.1475	0.0256	0.1029	0.1669	0.0479	0.1202	0.1382	0.0776	0.0696	0.0642	0.0854	0.1115
ZMYND8|59714|AD	0.4685	0.4113	0.257	0.2385	0.2309	0.39	0.3069	0.282	0.4454	0.4267	0.2916	0.2495	0.2987	0.378	0.5257	0.2609	0.1401	0.3349	0.3292	0.4693	0.2695	0.3233	0.4719	0.4892	0.3183	0.2123	0.3188	0.4206	0.4593	0.5218	0.3909	0.2702	0.3279	0.4399	0.3875	0.5619	0.2998	0.5376	0.3013	0.5561	0.4077	0.3865	0.3435	0.524	0.5587	0.3469	0.482	0.4423	0.6631
SHQ1|65620|ES	1	1	1	1	1	1	1	1	1	1	1	1	1	1	1	1	1	1	1	1	1	1	1	1	1	1	1	1	1	1	1	1	1	na	1	1	1	1	1	1	1	1	1	1	1	1	1	1	1
REPS2|88583|ES	na	na	0.4798	0.5335	0.4693	0.4554	0.545	0.3623	0.497	0.3886	0.5027	0.2509	0.3709	0.4583	0.3591	0.4173	0.3681	0.4248	0.386	0.4854	0.3539	0.2298	0.4486	0.5532	0.4841	0.3159	0.4579	0.2998	0.4751	0.262	0.3189	0.3438	0.5368	0.617	0.5638	0.1678	0.333	0.3858	0.5318	0.3454	0.2222	0.6046	0.5659	0.3606	0.3532	0.272	0.4264	0.3548	0.2797
NCAM1|18767|AT	0.5444	0.8214	0.5473	0.9291	0.8942	0.893	0.8901	0.7881	0.5582	0.6181	0.9171	0.7337	0.9569	0.6933	0.9718	1	0.9562	0.859	0.8866	0.9729	0.9419	1	0.8479	1	0.8329	0.7704	0.8161	0.8138	0.8546	0.8285	0.7165	0.6236	0.6852	0.8802	0.9751	0.9433	0.6261	0.9613	0.7895	0.7873	0.897	0.6899	0.6698	1	0.8577	0.9751	0.9613	1	1
SARDH|88080|AT	0	0	0	0.0152	0.0145	0	0.0117	0.0207	0	0	0.0408	0.0216	0.0408	0.0234	0	0.0593	0.065	0	0.0327	0	0.0152	0.0505	0	0	0	0	0	0.0079	na	0	0	0.0225	0	0	0	0.0418	0.044	0	0.0117	0	0	0.0083	0	0	0.0306	0	na	0	0.075
MACF1|1875|AP	0	0	0	0	0	0	0	0	0	0	0	0	0	0	0	0	0	0	0	0	0	0	0	na	0	0	0	0	0	0	0	0	0	0	0	0	0	0	0	0	0	0	0	0	0	0	na	0	0
RBFOX2|61982|AP	0.3367	0.4007	0.1989	0.4547	0.3261	0.3995	0.4556	0.3385	0.2466	0.2276	0.226	0.6376	0.4331	0.3234	0.5032	0.4382	0.5952	0.1897	0.2236	0.3962	0.4136	0.2216	0.2836	0.3057	0.3472	0.5884	0.2766	0.5696	0.495	0.7	0.5136	0.155	0.756	0.8138	0.5932	0.5749	0.3906	0.8695	0.4432	0.2104	0.7217	0.4474	0.4639	0.8016	0.3652	0.355	0.2016	0.4356	0.5305
SACS|25463|ES	1	1	1	na	1	1	1	1	1	1	na	na	1	1	na	na	1	1	1	na	1	0.9859	na	1	1	1	1	1	1	1	1	0.9314	1	na	1	1	1	na	1	1	1	1	na	1	1	na	1	1	1
NME6|64585|ES	1	0.9722	0.9863	1	1	1	1	1	1	1	1	1	1	1	0.9588	0.9895	0.9845	1	1	1	0.9411	0.9522	0.9667	1	1	1	0.9337	1	1	1	1	1	0.9632	1	1	1	1	1	1	0.9367	1	1	1	0.9821	1	1	0.9668	0.9737	0.9501
FOSL2|53060|AA	0.039	0.0261	0.0243	0.0134	0.0426	0.0723	0.0383	0.0815	0.0323	0.0427	0.0717	0.039	0.0159	0.0316	0.2227	0.0361	0.015	0.0541	0.054	0.1096	0.0176	0.0442	0.2066	0.0793	0.0516	0.0495	0.035	0.0331	0.037	0.0332	0.0334	0.0209	0.0562	0.2323	0.0552	0.0344	0.016	0.043	0.048	0.0279	0.0542	0.0527	0.0451	0.0449	0.0618	0.0405	0.0483	0.0411	0.05
ST3GAL6|65793|AT	0.1651	0.4297	0.1842	0.1291	0.1467	0.1693	0.0807	0.2025	0.2053	0.1197	0.1088	0.2636	0	0	0.1085	0.0161	0.5982	0	0.0852	0.217	0.1334	0	0.3241	0.1372	0.4213	0.0949	0	0.0688	0.2346	0.3187	0.4076	0.1449	0.3101	0.2747	0.1625	0.1913	0.2272	0.5236	0	0.085	0.1697	0.3299	0.3238	0.4027	0.4015	0.384	0	0	0.0646
GSN|87423|AT	0.0045	0.0032	0.0011	0.0035	0.007	0.0071	0.0076	0.0103	0.0042	0.0038	0.0122	0.0081	0.0019	0.0018	0.0037	0.0051	0.0035	0.0102	0.007	0.0053	0.0089	0.0092	0.0029	0.0043	0.0086	0.0006	0.0046	0.005	0.0023	0.0019	0.0039	0.0068	0.0054	0.0085	0.0071	0.006	0.0038	0.0071	0.0036	0.0041	0.0026	0.0013	0.0022	0.0042	0.0034	0.0028	0.0027	0.0056	0.0036
SLC39A4|85596|AP	na	0.5909	0.5217	0.4286	0.4615	0.5479	0.5714	0.5333	0.3333	0.6486	0.3684	0.5794	0.7788	0.8912	0.4622	0.7955	0.5793	0.7985	0.6567	0.6561	0.4867	0.5801	0.5765	0.4632	0.7253	0.6133	0.7004	0.2637	0.5301	0.5468	0.7907	0.4156	0.4324	0.829	0.1951	0.4275	0.4	0.4911	0.4	0.8235	0.3333	0.8214	0.4396	0.2574	0.4923	0.8805	0.2174	0.7802	0.7209
SRC|101020|ES	0	0	0	na	0	0	na	0	na	0	0	0	0	0	na	0	0	0	0	0	0	0	na	na	0	0	0	0	0	0	0	0	0	0	0	na	0	0	0	0	0	0	0.0709	0	0.0522	0	0	0	0
VPS37C|115134|ES	0.9274	0.9059	0.9594	0.9422	na	0.9431	na	0.9535	0.9541	0.9576	na	na	0.9067	0.957	0.9355	0.8943	0.9433	0.967	0.9409	na	0.9393	0.9499	0.9227	0.934	0.9657	na	0.94	0.9041	0.8343	0.9583	0.9539	0.8816	0.9651	na	na	0.9569	0.9322	0.9204	0.96	0.7808	na	na	0.9516	0.8919	0.9428	0.9378	0.8845	0.9125	0.9168
MICAL2|14422|ES	0.0196	0.0412	0.029	0.0178	0.0739	0.0158	0.034	0.0088	0.1179	0.0257	0.0137	0.014	0.0026	0.0062	0.036	0.0139	0.0024	0.0241	0.0129	0.027	0.0079	0.0089	0.0163	0.009	0.0035	0	0.0052	0	0.0082	0.0075	0.0123	0	0.0032	na	na	0.0088	0.0222	0.0301	0.0487	0.0037	0.0217	0.0051	0	0.0119	0.0058	0.0039	0.0007	0.0017	0.0163
MCCC1|67775|ES	na	1	na	na	na	0.9131	1	0.9005	1	0.8316	na	1	0.892	0.8376	0.9059	0.6196	1	1	0.5685	0.7629	0.7332	0.757	0.8989	0.8219	1	na	0.8698	0.941	0.8599	na	0.8673	1	0.6875	na	0.8286	1	na	0.7819	0.9256	0.9175	0.6417	na	1	0.8204	1	0.9209	0.8129	0.8692	0.7153
PHF15|73399|AP	0.9087	0.8751	0.4988	na	0.9409	0.4916	0.8734	0.8064	0.8975	0.7516	na	0.9146	0.761	0.7359	0.627	0.8824	0.7992	0.8981	0.8549	0.8884	0.8832	0.9087	na	0.7516	0.7835	0.7181	0.8884	0.7101	0.9131	0.861	0.8827	0.8548	0.8269	na	0.9299	0.9522	0.8889	0.8431	0.7082	0.8462	0.8269	0.9232	0.9607	0.9158	0.887	0.9663	0.9297	0.974	0.9776
IFI44|3557|ES	0.9589	0.9698	0.9513	0.8834	0.885	0.9296	0.8947	0.8695	0.9109	0.8896	0.8457	0.8734	0.7642	0.8945	0.8361	0.925	0.9621	0.9346	0.8582	0.9339	0.8203	0.8158	0.7284	0.732	0.9528	0.786	0.9807	0.8935	0.9276	0.8921	0.9186	0.8859	0.9267	0.9238	0.8983	0.9495	0.9243	0.9307	0.8826	0.953	0.91	0.8923	0.8136	0.9037	0.9632	0.7114	0.8877	0.7999	0.9616
ZNF483|87209|AT	0	0	0.0446	0.0356	0.0188	0	0	0.0563	0.0074	0.0511	0.1251	0.0194	0	0	0.0302	0	0	0.0161	0.0298	0.0564	0	0.0908	0	0.0579	0.0249	0	0	0.0879	0	0.1369	0.043	0.0449	0	0	0.0806	0	0.0312	0.1712	0.0522	0.0235	0	0.0382	0	0	0.1017	0	0.0124	0.0273	0
ABHD2|32410|ES	0.0344	0.0195	0.0046	0.0298	0.0386	0.0149	0.0157	0.019	0.0355	0.0149	0.0523	0.0029	0.0246	0.0174	0.0194	0.0157	0.0296	0.0343	0.0162	0.023	0.0344	0.0172	0.1764	0.0843	0.0506	0	0.0234	0.0276	0.0426	0.0293	0.0092	0.0029	0.0028	0.1421	0.0094	0.0193	0.0244	0.0128	0.0022	0.0074	0.0125	0.0039	0.0138	0.0686	0.0096	0.03	0.0207	0.0286	0.0225
KLF16|46552|RI	1	1	1	1	1	1	1	1	1	1	1	1	1	1	1	1	1	1	1	1	1	1	1	1	1	1	1	1	1	1	1	1	1	1	1	1	1	1	1	1	1	1	1	1	1	1	1	1	1
ZMYND8|59710|AP	0.966	0.8893	0.879	0.8474	0.6877	0.844	0.6312	0.9017	0.7191	0.7006	0.7501	0.8985	0.9238	0.918	0.7976	1	0.8566	0.9275	0.8876	0.8086	0.849	0.9029	0.8948	0.8244	0.8553	0.9101	0.9323	0.87	0.9711	1	0.9521	0.8468	0.657	1	0.9619	0.9588	0.7958	0.9244	0.8886	0.9099	0.7507	0.9429	0.8827	0.685	0.8874	0.9754	1	0.8965	0.6471
PAAF1|17740|AP	0.0322	0	0	0.0405	0	0.0218	0.1117	0.0983	0.0614	0.0677	0.0161	0.0418	0.0469	0.0542	0.0638	0.0129	0.0734	0.0279	0.1514	0.1283	0.1602	0.0206	0.0255	0.0946	0.0429	0	0	0.0742	0.0312	0.0082	0.0253	0.0424	0.0824	na	0.0939	0.0072	0	0.0333	0.2185	0.0167	0.0893	0.0221	0.0208	0.164	0.136	0.0305	0.0491	0.0182	0
KCNMA1|12285|RI	1	1	1	1	1	1	1	1	1	0.9996	1	1	1	1	1	1	1	1	1	1	1	1	1	1	1	1	1	1	1	1	1	0.9979	1	1	1	1	1	1	1	1	1	1	1	1	0.9943	1	1	1	1
COL1A1|1010446|ES	na	na	0.7629	na	na	0.7386	na	0.8029	0.5087	0.8227	na	na	na	0.841	0.7782	0.7137	na	na	na	0.6989	0.7265	0.8115	na	na	0.7994	0.7304	0.6922	0.7205	0.7795	0.7401	0.8044	0.8016	0.7652	na	0.7412	0.7942	0.7947	na	0.6208	0.8353	0.8116	0.7638	na	0.719	0.8007	0.7855	na	0.8669	na
THAP6|69538|ES	0.9718	0.96	0.8405	1	1	1	1	0.9189	0.9627	0.8406	0.862	0.9074	1	1	0.8903	1	1	0.9763	0.9496	1	1	1	0.943	0.9325	0.9551	1	0.9674	0.9638	1	0.8519	0.9477	0.9837	0.8116	1	0.877	0.9218	0.9755	0.9037	0.9856	0.9738	0.9661	0.8282	1	0.9516	0.9091	0.9864	0.8248	0.9309	0.97
QTRTD1|66249|ES	0.9666	0.9371	1	1	0.8935	1	1	0.9356	0.8628	0.8572	1	0.95	0.9848	1	0.9015	0.9855	0.9737	0.9866	0.9167	0.9155	0.9702	0.9663	0.92	1	0.9255	1	0.9782	0.935	0.9241	0.9849	0.9634	0.9361	1	1	0.8991	0.9613	0.9448	0.9419	1	0.9848	0.792	1	0.9727	1	0.9785	0.8644	0.9241	0.9729	0.9673
ZNF630|88951|AT	1	0.5608	0.8322	1	0.9405	0.8703	0.8277	0.8992	0.8845	0.8696	1	0.7687	0.855	0.8035	0.9586	0.8829	0.8587	0.6214	0.6923	0.8599	0.7588	0.8321	0.988	0.9411	0.8812	0.9372	1	0.9024	0.8425	0.7525	0.7428	0.8827	0.8277	1	0.9511	0.9396	0.8017	1	0.8816	0.6911	0.8201	0.7848	0.8856	0.9338	0.855	0.8112	0.7433	0.8181	0.7791
SULT1A2|35764|RI	na	1	na	1	1	1	0.9322	1	1	1	0.8878	1	0.8995	1	1	0.9016	1	1	na	1	1	0.9259	1	1	1	1	1	1	1	1	1	1	1	1	1	0.9731	1	1	1	1	0.9124	1	1	1	1	1	1	0.9447	1
CNTRL|87411|AT	1	0.8699	0.904	0.8328	0.9281	0.9591	0.8909	0.8795	0.9477	0.8782	0.8718	0.8545	0.9664	0.952	0.9229	0.8416	0.8669	0.9657	0.952	0.947	0.8855	0.9523	0.9239	0.8742	0.9805	0.9437	0.9001	0.8612	0.8264	0.7864	0.8538	0.9373	0.956	0.9059	0.9295	0.9564	0.9362	0.6151	0.9326	0.8998	0.9263	0.9245	0.8965	0.8774	0.9038	0.9238	0.9705	0.977	0.9584
E2F6|52689|ES	0.0936	0.331	0.3351	0.1712	0.3603	0.3068	0.3405	0.2147	0.0818	0.275	na	0.3894	0.297	0.2259	0.1942	0.4365	0.3616	0.2792	0.2052	0.4604	0.4336	0.2278	0.1581	0.4555	0.3869	0.2399	0.2358	0.136	0.0974	0.09	0.2234	0.2167	0.1108	0.2365	0.1468	0.2266	0.2577	0.1358	0.3096	0.2695	0.3173	0.1753	0.2682	0.0961	0.1116	0.18	0.4404	0.3181	0.3146
TTC8|28743|AD	1	1	1	1	1	1	1	1	1	1	1	1	1	1	1	1	1	1	1	1	1	1	1	1	1	1	1	1	1	1	1	1	1	1	1	1	1	1	1	1	1	1	1	1	1	1	1	1	1
SPTLC3|58702|ES	0.9924	1	1	1	1	0.9628	1	0.9802	1	1	1	0.9581	0.996	1	0.971	1	1	1	1	0.9814	0.9754	0.9166	na	0.9813	1	1	0.9912	0.9107	1	1	1	0.9831	1	0.9712	1	1	1	1	1	1	0.9739	1	na	1	0.9715	0.9854	na	1	1
PNPLA8|81414|ES	0.0475	na	0.1404	na	0.1771	0	0	0.07	0.1809	0.0286	0.0413	0.4026	0.2023	0.05	na	0.1942	na	0.2015	0	0.1099	0.1914	0.0912	na	na	0	0.0327	na	0.1297	0.1725	0.3396	0.0339	0.0254	0.1058	na	na	0.0731	0.3022	na	0.0179	0.0537	na	na	0.0792	0	0	0.3083	0.0231	na	0.0467
APBB1|14112|AP	0	0	0	0	0	0	0	0	0	0	0	0	na	0	0	0	na	0	0	0	0	0	na	0	0	0	0	0	0	0	0	0	0	na	0	0	0	na	0	0	na	0	0	na	0	0	0	na	0
ATP2B4|9450|ES	0.33	0.2788	0.9586	0.1816	0.2943	0.4209	0.5618	0.2929	0.9056	0.8553	0.3648	0.2273	0.0706	0.1836	0.3425	0.1101	0.1289	0.1215	0.1569	0.1539	0.1357	0.1992	0.5288	0.1365	0.3234	0.2335	0.0871	0.2185	0.1092	0.2829	0.6705	0.5931	0.152	0.2283	0.194	0.1198	0.2237	0.0639	0.3298	0.1138	0.2596	0.4099	0.4427	0.1808	0.1078	0.0375	0.0431	0.1553	0.0441
ZNF264|52205|AT	0.0232	0.0218	0.0122	0.0521	0.0336	0.0333	0.06	0.0423	0.0405	0.0067	0.0478	0.0218	0.0242	0.0766	0	0.0447	0.0534	0.0509	0.0562	0.0397	0.0658	0.0508	0.0283	0.0511	0.007	0.0278	0.012	0.035	0.078	0.0574	0.0154	0.0117	0.0828	0.0445	0.0884	0.0462	0.0254	0.0064	0.0156	0.0494	0.0697	0.0285	0.0058	0.0107	0.0139	0.049	0.0505	0.0227	0.0521
KCNC3|51170|AP	0	0	0	na	0	na	0	0	0	0.3328	0	0	0	0	0	0	0	0.1171	0	0	0	0	0	0.0109	0	na	0	na	0.0828	0	0.1455	0.1426	0	0	0.2139	0	0	0	0.2654	0	0	0	0	0	0	0	0	0	0
HMBOX1|83248|ES	0.1716	0.0617	0	0.0578	0.0524	0.0194	0	0.0421	0	0.014	na	0.0287	0.0162	0.0238	na	0.0492	na	0.017	0	0.0504	0.1214	0.0181	na	0.0287	0.2117	na	0.0646	0.0995	0.0298	na	0.0162	0	na	0.0808	0	0.0177	0.0315	na	0.2165	0	na	na	0.181	0.0578	0	0.013	0.0492	0.017	0.0124
DEPDC7|14870|AP	0	0	0	0	na	na	na	0	na	0	0	0	0	0	0	na	0	0	na	0	0	0	na	0.064	0	0	0	0.011	0.0533	0	0.039	0	0	0	na	0	0.0079	0.0519	0.1376	0	0	na	0	0	0	0	0.0131	0	0.0046
KIAA1524|66026|AP	1	1	1	na	1	1	1	1	1	1	na	1	1	0.9805	1	1	1	1	0.9742	1	1	0.9911	1	1	1	1	1	0.9848	1	1	1	1	1	1	1	1	1	1	1	1	1	1	1	1	1	1	1	0.9886	1
APTX|86084|ES	0.9416	0.6784	0.951	0.9243	0.7784	0.9159	0.8225	0.8538	1	0.9208	0.8094	0.9117	0.7852	0.8375	0.8305	0.6896	0.7003	0.9252	0.8004	0.9232	0.7432	0.5778	0.9324	0.4561	0.8927	0.9251	0.8586	0.8639	0.8246	0.8907	0.9201	0.6554	0.7638	na	0.6076	0.7631	0.9346	0.8243	0.8214	0.9058	0.7514	0.8361	0.6752	0.6542	0.9528	0.7695	0.8711	0.5487	0.4809
NFKBID|49310|AP	0	na	0	na	na	na	na	0	na	na	na	0.0643	na	na	0.0811	0	0	na	0	0.0733	0	0	0	0.1027	0	na	0	0.0961	0	0.0809	0.0371	0	0	na	0.0263	0	0.041	0	0.2557	na	0	0	na	0	0	0	0	0	0
METTL21B|22751|AP	0.1335	0	0.2411	0.1528	0.3097	0.092	0.2306	0.1863	0.1509	0.3318	0.0238	0.2092	0.1128	0.0895	0.1499	0.1662	0.124	0.1321	0.0405	0.2078	0.0383	0.1886	0.081	0.3586	0.1335	0.1653	0.1464	0.2052	0.1694	0.3393	0.097	0.2389	0.1525	na	0.2991	0.2431	0.2817	0.2699	0.279	0.1274	0.1758	0.1119	0.1167	0.1886	0.1742	0.0571	0.1343	0.2109	0.2635
AKR1B1|81849|AA	0	0.0036	0	0.007	0.018	0.0133	0.015	0.0093	0	0.0116	0.0118	0.0056	0.0459	0	0	0	0	0.0069	0.0035	0.0053	0.0072	0.0075	0.012	0.0047	0.0047	0.0113	0.01	0.0068	0.002	0.0017	0.0035	0	0.0046	0.0081	0.0043	0.0084	0.0074	0.0078	0.0087	0.0079	0.0085	0.0069	0.0048	0.0082	0.0062	0	0.0165	0.005	0
CHI3L2|4147|AT	1	na	na	1	na	1	1	1	na	1	na	na	na	1	0.8894	na	1	na	1	1	1	na	na	na	1	1	1	1	1	1	1	1	0.9936	1	0.9952	1	0.9884	na	0.9881	1	1	1	na	0.9924	1	1	1	na	1
CYTH1|43893|ES	1	1	1	1	1	1	1	0.9803	1	1	1	1	0.9747	1	0.9607	0.9566	1	1	0.9941	1	1	1	1	1	1	0.9804	0.9955	0.9862	1	1	1	1	1	1	0.9969	0.9934	1	1	1	1	0.9617	0.9801	1	1	0.9892	0.9921	0.9782	1	0.9891
GLYCTK|65206|ES	1	1	1	0.8474	1	0.9069	1	1	1	1	1	1	0.9822	1	1	1	1	0.9082	0.9072	0.8524	1	1	1	0.7597	1	1	1	1	1	1	1	1	0.8588	1	1	1	1	1	na	1	na	1	1	1	1	0.9833	1	1	1
FAU|16773|AD	1	0.8712	0.8889	na	1	1	0.7067	1	1	0.8623	1	0.6422	na	1	0.8049	0.8359	0.6645	0.8597	0.9508	0.715	1	0.956	1	0.9282	1	0.7869	0.9311	0.8956	1	0.9017	0.904	0.8784	1	1	0.8878	0.9168	0.7727	0.8454	0.8192	0.9239	0.9731	0.8219	0.9522	0.4329	1	0.8941	0.9236	0.9505	0.3829
PML|31631|RI	0.9681	0.783	0.7519	0.9305	0.8351	0.8354	1	0.8498	0.7423	0.8545	0.8619	0.7246	0.6213	0.6873	0.9125	0.8345	0.8607	0.8892	0.8652	0.8781	0.9056	0.9158	0.9062	0.701	0.7804	0.888	0.814	0.8835	0.888	0.8266	0.8522	0.8498	0.9416	0.8597	0.8419	0.7574	0.8844	0.7762	0.9909	0.9042	0.7461	0.7753	0.9006	0.8127	0.7634	0.7662	0.8735	0.8625	0.8044
ARHGAP29|3807|AT	0	0	0	0	0	0	0	0	0	0	0	0	0	0	0	0	0	0	0	0	0	0	0	0	0	0	0	0	0	0	0	0	0	0	0	0	0	0	0	0	0	0	0	0	0	0	0	0	0
ZNF446|52471|AD	0.4241	0.4098	0.1738	0.2016	0.1867	0.3213	0.1822	0.1809	0.4152	0.4241	0.5729	0.5188	0.3156	0.196	0.277	0.2016	0.5318	0.539	0.2164	0.3518	0.2399	0.6302	0.332	0.3414	0.3273	0.1817	0.3777	0.3268	0.3372	0.2925	0.2879	0.2631	0.1191	0.558	0.262	0.2153	0.3995	0.3869	0.1535	0.8251	0.0917	0.5248	0.3045	0.4491	0.1363	0.3646	0.3646	0.2115	0.2016
PBRM1|65234|ES	0.9086	1	0.4624	0.9486	0.9407	0.9086	1	0.9147	0.3888	0.2012	1	1	1	1	0.8281	0.9583	0.9546	1	0.9115	1	0.9484	0.9159	1	1	0.8373	0.7817	1	1	0.9753	0.8825	0.7164	0.933	1	1	1	0.7044	0.9756	1	0.9488	0.9158	1	0.898	0.9812	0.9228	0.9322	0.964	0.9631	0.9785	0.9637
RPL29|65165|AT	0.9992	0.9989	0.9993	0.9992	0.9977	0.9989	0.9986	0.9977	0.9986	0.9984	0.9995	0.9988	0.999	0.9986	0.9982	0.9981	0.9975	0.9967	0.9973	0.9987	0.9965	0.9967	0.9955	0.996	0.9984	0.9993	0.9986	0.9964	0.9992	0.9981	0.9973	0.9983	0.9985	0.9986	0.9987	0.9987	0.997	0.9984	0.9977	0.9981	0.9985	0.9995	0.998	0.9993	0.9988	0.9994	0.9983	0.9975	0.9988
CCR10|41105|AP	na	0	0	0.8611	0	0	0	0	0.3713	0.0463	na	0.4405	na	0	0.4445	0.4405	0.9043	0	0.8906	0.0908	0.1123	na	0	0	0.2942	0.2825	0.1813	0	0	0	0.1845	0	0	0	0.8077	0	0.4148	0	0	0.4858	0	0.6976	0	0	0	na	0.3528	0	0.2825
STAU1|59741|ES	0.785	0.8737	0.8519	0.8836	0.8603	0.962	0.9127	0.8217	0.9382	0.9122	0.9174	0.8861	0.8192	0.6968	0.9068	0.7856	0.8054	0.9525	0.9013	0.8964	0.8573	0.7518	0.9346	0.8753	0.9058	0.919	0.7884	0.771	0.8314	0.9138	0.8036	0.7619	0.875	0.8652	0.9509	0.762	0.8033	0.8715	0.8274	0.8534	0.6847	0.8786	0.8354	0.7808	0.8107	0.8803	0.5994	0.8461	0.875
TPCN2|17358|ES	1	1	0.9902	1	1	1	1	1	1	1	1	1	1	1	1	1	1	1	1	1	1	1	1	1	1	1	1	1	1	0.9903	0.9668	1	0.9893	1	1	1	1	1	0.9988	1	1	1	1	1	0.9947	1	1	1	1
URM1|87742|RI	0.0715	0.0596	0.0428	0.0623	0.1396	0.1078	0.1399	0.1516	0.1429	0.1252	0.0788	0.1285	0.0424	0.0863	0.1943	0.0567	0.058	0.0707	0.1016	0.1335	0.1206	0.1268	0.1017	0.0871	0.1068	0.0669	0.0898	0.1547	0.0536	0.0519	0.0742	0.0998	0.0933	0.3041	0.173	0.0885	0.0677	0.0829	0.1609	0.0531	0.0928	0.0573	0.1066	0.111	0.0992	0.0724	0.1183	0.0827	0.0426
UBXN11|1263|ES	na	na	0.0505	na	0.4268	0.3993	na	0.2249	0.1569	0.1754	na	0.1988	0.1057	0.3362	0.3472	0.0739	0	0.2806	0.0907	0.3818	0.2548	0	0.2985	0.1971	0.0366	0.0961	0.1242	0.3362	0.0739	0.2539	0	0.1223	0.2753	0.4345	0.2368	0.02	0.2258	0.2618	0.2941	0.1663	0	0.3176	0.0851	0.3032	0.2985	0.0814	0.2905	0.1067	0.2753
CENPL|9024|AP	1	na	0.8593	0.6832	0.8118	na	na	1	na	0.8723	na	0.697	0.9607	0.9718	0.8593	0.9492	0.9452	0.7792	na	0.8991	0.8342	0.8478	0.9441	0.9301	1	0.9066	0.8846	0.8342	0.7504	0.9672	0.8224	0.7931	0.8998	1	0.8661	0.9697	0.8661	1	0.8059	0.9422	0.9033	0.7981	1	0.8453	0.9463	0.9046	0.9084	0.8703	0.9392
ZMYND11|10583|AP	0	0	0.0039	0.0304	0	0	0	0.0115	0	0	0.0262	0	0	0	0	0	0	0.0102	0	0	0	0	0	0	0	0	0	0	0	0	0	0	0	0	0	0	0	0	0	0	0	0	0	0	0	0	0	0	0
EXOC4|81839|AP	0.0047	0.007	0.0053	0	0.0197	0	0	0	0	0.0038	0	0	0	0	0.0129	0.0077	0	0.0026	0	0.0112	0.0076	0.0098	0	0	0.0059	0	0.0094	0.0184	0.0121	0	0.0039	0.0134	0	0	0	0.0409	0	0.042	0	0.0055	0.0644	0	0.0038	0.0201	0	0.0158	0.0106	0.0024	0
ZNF76|75906|ES	1	1	1	1	1	1	1	1	1	0.9935	1	1	1	1	1	1	1	1	1	1	1	1	1	1	1	1	1	1	1	1	1	1	1	1	1	1	1	1	1	1	1	1	1	1	1	1	1	1	1
DYNLT3|88790|AT	0.0195	0.0254	0.0085	0.0523	0.0354	0.0396	0.0383	0.0356	0.0237	0.0063	0.0274	0.0982	0.0282	0.0326	0.0389	0.0236	0.0235	0.0401	0.048	0.0214	0.0317	0.0362	0.0615	0.0175	0.0489	0.0421	0.0228	0.0308	0.0165	0.029	0.0304	0.0213	0.0359	0.0442	0.0597	0.0114	0.0249	0.0385	0.0143	0.0165	0.0217	0.0471	0.0556	0.0096	0.0278	0.0141	0.0256	0.0232	0.0338
COL1A1|265558|ES	na	na	0.6238	0.6996	0.7188	0.6721	0.7167	0.7379	0.7398	0.7278	0.732	0.4885	0.7437	0.6551	0.6497	0.6988	0.6705	0.709	0.6639	0.7159	0.6833	0.699	0.6071	0.6601	0.719	0.7801	0.8521	0.6734	0.7083	0.6727	0.72	0.7204	0.7002	0.4852	0.656	0.68	0.6779	0.7024	0.7569	0.6949	0.7133	0.6739	0.7368	0.6148	0.6949	0.6868	0.6354	0.6395	0.6941
C15orf57|29987|AT	0.1315	0.0869	0.0972	0.1058	0.0768	0.1231	0.0908	0.1463	0.0978	0.1051	0.0779	0.1362	0.1422	0.0385	0.114	0.0984	0.1316	0.1729	0.0974	0.159	0.1228	0.1815	0.0785	0.1522	0.0788	0.125	0.0595	0.1688	0.0986	0.1493	0.1456	0.1374	0.0685	0.022	0.0603	0.1428	0.1339	0.0848	0.1177	0.1699	0.1049	0.0425	0.1123	0.0734	0.1386	0.0845	0.1061	0.1324	0.2099
GPNMB|78968|ES	1	0.9998	1	1	1	1	1	1	1	1	1	1	1	0.9998	1	1	1	1	1	1	1	1	1	0.9958	1	1	1	0.9989	1	0.9998	1	0.9998	1	1	1	1	1	1	1	1	1	1	1	1	1	1	0.9995	1	1
HKR1|49486|ES	0	0	0.0309	0	0	0	0	0.0806	0	0.0638	0	0	0	0	0.0399	0.0737	0.0099	0.0255	0	0	0.1494	0	0.0105	0.0273	0	0	0.0258	0	0.0728	0.0899	0.0455	0	0	0	0.0343	0	0.0351	na	0.0229	0	0	0.1279	0	0	0	na	0	0	0
WNK2|86908|RI	1	1	1	1	1	1	1	1	1	1	1	1	1	1	1	1	1	1	1	1	1	0.997	1	1	1	1	na	1	1	1	1	1	1	1	na	1	1	na	1	1	1	1	1	1	1	1	1	1	1
POLR2A|38964|AT	0.0016	0.0009	0.0006	0	0.0038	0	0.0036	0.0056	0.0019	0.0025	0	0.0059	0	0	0.0049	0.0028	0.0062	0.0026	0.0037	0.0025	0.0034	0.0005	0.0012	0.0024	0.0029	0	0.0018	0.0038	0.0012	0.0019	0.0023	0.0007	0	0.0018	0.0027	0.0033	0.0002	0.0023	0.0026	0.0019	0.0012	0.0008	0.001	0.0024	0.0029	0	0.0044	0.0061	0.002
TLE4|86661|AT	1	0.9869	0.9969	0.9708	0.982	0.9788	0.9947	0.9909	1	1	0.9933	0.987	0.9847	1	1	1	0.9948	0.9902	0.9907	0.9685	0.9911	1	1	0.9962	1	1	1	0.9795	1	0.9924	0.9965	0.9923	0.9922	0.979	0.9962	1	1	0.9878	1	1	0.9976	1	1	0.9862	0.9945	1	1	1	1
KPNA6|1553|AP	0.9869	1	0.9947	1	0.9269	0.9269	0.9412	0.9682	0.9412	0.9866	0.9754	0.8251	0.9747	0.9933	0.9245	1	1	0.9754	1	0.9165	0.982	0.9931	0.9604	0.9501	0.9692	0.987	0.9925	0.9479	1	0.9888	0.9928	0.9325	0.9314	0.768	0.8528	0.9707	0.9936	0.9341	0.9856	0.979	0.936	0.9744	0.9917	0.9911	0.9949	0.9809	0.9855	0.9835	0.9908
TRAK1|64266|AP	0.2947	0.4556	0.1687	0.9886	0.9788	0.9751	0.9951	0.9813	0.9448	0.2755	0.9937	0.9592	0.9946	0.9393	0.7475	0.9738	0.9094	0.9626	0.954	0.947	0.8222	0.7233	0.8989	0.8308	0.9403	0.9536	0.7245	0.919	0.6643	0.1777	0.55	0.2377	0.5148	0.9371	0.4428	0.6355	0.6952	0.1662	0.6168	0.7705	0.2385	0.9604	0.8117	0.2091	0.695	1	0.6554	0.9804	0.3092
COL1A1|408690|ES	na	na	na	na	na	0.2394	na	0.2499	na	0.2114	na	na	na	0.1957	0.3542	0.1679	0.1463	na	0.2903	0.2348	0.2619	0.2787	na	0.2161	0.2281	0.1846	na	0.1668	0.2034	0.1654	0.2562	0.184	0.2009	na	0.1946	0.2178	0.1764	na	na	0.3114	0.2255	0.2662	0.2296	0.2587	0.2123	0.149	0.1636	0.2018	0.1941
ATXN10|62669|AP	0.0039	0.0028	0	0	0.0175	0	0	0.0135	0	0	0	0.0308	0	0	0.008	0.0038	0.011	0.005	0.0042	0	0.0043	0	0.0584	0	0	0.0043	0.002	0.0048	0.0038	0.0026	0.0027	0.0059	0	0.1479	0.0306	0	0	0.0079	0	0.0051	0.0102	0.0156	0.01	0.0542	0.0014	0	0	0.0016	0.0054
SNCAIP|73113|ES	1	1	1	1	1	1	1	1	1	1	1	1	1	1	1	1	1	0.9582	1	1	1	1	na	1	1	1	1	0.96	1	1	1	1	1	na	1	1	0.9845	1	1	1	0.8979	1	1	1	1	1	1	1	1
LY96|84219|ES	0.9245	0.9577	0.9186	0.9514	0.8802	0.9479	0.9073	0.8171	0.8155	0.9095	0.9467	0.9398	1	0.877	0.9306	0.7565	0.9883	1	0.9073	0.8928	0.9278	0.8211	1	1	0.9557	0.933	0.8955	0.8625	1	0.9036	0.923	0.8347	0.9243	0.969	0.9182	0.71	0.8311	0.9105	1	0.9645	0.8648	0.9484	0.9285	0.9174	0.8964	0.7598	0.8734	0.8443	0.8748
NMT1|41934|AT	0.0021	0.0172	0.0107	0	0.0043	0.0212	0.0145	0.013	0.006	0.0017	0.0134	0.038	0.0066	0.0096	0.0093	0.0077	0.004	0.0233	0.0149	0.0184	0.0274	0.0186	0.0059	0.0131	0.0359	0.0025	0.0065	0.0162	0	0.0016	0.0042	0.008	0.0084	0.0328	0.012	0.0028	0.0046	0.0212	0.0065	0.0049	0.0033	0.0046	0.0109	0.0172	0.0058	0.0031	0.0042	0.0017	0.0073
ETV7|75976|ES	na	0.7076	na	na	na	na	na	0.7277	0.38	na	na	0.68	0.7071	0.7166	0.5758	0.429	0.502	0.7401	0.6621	0.3897	0.6197	0.5442	0.5767	0.8742	0.8623	0.3391	0.4647	0.7814	0.3739	0.8005	0.5813	0.6629	0.6443	0.5084	na	0.7882	0.8528	0.7818	0.6644	0.6059	0.5764	0.9583	0.8596	0.3909	0.7259	0.8086	0.3959	0.9226	0.7254
IP6K2|64774|ES	0.0594	0.0415	0	0.0417	0	0.0448	0	0.037	0	0.0452	0	0.0119	0.0095	0.0118	0.0491	0.0535	0.0367	0.0232	0.1107	0.053	0.081	0	0.0344	0.1115	0.0221	0	0.0206	0.0748	0.0115	0	0.0325	0.0798	0.1305	0.1155	0.087	0.1071	0.0109	0	0.0381	0.099	0	0.0738	0.0542	0.029	0.1171	0.0477	0.0941	0.0202	0.1057
SPATA6|2921|ES	0	0	0	0	0	0	0	0.0083	0	0	0.3119	0	0.0169	0	0.1312	0	0	0	0	0.0272	0	0	0	0	0	0	na	0	na	0	0	0	0	na	0	na	0	na	0	0	na	0	0.1041	0.0974	0	0	0	0	na
CCNT2|55414|ES	0.064	0.0106	0.1302	0	0	0.0101	0.0285	0	0	0.0156	0	0	0.004	0.0331	0.1025	0.0133	0.0485	0.0767	0.0254	0.1373	0.0482	0.1067	0.2914	0.0188	0.0289	0	0.0578	0	0.0201	0.0474	0.0054	0	0	0.0779	0.0583	0.0263	0.0175	0	0	0.0546	0.0151	0	0.0069	0.1389	0.1415	0.0087	0	0.0287	0.1405
VPS28|85600|RI	0.0545	0.0657	0.1204	0.0647	0.0617	0.0665	0.0798	0.0669	0.0808	0.076	0.0397	0.1	0.0199	0.0801	0.1849	0.0366	0.1232	0.0657	0.1265	0.2437	0.1391	0.0716	0.1345	0.1203	0.1677	0.0526	0.074	0.1882	0.1081	0.1437	0.1858	0.1015	0.1259	0.1646	0.1268	0.083	0.0965	0.1297	0.128	0.1256	0.1099	0.1041	0.1498	0.1484	0.0998	0.0931	0.1937	0.0655	0.1011
BCS1L|57546|ES	0.0308	0	0.0986	na	0	0.1335	0.2961	0	0.1217	0.0598	0	0.083	0.0995	0	na	0.0403	0	0.1311	0.0623	0.0636	0	0.0592	0.0906	0.0712	0.1175	0.2183	0.0828	0.0831	0.1638	0.0684	0.1472	0.0913	0.0485	na	0.0943	0.5877	0.1392	0.2005	0.1441	0.0826	0.0925	na	0.0172	0.3312	0.0345	0.2341	0.0878	0.0971	0.0289
BCOR|88823|AP	0.9295	0.7112	0.9448	0.7985	0.9752	0.9369	0.9592	0.9179	0.9062	0.9501	1	0.8475	0.9501	0.896	0.9573	0.9387	1	0.9329	0.9492	0.8844	0.8019	0.8866	0.9099	0.9569	0.8984	0.9607	0.8929	0.9787	0.7985	0.9834	0.9598	0.8725	0.9299	1	0.7594	0.9317	0.8721	0.9099	0.9695	0.9033	0.9646	0.8874	0.9045	0.9056	1	0.9434	0.903	0.9252	0.969
WIPF2|40853|ES	0.991	0.9921	0.9949	1	1	1	0.9935	0.9938	1	0.9817	1	1	0.9933	0.9969	1	0.9949	0.999	0.9904	1	1	0.9849	0.9736	1	1	0.9956	1	0.9921	0.9969	0.9919	0.981	0.988	0.9964	1	1	1	1	0.9973	0.9924	0.988	0.9813	1	1	1	1	0.9917	0.983	1	0.9891	0.9916
FIS1|81053|AP	0.9473	0.9626	0.98	0.9789	0.9707	0.9503	0.9752	0.9505	0.9793	0.9739	0.9784	0.9546	0.973	0.9452	0.9512	0.9337	0.9593	0.9176	0.9181	0.9056	0.9248	0.9371	0.9128	0.8897	0.9499	0.9355	0.9623	0.9389	0.9488	0.9596	0.9468	0.9619	0.9403	0.8646	0.942	0.9384	0.967	0.9027	0.8699	0.9679	0.9278	0.944	0.9506	0.94	0.9449	0.9562	0.8808	0.9164	0.9607
HMMR|74444|ES	na	na	na	na	0.1422	0.1537	0	0.071	na	na	na	0	0	0	0.0564	0.0532	0.1324	0.1625	0	0.141	0	0.0204	0.0256	0	0	0	0.047	0	0	0.021	0	0.0706	0	0	0.1674	0	0.1052	0	0.1091	0.0392	0	na	0	0	0.0331	0.0457	0.0114	0.0866	0.0404
NMD3|67509|AT	0.9829	0.9747	0.9692	0.9762	0.9536	0.9383	0.9528	0.9482	0.9499	0.9628	0.9785	0.9592	0.9605	0.9898	0.979	0.9938	0.984	0.98	0.9781	0.9883	0.9715	0.9696	0.9925	0.9875	0.9645	0.981	0.9611	0.9448	0.9913	0.9898	0.9804	0.959	0.9799	0.986	0.9835	0.9845	0.9831	0.9987	0.9694	0.9744	0.9872	0.9891	0.9833	0.9939	0.9794	0.9959	0.9869	0.9827	0.993
SEC61A2|10765|ES	1	1	1	na	na	1	1	1	na	1	na	1	1	1	1	1	1	1	0.911	1	1	1	1	0.9822	1	1	0.9587	1	1	1	1	1	1	1	1	1	0.9348	na	1	1	1	na	1	1	1	1	0.9503	0.8825	1
TROAP|21567|ES	na	na	na	na	na	na	na	na	na	na	na	na	na	1	1	1	1	0.7596	na	1	1	1	0.9119	na	1	0.9615	0.787	1	0.8775	0.9002	1	na	0.738	1	0.8525	1	0.9533	1	na	1	0.7785	1	1	0.9281	1	0.599	0.8815	0.8939	0.9519
ZNF557|47097|AA	0.8394	0.9242	0.7233	na	0.7233	0.5111	na	0.7942	1	0.8394	na	0.6657	0.5495	0.8591	1	0.7055	0.5041	0.6814	0.9367	0.881	0.8673	0.777	0.7906	0.5665	0.7438	0.7476	0.8725	0.8327	0.8466	0.783	0.9149	0.6065	0.739	na	0.7656	0.5213	0.7233	na	0.7233	0.7582	0.6571	0.7055	0.9266	0.3034	0.777	0.5779	0.5897	0.4275	0.6106
ZNF283|50251|ES	0.5735	0.402	0.0649	0.3331	0.4625	0.5874	0.6594	0.5521	0.5182	0.3807	0.6174	0.8818	0.6827	0.4599	0.7541	0.3787	0.729	0.3951	0.703	0.673	0.4988	0.6448	0.8432	0.5566	0.6922	0.6465	0.3759	0.2306	0.7151	0.4849	0.3426	0.4176	0.4099	0.8432	0.4936	0.8035	0.4176	0.3794	0.642	0.627	0.5264	0.8897	0.3898	0.7634	0.7187	0.5363	0.5804	0.3382	0.7439
RPS9|51827|AD	0.972	0.3252	0.0413	0.005	0.0177	0.0148	0.4329	0.2978	0.5486	0.4831	0.306	0.0441	0.1964	0.0096	0.0191	0.0048	0.3672	0.0132	0.9906	0.0869	0.016	0.0051	0.5179	0.9523	0.2409	0.9692	0.2617	0.0165	0.9955	0.0126	0.6374	0.0102	0.4375	0.5364	0.9713	0.4904	0.3944	0.9948	0.7066	0.5178	0.0079	0.9939	0.6902	0.025	0.986	0.461	0.9872	0.6034	0.4606
NSRP1|40095|ES	0.0203	na	0.0191	0	na	0	na	0.0887	0	0.0183	0	na	0	0	0	0	0	0.0545	0	0	na	0	na	0.0921	0.0265	0	na	0.0224	0	0	0	0.0342	0	0.4282	0	0	0	na	0.3682	0	0	0.0455	0	0.0572	0.2478	0.0189	0.0064	0.0217	0
ARPC4|63182|ES	0.0215	0.0099	0.0038	0.0067	0.011	0.0235	0.0146	0.0252	0.017	0.0131	0.0135	0.0156	0.0093	0.0255	0.028	0.0263	0.0136	0.015	0.0207	0.0286	0.0201	0.0234	0.0334	0.0184	0.0615	0.0228	0.0132	0.019	0.0089	0.0119	0.0081	0.0298	0.0226	0.0687	0.0282	0.0277	0.0062	0.0193	0.0098	0.0168	0.016	0.0038	0.0191	0.0204	0.0166	0.0229	0.0274	0.0163	0.0152
COL1A1|410171|ES	na	na	0.1002	0.1662	0.1262	0.1236	0.2084	0.1607	0.0607	0.0984	0.1511	0.0625	0.2174	0.124	0.1316	0.1148	0.1133	0.1167	0.1039	0.1003	0.1113	0.1183	0.1274	0.0949	0.1594	0.2022	0.1221	0.1382	0.1362	0.1149	0.1181	0.1667	0.1083	na	0.0956	0.1172	0.1087	0.1928	0.1003	0.1312	0.1544	0.1237	0.1211	0.0965	0.1456	0.1187	0.1731	0.1279	0.1141
ZNFX1|59744|AT	0.0271	0.0353	0.0166	0.0408	0.031	0.0251	0.0346	0.0253	0.0257	0.0142	0.0327	0.0336	0.0196	0.0414	0.0637	0.0337	0.0352	0.0242	0.0218	0.0571	0.0529	0.0399	0.0516	0.0507	0.0318	0.0287	0.0216	0.0387	0.0409	0.0244	0.0275	0.0239	0.0276	0.0521	0.0365	0.0258	0.0227	0.0267	0.0429	0.0345	0.0241	0.02	0.05	0.0389	0.024	0.0437	0.0225	0.0377	0.02
TOM1L1|42557|ES	0.9905	0.9835	1	0.9722	0.9574	0.9554	0.9392	0.9492	0.9571	1	0.9626	0.9027	0.9542	0.922	0.9156	0.9637	0.9854	0.983	0.9672	0.9509	0.9317	0.9559	0.9539	1	0.9211	0.9875	0.9079	0.9054	0.9189	0.7935	0.9044	0.8847	1	0.9129	0.9722	0.9132	0.9655	0.9079	0.9501	0.8992	0.9161	1	0.8831	0.9551	0.9411	0.9336	0.7457	0.9648	0.968
SCAMP5|31818|AP	na	na	0	0	0.0711	0.4768	0.2484	0.4449	0.2874	0.2267	0.1878	0.2103	0.0375	0.2926	0.5676	0	0.3833	0.3402	0.0586	0.3797	0.4306	0.2172	0.4703	0.6116	0.3207	0	0.3302	0.4327	0.2382	na	0.1816	0.1346	na	na	0.2004	0.1703	0.1978	na	0.5216	0.2004	na	0.1658	0.1458	0.3161	0.6084	0.1337	0.2084	0.1787	0.4875
ZKSCAN1|80872|ES	0.0762	0.0915	0.0452	0.0184	0.0733	0.0391	0.0672	0.0521	0.0383	0.0329	0.0746	0.0777	0.0217	0.0787	0.1711	0.0633	0.2065	0.0913	0.0981	0.1054	0.445	0.0981	0.2819	0.0762	0.1223	0.0904	0.0713	0.0926	0.0691	0.0374	0.0595	0.0218	0.1247	0.1278	0.0613	0.0685	0.0846	0.3356	0.0804	0.0557	0.1322	0	0.0458	0.1421	0.1535	0.0306	0.0691	0.1227	0.0706
RPS5|52447|RI	0.0001	0	0.0001	0.0002	0	0	0.0007	0.0009	0.0003	0.0002	0.0005	0.0022	0	0.0001	0.0007	0.0006	0.0006	0.0012	0.0005	0.0001	0.0005	0.0007	0.001	0.002	0.0009	0	0.0002	0.0006	0.0002	0.0005	0.0005	0	0.0009	0.0019	0	0.0004	0.0008	0.001	0.0003	0.0002	0	0	0.0004	0.0006	0.0007	0	0.0003	0.0002	0.0001
UBAP2L|7811|AP	0.0246	0.0416	0.0199	0	0	0.0828	0.0987	0.0189	0.047	0.0796	0	0.0554	0.0149	0.0249	0.0749	0.0357	0.0091	0.0627	0.0846	0.0619	0.0531	0.0434	0.0116	0.0144	0.0173	0.0113	0.0406	0.0177	0.0261	0.0421	0.0351	0.0162	0.0311	0	0.0445	0.0239	0.0664	0.008	0.1272	0.0206	0.0943	0.0278	0.0455	0.0261	0.0604	0.037	0.0195	0.0385	0.0323
HSPA8|19195|AP	0.9991	0.9975	0.9929	0.994	0.9802	0.9815	0.9704	0.9898	0.9836	0.9918	0.9753	0.989	0.9975	0.9943	0.9111	0.972	0.9612	0.9844	0.9507	0.9224	0.9519	0.9609	0.837	0.8096	0.964	0.9875	0.9771	0.9729	0.9891	0.9923	0.9868	0.9956	0.9659	0.839	0.8166	0.958	0.9838	0.9625	0.9465	0.9689	0.9437	0.9768	0.9699	0.8198	0.9844	0.9814	0.9873	0.9788	0.9803
MAFF|62216|AP	0.009	0.0685	0.0297	0.0256	0.0893	0.1618	0.1419	0.1573	0.0268	0.1002	0.269	0.0755	0.1188	0.0629	0.2439	0.0365	0.0113	0.0465	0.0729	0.1489	0.1133	0.0482	0.2802	0.1187	0.0706	0.0853	0.072	0.0973	0.1248	0.0733	0.1224	0.0571	0.0327	0.3911	0.2661	0.0703	0.0292	0.0946	0.1074	0.0484	0.0558	0.0447	0.2136	0.1884	0.1393	0.1154	0.129	0.0543	0.0341
FLOT2|40007|ES	1	1	1	na	1	1	1	1	na	1	na	0.8414	0.9516	1	na	1	1	1	0.9217	1	1	1	0.9219	0.8723	1	na	1	1	1	1	1	1	0.6459	0.8083	0.7252	0.957	1	na	1	1	1	0.8792	1	na	1	0.955	1	1	na
CHD1L|91078|ES	na	na	na	na	na	na	na	0.9701	na	0.9637	na	0.9677	0.9695	0.9647	0.8984	0.9795	0.9404	0.9672	0.9259	0.9204	0.964	0.9627	0.9082	na	0.9265	na	0.9334	0.911	0.9412	0.9164	0.8799	0.9304	na	0.8359	0.8262	0.971	0.9606	0.9346	0.92	0.9489	0.8827	na	na	0.9476	0.8378	0.9643	0.9426	0.9231	0.8474
BSDC1|1594|ES	1	1	1	1	1	1	1	1	1	0.9789	1	1	1	1	1	1	1	1	1	1	1	1	1	1	1	1	1	1	1	1	0.9917	1	1	1	1	1	1	1	1	1	1	1	1	1	1	1	1	1	1
PCDH11X|89582|AT	0.0342	0	0.0201	0.0373	0.0322	0	0.0252	0.1201	0.0494	0.302	0	0.0028	0	0.007	0.0113	0.0143	0	0	0.0086	0.0118	0	0.0021	0	0.0126	0.0098	0.0494	0.0336	0.01	0.0124	0.0106	0.0349	0	0.014	0	0.2158	0.0042	0.0043	0	0.3371	0.0807	0	0.0055	0.0103	0.0052	0	0	0	0	0.25
ATXN2L|35841|ES	na	na	0.1303	na	na	0.0179	0.0014	0.0046	na	0.0405	na	0.0213	0.0203	0.0783	0.0058	0.0254	0.0106	0	0.0174	0.0004	0.0112	na	0.0622	0.0768	0.0142	0	0.0021	0.0059	0.0076	0.0424	0.0063	0.175	0.0354	0.0036	0.0008	0.0131	0.0115	0.0154	0.0023	0.0327	0.003	0.0062	0.0014	0.0604	0.0145	0.0023	0.0186	0.0233	0.3399
COL3A1|998938|ES	na	na	0.4202	na	na	0.3785	na	0.5672	na	0.4304	0.5512	na	na	0.4712	0.4309	0.512	na	na	0.3599	0.4129	0.3361	0.4763	na	0.2787	0.2817	0.4395	na	0.5792	0.3716	0.4017	0.4392	0.4354	0.4791	na	na	0.4382	0.3446	na	na	0.4232	0.1944	0.4635	na	na	0.3587	na	0.4835	0.3952	na
COL1A1|409264|ES	na	na	0.5909	na	na	0.4548	na	0.3806	0.5709	0.3703	0.4996	0.4255	na	0.4573	0.4358	0.4495	0.4596	na	0.4239	0.3784	0.5322	0.3758	0.3628	0.5252	0.3917	0.3388	0.3408	0.369	0.4117	0.4423	0.3633	0.3731	0.3861	na	0.2311	0.4452	0.4335	0.3654	na	0.3115	0.4139	0.3765	na	0.2958	0.4007	0.4594	0.4824	0.4749	0.3491
INO80C|45185|ES	0.9376	0.9228	na	0.9563	na	0.9598	na	0.9125	na	na	0.9143	0.9586	0.9632	0.9461	na	0.9062	0.9369	0.9048	0.9453	0.9722	0.9447	0.8912	0.953	0.9688	0.967	na	0.9549	0.9482	0.9362	0.9678	0.9455	na	0.9199	0.9148	na	na	0.9512	0.9418	0.9564	0.9626	0.9613	na	na	0.9562	0.8944	na	0.9372	0.9471	0.9382
ABCB9|25000|AA	0	0.0788	na	0	na	0	0.146	0	0	0	0.0675	0.0946	0	0.0045	0.0419	na	0	0	0.0497	0	0	0	0	0	0.0727	0	0	0.051	0	0	0	0	0	na	0.0185	0	0	na	0	0	0	0	0	0	0	0	0	0.0393	0
ERCC1|50446|ES	0.9943	0.9972	0.9962	1	1	0.9902	1	0.9974	0.9931	0.9923	1	1	1	1	0.9846	0.9805	1	0.9913	0.9978	0.9974	0.9978	0.9962	0.9932	0.9936	0.9901	1	0.9952	0.9932	0.9926	0.9913	0.9936	0.9987	0.996	1	0.9951	1	0.9913	1	0.9856	0.9925	0.9955	0.995	0.9963	0.9984	0.9982	0.9966	1	0.9915	0.9856
SNX1|31091|AA	0.9787	0.9865	0.994	0.9917	0.9971	0.9933	0.9671	0.9799	0.9902	0.9925	1	0.995	0.9719	0.9955	0.9814	0.9757	0.9912	0.9357	0.9885	0.9775	0.9811	0.9751	0.9823	0.9772	0.9883	0.9911	0.98	0.9511	0.9838	0.9841	0.9911	0.9501	0.988	0.9931	0.9845	0.9383	0.9714	0.9955	0.9403	0.9149	0.9925	0.9715	0.9983	0.974	0.9701	0.993	0.9801	0.9789	0.9505
LYSMD4|32723|ES	0.063	0	0.1159	0.086	0.2061	0.1185	1	0.6088	0.2759	0.2617	0.0971	0.5244	0.1469	0.3609	0.6361	0.2318	0.0785	0.4226	0.2347	0.4913	0.2119	0.5715	0.2428	0.27	0.3251	0.2119	0.1954	0.1957	0.0895	0.0556	0.2648	0.2807	0.1831	0.1873	0.0916	0.0978	0.095	0.0647	0.5566	0.3083	0.0439	0.32	0.2389	0	0.094	0.2397	0.3535	0.2854	0.0696
INPP5F|13274|AT	0	0	0	0	0	0	0	0	0	0	0	0	0	0	0	0	0	0	0	0	0	0	0	0	0	0	0	0	0	0	0.0218	0	0	0	0	0	0	0	0	0	0	0	0	0	0	0	0	0	0
TCF7L2|13143|ES	0.3557	na	0.4116	na	0.2393	0.2799	na	0.2176	0.3944	0.4471	na	0.0944	0.0421	0.0579	0.0684	0.165	0.1857	0.0951	0.1535	0.1856	0.2167	0.1669	na	0.2104	0.1337	0.024	0.1397	0.2377	0.1603	0.306	0.1439	0.0368	0.4001	0.2238	0.275	0.199	0.1709	na	0.3455	0.0971	0.1009	0.2735	0.2058	0.1104	0.2244	0.1488	0.1398	0.1337	0.0307
DZIP1L|66952|AP	na	na	1	na	na	na	na	0.9585	1	1	na	1	1	na	1	1	na	1	1	1	1	1	1	1	1	na	1	0.9541	1	1	0.8908	1	1	na	na	0.9417	1	na	1	1	1	1	1	1	0.956	1	1	1	na
TJP1|29764|AT	0.0138	0.0183	0.0052	0.0197	0.018	0.0165	0.014	0.0275	0.0126	0.0069	0.0128	0.0293	0.0123	0.0104	0.0287	0.0232	0.0146	0.0289	0.0184	0.025	0.0245	0.0413	0.011	0.0099	0.0224	0.0091	0.0112	0.0174	0.0016	0.0021	0.0053	0.0023	0.0106	0.0166	0.0081	0.0089	0.004	0.0236	0.0104	0.0187	0.0058	0.0077	0.0059	0.0104	0.0113	0.0087	0.01	0.0136	0.0161
MTF2|3771|RI	1	1	1	1	1	1	0.956	0.953	0.9056	1	1	0.9372	0.8624	0.9576	0.935	0.9633	1	0.9857	1	0.9534	0.9497	0.9777	1	1	0.8256	1	1	1	0.9823	1	0.9501	1	1	0.9388	1	1	0.9904	0.8648	1	0.9587	1	0.8979	0.9191	0.952	0.9589	0.9772	0.942	0.9874	0.9864
HMBOX1|83233|AP	0.901	1	0.8843	0.8939	0.945	0.9777	0.9688	0.9564	0.9832	0.8991	1	0.9536	0.9488	0.9258	0.8142	0.9368	1	0.9192	0.9777	0.9467	1	0.9427	1	0.8018	1	1	0.9406	0.9335	0.9651	0.8018	0.9276	0.8827	1	0.8118	0.8393	0.9777	0.9566	0.934	1	1	0.7712	1	0.7984	0.818	0.9728	0.9773	0.9543	1	0.946
MRPL10|42103|ES	0.0069	0.0143	0.0053	0	0.0102	0.0176	0	0	0.0117	0	0.011	0	0.0042	0	0.0203	0.0072	0	0.0034	0	0.0136	0.0285	0.0267	0	0.011	0.0092	0.0046	0.004	0	0	0	0	0	0.0162	0.0066	0	0	0	0	0	0.019	0	0	0.0036	0.0048	0	0	0	0.002	0
MBD4|66723|ES	1	1	1	1	1	1	1	1	1	1	1	1	1	1	1	1	1	1	1	1	1	1	1	1	1	1	1	0.9943	1	1	1	1	1	1	1	1	1	1	1	1	1	1	1	1	1	1	1	1	1
IFT43|28532|AT	0	0	0.0194	0.0248	0	0.0044	0.005	0.0121	0.046	0.0367	0	0	0	0.0229	0.0202	0.0117	0.0188	0.0137	0.0296	0.0518	0.0183	0	0.0063	0.0332	0.0263	0	0.0065	0.0138	0.0041	0.0053	0.0104	0.0233	0.0215	0.0051	0.0276	0.0166	0.0192	0	0.014	0.0388	0.0274	0.0393	0.0194	0.0311	0.0133	0	0.0111	0.0131	0.0163
PPP2R3A|66891|AP	1	0.963	0.8821	0.8729	0.9345	0.9124	0.9598	0.9308	0.9039	0.9062	0.8443	0.8836	na	0.7093	na	0.2366	na	0.7225	0.9812	na	0.8526	0.8883	na	0.6845	na	0.7649	0.9315	0.8811	0.8967	0.9695	0.9792	0.9894	0.9227	na	na	0.9175	0.9611	0.9071	0.9115	0.9248	0.9071	na	0.9476	0.9486	1	na	0.9627	1	0.9835
RAB28|265743|ME	0	0	0.0841	0.073	0	0.0234	0.2223	0.0911	0.1307	0	na	0.1628	0.0577	0	0	0.2079	0.0366	0.145	0.0593	0.1552	0.0863	0.0911	0.0858	0.0506	0.0347	0.0577	0.0645	0.0626	0.0841	0.1361	0.2272	0.0151	0.1552	na	0.206	0.1245	0.0407	0.0645	0.0597	0.1148	0	0	0.1119	0	0.0609	0.1857	0.1091	0.0366	0.073
MBNL1|67313|ES	0.0121	0.0087	0.0273	na	0.0805	0.1713	0.0197	0.0563	0.0437	0.0763	na	0.0494	0.0351	0.0303	0.0257	0.0075	0	0.0487	0.0659	0.1424	0.0965	0.0229	0	0.18	0.0746	0.0255	0.1239	0.1123	0.0056	0.0492	0.0734	0.1396	0.0946	0.0568	0.1165	0.0182	0.1085	0.1065	0.1431	0.089	0.3338	0.124	0.0661	0	0.2921	0.0278	0.1372	0.0173	0.0587
HDAC10|62803|ES	1	na	0	na	1	0.931	na	0.7245	na	0.3582	na	1	1	na	0.7807	na	0.9091	1	1	0.5794	1	1	0.9245	1	1	0.9191	na	0.8682	0.8246	1	na	0.9259	0.8163	0.8839	1	0.7324	1	0.8508	1	0.9383	1	na	0.9437	na	0.6022	1	na	0.8286	1
NFYB|24093|AP	0.4503	0.4787	0.8032	0.5792	0.4923	0.512	0.5353	0.5507	0.7382	0.737	0.5611	0.3732	0.2778	0.3923	0.4331	0.2813	0.2588	0.3222	0.5224	0.3882	0.4002	0.4082	0.4982	0.5479	0.4828	0.52	0.4894	0.2076	0.3848	0.4568	0.5392	0.5199	0.6015	0.5353	0.3999	0.4053	0.4633	0.3571	0.5448	0.5773	0.3841	0.567	0.5183	0.4104	0.3557	0.5077	0.3073	0.3584	0.5138
SLC22A5|73268|ES	1	1	1	1	0.9658	1	0.9795	1	1	0.9812	1	1	1	1	1	1	1	0.992	1	1	1	1	1	1	1	1	1	1	1	1	1	0.992	1	0.8756	1	1	1	1	1	1	1	1	1	1	1	1	1	1	1
POLR2G|16420|RI	0.5775	0.4768	0.5164	0.6568	0.5081	0.6854	0.7664	0.8085	0.6921	0.7823	1	0.7205	0.5799	0.7185	0.7243	0.443	0.4768	0.3444	0.6133	0.3895	0.5017	0.6026	0.4883	0.3339	0.541	0.348	0.5775	0.6201	0.397	0.3995	0.4846	0.616	0.4969	0.4284	0.6907	0.3677	0.4974	0.3939	0.5224	0.5793	0.6706	0.4336	0.2809	0.3355	0.5606	0.3039	0.3843	0.4097	0.5224
THNSL2|54466|AP	0.3144	0	0.5049	na	0.2473	0.1091	0.0619	0.1673	0.1242	0.1693	0.1954	0	0.0333	0	0.2472	na	0	0.075	0	0.0867	na	0	na	na	0	0	0.1676	0	0.3953	0.1279	0.2595	0.1136	0.2803	0	0.1035	0.1759	0.1574	0.1706	na	0.2372	0	0.2586	0.2774	0.1137	0.261	na	0.0682	0	0.0404
TMEM5|22852|ES	0.2946	0.1659	0.4676	0.2789	0.2144	0.3795	0.36	0.2728	0.4061	0.3743	0.171	0.343	0.3392	0.2221	0.1515	0.2888	0.1902	0.2018	0.1387	0.2093	0.2622	0.1775	0.2363	0.389	0.2196	0.176	0.1767	0.3278	0.115	0.2925	0.272	0.2707	0.3525	0	0.2814	0.2413	0.2815	0.1949	0.311	0.2622	0.2642	0.104	0.4988	0.1249	0.2888	0.2936	0.2183	0.2582	0.2137
HMBS|19099|AA	na	0.8774	na	na	1	1	1	1	1	na	na	1	1	1	1	1	1	1	0.9144	1	1	0.9543	1	0.899	1	1	0.9511	1	1	0.8552	1	1	1	1	1	0.9402	1	1	1	1	1	1	1	1	1	0.9667	1	1	0.7025
SLC35E2|223|AT	0.9159	0.6092	0.8479	0.7253	0.7302	0.7659	0.7693	0.8136	0.7251	0.8366	0.85	0.6107	0.874	0.738	0.6734	0.7058	0.3969	0.567	0.6678	0.705	0.5509	0.6262	0.3706	0.7699	0.6123	0.7066	0.5089	0.7575	0.4154	0.3172	0.5728	0.7437	0.4695	0.5808	0.6476	0.4339	0.5878	0.4651	0.8063	0.732	0.3679	0.6297	0.4734	0.4744	0.6774	0	0.4088	0.4744	0.3561
LOXL3|54110|ES	1	1	1	na	1	1	1	1	1	1	1	1	1	1	1	1	1	1	1	1	1	1	1	1	1	1	0.8607	1	1	1	1	1	1	1	1	1	1	1	1	1	1	1	1	1	1	1	1	1	1
RAPGEF3|21350|AP	0.0349	0.0947	0.4346	0	0	0.0993	0.0682	0.0256	0.1532	0.26	0.2352	0.0767	0	0.0548	0	0	0.3808	0.3052	0.0553	0	0.2237	0.0852	0.1409	0	0.0627	0	0.2095	0.1622	na	0.0864	0.2413	0	0	0	0	0	0.0598	0.0495	0.204	0	0	0	0	0	0	0.1313	0.0932	0.1136	0.1459
ARHGAP8|62634|ES	1	0.7386	na	na	1	0.8537	na	1	0.7832	0.3572	na	1	1	1	0.7417	0.9575	1	1	1	1	0.5557	0.9631	1	0.8719	0.8719	1	0.9381	0.7287	1	1	1	0.8989	1	0.6605	na	0.8372	1	0.2578	1	1	0.6829	1	0.8943	1	0.9267	0.9017	0.8808	0.9493	0.9685
COL1A1|430520|ES	na	na	0.6063	na	na	0.7546	0.7595	0.7644	na	0.7615	0.694	0.6668	0.7247	0.7252	0.7222	0.7067	0.6762	0.513	0.7266	0.7422	0.7575	0.7199	0.6349	0.665	0.6536	0.6373	0.6959	0.7605	0.6638	0.6535	0.6984	0.6856	0.7206	na	0.7245	0.7505	0.724	0.7572	0.7249	0.7664	0.7513	0.7501	0.6657	0.5709	0.6973	0.746	0.7655	0.7288	0.6281
PDPK1|33289|ES	1	1	1	1	1	1	1	1	1	0.9915	1	1	1	1	1	0.9944	1	1	1	1	0.9931	1	1	1	1	1	1	1	1	1	1	1	1	1	1	1	1	0.9779	1	1	1	1	1	1	1	1	1	1	1
TMEM164|89871|AP	0.4317	0.6477	0.3235	0.2953	0.4906	0.6482	0.3656	0.6232	0.6286	0.5449	0.3568	0.6244	0.6981	0.3767	0.3317	0.4971	0.631	0.7237	0.6401	0.3735	0.5719	0.5828	0.6111	0.7448	0.6627	0.6051	0.5915	0.4692	0.2885	0.4583	0.2804	0.3351	0.4074	0	0	0.2205	0.3876	0.0728	0.3065	0.4591	0.5394	0.6769	0.5383	0.4167	0.4112	0.7114	0.5288	0.7315	0.3482
NT5DC2|65226|ES	0.9962	1	1	1	1	1	1	1	1	1	1	1	1	0.9984	0.9593	1	1	1	1	0.9939	1	0.9982	1	1	1	1	1	1	1	1	1	1	1	1	1	1	1	1	1	1	0.9876	0.9809	1	0.9957	1	0.9976	0.9935	1	1
MSR1|82775|AP	na	na	0.1519	na	na	0.2637	na	0	0	0.0586	na	0.2637	na	0.0701	0	0.0713	na	na	0.1865	0.0463	0.3232	0	na	na	na	0	0	na	0	0	0.0231	0.0806	0	0	0.1152	0.0185	0	na	na	0	0	0.1253	na	0	0	na	0.0563	0	0
HOXC6|22115|AP	0.9565	na	na	na	na	na	0.88	1	na	na	na	0.6595	na	0.4792	0.6951	0.4662	0.3649	0.6769	0.8201	0.6447	0.2933	0.631	0.7934	0.5929	0.6417	0.12	0.8766	0.5252	0.7857	0.6327	0.8063	0.8947	0.6936	0.5436	0.3928	0.3259	0.8832	0.5545	0.8306	0.5789	0.9051	0.9016	0.8947	0.585	0.7523	0.5636	0.5877	0.7875	0.8722
PARP11|19764|ES	0.5076	0.4929	0.6047	0.6835	0.3103	0.7392	0.3677	0.6428	0.5464	0.5007	na	0.4305	0.6133	0.3654	0.403	na	0.4475	0.6835	0.5076	0.6226	0.3913	0.4523	0.5007	0.9419	0.3779	0.635	0.6835	0.2205	0.5559	0.5813	0.3858	0.5135	0.6835	na	0.6058	0.3103	0.4584	0.1837	0.6064	0.6116	0.3677	0.4205	0.5628	0.3041	0.3045	0.2013	0.5129	0.4673	0.3677
TGFBR3|3743|AA	1	1	0.9993	1	1	1	1	0.9945	0.9991	0.9985	1	1	1	1	1	1	1	1	1	0.9935	1	0.9922	1	0.9955	1	1	1	1	1	1	1	0.9923	1	na	0.9829	1	1	1	1	1	1	1	1	1	1	1	1	1	0.9894
GRIN2C|43310|AT	0	0.6194	0.3129	0.629	0.8134	0.2203	0.4672	0.2665	0.5399	0.062	na	0.2977	na	0.209	0.2284	0	0.2977	0.3263	0.169	0.1032	0.4454	0.3487	0.6617	0.4634	0.5106	0.3316	0.4961	0.7325	0.2977	0.5171	0.3012	0.4327	0.4804	0.6855	0.5197	0.2163	0.2356	0.3229	0.3527	0.5756	0.6403	0.464	0.5042	na	0.5993	0.439	0.1735	0.0891	0.5306
ZNF550|52293|AD	1	1	1	1	1	1	1	1	1	0.9258	1	0.9632	1	1	1	1	1	1	1	1	1	0.968	0.7683	1	1	1	1	1	1	1	0.8872	1	1	1	0.9493	1	1	1	0.9748	1	1	1	0.957	1	0.9547	1	1	1	0.9133
ZYX|82115|AP	0.9594	0.9752	0.9857	0.964	0.8187	0.9504	0.9512	0.8544	0.9709	0.9368	0.9219	0.9452	0.9776	0.9651	0.9319	0.9488	0.9752	0.9182	0.9197	0.8925	0.8925	0.8933	0.7537	0.8067	0.936	0.993	0.9607	0.9586	0.998	0.9646	0.9474	0.924	0.9054	0.7557	0.8941	0.9647	0.9853	0.9778	0.9125	0.9468	0.9387	0.9609	0.9823	0.9727	0.9193	0.9685	0.9517	0.9702	0.9678
ABLIM1|13203|AP	0.9751	0.9978	0.9772	0.9817	0.9894	0.9864	0.9849	0.9939	0.9679	0.9093	0.9932	0.9636	0.9979	0.9835	0.9544	0.9864	0.9872	0.9975	0.9768	0.9445	0.946	0.983	0.9763	0.9814	0.9847	0.9733	0.9988	1	0.9906	0.9971	0.9749	0.9986	0.981	0.9005	0.9078	0.9935	0.9876	1	0.9559	0.9891	1	0.8945	0.9972	1	0.999	0.9982	0.9992	0.9921	0.9881
HARS2|73741|AT	0.9239	0.9437	0.9503	0.9513	0.9291	0.8894	0.953	0.8955	0.9256	0.906	1	0.9422	0.9451	0.9714	0.9468	0.9646	0.9425	0.9715	0.9374	0.884	0.8868	0.948	0.9802	0.9094	0.8905	0.9246	0.9261	0.8344	0.9823	0.9761	0.9638	0.9751	0.9511	0.9355	0.8735	0.9772	0.9827	0.9616	0.9432	0.9474	0.9382	0.9363	0.957	0.9774	0.9681	0.9895	0.9688	0.9359	0.9733
HAX1|7822|ES	1	1	0.9988	1	0.9965	1	1	1	0.9973	0.9985	1	0.9985	1	1	1	0.9982	1	0.9991	0.9989	0.9974	1	0.9944	1	0.9948	1	1	1	0.996	1	0.9991	0.9972	1	1	1	1	1	0.9923	0.9975	1	0.9936	0.9962	1	0.9991	1	1	1	0.9989	1	0.9985
ADAMTS12|71688|ES	na	na	1	na	na	na	1	1	na	1	na	na	na	1	1	1	na	1	1	1	0.9808	1	1	1	1	1	1	1	0.9658	1	1	1	1	na	na	1	1	1	1	1	1	1	na	1	1	1	1	1	1
ACER3|17924|ES	0	0	0.0348	na	0	0	0	0	0	0.019	na	0	0	0	0	0.0216	0	0	0	0.0536	0.0266	0.0222	0	0	0	0	0	0.0227	0	0	0	0	0	0	0.048	0	0.0069	0	0.0243	0.0276	0	0.0502	0	0	0	0.0085	0	0	0.0049
NMRK1|86629|RI	0.0234	0.1392	0	0.0171	0.0525	0.0096	0.011	0.0235	0.0212	0.1654	0.0068	0.1212	0.1053	0.0294	0.0792	0.0882	0.0643	0.0096	0.0737	0.2447	0.0413	0.0613	0.0146	0.1347	0.0191	0.1059	0.1236	0.1629	0.0313	0.0267	0.0807	0.1216	0.0887	0.1059	0.0158	0.0134	0	0	0.1956	0.0039	0.0161	0.0281	0.0102	0.0358	0	0.0153	0	0.0896	0.0378
R3HDM4|46352|ES	1	1	1	1	1	1	1	0.9058	1	0.9447	1	1	0.9573	0.9745	1	0.8666	0.9123	0.9727	1	1	1	1	0.9488	0.8995	0.9536	1	0.912	0.9672	0.9752	1	1	1	1	1	0.968	1	1	1	1	0.8655	1	1	0.8862	1	0.9725	1	0.9853	0.9815	0.9377
LTB4R2|26960|RI	1	1	1	1	1	1	1	1	1	1	na	1	1	1	1	1	1	1	1	1	1	1	1	1	1	1	0.9787	1	1	1	1	1	1	1	1	1	1	0.843	1	0.9732	1	1	1	1	0.9656	1	1	1	1
CD48|8481|AT	0.0095	0	0.0067	0.015	0	0.0157	0.0104	0.0187	0.0051	0.0137	0.0096	0.022	0.0579	0.008	0.0065	0.0036	0.0087	0.0698	0.0252	0.0162	0.0111	0.0021	0.011	0.0323	0.01	0.0126	0.0155	0.0503	0	0.0041	0.0076	0.0167	0.0043	0.0031	0.0036	0.0043	0.0134	0.0164	0.0119	0.0064	0.0176	0.0042	0.0059	0.0019	0.0031	0.0096	0	0.0083	0.0144
KDM4C|85825|AT	0.7597	0.7883	0.9025	0.7896	0.8514	0.7916	0.7523	0.7777	0.8044	0.8825	0.7795	0.7656	0.8869	0.7815	0.8101	0.7834	0.7536	0.7438	0.7561	0.7523	0.7789	0.6489	0.7836	0.7582	0.7572	0.795	0.6935	0.8065	0.7809	0.8896	0.7979	0.8523	0.7641	0.7858	0.7873	0.7932	0.7946	0.8426	0.8019	0.8412	0.8551	0.7216	0.8213	0.8334	0.7469	0.9081	0.8808	0.6826	0.794
RHOT2|32938|RI	0.2703	0.4401	0.2131	0.4841	0.3619	0.5281	0.5644	0.43	0.412	0.4062	0.3568	0.4248	0.1443	0.2525	0.6043	0.329	0.3938	0.3845	0.3827	0.4599	0.5441	0.2545	0.7015	0.6111	0.4713	0.455	0.4186	0.4562	0.3643	0.2333	0.4934	0.3938	0.6009	0.7677	0.7127	0.3058	0.2561	0.4642	0.4449	0.3705	0.5316	0.3728	0.4379	0.4294	0.3574	0.1299	0.3014	0.4208	0.2481
SNCA|69931|ES	1	na	1	na	1	1	1	1	1	1	na	na	na	1	1	na	1	1	1	1	1	1	na	na	1	na	1	1	1	1	1	1	1	1	1	1	1	1	1	1	1	1	1	1	1	1	1	na	1
C21orf59|60358|AA	0.9295	0.8492	0.494	1	0.812	0.9252	0.8084	0.9301	0.8642	0.8504	1	1	0.712	1	0.7736	0.6737	0.8597	0.4076	0.6422	1	0.5376	0.4144	0.6861	0.7572	0.8815	0.8299	0.907	0.8607	0.3488	1	0.947	1	0.8279	0.7308	0.9782	0.6738	0.6228	0.6744	0.7424	0.8978	0.9105	0.6401	0.7693	0.8568	0.8721	0.7328	0.9261	0.6994	0.8155
LRRC27|13488|AP	na	na	na	0.3129	0.4206	0.1285	na	0.7336	0.0388	0.0744	0.171	0.3724	0.2765	0.2016	0.3403	0.3491	0.4229	0.3142	0.3713	0.595	0.3786	0.6606	0.2174	0.6386	0.3206	0.3273	0.5557	0.3091	0.4481	0.1592	0.4654	0.1809	0.3282	0.0785	0.3761	na	0.4842	na	0.1606	0.3707	na	0.4949	0.36	na	0.2758	0.2714	0.2098	0.5536	0.8794
TAF1D|18319|AA	0.1261	0.0827	0.1092	0.073	0.1386	0.1235	0.0997	0.1029	0.1048	0.1678	0.102	0.092	0.0445	0.0558	0.0816	0.0913	0.1111	0.0728	0.0413	0.1193	0.0873	0.1113	0.1663	0.1276	0.0686	0.0554	0.0748	0.0927	0.0773	0.0936	0.1159	0.1049	0.0916	0.1005	0.0958	0.0692	0.0565	0.0879	0.0911	0.0827	0.0596	0.0609	0.1037	0.0755	0.0989	0.0666	0.063	0.0991	0.0862
ZSCAN9|75721|AT	0.3495	0.3594	0.4504	0.4154	0.3347	0.4136	0.3405	0.3939	0.3648	0.3892	0.2945	0.3384	0.3232	0.5057	0.352	0.445	0.3772	0.4524	0.3995	0.3359	0.4343	0.5599	0.4065	0.2416	0.4425	0.2455	0.4384	0.3116	0.2249	0.3795	0.368	0.342	0.392	0.3456	0.2897	0.3479	0.4089	0.3599	0.3635	0.3339	0.295	0.3895	0.3361	0.4039	0.3359	0.3579	0.4022	0.4226	0.4053
NHS|88586|AP	1	1	0.952	1	0.91	0.9689	1	0.9548	0.9731	0.9047	0.9316	0.6933	0.9293	0.9744	0.8401	0.7182	1	0.9234	0.7042	0.8836	0.8664	0.9512	0.3598	1	0.9625	1	0.9915	0.956	1	0.979	0.8847	1	1	0.3812	na	0.9589	1	1	0.6088	1	1	0.8449	0.8417	1	0.8118	0.4931	0.9141	0.9857	0.952
RNH1|13672|AA	0.6122	0.5075	0.5345	0.4516	0.4932	0.6024	0.3765	0.3554	0.5719	0.5585	0.3801	0.5517	0.3564	0.5579	0.5758	0.5231	0.611	0.6314	0.5475	0.5139	0.5723	0.5135	0.7381	0.6027	0.5072	0.5099	0.4576	0.5446	0.5311	0.594	0.5112	0.2883	0.5068	0.5792	0.7682	0.5962	0.6256	0.5439	0.4815	0.6279	0.6803	0.567	0.6255	0.6269	0.631	0.4939	0.589	0.5295	0.6547
ARHGAP30|8539|ES	0.8718	0.9454	1	1	na	1	1	1	1	0.8973	1	0.9778	1	1	1	1	0.6978	0.8448	0.9272	0.9379	1	1	1	1	0.9652	0.8353	0.9735	0.8386	na	0.8632	0.9591	1	0.9344	1	0.9707	1	0.9411	0.9348	1	0.8592	1	0.9359	0.9397	1	0.9794	na	1	1	0.9482
NDUFB8|12825|AT	0.0116	0.0083	0.0049	0.0121	0.0082	0.0193	0.0085	0.0296	0.0199	0.0073	0.0028	0.0143	0.0088	0.0213	0.0308	0.0075	0.0062	0.0029	0.0253	0.0112	0.011	0.0164	0.0078	0.0111	0.0221	0.0032	0.0096	0.0243	0.0061	0.0022	0.0144	0.0104	0.0082	0.0232	0.0275	0.0065	0.0068	0.0117	0.01	0.0099	0.0054	0.0117	0.0056	0.0085	0.0231	0.0057	0.0171	0.0121	0.009
FKBP1A|58492|RI	0.0149	0.017	0.0252	0.0198	0.0146	0.0408	0.0217	0.0169	0.0183	0.0132	0.0288	0.0241	0.0061	0.011	0.0231	0.0328	0.0302	0.0063	0.0176	0.0228	0.028	0.0242	0.0326	0.0276	0.0196	0.0295	0.0198	0.0514	0.0292	0.0201	0.02	0.0181	0.0368	0.0185	0.0255	0.0297	0.0356	0.0284	0.0191	0.025	0.0514	0.0276	0.0439	0.031	0.0178	0.0202	0.0241	0.0336	0.03
NME1|42498|AP	1	0.9817	0.9085	1	1	1	1	1	1	0.9627	0.8411	1	0.9819	1	1	0.9745	0.981	0.9925	0.9799	0.995	1	0.9926	0.9822	0.9923	1	0.988	1	0.9908	0.9897	0.9893	0.9644	0.991	0.9705	0.9936	1	0.9608	0.9975	0.9951	0.9884	0.9934	0.9773	1	1	1	0.9903	0.9937	0.9837	0.9895	1
ACYP1|28474|AP	0.0944	0.0211	0.2321	0.3931	0.1065	0.3163	0.3536	0.0713	0.1979	0.0829	0.2447	0.0764	0.3016	0.1062	0.2023	0.0787	0.128	0.0809	0.0211	0.1059	0.0847	0.0829	0.0119	0.1113	0.0934	0.1385	0.1071	0.0752	0.0177	0.0329	0.0689	0.1095	0.0884	0.0627	0.0594	0.1026	0.0723	0.0776	0.0839	0.1036	0.0223	0.0428	0.0568	0.064	0.1126	0.028	0.0914	0.0884	0.0774
MTRR|71535|AD	1	0.9668	1	1	1	0.9221	1	0.9854	1	1	0.8722	1	0.9479	0.9358	1	1	0.9616	1	1	0.9582	0.9781	0.9715	0.9161	0.9841	0.9534	1	0.9663	0.9858	1	1	1	0.9687	0.9161	1	0.9595	1	1	0.9247	0.9868	0.9673	1	0.9318	1	0.9635	0.9382	0.9814	0.9874	0.9595	1
ENO2|20013|ES	1	1	0.9987	1	1	1	1	1	1	1	1	1	1	1	0.9938	1	1	1	1	1	1	1	1	1	1	1	1	1	1	1	1	1	1	1	1	1	0.9961	1	1	1	1	1	1	1	1	1	1	1	1
CHTF8|37265|RI	1	1	0.8149	0.8034	0.9155	0.9241	0.9693	0.8569	1	0.9668	0.8115	0.9282	0.8733	0.838	0.6381	0.9206	0.9412	0.8522	0.7681	1	0.8636	0.9254	1	0.8886	1	0.9466	0.8682	0.8394	0.8987	0.5649	0.9658	0.9279	0.9438	0.9138	0.9245	0.8602	1	0.8213	0.9368	1	0.932	0.706	0.841	0.7626	0.7533	0.9162	0.9651	0.8069	0.5642
[truncated: 48,946 more rows]
[truncated: 144 more columns]
