# Supplementary material for: The possible molecular mechanism underlying the involvement of the variable shear factor QKI in the epithelial-mesenchymal transformation of oesophageal cancer
Source: PLoS One. 2023 Jul 10;18(7):e0288403. doi: 10.1371/journal.pone.0288403 (PMC10332600; doi:10.1371/journal.pone.0288403)
Supplement: S1 File — (ZIP) [file pone.0288403.s001.zip › supporting information/TCGA-ESCA/Variable shear/corResult.tsv]

SF	AS	cor	pvalue	Regulation
RBM5	EYS-76614-AT	-0.252088348	0.001554378	negative
RBM5	TKT-65304-AA	0.221772465	0.00554881	postive
RBM5	TCEA3-1063-ES	0.222927922	0.005301168	postive
RBM5	USP10-37862-ES	0.200464312	0.012384338	postive
RBM5	ST7L-4201-AP	-0.211921778	0.008116489	negative
RBM5	DPF2-16816-ES	-0.227924745	0.004340238	negative
RBM5	RNFT2-24667-RI	-0.2079198	0.009429902	negative
RBM5	HEXB-72498-AP	0.237000971	0.002985998	postive
RBM5	SERPINA1-29130-ES	0.270056164	0.000678002	postive
RBM5	APTX-86089-ES	0.235782041	0.003142352	postive
RBM5	IQCE-78624-AP	-0.214237387	0.007432967	negative
RBM5	POFUT2-60872-AD	0.224578814	0.004964488	postive
RBM5	LYPLAL1-91406-ES	-0.201435722	0.01195829	negative
RBM5	CRB3-47050-RI	0.305193686	0.000112733	postive
RBM5	PLXNC1-23722-AT	-0.220229367	0.005895636	negative
RBM5	JMJD6-43621-ES	0.26137437	0.001019673	postive
RBM5	PSMG3-78589-AP	0.22110453	0.005696632	postive
RBM5	CENPP-86873-AP	-0.224463389	0.004987389	negative
RBM5	NGEF-58034-AT	-0.266475493	0.000803603	negative
RBM5	DTNBP1-75415-AT	-0.256443856	0.001277917	negative
RBM5	PYGL-27498-ES	-0.208330905	0.009286832	negative
RBM5	MAF-37687-RI	0.222825672	0.005322677	postive
RBM5	WDR96-13038-AT	0.235394409	0.003193601	postive
RBM5	TEX264-65106-ES	0.251608266	0.001587973	postive
RBM5	MMADHC-55560-AP	-0.274306548	0.000552461	negative
RBM5	CHEK2-61544-ES	0.238181048	0.002841358	postive
RBM5	SYNGR1-62299-AT	0.22210303	0.005476927	postive
RBM5	SLC44A2-47563-AA	0.348892701	8.62E-06	postive
RBM5	BIRC5-43860-ES	0.270474862	0.00066456	postive
RBM5	ZNF532-45682-AP	0.228340511	0.004267808	postive
RBM5	ESAM-19235-AT	-0.286459044	0.000302037	negative
RBM5	PPP4R4-29091-AT	0.256945027	0.001249173	postive
RBM5	ZNF512-53026-ES	0.202782008	0.011389119	postive
RBM5	TOP3B-61267-RI	0.350751798	7.66E-06	postive
RBM5	PPP4R4-29092-AT	-0.253646037	0.001449789	negative
RBM5	ECM2-86877-AT	0.21569131	0.007030389	postive
RBM5	MRPL30-54684-AP	0.21094944	0.008419733	postive
RBM5	TAMM41-63407-ES	0.222273809	0.005440118	postive
RBM5	ECM2-86876-AT	-0.213968232	0.0075097	negative
RBM5	NR1H3-15694-AP	0.220834793	0.005757319	postive
RBM5	APOL3-61991-RI	0.339646708	1.54E-05	postive
RBM5	TIMM21-45801-AT	-0.334244165	2.13E-05	negative
RBM5	MYO9B-48232-ES	-0.378535849	1.19E-06	negative
RBM5	FGFR4-74730-RI	0.276324026	0.000500712	postive
RBM5	TPM1-30980-AP	0.221842386	0.005533535	postive
RBM5	AGTRAP-666-AD	0.206388165	0.009980215	postive
LUC7L	PDE4DIP-4410-AT	-0.235284672	0.003208245	negative
LUC7L	TRIM16-39366-ES	-0.208542284	0.009214019	negative
LUC7L	ZSCAN2-32293-RI	-0.258839994	0.001145752	negative
LUC7L	CABIN1-61386-AP	0.31839329	5.40E-05	postive
LUC7L	NIPBL-71818-AT	-0.223362692	0.005210576	negative
LUC7L	ASB8-21434-RI	0.237394506	0.00293704	postive
LUC7L	C8orf82-85632-RI	-0.248793799	0.00179859	negative
LUC7L	KHNYN-27002-AA	0.340872718	1.42E-05	postive
LUC7L	NPRL2-65036-AA	-0.203109948	0.011254136	negative
LUC7L	TOP3B-61267-RI	0.253091983	0.001486231	postive
LUC7L	DCAF8-8447-ES	0.231524751	0.003748106	postive
LUC7L	DMKN-49167-ES	-0.307332625	0.000100302	negative
LUC7L	TNRC6C-43749-AD	0.213421055	0.007667864	postive
LUC7L	IGHMBP2-17352-AD	0.276573219	0.00049464	postive
ZNF207	EFCAB10-81303-ES	-0.231681423	0.003724072	negative
ZNF207	MDM2-23034-ES	-0.349036831	8.54E-06	negative
ZNF207	MTM1-90340-ES	-0.292852494	0.000217407	negative
ZNF207	TKT-65304-AA	0.249420253	0.001749624	postive
ZNF207	TCEA3-1063-ES	0.245154803	0.002108527	postive
ZNF207	PQBP1-89026-ES	-0.201205749	0.012057974	negative
ZNF207	CCNB2-30929-ES	-0.213879367	0.007535188	negative
ZNF207	DPF2-16816-ES	-0.233646572	0.003434176	negative
ZNF207	VNN2-77695-AD	-0.278644326	0.000446745	negative
ZNF207	TINAGL1-1477-AA	-0.270316916	0.000669602	negative
ZNF207	PQBP1-89028-AD	0.321022651	4.65E-05	postive
ZNF207	CRYZ-3468-ES	0.226648671	0.004569483	postive
ZNF207	CRB3-47050-RI	0.209882964	0.008763833	postive
ZNF207	AFMID-94690-ES	0.222836504	0.005320394	postive
ZNF207	ELAC1-45555-AT	-0.308605537	9.35E-05	negative
ZNF207	DTNBP1-75415-AT	-0.272931007	0.000590525	negative
ZNF207	MAF-37687-RI	0.227449102	0.004424451	postive
ZNF207	COX7A1-49370-AP	0.242825177	0.002331627	postive
ZNF207	CTNND1-15965-ES	0.234395948	0.003329099	postive
ZNF207	TEX264-65106-ES	0.200794951	0.012237853	postive
ZNF207	THOC7-65511-ES	0.266421783	0.00080564	postive
ZNF207	ENGASE-43992-AT	0.211145831	0.008357688	postive
ZNF207	HBS1L-77791-AA	0.21708648	0.006662428	postive
ZNF207	CHEK2-61544-ES	0.23489381	0.003260901	postive
ZNF207	ZNF532-45682-AP	0.211126628	0.008363736	postive
ZNF207	PPM1N-50471-AP	-0.225398037	0.004804633	negative
ZNF207	KRTCAP3-53011-AP	0.21271602	0.007876014	postive
ZNF207	TOP3B-61267-RI	0.26603416	0.000820483	postive
ZNF207	USP46-69289-AP	-0.257703232	0.001206809	negative
ZNF207	LIG1-50692-ES	-0.201490266	0.011934754	negative
ZNF207	FBXO27-49746-RI	-0.241816664	0.002434683	negative
ZNF207	SKA2-42749-ES	0.200917868	0.012183785	postive
ZNF207	NAA40-16551-ES	-0.357723744	4.88E-06	negative
PTBP1	PQBP1-89026-ES	-0.217753167	0.006492727	negative
PTBP1	PDE4DIP-4408-AP	0.225162459	0.004850122	postive
PTBP1	ZNF446-52471-AD	0.226923395	0.004519231	postive
PTBP1	JMJD6-43621-ES	-0.206518829	0.009932186	negative
PTBP1	PRMT2-60964-ES	-0.242366002	0.002378048	negative
PTBP1	CABIN1-61386-AP	-0.205848775	0.010180654	negative
PTBP1	IL7R-71778-ES	0.217874585	0.006462239	postive
PTBP1	ZNF280D-30770-AT	0.264226308	0.000893082	postive
PTBP1	MYO5C-30652-AD	0.204070077	0.010866991	postive
PTBP1	ALG3-96589-ES	0.204635777	0.010644418	postive
PTBP1	PIP4K2C-22653-ES	-0.24420747	0.0021968	negative
PTBP1	SNX5-95858-AD	-0.287292414	0.000289493	negative
PTBP1	MMADHC-55560-AP	0.235358297	0.003198413	postive
PTBP1	UGT8-70428-AP	-0.287587417	0.00028517	negative
PTBP1	FAM219B-31793-AA	-0.202714175	0.011417217	negative
PTBP1	HDLBP-58347-AP	0.266436432	0.000805084	postive
PTBP1	GPN1-53035-ES	0.209814884	0.008786215	postive
PTBP1	KIAA0586-27717-ES	0.23705289	0.002979497	postive
PTBP1	ALKBH6-49325-ES	-0.212192111	0.008033919	negative
PTBP1	LCK-1581-AP	-0.201215088	0.012053911	negative
PTBP1	NAA40-16551-ES	-0.245151522	0.002108827	negative
PTBP1	SLC38A10-44115-AT	0.218122484	0.006400387	postive
PTBP1	SLC38A10-44114-AT	-0.218120271	0.006400937	negative
PTBP1	CARKD-26250-AP	-0.215421019	0.007103729	negative
PTBP1	PLCH1-67348-AT	-0.202366417	0.011562224	negative
PTBP1	MPRIP-39458-ES	0.210838027	0.008455111	postive
PTBP1	MARVELD3-37465-AT	-0.240479929	0.002577638	negative
CLK1	CDCA3-19985-ES	-0.244468056	0.00217219	negative
CLK1	EYS-76614-AT	-0.207929371	0.00942655	negative
CLK1	BBS4-31578-ES	-0.214201332	0.007443205	negative
CLK1	POLDIP3-62524-ES	-0.226761333	0.004548815	negative
CLK1	KCTD20-75979-ES	-0.234345423	0.003336091	negative
CLK1	VNN2-77695-AD	-0.202942026	0.011323077	negative
CLK1	EIF4G1-67921-ES	-0.243434485	0.002271297	negative
CLK1	MDM4-9484-ES	-0.259567007	0.001108199	negative
CLK1	PSMG3-78589-AP	0.210094571	0.008694584	postive
CLK1	PGF-28457-ES	0.21692243	0.006704786	postive
CLK1	CABIN1-61386-AP	0.220756891	0.005774953	postive
CLK1	NIPBL-71818-AT	-0.235120556	0.00323026	negative
CLK1	CREM-11230-AP	0.219601571	0.006042188	postive
CLK1	MSTO1-8094-ES	-0.212943497	0.007808314	negative
CLK1	ASB8-21434-RI	0.217761152	0.006490719	postive
CLK1	ZNF280D-30770-AT	-0.220402835	0.005855705	negative
CLK1	RAB30-18042-AT	-0.21057727	0.00853843	negative
CLK1	CAST-137330-ES	0.207017467	0.00975077	postive
CLK1	GABARAP-38868-ES	0.208564812	0.009206288	postive
CLK1	SNX5-95858-AD	0.221925292	0.005515473	postive
CLK1	CHEK2-61544-ES	0.209393791	0.008925785	postive
CLK1	TBX6-36063-AT	0.207983346	0.009407661	postive
CLK1	TOP3B-61267-RI	0.2279482	0.004336123	postive
CLK1	TAMM41-63407-ES	0.211069904	0.008381627	postive
CLK1	PLCL2-63654-AT	-0.235534985	0.003174929	negative
CLK1	APOL3-61991-RI	0.218279211	0.006361556	postive
CLK1	CARKD-26250-AP	0.229999884	0.003989419	postive
CLK1	CCDC82-18411-ES	0.245437212	0.002082842	postive
CLK1	FAM195A-32927-ES	0.209120619	0.009017373	postive
CXorf56	RSPO3-77445-AT	0.203462879	0.011110439	postive
CXorf56	TMEM41B-14312-ES	0.215052582	0.007204796	postive
CXorf56	S100PBP-1637-AA	-0.278509525	0.000449727	negative
CXorf56	KIAA0753-155897-ME	-0.213281624	0.007708637	negative
CXorf56	LRRC37B-40172-ES	0.215458729	0.007093457	postive
CXorf56	FAM135A-76637-AA	0.283291005	0.000354465	postive
CXorf56	SKA2-42753-ES	-0.208722826	0.009152228	negative
CXorf56	ABCD4-28388-ES	-0.243983479	0.002218156	negative
CXorf56	FAM173B-71547-ES	-0.278580083	0.000448164	negative
CXorf56	RNH1-13672-AA	0.259801087	0.00109635	postive
CXorf56	ZWILCH-31286-ES	-0.230728487	0.003872426	negative
CXorf56	HMGXB4-61945-ES	0.262685685	0.000959553	postive
CXorf56	COL3A1-999365-ES	0.220703502	0.005787065	postive
CXorf56	RAB26-33205-AT	-0.215728955	0.007020228	negative
CXorf56	MDM4-9480-ES	-0.207555556	0.009558287	negative
CXorf56	COL1A1-206079-ES	0.260342952	0.001069364	postive
CXorf56	MTF2-3770-ES	-0.228402737	0.004257062	negative
CXorf56	GPN1-53035-ES	0.20464295	0.010641622	postive
CXorf56	PRC1-32529-ES	0.271510838	0.000632348	postive
CXorf56	SKA2-42749-ES	-0.231599434	0.003736632	negative
CXorf56	JMJD8-32953-ES	-0.247809576	0.001878043	negative
CXorf56	SMYD3-10487-AP	-0.203178867	0.011225947	negative
AQR	ANXA6-74148-ES	-0.212750264	0.007865789	negative
AQR	NIN-27491-AT	-0.231199501	0.003798447	negative
AQR	TRMT2B-89622-AT	0.234366261	0.003333206	postive
AQR	COL1A1-266611-ES	0.208272627	0.009306996	postive
AQR	USMG5-13004-ES	0.235681666	0.003155551	postive
AQR	RAB30-18042-AT	-0.228448824	0.004249118	negative
AQR	MCTP1-72803-ES	-0.301422751	0.000138217	negative
AQR	SAMD9L-80450-AD	-0.237171944	0.002964638	negative
AQR	MAPK8-11475-AA	-0.217024391	0.006678431	negative
AQR	DCAF8-8447-ES	-0.218498252	0.006307637	negative
AQR	LMO7-26069-RI	-0.324944608	3.70E-05	negative
AQR	SKA2-42749-ES	0.212266454	0.008011343	postive
AQR	GABARAP-38864-RI	-0.211261121	0.008321454	negative
AQR	PAX9-27293-AD	-0.201622992	0.011877652	negative
HSPA5	GLT8D1-96400-AD	0.204956341	0.010520083	postive
HSPA5	EXT2-15477-AP	0.369681353	2.20E-06	postive
HSPA5	EXT2-15476-AP	-0.369683521	2.20E-06	negative
HSPA5	ZNF195-13966-ES	-0.324712333	3.75E-05	negative
HSPA5	IQCE-78624-AP	-0.248390405	0.001830777	negative
HSPA5	AURKAIP1-151-AD	0.317260964	5.76E-05	postive
HSPA5	MMP3-92808-AD	-0.406238895	1.57E-07	negative
HSPA5	ASB8-21434-RI	0.202675845	0.011433121	postive
HSPA5	CLCN4-88459-ES	-0.34972802	8.18E-06	negative
HSPA5	ALG3-96589-ES	0.213993674	0.007502417	postive
HSPA5	RAD51-30018-ES	-0.219534562	0.006058021	negative
HSPA5	MPRIP-39458-ES	0.286738053	0.000297782	postive
HSPA5	PAX9-27293-AD	-0.246596278	0.001980376	negative
HSPA5	BACH1-60323-AP	-0.227229103	0.004463896	negative
HSPA5	BACH1-60322-AP	0.227237494	0.004462386	postive
CELF2	HDLBP-58346-AP	0.201706755	0.011841738	postive
CELF2	KIAA0753-155897-ME	0.217814703	0.00647726	postive
CELF2	ST7L-4201-AP	-0.217658199	0.006516663	negative
CELF2	SH3TC1-68762-AA	0.214370881	0.007395168	postive
CELF2	PDE4DIP-4408-AP	-0.279495301	0.000428339	negative
CELF2	NOX4-18239-ES	-0.27663919	0.000493044	negative
CELF2	SSBP1-82055-AD	-0.215523727	0.007075781	negative
CELF2	C12orf49-24664-ES	0.221444801	0.005620892	postive
CELF2	PRMT2-60964-ES	0.280536052	0.000406781	postive
CELF2	CABIN1-61386-AP	0.235065045	0.003237737	postive
CELF2	CD44-15133-ES	-0.287701057	0.000283521	negative
CELF2	BUD31-80623-AD	0.211770246	0.008163102	postive
CELF2	ANAPC15-17572-ES	-0.285915955	0.000310481	negative
CELF2	TTC39A-2955-AA	0.364071978	3.21E-06	postive
CELF2	SFR1-13035-AP	-0.207666767	0.009518926	negative
CELF2	CTNND1-15965-ES	-0.273187544	0.000583248	negative
CELF2	PIP4K2C-22653-ES	0.307816199	9.77E-05	postive
CELF2	SNX5-95858-AD	0.232369736	0.003620118	postive
CELF2	GLIPR1L2-23461-AT	0.23438557	0.003330534	postive
CELF2	BIRC5-43860-ES	0.20180027	0.011801756	postive
CELF2	HDLBP-58347-AP	-0.247257178	0.001924022	negative
CELF2	KIAA1549L-14894-AT	-0.24907845	0.001776188	negative
CELF2	IL7R-71774-AT	-0.205813503	0.010193883	negative
CELF2	HACL1-63598-ES	-0.200355114	0.012433053	negative
CELF2	HN1L-33121-AD	0.257115142	0.001239551	postive
CELF2	MPRIP-39458-ES	-0.298608264	0.000160634	negative
CELF2	TPM1-30980-AP	-0.276409633	0.000498618	negative
CELF2	DTNA-45098-AA	-0.209280705	0.0089636	negative
CELF2	STAT1-56598-ES	-0.276451482	0.000497598	negative
THOC3	KALRN-66524-AT	0.216552106	0.006801287	postive
THOC3	ZMYM5-25407-ES	-0.260329428	0.00107003	negative
THOC3	HEXB-72498-AP	-0.370567483	2.07E-06	negative
THOC3	SERPINA1-29130-ES	-0.311612548	7.92E-05	negative
THOC3	APTX-86089-ES	-0.237308993	0.002947616	negative
THOC3	AP4B1-4307-ES	-0.245662143	0.002062589	negative
THOC3	IQCE-78624-AP	0.206378838	0.009983651	postive
THOC3	SLC35A1-76963-ES	-0.281800592	0.000381939	negative
THOC3	CRB3-47050-RI	-0.271108264	0.000644691	negative
THOC3	ZNF446-52471-AD	0.256916357	0.001250801	postive
THOC3	KLK13-51290-AD	-0.225799582	0.004727977	negative
THOC3	TRNT1-62977-AT	0.224360662	0.005007851	postive
THOC3	CENPP-86873-AP	0.21855602	0.006293484	postive
THOC3	SUGP2-48548-AD	-0.200823425	0.012225309	negative
THOC3	ZNF506-48687-ES	-0.203346122	0.011157797	negative
THOC3	COX6C-84673-AP	-0.221137881	0.005689169	negative
THOC3	RPL38-43232-RI	0.205732049	0.010224493	postive
THOC3	COX6C-84675-AP	0.221422477	0.005625834	postive
THOC3	ZNF280D-30770-AT	0.235800486	0.003139932	postive
THOC3	STAP2-94905-ES	-0.217124542	0.006652634	negative
THOC3	MCTP1-72803-ES	0.215114076	0.007187839	postive
THOC3	HCFC1R1-33354-ES	-0.293458729	0.000210649	negative
THOC3	MLST8-33223-ES	-0.221545806	0.005598584	negative
THOC3	GPR56-36577-AP	-0.326941337	3.29E-05	negative
THOC3	MMADHC-55560-AP	0.228195844	0.004292886	postive
THOC3	MLLT3-85980-AP	0.201447849	0.011953054	postive
THOC3	ESAM-19235-AT	0.230624218	0.003888977	postive
THOC3	TOP3B-61267-RI	-0.200565297	0.012339436	negative
THOC3	DCAF8-8447-ES	0.241528092	0.002464922	postive
THOC3	ZNF419-52271-ES	-0.20534776	0.010370002	negative
THOC3	CFL1-16920-AP	0.221530306	0.005602002	postive
THOC3	C19orf44-48173-ES	-0.215210785	0.007161243	negative
THOC3	TAMM41-63407-ES	-0.291997163	0.000227285	negative
THOC3	NR1H3-15694-AP	-0.250140002	0.001694867	negative
THOC3	HNRNPA3-95733-ES	-0.23667669	0.003026893	negative
THOC3	TIMM21-45801-AT	0.243833244	0.002232585	postive
THOC3	THEMIS2-1352-ES	-0.333855646	2.18E-05	negative
THOC3	MYO9B-48232-ES	0.26004274	0.001084239	postive
THOC3	PNKP-51105-ES	-0.212776894	0.007857846	negative
THOC3	TPM1-30980-AP	-0.211196474	0.008341754	negative
THOC3	ATXN2L-35855-ES	-0.214241089	0.007431916	negative
THRAP3	POLDIP3-62524-ES	0.265215455	0.000852661	postive
THRAP3	TMEM41B-14312-ES	0.221779316	0.005547311	postive
THRAP3	AMBRA1-15579-RI	-0.262249571	0.000979177	negative
THRAP3	RPL38-43233-AD	0.238340803	0.002822272	postive
THRAP3	GLT8D1-96400-AD	0.221962916	0.005507293	postive
THRAP3	DHRS13-40017-ES	-0.317138397	5.80E-05	negative
THRAP3	SMARCC2-22392-ES	0.245485698	0.002078461	postive
THRAP3	SUMF1-62987-ES	-0.215711906	0.007024828	negative
THRAP3	TRMT2B-89622-AT	0.330574359	2.66E-05	postive
THRAP3	MFSD6-56567-ES	0.21266706	0.007890653	postive
THRAP3	NOX4-18239-ES	-0.203635641	0.011040689	negative
THRAP3	KLC4-76229-RI	0.218612145	0.006279762	postive
THRAP3	NIPBL-71818-AT	-0.227921679	0.004340776	negative
THRAP3	TSPAN4-13789-AP	0.217910146	0.006453334	postive
THRAP3	MDM4-9480-ES	-0.270741435	0.00065613	negative
THRAP3	FAM216A-24429-ES	0.217525434	0.006550257	postive
THRAP3	SLC44A2-47563-AA	0.201286964	0.012022687	postive
THRAP3	ZNF544-52433-AA	-0.204026513	0.0108843	negative
THRAP3	SAMD9L-80450-AD	-0.245692482	0.002059871	negative
THRAP3	FAM219B-31793-AA	-0.21520394	0.007163123	negative
THRAP3	LMO7-26069-RI	-0.318821987	5.27E-05	negative
THRAP3	IL7R-71774-AT	-0.279521106	0.000427792	negative
THRAP3	ZNF639-67688-ES	0.21640202	0.006840748	postive
ZFR	EPB41-1401-ES	0.247912385	0.001869597	postive
ZFR	FAM135A-76637-AA	0.221177099	0.005680403	postive
ZFR	AP4B1-4307-ES	0.221544397	0.005598894	postive
ZFR	TRMT2B-89622-AT	0.227116551	0.004484197	postive
ZFR	CRYZ-3468-ES	0.205170521	0.010437725	postive
ZFR	COL1A1-266719-ES	0.200949021	0.012170115	postive
ZFR	IL1RN-55030-AP	0.221475035	0.005614206	postive
ZFR	AGAP5-12171-ES	0.21979243	0.005997294	postive
ZFR	MPL-2164-AT	0.241743245	0.002442344	postive
ZFR	MDM4-9480-ES	-0.234029319	0.00338014	negative
ZFR	CHEK2-61544-ES	0.263592099	0.000919916	postive
ZFR	FAM216A-24429-ES	0.250236997	0.001687608	postive
ZFR	MAP2K6-43188-AD	-0.20023217	0.012488102	negative
ZFR	TMEM98-40217-ES	0.209136729	0.009011948	postive
ZFR	CRYZL1-60453-AT	0.255781378	0.00131684	postive
ZFR	IL7R-71774-AT	-0.286254483	0.000305192	negative
ZFR	DEPDC4-23918-ES	-0.216933725	0.006701862	negative
ZFR	LCK-1581-AP	-0.320189864	4.88E-05	negative
ZFR	BET1L-13575-RI	0.202919132	0.011332505	postive
YBX3	CD99L2-90360-ES	-0.230958811	0.00383609	negative
YBX3	TCEA3-1063-ES	-0.209959348	0.00873878	negative
YBX3	IP6K2-64770-ES	-0.204370959	0.010748105	negative
YBX3	LRRCC1-84322-ES	0.227876333	0.004348743	postive
YBX3	USP10-37862-ES	-0.328553267	3.00E-05	negative
YBX3	DPF2-16816-ES	0.24202988	0.002412558	postive
YBX3	CD86-66421-ES	-0.231662747	0.00372693	negative
YBX3	HEXB-72498-AP	-0.436350351	1.38E-08	negative
YBX3	SERPINA1-29130-ES	-0.318382922	5.41E-05	negative
YBX3	PTK2-85291-AP	0.265182232	0.000853991	postive
YBX3	CRB3-47050-RI	-0.295891789	0.000185445	negative
YBX3	WDR16-39225-AT	-0.337070755	1.80E-05	negative
YBX3	CERS4-47206-ES	-0.224765982	0.004927552	negative
YBX3	IL1RN-55030-AP	-0.218606232	0.006281207	negative
YBX3	CENPP-86873-AP	0.31421549	6.85E-05	postive
YBX3	MAF-37687-RI	-0.229230238	0.004116444	negative
YBX3	CLN3-35746-RI	-0.226106951	0.004670042	negative
YBX3	TTC13-10259-ES	-0.271278435	0.000639447	negative
YBX3	COX7A1-49370-AP	-0.225420239	0.004800366	negative
YBX3	PHPT1-88225-ES	-0.215897135	0.006974993	negative
YBX3	TEX264-65106-ES	-0.219321286	0.006108661	negative
YBX3	MLST8-33223-ES	-0.20818657	0.009336843	negative
YBX3	GPR56-36577-AP	-0.304013104	0.000120196	negative
YBX3	UGT8-70428-AP	0.262449394	0.00097014	postive
YBX3	SLC44A2-47563-AA	-0.209444643	0.008908827	negative
YBX3	PP2D1-63692-AT	0.320232702	4.86E-05	postive
YBX3	PPP4R4-29091-AT	-0.202876446	0.011350102	negative
YBX3	ZNF512-53026-ES	-0.260745174	0.001049728	negative
YBX3	PP2D1-63693-AT	-0.320810692	4.70E-05	negative
YBX3	TOP3B-61267-RI	-0.27465515	0.00054318	negative
YBX3	BMPER-79231-AT	-0.22285646	0.005316192	negative
YBX3	PPP4R4-29092-AT	0.214365475	0.007396696	postive
YBX3	MRPL30-54684-AP	-0.238085213	0.002852864	negative
YBX3	NR1H3-15694-AP	-0.248748549	0.001802175	negative
YBX3	CRB2-87510-AT	-0.317880793	5.56E-05	negative
YBX3	ZCCHC10-73329-ES	-0.225615458	0.00476299	negative
YBX3	TIMM21-45801-AT	0.277693858	0.000468167	postive
YBX3	MYO9B-48232-ES	0.270048953	0.000678236	postive
YBX3	MPRIP-39458-ES	-0.321477701	4.53E-05	negative
YBX3	TPM1-30980-AP	-0.327548025	3.18E-05	negative
YBX3	LIMK2-61838-ES	-0.257759375	0.001203725	negative
CCAR1	TKT-65304-AA	0.215849393	0.006987807	postive
CCAR1	MUC20-68187-RI	-0.209006042	0.009056034	negative
CCAR1	DHRS13-40017-ES	-0.275874583	0.000511837	negative
CCAR1	SERPINA1-29130-ES	0.247718946	0.001885518	postive
CCAR1	TRIM16-39366-ES	-0.24149157	0.002468773	negative
CCAR1	SSBP1-82055-AD	0.251557876	0.001591537	postive
CCAR1	PSMG3-78589-AP	0.244371252	0.002181303	postive
CCAR1	CLASRP-50387-AP	-0.208053111	0.009383297	negative
CCAR1	PGF-28457-ES	0.201291931	0.012020532	postive
CCAR1	ARTN-2486-AP	-0.227643012	0.004389944	negative
CCAR1	IL1RN-55030-AP	0.223749518	0.005131142	postive
CCAR1	CENPP-86873-AP	-0.243565038	0.002258556	negative
CCAR1	CARF-56972-AA	-0.227635357	0.004391301	negative
CCAR1	MAF-37687-RI	0.348350471	8.92E-06	postive
CCAR1	RAB30-18042-AT	-0.236129811	0.003097006	negative
CCAR1	TMEM106A-41699-ES	0.228864292	0.004178107	postive
CCAR1	BAZ1A-27172-AP	0.258903081	0.001142447	postive
CCAR1	BAZ1A-27173-AP	-0.258908688	0.001142154	negative
CCAR1	TEX264-65106-ES	0.247609646	0.001894568	postive
CCAR1	CHEK2-61544-ES	0.27890413	0.00044105	postive
CCAR1	IL32-33379-AA	-0.260781181	0.001047986	negative
CCAR1	ZNF532-45682-AP	0.203993095	0.010897594	postive
CCAR1	DPP8-31175-ES	0.240421332	0.002584075	postive
CCAR1	BCL2L2-PABPN1-26726-AP	-0.306666844	0.000104027	negative
CCAR1	FAM219B-31793-AA	-0.203206204	0.011214784	negative
CCAR1	LMO7-26069-RI	-0.20513117	0.010452814	negative
CCAR1	CRYZL1-60453-AT	0.227539333	0.004408364	postive
CCAR1	PLCL2-63654-AT	-0.211798027	0.008154538	negative
CCAR1	CRB2-87510-AT	0.296772477	0.000177035	postive
CCAR1	SKA2-42749-ES	0.220497512	0.005834013	postive
SNRNP40	POLDIP3-62524-ES	0.245588823	0.002069171	postive
SNRNP40	AMBRA1-15579-RI	-0.211271124	0.008318316	negative
SNRNP40	DHRS13-40017-ES	-0.232948864	0.003534686	negative
SNRNP40	ZNF577-51379-AA	0.295056762	0.00019376	postive
SNRNP40	SMARCC2-22392-ES	0.272926324	0.000590659	postive
SNRNP40	FAM173B-71547-ES	-0.214937428	0.007236645	negative
SNRNP40	GNGT2-42280-AT	0.215250296	0.007150403	postive
SNRNP40	TRPM2-60821-ES	-0.217480839	0.006561576	negative
SNRNP40	PSMG3-78589-AP	-0.21768361	0.006510251	negative
SNRNP40	HAPLN3-32400-ES	-0.23131731	0.003780143	negative
SNRNP40	FBXO18-10672-ES	0.249682777	0.001729468	postive
SNRNP40	COL1A2-1669703-ES	0.207225555	0.009675932	postive
SNRNP40	SHPRH-78029-AP	-0.203646254	0.011036417	negative
SNRNP40	MDM4-9480-ES	-0.265197314	0.000853387	negative
SNRNP40	MMADHC-55560-AP	0.230477451	0.003912382	postive
SNRNP40	ZNF576-50217-RI	-0.230068194	0.003978317	negative
SNRNP40	GPN1-53035-ES	0.231863113	0.003696374	postive
SNRNP40	RAD51-30018-ES	-0.22197486	0.005504699	negative
SNRNP40	HN1L-33121-AD	-0.202756694	0.011399597	negative
SNRNP40	CARKD-26250-AP	-0.267687153	0.000758888	negative
U2AF2	CERS4-47206-ES	0.209209151	0.0089876	postive
U2AF2	CREM-11230-AP	-0.261281295	0.001024068	negative
U2AF2	ZNF510-86981-AD	0.20767714	0.009515262	postive
U2AF2	GPN1-53035-ES	0.200523967	0.012357795	postive
U2AF2	LIG1-50692-ES	-0.261875551	0.000996299	negative
DDX20	SMARCC2-22392-ES	0.200785043	0.01224222	postive
DDX20	IL1RN-55030-AP	0.205720146	0.010228973	postive
DDX20	HPS3-67212-ES	-0.232095374	0.003661237	negative
DDX20	UMPS-66536-ES	-0.211874802	0.008130914	negative
DDX20	MDM4-9480-ES	-0.215533094	0.007073237	negative
DDX20	DPP8-31175-ES	0.212865844	0.007831366	postive
BCAS1	NOX4-18235-ES	-0.341130679	1.40E-05	negative
BCAS1	KLK13-51286-AT	-0.36118076	3.89E-06	negative
BCAS1	EXO1-10437-AA	-0.360714962	4.01E-06	negative
BCAS1	NAIP-72433-ES	-0.223589979	0.005163771	negative
BCAS1	DPF2-16816-ES	-0.275207483	0.00052877	negative
BCAS1	SERPINA1-29130-ES	0.236186257	0.003089702	postive
BCAS1	ODF3B-62857-AP	0.215617726	0.007050288	postive
BCAS1	ODF3B-62856-AP	-0.21562186	0.007049169	negative
BCAS1	AP4B1-4307-ES	-0.212870458	0.007829995	negative
BCAS1	IQCE-78624-AP	-0.23644835	0.003055991	negative
BCAS1	CRB3-47050-RI	0.212912978	0.007817367	postive
BCAS1	AFMID-94690-ES	0.23627772	0.0030779	postive
BCAS1	PSMG3-78589-AP	0.233190225	0.00349962	postive
BCAS1	CASP6-70333-ES	-0.222079772	0.005481957	negative
BCAS1	TTC13-10259-ES	0.206178468	0.010057721	postive
BCAS1	TEX264-65106-ES	0.220358951	0.005865784	postive
BCAS1	GPR56-36577-AP	0.237410676	0.002935044	postive
BCAS1	ITPR1-63015-ES	-0.40287732	2.02E-07	negative
BCAS1	ESAM-19235-AT	-0.279714303	0.000423717	negative
BCAS1	TMUB2-41814-ES	0.264956699	0.000863069	postive
BCAS1	LRR1-27424-ES	-0.206384784	0.00998146	negative
BCAS1	TAMM41-63407-ES	0.248666908	0.001808659	postive
BCAS1	NR1H3-15694-AP	0.208668233	0.009170873	postive
BCAS1	TIMM21-45801-AT	-0.268874334	0.000717306	negative
BCAS1	AFMID-43800-ES	0.210550176	0.008547129	postive
BCAS1	JMJD8-32953-ES	-0.2203219	0.005874305	negative
SPEN	B2M-30356-AT	0.204666291	0.010632527	postive
SPEN	ZMYM5-25407-ES	0.230336774	0.003934935	postive
SPEN	KCTD20-75979-ES	-0.228756818	0.004196373	negative
SPEN	NIN-27491-AT	-0.237609991	0.002910541	negative
SPEN	ARMC5-36264-AD	-0.300904038	0.000142115	negative
SPEN	TRMT2B-89622-AT	0.350070062	8.00E-06	postive
SPEN	C9orf64-86707-AT	0.203165654	0.011231347	postive
SPEN	DTNBP1-75415-AT	-0.207523782	0.009569559	negative
SPEN	METTL13-8998-AD	0.209607368	0.008854753	postive
SPEN	THOC7-65511-ES	0.232526135	0.003596865	postive
SPEN	MDM4-9480-ES	-0.24275788	0.002338379	negative
SPEN	ASF1B-47960-AT	0.222371468	0.005419168	postive
SPEN	FAM216A-24429-ES	0.208697558	0.009160854	postive
SPEN	CEACAM8-50173-AT	0.203590038	0.011059063	postive
SPEN	TOP3B-61267-RI	0.216004963	0.006946127	postive
SPEN	PDDC1-13743-RI	0.242314631	0.002383293	postive
SPEN	CRYZL1-60453-AT	0.284104692	0.000340249	postive
SPEN	IL7R-71774-AT	-0.322854918	4.18E-05	negative
SPEN	CRB2-87510-AT	0.232670809	0.003575475	postive
SPEN	PLSCR1-67163-AA	0.232649656	0.003578595	postive
SPEN	TIMM21-45801-AT	-0.250787401	0.001646952	negative
SPEN	SKA2-42749-ES	0.234069668	0.003374488	postive
SPEN	ZNF639-67688-ES	0.206456766	0.009954974	postive
YBX1	EFCAB10-81303-ES	-0.228672614	0.004210735	negative
YBX1	SNX11-42184-ES	-0.237276029	0.002951702	negative
YBX1	HEXB-72498-AP	-0.258825951	0.001146488	negative
YBX1	SMARCC2-22392-ES	0.220858979	0.005751854	postive
YBX1	COX6C-84673-AP	-0.200409743	0.012408661	negative
YBX1	COX6C-84675-AP	0.206641762	0.009887186	postive
YBX1	CTNND1-15965-ES	0.23455282	0.003307473	postive
YBX1	MMADHC-55560-AP	0.245817007	0.002048748	postive
YBX1	CLEC4A-20178-ES	-0.251615016	0.001587496	negative
YBX1	CHEK2-61544-ES	-0.203081315	0.011265865	negative
YBX1	TOP3B-61267-RI	-0.206633638	0.009890154	negative
YBX1	ZNF232-38655-AA	-0.236507336	0.00304845	negative
YBX1	FGFR4-74730-RI	-0.224105265	0.005059048	negative
ELAVL1	PPP1CB-53075-AD	-0.266608686	0.000798572	negative
ELAVL1	NPIPB4-34532-AP	-0.27253581	0.0006019	negative
ELAVL1	HEXB-72498-AP	-0.214913838	0.007243185	negative
ELAVL1	SMARCC2-22392-ES	0.23757594	0.002914714	postive
ELAVL1	APTX-86089-ES	-0.212162718	0.008042861	negative
ELAVL1	ZNF446-52471-AD	0.212668881	0.007890108	postive
ELAVL1	PSMG3-78589-AP	-0.236624127	0.003033569	negative
ELAVL1	DMKN-49177-ES	-0.242176714	0.002397427	negative
ELAVL1	SUGP2-48548-AD	-0.223225738	0.005238962	negative
ELAVL1	SHPRH-78029-AP	-0.239399302	0.002698712	negative
ELAVL1	DTNBP1-75415-AT	0.213951591	0.007514467	postive
ELAVL1	ZNF280D-30770-AT	0.200267458	0.01247228	postive
ELAVL1	LAMA3-44845-AP	-0.269028193	0.000712073	negative
ELAVL1	TEX264-65106-ES	-0.217162762	0.006642813	negative
ELAVL1	MMADHC-55560-AP	0.229262222	0.004111094	postive
ELAVL1	COL1A1-206079-ES	0.218784709	0.006237737	postive
ELAVL1	PHF20L1-85193-AT	-0.226767736	0.004547643	negative
ELAVL1	PHF20L1-85192-AT	0.226767736	0.004547643	postive
ELAVL1	EDNRA-70788-ES	0.229457038	0.00407864	postive
ELAVL1	NPRL2-65036-AA	-0.215207722	0.007162084	negative
ELAVL1	ZNF512-53026-ES	-0.218482123	0.006311593	negative
ELAVL1	TIMM21-45801-AT	0.207587924	0.009546816	postive
ELAVL1	MYO9B-48232-ES	0.225846919	0.004719013	postive
ELAVL1	ATXN2L-35855-ES	-0.200146444	0.012526612	negative
ELAVL1	TBC1D31-85040-ES	-0.202549206	0.011485805	negative
ELAVL1	AGTRAP-666-AD	-0.201339492	0.011999913	negative
ELAVL1	ASMTL-88387-AP	0.212062545	0.0080734	postive
DDX3Y	CDCA3-19985-ES	-0.21090202	0.008434775	negative
DDX3Y	TBL2-79985-ES	0.226843201	0.004533848	postive
DDX3Y	SLC2A11-61339-AP	-0.201248368	0.012039445	negative
DDX3Y	KLC4-76229-RI	-0.220831184	0.005758135	negative
DDX3Y	NIPBL-71818-AT	-0.222423498	0.005408036	negative
DDX3Y	BAZ1A-27172-AP	-0.228791107	0.004190537	negative
DDX3Y	BAZ1A-27173-AP	0.228791312	0.004190503	postive
DDX3Y	TEX264-65106-ES	-0.235871392	0.003130645	negative
DDX3Y	SLC25A43-89952-ES	-0.201874893	0.011769936	negative
DDX3Y	SNX5-95858-AD	0.220809348	0.005763073	postive
DDX3Y	POSTN-25673-ES	0.269278575	0.000703632	postive
DDX3Y	HDLBP-58347-AP	-0.229333267	0.004099232	negative
DDX3Y	CPEB3-12525-AP	0.225153674	0.004851826	postive
DDX3Y	TPM1-30980-AP	-0.240465338	0.002579239	negative
DDX3Y	ATP7B-25967-ES	-0.238711692	0.002778407	negative
DHX8	RNFT2-24667-RI	-0.231454042	0.003758999	negative
DHX8	MFSD6-56567-ES	0.22147909	0.00561331	postive
DHX8	PGF-28457-ES	-0.206433547	0.009963511	negative
DHX8	CABIN1-61386-AP	-0.23585064	0.00313336	negative
DHX8	TTC13-10259-ES	-0.221481966	0.005612674	negative
DHX8	HBS1L-77791-AA	0.276940818	0.000485807	postive
DHX8	SYNGR1-62299-AT	0.255262261	0.001348094	postive
DHX8	ROBO3-19251-ES	-0.341680162	1.35E-05	negative
DHX8	ZNF816-51640-AP	-0.218406062	0.00633028	negative
DHX8	PAX8-55048-ES	-0.46798797	8.25E-10	negative
GPKOW	VEZT-23760-AA	-0.237206132	0.002960384	negative
GPKOW	SEMA7A-31715-ES	-0.286690773	0.000298499	negative
GPKOW	ZNF131-71929-ES	-0.245249615	0.002099872	negative
GPKOW	PPP1CB-53075-AD	-0.201394581	0.01197607	negative
GPKOW	GOLGA8R-29771-AT	0.241946369	0.002421202	postive
GPKOW	GOLGA8R-29770-AT	-0.242770403	0.002337121	negative
GPKOW	LRRC37B-40172-ES	0.239836958	0.00264907	postive
GPKOW	TINAGL1-1477-AA	-0.272787429	0.000594634	negative
GPKOW	TRIM16-39366-ES	-0.246794001	0.001963362	negative
GPKOW	SIRPB1-58522-AT	-0.204449478	0.010717269	negative
GPKOW	POFUT2-60872-AD	0.213358542	0.007686121	postive
GPKOW	ARTN-2483-AP	0.211195971	0.008341912	postive
GPKOW	PTK2-85291-AP	-0.291864808	0.000228851	negative
GPKOW	AURKAIP1-151-AD	0.243596587	0.002255487	postive
GPKOW	XKR6-82612-AP	-0.230324159	0.003936963	negative
GPKOW	CARF-56972-AA	-0.24527031	0.002097987	negative
GPKOW	APTX-86081-ES	-0.20115997	0.012077903	negative
GPKOW	RAB26-33205-AT	-0.256127129	0.001296393	negative
GPKOW	GPR56-36577-AP	0.209931002	0.008748069	postive
GPKOW	ZNF544-52433-AA	0.214474383	0.00736598	postive
GPKOW	ZNF532-45682-AP	0.254004667	0.001426638	postive
GPKOW	PP2D1-63692-AT	-0.221016995	0.005716263	negative
GPKOW	PP2D1-63693-AT	0.21475511	0.007287326	postive
GPKOW	LRR1-27424-ES	-0.2866843	0.000298598	negative
GPKOW	USP46-69289-AP	-0.254968895	0.001366055	negative
GPKOW	TAPBPL-19858-RI	-0.211043283	0.008390034	negative
GPKOW	SH3YL1-52504-ES	0.219995629	0.005949825	postive
GPKOW	MYO9B-48232-ES	-0.20040197	0.012412129	negative
GPKOW	ACY1-65150-ES	-0.203519335	0.011087603	negative
GPKOW	MPRIP-39458-ES	0.340625214	1.45E-05	postive
GPKOW	TPM1-30980-AP	0.212943976	0.007808172	postive
GPKOW	APTX-86080-AA	-0.205369699	0.010361646	negative
PABPC1	RPAIN-38680-ES	-0.236400521	0.003062118	negative
PABPC1	GOLGA8R-29771-AT	-0.23127031	0.003787436	negative
PABPC1	GOLGA8R-29770-AT	0.227702144	0.004379469	postive
PABPC1	ZNF446-52471-AD	0.281640563	0.000385003	postive
PABPC1	ACAA1-64018-ES	-0.22120345	0.005674521	negative
PABPC1	ZNF329-52413-RI	-0.26449913	0.000881761	negative
PABPC1	AMDHD2-33281-RI	-0.230806283	0.003860119	negative
PABPC1	MLST8-33223-ES	-0.284101626	0.000340302	negative
PABPC1	SNX5-95858-AD	-0.240758662	0.002547217	negative
PABPC1	COL1A2-306272-ES	0.204635018	0.010644714	postive
PABPC1	CYHR1-85620-AD	-0.21054506	0.008548772	negative
PABPC1	CRYZL1-60450-AT	0.200923289	0.012181405	postive
PABPC1	SLC38A10-44115-AT	0.223068056	0.005271816	postive
PABPC1	SLC38A10-44114-AT	-0.223075026	0.00527036	negative
PABPC1	JMJD8-32953-ES	-0.218485046	0.006310876	negative
PABPC1	MARVELD3-37465-AT	-0.203626461	0.011044386	negative
CFAP20	COL1A1-410406-ES	0.216416423	0.006836952	postive
CFAP20	HDLBP-58346-AP	0.221826871	0.005536921	postive
CFAP20	SNX11-42184-ES	-0.201824434	0.011791444	negative
CFAP20	SLC2A11-61339-AP	-0.316299106	6.09E-05	negative
CFAP20	HEXB-72498-AP	-0.349087811	8.52E-06	negative
CFAP20	ZNF195-13966-ES	-0.287914894	0.000280441	negative
CFAP20	SERPINA1-29130-ES	-0.291064823	0.000238527	negative
CFAP20	ODF3B-62857-AP	-0.231785545	0.003708176	negative
CFAP20	ODF3B-62856-AP	0.231765397	0.003711247	postive
CFAP20	NECAP1-20177-ES	-0.251165163	0.001619566	negative
CFAP20	SUMF1-62987-ES	-0.218406775	0.006330105	negative
CFAP20	POFUT2-60872-AD	-0.316228588	6.11E-05	negative
CFAP20	CRB3-47050-RI	-0.207499284	0.009578258	negative
CFAP20	ZNF446-52471-AD	0.219857047	0.005982163	postive
CFAP20	STYXL1-80150-ES	-0.204353688	0.010754899	negative
CFAP20	NGEF-58034-AT	0.210085579	0.008697517	postive
CFAP20	DTNBP1-75415-AT	0.287360569	0.000288489	postive
CFAP20	RPL38-43232-RI	0.215006081	0.007217642	postive
CFAP20	ZNF280D-30770-AT	0.211167398	0.008350899	postive
CFAP20	TEX264-65106-ES	-0.271654429	0.000627999	negative
CFAP20	GPR56-36577-AP	-0.297497342	0.000170381	negative
CFAP20	COL1A1-206079-ES	0.244131941	0.00220398	postive
CFAP20	FHAD1-749-AT	0.239875567	0.002644731	postive
CFAP20	ESAM-19235-AT	0.21361877	0.007610376	postive
CFAP20	COL1A1-406670-ES	0.225408301	0.00480266	postive
CFAP20	TOP3B-61267-RI	-0.207629583	0.009532071	negative
CFAP20	DCAF8-8447-ES	0.205877069	0.010170052	postive
CFAP20	TAMM41-63407-ES	-0.225935199	0.004702336	negative
CFAP20	NR1H3-15694-AP	-0.240319824	0.00259526	negative
CFAP20	RAD51-30018-ES	-0.233462278	0.003460472	negative
CFAP20	HN1L-33121-AD	-0.250364156	0.001678135	negative
CFAP20	TIMM21-45801-AT	0.303398024	0.000124265	postive
CFAP20	THEMIS2-1352-ES	-0.223857532	0.005109156	negative
CFAP20	MYO9B-48232-ES	0.246489011	0.001989663	postive
CFAP20	TPM1-30980-AP	-0.215190291	0.007166872	negative
CFAP20	ATXN2L-35855-ES	-0.231361127	0.003773355	negative
CFAP20	TBC1D31-85040-ES	-0.203581307	0.011062584	negative
FAM50A	CDCA3-19985-ES	-0.207208305	0.009682116	negative
FAM50A	PPP1CB-53075-AD	-0.273647976	0.000570393	negative
FAM50A	TRIP6-81015-ES	-0.207724976	0.009498381	negative
FAM50A	ISG20L2-8306-RI	0.244619229	0.002158028	postive
FAM50A	GOLGA8R-29771-AT	0.207302684	0.009648321	postive
FAM50A	GOLGA8R-29770-AT	-0.208767316	0.009137057	negative
FAM50A	LRRC37B-40172-ES	0.250912083	0.001637867	postive
FAM50A	SERPINA1-29130-ES	0.205688268	0.010240979	postive
FAM50A	ABCD4-28388-ES	-0.242118362	0.002403429	negative
FAM50A	GALK2-30531-AD	0.201523857	0.011920279	postive
FAM50A	ARTN-2483-AP	0.213732606	0.00757745	postive
FAM50A	ZSCAN9-75724-AD	-0.217755057	0.006492252	negative
FAM50A	ACP2-15687-ES	-0.204247139	0.01079689	negative
FAM50A	MDM4-9484-ES	-0.226073662	0.004676286	negative
FAM50A	PGF-28457-ES	0.273702437	0.00056889	postive
FAM50A	TRNT1-62977-AT	-0.210908993	0.008432561	negative
FAM50A	USP45-77069-ES	0.210350349	0.008611527	postive
FAM50A	ASF1B-47960-AT	-0.209857829	0.00877209	negative
FAM50A	SYNGR1-62299-AT	-0.203918701	0.01092724	negative
FAM50A	ZNF532-45682-AP	0.221695299	0.005565711	postive
FAM50A	PP2D1-63692-AT	-0.254245514	0.00141128	negative
FAM50A	BCL2L2-PABPN1-26726-AP	-0.225363542	0.00481127	negative
FAM50A	PP2D1-63693-AT	0.263923872	0.000905787	postive
FAM50A	LRR1-27424-ES	-0.244684424	0.002151946	negative
FAM50A	TFDP2-67090-AA	0.2093874	0.008927919	postive
FAM50A	CRYZL1-60450-AT	0.222810303	0.005325917	postive
FAM50A	ACY1-65150-ES	-0.312592725	7.50E-05	negative
FAM50A	ZNF816-51640-AP	0.247237192	0.001925705	postive
FAM50A	JMJD8-32953-ES	-0.264000863	0.000902537	negative
FAM50A	MPRIP-39458-ES	0.238594459	0.002792205	postive
FAM50A	MARVELD3-37465-AT	-0.200170896	0.012515617	negative
FAM50A	LRRCC1-84319-ES	0.246540194	0.001985227	postive
CLNS1A	CLEC7A-20332-RI	-0.211152018	0.00835574	negative
CLNS1A	NPIPB4-34532-AP	-0.248337402	0.001835045	negative
CLNS1A	USP10-37862-ES	-0.302453885	0.000130761	negative
CLNS1A	SLC2A11-61339-AP	-0.248722789	0.001804218	negative
CLNS1A	HEXB-72498-AP	-0.250079795	0.001699387	negative
CLNS1A	APTX-86089-ES	-0.24770634	0.001886559	negative
CLNS1A	ZNF446-52471-AD	0.250156926	0.001693598	postive
CLNS1A	ZNF329-52413-RI	-0.251978771	0.001561989	negative
CLNS1A	USMG5-13004-ES	0.239599177	0.002675937	postive
CLNS1A	ZNF280D-30770-AT	0.226143051	0.00466328	postive
CLNS1A	GUCY1A3-70925-ES	-0.232957053	0.003533491	negative
CLNS1A	PHF20L1-85193-AT	-0.251945989	0.001564272	negative
CLNS1A	PHF20L1-85192-AT	0.251945989	0.001564272	postive
CLNS1A	PLEKHB2-55376-AD	-0.290311882	0.00024798	negative
CLNS1A	HNRNPA3-95733-ES	-0.22377357	0.005126239	negative
CLNS1A	TIMM21-45801-AT	0.211888302	0.008126767	postive
CLNS1A	MARVELD3-37465-AT	-0.267582228	0.000762668	negative
CLNS1A	EGR2-11886-RI	-0.213435376	0.007663688	negative
GPATCH1	APTX-86089-ES	0.287864213	0.000281168	postive
GPATCH1	PSMG3-78589-AP	0.212946899	0.007807306	postive
GPATCH1	RET-11315-AT	0.251632929	0.001586231	postive
GPATCH1	MAF-37687-RI	0.240221663	0.002606118	postive
GPATCH1	COX7A1-49370-AP	0.210730049	0.008489526	postive
GPATCH1	RET-11316-AT	-0.2487046	0.001805663	negative
GPATCH1	TBX6-36063-AT	0.20180515	0.011799673	postive
GPATCH1	PPM1N-50471-AP	-0.234945421	0.003253903	negative
GPATCH1	ZCWPW1-80944-ES	-0.203392556	0.011138942	negative
GPATCH1	DPP8-31175-ES	0.21302539	0.007784068	postive
GPATCH1	GINS4-83520-RI	0.205750325	0.010217618	postive
GPATCH1	ADARB1-60863-RI	0.204440944	0.010720617	postive
GPATCH1	DEPDC4-23918-ES	-0.206277347	0.010021109	negative
GPATCH1	CRB2-87510-AT	0.22296813	0.005292731	postive
MBNL3	RSPO3-77445-AT	0.217569933	0.00653898	postive
MBNL3	NUTF2-37147-AD	0.20766626	0.009519105	postive
MBNL3	DHRS13-40017-ES	-0.208209988	0.009328713	negative
MBNL3	DPF2-16816-ES	-0.276647128	0.000492852	negative
MBNL3	TINAGL1-1477-AA	-0.323349433	4.06E-05	negative
MBNL3	SERPINA1-29130-ES	0.215096427	0.007192702	postive
MBNL3	SIRPB1-58522-AT	-0.242144891	0.002400699	negative
MBNL3	FAM173B-71547-ES	-0.206384604	0.009981527	negative
MBNL3	HPGD-71193-AT	-0.247172285	0.001931179	negative
MBNL3	CRB3-47050-RI	0.217435139	0.006573193	postive
MBNL3	PSMG3-78589-AP	0.251514833	0.001594588	postive
MBNL3	IL1RN-55030-AP	0.315058396	6.53E-05	postive
MBNL3	USMG5-13004-ES	0.236226983	0.003084442	postive
MBNL3	THOC7-65511-ES	0.232101654	0.003660291	postive
MBNL3	MMADHC-55560-AP	-0.248584375	0.001815235	negative
MBNL3	MUC1-7986-ES	-0.423587989	3.98E-08	negative
MBNL3	BMPER-79231-AT	-0.327303634	3.22E-05	negative
MBNL3	HDLBP-58347-AP	0.201527279	0.011918806	postive
MBNL3	COL1A1-266809-ES	-0.214511124	0.007355643	negative
MBNL3	USP37-57489-AA	0.200147787	0.012526008	postive
MBNL3	NR1H3-15694-AP	0.282432847	0.000370052	postive
MBNL3	SMYD3-10487-AP	-0.209147697	0.009008257	negative
MBNL3	EGR2-11886-RI	-0.275601945	0.000518696	negative
XAB2	MUC20-68187-RI	0.315463906	6.38E-05	postive
XAB2	PPP1CB-53075-AD	-0.248500852	0.001821913	negative
XAB2	MRPL37-3138-AT	-0.206503356	0.009937863	negative
XAB2	LARS2-64400-ES	0.228708113	0.004204675	postive
XAB2	NPIPB4-34532-AP	-0.293587553	0.000209239	negative
XAB2	HEXB-72498-AP	-0.270249337	0.00067177	negative
XAB2	DMKN-49177-ES	-0.221866089	0.005528366	negative
XAB2	DTNBP1-75415-AT	0.24182024	0.002434311	postive
XAB2	MAF-37687-RI	-0.218223488	0.006375338	negative
XAB2	TTC13-10259-ES	-0.240136101	0.002615616	negative
XAB2	GPR56-36577-AP	-0.243125056	0.002301756	negative
XAB2	GUCY1A3-70925-ES	-0.201606874	0.011884573	negative
XAB2	ESAM-19235-AT	0.210009229	0.008722454	postive
XAB2	NPRL2-65036-AA	-0.229486415	0.004073766	negative
XAB2	PPP4R4-29092-AT	0.201717107	0.011837306	postive
XAB2	DMKN-49167-ES	-0.267545047	0.000764011	negative
XAB2	COL1A1-406319-ES	0.206088353	0.010091192	postive
XAB2	ALKBH6-49325-ES	-0.220317044	0.005875423	negative
XAB2	FBXO27-49746-RI	-0.210624335	0.008523338	negative
XAB2	TIMM21-45801-AT	0.274906584	0.000536576	postive
XAB2	IGHMBP2-17352-AD	0.263480063	0.000924733	postive
SNRPA	NPIPB4-34532-AP	-0.281129609	0.00039494	negative
SNRPA	ZMYM5-25407-ES	-0.28359202	0.000349143	negative
SNRPA	SLC2A11-61339-AP	-0.218862046	0.006218985	negative
SNRPA	HEXB-72498-AP	-0.251231939	0.001614769	negative
SNRPA	HAPLN3-32400-ES	-0.239120663	0.002730754	negative
SNRPA	SUGP2-48548-AD	-0.211233165	0.008330227	negative
SNRPA	DTNBP1-75415-AT	0.32880581	2.95E-05	postive
SNRPA	EMR2-48029-AT	-0.224288207	0.005022328	negative
SNRPA	ZNF280D-30770-AT	0.234011697	0.003382611	postive
SNRPA	LAMA3-44845-AP	-0.225890604	0.004710754	negative
SNRPA	STAP2-94905-ES	-0.216778586	0.006742124	negative
SNRPA	MCTP1-72803-ES	0.221826481	0.005537007	postive
SNRPA	TEX264-65106-ES	-0.214217747	0.007438542	negative
SNRPA	MMADHC-55560-AP	0.207471837	0.009588012	postive
SNRPA	CRYZL1-60453-AT	-0.331017843	2.59E-05	negative
SNRPA	IL7R-71774-AT	0.204386184	0.01074212	postive
SNRPA	HNRNPA3-95733-ES	-0.249806998	0.001720004	negative
SNRPA	TIMM21-45801-AT	0.30371239	0.00012217	postive
THOC1	DHRS13-40017-ES	-0.302902217	0.000127638	negative
THOC1	HEXB-72498-AP	-0.206742171	0.009850564	negative
THOC1	MFSD6-56567-ES	0.200309428	0.012453484	postive
THOC1	CRYZ-3468-ES	0.205808882	0.010195618	postive
THOC1	NIPBL-71818-AT	-0.246422404	0.00199545	negative
THOC1	TSPAN4-13789-AP	0.229751311	0.004030054	postive
THOC1	CTNND1-15965-ES	0.21676516	0.006745618	postive
THOC1	MMADHC-55560-AP	-0.201572807	0.011899214	negative
THOC1	TBX6-36063-AT	0.261610697	0.001008589	postive
THOC1	BCL2L2-PABPN1-26726-AP	-0.20011654	0.012540071	negative
THOC1	FAM219B-31793-AA	-0.223326384	0.005218088	negative
THOC1	DMKN-49167-ES	-0.236261239	0.003080024	negative
THOC1	HN1L-33121-AD	-0.213524075	0.007637862	negative
THOC1	GABARAP-38864-RI	-0.266816358	0.000790785	negative
DDX1	LPXN-16009-AP	0.204354493	0.010754582	postive
DDX1	DHRS13-40017-ES	-0.244647079	0.002155428	negative
DDX1	SMARCC2-22392-ES	0.243130918	0.002301175	postive
DDX1	COL1A1-266610-ES	0.201282709	0.012024534	postive
DDX1	ZCCHC11-3009-AA	-0.224121938	0.005055691	negative
DDX1	STYXL1-80150-ES	0.311613104	7.92E-05	postive
DDX1	PRMT2-60964-ES	-0.214978251	0.00722534	negative
DDX1	HSH2D-48136-AA	0.214593215	0.007332594	postive
DDX1	FBXL22-31065-AT	0.213267967	0.007712641	postive
DDX1	MTCH2-15788-ES	0.222961547	0.005294112	postive
DDX1	MDM4-9480-ES	-0.201295641	0.012018923	negative
DDX1	POSTN-25673-ES	-0.20630586	0.010010573	negative
DDX1	DPP8-31175-ES	0.344152003	1.16E-05	postive
DDX1	BCL2L2-PABPN1-26726-AP	-0.20587039	0.010172553	negative
DDX1	HDLBP-58347-AP	0.228616077	0.004220402	postive
DDX1	TICRR-32428-AA	-0.254638225	0.001386561	negative
DDX1	HLTF-67209-AA	-0.204787428	0.010585438	negative
DDX1	ZNF639-67688-ES	0.20561172	0.01026986	postive
DDX1	KIF21A-93029-ES	0.248401217	0.001829908	postive
PSEN1	ANKRD44-56673-ES	-0.377598879	1.28E-06	negative
PSEN1	IP6K2-64770-ES	0.255901046	0.00130973	postive
PSEN1	SNX11-42184-ES	0.209138055	0.009011502	postive
PSEN1	ACHE-81036-RI	-0.225711761	0.004744648	negative
PSEN1	SLC2A11-61339-AP	0.296662435	0.000178066	postive
PSEN1	LSMD1-39062-AD	-0.200399904	0.012413051	negative
PSEN1	HEXB-72498-AP	0.387839301	6.16E-07	postive
PSEN1	POFUT2-60872-AD	0.247459772	0.001907042	postive
PSEN1	ACAA1-64018-ES	-0.237030735	0.002982269	negative
PSEN1	QSER1-14868-RI	-0.261157327	0.00102995	negative
PSEN1	PSMG3-78589-AP	0.256610847	0.001268273	postive
PSEN1	CD44-15133-ES	0.205217185	0.010419857	postive
PSEN1	CENPP-86873-AP	-0.290842318	0.000241285	negative
PSEN1	COX7A1-49370-AP	0.2979694	0.000166174	postive
PSEN1	BAZ1A-27172-AP	0.200048946	0.012570538	postive
PSEN1	BAZ1A-27173-AP	-0.200052683	0.012568852	negative
PSEN1	TEX264-65106-ES	0.302083944	0.000133391	postive
PSEN1	GPR56-36577-AP	0.221782264	0.005546667	postive
PSEN1	RNH1-13674-ES	-0.215179476	0.007169844	negative
PSEN1	YIPF3-76295-AA	-0.291234993	0.000236437	negative
PSEN1	ESAM-19235-AT	-0.229068892	0.00414353	negative
PSEN1	DPP8-31175-ES	0.266737446	0.000793736	postive
PSEN1	ZNF512-53026-ES	0.310661124	8.35E-05	postive
PSEN1	TMUB2-41814-ES	0.214984741	0.007223544	postive
PSEN1	HDLBP-58347-AP	0.273016347	0.000588095	postive
PSEN1	CFL1-16920-AP	-0.204026287	0.01088439	negative
PSEN1	EPB41-1404-ES	-0.241677558	0.002449217	negative
PSEN1	NR1H3-15694-AP	0.232468872	0.003605363	postive
PSEN1	CRB2-87510-AT	0.217051732	0.00667138	postive
PSEN1	PLSCR1-67163-AA	0.256429788	0.001278733	postive
PSEN1	TIMM21-45801-AT	-0.381955655	9.39E-07	negative
PSEN1	MYO9B-48232-ES	-0.26952327	0.000695472	negative
PSEN1	JMJD8-32953-ES	-0.275918432	0.000510741	negative
PSEN1	MPRIP-39458-ES	0.243354518	0.002279134	postive
PSEN1	TPM1-30980-AP	0.244016792	0.002214968	postive
GEMIN5	ACP2-15687-ES	-0.20334928	0.011156514	negative
GEMIN5	ZNF446-52471-AD	0.232157484	0.003651892	postive
GEMIN5	DMKN-49177-ES	-0.287822254	0.000281771	negative
GEMIN5	ZNF280D-30770-AT	0.228610791	0.004221307	postive
GEMIN5	STAP2-94905-ES	-0.225999064	0.004690304	negative
GEMIN5	SNX5-95858-AD	-0.203680406	0.011022679	negative
GEMIN5	ASF1B-47960-AT	0.211706056	0.008182919	postive
GEMIN5	DMKN-49167-ES	-0.311064738	8.16E-05	negative
GEMIN5	HARS2-73743-AD	-0.261924325	0.000994051	negative
GEMIN5	MARVELD3-37465-AT	-0.236055405	0.003106658	negative
GEMIN5	EGR2-11886-RI	-0.232291097	0.003631861	negative
TNPO1	KALRN-66524-AT	0.296167017	0.000182777	postive
TNPO1	TRIM4-80864-AT	-0.233375674	0.003472891	negative
TNPO1	EPB41-1401-ES	0.221351348	0.005641604	postive
TNPO1	NIN-27491-AT	-0.334461138	2.10E-05	negative
TNPO1	SKA2-42753-ES	0.316523886	6.01E-05	postive
TNPO1	ZNF329-52413-RI	-0.22312359	0.005260224	negative
TNPO1	BUD31-80623-AD	0.210956017	0.008417648	postive
TNPO1	USMG5-13004-ES	0.319285155	5.13E-05	postive
TNPO1	UBE2D2-73622-ES	0.20169076	0.011848589	postive
TNPO1	RPL38-43232-RI	0.229976267	0.003993264	postive
TNPO1	EMR2-48029-AT	0.201133609	0.012089393	postive
TNPO1	HCFC1R1-33354-ES	-0.285203714	0.000321886	negative
TNPO1	SKA2-42756-ES	0.235701554	0.003152932	postive
TNPO1	C8orf82-85632-RI	0.246213086	0.002013734	postive
TNPO1	C19orf54-49967-RI	0.257324321	0.001227813	postive
TNPO1	LRR1-27424-ES	0.283416452	0.000352238	postive
TNPO1	CPNE1-59188-ES	0.21109009	0.008375257	postive
TNPO1	GINS4-83520-RI	-0.209425699	0.008915141	negative
TNPO1	FUOM-13552-AP	-0.331399035	2.53E-05	negative
TNPO1	MCC-73004-AP	-0.2349697	0.003250616	negative
PPIE	SUMF2-79816-ES	-0.227918362	0.004341359	negative
PPIE	ODF3B-62857-AP	-0.214309102	0.00741264	negative
PPIE	ODF3B-62856-AP	0.214306767	0.007413301	postive
PPIE	TLE4-86666-AA	-0.246501022	0.001988621	negative
PPIE	MASTL-11063-ES	-0.25700026	0.001246042	negative
PPIE	CAST-137330-ES	-0.202260018	0.011606911	negative
PPIE	BAZ1A-27172-AP	-0.200923821	0.012181172	negative
PPIE	BAZ1A-27173-AP	0.200921833	0.012182045	postive
PPIE	CLEC4A-20178-ES	-0.383869398	8.19E-07	negative
PPIE	PPM1N-50471-AP	0.216240038	0.006883565	postive
PPIE	TAMM41-63407-ES	-0.212683941	0.007885603	negative
PPIE	PLSCR1-67163-AA	-0.208879125	0.00909903	negative
PPIE	TIMM21-45801-AT	0.208626306	0.009185216	postive
PPIE	CAPN3-30148-AP	-0.210784261	0.008472232	negative
WBP11	USP10-37862-ES	-0.202850147	0.011360956	negative
WBP11	SLC2A11-61339-AP	-0.21420471	0.007442246	negative
WBP11	TBP-78496-AA	-0.201102648	0.0121029	negative
WBP11	RASGRP2-16667-AT	0.202638095	0.011448803	postive
WBP11	FAM219B-31793-AA	-0.207476277	0.009586434	negative
WBP11	CNKSR1-1240-AD	0.209355139	0.008938694	postive
WBP11	MYO9B-48232-ES	0.239074058	0.002736147	postive
WBP11	NAT9-43300-AA	-0.244858325	0.0021358	negative
CHERP	LPXN-16009-AP	0.257298698	0.001229246	postive
CHERP	POLDIP3-62524-ES	0.21726083	0.006617671	postive
CHERP	IGFLR1-49260-ES	0.221021595	0.00571523	postive
CHERP	ISG20L2-8306-RI	-0.204395549	0.01073844	negative
CHERP	PDE4DIP-4408-AP	0.32390218	3.93E-05	postive
CHERP	RAPGEF6-73231-ES	-0.204969416	0.010515039	negative
CHERP	SMARCC2-22392-ES	0.262285464	0.000977548	postive
CHERP	PTK2-85291-AP	-0.242308464	0.002383923	negative
CHERP	PLXNC1-23722-AT	-0.202152935	0.01165204	negative
CHERP	TRPM2-60821-ES	-0.205760913	0.010213637	negative
CHERP	PRMT2-60964-ES	-0.26675239	0.000793176	negative
CHERP	CABIN1-61386-AP	-0.22016878	0.00590964	negative
CHERP	HPS3-67212-ES	-0.212982323	0.007796811	negative
CHERP	TRIM66-14248-AA	-0.227440154	0.004426049	negative
CHERP	COX6C-84673-AP	-0.235186089	0.003221453	negative
CHERP	COX6C-84675-AP	0.243855755	0.002230418	postive
CHERP	VLDLR-85739-ES	-0.212769052	0.007860185	negative
CHERP	MDM4-9480-ES	-0.219664337	0.006027391	negative
CHERP	UGT8-70428-AP	-0.264120062	0.000897527	negative
CHERP	POSTN-25673-ES	-0.272989905	0.000588847	negative
CHERP	SYNGR1-62299-AT	0.225936946	0.004702007	postive
CHERP	IGFLR1-49258-AA	-0.210154984	0.008674903	negative
CHERP	ECM2-86877-AT	0.231916306	0.0036883	postive
CHERP	VASH1-28556-AT	0.201131546	0.012090293	postive
CHERP	VASH1-28555-AT	-0.201131546	0.012090293	negative
CHERP	GPN1-53035-ES	0.254661457	0.001385111	postive
CHERP	KIAA0586-27717-ES	0.266376155	0.000807374	postive
CHERP	ECM2-86876-AT	-0.240126249	0.002616712	negative
CHERP	LCK-1581-AP	-0.21628101	0.006872712	negative
CHERP	ACY1-65150-ES	-0.23648188	0.003051702	negative
CHERP	JMJD8-32953-ES	-0.224415984	0.004996822	negative
CHERP	KIF21A-93029-ES	0.233064663	0.003517823	postive
CHERP	FGFR2-13298-AT	0.215798027	0.007001618	postive
RBM22	EYS-76614-AT	-0.220926521	0.005736617	negative
RBM22	ACAA1-64018-ES	-0.21498996	0.0072221	negative
RBM22	CLEC7A-20316-ES	0.208010632	0.009398125	postive
RBM22	KHNYN-27002-AA	-0.243318921	0.00228263	negative
RBM22	PPM1N-50471-AP	0.219304341	0.0061127	postive
RBM22	SLC35F2-18593-ES	0.215990863	0.006949896	postive
RBM22	DMKN-49167-ES	-0.276113794	0.000505887	negative
RBM22	SH3YL1-52504-ES	0.2351897	0.003220969	postive
RBM22	FUOM-13552-AP	-0.229024153	0.004151069	negative
RBM22	SEC23B-58804-AD	0.265621207	0.000836571	postive
RBM22	MPRIP-39458-ES	0.211890476	0.008126099	postive
RBM22	MARVELD3-37465-AT	-0.271331455	0.000637821	negative
RBM22	ANKRD11-38083-AA	-0.221398387	0.00563117	negative
SRRT	EXO1-10437-AA	-0.203826942	0.010963904	negative
SRRT	BAALC-84789-AT	-0.324828522	3.73E-05	negative
SRRT	UMPS-66536-ES	-0.251493087	0.001596131	negative
SRRT	RET-11315-AT	0.209038789	0.009044969	postive
SRRT	WDR96-13038-AT	0.210531203	0.008553225	postive
SRRT	OCIAD1-69253-AD	-0.200428979	0.012400082	negative
SRRT	ZWILCH-31287-ES	-0.204227721	0.010804559	negative
SRRT	AMDHD2-33281-RI	0.21404046	0.00748904	postive
SRRT	RET-11316-AT	-0.219413204	0.00608679	negative
SRRT	ITPR1-63015-ES	-0.249020643	0.001780717	negative
SRRT	DPP8-31175-ES	0.285777881	0.000312662	postive
SRRT	DMKN-49167-ES	-0.233393824	0.003470285	negative
SRRT	ECM2-86877-AT	0.203351684	0.011155537	postive
SRRT	KIAA1549L-14894-AT	-0.264405763	0.00088562	negative
SRRT	COL1A2-306272-ES	0.263590212	0.000919997	postive
SRRT	ECM2-86876-AT	-0.20393269	0.01092166	negative
SRRT	MPRIP-39458-ES	0.222160012	0.005464621	postive
SF3B2	EFCAB10-81303-ES	-0.206620413	0.009894988	negative
SF3B2	TNC-87345-ES	0.310065187	8.63E-05	postive
SF3B2	PPP1CB-53075-AD	-0.292181336	0.000225124	negative
SF3B2	TCEA3-1063-ES	-0.288064842	0.0002783	negative
SF3B2	SNX11-42184-ES	-0.219252084	0.006125173	negative
SF3B2	SLC2A11-61339-AP	-0.303383436	0.000124363	negative
SF3B2	ODF3B-62857-AP	-0.296379274	0.000180745	negative
SF3B2	ODF3B-62856-AP	0.296394509	0.0001806	postive
SF3B2	FAM173B-71547-ES	-0.225838424	0.004720621	negative
SF3B2	ZSCAN2-32293-RI	-0.229501853	0.004071207	negative
SF3B2	WDR16-39225-AT	-0.307107558	0.000101547	negative
SF3B2	ZNF280D-30770-AT	0.28117834	0.000393982	postive
SF3B2	CAST-137330-ES	-0.201381292	0.011981817	negative
SF3B2	SNX5-95858-AD	-0.280461891	0.000408284	negative
SF3B2	PHF20L1-85193-AT	-0.311981268	7.76E-05	negative
SF3B2	PHF20L1-85192-AT	0.311981268	7.76E-05	postive
SF3B2	LCK-1581-AP	-0.30672709	0.000103685	negative
SF3B2	JMJD8-32953-ES	-0.214604648	0.007329389	negative
SF3B2	MARVELD3-37465-AT	-0.281085749	0.000395804	negative
SF3B2	EGR2-11886-RI	-0.216028903	0.006939733	negative
DDX18	JMJD6-43621-ES	-0.240432371	0.002582861	negative
DDX18	CAST-137330-ES	-0.222912846	0.005304334	negative
DDX18	GINS4-83520-RI	-0.229166602	0.004127108	negative
DDX18	TBC1D31-85040-ES	-0.225023116	0.00487721	negative
DDX18	LRRCC1-84319-ES	-0.31231948	7.61E-05	negative
KHSRP	MUC20-68187-RI	0.217532029	0.006548585	postive
KHSRP	NPIPB4-34532-AP	-0.304619652	0.000116306	negative
KHSRP	HEXB-72498-AP	-0.271332407	0.000637792	negative
KHSRP	SERPINA1-29130-ES	-0.204650952	0.010638503	negative
KHSRP	FAM173B-71547-ES	-0.238936503	0.00275212	negative
KHSRP	PSMG3-78589-AP	-0.204146206	0.010836802	negative
KHSRP	STYXL1-80150-ES	0.211480608	0.008252857	postive
KHSRP	TM6SF1-32250-ES	0.202964007	0.011314032	postive
KHSRP	AMDHD2-33281-RI	0.213249616	0.007718025	postive
KHSRP	COL1A1-206079-ES	0.214162937	0.007454122	postive
KHSRP	NPRL2-65036-AA	-0.201657019	0.011863051	negative
KHSRP	PPP4R4-29091-AT	-0.211586684	0.008219884	negative
KHSRP	ZNF512-53026-ES	-0.205069308	0.010476573	negative
KHSRP	PPP4R4-29092-AT	0.236720399	0.003021351	postive
KHSRP	NR1H3-15694-AP	-0.268154233	0.000742271	negative
KHSRP	TIMM21-45801-AT	0.204786645	0.010585742	postive
KHSRP	AGTRAP-666-AD	-0.311453388	7.99E-05	negative
KHSRP	CCDC101-35755-ES	0.208642087	0.009179816	postive
FUS	KALRN-66524-AT	0.210832651	0.008456822	postive
FUS	NUTF2-37147-AD	-0.202576928	0.011474253	negative
FUS	CLEC2D-20233-RI	-0.214970901	0.007227374	negative
FUS	SLC2A11-61339-AP	-0.298798907	0.000159015	negative
FUS	HEXB-72498-AP	-0.273848213	0.000564885	negative
FUS	NECAP1-20177-ES	-0.26645405	0.000804416	negative
FUS	ZSCAN2-32293-RI	-0.206039066	0.010109539	negative
FUS	TSPAN4-13789-AP	0.236327257	0.003071525	postive
FUS	BAZ1A-27172-AP	-0.214848153	0.007261423	negative
FUS	BAZ1A-27173-AP	0.214846789	0.007261802	postive
FUS	TBX6-36063-AT	0.210461137	0.008575771	postive
FUS	NPRL2-65036-AA	-0.257541857	0.001215714	negative
FUS	DCAF8-8447-ES	0.202133874	0.011660089	postive
FUS	LIG1-50692-ES	-0.244300624	0.002187973	negative
FUS	RAD51-30018-ES	-0.257620243	0.001211381	negative
FUS	TBC1D31-85040-ES	-0.227041772	0.004497731	negative
PCBP4	EFCAB10-81303-ES	-0.21875318	0.006245397	negative
PCBP4	CCPG1-30729-AA	-0.302753555	0.000128665	negative
PCBP4	ANXA6-74148-ES	-0.243699742	0.002245479	negative
PCBP4	SERPINA1-29130-ES	0.228525722	0.004235894	postive
PCBP4	PGF-28457-ES	0.282108225	0.000376112	postive
PCBP4	IL1RN-55030-AP	0.255028262	0.001362403	postive
PCBP4	FBXO18-10672-ES	0.201275094	0.012027839	postive
PCBP4	GPR56-36577-AP	0.253185823	0.001480001	postive
PCBP4	SLC44A2-47563-AA	0.263925704	0.00090571	postive
PCBP4	PDDC1-13743-RI	-0.33505958	2.03E-05	negative
PCBP4	HMGB3-90364-AP	-0.232674819	0.003574884	negative
PCBP4	ACY1-65150-ES	-0.346449162	1.01E-05	negative
PCBP4	KIF21A-93029-ES	0.216739163	0.006752389	postive
PCBP4	TPM1-30980-AP	0.236631215	0.003032668	postive
PDCD7	SMARCC2-22392-ES	0.279179033	0.000435096	postive
PDCD7	TLE4-86666-AA	-0.210836942	0.008455457	negative
PDCD7	HPS3-67212-ES	-0.227446302	0.004424951	negative
PDCD7	TSPAN4-13789-AP	0.270315738	0.00066964	postive
PDCD7	CHCHD10-61319-ES	-0.204999839	0.010503311	negative
PDCD7	CREM-11230-AP	-0.286658337	0.000298992	negative
PDCD7	TAPBPL-19858-RI	-0.210381587	0.008601432	negative
PDCD7	TAMM41-63407-ES	-0.243224134	0.002291963	negative
PDCD7	TMEM91-50045-AP	0.264792694	0.000869727	postive
PDCD7	ZCCHC10-73329-ES	-0.202894625	0.011342605	negative
PDCD7	RAD51-30018-ES	-0.265088211	0.000857765	negative
PDCD7	TIMM21-45801-AT	0.269661468	0.000690902	postive
PDCD7	PIGT-59554-ES	-0.205790025	0.010202698	negative
RBM27	EYS-76614-AT	-0.220244386	0.005892169	negative
RBM27	SLC2A11-61339-AP	-0.264503582	0.000881577	negative
RBM27	RNFT2-24667-RI	-0.268728866	0.000722286	negative
RBM27	TRIM16-39366-ES	-0.223822728	0.005116231	negative
RBM27	C19orf12-48851-AP	0.238904981	0.002755792	postive
RBM27	ACAA1-64018-ES	-0.228203342	0.004291583	negative
RBM27	PSMG3-78589-AP	0.241054376	0.002515299	postive
RBM27	CLASRP-50387-AP	-0.254134559	0.001418336	negative
RBM27	CABIN1-61386-AP	0.245616698	0.002066666	postive
RBM27	FBXO18-10672-ES	-0.211589692	0.008218951	negative
RBM27	ALAS1-65182-AA	-0.26253948	0.000966091	negative
RBM27	MAF-37687-RI	0.285286666	0.000320538	postive
RBM27	MSTO1-8094-ES	-0.221154541	0.005685444	negative
RBM27	LAMA3-44845-AP	-0.230355891	0.003931863	negative
RBM27	CTNND1-15965-ES	0.237379394	0.002938907	postive
RBM27	HCFC1R1-33354-ES	-0.205009755	0.01049949	negative
RBM27	BAZ1A-27172-AP	0.247922231	0.00186879	postive
RBM27	BAZ1A-27173-AP	-0.247927587	0.001868351	negative
RBM27	SLC27A1-48314-RI	-0.248871796	0.001792426	negative
RBM27	TBX6-36063-AT	0.225572669	0.00477116	postive
RBM27	DPP8-31175-ES	0.206968213	0.009768559	postive
RBM27	BCL2L2-PABPN1-26726-AP	-0.269670406	0.000690608	negative
RBM27	FAM219B-31793-AA	-0.229759143	0.004028768	negative
RBM27	IGHMBP2-17352-AD	0.204292376	0.010779044	postive
RBM27	FUOM-13552-AP	-0.259052838	0.001134639	negative
RBM27	ENTPD1-12653-AP	0.203469608	0.011107715	postive
RBM27	AADAC-67304-AT	-0.220314184	0.005876081	negative
HNRNPC	S100PBP-1637-AA	-0.209898689	0.00875867	negative
HNRNPC	ZMYM5-25407-ES	-0.248824874	0.001796132	negative
HNRNPC	SLC2A11-61339-AP	-0.278293445	0.000454546	negative
HNRNPC	ZNF577-51379-AA	0.207992545	0.009404445	postive
HNRNPC	HEXB-72498-AP	-0.326207223	3.44E-05	negative
HNRNPC	FAM173B-71547-ES	-0.206413538	0.009970872	negative
HNRNPC	POFUT2-60872-AD	-0.234827666	0.003269888	negative
HNRNPC	DMKN-49177-ES	-0.203110026	0.011254104	negative
HNRNPC	USMG5-13004-ES	0.242757591	0.002338408	postive
HNRNPC	DTNBP1-75415-AT	0.22869822	0.004206363	postive
HNRNPC	ZNF280D-30770-AT	0.205127975	0.01045404	postive
HNRNPC	LAMA3-44845-AP	-0.236180909	0.003090393	negative
HNRNPC	CAST-137330-ES	-0.210599155	0.008531409	negative
HNRNPC	ATF7IP-20549-AA	-0.209998855	0.008725847	negative
HNRNPC	MMADHC-55560-AP	0.220182837	0.005906388	postive
HNRNPC	TOP3B-61267-RI	-0.25591304	0.001309019	negative
HNRNPC	FAM219B-31793-AA	-0.207992916	0.009404315	negative
HNRNPC	DMKN-49167-ES	-0.202715987	0.011416465	negative
HNRNPC	PTPRC-9324-ES	-0.208005849	0.009399796	negative
HNRNPC	CRYZL1-60453-AT	-0.201849157	0.011780902	negative
HNRNPC	APOL3-61991-RI	-0.246467128	0.001991562	negative
HNRNPC	CRB2-87510-AT	-0.219964749	0.005957017	negative
HNRNPC	RAD51-30018-ES	-0.218602432	0.006282135	negative
HNRNPC	HN1L-33121-AD	-0.253104799	0.001485379	negative
HNRNPC	TIMM21-45801-AT	0.359625687	4.31E-06	postive
HNRNPC	MYO9B-48232-ES	0.241193346	0.002500424	postive
HNRNPC	SCRN2-42123-ES	-0.230320354	0.003937575	negative
GEMIN2	ZNF131-71929-ES	-0.391743465	4.64E-07	negative
GEMIN2	ELMOD3-54218-RI	-0.237208373	0.002960105	negative
GEMIN2	CLEC7A-20332-RI	-0.202349591	0.01156928	negative
GEMIN2	S100PBP-1637-AA	-0.218913019	0.006206652	negative
GEMIN2	RPAIN-38680-ES	-0.208595767	0.009195676	negative
GEMIN2	CRB3-47050-RI	-0.250695366	0.001653687	negative
GEMIN2	KLC4-76229-RI	-0.244307522	0.002187321	negative
GEMIN2	ING1-26267-AP	-0.206149245	0.010068564	negative
GEMIN2	HPS3-67212-ES	-0.216126843	0.006913627	negative
GEMIN2	OCIAD1-69253-AD	0.246937361	0.001951108	postive
GEMIN2	MDM2-23256-ES	-0.357338587	5.01E-06	negative
GEMIN2	ZCWPW1-80944-ES	-0.404664717	1.77E-07	negative
GEMIN2	ANKAR-56525-ES	-0.209083858	0.009029761	negative
GEMIN2	FAM219B-31793-AA	-0.20284293	0.011363936	negative
GEMIN2	SH3YL1-52504-ES	0.24771463	0.001885874	postive
GEMIN2	RBPMS-83285-AP	-0.319933655	4.95E-05	negative
GEMIN2	TNRC6C-43749-AD	0.321461659	4.53E-05	postive
GEMIN2	TIMM21-45801-AT	0.203575669	0.011064858	postive
GEMIN2	CAPN3-30148-AP	-0.202798785	0.011382179	negative
MFSD11	EYS-76614-AT	-0.248600248	0.001813969	negative
MFSD11	LPXN-16009-AP	0.210621338	0.008524298	postive
MFSD11	ANKRD44-56673-ES	-0.244085927	0.002208365	negative
MFSD11	PQBP1-89028-AD	0.229070182	0.004143313	postive
MFSD11	QSER1-14868-RI	-0.212260473	0.008013157	negative
MFSD11	C12orf49-24664-ES	0.200144961	0.01252728	postive
MFSD11	EMR2-48029-AT	-0.246316508	0.002004681	negative
MFSD11	CLN3-35746-RI	0.207056296	0.009736767	postive
MFSD11	COX7A1-49370-AP	0.20624686	0.010032385	postive
MFSD11	CTNND1-15965-ES	0.202857605	0.011357877	postive
MFSD11	YIPF3-76295-AA	-0.227150783	0.004478014	negative
MFSD11	MUC1-7986-ES	-0.304299908	0.000118342	negative
MFSD11	TAPBPL-19858-RI	-0.202453197	0.011525888	negative
MFSD11	DEPDC4-23918-ES	-0.207735562	0.009494649	negative
MFSD11	TRIP6-81013-AA	-0.293667272	0.00020837	negative
MFSD11	AKIRIN1-1864-ES	-0.242531279	0.002361243	negative
SRPK1	CDCA3-19985-ES	-0.210111128	0.008689186	negative
SRPK1	MUC20-68187-RI	-0.207646217	0.009526188	negative
SRPK1	NIN-27491-AT	-0.211092269	0.008374569	negative
SRPK1	SERPINA1-29130-ES	0.2484751	0.001823976	postive
SRPK1	RAPGEF6-73231-ES	-0.226741706	0.004552409	negative
SRPK1	PTK2-85291-AP	-0.248506253	0.00182148	negative
SRPK1	CRB3-47050-RI	0.313134202	7.27E-05	postive
SRPK1	ACAA1-64018-ES	-0.204553124	0.010676685	negative
SRPK1	RBM5-100789-ES	-0.200073369	0.012559522	negative
SRPK1	RET-11315-AT	0.307601156	9.88E-05	postive
SRPK1	TRIM66-14248-AA	-0.231680543	0.003724207	negative
SRPK1	CTNND1-15965-ES	0.219547622	0.006054933	postive
SRPK1	GPR56-36577-AP	0.315470051	6.38E-05	postive
SRPK1	RET-11316-AT	-0.319669848	5.02E-05	negative
SRPK1	UGT8-70428-AP	-0.221174976	0.005680878	negative
SRPK1	ESAM-19235-AT	-0.257705064	0.001206708	negative
SRPK1	DCAF8-8447-ES	-0.205419367	0.010342751	negative
SRPK1	HDLBP-58347-AP	0.241571415	0.00246036	postive
SRPK1	TAMM41-63407-ES	0.220450307	0.005844819	postive
SRPK1	ALKBH6-49325-ES	0.213334271	0.00769322	postive
SRPK1	TIMM21-45801-AT	-0.209891097	0.008761162	negative
SRPK1	ACY1-65150-ES	-0.206648286	0.009884803	negative
SRPK1	MPRIP-39458-ES	0.201969038	0.0117299	postive
SRPK1	TPM1-30980-AP	0.234114645	0.003368198	postive
CDC5L	ANKRD44-56673-ES	-0.26127343	0.001024441	negative
CDC5L	PDE4DIP-4408-AP	0.205772402	0.010209319	postive
CDC5L	NOX4-18239-ES	-0.319609014	5.04E-05	negative
CDC5L	GNGT2-42280-AT	-0.308565134	9.37E-05	negative
CDC5L	KLK13-51290-AD	-0.216752118	0.006749014	negative
CDC5L	TRNT1-62977-AT	-0.222016869	0.005495583	negative
CDC5L	TRNT1-62975-AT	0.221647971	0.005576099	postive
CDC5L	SLC25A14-90093-AP	-0.219078243	0.006166828	negative
CDC5L	METTL13-8998-AD	-0.21408599	0.007476042	negative
CDC5L	YIPF3-76295-AA	-0.223160083	0.00525262	negative
CDC5L	C7orf63-80383-ES	-0.295307403	0.000191228	negative
CDC5L	ARL16-44147-AP	0.222196855	0.005456677	postive
CDC5L	ACCS-15475-ES	-0.229965654	0.003994993	negative
HNRNPH3	LPXN-16009-AP	0.20147325	0.011942092	postive
HNRNPH3	TBL2-79985-ES	0.252421555	0.001531444	postive
HNRNPH3	GOLGA8R-29771-AT	0.200462359	0.012385208	postive
HNRNPH3	DHRS13-40017-ES	-0.33766442	1.73E-05	negative
HNRNPH3	SLC2A11-61339-AP	-0.201730157	0.011831721	negative
HNRNPH3	TRIM16-39366-ES	-0.225679752	0.004750738	negative
HNRNPH3	NOX4-18239-ES	-0.211491327	0.008249519	negative
HNRNPH3	IL1RN-55030-AP	0.235893437	0.003127762	postive
HNRNPH3	NIPBL-71818-AT	-0.307089687	0.000101647	negative
HNRNPH3	TSPAN4-13789-AP	0.22949198	0.004072843	postive
HNRNPH3	LAMA3-44845-AP	-0.296969606	0.000175202	negative
HNRNPH3	CDCA8-1821-RI	-0.216248587	0.006881299	negative
HNRNPH3	ALG3-96589-ES	0.201835428	0.011786755	postive
HNRNPH3	TBX6-36063-AT	0.277450646	0.000473798	postive
HNRNPH3	LMO7-26069-RI	-0.236419104	0.003059736	negative
HNRNPH3	MRPL30-54684-AP	0.233614015	0.003438808	postive
HNRNPH3	RAD51-30018-ES	-0.327281529	3.23E-05	negative
HNRNPH3	SCRN2-42123-ES	-0.20351466	0.011089493	negative
HNRNPH3	GABARAP-38864-RI	-0.295974266	0.000184641	negative
CIRBP	MUC20-68187-RI	0.258340021	0.001172249	postive
CIRBP	HDLBP-58346-AP	0.208819484	0.009119297	postive
CIRBP	TMEM41B-14312-ES	0.223907046	0.005099105	postive
CIRBP	TBL2-79985-ES	0.207433707	0.009601578	postive
CIRBP	USP48-1000-AA	0.238074849	0.00285411	postive
CIRBP	NPIPB4-34532-AP	-0.210496828	0.008564279	negative
CIRBP	TCEAL4-89748-ES	-0.222264995	0.005442012	negative
CIRBP	SLC39A13-15743-RI	0.309373943	8.96E-05	postive
CIRBP	JMJD6-43621-ES	0.245457993	0.002080964	postive
CIRBP	AGAP5-12171-ES	0.236023873	0.003110756	postive
CIRBP	ZWILCH-31286-ES	0.204875648	0.01055126	postive
CIRBP	EMR2-48029-AT	-0.332192653	2.41E-05	negative
CIRBP	SFR1-13035-AP	-0.233845945	0.003405932	negative
CIRBP	UTRN-78027-ES	0.239836043	0.002649173	postive
CIRBP	MTF2-3772-ES	0.252050981	0.00155697	postive
CIRBP	KHNYN-27002-AA	0.243040618	0.002310131	postive
CIRBP	SLC44A2-47563-AA	0.213938969	0.007518084	postive
CIRBP	KIAA1549L-14894-AT	-0.214252362	0.007428718	negative
CIRBP	GINS4-83520-RI	0.216374952	0.006847886	postive
CIRBP	ACAD9-66681-ES	-0.21821688	0.006376974	negative
CIRBP	FGFR4-74730-RI	0.295554218	0.000188765	postive
CIRBP	ATXN2L-35855-ES	-0.231202298	0.003798011	negative
CIRBP	MCC-73004-AP	0.210594264	0.008532978	postive
CIRBP	FAM195A-32927-ES	0.280293049	0.000411723	postive
CIRBP	FGFR2-13298-AT	-0.217213116	0.006629893	negative
HNRNPM	KIAA0753-155897-ME	-0.209577787	0.008864561	negative
HNRNPM	SMARCC2-22392-ES	0.223888089	0.005102951	postive
HNRNPM	FBXL22-31065-AT	0.207437923	0.009600077	postive
HNRNPM	ZNF280D-30770-AT	0.216319339	0.006862573	postive
HNRNPM	LAMA3-44845-AP	-0.201521851	0.011921144	negative
HNRNPM	CTNND1-15965-ES	0.239317968	0.00270803	postive
HNRNPM	ALG3-96589-ES	0.257349352	0.001226416	postive
HNRNPM	GABARAP-38868-ES	-0.210199841	0.008660315	negative
HNRNPM	COL1A1-206079-ES	0.213398915	0.007674326	postive
HNRNPM	EDNRA-70788-ES	0.229202341	0.004121116	postive
HNRNPM	KRTCAP3-53011-AP	0.224495644	0.00498098	postive
HNRNPM	KIFAP3-8965-ES	0.200957661	0.012166326	postive
HNRNPM	CFL1-16920-AP	0.242873165	0.002326823	postive
HNRNPM	HN1L-33121-AD	-0.21469799	0.007303269	negative
HNRNPM	OAS1-24599-AT	-0.217595885	0.006532412	negative
SF3A1	POLDIP3-62524-ES	0.221733623	0.005557311	postive
SF3A1	AMBRA1-15579-RI	-0.208492519	0.009231116	negative
SF3A1	DHRS13-40017-ES	-0.216430264	0.006833307	negative
SF3A1	ANXA6-74148-ES	-0.202039664	0.011699944	negative
SF3A1	ODF3B-62857-AP	-0.27667859	0.000492093	negative
SF3A1	ODF3B-62856-AP	0.276696095	0.000491671	postive
SF3A1	SMARCC2-22392-ES	0.205156184	0.01044322	postive
SF3A1	AP4B1-4307-ES	0.219203347	0.006136826	postive
SF3A1	TRMT2B-89622-AT	0.270709084	0.000657148	postive
SF3A1	PRMT2-60964-ES	-0.213992954	0.007502623	negative
SF3A1	CABIN1-61386-AP	-0.208659816	0.009173751	negative
SF3A1	TRIM66-14248-AA	-0.208316499	0.009291813	negative
SF3A1	MYO5C-30652-AD	0.219561908	0.006051556	postive
SF3A1	MTCH2-15788-ES	0.244641402	0.002155958	postive
SF3A1	MDM4-9480-ES	-0.238700451	0.002779728	negative
SF3A1	ASF1B-47960-AT	0.241365302	0.002482129	postive
SF3A1	LCK-1581-AP	-0.34087159	1.42E-05	negative
SF3A1	TP53I11-15505-AD	-0.223951841	0.005090028	negative
PPIL2	TCEA3-1063-ES	0.209640886	0.008843651	postive
PPIL2	AMBRA1-15579-RI	-0.240128754	0.002616433	negative
PPIL2	SUGP2-48549-ES	0.24856813	0.001816532	postive
PPIL2	SMARCC2-22392-ES	0.257093222	0.001240787	postive
PPIL2	PRMT2-60964-ES	-0.259493197	0.001111959	negative
PPIL2	MTCH2-15788-ES	0.272543292	0.000601683	postive
PPIL2	SEC16A-88178-ES	0.209480569	0.008896863	postive
PPIL2	TMEM98-40217-ES	0.26897614	0.00071384	postive
PPIL2	USP37-57489-AA	0.21665481	0.006774401	postive
PPIL2	ZCCHC10-73329-ES	0.230844358	0.003854108	postive
SNRPD3	LPXN-16009-AP	0.23937801	0.002701148	postive
SNRPD3	KALRN-66524-AT	0.204853016	0.010560019	postive
SNRPD3	AMBRA1-15579-RI	-0.221505622	0.005607449	negative
SNRPD3	KIAA0753-155897-ME	-0.220792462	0.005766895	negative
SNRPD3	SMARCC2-22392-ES	0.292432397	0.000222208	postive
SNRPD3	MFSD6-56567-ES	0.222473016	0.00539746	postive
SNRPD3	NOX4-18239-ES	-0.310044526	8.64E-05	negative
SNRPD3	KLK13-51290-AD	-0.204591785	0.010661582	negative
SNRPD3	PRMT2-60964-ES	-0.203847717	0.010955593	negative
SNRPD3	RAB34-39963-AA	-0.211857141	0.008136343	negative
SNRPD3	BUD31-80623-AD	0.232383527	0.003618062	postive
SNRPD3	RPL38-43232-RI	0.206520897	0.009931428	postive
SNRPD3	RNF40-36192-AD	0.226403792	0.004614696	postive
SNRPD3	C7orf63-80383-ES	-0.241467631	0.0024713	negative
SNRPD3	GHR-71895-AT	-0.291485284	0.000233395	negative
SNRPD3	ZNF816-51640-AP	-0.228050101	0.004318285	negative
SNRPD3	GABARAP-38864-RI	-0.2084101	0.009259493	negative
TFIP11	CDCA3-19985-ES	0.216056433	0.006932386	postive
TFIP11	POLDIP3-62524-ES	0.230073473	0.00397746	postive
TFIP11	TRIP6-81015-ES	0.225803632	0.00472721	postive
TFIP11	AMBRA1-15579-RI	-0.206318677	0.01000584	negative
TFIP11	RPL38-43233-AD	0.216226255	0.006887219	postive
TFIP11	RASSF7-13692-AD	0.20635612	0.009992025	postive
TFIP11	SUGP2-48549-ES	0.227168343	0.004474845	postive
TFIP11	SMARCC2-22392-ES	0.269498004	0.000696311	postive
TFIP11	PRMT2-60964-ES	-0.337979439	1.70E-05	negative
TFIP11	CABIN1-61386-AP	-0.262454079	0.000969929	negative
TFIP11	ASAH2B-11577-AD	-0.211499646	0.00824693	negative
TFIP11	MAF-37687-RI	-0.307178126	0.000101156	negative
TFIP11	RPL38-43232-RI	0.217187887	0.006636363	postive
TFIP11	MTCH2-15788-ES	0.286323861	0.000304119	postive
TFIP11	RAB26-33205-AT	0.247353583	0.001915925	postive
TFIP11	USP37-57486-ES	0.262600976	0.000963336	postive
TFIP11	ASF1B-47960-AT	0.283427518	0.000352042	postive
TFIP11	ZNF544-52433-AA	-0.209237471	0.008978094	negative
TFIP11	PPP4R4-29091-AT	-0.208228382	0.009322331	negative
TFIP11	PPP4R4-29092-AT	0.201909309	0.011755286	postive
TFIP11	MYO9B-48232-ES	0.247162855	0.001931975	postive
SNU13	PPP1CB-53075-AD	-0.238284536	0.002828981	negative
SNU13	NPIPB4-34532-AP	-0.363233844	3.40E-06	negative
SNU13	ZMYM5-25407-ES	-0.273198558	0.000582937	negative
SNU13	ACHE-81036-RI	0.200967457	0.012162031	postive
SNU13	HEXB-72498-AP	-0.219504009	0.006065253	negative
SNU13	SMARCC2-22392-ES	0.21636377	0.006850837	postive
SNU13	CRB3-47050-RI	-0.222541101	0.00538295	negative
SNU13	NIPBL-71818-AT	0.207115764	0.009715355	postive
SNU13	TRNT1-62975-AT	-0.222539274	0.005383339	negative
SNU13	DTNBP1-75415-AT	0.214665205	0.007312434	postive
SNU13	MAF-37687-RI	-0.366451817	2.74E-06	negative
SNU13	EMR2-48029-AT	-0.202355457	0.01156682	negative
SNU13	ZNF280D-30770-AT	0.215271221	0.007144668	postive
SNU13	STAP2-94905-ES	-0.211147031	0.00835731	negative
SNU13	MCTP1-72803-ES	0.254403533	0.001401285	postive
SNU13	RAB26-33205-AT	0.21621904	0.006889133	postive
SNU13	MMADHC-55560-AP	0.208969393	0.009068431	postive
SNU13	CRYZL1-60453-AT	-0.301634185	0.000136656	negative
SNU13	IL7R-71774-AT	0.301174837	0.000140067	postive
SNU13	LARP4-21702-ES	0.223979294	0.005084472	postive
SNU13	ZNF232-38655-AA	-0.221223705	0.005670002	negative
SNU13	PLSCR1-67163-AA	-0.23087192	0.003849762	negative
SNU13	TIMM21-45801-AT	0.264271678	0.00089119	postive
SNU13	MYO9B-48232-ES	0.243371104	0.002277506	postive
SNU13	SMOX-58621-ES	0.258474271	0.00116508	postive
SNU13	APBB3-73661-RI	-0.210314562	0.008623106	negative
DDX17	PDE4DIP-4410-AT	-0.220350287	0.005867775	negative
DDX17	CC2D1A-47946-AA	0.208455571	0.009243827	postive
DDX17	ZMYM5-25407-ES	0.295654962	0.000187769	postive
DDX17	SLC39A13-15743-RI	0.246079398	0.002025491	postive
DDX17	APTX-86089-ES	0.210283419	0.008633193	postive
DDX17	LYPLAL1-91406-ES	-0.411569382	1.04E-07	negative
DDX17	C12orf49-24664-ES	0.215739144	0.00701748	postive
DDX17	DTNBP1-75415-AT	-0.279807577	0.000421762	negative
DDX17	MAF-37687-RI	0.209106571	0.009022105	postive
DDX17	TTC13-10259-ES	0.210868878	0.008445302	postive
DDX17	CHEK2-61544-ES	0.224098691	0.005060372	postive
DDX17	POSTN-25673-ES	-0.206134336	0.010074101	negative
DDX17	SYNGR1-62299-AT	0.290818418	0.000241583	postive
DDX17	RPS3-17853-ES	0.207924189	0.009428365	postive
DDX17	PPP4R4-29091-AT	0.21542547	0.007102516	postive
DDX17	TOP3B-61267-RI	0.337372274	1.76E-05	postive
DDX17	PPP4R4-29092-AT	-0.224231285	0.005033728	negative
DDX17	ECM2-86877-AT	0.23044064	0.003918272	postive
DDX17	ADARB1-60863-RI	0.207177433	0.009693194	postive
DDX17	CRYZL1-60453-AT	0.260731516	0.001050389	postive
DDX17	IL7R-71774-AT	-0.306201399	0.000106707	negative
DDX17	ECM2-86876-AT	-0.232582964	0.003588449	negative
DDX17	NR1H3-15694-AP	0.288321894	0.000274665	postive
DDX17	APOL3-61991-RI	0.228698378	0.004206336	postive
DDX17	TIMM21-45801-AT	-0.357390361	4.99E-06	negative
DDX17	MYO9B-48232-ES	-0.200106588	0.012544552	negative
DDX17	FAM195A-32927-ES	0.205027308	0.010492731	postive
DDX17	GABARAP-38864-RI	-0.27188602	0.000621042	negative
DDX17	PAX9-27293-AD	0.200722871	0.012269657	postive
DDX17	DTNA-45098-AA	-0.290164339	0.000249873	negative
THOC5	COL1A1-266613-ES	0.211884976	0.008127788	postive
THOC5	POLDIP3-62524-ES	0.224362897	0.005007405	postive
THOC5	KALRN-66524-AT	0.273508302	0.000574265	postive
THOC5	RPL38-43233-AD	0.263242144	0.000935038	postive
THOC5	DHRS13-40017-ES	-0.333058016	2.29E-05	negative
THOC5	SLC2A11-61339-AP	-0.241082594	0.002512272	negative
THOC5	HEXB-72498-AP	-0.236462676	0.003054158	negative
THOC5	TRIM16-39366-ES	-0.207788336	0.009476063	negative
THOC5	ODF3B-62857-AP	-0.347332347	9.52E-06	negative
THOC5	ODF3B-62856-AP	0.347339522	9.51E-06	postive
THOC5	ARMC5-36264-AD	-0.218140882	0.006395818	negative
THOC5	POFUT2-60872-AD	-0.267597611	0.000762113	negative
THOC5	NOX4-18239-ES	-0.30883969	9.23E-05	negative
THOC5	JMJD6-43621-ES	-0.208054677	0.00938275	negative
THOC5	PRMT2-60964-ES	-0.214058604	0.007483858	negative
THOC5	IL1RN-55030-AP	0.256982273	0.001247061	postive
THOC5	BUD31-80623-AD	0.215897497	0.006974896	postive
THOC5	ALAS1-65182-AA	-0.210653685	0.008513938	negative
THOC5	ZNF280D-30770-AT	0.206634551	0.009889821	postive
THOC5	MTCH2-15788-ES	0.266054044	0.000819715	postive
THOC5	RNF40-36192-AD	0.206338776	0.009998422	postive
THOC5	HCFC1R1-33354-ES	-0.226152116	0.004661583	negative
THOC5	ALG3-96589-ES	0.21642862	0.006833739	postive
THOC5	GPR56-36577-AP	-0.228626463	0.004218625	negative
THOC5	SNX5-95858-AD	-0.206434398	0.009963197	negative
THOC5	FHAD1-749-AT	0.210142573	0.008678943	postive
THOC5	TBX6-36063-AT	0.203054827	0.011276725	postive
THOC5	ESAM-19235-AT	0.216179354	0.006899667	postive
THOC5	GHR-71895-AT	-0.20338142	0.011143461	negative
THOC5	LRR1-27424-ES	0.218352534	0.006343461	postive
THOC5	LMO7-26069-RI	-0.201499325	0.011930849	negative
THOC5	ZNF419-52271-ES	-0.204872995	0.010552286	negative
THOC5	TIMM21-45801-AT	0.200928683	0.012179038	postive
THOC5	MYO9B-48232-ES	0.296129842	0.000183135	postive
THOC5	CAPN3-30148-AP	-0.241652019	0.002451894	negative
THOC5	GABARAP-38864-RI	-0.258359893	0.001171185	negative
ZMAT5	CCPG1-30729-AA	-0.774692362	2.91E-32	negative
ZMAT5	KLC4-76232-AD	-0.278385087	0.000452496	negative
ZMAT5	HPGD-71193-AT	-0.264483515	0.000882405	negative
ZMAT5	KPNA1-66437-AP	-0.271788628	0.000623959	negative
ZMAT5	C12orf49-24664-ES	-0.303330984	0.000124716	negative
ZMAT5	PIK3CD-573-AA	0.31408128	6.90E-05	postive
ZMAT5	C9orf64-86707-AT	-0.339395205	1.56E-05	negative
ZMAT5	TRNT1-62975-AT	-0.20483145	0.010568371	negative
ZMAT5	PPP1R26-88108-AP	0.205704013	0.010235048	postive
ZMAT5	ODF3B-62860-ES	0.227146728	0.004478746	postive
ZMAT5	ZNF532-45682-AP	0.268829567	0.000718835	postive
ZMAT5	COL1A1-406670-ES	-0.34209737	1.32E-05	negative
ZMAT5	PDDC1-13743-RI	-0.282871039	0.000362015	negative
ZMAT5	ALKBH6-49325-ES	-0.307620779	9.87E-05	negative
ZMAT5	TSPAN9-19753-ES	0.25973811	0.001099526	postive
ZMAT5	PHC3-67611-AD	0.250160647	0.001693319	postive
ZMAT5	SLC38A10-44115-AT	0.306045202	0.000107621	postive
ZMAT5	SLC38A10-44114-AT	-0.306051016	0.000107587	negative
ZMAT5	SEC23B-58804-AD	0.247436624	0.001908975	postive
ZMAT5	ZNF639-67688-ES	-0.262340466	0.000975057	negative
ZMAT5	PCNXL2-10326-RI	0.263746905	0.000913299	postive
RBFOX2	ZMYM5-25407-ES	0.203312949	0.011171285	postive
RBFOX2	SERPINA1-29130-ES	-0.244599402	0.002159881	negative
RBFOX2	C19orf12-48851-AP	-0.227721839	0.004375985	negative
RBFOX2	ARMC5-36264-AD	-0.264878729	0.000866228	negative
RBFOX2	TRMT2B-89622-AT	0.224249164	0.005030144	postive
RBFOX2	MFSD6-56567-ES	0.231482545	0.003754604	postive
RBFOX2	POFUT2-60872-AD	-0.230441017	0.003918212	negative
RBFOX2	PLXNC1-23722-AT	0.204144135	0.010837622	postive
RBFOX2	ACAA1-64018-ES	0.283218242	0.000355763	postive
RBFOX2	ELAC1-45555-AT	0.200323587	0.012447149	postive
RBFOX2	BUD31-80623-AD	0.236508537	0.003048297	postive
RBFOX2	ASAH2B-11577-AD	-0.231471255	0.003756344	negative
RBFOX2	CLEC7A-20316-ES	-0.210254167	0.008642677	negative
RBFOX2	ZNF677-51701-AT	-0.207425512	0.009604496	negative
RBFOX2	FGD3-86892-AP	-0.200990255	0.012152042	negative
RBFOX2	METTL13-8998-AD	0.209344828	0.008942141	postive
RBFOX2	ZNF562-47394-ES	-0.249281225	0.001760385	negative
RBFOX2	OCIAD1-69253-AD	0.205384535	0.010355999	postive
RBFOX2	PHPT1-88225-ES	-0.212347048	0.007986932	negative
RBFOX2	UTRN-78027-ES	0.212367821	0.00798065	postive
RBFOX2	TEX264-65106-ES	-0.257193884	0.001235121	negative
RBFOX2	GPR56-36577-AP	-0.280585901	0.000405774	negative
RBFOX2	SLC25A43-89952-ES	-0.240812423	0.002541387	negative
RBFOX2	USP37-57486-ES	0.256408457	0.00127997	postive
RBFOX2	ASF1B-47960-AT	0.232269899	0.003635032	postive
RBFOX2	ESAM-19235-AT	0.223147676	0.005255204	postive
RBFOX2	NFIC-46679-ES	-0.201815894	0.011795088	negative
RBFOX2	DCAF8-8447-ES	0.207249809	0.009667242	postive
RBFOX2	TMUB2-41814-ES	-0.277590859	0.000470544	negative
RBFOX2	HDLBP-58347-AP	-0.303133698	0.000126052	negative
RBFOX2	LRR1-27424-ES	0.278272662	0.000455012	postive
RBFOX2	IL7R-71774-AT	-0.246113109	0.00202252	negative
RBFOX2	MYO9B-48232-ES	0.27839297	0.000452321	postive
RBFOX2	ZNF816-51640-AP	-0.227964313	0.004333298	negative
RBFOX2	MPRIP-39458-ES	-0.274246425	0.000554076	negative
RBFOX2	TPM1-30980-AP	-0.290751163	0.000242423	negative
RBFOX2	LRRCC1-84319-ES	-0.321161037	4.61E-05	negative
PHF5A	COL1A1-410406-ES	0.201766874	0.011816021	postive
PHF5A	NPIPB4-34532-AP	-0.206110585	0.010082925	negative
PHF5A	USP10-37862-ES	-0.242832893	0.002330854	negative
PHF5A	HEXB-72498-AP	-0.264797378	0.000869536	negative
PHF5A	SMARCC2-22392-ES	0.253728996	0.001444404	postive
PHF5A	RPL7L1-76194-RI	-0.210201745	0.008659697	negative
PHF5A	GALK2-30531-AD	-0.206769746	0.009840528	negative
PHF5A	CRB3-47050-RI	-0.262891381	0.000950423	negative
PHF5A	RAD1-71743-ES	0.204556116	0.010675516	postive
PHF5A	MAF-37687-RI	-0.202503837	0.01150473	negative
PHF5A	ZNF280D-30770-AT	0.257028324	0.001244453	postive
PHF5A	ESAM-19235-AT	0.201552798	0.011907821	postive
PHF5A	TAMM41-63407-ES	-0.255284364	0.00134675	negative
PHF5A	LARP4-21702-ES	0.246873333	0.001956572	postive
PHF5A	APOL3-61991-RI	-0.223338206	0.005215641	negative
PHF5A	THEMIS2-1352-ES	-0.205084991	0.010470545	negative
PHF5A	MYO9B-48232-ES	0.215275173	0.007143585	postive
PHF5A	CPEB3-12525-AP	-0.202705536	0.0114208	negative
PHF5A	PIGT-59554-ES	-0.301008555	0.000141322	negative
RBM23	HDLBP-58346-AP	0.226563281	0.004585203	postive
RBM23	TBL2-79985-ES	0.244548296	0.002164663	postive
RBM23	S100PBP-1637-AA	-0.212820201	0.007844944	negative
RBM23	USP10-37862-ES	0.242912886	0.002322854	postive
RBM23	LRRC37B-40172-ES	0.207498837	0.009578417	postive
RBM23	TCEAL4-89748-ES	-0.218043905	0.006419936	negative
RBM23	QSER1-14868-RI	-0.208725097	0.009151453	negative
RBM23	COL1A1-266719-ES	0.203278602	0.011185265	postive
RBM23	OCIAD1-69253-AD	0.238056746	0.002856289	postive
RBM23	SLC27A1-48314-RI	-0.203739708	0.010998859	negative
RBM23	CDV3-66841-AA	0.203970304	0.010906669	postive
RBM23	DEPDC4-23918-ES	-0.200955382	0.012167325	negative
RBM23	AKIRIN1-1864-ES	-0.209547173	0.008874722	negative
PRMT5	NPIPB4-34532-AP	0.206945231	0.009776869	postive
PRMT5	RPL38-43233-AD	0.204193462	0.010818099	postive
PRMT5	PRMT2-60964-ES	-0.204399504	0.010736886	negative
PRMT5	ZNF329-52413-RI	-0.204963169	0.010517449	negative
PRMT5	CENPP-86873-AP	-0.200707867	0.012276286	negative
PRMT5	ASB8-21434-RI	-0.225568349	0.004771985	negative
PRMT5	ZNF280D-30770-AT	0.265500101	0.000841344	postive
PRMT5	SFR1-13035-AP	0.201520574	0.011921694	postive
PRMT5	OCIAD1-69253-AD	0.220086851	0.005928624	postive
PRMT5	SNX5-95858-AD	-0.23477904	0.003276509	negative
PRMT5	ASF1B-47960-AT	0.220258689	0.005888869	postive
PRMT5	TOP3B-61267-RI	-0.2201494	0.005914125	negative
PRMT5	FAM219B-31793-AA	-0.261313986	0.001022523	negative
PRMT5	TMEM98-40217-ES	0.206065308	0.010099767	postive
PRMT5	LIG1-50692-ES	-0.24442047	0.002176665	negative
PRMT5	APOL3-61991-RI	-0.227584556	0.004400321	negative
PRMT5	LCK-1581-AP	-0.225195523	0.004843715	negative
PRMT5	AADAC-67304-AT	-0.257857958	0.001198327	negative
SNW1	BAALC-84789-AT	-0.256532434	0.001272793	negative
SNW1	ANKRD44-56673-ES	-0.26141302	0.001017852	negative
SNW1	CCPG1-30729-AA	-0.218313581	0.006353068	negative
SNW1	CRB3-47050-RI	-0.212290381	0.008004089	negative
SNW1	QSER1-14868-RI	-0.207159886	0.009699494	negative
SNW1	PSMG3-78589-AP	0.203425109	0.01112574	postive
SNW1	METTL13-8998-AD	0.212599245	0.007910969	postive
SNW1	BAZ1A-27172-AP	0.241554066	0.002462186	postive
SNW1	BAZ1A-27173-AP	-0.241554239	0.002462168	negative
SNW1	ASAH2B-11576-AA	0.218591946	0.006284698	postive
SNW1	ALG3-96589-ES	0.217643684	0.006520329	postive
SNW1	MDM2-23256-ES	-0.25409913	0.001420596	negative
SNW1	DPP8-31175-ES	0.204066383	0.010868458	postive
SNW1	BCL2L2-PABPN1-26726-AP	-0.257299844	0.001229182	negative
SNW1	FAM219B-31793-AA	-0.234779037	0.00327651	negative
SNW1	TSPAN9-19753-ES	0.202587606	0.011469807	postive
SNW1	LRRCC1-84319-ES	-0.206473201	0.009948935	negative
SNW1	AKIRIN1-1864-ES	-0.234695708	0.003287885	negative
SRSF5	EYS-76614-AT	-0.273398017	0.000577339	negative
SRSF5	ZNF276-38139-AD	-0.203493063	0.011098225	negative
SRSF5	SH3TC1-68762-AA	0.219557072	0.006052699	postive
SRSF5	RASSF7-13692-AD	-0.212716384	0.007875905	negative
SRSF5	VNN2-77695-AD	-0.292607743	0.000220192	negative
SRSF5	PQBP1-89028-AD	0.209260295	0.00897044	postive
SRSF5	SLC39A13-15743-RI	0.219115436	0.006157895	postive
SRSF5	APTX-86089-ES	0.252623808	0.001517674	postive
SRSF5	PAPD4-72634-ES	0.200423189	0.012402664	postive
SRSF5	JMJD6-43621-ES	0.209605762	0.008855285	postive
SRSF5	PSMG3-78589-AP	0.281676481	0.000384314	postive
SRSF5	CLASRP-50387-AP	-0.223082449	0.005268809	negative
SRSF5	CABIN1-61386-AP	0.204773721	0.010590757	postive
SRSF5	ZC3H11A-9462-AD	0.231586096	0.003738679	postive
SRSF5	AGAP5-12171-ES	0.208306547	0.009295256	postive
SRSF5	DTNBP1-75415-AT	-0.205674448	0.010246188	negative
SRSF5	MSTO1-8094-ES	-0.304842986	0.000114904	negative
SRSF5	METTL13-8998-AD	0.24057721	0.002566984	postive
SRSF5	NEDD1-23832-AP	-0.214236288	0.007433279	negative
SRSF5	UGT8-70428-AP	0.244651895	0.002154979	postive
SRSF5	KHNYN-27002-AA	0.27739593	0.000475074	postive
SRSF5	SLC44A2-47563-AA	0.218644085	0.006271965	postive
SRSF5	ZNF532-45682-AP	0.264334838	0.000888562	postive
SRSF5	PPP4R4-29091-AT	0.238409707	0.002814076	postive
SRSF5	NFIC-46679-ES	0.265988848	0.000822234	postive
SRSF5	PPP4R4-29092-AT	-0.222377167	0.005417948	negative
SRSF5	IGHMBP2-17352-AD	0.225572991	0.004771098	postive
SRSF5	FGFR4-74730-RI	0.209893939	0.008760229	postive
SRSF5	CCDC82-18411-ES	0.216397116	0.006842041	postive
SRSF5	FAM195A-32927-ES	0.297494697	0.000170405	postive
SRSF5	FGFR2-13298-AT	-0.219901545	0.005971762	negative
ACIN1	TBL2-79985-ES	0.28557276	0.000315929	postive
ACIN1	RNF121-17459-ES	0.227166031	0.004475262	postive
ACIN1	SLC39A13-15743-RI	0.238229533	0.002835553	postive
ACIN1	KLC4-76232-AD	0.21331079	0.007700093	postive
ACIN1	CENPP-86873-AP	-0.292518742	0.000221213	negative
ACIN1	WDR96-13038-AT	0.202528792	0.011494317	postive
ACIN1	MMADHC-55560-AP	-0.282895523	0.000361571	negative
ACIN1	LIG1-50692-ES	-0.265598072	0.000837481	negative
ACIN1	NR1H3-15694-AP	0.249025144	0.001780364	postive
ACIN1	AADAC-67304-AT	-0.225232679	0.004836523	negative
ACIN1	AKIRIN1-1864-ES	-0.215761348	0.007011495	negative
PNN	CDCA3-19985-ES	-0.230351872	0.003932509	negative
PNN	TKT-65304-AA	0.240897675	0.002532167	postive
PNN	COL1A1-410406-ES	0.204206391	0.010812987	postive
PNN	ARFGAP2-15645-ES	-0.207135325	0.00970832	negative
PNN	COL1A1-316141-ES	0.250479143	0.00166961	postive
PNN	SSBP1-82055-AD	0.238893467	0.002757135	postive
PNN	CLASRP-50387-AP	-0.256497756	0.001274797	negative
PNN	CABIN1-61386-AP	0.213534017	0.007634972	postive
PNN	MAF-37687-RI	0.311589976	7.93E-05	postive
PNN	MSTO1-8094-ES	-0.224906257	0.004900031	negative
PNN	HCFC1R1-33354-ES	-0.208937009	0.009079398	negative
PNN	MDM2-23256-ES	-0.362306612	3.61E-06	negative
PNN	CHEK2-61544-ES	0.226797977	0.00454211	postive
PNN	KHNYN-27002-AA	0.271544834	0.000631316	postive
PNN	TBX6-36063-AT	0.309639703	8.83E-05	postive
PNN	BCL2L2-PABPN1-26726-AP	-0.279303587	0.000432423	negative
PNN	KRTCAP3-53011-AP	0.200610801	0.012319249	postive
PNN	DTNA-45098-AA	-0.240987815	0.002522451	negative
PNN	AKIRIN1-1864-ES	-0.200993972	0.012150414	negative
PRPF6	ZNF148-66552-ES	-0.248573716	0.001816086	negative
PRPF6	PPP1CB-53075-AD	-0.265420565	0.000844492	negative
PRPF6	B2M-30356-AT	-0.238309397	0.002826015	negative
PRPF6	CLCN2-67940-ES	-0.21656789	0.006797149	negative
PRPF6	ABCD4-28388-ES	-0.252130845	0.001551436	negative
PRPF6	PAPD4-72634-ES	-0.23589489	0.003127572	negative
PRPF6	ACP2-15687-ES	-0.279309663	0.000432293	negative
PRPF6	LILRA6-51842-AT	0.226115916	0.004668362	postive
PRPF6	LILRA6-51841-AT	-0.226831701	0.004535948	negative
PRPF6	ZCCHC11-3009-AA	-0.272103456	0.000614575	negative
PRPF6	IL1RN-55030-AP	0.226832565	0.00453579	postive
PRPF6	HMGXB4-61945-ES	0.205391314	0.010353419	postive
PRPF6	NEDD1-23832-AP	-0.236871484	0.003002267	negative
PRPF6	STAP2-94906-ES	-0.218137293	0.006396709	negative
PRPF6	SH2B1-35869-ES	-0.291920901	0.000228186	negative
PRPF6	FHAD1-749-AT	0.202321114	0.011581232	postive
PRPF6	PDDC1-13743-RI	-0.214629954	0.0073223	negative
PRPF6	TP53I11-15505-AD	-0.229095769	0.004139007	negative
PRPF6	ACY1-65150-ES	-0.235484987	0.003181558	negative
CRNKL1	EFCAB10-81303-ES	-0.263237902	0.000935223	negative
CRNKL1	CDCA3-19985-ES	-0.331075398	2.58E-05	negative
CRNKL1	EYS-76614-AT	-0.469761794	6.98E-10	negative
CRNKL1	HDLBP-58346-AP	-0.20258824	0.011469543	negative
CRNKL1	B2M-30356-AT	-0.208844644	0.009110742	negative
CRNKL1	PQBP1-89026-ES	-0.366241771	2.78E-06	negative
CRNKL1	MARCH8-11360-AP	-0.201376133	0.01198405	negative
CRNKL1	KALRN-66524-AT	0.330963449	2.60E-05	postive
CRNKL1	COL1A1-266597-ES	0.207471615	0.009588091	postive
CRNKL1	VNN2-77695-AD	-0.264510724	0.000881283	negative
CRNKL1	SLC2A11-61339-AP	-0.255544176	0.001331038	negative
CRNKL1	NIN-27491-AT	-0.218237543	0.006371859	negative
CRNKL1	PQBP1-89028-AD	0.230273394	0.003945134	postive
CRNKL1	ODF3B-62857-AP	-0.241591205	0.002458279	negative
CRNKL1	ODF3B-62856-AP	0.241578792	0.002459584	postive
CRNKL1	EIF4G1-67921-ES	-0.216216142	0.006889902	negative
CRNKL1	SUMF1-62987-ES	-0.20135555	0.011992959	negative
CRNKL1	TLE4-86666-AA	0.256955098	0.001248601	postive
CRNKL1	NKAIN2-77394-AT	0.339786896	1.52E-05	postive
CRNKL1	COL1A1-266610-ES	0.206529428	0.0099283	postive
CRNKL1	WDR16-39225-AT	-0.254714235	0.001381823	negative
CRNKL1	ACAA1-64018-ES	-0.226200972	0.004652448	negative
CRNKL1	PSMG3-78589-AP	0.227601789	0.004397259	postive
CRNKL1	ALAS1-65182-AA	-0.291164625	0.000237299	negative
CRNKL1	HMGXB4-61945-ES	0.228711196	0.004204149	postive
CRNKL1	MSTO1-8094-ES	-0.50684829	1.70E-11	negative
CRNKL1	HCFC1R1-33354-ES	-0.266778596	0.000792196	negative
CRNKL1	RAB26-33205-AT	-0.281265581	0.000392273	negative
CRNKL1	PRPF40B-21600-AA	-0.209149932	0.009007505	negative
CRNKL1	MDM2-23256-ES	-0.354522394	6.01E-06	negative
CRNKL1	MLLT3-85980-AP	-0.215735078	0.007018576	negative
CRNKL1	COL1A1-206079-ES	0.203300276	0.011176442	postive
CRNKL1	SH2B1-35869-ES	-0.230685244	0.003879283	negative
CRNKL1	TBX6-36063-AT	0.36397912	3.23E-06	postive
CRNKL1	FAM219B-31793-AA	-0.24178495	0.00243799	negative
CRNKL1	HDLBP-58347-AP	0.213761385	0.007569146	postive
CRNKL1	LMO7-26069-RI	-0.245393821	0.00208677	negative
CRNKL1	MRPL30-54684-AP	0.337244587	1.78E-05	postive
CRNKL1	CRYZL1-60450-AT	0.219350473	0.006101709	postive
CRNKL1	AADAC-67304-AT	-0.223791686	0.005122549	negative
CRNKL1	TSTD1-8526-ES	-0.206885032	0.009798666	negative
CRNKL1	GABARAP-38864-RI	-0.206733964	0.009853553	negative
DHX35	ZNF131-71929-ES	-0.323494689	4.03E-05	negative
DHX35	PQBP1-89026-ES	-0.251442563	0.001599721	negative
DHX35	TACC2-13333-AP	-0.201123525	0.012093791	negative
DHX35	ZNF195-13966-ES	-0.237128935	0.002969998	negative
DHX35	SLC39A13-15743-RI	0.244614001	0.002158516	postive
DHX35	SUMF1-62987-ES	-0.264554561	0.000879477	negative
DHX35	TLE4-86666-AA	-0.21471349	0.00729894	negative
DHX35	PTK2-85291-AP	-0.208299285	0.009297768	negative
DHX35	ZNF446-52471-AD	0.264908953	0.000865002	postive
DHX35	TSPAN4-13789-AP	0.253330529	0.00147044	postive
DHX35	CSNK1G1-31112-ES	-0.208119001	0.009360336	negative
DHX35	PRMT10-70796-ES	-0.237236337	0.002956629	negative
DHX35	HCFC1R1-33354-ES	-0.275828667	0.000512986	negative
DHX35	BAZ1A-27172-AP	-0.226474494	0.004601601	negative
DHX35	BAZ1A-27173-AP	0.226467966	0.004602809	postive
DHX35	MAP4-64566-ES	-0.247030892	0.001943151	negative
DHX35	TBX6-36063-AT	0.204443264	0.010719707	postive
DHX35	ZCWPW1-80944-ES	-0.230112244	0.003971172	negative
DHX35	RBPMS-83285-AP	-0.230808291	0.003859801	negative
DHX35	BBX-66010-ES	-0.220659263	0.00579712	negative
DHX35	MARVELD3-37465-AT	-0.342462175	1.29E-05	negative
FMR1	VEZT-23760-AA	-0.221569686	0.005593321	negative
FMR1	MDM2-23034-ES	-0.238959222	0.002749476	negative
FMR1	TKT-65304-AA	0.210448321	0.0085799	postive
FMR1	IP6K2-64770-ES	0.20971462	0.008819271	postive
FMR1	NPIPB4-34532-AP	0.219623448	0.006037027	postive
FMR1	TEAD2-50927-AD	0.217880704	0.006460706	postive
FMR1	DHRS13-40017-ES	-0.307110354	0.000101532	negative
FMR1	FAM135A-76637-AA	0.31497288	6.56E-05	postive
FMR1	TINAGL1-1477-AA	-0.223246613	0.005234627	negative
FMR1	RNFT2-24667-RI	-0.289878423	0.000253579	negative
FMR1	TRIM16-39366-ES	-0.245362309	0.002089627	negative
FMR1	ODF3B-62857-AP	-0.210286028	0.008632348	negative
FMR1	ODF3B-62856-AP	0.210280798	0.008634042	postive
FMR1	EIF4G1-67921-ES	-0.261457053	0.001015782	negative
FMR1	FAM173B-71547-ES	-0.211582727	0.008221112	negative
FMR1	RNH1-13672-AA	0.225671526	0.004752304	postive
FMR1	KPNA1-66437-AP	-0.265175106	0.000854276	negative
FMR1	C12orf49-24664-ES	0.208825401	0.009117284	postive
FMR1	LAMA3-44845-AP	-0.25774646	0.001204434	negative
FMR1	MCTP1-72803-ES	-0.201976115	0.011726895	negative
FMR1	RAB26-33205-AT	-0.213841166	0.007546168	negative
FMR1	THOC7-65511-ES	0.309133387	9.08E-05	postive
FMR1	UGT8-70428-AP	0.243676344	0.002247745	postive
FMR1	ZNF532-45682-AP	0.209230516	0.008980428	postive
FMR1	TBX6-36063-AT	0.24970497	0.001727774	postive
FMR1	KRTCAP3-53011-AP	0.25684286	0.001254984	postive
FMR1	LMO7-26069-RI	-0.215768434	0.007009586	negative
FMR1	USP46-69289-AP	-0.323741364	3.97E-05	negative
FMR1	TPPP3-37061-ES	-0.237425845	0.002933173	negative
FMR1	FAM195A-32927-ES	0.216756089	0.00674798	postive
FMR1	GABARAP-38864-RI	-0.232994364	0.003528052	negative
PQBP1	CDCA3-19985-ES	-0.239816079	0.002651419	negative
PQBP1	SEMA7A-31715-ES	-0.356744116	5.21E-06	negative
PQBP1	SNRPG-53886-AD	-0.233674961	0.003430142	negative
PQBP1	NPIPB4-34532-AP	-0.25127683	0.001611551	negative
PQBP1	ZMYM5-25407-ES	-0.288610197	0.000270641	negative
PQBP1	GOLGA8R-29771-AT	0.251389916	0.001603471	postive
PQBP1	RPL38-43233-AD	-0.206468608	0.009950622	negative
PQBP1	GOLGA8R-29770-AT	-0.259826284	0.001095081	negative
PQBP1	SLC2A11-61339-AP	-0.242603604	0.002353924	negative
PQBP1	TRIM16-39366-ES	-0.30207326	0.000133468	negative
PQBP1	ODF3B-62857-AP	-0.271753984	0.000625	negative
PQBP1	ODF3B-62856-AP	0.27176134	0.000624779	postive
PQBP1	MFSD6-56567-ES	-0.211229825	0.008331276	negative
PQBP1	LILRA6-51842-AT	0.218844836	0.006223153	postive
PQBP1	LILRA6-51841-AT	-0.2186218	0.006277404	negative
PQBP1	CABIN1-61386-AP	0.205724654	0.010227276	postive
PQBP1	USP45-77069-ES	0.252231361	0.001544497	postive
PQBP1	STAP2-94905-ES	-0.200168462	0.012516711	negative
PQBP1	MCTP1-72803-ES	0.209051078	0.00904082	postive
PQBP1	POSTN-25673-ES	0.215648827	0.007041871	postive
PQBP1	ZNF532-45682-AP	0.234045102	0.003377928	postive
PQBP1	DMKN-49167-ES	-0.314083849	6.90E-05	negative
PQBP1	LRR1-27424-ES	-0.257199375	0.001234812	negative
PQBP1	CRYZL1-60453-AT	-0.255368767	0.001341627	negative
PQBP1	TNRC6C-43749-AD	0.210144945	0.008678171	postive
PQBP1	SKA2-42749-ES	-0.216696177	0.006763598	negative
PQBP1	IGHMBP2-17352-AD	0.332324132	2.39E-05	postive
PQBP1	ACY1-65150-ES	-0.260454199	0.0010639	negative
PQBP1	FGFR2-13298-AT	-0.240206439	0.002607806	negative
HTATSF1	CDCA3-19985-ES	-0.32193332	4.41E-05	negative
HTATSF1	EYS-76614-AT	-0.549342811	1.34E-13	negative
HTATSF1	BAALC-84789-AT	-0.205572193	0.010284802	negative
HTATSF1	MRPL37-3138-AT	-0.201802767	0.01180069	negative
HTATSF1	PQBP1-89026-ES	-0.234733987	0.003282655	negative
HTATSF1	MORF4L2-89773-ES	0.251771147	0.001576502	postive
HTATSF1	KALRN-66524-AT	0.348086872	9.07E-06	postive
HTATSF1	VNN2-77695-AD	-0.203325552	0.011166159	negative
HTATSF1	LRRC37B-40172-ES	0.20874211	0.009145649	postive
HTATSF1	SLC2A11-61339-AP	-0.200690098	0.012284141	negative
HTATSF1	FAM135A-76637-AA	0.222668078	0.005355981	postive
HTATSF1	PQBP1-89028-AD	0.295371079	0.00019059	postive
HTATSF1	NKAIN2-77394-AT	0.334749142	2.07E-05	postive
HTATSF1	WDR16-39225-AT	-0.218463371	0.006316196	negative
HTATSF1	KPNA1-66437-AP	-0.228068223	0.004315119	negative
HTATSF1	QSER1-14868-RI	-0.217183996	0.006637361	negative
HTATSF1	CLASRP-50387-AP	-0.299729691	0.000151324	negative
HTATSF1	IL1RN-55030-AP	0.205071937	0.010475562	postive
HTATSF1	NIPBL-71818-AT	-0.210027135	0.0087166	negative
HTATSF1	MSTO1-8094-ES	-0.572203977	7.38E-15	negative
HTATSF1	CLCN4-88459-ES	-0.201975904	0.011726985	negative
HTATSF1	NEDD1-23832-AP	-0.240679433	0.002555831	negative
HTATSF1	ZNF510-86981-AD	0.221278628	0.005657767	postive
HTATSF1	AMDHD2-33281-RI	0.203401251	0.011135414	postive
HTATSF1	ALG3-96589-ES	0.201793683	0.011804569	postive
HTATSF1	THOC7-65511-ES	0.234065471	0.003375076	postive
HTATSF1	MDM4-9480-ES	-0.247286657	0.001921543	negative
HTATSF1	MDM2-23256-ES	-0.332682971	2.34E-05	negative
HTATSF1	MMADHC-55560-AP	-0.215250482	0.007150352	negative
HTATSF1	MLLT3-85980-AP	-0.259498917	0.001111667	negative
HTATSF1	CHEK2-61544-ES	0.214395222	0.007388295	postive
HTATSF1	COL1A1-206079-ES	0.202691018	0.011426823	postive
HTATSF1	TBX6-36063-AT	0.330349993	2.69E-05	postive
HTATSF1	NPRL2-65036-AA	-0.233456527	0.003461295	negative
HTATSF1	KRTCAP3-53011-AP	0.270797441	0.000654372	postive
HTATSF1	MRPL30-54684-AP	0.202253311	0.011609734	postive
HTATSF1	TPPP3-37061-ES	-0.201208112	0.012056946	negative
HTATSF1	IGHMBP2-17352-AD	0.317916825	5.55E-05	postive
HTATSF1	KIF21A-93029-ES	0.21245266	0.007955043	postive
RBM3	VEZT-23760-AA	-0.26881334	0.00071939	negative
RBM3	IP6K2-64770-ES	0.237355238	0.002941893	postive
RBM3	ZMYM5-25407-ES	-0.283535465	0.000350137	negative
RBM3	RPL38-43233-AD	-0.283252027	0.00035516	negative
RBM3	ODF3B-62857-AP	-0.240256376	0.002602274	negative
RBM3	ODF3B-62856-AP	0.240256816	0.002602225	postive
RBM3	TRMT2B-89622-AT	-0.20470616	0.010617009	negative
RBM3	SDAD1-69574-AD	0.228549722	0.004231774	postive
RBM3	MFSD6-56567-ES	-0.224939891	0.004893453	negative
RBM3	TRPV1-38449-AP	-0.240771996	0.00254577	negative
RBM3	STAP2-94905-ES	-0.2035562	0.011072714	negative
RBM3	BAZ1A-27172-AP	0.21287287	0.007829278	postive
RBM3	BAZ1A-27173-AP	-0.212871517	0.00782968	negative
RBM3	HBS1L-77791-AA	0.212110094	0.008058891	postive
RBM3	KHNYN-27002-AA	0.24786957	0.00187311	postive
RBM3	BIRC5-43860-ES	0.209150722	0.009007239	postive
RBM3	ZNF532-45682-AP	0.287531551	0.000285984	postive
RBM3	BCL2L2-PABPN1-26726-AP	-0.224362995	0.005007385	negative
RBM3	KRTCAP3-53011-AP	0.223305661	0.00522238	postive
RBM3	DMKN-49167-ES	-0.231934239	0.003685582	negative
RBM3	LRR1-27424-ES	-0.248633616	0.001811309	negative
RBM3	TMEM91-50045-AP	-0.204518247	0.010690327	negative
RBM3	FGFR4-74730-RI	0.212972004	0.007799867	postive
RBM3	PNKP-51105-ES	-0.202488721	0.011511042	negative
RBM3	BBX-66010-ES	0.247324112	0.001918397	postive
RBM3	CCDC101-35755-ES	-0.238206517	0.002838307	negative
RBM3	FGFR2-13298-AT	-0.395226629	3.59E-07	negative
RNF40	IGFLR1-49260-ES	0.319587531	5.05E-05	postive
RNF40	TRMT2B-89622-AT	0.208680382	0.009166721	postive
RNF40	PRMT2-60964-ES	-0.216342246	0.00685652	negative
RNF40	CLASRP-50387-AP	0.207991678	0.009404748	postive
RNF40	WDR96-13038-AT	0.208947151	0.009075962	postive
RNF40	BAZ1A-27172-AP	-0.36088972	3.97E-06	negative
RNF40	BAZ1A-27173-AP	0.360903375	3.96E-06	postive
RNF40	TEX264-65106-ES	-0.21360799	0.0076135	negative
RNF40	UGT8-70428-AP	-0.210946448	0.008420681	negative
RNF40	BCL2L2-PABPN1-26726-AP	0.300841988	0.000142589	postive
RNF40	DEPDC4-23918-ES	-0.298801705	0.000158991	negative
RNF40	FAM76A-1344-ES	-0.226528336	0.004591651	negative
RNF40	CAPN3-30148-AP	-0.243418793	0.002272833	negative
RNF40	PACRGL-68882-ES	-0.260871776	0.001043616	negative
RNF40	FGFR2-13298-AT	0.205596291	0.01027569	postive
HNRNPL	TPT1-25798-RI	0.227240803	0.00446179	postive
HNRNPL	RPL38-43232-RI	0.208103453	0.00936575	postive
HNRNPL	VLDLR-85739-ES	-0.264171549	0.00089537	negative
HNRNPL	HEMK1-65089-AD	0.213447288	0.007660215	postive
HNRNPL	MDM4-9480-ES	-0.256275053	0.001287734	negative
HNRNPL	KIAA0586-27717-ES	0.200585673	0.012330393	postive
HNRNPL	PHC3-67611-AD	-0.220490666	0.005835579	negative
HNRNPL	TBC1D31-85040-ES	-0.202523026	0.011496722	negative
SNRNP70	KIAA1217-11007-AA	0.278949713	0.000440058	postive
SNRNP70	MCTP1-72803-ES	0.245127801	0.002110998	postive
SNRNP70	LIG1-50692-ES	-0.244135024	0.002203687	negative
CLASRP	ARFGAP2-15645-ES	-0.296832204	0.000176478	negative
CLASRP	CLEC2D-20233-RI	-0.256364087	0.001282547	negative
CLASRP	EIF4G1-67921-ES	-0.227053233	0.004495655	negative
CLASRP	SLC39A13-15743-RI	0.213352916	0.007687766	postive
CLASRP	MDM4-9484-ES	-0.256272205	0.0012879	negative
CLASRP	IL15-70676-ES	0.208010876	0.00939804	postive
CLASRP	CHCHD10-61319-ES	0.214498385	0.007359225	postive
CLASRP	MCTP1-72803-ES	0.308141665	9.59E-05	postive
CLASRP	ZNF532-45682-AP	0.23112917	0.003809412	postive
CLASRP	LIG1-50692-ES	-0.202281518	0.011597869	negative
CLASRP	PLCL2-63654-AT	-0.201182987	0.01206788	negative
CLASRP	HNRNPA3-95733-ES	-0.226162528	0.004659635	negative
CLASRP	FGFR4-74730-RI	0.206062105	0.010100959	postive
SF3A2	MUC20-68187-RI	0.294157086	0.000203107	postive
SF3A2	NPIPB4-34532-AP	-0.362081905	3.67E-06	negative
SF3A2	SKA2-42744-ES	0.243824214	0.002233455	postive
SF3A2	ZMYM5-25407-ES	-0.410861746	1.10E-07	negative
SF3A2	RPL38-43233-AD	-0.232789715	0.003557981	negative
SF3A2	USP25-60223-ES	-0.228612065	0.004221089	negative
SF3A2	SLC2A11-61339-AP	-0.211741108	0.008172092	negative
SF3A2	HEXB-72498-AP	-0.391698345	4.66E-07	negative
SF3A2	TRMT2B-89622-AT	-0.251614424	0.001587538	negative
SF3A2	MFSD6-56567-ES	-0.271434154	0.000634683	negative
SF3A2	FAM173B-71547-ES	-0.20103092	0.012134242	negative
SF3A2	CRB3-47050-RI	-0.249739593	0.001725134	negative
SF3A2	CERS4-47206-ES	-0.215685723	0.007031898	negative
SF3A2	CABIN1-61386-AP	0.201666199	0.011859114	postive
SF3A2	ALAS1-65182-AA	0.211514065	0.008242444	postive
SF3A2	SUGP2-48548-AD	-0.202066675	0.011688505	negative
SF3A2	TRNT1-62975-AT	-0.232841259	0.003550421	negative
SF3A2	DTNBP1-75415-AT	0.242132811	0.002401942	postive
SF3A2	MAF-37687-RI	-0.28271069	0.000364937	negative
SF3A2	EMR2-48029-AT	-0.218375016	0.006337922	negative
SF3A2	STAP2-94905-ES	-0.222574344	0.005375877	negative
SF3A2	COX7A1-49370-AP	-0.20488917	0.01054603	negative
SF3A2	MCTP1-72803-ES	0.267298299	0.000772983	postive
SF3A2	STAP2-94906-ES	-0.221805736	0.005541537	negative
SF3A2	MMADHC-55560-AP	0.205256306	0.010404898	postive
SF3A2	GUCY1A3-70925-ES	-0.295964576	0.000184736	negative
SF3A2	SYNGR1-62299-AT	-0.236856945	0.003004099	negative
SF3A2	SAMD9L-80450-AD	0.201491752	0.011934113	postive
SF3A2	ESAM-19235-AT	0.226504349	0.004596082	postive
SF3A2	COL1A1-406670-ES	0.234518067	0.003312253	postive
SF3A2	COL1A1-406319-ES	0.27328402	0.000580532	postive
SF3A2	TAMM41-63407-ES	-0.206599549	0.009902618	negative
SF3A2	CRYZL1-60453-AT	-0.326346867	3.41E-05	negative
SF3A2	IL7R-71774-AT	0.264968847	0.000862578	postive
SF3A2	NR1H3-15694-AP	-0.213984789	0.007504959	negative
SF3A2	ZNF232-38655-AA	-0.225856112	0.004717274	negative
SF3A2	TIMM21-45801-AT	0.291195691	0.000236918	postive
SF3A2	THEMIS2-1352-ES	-0.290496424	0.000245631	negative
SF3A2	IGHMBP2-17352-AD	0.316515362	6.01E-05	postive
SF3A2	XRRA1-17792-ES	0.248534898	0.001819188	postive
SF3A2	ATXN2L-35855-ES	-0.213727558	0.007578908	negative
SF3A2	MCC-73004-AP	0.208549433	0.009211565	postive
SF3A2	PIGT-59554-ES	-0.230833981	0.003855745	negative
SF3A2	AGTRAP-666-AD	-0.233430032	0.003465091	negative
SF3A2	FGFR2-13298-AT	-0.253518842	0.001458082	negative
CCDC130	NPIPB4-34532-AP	-0.21457153	0.007338676	negative
CCDC130	RPL38-43233-AD	-0.251432486	0.001600438	negative
CCDC130	TCEAL4-89748-ES	-0.241277155	0.002491492	negative
CCDC130	PLXNC1-23722-AT	-0.217497765	0.006557278	negative
CCDC130	TBP-78496-AA	0.343447908	1.21E-05	postive
CCDC130	EMR2-48029-AT	-0.2388215	0.002765539	negative
CCDC130	MCTP1-72803-ES	0.308810337	9.25E-05	postive
CCDC130	MLST8-33223-ES	0.204460716	0.010712863	postive
CCDC130	KHNYN-27002-AA	0.239461205	0.00269164	postive
CCDC130	TOP3B-61267-RI	0.207113903	0.009716024	postive
CCDC130	TAPBPL-19858-RI	-0.202489614	0.011510669	negative
CCDC130	TNRC6C-43749-AD	0.206047271	0.010106483	postive
CCDC130	FUOM-13552-AP	0.214248542	0.007429802	postive
CCDC130	ANKRD11-38083-AA	0.272494111	0.000603112	postive
FAM32A	SNX11-42184-ES	0.201328741	0.012004572	postive
FAM32A	MARCH6-71568-ES	-0.211748232	0.008169893	negative
FAM32A	RAPGEF6-73231-ES	-0.263848587	0.000908976	negative
FAM32A	TRMT2B-89622-AT	-0.245771384	0.002052817	negative
FAM32A	ZNF280D-30770-AT	0.239109908	0.002731998	postive
FAM32A	MCTP1-72803-ES	0.230429207	0.003920103	postive
FAM32A	PHPT1-88225-ES	0.25551928	0.001332537	postive
FAM32A	SNX5-95858-AD	-0.228395681	0.004258279	negative
FAM32A	EIF4G1-96600-ES	0.232825065	0.003552795	postive
FAM32A	TAPBPL-19858-RI	-0.280013793	0.00041747	negative
FAM32A	IL7R-71774-AT	0.239922415	0.002639474	postive
FAM32A	TSPAN9-19753-ES	0.226165901	0.004659004	postive
FAM32A	PLSCR1-67163-AA	-0.252502701	0.001525906	negative
CACTIN	MUC20-68187-RI	0.310389542	8.47E-05	postive
CACTIN	ISG20L2-8306-RI	-0.231524169	0.003748196	negative
CACTIN	NPIPB4-34532-AP	-0.227469755	0.004420764	negative
CACTIN	TACC2-13333-AP	0.203690157	0.011018759	postive
CACTIN	TCEAL4-89748-ES	-0.27873224	0.000444811	negative
CACTIN	PDE4DIP-4408-AP	0.211982001	0.00809803	postive
CACTIN	HEXB-72498-AP	-0.20011775	0.012539526	negative
CACTIN	CRB3-47050-RI	-0.245843978	0.002046347	negative
CACTIN	TBC1D9B-74991-ES	0.253867522	0.001435451	postive
CACTIN	PSMG3-78589-AP	-0.357406403	4.99E-06	negative
CACTIN	CEP290-23608-ES	-0.201287993	0.012022241	negative
CACTIN	DMKN-49177-ES	-0.213090339	0.007764887	negative
CACTIN	CSNK1G1-31112-ES	-0.207730487	0.009496438	negative
CACTIN	SHPRH-78029-AP	-0.23470805	0.003286198	negative
CACTIN	MAF-37687-RI	-0.29157212	0.000232348	negative
CACTIN	NPRL2-65036-AA	-0.202662353	0.011438724	negative
CACTIN	PPP4R4-29091-AT	-0.253853176	0.001436376	negative
CACTIN	COL1A1-406670-ES	0.226823115	0.004537516	postive
CACTIN	PPP4R4-29092-AT	0.270457055	0.000665127	postive
CACTIN	COL1A1-406319-ES	0.25183317	0.001572154	postive
CACTIN	ZNF232-38655-AA	-0.200358024	0.012431753	negative
CACTIN	CCDC101-35755-ES	0.230905601	0.003844457	postive
CACTIN	LRRCC1-84319-ES	-0.250013991	0.001704339	negative
HNRNPUL1	CLEC2D-20233-RI	-0.203919161	0.010927056	negative
HNRNPUL1	PDE4DIP-4408-AP	0.215048525	0.007205916	postive
HNRNPUL1	SLC39A13-15743-RI	0.214411192	0.007383788	postive
HNRNPUL1	ARMC5-36264-AD	-0.216692683	0.00676451	negative
HNRNPUL1	SMARCC2-22392-ES	0.231327981	0.003778489	postive
HNRNPUL1	CERS4-47206-ES	0.242803351	0.002333815	postive
HNRNPUL1	PRMT2-60964-ES	-0.203692929	0.011017645	negative
HNRNPUL1	FBXO18-10672-ES	0.203378691	0.011144569	postive
HNRNPUL1	AGAP5-12171-ES	0.204372249	0.010747598	postive
HNRNPUL1	CREM-11230-AP	-0.203271373	0.01118821	negative
HNRNPUL1	VLDLR-85739-ES	-0.230984464	0.003832062	negative
HNRNPUL1	HEMK1-65089-AD	0.226049012	0.004680914	postive
HNRNPUL1	MDM4-9480-ES	-0.255010758	0.001363479	negative
HNRNPUL1	COL1A1-206079-ES	0.222910092	0.005304913	postive
HNRNPUL1	PPM1N-50471-AP	-0.280706566	0.000403346	negative
HNRNPUL1	RASGRP2-16667-AT	0.228623106	0.004219199	postive
HNRNPUL1	TMEM98-40217-ES	0.203850346	0.010954542	postive
HNRNPUL1	USP37-57489-AA	0.256903473	0.001251534	postive
HNRNPUL1	LIG1-50692-ES	-0.210692366	0.008501565	negative
HNRNPUL1	TMEM91-50045-AP	0.200051644	0.01256932	postive
HNRNPUL1	PHC3-67611-AD	-0.213716131	0.007582208	negative
HNRNPUL1	KIF21A-93029-ES	0.245052766	0.002117878	postive
HNRNPUL1	BBX-66010-ES	-0.215537263	0.007072105	negative
HNRNPUL1	AADAC-67304-AT	-0.209329893	0.008947134	negative
LENG1	NPIPB4-34532-AP	-0.215777189	0.007007228	negative
LENG1	GOLGA8R-29771-AT	0.230428025	0.003920293	postive
LENG1	GOLGA8R-29770-AT	-0.226848701	0.004532845	negative
LENG1	DPF2-16816-ES	-0.222510804	0.005389402	negative
LENG1	MDM4-9484-ES	-0.200179071	0.012511943	negative
LENG1	CABIN1-61386-AP	0.318735524	5.30E-05	postive
LENG1	RPL38-43232-RI	-0.200976963	0.012157865	negative
LENG1	MCTP1-72803-ES	0.232741948	0.003564999	postive
LENG1	RASGRP2-16667-AT	0.214176366	0.007450302	postive
LENG1	TSPAN9-19753-ES	-0.218377975	0.006337193	negative
LENG1	IGHMBP2-17352-AD	0.230711845	0.003875064	postive
LENG1	HMGB3-90364-AP	-0.215176903	0.007170551	negative
LENG1	FGFR2-13298-AT	-0.213757551	0.007570252	negative
PRPF31	NPIPB4-34532-AP	-0.239303514	0.002709689	negative
PRPF31	SLC2A11-61339-AP	-0.206624791	0.009893388	negative
PRPF31	NIN-27491-AT	0.240654323	0.002558566	postive
PRPF31	HEXB-72498-AP	-0.255527235	0.001332058	negative
PRPF31	CABIN1-61386-AP	0.211496914	0.00824778	postive
PRPF31	HAPLN3-32400-ES	-0.216150939	0.006907218	negative
PRPF31	FBXO18-10672-ES	0.203462621	0.011110544	postive
PRPF31	HPS3-67212-ES	-0.233559738	0.003446543	negative
PRPF31	DTNBP1-75415-AT	0.202281414	0.011597913	postive
PRPF31	MCTP1-72803-ES	0.220246799	0.005891612	postive
PRPF31	BAZ1A-27172-AP	-0.254996342	0.001364365	negative
PRPF31	BAZ1A-27173-AP	0.25499728	0.001364308	postive
PRPF31	TEX264-65106-ES	-0.243582761	0.002256832	negative
PRPF31	RASGRP2-16667-AT	0.352119103	7.02E-06	postive
PRPF31	TAMM41-63407-ES	-0.200911797	0.01218645	negative
PRPF31	CRYZL1-60453-AT	-0.220754587	0.005775475	negative
PRPF31	IL7R-71774-AT	0.204977504	0.01051192	postive
PRPF31	ZNF232-38655-AA	-0.200544108	0.012348845	negative
PRPF31	PLSCR1-67163-AA	-0.242544462	0.002359908	negative
PRPF31	TIMM21-45801-AT	0.260564088	0.001058527	postive
PRPF31	ACY1-65150-ES	-0.208691152	0.009163042	negative
PRPF31	NAALAD2-18246-AT	-0.223511562	0.005179877	negative
SUGP1	NPIPB4-34532-AP	-0.251758206	0.00157741	negative
SUGP1	RNFT2-24667-RI	-0.221649789	0.0055757	negative
SUGP1	CLEC7A-20316-ES	0.21158013	0.008221918	postive
SUGP1	TRIM66-14248-AA	-0.204985911	0.010508679	negative
SUGP1	MCTP1-72803-ES	0.222415726	0.005409697	postive
SUGP1	RNF40-36192-AD	-0.202525729	0.011495594	negative
SUGP1	TAPBPL-19858-RI	-0.220965588	0.00572782	negative
SUGP1	SH3YL1-52504-ES	0.200824631	0.012224778	postive
SUGP1	FGFR4-74730-RI	0.200013654	0.012586471	postive
ZC3HAV1	EFCAB10-81303-ES	-0.249908309	0.001712321	negative
ZC3HAV1	MTM1-90340-ES	-0.216245655	0.006882076	negative
ZC3HAV1	PLEKHG5-464-AP	0.328478497	3.01E-05	postive
ZC3HAV1	IL15-70676-ES	-0.201418876	0.011965567	negative
ZC3HAV1	MMP3-92808-AD	-0.246758094	0.001966442	negative
ZC3HAV1	CHEK2-61544-ES	0.332779121	2.33E-05	postive
ZC3HAV1	TTBK2-30200-ES	-0.250542368	0.00166494	negative
ZC3HAV1	GHR-71895-AT	-0.26408033	0.000899194	negative
ZC3HAV1	TBC1D31-85040-ES	0.234518495	0.003312194	postive
HSPB1	TKT-65304-AA	-0.233177784	0.00350142	negative
HSPB1	MUC20-68187-RI	0.271485321	0.000633124	postive
HSPB1	TMEM41B-14312-ES	-0.200317796	0.01244974	negative
HSPB1	USP10-37862-ES	-0.22837176	0.004262408	negative
HSPB1	ANXA6-74148-ES	0.208020169	0.009394794	postive
HSPB1	USP25-60223-ES	-0.243256065	0.002288815	negative
HSPB1	MORF4L2-89772-ES	-0.294064963	0.000204087	negative
HSPB1	FAM135A-76637-AA	-0.230696634	0.003877476	negative
HSPB1	NIN-27491-AT	0.259796382	0.001096587	postive
HSPB1	HEXB-72498-AP	-0.342706787	1.27E-05	negative
HSPB1	SERPINA1-29130-ES	-0.354327135	6.09E-06	negative
HSPB1	PTK2-85291-AP	0.243289167	0.002285556	postive
HSPB1	CRB3-47050-RI	-0.261382435	0.001019293	negative
HSPB1	CERS4-47206-ES	-0.213286501	0.007707208	negative
HSPB1	C12orf49-24664-ES	-0.225079193	0.004866293	negative
HSPB1	IL1RN-55030-AP	-0.27919852	0.000434677	negative
HSPB1	TRNT1-62977-AT	0.218686621	0.006261594	postive
HSPB1	CENPP-86873-AP	0.390083488	5.24E-07	postive
HSPB1	RET-11315-AT	-0.213482552	0.007649942	negative
HSPB1	RNF34-24868-ES	-0.210602628	0.008530296	negative
HSPB1	MAF-37687-RI	-0.37378894	1.66E-06	negative
HSPB1	CLN3-35746-RI	-0.214307501	0.007413093	negative
HSPB1	TTC13-10259-ES	-0.210832429	0.008456893	negative
HSPB1	COX7A1-49370-AP	-0.239813875	0.002651668	negative
HSPB1	TEX264-65106-ES	-0.29429634	0.000201633	negative
HSPB1	GPR56-36577-AP	-0.259705481	0.001101175	negative
HSPB1	MMADHC-55560-AP	0.240366816	0.002590077	postive
HSPB1	RET-11316-AT	0.22076702	0.005772657	postive
HSPB1	TBX6-36063-AT	-0.206484928	0.009944628	negative
HSPB1	PPP4R4-29091-AT	-0.211207083	0.00833842	negative
HSPB1	DPP8-31175-ES	-0.246974898	0.001947911	negative
HSPB1	ZNF512-53026-ES	-0.200529832	0.012355188	negative
HSPB1	TOP3B-61267-RI	-0.236920167	0.002996141	negative
HSPB1	PPP4R4-29092-AT	0.216487205	0.006818326	postive
HSPB1	CRYZL1-60453-AT	-0.22976645	0.004027568	negative
HSPB1	NR1H3-15694-AP	-0.255431695	0.00133782	negative
HSPB1	CRB2-87510-AT	-0.288934235	0.000266183	negative
HSPB1	PLSCR1-67163-AA	-0.250393934	0.001675923	negative
HSPB1	TIMM21-45801-AT	0.231209447	0.003796898	postive
HSPB1	THEMIS2-1352-ES	-0.222845009	0.005318603	negative
HSPB1	ZNF639-67688-ES	-0.206517684	0.009932607	negative
[truncated: 5,376 more rows]
