# Supplementary material for: The possible molecular mechanism underlying the involvement of the variable shear factor QKI in the epithelial-mesenchymal transformation of oesophageal cancer
Source: PLoS One. 2023 Jul 10;18(7):e0288403. doi: 10.1371/journal.pone.0288403 (PMC10332600; doi:10.1371/journal.pone.0288403)
Supplement: S1 File — (ZIP) [file pone.0288403.s001.zip › supporting information/TCGA-ESCA/Variable shear/PSI_download_ESCA.txt]

symbol	as_id	splice_type	exons	from_exon	to_exon	novel_splice	pct_with_values	psi_range	std_psi	TCGA_2H_A9GF	TCGA_2H_A9GG	TCGA_2H_A9GH	TCGA_2H_A9GI	TCGA_2H_A9GJ	TCGA_2H_A9GK	TCGA_2H_A9GL	TCGA_2H_A9GM	TCGA_2H_A9GN	TCGA_2H_A9GO	TCGA_2H_A9GQ	TCGA_2H_A9GR	TCGA_IC_A6RE	TCGA_IC_A6RE_Norm	TCGA_IC_A6RF	TCGA_IC_A6RF_Norm	TCGA_IG_A3I8	TCGA_IG_A3I8_Norm	TCGA_IG_A3QL	TCGA_IG_A3Y9	TCGA_IG_A3YA	TCGA_IG_A3YB	TCGA_IG_A3YC	TCGA_IG_A4QS	TCGA_IG_A4QT	TCGA_IG_A50L	TCGA_IG_A51D	TCGA_IG_A5B8	TCGA_IG_A5S3	TCGA_IG_A625	TCGA_IG_A6QS	TCGA_IG_A7DP	TCGA_IG_A8O2	TCGA_IG_A97H	TCGA_IG_A97I	TCGA_JY_A6F8	TCGA_JY_A6FA	TCGA_JY_A6FB	TCGA_JY_A6FD	TCGA_JY_A6FE
PLEKHN1	1	ES	11	10	12	0	0.9585	0.352	0.0551	0.9281	0.893	1	0.7675	0.8462	0.9656	1	0.9331	0.9211	0.9403	0.9837	0.9618	0.9731	0.9938	0.987	0.9655	0.8996	null	0.648	0.9142	0.9315	0.9362	0.9477	0.9475	1	0.949	0.9674	0.936	0.9748	0.9825	0.9419	1	0.9412	0.9073	0.926	null	0.9502	0.9761	0.9659	0.7653
PLEKHN1	2	AA	6.1	5.3	6.2	0	0.9171	0.1728	0.0214	1	1	null	1	0.9453	1	null	1	1	1	0.9838	1	1	0.9823	0.9861	0.9936	1	null	1	0.9874	1	0.9831	0.9717	1	null	1	0.9816	0.9959	1	1	1	null	1	0.9785	0.9732	1	1	0.9831	1	1
PLEKHN1	3	RI	5.2	5.1	5.3	0	0.9326	0.847	0.1655	0.6009	0.6192	0.153	0.6404	0.3979	0.6192	0.153	0.4769	0.4314	0.2728	0.2264	0.3093	0.2596	0.3961	0.3515	0.41	0.5911	null	0.8966	0.6412	0.46	0.4133	0.3962	0.4039	0.7092	0.5584	0.5611	0.6548	0.4039	0.4006	0.6562	0.4963	0.5728	0.293	0.4756	null	0.7007	0.4547	0.3833	0.153
HES4	4	AD	1.2:1.3	1.1	2	0	1	0.2796	0.0501	0.8745	0.9312	0.8848	0.944	0.8694	0.9631	0.8978	0.8463	0.8701	0.9035	0.9444	0.9053	0.9255	1	0.7586	0.7255	0.8708	0.7482	0.924	0.9255	0.8393	0.8854	0.9083	0.888	1	0.8445	0.8874	0.9226	0.8445	0.8824	0.8913	0.8546	0.9062	0.9362	0.8473	0.7204	0.945	0.9364	0.9057	0.9247
HES4	5	ES	1.3	1.1	2	0	0.9948	0.4328	0.0636	0.9453	0.9471	0.7196	0.8885	0.9295	0.9775	0.8789	0.8875	0.9153	0.7939	0.9179	0.8746	0.8975	1	0.8875	0.8205	0.8536	0.8873	0.8834	0.9327	0.7847	0.932	0.9306	0.8594	1	0.872	0.9292	0.9357	0.8613	0.9028	0.9213	0.8938	0.8819	0.8478	0.8835	0.9359	0.9517	0.9066	0.936	0.9393
HES4	6	RI	1.2	1.1	1.3	0	1	0.7585	0.1494	0.3026	0.4568	0.7585	0.6854	0.3495	0.3941	0.5577	0.4325	0.4076	0.7104	0.6139	0.5908	0.6058	0.4442	0.3026	0.3703	0.5551	0.2889	0.628	0.4972	0.6056	0.3762	0.4383	0.5854	0.5728	0.4579	0.3916	0.4689	0.487	0.4529	0.4297	0.4314	0.5808	0.7419	0.44	0.1581	0.4815	0.6152	0.4145	0.4652
C1orf159	7	AP	1	null	null	0	0.9689	0.8285	0.195	0.5365	0.2097	0.7282	0.2835	0.2593	0.5262	0.2184	0.2687	0.1671	0.4398	0.3009	0.204	0.8863	0.5716	0.5989	0.5746	0.4652	0.3848	0.6492	0.7793	0.3032	0.4204	0.4664	0.0856	0.4935	0.3836	0.7194	0.2767	0.1286	0.3412	0.5253	0.8957	0.5176	0.2025	0.5061	0.3728	0.6086	0.4719	0.6774	0.6983
C1orf159	8	AP	3	null	null	0	0.9689	0.7975	0.1152	0	0.247	0.1003	0.1288	0.3086	0.1328	0.4043	0.3514	0.2041	0.1402	0.3417	0.1352	0.0419	0.2308	0.0907	0	0.1973	0.1166	0.1639	0.0814	0.1252	0.2415	0.2493	0.3372	0.1868	0.1815	0.1184	0.0441	0.2635	0.1615	0.1446	0.1043	0.147	0.7975	0.0568	0.2822	0.041	0.1787	0.095	0.0846
C1orf159	9	AP	4.1	null	null	0	0.9689	0.7461	0.1654	0.4635	0.5434	0.1716	0.5877	0.4321	0.3409	0.3773	0.3798	0.6287	0.4199	0.3574	0.6608	0.0718	0.1975	0.3104	0.4254	0.3376	0.4986	0.1869	0.1393	0.5715	0.3381	0.2844	0.5771	0.3197	0.4349	0.1621	0.6792	0.6078	0.4974	0.33	0	0.3354	0	0.4372	0.345	0.3505	0.3494	0.2276	0.2171
C1orf159	10	AT	10.2	null	null	0	1	0.1506	0.0299	0.0641	0.0761	0.0133	0.0525	0.0141	0.062	0.045	0.0431	0.0349	0.0151	0.0312	0.0662	0.0066	0	0.0731	0	0.0197	0.1264	0	0.008	0.0495	0.048	0.0382	0.0428	0.0241	0.0271	0.0242	0.0058	0.0495	0.0868	0.0247	0	0.008	0.035	0.0351	0.0407	0.007	0.0302	0.0375	0
C1orf159	11	AT	12	null	null	0	1	0.1506	0.0299	0.9359	0.9239	0.9867	0.9475	0.9859	0.938	0.955	0.9569	0.9651	0.9849	0.9688	0.9338	0.9934	1	0.9269	1	0.9803	0.8736	1	0.992	0.9505	0.952	0.9618	0.9572	0.9759	0.9729	0.9758	0.9942	0.9505	0.9132	0.9753	1	0.992	0.965	0.9649	0.9593	0.993	0.9698	0.9625	1
C1orf159	12	RI	11.2	11.1	11.3	0	1	0.5347	0.0966	0.8478	1	0.6509	0.6911	0.8607	0.8686	0.7659	0.7987	0.7768	0.8466	0.8694	0.8105	0.7971	0.6762	0.6879	0.7539	0.8146	0.4653	0.7257	0.7392	0.8757	0.7024	0.8662	0.938	0.8068	0.8068	0.8623	0.9416	0.8526	0.8277	0.89	0.7929	0.7962	0.9139	0.8048	0.6416	0.6494	0.7295	0.7795	0.7316
C1orf159	13	AD	11.2:11.3	11.1	12	0	1	0.7243	0.1336	0.5095	0.6141	0.4992	0.6045	0.4587	0.5668	0.7019	0.5025	0.4285	0.7289	0.6962	0.7332	0.3044	0.5437	0.7148	0.7082	0.5927	0.2058	0.2605	0.3243	0.5116	0.5384	0.4897	0.5934	0.5444	0.4934	0.3794	0.5207	0.425	0.5683	0.5306	0.6742	0.6076	0.4667	0.6416	0.2782	0.5802	0.4394	0.5254	0.3623
C1orf159	14	ES	11.3	11.1	12	0	0.9948	0.7325	0.1308	0.189	0	0.3656	0.4159	0.1264	0.1781	0.4196	0.223	0.1917	0.3519	0.2729	0.3999	0.1157	0.414	0.5163	0.4857	0.265	0.2544	0.1311	0.1812	0.142	0.3295	0.1367	0.0908	0.2191	0.2176	0.1	0.0687	0.1133	0.22	0.1318	0.3611	0.2807	0.0772	0.3159	0.1797	0.4472	0.2372	0.2496	0.1819
C1orf159	15	ES	9	8	10.1	0	1	0.1023	0.0128	0.0114	0	0	0	0	0.0144	0	0.0215	0.0267	0.0354	0	0.0171	0	0	0	0.0222	0	0.0357	0.011	0.02	0	0.0074	0	0	0	0.0126	0.0092	0.019	0	0.0122	0.0059	0	0	0.0151	0.0067	0	0.0047	0.0293	0	0
C1orf159	16	RI	5.4	5.3	5.5	0	0.9845	0.6087	0.121	0.7745	1	1	0.765	0.8372	0.8668	0.94	0.9495	0.873	0.8587	0.9513	0.8764	1	0.6586	0.632	0.5913	0.9255	1	0.5809	1	0.9441	0.9492	0.9016	1	0.8785	0.7321	0.8853	0.9039	1	0.6845	0.9071	0.7776	0.9205	1	0.9378	0.6586	0.6983	0.6477	0.8668	1
C1orf159	17	RI	5.2:5.3:5.4	5.1	5.5	0	0.9896	0.6425	0.1358	1	1	0.884	0.4935	0.7865	0.9125	1	0.9508	1	1	0.8006	1	0.8151	1	0.7705	0.5696	0.9105	1	1	1	0.9432	0.8915	0.8287	1	1	0.8505	0.8748	1	0.9723	0.8713	0.7951	1	0.9711	0.7592	0.7343	0.3917	0.5912	1	1	0.8357
C1orf159	19	AA	5.1:5.2	4.4	5.3	0	0.9585	0.6764	0.1336	0.9031	1	0.8131	1	0.9079	0.7326	0.9056	1	0.8961	1	1	0.904	0.8526	0.6398	0.6987	0.722	0.9339	null	0.4442	1	1	0.8665	0.8592	0.7367	1	0.7168	0.9316	0.8666	0.8926	0.8988	1	1	0.8591	1	1	0.3236	0.6957	0.7539	0.5396	1
C1orf159	20	AA	5.1:5.2:5.3:5.4	4.4	5.5	0	1	0.6053	0.1207	0.2222	0.2869	0.2285	0.2127	0.2242	0.2638	0.406	0.2119	0.1955	0.311	0.2505	0.3364	0.0682	0.2244	0.298	0.1594	0.3869	0.0837	0.0304	0.0754	0.4919	0.3855	0.283	0.3032	0.2787	0.1234	0.1199	0.2338	0.4015	0.1686	0.18	0.2233	0.284	0.207	0.3094	0.0259	0.1425	0.1604	0.0618	0.1677
C1orf159	21	AA	5.3:5.4	4.4	5.5	0	0.9896	0.2165	0.0459	0.0407	0	0.0796	0	0.0411	0.1097	0.0837	0	0.0372	0	0	0.0611	0.0088	0.2165	0.1582	0.0848	0.0562	0	0.0693	0	0	0.1065	0.0712	0.1388	0	0.0702	0.0105	0.0564	0.085	0.0298	0	0	0.0814	0	0	0.0696	0.0834	0.0738	0.0605	0
C1orf159	22	ES	5.1:5.2:5.3	4.4	5.5	0	0.9948	0.3055	0.0637	0.0842	0	0	0.1139	0.1132	0.1155	0.0625	0.0176	0.0554	0.13	0.0253	0.093	0	0.1475	0.2968	0.1388	0.0802	0.0356	0.0324	0	0.1294	0.0377	0.0852	0	0.1021	0.0478	0.0193	0.0398	0	0.1528	0.0193	0.0769	0.0517	0	0.046	0.0333	0.0696	0.127	0.0259	0
C1orf159	23	ES	5.3	4.4	5.5	0	0.9896	0.148	0.0238	0.0121	0	0	0	0.0147	0.0409	0.0078	0	0.0079	0	0	0.0125	0	0.1223	0.148	0.0675	0.0068	0	0.0571	0	0	0.0071	0.0151	0	0	0.0255	0.0015	0.0076	0	0.0221	0	0	0.0103	0	0	0.0742	0.0383	0.0503	0.0202	0
C1orf159	24	ES	5.1	4.4	5.5	0	0.9896	0.4183	0.0528	0	0	0.0596	0.192	0.1263	0.05	0	0.0193	0	0	0.0901	0	0.0193	0	0.1333	0.1234	0.0734	0	0	0	0.0551	0.0733	0.079	0	0	0.032	0.0219	0	0.0172	0.0486	0.0428	0	0.0175	0.0512	0.1384	0.0543	0.099	0	0	0.03
C1orf159	25	RI	4.3	4.2	4.4	0	0.9948	0.4952	0.0782	0.126	0.1113	0.0377	0.1171	0.0969	0.1202	0.1152	0.1323	0.2003	0.1247	0.0658	0.0787	0.0259	0.0493	0.0443	0.065	0.1068	0.0423	0.063	0.012	0.1149	0.0428	0	0.4952	0.0987	0.0355	0.0258	0.1221	0.4581	0.1188	0.0736	0.0358	0.0565	0.0935	0.0512	0.047	0.0555	0.0467	0.0401	0.0179
C1orf159	26	ES	2	1	4.2	0	0.9016	0.2085	0.0316	0	0	0	0	0.0528	0	0	0	0.0461	0.0367	0	0	0	0	0	0	0.0569	0	0	0.0244	0	0	0	null	0	0	0	0	0	0.0881	0	0	0.0152	null	0	0	0	0	0.0135	0.0593
TTLL10	29	AT	13.2	null	null	0	0.8083	1	0.1767	0.7627	0.2687	0.4079	0.3407	0.7491	0.7561	0.6545	0.4773	0.6522	0.5013	0.2731	0.2742	null	null	null	null	0.6739	null	0.3338	null	0.5005	0.4627	0.3972	null	null	0.3147	null	0.3069	1	0.3887	0.4555	0.0896	0.384	0.4788	0.5922	null	0.5032	0.7209	0.2731	null
TTLL10	30	AT	16	null	null	0	0.8083	1	0.1767	0.2373	0.7313	0.5921	0.6593	0.2509	0.2439	0.3455	0.5227	0.3478	0.4987	0.7269	0.7258	null	null	null	null	0.3261	null	0.6662	null	0.4995	0.5373	0.6028	null	null	0.6853	null	0.6931	0	0.6113	0.5445	0.9104	0.616	0.5212	0.4078	null	0.4968	0.2791	0.7269	null
TNFRSF18	33	AP	2.1	null	null	0	0.943	0.669	0.1288	0.065	0.0944	0.2673	0.2579	0	0.4914	0.287	0.477	0.4669	0.149	0.3497	0.4515	0.1725	0.1725	0.068	null	0.1977	0.3934	0.1735	0.0983	0.1382	0.2594	0.2388	0.2943	0.3984	0.2198	0.1071	0.0893	0.3367	0.1599	0.1391	0.1441	0.1953	0.2645	0.1702	0	0.1291	0.3782	0.0929	0.0791
TNFRSF18	34	AP	1	null	null	0	0.943	0.669	0.1288	0.935	0.9056	0.7327	0.7421	1	0.5086	0.713	0.523	0.5331	0.851	0.6503	0.5485	0.8275	0.8275	0.932	null	0.8023	0.6066	0.8265	0.9017	0.8618	0.7406	0.7612	0.7057	0.6016	0.7802	0.8929	0.9107	0.6633	0.8401	0.8609	0.8559	0.8047	0.7355	0.8298	1	0.8709	0.6218	0.9071	0.9209
TNFRSF18	35	AD	4.2	4.1	5.1	0	0.9119	0.31	0.0547	0.8698	0.9189	null	0.9482	null	0.9092	0.8591	0.8745	0.9367	0.9055	1	0.9457	0.8939	1	1	1	0.9819	null	0.9651	0.9627	0.9446	0.9282	0.9046	0.7233	0.9207	0.9323	0.9525	0.9534	0.8647	0.9234	0.9452	0.9845	0.9536	0.9242	0.9341	1	0.9603	null	0.8979	0.9544
TNFRSF18	36	ES	4.1:4.2:5.1	3	5.2	0	0.9689	0.0943	0.0111	1	1	1	1	1	0.9897	0.9512	1	1	1	0.9725	1	1	0.9508	0.9647	1	0.9977	1	0.9888	0.9846	0.9889	1	0.9838	1	0.9871	0.9877	0.9902	1	1	1	1	1	0.9917	1	0.9913	1	0.9935	1	0.994	1
SDF4	38	AT	8.2	null	null	0	1	0.0145	0.0023	0.9978	0.9983	0.997	0.9974	0.9991	1	0.9987	0.9979	0.9929	0.9884	0.9982	1	1	1	1	0.9943	1	1	1	1	1	0.9985	0.9979	1	1	0.9976	0.9991	1	0.9979	0.9987	1	1	1	0.9979	0.9959	1	0.999	0.9956	0.9983	0.9991
SDF4	39	AT	5	null	null	0	1	0.0145	0.0023	0.0022	0.0017	0.003	0.0026	0.0009	0	0.0013	0.0021	0.0071	0.0116	0.0018	0	0	0	0	0.0057	0	0	0	0	0	0.0015	0.0021	0	0	0.0024	0.0009	0	0.0021	0.0013	0	0	0	0.0021	0.0041	0	0.001	0.0044	0.0017	0.0009
SDF4	40	AA	8.1	7	8.2	0	1	0.0915	0.0178	0.0327	0.0547	0.0355	0.0593	0.0376	0.0402	0.0219	0.0491	0.0237	0.04	0.0622	0.0332	0.043	0.0534	0.02	0.0564	0.0858	0.0263	0.0282	0.0409	0.0333	0.0264	0.0458	0.0888	0.0443	0.0614	0.0545	0.053	0.0305	0.0399	0.0897	0.0347	0.0418	0.0435	0.0804	0.015	0.0474	0.0509	0.0794	0.0429
SDF4	41	AA	6.1	4	6.2	0	1	0.0368	0.0061	0.0078	0.0321	0.0047	0.0013	0.0053	0.0051	0.0075	0.007	0.0126	0.0105	0.0064	0.0086	0.0089	0.0058	0.0038	0.0153	0.0154	0.0041	0.0025	0.0041	0.0053	0.0099	0.0072	0.0368	0.0175	0.0035	0.0051	0.0039	0.0105	0.0053	0.0053	0.0236	0.0061	0.0164	0.0093	0.0025	0.011	0.0063	0.0038	0.0042
UBE2J2	46	AD	6.2	6.1	7	0	0.9016	0.9041	0.1957	0.7122	0.5249	0.0686	0.2897	0.3986	null	0.44	0.387	0.2769	0.1597	0.431	0.4692	0.4047	0.4853	null	0.282	0.4955	null	0	0.3708	0.4615	0.5789	0.5645	0.8484	0.8845	0.1284	0.3575	0.3708	0.1839	0.3	0.3957	null	0.2574	0.1502	0.4024	0.2574	0.3498	0.2691	0.2574	0.4853
UBE2J2	47	ES	6.1:6.2	5	7	0	1	0.1934	0.0317	0.0658	0.0848	0.0026	0.0314	0.0314	0.0209	0.0266	0.0383	0.0247	0.0318	0.0627	0.0962	0.0649	0.0328	0.0143	0.0162	0.0748	0.002	0	0.0143	0.0232	0.0182	0.0324	0.1934	0.0458	0.0329	0.0357	0.0134	0.0409	0.0239	0.0484	0.0466	0.0203	0.0317	0.0425	0.0337	0.0825	0.0196	0.0272	0.0252
UBE2J2	48	ES	6.1	5	7	0	1	0.2635	0.0477	0.0306	0.0739	0.0867	0.078	0.0477	0.0364	0.0288	0.0544	0.0665	0.2166	0.1092	0.1298	0.0984	0.0318	0.0157	0.0349	0.0841	0.029	0.0525	0.0412	0.031	0.0116	0.0243	0.0335	0.0065	0.1693	0.0631	0.0215	0.1882	0.0846	0.0777	0	0.0611	0.1306	0.0679	0.1002	0.1771	0.047	0.091	0.0293
UBE2J2	52	ES	4	2.1	5	0	1	0.093	0.0144	0.0094	0.0211	0.0153	0.041	0.0187	0.0116	0.0138	0.0221	0.0153	0.0074	0.0216	0.0161	0.0042	0.0207	0.0133	0.0305	0.0414	0.0436	0.0039	0.0178	0.0206	0.0266	0	0	0.0326	0.0105	0.0348	0	0.0225	0.0338	0.0097	0.0068	0.0209	0.0064	0.0148	0.0331	0.03	0.0229	0.0104	0.0369
UBE2J2	53	ES	2.2:3	2.1	5	0	1	0.153	0.0181	0	0.0284	0.0088	0	0.0298	0.0223	0	0	0.0149	0.0122	0.0036	0.0192	0	0.0057	0.0103	0.0177	0	0.005	0	0	0.0098	0.0281	0	0.0703	0.0276	0.0345	0.0098	0.0116	0	0	0.0148	0.0312	0	0.027	0	0.0104	0.0335	0	0.0143	0.015
UBE2J2	54	ES	3	2.1	5	0	1	0.0977	0.0229	0.0629	0.0395	0.014	0.0434	0	0.025	0.0431	0.0644	0.0523	0.0185	0.005	0.0278	0.0684	0.0079	0.0159	0.0278	0.0354	0.0085	0.0325	0.0135	0.0139	0	0.0665	0.0969	0.0388	0	0.0149	0.0159	0.0417	0.0472	0	0.0154	0.0539	0	0.0168	0.0152	0.0534	0.0644	0.0252	0.0127
UBE2J2	55	AD	2.2	2.1	5	0	1	0.1677	0.033	0.0905	0.0915	0.0864	0.022	0.0394	0.0428	0.0408	0.0665	0.1184	0.1358	0.0556	0.1578	0.1321	0.1021	0.1348	0.1657	0.0934	0.031	0.045	0.022	0.06	0.0506	0.0809	0.1677	0.0798	0.0836	0.0654	0.1098	0.0882	0.0816	0.0974	0.0212	0.0748	0.0328	0.067	0.0634	0.1487	0.0737	0.1045	0.0434
UBE2J2	57	ES	2.1:4	1.1	5	0	0.8601	1	0.1705	0.0594	0.2054	0.2882	0.2277	null	0.1768	null	0.3749	0.2952	0.0356	0.2601	0.2484	0.1059	0.0569	0.1723	0.2298	0.3005	0.4665	null	0.1973	0.1976	0.1309	null	null	0.1844	0.2943	0.4255	0	0.226	0.4414	0.1119	0.024	0.1517	null	0.1347	0.5471	0.3	0.356	0.1483	0.2497
UBE2J2	59	ES	2.1:2.2:3	1.1	5	0	0.772	0.8464	0.1728	null	0.0904	0.0822	null	0.8464	0.1927	null	0	0.2617	0.0779	0.0258	0.1184	0	0.0212	0.0563	0.0737	0	0.0487	null	0	0.0563	0.099	null	null	0.0635	0.4258	0.0737	0.0373	0	null	0.1499	0.24	0	0.4148	0	0.1266	0.2591	0	0.1348	0.1308
UBE2J2	60	ES	1.2:2.1:3	1.1	5	0	0.772	0.2886	0.0564	0.0338	0.0852	0.0757	null	null	0.039	null	0.1683	0.1777	0.0724	0.0243	0.1111	0.0488	0.02	0.052	0.068	0.0132	0.0441	null	0.0099	0.0528	0	null	null	0.0596	null	0.0684	0.0352	0.0239	0.0748	0	0.0144	0.0528	null	0.0202	0.1188	0.0569	0.1351	0.0308	0.0087
UBE2J2	61	ES	2.1:3	1.1	5	0	0.8808	0.9149	0.2121	0.5462	0.114	0.1138	0.4377	null	0.3144	0.7378	0.5513	0.5965	0.1045	0.0327	0.1521	0.5218	0.027	0.0776	0.1018	0.1906	0.0718	0.5258	0.1346	0.0725	0	0.5383	null	0.0813	null	0.0989	0.0472	0.3159	0.5246	0	0.1514	0.2856	null	0.1773	0.1625	0.3992	0.5471	0.2627	0.1279
UBE2J2	62	ES	1.2:2.1:2.2	1.1	5	0	0.8653	0.727	0.1129	0.0753	0.0401	0.1311	null	null	0.0429	null	0.3058	0.3866	0.1805	0.0748	0.1936	0.1629	0.127	0.1466	0.0812	0.053	0.0472	0.2637	0.0174	0.0813	0.0108	0.1336	null	0.0347	0.243	0.0816	0.056	0.0806	0.1531	0.1857	0.0192	0.1203	null	0.0688	0.1912	0.1769	0.2248	0.1523	0.0276
UBE2J2	63	ES	2.1:2.2	1.1	5	0	0.9741	0.8656	0.174	0.7007	0.4581	0.6816	0.397	0.8862	0.3608	0.7815	0.6548	0.7966	0.6659	0.4966	0.7739	0.7647	0.5115	0.7029	0.7205	0.4568	0.3394	0.7076	0.2101	0.4547	0.2036	0.6718	0.8398	0.3381	0.6942	0.5367	0.5199	0.5725	0.697	0.5762	0.1875	0.4422	0.4571	0.4537	0.6899	0.6853	0.6537	0.6397	0.324
UBE2J2	64	ES	1.2:2.1	1.1	5	0	0.9948	1	0.1868	0.5347	0.3535	0.679	0.5921	0.9623	0.7163	0.8079	0.8599	0.8617	0.7134	0.6497	0.6132	0.5995	0.6843	0.6012	0.3715	0.429	0.7663	0.889	0.4864	0.6566	0.2206	0.6805	0.8456	0.3504	0.8385	0.6466	0.3827	0.5069	0.7267	0.7431	0.543	0.6712	0.3919	0.6383	0.7972	0.6198	0.8273	0.6976	0.4192
UBE2J2	65	ES	2.1	1.1	5	0	1	0.1429	0.0277	0.9695	0.9133	0.9661	0.9613	0.9963	0.9593	0.9886	0.9643	0.9734	0.9502	0.9556	0.9574	0.9614	0.9371	0.9534	0.9457	0.9144	0.963	0.9824	0.9311	0.9436	0.8648	0.966	0.9751	0.8807	0.9719	0.9559	0.9174	0.9396	0.971	0.9431	0.9293	0.9219	0.968	0.9427	0.9734	0.941	0.9685	0.9559	0.9253
UBE2J2	66	AD	1.2	1.1	2.1	0	1	0.2461	0.0512	0.039	0.0584	0.0827	0.0681	0.1012	0.1108	0.0577	0.2321	0.1728	0.1328	0.0976	0.076	0.0644	0.137	0.074	0.0344	0.075	0.1334	0.1496	0.0851	0.1235	0.0468	0.0808	0.1328	0.0818	0.1467	0.0911	0.0637	0.0757	0.0878	0.1642	0.0989	0.1662	0.024	0.1183	0.1154	0.1059	0.1445	0.106	0.0602
ACAP3	74	ES	21	20	22	0	1	0.3209	0.0542	0.941	0.8981	0.9197	0.9507	1	0.8085	0.9428	0.8591	0.9511	0.9313	0.9894	0.788	0.8868	0.9305	0.8308	0.6791	0.8756	0.9038	0.985	0.9376	0.8114	0.9364	0.9686	0.7898	0.9453	0.8383	0.9559	0.8809	0.9687	0.8148	0.9211	0.9052	0.9457	0.9358	0.9223	0.9894	0.9333	0.9156	0.9341	0.9542
ACAP3	75	ES	2	1	3	0	0.9948	0.0401	0.0089	0	0	0.0253	0	0.0132	0	0	0.0164	0.038	0	0	0	0	0	0	0.0102	0	0.0099	0	0.0084	0.0124	0.0145	0	0	0	0.021	0	0	0	0.017	0.0067	0	0.0132	0.0281	0.0078	0	0.0141	0	0	0
CPSF3L	80	AA	11.1	10	11.2	0	1	0.3384	0.0608	0.1519	0.2721	0.1141	0.1844	0.1411	0.1868	0.2292	0.1923	0.13	0.2669	0.2045	0.149	0.092	0.1443	0.0711	0.0928	0.2457	0.0799	0.0671	0.0865	0.1255	0.1107	0.1305	0.2756	0.2609	0.1185	0.1371	0.1209	0.1776	0.1187	0.1752	0.1233	0.134	0.1395	0.1029	0.0929	0.1476	0.1424	0.1117	0.0672
CPSF3L	81	ES	10:11.1	9	11.2	0	1	0.3071	0.0504	0.9499	0.9543	0.9193	1	1	0.9405	0.9713	0.9089	0.903	1	0.98	0.9253	0.9581	1	0.9423	0.9528	0.9191	0.92	0.9561	1	0.9103	0.9802	0.9196	0.8105	0.9424	0.8463	0.9397	0.9726	0.9563	0.9693	0.9383	0.9506	0.9456	0.911	0.9022	0.9439	0.9806	0.9289	0.9388	0.9471
CPSF3L	82	ES	10	9	11.2	0	1	0.0571	0.0079	0.9939	0.9883	0.9925	1	1	0.9908	0.9939	0.9843	0.9895	1	0.9964	0.9906	0.9973	1	0.9971	0.9965	0.982	0.9947	0.9975	1	0.9906	0.9983	0.9912	0.9429	0.9846	0.9847	0.9932	0.9974	0.9932	0.9973	0.9903	0.9954	0.9942	0.9895	0.9918	0.9959	0.9979	0.992	0.9947	0.9971
CPSF3L	83	AA	7.1	6.2	7.2	0	1	0.0198	0.0047	0.9823	0.9926	0.9802	1	0.9901	1	0.9866	0.9972	0.9959	0.9917	0.9962	0.9908	0.9853	0.9861	0.9911	0.9967	0.9956	1	0.9975	0.9953	0.995	0.9931	0.996	0.989	0.996	1	0.9984	1	0.9904	0.9969	1	0.9945	0.9961	0.9949	0.9984	0.9978	0.9978	0.9927	0.9944	0.9842
CPSF3L	84	AA	6.1	5.2	6.2	0	1	0.0682	0.0132	0.9853	0.951	0.9629	0.9813	0.9794	0.9821	0.9611	0.968	0.981	0.9318	0.9573	0.9667	0.9659	0.9883	0.9858	0.993	0.9781	0.976	0.9824	0.9868	0.9786	0.9833	0.9721	0.9384	0.9828	0.9767	0.9791	0.9783	0.9446	0.9679	0.978	0.9799	0.973	0.9419	0.9873	0.9672	0.9872	0.9898	0.9941	0.9863
CPSF3L	85	ES	5.1:5.2:6.1:6.2:7.1:7.2:8	4	9	0	1	0.0443	0.0055	1	1	1	1	1	1	1	1	1	1	1	1	1	1	1	1	1	1	1	1	1	1	1	1	1	1	1	1	1	1	1	1	1	1	1	1	1	1	1	1
CPSF3L	86	ES	5.2:6.1:6.2:7.1:7.2:8	4	9	0	1	0.0063	0.0006	1	1	1	1	1	1	1	1	1	1	1	1	1	1	1	1	1	1	1	1	1	1	1	1	1	1	1	1	1	1	1	1	1	1	1	1	1	1	1	1
CPSF3L	88	ES	5.2:6.2:7.1:7.2:8	4	9	0	0.9326	0.2026	0.0207	1	1	1	1	1	1	1	1	1	1	1	1	1	1	1	1	1	1	1	1	1	1	1	1	1	1	1	1	1	1	1	1	1	1	1	1	1	1	1	1
CPSF3L	94	ES	5.1:5.2:6.1:6.2	4	7.1	0	1	0.1418	0.0171	1	1	1	1	0.9752	1	1	0.9834	0.9857	1	1	0.9777	1	1	1	1	1	1	0.9685	1	0.9873	1	1	1	1	1	1	1	1	0.9487	0.9838	1	1	1	1	0.959	1	1	0.987	1
CPSF3L	95	ES	5.2:6.1:6.2	4	7.1	0	1	0.0213	0.0022	1	1	1	1	0.998	1	1	0.9975	0.9987	1	1	0.9972	1	1	1	1	1	1	0.9977	1	0.9976	1	1	1	1	1	1	1	1	0.9941	0.996	1	1	1	1	0.9981	1	1	0.9986	1
CPSF3L	97	ES	5.2:6.2	4	7.1	0	0.9016	0.424	0.0572	1	1	1	1	0.9275	1	1	0.9422	0.9526	1	1	0.9417	1	1	1	1	1	1	0.9077	1	0.9148	1	1	1	1	1	1	1	1	0.8792	0.8881	1	1	1	1	0.9618	1	1	0.8582	1
CPSF3L	98	AA	5.1	4	5.2	0	1	0.4931	0.072	0.0612	0.2882	0.0684	0.0542	0.0863	0.1409	0.1427	0.1509	0.096	0.1622	0.1665	0.1244	0.12	0.057	0.0315	0.0209	0.2039	0.0212	0.0792	0.0811	0.1905	0.0902	0.1298	0.4362	0.2507	0.0985	0.0572	0.1771	0.2364	0.1159	0.2074	0.0933	0.0961	0.1354	0.148	0.0481	0.0895	0.0571	0.1032	0.1151
CPSF3L	103	ES	2.2:3:4:5.2:6.1:6.2	2.1	7.1	0	0.8653	0.3973	0.0441	null	1	0.8206	1	1	1	1	1	1	1	1	1	1	1	1	null	1	null	null	1	0.8663	1	1	1	1	1	1	1	1	null	1	1	1	1	1	null	null	1	1	1
CPSF3L	115	ES	2.2:3	2.1	4	0	0.8135	1	0.2246	0	1	0.3913	0.495	0.691	0.6618	0.6508	0.9186	0.7121	0.5661	0.677	1	1	0.7703	0.7775	null	0.6842	0	null	0.0817	0.5909	0.5259	0.7703	0.7365	1	0.8225	0.7345	0.9303	0.5332	null	0.6059	1	0.4561	0.2684	0.3947	null	null	0.7666	1	0.7842
CPSF3L	120	ES	4:5.1:5.2:6.1:6.2	1	7.1	0	0.9689	0.7744	0.1197	1	1	1	null	1	1	1	0.7565	0.8638	0.9653	1	1	1	1	0.6687	null	1	null	1	1	0.7768	0.93	0.8718	1	0.9751	1	0.9683	1	1	0.8662	1	1	0.7838	1	1	0.6392	0.9734	0.6176	1	1
CPSF3L	121	ES	2.1:2.2:3:4:5.2:6.1:6.2	1	7.1	0	0.8653	0.675	0.1333	null	1	1	1	1	1	1	0.8485	0.9009	0.8167	1	1	1	1	0.7994	null	1	null	null	1	0.6142	0.9591	0.818	1	0.9007	1	0.8863	1	1	null	1	1	0.3826	1	1	null	null	0.7254	1	1
CPSF3L	124	ES	4:5.2:6.1:6.2	1	7.1	0	1	0.0243	0.0034	1	1	1	1	1	1	1	0.9917	0.9972	0.9957	1	1	1	1	0.9971	1	1	1	1	1	0.9905	0.9986	0.9961	1	0.9953	1	0.9987	1	1	0.997	1	1	0.9948	1	1	0.9957	0.9983	0.9935	1	1
CPSF3L	132	ES	4:5.2:6.2	1	7.1	0	0.9378	0.697	0.1112	1	1	1	1	1	1	1	0.8344	0.9063	0.9584	1	1	1	1	0.8764	1	1	1	1	1	0.7406	0.9409	0.9064	1	0.8274	1	0.9601	1	1	0.9402	1	1	0.8819	1	1	0.9188	0.9086	0.6952	1	1
CPSF3L	138	ES	2.1:2.2:3	1	4	0	1	0.2135	0.039	0	0.053	0.0278	0.0461	0.0258	0.0278	0.0371	0.0681	0.0358	0.025	0.0419	0.0239	0.0393	0.0196	0.015	0.001	0.023	0	0	0.0048	0.021	0.0395	0.023	0.0908	0.0529	0.0334	0.0125	0.0919	0.0912	0	0.0358	0.0312	0.0043	0.0157	0.0144	0	0	0.0209	0.0097	0.0212
CPSF3L	139	ES	2.1:3	1	4	0	1	0.107	0.0147	0.0142	0	0	0.018	0	0	0	0	0.0097	0	0	0.0051	0.0066	0	0	0	0	0.0441	0	0.009	0	0.0058	0	0	0	0.0179	0.0056	0.0098	0.0143	0.015	0	0	0	0.0219	0.0049	0.0513	0.0183	0	0	0
CPSF3L	140	ES	2.1	1	4	0	1	0.1427	0.0247	0.0436	0	0.0454	0.0554	0.0208	0.0179	0.0189	0.0071	0.0255	0.0185	0.0215	0	0	0.0144	0.003	0	0.0093	0.1427	0.0125	0.0695	0.015	0.0436	0.0074	0.0288	0	0.0158	0.0062	0.0109	0.0907	0.016	0.0225	0	0.0053	0.0624	0.0294	0.0418	0.0197	0.0075	0	0.0088
DVL1	141	AD	11.2	11.1	12	0	1	0.6842	0.1567	0.8157	0.8122	0.5725	0.7	0.7205	0.6689	0.7205	0.7279	0.6512	0.728	0.4675	0.8765	0.8245	0.6509	0.5059	0.7178	0.5945	0.411	0.5259	0.3387	0.6178	0.7549	0.4119	0.7332	0.5985	0.3354	0.3641	0.5367	0.3249	0.652	0.4677	0.6098	0.7072	0.7225	0.4842	0.8038	0.6653	0.7375	0.557	0.6249
MXRA8	142	AP	1	null	null	0	0.9948	0.541	0.0824	0.0085	0.0502	0.0017	0.0769	0.1009	0.0405	0.0104	0.0858	0.02	0	0.0516	0.0283	0.0061	0.2166	0.0291	0.2	0.0159	0.0035	0.005	0.0023	0.0099	0.0276	0.0223	0.2821	0.0143	0.0084	0.0066	0.0746	0.1046	0.016	0.0607	0.0072	0.0824	0.033	0.0186	0.0803	0.0769	0.0182	0.175	0.0405
MXRA8	143	AP	2	null	null	0	0.9948	0.541	0.0824	0.9915	0.9498	0.9983	0.9231	0.8991	0.9595	0.9896	0.9142	0.98	1	0.9484	0.9717	0.9939	0.7834	0.9709	0.8	0.9841	0.9965	0.995	0.9977	0.9901	0.9724	0.9777	0.7179	0.9857	0.9916	0.9934	0.9254	0.8954	0.984	0.9393	0.9928	0.9176	0.967	0.9814	0.9197	0.9231	0.9818	0.825	0.9595
MXRA8	144	AA	11.1	10.2	11.2	0	1	0.0461	0.0088	0.9913	0.9895	0.9853	1	1	0.9777	1	0.9718	0.9943	0.9558	0.9737	0.988	0.9912	0.9933	0.9539	0.9653	0.9862	0.9807	0.9978	0.991	0.9877	0.9928	0.9908	0.9746	0.9939	0.9883	0.9951	1	0.9807	0.9803	0.9958	0.9816	1	0.9904	0.996	0.9869	0.994	0.988	1	1
MXRA8	145	AA	10.1	9	10.2	0	1	0.5035	0.0687	0.0027	0	0.0141	0.0425	0	0.0063	0.0078	0.0275	0.0117	0.207	0.0155	0.0248	0	0.3502	0.0942	0.273	0.0024	0.0071	0.0067	0.0061	0.0027	0.019	0.0031	0.0174	0.0395	0.0126	0.0024	0	0.0343	0.0201	0	0.0186	0.0146	0.0178	0.0158	0.0454	0.0681	0.0176	0.0651	0
MXRA8	146	ES	4	3	5	0	1	0.0644	0.0141	0.9935	0.9794	0.9885	0.9699	0.9526	0.9944	0.9798	0.9743	0.9821	0.9542	0.9774	0.9873	1	0.9904	0.9952	0.986	0.9738	0.9868	0.9909	0.9818	0.9859	0.9946	0.9943	1	0.9865	0.9917	1	1	0.9791	0.9879	1	1	0.9834	0.9864	0.971	1	0.9602	1	0.9644	0.945
AURKAIP1	147	RI	1.4	1.3	1.5	0	1	0.6318	0.1208	0.3869	0.4533	0.1154	0.3558	0.1859	0.5823	0.5713	0.4848	0.3095	0.3146	0.3663	0.5462	0.2195	0.2003	0.2998	0.3146	0.3493	0.1532	0.4079	0.2111	0.5988	0.142	0.4479	0.4736	0.3085	0.3279	0.2911	0.6294	0.3846	0.4077	0.354	0.1913	0.2861	0.2002	0.4542	0.2839	0.4029	0.6739	0.2443	0.178
AURKAIP1	148	RI	1.3:1.4	1.2	1.5	0	1	0.5601	0.0941	0.8822	0.961	0.5396	0.811	0.8232	0.8538	0.9657	0.9408	0.7606	0.8826	1	0.9487	0.6763	0.7356	0.9119	0.8486	0.8692	0.6876	0.7771	0.8182	0.8631	0.7982	0.859	0.9018	0.8663	0.9355	0.8619	0.9456	0.966	0.7926	0.8326	0.7171	0.9151	0.8244	0.8856	0.8167	0.9379	0.9624	0.759	0.6892
AURKAIP1	149	AD	1.3	1.2	1.5	0	1	0.2116	0.0349	0.9365	0.9724	0.9199	0.9036	0.9662	0.8509	0.965	0.9561	0.8962	0.9466	1	0.9529	0.8973	0.9274	0.9689	0.9335	0.9432	0.9411	0.9042	0.9586	0.89	0.9656	0.9152	0.9205	0.9445	0.9733	0.9538	0.9347	0.9834	0.8933	0.9096	0.9206	0.9726	0.961	0.9183	0.933	0.9652	0.9377	0.9279	0.9301
AURKAIP1	150	RI	1.2:1.3:1.4	1.1	1.5	0	1	0.3354	0.0565	0.1945	0.218	0.042	0.1321	0.0897	0.2329	0.3478	0.1772	0.134	0.1319	0.1344	0.2032	0.0505	0.0801	0.1129	0.159	0.1312	0.0701	0.1319	0.0499	0.1302	0.0481	0.2032	0.2114	0.1196	0.1382	0.1082	0.0547	0.0905	0.2043	0.1207	0.0497	0.0977	0.0651	0.1567	0.1109	0.2071	0.2719	0.0665	0.0677
AURKAIP1	151	AD	1.2:1.3	1.1	1.5	0	1	0.4839	0.0664	0.334	0.3018	0.3238	0.2546	0.3983	0.2486	0.3495	0.2366	0.3009	0.2721	0.2663	0.2286	0.1938	0.2915	0.2895	0.3306	0.2907	0.3627	0.3072	0.2217	0.1712	0.2796	0.3356	0.2637	0.2697	0.295	0.3057	0.0484	0.1823	0.3736	0.2274	0.1986	0.2777	0.2708	0.2231	0.289	0.3372	0.19	0.2412	0.3221
AURKAIP1	152	AD	1.2	1.1	1.5	0	1	0.0936	0.0166	0.041	0.0171	0.0512	0.0416	0.0271	0.0662	0.0218	0.0163	0.0558	0.0273	0	0.0174	0.0338	0.0373	0.0155	0.0435	0.0278	0.0399	0.0459	0.0137	0.0256	0.0185	0.0516	0.0406	0.0261	0.0134	0.0254	0.004	0.0045	0.0712	0.0398	0.0262	0.0129	0.0169	0.032	0.034	0.0222	0.0195	0.0312	0.0418
CCNL2	155	AT	12	null	null	0	1	0.3149	0.064	0.5375	0.6788	0.5985	0.6989	0.5629	0.6158	0.6103	0.6693	0.5048	0.7564	0.5346	0.6238	0.7053	0.5391	0.526	0.614	0.5967	0.6037	0.551	0.5539	0.601	0.5591	0.6367	0.7472	0.7316	0.6349	0.5469	0.5758	0.5389	0.605	0.6344	0.706	0.6976	0.5302	0.6232	0.7191	0.5559	0.5453	0.5642	0.5876
CCNL2	157	AT	6.3	null	null	0	1	0.3149	0.064	0.4625	0.3212	0.4015	0.3011	0.4371	0.3842	0.3897	0.3307	0.4951	0.2436	0.4654	0.3762	0.2947	0.4609	0.474	0.386	0.4033	0.3963	0.449	0.4461	0.399	0.4409	0.3633	0.2528	0.2684	0.3651	0.4531	0.4242	0.4611	0.395	0.3656	0.294	0.3024	0.4698	0.3768	0.2809	0.4441	0.4547	0.4358	0.4124
CCNL2	158	AA	7.1	6.1	7.2	0	0.9793	0.4283	0.0669	0.9286	1	0.9461	0.8057	0.9236	0.9425	0.9463	0.9557	0.9544	0.9557	0.9455	0.9564	0.9521	0.9554	1	1	0.9516	0.9819	0.8731	0.9066	0.9566	0.9774	0.9686	0.9701	1	0.7895	0.9156	0.9711	0.9492	0.9212	0.9383	1	0.9382	0.9331	0.9223	0.7917	0.8652	0.812	0.9672	0.9833
CCNL2	159	AD	6.2	6.1	7.2	0	0.8497	0.8566	0.1895	0.8123	1	0.6823	0.7243	0.7555	0.7578	0.8786	0.7816	0.7706	0.5448	0.4193	0.7283	null	0.858	1	null	0.6998	null	0.9041	0.2526	0.5719	0.7365	0.6841	null	1	0.5433	0.7972	0.4076	0.6226	0.6534	null	1	0.8194	0.3041	0.771	0.7906	0.4737	0.4759	0.66	0.9302
CCNL2	160	ES	6.1:7.1	5	7.2	0	1	0.9183	0.2067	0.3717	0.6935	0.5743	0.1661	0.7196	0.6126	0.2164	0.7483	0.7143	0.8586	0.772	0.7785	0.7487	0.3741	0.7746	0.4114	0.8613	0.6312	0.1636	0.6855	0.7517	0.7666	0.7169	0.8869	0.5447	0.6013	0.7402	0.7474	0.7239	0.5756	0.4067	0.7022	0.712	0.9095	0.5167	0.1118	0.4584	0.4358	0.6186	0.8942
CCNL2	161	ES	6.1:6.2	5	7.2	0	0.9948	0.653	0.1214	0.1609	0.2187	0.1393	0.1066	0.3932	0.2254	0.0985	0.3269	0.2829	0.2487	0.1209	0.2973	0.0613	0.1401	0.4398	0.05	0.4154	0.0844	0.2077	0.0687	0.155	0.1691	0.1471	0	0.1137	0.3164	0.503	0.056	0.1842	0.175	0.064	0.4332	0.4214	0.2356	0.2285	0.1054	0.1029	0.1358	0.0942	0.653
CCNL2	162	ES	6.1	5	7.2	0	1	0.6193	0.1001	0.0445	0	0.0734	0.0467	0.1844	0.0902	0.0157	0.1263	0.1135	0.234	0.1723	0.1446	0.1379	0.0308	0	0	0.248	0.0332	0.0289	0.1891	0.1262	0.0742	0.0809	0.2091	0	0.302	0.2182	0.0854	0.1282	0.1072	0.0449	0	0.1461	0.4464	0.0841	0.0347	0.1217	0.1543	0.0557	0.127
CCNL2	163	AA	4.1	3	4.2	0	1	0.0602	0.011	0.0072	0.0145	0.0054	0.0059	0.0035	0.0343	0.0224	0.016	0.0131	0.0277	0.0141	0.0079	0.0057	0	0.0115	0.0098	0.0076	0.0066	0.0322	0.0239	0.0029	0.0219	0.0068	0.0103	0.0309	0.01	0.0134	0.0045	0.0154	0.0262	0.0111	0.0602	0.0026	0.0113	0.0114	0.0115	0.0125	0.0217	0.0055	0.0316
CCNL2	164	AD	1.2	1.1	2	0	1	0.1065	0.024	0.0384	0.0247	0.0253	0.0657	0.0649	0.0644	0.053	0.0468	0.0867	0.039	0.0187	0.0241	0.0236	0.0163	0.0329	0.0345	0.0194	0.0364	0.0155	0.0132	0.0177	0.0378	0.0515	0.1065	0.0345	0.0288	0.0473	0.0037	0.0298	0.0663	0.0387	0.0921	0.067	0.0356	0.0296	0.0374	0.009	0.1005	0.029	0.0568
MRPL20	165	AT	4	null	null	0	1	0.066	0.0112	0.9807	0.9674	0.9897	0.9877	0.9786	0.9752	0.9704	0.9766	0.9836	0.9912	0.9871	0.9763	0.9951	0.9768	0.9838	0.9935	0.9601	0.99	0.993	0.9938	0.9781	0.9677	0.9798	0.9698	0.9517	0.9901	0.9875	0.9945	0.9582	0.9861	0.9921	0.9809	0.9863	0.986	0.9881	0.9939	0.9852	0.9843	0.9945	0.9915
MRPL20	166	AT	3.2	null	null	0	1	0.066	0.0112	0.0193	0.0326	0.0103	0.0123	0.0214	0.0248	0.0296	0.0234	0.0164	0.0088	0.0129	0.0237	0.0049	0.0232	0.0162	0.0065	0.0399	0.01	0.007	0.0062	0.0219	0.0323	0.0202	0.0302	0.0483	0.0099	0.0125	0.0055	0.0418	0.0139	0.0079	0.0191	0.0137	0.014	0.0119	0.0061	0.0148	0.0157	0.0055	0.0085
ANKRD65	167	ES	2	1.4	3	0	0.8756	0.9341	0.2659	1	0.276	0.8657	0.6245	null	0.4617	0.4281	0.5258	null	null	0.827	0.7689	1	0.6996	0.495	0.3944	0.3113	0.967	0.3772	0.5335	0.5474	0.2149	0.6567	0.2668	0.5063	0.3093	0.6858	0.4348	0.753	0.4108	null	1	0.1982	0.2919	0.0818	0.5927	0.2276	null	0.3187	0.7612
ANKRD65	168	ES	1.4:2	1.3	3	0	0.8446	0.7227	0.1966	1	0.6604	1	1	null	0.6968	0.7861	0.764	null	null	1	1	1	0.795	0.6955	0.7055	0.8374	0.9661	0.8714	0.899	0.9078	0.5903	0.8231	null	0.9387	1	1	0.7166	0.8165	0.688	null	1	0.6298	0.7204	0.2773	null	0.5633	null	0.8471	0.9037
VWA1	171	AA	2.1	1	2.2	0	1	0.048	0.0085	0.9937	0.9863	0.9977	0.9698	0.9915	0.9923	0.9914	0.9795	0.9855	0.9632	0.9961	0.9835	0.9838	0.9775	0.9923	0.9877	0.9896	0.9944	0.9865	0.9931	0.9858	0.9944	0.9676	1	1	0.9757	0.9912	0.994	0.9814	0.9963	0.9931	0.9934	0.9904	0.9623	0.9902	0.9933	1	0.9865	0.9891	0.9915
ATAD3B	172	AT	8	null	null	0	1	0	0	0	0	0	0	0	0	0	0	0	0	0	0	0	0	0	0	0	0	0	0	0	0	0	0	0	0	0	0	0	0	0	0	0	0	0	0	0	0	0	0
ATAD3B	173	AT	17	null	null	0	1	0	0	1	1	1	1	1	1	1	1	1	1	1	1	1	1	1	1	1	1	1	1	1	1	1	1	1	1	1	1	1	1	1	1	1	1	1	1	1	1	1	1
ATAD3A	174	AP	1	null	null	0	1	0.2412	0.0328	0.876	0.9307	0.9693	0.9716	0.9082	0.9513	0.9196	0.9545	0.9148	0.9708	0.9722	0.9665	0.9821	0.9751	0.9545	0.9754	0.9084	1	0.9658	0.9886	0.9582	0.9728	0.9581	1	0.9425	0.9641	0.9489	0.9789	0.9134	0.9587	0.9538	0.9276	0.9411	0.9201	0.9685	0.9569	0.9572	0.9114	0.9145	0.9769
ATAD3A	175	AP	2	null	null	0	1	0.2412	0.0328	0.124	0.0693	0.0307	0.0284	0.0918	0.0487	0.0804	0.0455	0.0852	0.0292	0.0278	0.0335	0.0179	0.0249	0.0455	0.0246	0.0916	0	0.0342	0.0114	0.0418	0.0272	0.0419	0	0.0575	0.0359	0.0511	0.0211	0.0866	0.0413	0.0462	0.0724	0.0589	0.0799	0.0315	0.0431	0.0428	0.0886	0.0855	0.0231
ATAD3A	176	AA	4.1	3	4.2	0	1	0.7919	0.1129	0.2346	0.4571	0.1573	0.1972	0.2988	0.3434	0.2277	0.4142	0.2245	0.3098	0.3162	0.3047	0.1836	0.2331	0.2308	0.1647	0.3774	0.28	0.1286	0.0533	0.2519	0.3648	0.357	0.4342	0.418	0.1909	0.1144	0.154	0.3602	0.2502	0.2663	0.1989	0.2206	0.2746	0.275	0.1404	0.1782	0.1857	0.1709	0.118
SSU72	179	AT	2.2	null	null	0	1	0.3572	0.0543	0.0445	0.0492	0.0999	0.0755	0.0805	0.0921	0.0777	0.0462	0.1463	0.0713	0.08	0.0668	0.0595	0.0587	0.1075	0.0869	0.1852	0.1602	0.0395	0.0203	0.0576	0.0171	0.0328	0.0483	0.1337	0.1019	0.2237	0.0324	0.2249	0.145	0.0254	0.0539	0.0225	0.0534	0.0354	0.1183	0.0398	0.1101	0.0515	0.0636
SSU72	180	AT	5	null	null	0	1	0.3572	0.0543	0.9555	0.9508	0.9001	0.9245	0.9195	0.9079	0.9223	0.9538	0.8537	0.9287	0.92	0.9332	0.9405	0.9413	0.8925	0.9131	0.8148	0.8398	0.9605	0.9797	0.9424	0.9829	0.9672	0.9517	0.8663	0.8981	0.7763	0.9676	0.7751	0.855	0.9746	0.9461	0.9775	0.9466	0.9646	0.8817	0.9602	0.8899	0.9485	0.9364
MIB2	181	AP	2	null	null	0	1	0.497	0.0918	0.4216	0.3961	0.5152	0.501	0.2675	0.5787	0.3426	0.368	0.2954	0.2492	0.3443	0.496	0.3925	0.3735	0.3544	0.2586	0.4741	0.5538	0.4844	0.2357	0.4884	0.3731	0.3457	0.2616	0.4035	0.4336	0.3434	0.268	0.3735	0.3004	0.3851	0.2571	0.4822	0.3536	0.3022	0.497	0.3659	0.4355	0.4019	0.5851
MIB2	182	AP	4	null	null	0	1	0.3365	0.0516	0.0202	0.0873	0.0429	0.0359	0.0971	0.1573	0.1304	0.1005	0.1271	0.1442	0.0613	0.1143	0.0585	0.0394	0.1017	0.1362	0.0709	0.0188	0	0.0451	0.007	0.1119	0.0413	0.0965	0.1848	0.0525	0.0362	0.0301	0.1501	0.1193	0.0864	0.2212	0.0183	0.0507	0.0811	0.0828	0.0443	0.0703	0.0079	0.0054
MIB2	183	AP	1	null	null	0	1	0.5454	0.0946	0.4733	0.3904	0.3694	0.2812	0.4898	0.2308	0.3595	0.4004	0.4549	0.5036	0.5038	0.3222	0.5491	0.4543	0.3581	0.3466	0.4026	0.4221	0.4468	0.6527	0.4277	0.4493	0.5433	0.6419	0.355	0.4107	0.4602	0.6004	0.3897	0.3852	0.3552	0.4906	0.2627	0.4102	0.4799	0.2106	0.5026	0.352	0.4245	0.2765
MIB2	184	AP	3.1	null	null	0	1	0.3057	0.0581	0.085	0.1263	0.0724	0.1819	0.1457	0.0332	0.1675	0.1311	0.1226	0.103	0.0905	0.0675	0	0.1328	0.1859	0.2587	0.0524	0.0053	0.0688	0.0666	0.0768	0.0657	0.0697	0	0.0567	0.1033	0.1603	0.1015	0.0867	0.1951	0.1732	0.0311	0.2368	0.1855	0.1368	0.2096	0.0872	0.1423	0.1658	0.133
MIB2	188	RI	19.2	19.1	19.3	0	1	0.0137	0.0021	1	1	1	1	1	1	0.9901	1	1	0.9935	1	1	1	1	1	0.9961	1	1	1	1	0.9934	0.9955	1	1	1	1	0.9991	1	1	1	1	1	0.9966	1	0.9981	1	1	1	0.9984	1
MIB2	189	ES	19.1:19.2:19.3	18	20	0	1	0.1955	0.0349	0.9564	0.9173	1	0.9667	0.9482	0.9908	1	0.977	0.8907	0.9716	0.9943	0.9883	1	0.988	0.9831	0.9664	0.9481	1	0.9271	0.9957	0.9952	1	0.9257	0.8854	0.9774	0.8817	0.9417	0.9741	1	0.9657	0.8671	0.9931	0.9654	0.9658	0.9566	0.8829	0.9937	0.9613	0.9771	1
MIB2	191	RI	12.2	12.1	12.3	0	1	0.3604	0.0608	0.121	0.1738	0.0654	0.0637	0.0102	0.1162	0.0256	0.0508	0.0782	0.0871	0.1357	0.0901	0	0.0509	0.2971	0.0718	0.085	0.008	0	0.0654	0.0476	0.0298	0.0623	0.134	0.2632	0.0705	0.104	0.011	0.0457	0.036	0.0622	0.2168	0.029	0.0434	0.0567	0.0201	0.0227	0.1046	0.0481	0.0176
MIB2	192	ES	11	10.2	12.1	0	1	0.1556	0.0309	1	0.9083	1	0.9699	0.9745	0.9735	1	1	1	1	1	0.9814	1	0.9587	1	0.8469	0.9881	0.9498	1	1	0.9336	0.9927	1	0.9674	1	0.9647	0.923	0.9847	0.9865	0.936	0.9289	0.9808	0.9733	1	0.9675	0.9324	1	0.962	0.9651	0.9744
MIB2	193	AA	10.1	9	10.2	0	0.9896	0.2585	0.0385	0.9127	1	0.9614	1	0.9353	0.9704	0.9238	0.9563	1	0.8737	0.9377	0.9774	0.8999	0.9621	0.8659	0.9568	0.9633	0.9855	0.954	0.9754	0.9568	0.9713	0.9759	0.7498	0.9754	0.9022	0.9469	1	0.9568	0.9559	0.9467	0.9816	0.9067	0.9509	0.9701	0.9614	0.9077	0.9473	0.9647	0.9432
MIB2	194	ES	10.1:10.2	9	11	0	1	0.2269	0.0323	1	0.979	0.9041	0.9636	0.9523	1	0.9494	0.9655	1	0.9807	1	1	0.9779	1	1	0.9143	0.9208	0.9469	1	0.9538	0.9268	0.9923	0.9699	0.8612	0.9598	0.988	0.9831	1	0.9836	0.968	0.9522	1	0.9617	0.9401	1	1	0.9642	1	0.9256	0.9599
MIB2	196	ES	8	7	9	0	1	0.5024	0.0491	0.9392	0.9157	0.9701	1	0.9712	0.9514	0.9862	0.948	0.9107	0.8985	0.9891	0.839	1	1	0.9356	1	0.9922	0.9803	0.9862	0.9845	0.9796	0.9941	0.993	0.9274	1	0.9871	1	0.9724	0.9928	0.9931	0.9519	1	1	0.9852	0.9781	1	0.9516	0.9871	1	0.9708
MIB2	197	AD	5.4	5.3	6	0	0.9845	0.3474	0.0498	0.9132	0.8752	0.8717	0.9485	0.9115	0.9781	0.9085	0.8383	0.8599	1	0.8705	1	0.9729	1	1	1	0.906	0.9439	0.9675	0.9145	0.9271	0.8424	0.946	0.6526	0.8928	0.9263	0.9527	0.9527	0.9502	0.9426	0.9723	0.9247	0.941	0.9675	0.9127	0.9247	0.9726	0.9293	0.9675	0.8729
MIB2	198	AD	5.3:5.4	5.2	6	0	1	0.5019	0.081	0.758	0.8397	0.8265	0.8908	0.818	0.8862	0.9257	0.8525	0.7478	0.7933	0.9037	0.8102	0.7247	0.8343	0.7807	0.8558	0.933	0.8544	0.8656	0.8659	0.8287	0.7948	0.8125	0.8812	0.7573	0.9056	0.8327	0.7652	0.8907	0.9563	0.8146	0.9548	0.8534	1	0.8738	0.8743	0.7842	0.9426	0.8639	0.8915
MIB2	199	AD	5.3	5.2	6	0	0.9016	0.8979	0.1889	0.2384	0.4233	0.4173	null	0.3228	0.154	0.5634	0.5441	0.349	0	0.6325	0	0.0737	0	null	null	0.6122	0.2758	0.1861	0.3788	0.3157	0.4857	0.2124	0.7856	0.2921	0.4486	0.2107	0.1514	0.3104	0.6053	0.1156	0.7023	0.2955	null	0.4176	null	0.1029	0.5689	0.2007	0.5625
MIB2	200	AA	5.1	3.2	5.2	0	0.9948	0.7748	0.1196	0.6174	0.5244	0.3703	0.0993	0.331	0.5259	0.4123	0.5028	0.5365	0.4216	0.5193	0.471	0.7432	0.5071	0.6797	0.5859	0.4134	0.5005	0.7367	0.3981	0.5644	0.5345	0.5719	0.4356	0.5244	0.4539	0.5664	0.715	0.4356	0.387	0.5931	0.4123	0.6646	0.416	0.5128	0.387	0.6869	0.3981	0.6836	0.6718
MMP23B	201	RI	3.6	3.5	3.7	0	0.9378	0.2457	0.0508	0.0477	0.043	0.0236	0.0753	0.1532	0	0.0979	0.0979	0.0816	0.0281	0.0199	0.0492	0.0326	0	0.0445	0	0.0612	0.0244	0	0.0254	0.0254	0.0489	0.0539	0.1359	0.0091	0.046	0.0244	0.0792	0	0.0933	0.0536	0.0369	0.1608	0.0315	0.0296	null	0.1352	0	0.1097	0.0697
MMP23B	202	RI	3.4	3.3	3.5	0	0.9948	0.8209	0.1828	0.1687	0.3718	0.4437	0.5814	0.608	0.0814	0.6394	0.5826	0.1361	0.6728	0.4149	0.234	0.2206	0.2985	0.7267	0.7756	0.3329	0.1586	0.0706	0.1189	0.1242	0.4505	0.2379	0.5538	0.1718	0.0592	0.3943	0.5032	0.2775	0.3472	0.2034	0.2441	0.732	0.4699	0.2194	0.3472	0.5478	0.3237	0.6175	0.3001
MMP23B	203	RI	3.2	3.1	3.3	0	0.9275	0.6709	0.1127	0.3048	0.1981	0.2137	0.3184	0.3521	null	0.4753	0.098	0.1798	0.2031	0.272	0.3825	0.2578	0.1452	0.3457	null	0.3715	0.1828	0.2617	0.2988	0.1109	0.368	0.2513	0.3117	0.1063	0.1953	0.2062	0.3376	0.2137	0.3003	0.2536	0.1236	0.4461	0.0702	0.1847	0.0783	0.4593	0.1934	0.424	0.4341
CDK11B	204	AP	1	null	null	0	1	0.1557	0.0225	0.9496	0.9578	0.9602	0.956	0.9671	0.9249	1	0.9579	0.9799	0.9745	0.9792	0.9368	0.9593	0.9788	0.9681	0.9398	0.9636	0.9426	0.9547	0.9655	0.9933	0.9534	0.9398	0.9824	0.9789	0.9454	0.9636	0.9871	0.9939	0.9323	0.9698	1	0.9665	0.9561	0.9588	1	0.9355	0.9472	0.9739	0.9829
CDK11B	205	AP	2	null	null	0	1	0.1557	0.0225	0.0504	0.0422	0.0398	0.044	0.0329	0.0751	0	0.0421	0.0201	0.0255	0.0208	0.0632	0.0407	0.0212	0.0319	0.0602	0.0364	0.0574	0.0453	0.0345	0.0067	0.0466	0.0602	0.0176	0.0211	0.0546	0.0364	0.0129	0.0061	0.0677	0.0302	0	0.0335	0.0439	0.0412	0	0.0645	0.0528	0.0261	0.0171
SLC35E2B	207	ES	2	1	3	0	1	0.541	0.1162	0.3389	0.607	0.687	0.2428	0.5185	0.3639	0.3998	0.4159	0.5142	0.7681	0.6526	0.5174	0.5105	0.3592	0.4373	0.3329	0.729	0.4412	0.3535	0.4969	0.409	0.4311	0.3891	0.6359	0.499	0.2811	0.714	0.7838	0.6588	0.6081	0.6554	0.3889	0.4939	0.7404	0.6173	0.7628	0.5172	0.5006	0.5627	0.5176
CDK11A	208	AP	1	null	null	0	1	0	0	1	1	1	1	1	1	1	1	1	1	1	1	1	1	1	1	1	1	1	1	1	1	1	1	1	1	1	1	1	1	1	1	1	1	1	1	1	1	1	1
CDK11A	210	AP	2.1	null	null	0	1	0	0	0	0	0	0	0	0	0	0	0	0	0	0	0	0	0	0	0	0	0	0	0	0	0	0	0	0	0	0	0	0	0	0	0	0	0	0	0	0	0	0
CDK11A	211	AT	12.2	null	null	0	1	0	0	0	0	0	0	0	0	0	0	0	0	0	0	0	0	0	0	0	0	0	0	0	0	0	0	0	0	0	0	0	0	0	0	0	0	0	0	0	0	0	0
CDK11A	212	AT	20	null	null	0	1	0	0	1	1	1	1	1	1	1	1	1	1	1	1	1	1	1	1	1	1	1	1	1	1	1	1	1	1	1	1	1	1	1	1	1	1	1	1	1	1	1	1
CDK11A	213	AD	11.2	11.1	12.1	0	1	0.239	0.0457	0.9373	0.8886	0.869	0.8631	0.8841	0.9052	0.8019	0.7734	0.8017	0.8146	0.826	0.9165	0.9332	0.9424	0.9535	0.8808	0.9076	0.957	0.916	0.9312	0.9282	0.9128	0.8961	0.8614	0.9356	0.9227	0.9212	0.9364	0.8597	0.9706	0.9349	0.9056	0.9227	0.9378	0.9029	0.9706	0.9365	0.9228	0.9259	0.8931
CDK11A	214	AD	7.2	7.1	8	0	1	0.4365	0.0976	0.5659	0.3531	0.2666	0.3371	0.4145	0.3353	0.3615	0.3921	0.4025	0.2462	0.1433	0.4194	0.2164	0.143	0.5144	0.4908	0.4134	0.2328	0.3864	0.3147	0.3236	0.3374	0.2543	0.351	0.3067	0.3237	0.3341	0.368	0.3064	0.4009	0.382	0.3487	0.3923	0.3033	0.3508	0.548	0.514	0.4396	0.2157	0.4108
CDK11A	215	ES	6.1:6.2	5	7.1	0	0.9793	0.7792	0.1422	0.3779	0.4215	0.3181	0.4414	0.4217	0.274	0.402	0.1331	0.1014	0.4198	0.423	0.2691	0.5382	null	0.2126	0.3095	0.3349	0.2115	0.3411	0.3848	0.068	0.34	0.2955	0.2626	0.2587	0.1596	0.3312	0.3395	0.6879	0.103	0.3135	0.3325	0.3319	0.1704	0.2315	0.2484	0.3234	0.4709	0.3519	0.3904
CDK11A	216	ES	6.2	5	7.1	0	1	0.1187	0.0203	0.982	0.9559	0.9519	0.9525	0.984	0.9389	0.944	0.8813	0.8838	0.9514	0.9559	0.9515	0.9814	0.9587	0.9521	0.9639	0.9586	0.9642	0.9608	0.9746	0.9217	0.9557	0.9666	0.9447	0.965	0.9301	0.9511	0.9787	0.9874	0.9501	0.9757	0.9727	0.9527	0.9344	0.9616	0.9456	0.9464	0.9633	0.9304	0.9655
CDK11A	217	AA	6.1	5	6.2	0	1	0.0557	0.0102	0.0107	0.032	0.0224	0.0373	0.0115	0.0235	0.0378	0.0199	0.0143	0.0349	0.032	0.018	0.0212	0.0071	0.0131	0.0162	0.0208	0.0096	0.0201	0.0158	0.006	0.0229	0.0141	0.0201	0.0122	0.0137	0.0242	0.0108	0.0267	0.0059	0.011	0.0135	0.0236	0.014	0.0116	0.0182	0.0257	0.0321	0.0381	0.0218
CDK11A	218	AD	4.2	4.1	5	0	0.9948	0.4149	0.0665	0.5446	0.5235	0.5496	0.5398	0.7107	0.5446	0.538	0.5971	0.6267	0.6096	0.5775	0.4813	0.5045	0.5532	0.6595	0.6798	0.5721	0.5818	0.601	0.5282	0.3189	0.5884	0.5286	0.5878	0.4633	0.5402	0.6412	0.5494	0.6068	0.524	0.613	0.5412	0.5408	0.5435	0.5416	null	0.5758	0.627	0.5726	0.5184
CDK11A	219	RI	2.3	2.2	2.4	0	1	0.7876	0.1137	0.2723	0.3447	0.3219	0.206	0.3394	0.2959	0.4065	0.3788	0.2546	0.2967	0.2922	0.3443	0.0684	0.0901	0.1937	0.1036	0.2146	0.1002	0.1846	0.1497	0.1902	0.1396	0.253	0.4156	0.2054	0.1359	0.1899	0.3129	0.2838	0.1716	0.2723	0.1022	0.2228	0.2146	0.1689	0.328	0.1873	0.1072	0.2231	0.1526
CDK11A	220	AD	2.3:2.4	2.2	3	0	1	0.2436	0.0373	0.1445	0.1186	0.1161	0.0454	0.1082	0.1311	0.0714	0.1133	0.1323	0.0537	0.062	0.1508	0.0332	0.0456	0.1183	0.1099	0.1156	0.0639	0.1203	0.0874	0.095	0.0674	0.1183	0.0693	0.0894	0.0745	0.072	0.0921	0.0544	0.1599	0.1037	0.0585	0.1262	0.0641	0.1176	0.2066	0.121	0.041	0.0921	0.0573
CDK11A	221	ES	2.4	2.2	3	0	1	0.5115	0.0921	0.322	0.2118	0.2237	0.1611	0.1965	0.2698	0.104	0.1772	0.3215	0.1213	0.148	0.2658	0.3377	0.3352	0.3721	0.5233	0.3373	0.39	0.3816	0.3642	0.3174	0.309	0.2975	0.1028	0.2835	0.3437	0.26	0.1889	0.1305	0.492	0.2421	0.3566	0.3463	0.2062	0.4039	0.3613	0.38	0.2632	0.2735	0.2647
SLC35E2	222	AT	8	null	null	0	1	0.9159	0.1572	0.262	0.3266	0.2942	0.6031	0.433	0.3322	0.295	0.4491	0.3738	0.6294	0.2301	0.3877	0.2934	0.0841	0.4911	0.3908	0.2425	0.1521	0.5846	0.6828	0.4272	0.2563	0.5305	0.4192	0.3524	0.5661	0.4122	0.5349	0.1937	0.268	0.6321	0.3703	0.5266	0.5256	0.3226	1	0.5912	0.5256	0.6439	0.212
SLC35E2	223	AT	7	null	null	0	1	0.9159	0.1572	0.738	0.6734	0.7058	0.3969	0.567	0.6678	0.705	0.5509	0.6262	0.3706	0.7699	0.6123	0.7066	0.9159	0.5089	0.6092	0.7575	0.8479	0.4154	0.3172	0.5728	0.7437	0.4695	0.5808	0.6476	0.4339	0.5878	0.4651	0.8063	0.732	0.3679	0.6297	0.4734	0.4744	0.6774	0	0.4088	0.4744	0.3561	0.788
SLC35E2	224	ES	2	1	3	0	1	0.8918	0.2075	0.7419	0.7842	0.8094	0.4181	0.4802	0.6341	0.4245	0.5035	0.9519	0.7881	0.7238	0.9562	0.9142	0.7474	0.6224	0.571	0.6283	0.6306	0.262	0.6187	0.6721	0.6596	0.3783	0.8589	0.4923	0.1082	0.8631	0.8281	0.5959	0.9436	0.7638	0.4702	0.9282	0.8821	0.7246	1	0.7361	0.5308	0.7557	0.4401
NADK	225	AP	3	null	null	0	1	0.6629	0.1213	0.664	0.8651	0.5451	0.6429	0.6924	0.736	0.787	0.7147	0.7379	0.8015	0.8403	0.7004	0.7954	0.9096	0.3667	0.8327	0.8067	0.9619	0.935	0.8407	0.6886	0.7866	0.6267	0.5039	0.4669	0.887	0.8232	0.9091	0.843	0.7876	0.8222	0.5854	0.7997	0.8716	0.802	0.7573	0.886	0.8255	0.9269	0.8184
NADK	226	AP	8	null	null	0	1	0.263	0.0562	0.2043	0.072	0.0736	0.1535	0.2011	0.1301	0.0941	0.1665	0.1278	0.1444	0.0614	0.1837	0.0865	0.0364	0.0878	0.0349	0.1318	0.0171	0.0286	0.0085	0.0669	0.0625	0.0598	0.1252	0.1354	0.0778	0.0216	0.0441	0.1107	0.1342	0.0998	0.0606	0.1092	0.0819	0.1381	0.0863	0.068	0.104	0.0294	0.0405
NADK	227	AP	2	null	null	0	1	0.1569	0.0252	0.041	0.0127	0.0233	0.0495	0.0493	0.024	0.0429	0.0612	0.0783	0.0434	0.0659	0.052	0	0.0137	0.0514	0.0197	0.0372	0	0.0123	0.0382	0.0503	0.0411	0.0719	0.0314	0.0509	0.0102	0.0449	0.0095	0.0266	0.0237	0.0237	0.0203	0.0569	0.0235	0.0173	0.0364	0.0396	0.0134	0.0126	0.0072
NADK	228	AP	1	null	null	0	1	0.4906	0.0938	0.0907	0.0501	0.358	0.1541	0.0573	0.1099	0.0759	0.0575	0.056	0.0107	0.0324	0.0639	0.1181	0.0403	0.4941	0.1128	0.0244	0.021	0.0242	0.1127	0.1943	0.1097	0.2416	0.3395	0.3468	0.025	0.1103	0.0373	0.0196	0.0545	0.0544	0.3337	0.0342	0.0231	0.0426	0.12	0.0065	0.0571	0.0311	0.1339
NADK	229	ES	9.2:10.1	9.1	10.2	0	1	0.2972	0.0385	0.0847	0.088	0.0279	0.0336	0.0359	0.0655	0.0597	0.0439	0.0932	0.1025	0.06	0.0959	0.0398	0.0374	0.0728	0.0245	0.1197	0.0132	0.0419	0.0215	0.0473	0.0744	0.0711	0.3075	0.0803	0.06	0.062	0.0574	0.1637	0.0385	0.0513	0.0617	0.0635	0.0901	0.0501	0.0621	0.0986	0.0719	0.0811	0.0405
NADK	230	ES	6:7	5	9.1	0	1	0.1019	0.0159	0.0208	0.0303	0.011	0.0121	0.0167	0.022	0.0189	0.0256	0.0293	0.0227	0.0148	0.0155	0.0048	0.0187	0.0274	0.0029	0.0303	0.0059	0.0036	0.0032	0.0062	0.0189	0.0398	0.1024	0.0319	0.0081	0.0104	0.0117	0.0475	0.0227	0.0207	0.0298	0.0197	0.0207	0.02	0.0143	0.0214	0.0085	0.0058	0.0248
GNB1	231	ES	2	1	3	1	1	0.095	0.0196	0.9118	0.9494	0.9168	0.9408	0.9237	0.9149	0.9049	0.9229	0.9372	0.8887	0.9426	0.9002	0.9463	0.8973	0.9477	0.9392	0.915	0.9249	0.9346	0.93	0.9275	0.9017	0.9272	0.943	0.9469	0.9065	0.8917	0.8913	0.9039	0.9548	0.9167	0.9243	0.9322	0.9155	0.9068	0.9133	0.9113	0.9124	0.9056	0.8892
TMEM52	232	AP	3.1	null	null	0	0.9482	0.5922	0.1165	0.8204	0.9307	0.829	0.7726	0.861	0.804	0.804	0.8685	0.8763	0.7446	0.9717	0.8586	0.7825	null	0.708	null	0.9126	1	0.8234	0.749	0.8094	0.7464	0.5831	0.9204	0.8995	0.844	0.7769	0.6937	0.8868	0.8174	0.9547	null	0.9385	0.9097	0.8976	0.924	0.8904	0.886	0.8505	0.6598
TMEM52	233	AP	1	null	null	0	0.9482	0.5922	0.1165	0.1796	0.0693	0.171	0.2274	0.139	0.196	0.196	0.1315	0.1237	0.2554	0.0283	0.1414	0.2175	null	0.292	null	0.0874	0	0.1766	0.251	0.1906	0.2536	0.4169	0.0796	0.1005	0.156	0.2231	0.3063	0.1132	0.1826	0.0453	null	0.0615	0.0903	0.1024	0.076	0.1096	0.114	0.1495	0.3402
PRKCZ	235	AP	8	null	null	0	1	0.4082	0.0602	0.0898	0.1934	0.0514	0.1127	0	0	0.137	0.0182	0.0119	0.0111	0.031	0	0.0247	0.0167	0.0348	0.0898	0.0068	0	0	0	0	0.0044	0	0.0566	0.0236	0	0	0.04	0	0.2788	0	0	0.0077	0	0	0	0.0163	0.0076	0.0077	0
PRKCZ	236	AP	6	null	null	0	1	0.2179	0.0202	0.002	0.0079	0.0153	0.0065	0	0	0.0095	0.0063	0.0206	0.0154	0	0	0.0069	0	0.0194	0	0.0142	0.2179	0.0082	0	0	0.0121	0.0072	0.0346	0.0492	0.0201	0	0	0.0148	0.0081	0	0	0.0053	0	0.0064	0	0.0076	0	0	0
PRKCZ	237	AP	7	null	null	0	1	0.0891	0.0101	0	0.0101	0	0	0	0	0	0.016	0.0105	0	0	0	0	0	0	0	0.012	0	0	0	0	0	0	0.0187	0	0	0	0.0071	0.0063	0	0	0	0.0068	0	0.0041	0	0	0	0	0
PRKCZ	238	AP	11	null	null	0	1	0.3007	0.0415	0.0223	0.0729	0.0094	0.1083	0.0669	0	0.0175	0.093	0	0.0283	0.1985	0.0268	0.0063	0.0214	0.0446	0.0609	0.0087	0	0.0151	0.0123	0.0094	0.0224	0.0267	0.0358	0.0453	0.0123	0.006	0.0205	0.0091	0.0298	0	0	0.0345	0.0343	0.0059	0.0477	0.0348	0.0194	0.0197	0
PRKCZ	239	AP	5	null	null	0	1	0.2627	0.0261	0.0054	0.0371	0.0239	0.0175	0	0.0273	0.0191	0.0169	0.0138	0.0103	0	0.0292	0.0138	0	0.0194	0	0.0159	0.2627	0	0	0.0307	0.0244	0	0.0489	0.022	0.009	0.0066	0.0037	0.0099	0	0.0161	0	0.009	0.0125	0.0043	0	0.0051	0.0106	0.0054	0.0167
PRKCZ	240	AP	1	null	null	0	1	0.4807	0.0884	0.8805	0.6787	0.9	0.7549	0.9331	0.9727	0.8169	0.8496	0.9432	0.9349	0.7705	0.944	0.9484	0.9618	0.8819	0.8493	0.9424	0.5193	0.9767	0.9877	0.9599	0.9367	0.9661	0.8054	0.8599	0.9586	0.9874	0.9286	0.9599	0.6833	0.9839	1	0.9367	0.9533	0.9792	0.9523	0.9363	0.9624	0.9672	0.9833
PRKCZ	243	ES	22	21	23	0	1	0.2016	0.024	0.0137	0.0222	0.0163	0.0165	0.0153	0.0083	0.0573	0.0922	0.0281	0.0365	0.0675	0.0424	0.0205	0.0063	0.0271	0.0258	0.0284	0.0806	0.0333	0.0137	0	0.0208	0.023	0.0459	0.0065	0.0301	0.0042	0.01	0.0287	0.0075	0.0041	0	0.0189	0.0208	0.0415	0.0033	0.0089	0.0155	0.0289	0.2016
C1orf86	244	AP	1	null	null	0	1	0.303	0.0465	0.183	0.0281	0.0532	0.0973	0.0765	0.0249	0.0362	0.0506	0.0751	0.0513	0.0061	0.0685	0.0318	0	0.0102	0.0172	0.0085	0.0705	0.041	0.0852	0.0665	0.0103	0.0397	0.0217	0.0532	0.1006	0.0445	0.0058	0.0161	0.0241	0.0282	0.0298	0.0307	0.0848	0.1558	0.1101	0.0384	0.0657	0.0662	0
C1orf86	245	AP	3	null	null	0	1	0.303	0.0465	0.817	0.9719	0.9468	0.9027	0.9235	0.9751	0.9638	0.9494	0.9249	0.9487	0.9939	0.9315	0.9682	1	0.9898	0.9828	0.9915	0.9295	0.959	0.9148	0.9335	0.9897	0.9603	0.9783	0.9468	0.8994	0.9555	0.9942	0.9839	0.9759	0.9718	0.9702	0.9693	0.9152	0.8442	0.8899	0.9616	0.9343	0.9338	1
C1orf86	246	AT	7.2	null	null	0	1	0.2843	0.0556	0.6551	0.6059	0.7343	0.7134	0.761	0.7813	0.7313	0.7321	0.7078	0.7454	0.751	0.7254	0.7667	0.7229	0.8261	0.7909	0.7685	0.6601	0.7981	0.8295	0.7971	0.7316	0.8114	0.6909	0.8041	0.728	0.8436	0.7961	0.7619	0.7512	0.7714	0.8281	0.8148	0.8236	0.7082	0.7841	0.7438	0.8008	0.727	0.8421
C1orf86	247	AT	10	null	null	0	1	0.2843	0.0556	0.3449	0.3941	0.2657	0.2866	0.239	0.2187	0.2687	0.2679	0.2922	0.2546	0.249	0.2746	0.2333	0.2771	0.1739	0.2091	0.2315	0.3399	0.2019	0.1705	0.2029	0.2684	0.1886	0.3091	0.1959	0.272	0.1564	0.2039	0.2381	0.2488	0.2286	0.1719	0.1852	0.1764	0.2918	0.2159	0.2562	0.1992	0.273	0.1579
C1orf86	248	ES	6:7.1:8:9	5	10	0	0.9275	0.71	0.1299	0.1713	0.1189	0.2677	0.2796	0.0306	0.0832	0.2778	0.2826	0.0634	0.2363	0.1892	0.0377	0.3293	null	0.0502	0.1584	0.0923	0.1493	0.0456	0.0167	0.0209	0.161	0.1989	0.0151	0.2966	0.1962	0.0378	0.1024	0.0742	0.0223	0.1721	0.0169	0.0058	0.2754	0.0107	0.407	0.0146	0.1285	0.0058	0.0264
C1orf86	249	ES	7.1:8:9	5	10	0	0.9585	0.8887	0.196	0.2165	0.1352	0.3037	0.3117	0.1642	0.0989	0.7817	0.3153	0.2693	0.2666	0.2255	0.0969	0.366	null	0.2282	0.1975	0.4499	0.5628	0.0614	0.0819	0.1833	0.5047	0.2455	0.0863	0.3573	0.4435	0.1971	0.3731	0.409	0.1306	0.2231	0.0201	0.1093	0.3428	0.0679	0.4755	0.0986	0.1475	0.0362	0.1847
C1orf86	250	ES	6	5	7.1	0	1	0.4324	0.0633	0.2396	0.1259	0.3095	0.2112	0.178	0.2239	0.1277	0.2015	0.1965	0.3062	0.128	0.3317	0.1786	0.1251	0.1932	0.2048	0.1447	0.1497	0.0903	0.1997	0.1105	0.1883	0.1095	0.1834	0.1327	0.2803	0.18	0.1941	0.1345	0.1614	0.1628	0.1162	0.063	0.1765	0.1731	0.2227	0.1623	0.2444	0.1606	0.1265
C1orf86	251	ES	4	3	5	0	1	0.1979	0.0317	0.9698	0.9442	0.9486	0.9442	0.9757	0.8922	0.9524	0.9388	0.9306	0.9458	0.9593	0.8836	0.9346	0.9718	0.939	0.8921	0.9003	0.9517	0.8583	0.9507	0.8951	0.9913	0.929	0.9503	0.9419	0.9672	0.9232	0.9625	0.9613	0.9715	0.9468	0.9446	0.9107	0.9959	0.964	0.9759	0.9275	0.9588	0.9642	0.9706
MORN1	252	AT	8	null	null	0	1	0.9401	0.2286	0.1114	0.1845	0.2902	0.1506	0.3939	0.7059	0.5674	0.3301	0.5369	0.1666	0.3443	0.4374	0.0842	0.2043	0.6295	0.8544	0.0533	0.0438	0.0217	0.3182	0.443	0.2683	0.3725	0.098	0.1333	0.2412	0.6148	0.327	0.3475	0.1686	0.3947	0.1665	0.3536	0.637	0.0705	0.7537	0.3783	0.2621	0.9618	0.7046
MORN1	253	AT	17	null	null	0	1	0.9239	0.197	0.2258	0.4128	0.1595	0.5832	0.0776	0	0.1938	0.2255	0.0512	0.2385	0.1697	0.2668	0.5781	0.5119	0.3033	0.069	0.6597	0.4939	0.4353	0.2828	0.2895	0.2763	0.2827	0.509	0.411	0.3831	0.2539	0.4914	0.3399	0.3285	0.1752	0.437	0.5061	0.2135	0.5708	0	0.1648	0.1998	0	0.1401
MORN1	254	AT	13	null	null	0	1	0.8112	0.1787	0.6628	0.4027	0.5503	0.2662	0.5285	0.2941	0.2388	0.4444	0.4118	0.5949	0.486	0.2958	0.3377	0.2838	0.0672	0.0765	0.287	0.4623	0.5429	0.399	0.2675	0.4554	0.3448	0.393	0.4557	0.3757	0.1313	0.1816	0.3125	0.5029	0.4301	0.3964	0.1403	0.1495	0.3588	0.2463	0.4568	0.538	0.0382	0.1553
MORN1	255	ES	2	1	3	0	0.9948	0.5567	0.104	0.9299	0.9064	0.8228	0.9689	0.8202	0.742	0.9007	0.777	0.8924	0.8713	0.9087	0.8631	0.8762	0.7263	0.4433	1	0.7144	0.5915	0.8415	0.9288	0.6389	0.8313	0.6832	0.6887	0.7993	0.9114	0.7737	0.7398	0.9623	0.8284	0.7993	0.7398	0.8661	0.8396	0.8991	1	0.6353	0.9536	0.8327	0.781
RER1	256	AP	1	null	null	0	1	0.4054	0.0802	0.8953	0.7516	0.9012	0.9362	0.8744	0.7975	0.7244	0.784	0.8062	0.8437	0.7923	0.8606	0.9252	0.9328	0.8808	0.9202	0.7914	0.9356	0.9651	0.9555	0.8367	0.8508	0.8716	0.6249	0.7236	0.9183	0.9254	0.9262	0.693	0.907	0.9095	0.9	0.8981	0.7911	0.8952	0.9323	0.9185	0.8911	0.931	0.9385
RER1	257	AP	2.1	null	null	0	1	0.4054	0.0802	0.1047	0.2484	0.0988	0.0638	0.1256	0.2025	0.2756	0.216	0.1938	0.1563	0.2077	0.1394	0.0748	0.0672	0.1192	0.0798	0.2086	0.0644	0.0349	0.0445	0.1633	0.1492	0.1284	0.3751	0.2764	0.0817	0.0746	0.0738	0.307	0.093	0.0905	0.1	0.1019	0.2089	0.1047	0.0677	0.0815	0.1089	0.069	0.0615
RER1	260	AA	6.1	5	6.2	0	1	0.1178	0.0161	0.0277	0.0437	0.0299	0.0355	0.023	0.0558	0.0639	0.0506	0.0174	0.0404	0.0296	0.0341	0.0134	0.0453	0.0275	0.0376	0.0454	0.0271	0.0107	0.0097	0.0301	0.0235	0.0227	0.0541	0.077	0.0195	0.0319	0.0218	0.0347	0.0355	0.05	0.0374	0.0301	0.0194	0.0199	0.0162	0.0235	0.0245	0.0249	0.0327
RER1	261	ES	4	3	5	0	1	0.1263	0.0125	0.9887	0.9887	0.9989	0.9988	0.9904	0.997	0.9961	0.9899	0.9973	0.9971	0.9949	0.9872	0.9983	0.9703	0.8737	0.9249	0.9968	1	0.9933	0.9971	0.9917	0.9993	0.991	0.9887	0.9882	0.9932	0.9986	0.9817	0.9972	0.9938	0.988	1	0.9992	0.9989	0.9904	0.9928	0.9769	0.9833	0.986	1
PEX10	265	AA	7.1	6	7.2	0	1	0.007	0.0006	1	1	1	1	1	1	1	1	1	1	1	1	1	1	1	1	1	1	1	1	1	1	1	1	1	1	1	1	1	1	1	1	1	1	1	1	1	1	1	1
PEX10	266	AA	5.1	4.2	5.2	0	1	0.3808	0.0517	0.103	0.1464	0.0913	0.0571	0.1544	0.1072	0.3808	0.0429	0.0748	0.282	0.0678	0.1304	0.0895	0.0348	0.0231	0.0744	0.1374	0.029	0.03	0.0623	0.1081	0.0399	0.1364	0.1843	0.0943	0.0799	0.085	0.1058	0.1693	0.1079	0.0695	0.0357	0.084	0.0657	0.053	0.026	0.1233	0.1123	0.1157	0.1139
PEX10	267	ES	4.2:5.1	4.1	5.2	0	0.8187	0.7839	0.1836	0.6894	0.5813	0.6789	null	0.6973	0.548	0.9512	null	0.6404	0.7686	0.408	0.7862	0.4511	null	null	0.5847	0.6686	null	0.2161	0.7699	0.6991	0.4595	0.8218	0.7562	null	0.5583	0.682	0.9258	0.6632	0.8298	0.6233	null	0.7227	0.379	0.4368	0.2302	0.7762	0.8059	0.8477	0.7217
PEX10	268	AD	4.2	4.1	5.2	0	1	0.1555	0.0302	0.9524	0.8952	0.9552	1	0.9275	0.9117	0.9713	0.9597	0.9592	0.904	0.9121	0.962	0.9018	0.9125	0.9682	0.9521	0.9312	1	0.9059	0.9814	0.9529	0.9564	0.9685	0.9316	0.9657	0.939	0.9603	0.9908	0.9124	0.9766	0.9569	0.9532	0.9674	0.9022	0.9363	0.9193	0.9633	0.972	0.9783	0.9543
PEX10	269	ES	2	1	3	0	1	0.4114	0.0742	0.0923	0.1926	0.0221	0.1175	0.0537	0.0473	0.2146	0.2571	0.1901	0.2247	0.0663	0.1429	0.0585	0	0.139	0.093	0.0523	0.0359	0.008	0.056	0.0758	0.1006	0.0348	0.3868	0.2337	0.0713	0.0114	0.0293	0.0432	0.0284	0.0516	0	0.0813	0.1226	0.1365	0.0183	0.1185	0.1756	0.0162	0.0765
PLCH2	272	AT	23.2	null	null	0	0.9896	0.6253	0.1207	0.4604	0.613	0.5217	0.7214	0.6482	0.7865	0.6478	0.6743	0.4795	1	0.7285	0.5319	0.6083	0.7321	0.6937	0.7907	0.8204	1	0.8509	0.781	0.7782	0.6359	0.6971	0.7269	0.5685	0.8502	0.7359	0.6218	0.5511	0.8429	0.525	0.501	0.746	0.753	0.6855	0.6482	0.6056	0.7107	0.7572	0.7583
PLCH2	273	AT	22.3	null	null	0	0.9896	0.6253	0.1207	0.5396	0.387	0.4783	0.2786	0.3518	0.2135	0.3522	0.3257	0.5205	0	0.2715	0.4681	0.3917	0.2679	0.3063	0.2094	0.1796	0	0.1491	0.219	0.2218	0.3641	0.3029	0.2731	0.4315	0.1498	0.2641	0.3782	0.4489	0.1571	0.475	0.499	0.254	0.247	0.3145	0.3518	0.3944	0.2893	0.2428	0.2417
PLCH2	274	ES	22.2:23.1	22.1	23.2	0	0.8342	0.9027	0.222	0.4026	null	null	null	0.4441	0.4933	0.5552	0.2803	null	1	0.8109	0.775	0.4996	0.3361	0.382	0.2512	0.3355	null	0.0973	0.1734	0.2427	0.4345	0.4075	0.4894	0.6804	null	0.409	0.333	0.7056	0.1323	null	0.5813	0.3134	0.3495	0.2955	null	0.6509	null	0.3747	0.6425
PLCH2	275	ES	17	16	18	0	0.7824	0.439	0.0932	null	null	null	1	0.9494	1	0.8046	0.9243	null	null	1	1	0.7471	0.9868	0.977	0.9605	0.9546	null	0.9172	0.9722	0.88	1	0.9511	1	0.91	1	0.9708	null	0.971	0.9623	0.7575	1	0.799	0.9603	0.9797	null	0.8664	null	0.9719	1
PLCH2	276	ES	4.2:5.1:5.2:6:7:8:9:10:11:12:13:14:15:16:17:18	4.1	19	0	0.9689	0	0	1	1	1	1	1	1	1	1	1	null	1	1	1	1	1	1	1	1	1	1	1	1	1	1	1	1	1	1	1	1	1	1	1	1	1	1	1	1	1	1
PANK4	282	ES	2.5:3.1	2.4	3.2	0	1	0.055	0.0067	0.9821	0.9886	1	0.945	1	1	0.9924	1	1	0.9848	0.9888	1	1	1	0.9901	1	1	0.9885	1	1	1	0.9963	1	0.9685	1	0.987	1	1	1	1	1	0.9727	0.9949	1	0.9942	1	1	0.9927	1	1
PANK4	283	RI	2.3	2.2	2.4	0	1	0.3237	0.0564	0.0752	0.0945	0.0346	0.0326	0.0936	0.1001	0.0974	0.1787	0.152	0.1746	0.0022	0.0867	0.0232	0.0837	0.0694	0.0424	0.1471	0.0022	0.0213	0.0633	0.0754	0.0096	0.056	0.207	0.0767	0.0508	0.0579	0.0613	0.0207	0.0642	0.0428	0.1321	0.0496	0.0851	0.0271	0.0632	0.0609	0.0348	0.0422	0.0157
PANK4	284	AA	2.1	1	2.2	0	1	0.0711	0.013	0	0	0	0	0.0143	0.014	0	0	0	0	0	0.0257	0	0	0	0	0.0186	0	0	0.0221	0	0.013	0	0	0.0372	0	0.0133	0.0087	0	0	0.0542	0	0	0	0.0082	0	0.0105	0	0.0237	0.0489
TNFRSF14	285	AP	1	null	null	0	1	0.0633	0.0147	0	0	0.0091	0	0.0074	0.0197	0	0	0.0175	0	0	0.0152	0.0072	0	0	0	0.0431	0	0	0.0606	0.0284	0.0209	0.0136	0	0.0539	0	0.0527	0.0446	0.0176	0	0.0147	0	0	0	0	0.0103	0	0	0.0086	0.0262
TNFRSF14	286	AP	2.1	null	null	0	1	0.0633	0.0147	1	1	0.9909	1	0.9926	0.9803	1	1	0.9825	1	1	0.9848	0.9928	1	1	1	0.9569	1	1	0.9394	0.9716	0.9791	0.9864	1	0.9461	1	0.9473	0.9554	0.9824	1	0.9853	1	1	1	1	0.9897	1	1	0.9914	0.9738
TNFRSF14	289	AA	7.1	6	7.2	0	1	0.4722	0.085	0.2624	0.3096	0.2832	0.1445	0.234	0.2835	0.3807	0.3481	0.2604	0.3321	0.1374	0.3345	0.1416	0.1032	0.2897	0.2579	0.1884	0.1615	0.1156	0.1503	0.2661	0.2679	0.1478	0.376	0.2271	0.1944	0.1583	0.1457	0.4144	0.3331	0.1241	0.1719	0.2479	0.226	0.2587	0.1936	0.2912	0.3036	0.123	0.1296
FAM213B	290	AA	6.1	5	6.2	0	1	0.4668	0.0745	0.5139	0.71	0.5942	0.5802	0.5814	0.635	0.6608	0.6315	0.5019	0.5605	0.6641	0.5305	0.5538	0.6474	0.5134	0.5383	0.6094	0.7142	0.5994	0.6238	0.6415	0.707	0.7172	0.5613	0.6467	0.5403	0.5869	0.6337	0.7078	0.5189	0.4736	0.578	0.6213	0.5763	0.5728	0.5654	0.5905	0.5865	0.6336	0.594
FAM213B	291	ES	5:6.1:6.2	4.2	6.3	0	1	0.024	0.0032	1	1	0.992	1	1	1	1	1	1	1	1	1	1	1	1	0.976	0.9835	1	1	1	1	1	1	1	1	1	1	1	1	1	1	1	1	1	1	1	1	1	1	1
FAM213B	292	ES	5:6.2	4.2	6.3	0	1	0.0268	0.0036	1	1	0.9901	1	1	1	1	1	1	1	1	1	1	1	1	0.9732	0.9758	1	1	1	1	1	1	1	1	1	1	1	1	1	1	1	1	1	1	1	1	1	1	1
FAM213B	293	AA	4.1	3	4.2	0	1	0.196	0.0296	0.0598	0.0528	0.0584	0.0404	0.0539	0.0176	0.0413	0.0594	0.0458	0.01	0.0361	0.0346	0.0272	0.1119	0.0355	0.0299	0.0252	0.0144	0.035	0.0094	0.0249	0.0361	0.0812	0.0755	0.0745	0.0203	0	0.0266	0.0309	0.0135	0.1659	0	0.0307	0.0276	0.196	0.0381	0.0569	0.053	0.0655	0.0513
ARHGEF16	307	AP	1	null	null	0	0.9896	0.887	0.1754	0.7552	0.7305	0.7725	0.7592	0.879	0.6498	0.4183	0.7547	0.6737	0.4405	0.6499	0.5432	0.7175	0.9642	0.7363	0.8499	0.7595	1	0.9733	0.7011	0.799	0.6379	0.7575	0.4995	null	0.8531	0.9468	0.8375	0.6333	0.8462	0.5762	0.7871	0.8826	0.113	0.7864	0.8365	0.8829	0.7094	0.749	0.3088
ARHGEF16	308	AP	4.1	null	null	0	0.9896	0.4323	0.0954	0.1163	0.0815	0.1232	0.1483	0.0634	0.2607	0.1183	0.143	0.194	0.2096	0.277	0.2423	0.192	0	0.0483	0.0679	0.0836	0	0.0119	0.2989	0.123	0.1322	0.0587	0.4105	null	0.0693	0.0532	0.0732	0.1373	0.0528	0.3193	0.1309	0.0639	0.3117	0.1841	0.0704	0.0698	0.1595	0.1717	0.3335
ARHGEF16	309	AP	3.1	null	null	0	0.9896	0.6482	0.0971	0.0784	0.175	0.0831	0.0169	0.0397	0.0408	0.3888	0.1023	0.0654	0.1604	0.0386	0.0877	0.0412	0.0189	0.1613	0.0567	0.157	0	0.0148	0	0.0355	0.1273	0.1838	0.09	null	0	0	0.0688	0.0344	0.022	0.0769	0.082	0.0228	0.5439	0	0.0353	0.025	0.0416	0.0672	0.2198
ARHGEF16	310	AP	7	null	null	0	0.9896	0.3409	0.0533	0.0501	0.0131	0.0213	0.0756	0.0178	0.0487	0.0746	0	0.0669	0.1894	0.0345	0.1268	0.0492	0.0169	0.0541	0.0254	0	0	0	0	0.0424	0.1026	0	0	null	0.0777	0	0.0205	0.195	0.0789	0.0275	0	0.0307	0.0314	0.0295	0.0579	0.0224	0.0894	0.012	0.1378
MEGF6	311	AP	1	null	null	0	0.9585	0.7569	0.1517	0.1221	0.1533	0.1625	0	0.339	0	0	0.2753	0.5006	0.2266	0.188	0.3552	0.339	0.0101	0.089	0.1077	0.1363	0.282	0.118	0	0.1815	0	0.0276	0.3053	0.1522	0.0445	0	0	0.1827	0.05	0.0253	0	0.5406	0.0185	0.0275	null	0.0331	0.0749	0.0314	0.5435
MEGF6	312	AP	6	null	null	0	0.9585	0.7569	0.1517	0.8779	0.8467	0.8375	1	0.661	1	1	0.7247	0.4994	0.7734	0.812	0.6448	0.661	0.9899	0.911	0.8923	0.8637	0.718	0.882	1	0.8185	1	0.9724	0.6947	0.8478	0.9555	1	1	0.8173	0.95	0.9747	1	0.4594	0.9815	0.9725	null	0.9669	0.9251	0.9686	0.4565
MEGF6	313	ES	39	38	40	0	0.9793	0.014	0.001	1	1	1	1	1	1	1	1	1	1	1	1	1	1	1	1	1	1	1	1	1	1	1	1	1	1	1	1	1	1	1	1	1	1	1	null	1	1	1	1
MEGF6	314	ES	36:37.1	35	37.2	0	0.9845	0.0805	0.0076	1	1	1	1	1	1	1	1	1	1	1	0.9923	1	1	1	1	1	1	0.9864	0.9843	0.9934	1	1	0.9195	1	1	1	1	1	1	1	1	1	1	1	1	1	0.9637	1	1
MEGF6	315	ES	31	30	32	0	0.9637	0.8853	0.1744	0.8424	0.6446	0.6676	0.3576	0.2568	0.8057	0.6999	0.3076	0.2774	0.6446	0.7343	0.72	0.4062	0.5204	1	0.6487	0.3413	0.6619	0.4837	0.3818	0.3995	0.7963	0.5796	0.3236	0.7886	0.3742	0.3654	0.1939	0.6018	0.2632	0.5877	0.6931	0.3041	0.5446	0.7312	null	0.439	0.7215	0.2165	0.4241
MEGF6	316	ES	29	28	30	0	0.9275	0.4542	0.0921	0.181	null	0.0972	0.0901	0.1823	0.1003	0.0315	0.1648	0.1985	0.4095	0.1567	0.1707	0.1228	0.1619	null	0.15	0.0669	0.0221	0.1551	0.1151	0.0844	0.3103	0.1505	0.3422	0.1751	0.0774	0.1151	0.1218	0.2436	0.1478	0.296	0.0724	0.1429	0.1673	0.175	null	0.37	0.0864	0.1151	0.3107
MEGF6	317	ES	26:27	25	28	0	0.9845	0.2792	0.0406	0.9844	1	0.9765	0.9735	0.9504	1	0.9611	0.8509	0.9576	1	0.7208	0.9922	1	0.9713	1	1	0.8694	1	1	0.937	0.9671	0.9892	0.9847	1	0.9866	0.9429	1	1	0.9965	0.9715	0.9674	0.8863	0.9477	0.9549	0.9941	null	1	1	0.8034	1
TPRG1L	319	ES	3	2	4	0	1	0.0123	0.0027	0.9969	1	0.9966	1	0.9934	0.997	0.9877	0.9945	0.9903	0.9911	1	1	1	1	0.9968	1	0.993	0.9973	1	1	1	0.9984	0.9961	1	1	0.9973	0.9945	0.993	1	0.9987	0.9904	1	0.9988	1	0.9973	0.9985	1	1	0.9966	1
WRAP73	320	RI	11.2	11.1	11.3	0	1	0.5737	0.1008	0.3361	0.4783	0.3453	0.4469	0.431	0.6948	0.5408	0.505	0.4869	0.4446	0.3289	0.5449	0.2859	0.1921	0.4131	0.4074	0.4126	0.2954	0.4073	0.2941	0.3311	0.3164	0.3755	0.441	0.452	0.2825	0.305	0.2804	0.646	0.434	0.2601	0.4986	0.33	0.1572	0.3311	0.372	0.5988	0.3886	0.3179	0.2349
TP73	325	ES	15	14	16	0	0.8653	0.416	0.0845	1	1	null	null	0.8866	0.6881	0.908	0.9298	0.6161	1	0.9029	0.8687	null	1	0.6797	0.8081	0.8612	null	0.9636	0.9892	0.8844	1	0.8954	1	0.8892	0.9125	0.9009	0.8803	0.7846	0.8081	0.9409	1	0.7291	0.8795	0.8926	0.944	0.8826	null	0.9007	0.8293
TP73	327	ES	13:14:15	12	16	0	0.9326	0.0442	0.0039	1	1	null	1	1	1	1	1	1	1	1	1	1	1	1	1	1	null	1	1	1	1	1	1	1	1	1	1	1	1	1	1	1	1	1	1	1	null	0.9936	1
TP73	332	ES	13	12	14	0	0.9171	0.1701	0.0349	0.8723	1	null	1	1	0.9182	0.94	0.8865	0.9213	1	0.9724	1	1	1	0.9813	0.9775	0.9409	null	0.9602	0.9804	0.9695	1	0.9635	1	1	0.9734	0.9788	0.9756	0.9688	0.9535	0.9389	1	0.9678	0.97	0.9769	1	0.9927	null	0.9874	0.9896
TP73	333	ES	13:14	12	15	0	0.9171	0.0225	0.0023	1	1	null	null	1	1	1	1	1	1	1	1	1	1	1	1	1	null	1	1	0.9957	1	1	1	1	1	0.9841	1	1	1	1	1	1	1	1	1	1	null	1	1
SMIM1	337	AT	3.2	null	null	0	0.9378	0.4295	0.0823	0.0803	0.1242	null	0.0669	0.2949	0	0.1543	0.152	0.4009	0	0.0329	0	0	0.0912	0.1115	0.3008	0.0704	0.0967	0.1216	0.1568	0.1645	0.0495	0.0159	0.4295	0.0819	0.0912	0.0386	0.0346	0.0608	0.1115	0	0.0627	0.1312	0.038	0.0538	0	0.1403	0.1384	0.0798	0
SMIM1	338	AT	4	null	null	0	0.9378	0.4295	0.0823	0.9197	0.8758	null	0.9331	0.7051	1	0.8457	0.848	0.5991	1	0.9671	1	1	0.9088	0.8885	0.6992	0.9296	0.9033	0.8784	0.8432	0.8355	0.9505	0.9841	0.5705	0.9181	0.9088	0.9614	0.9654	0.9392	0.8885	1	0.9373	0.8688	0.962	0.9462	1	0.8597	0.8616	0.9202	1
CEP104	339	AT	23	null	null	0	1	0.0936	0.0212	0.9814	0.9406	1	0.9518	0.9717	1	0.9495	0.9761	1	0.9919	0.9931	0.9381	0.9784	0.9865	0.9818	1	0.9659	0.9979	0.9841	0.9908	0.9822	0.9743	0.9097	0.9205	0.9172	1	0.9672	1	0.9871	1	0.9631	0.9733	0.9926	0.9791	0.9832	0.9777	0.9798	0.9632	0.986	0.9773
CEP104	340	AT	7	null	null	0	1	0.0936	0.0212	0.0186	0.0594	0	0.0482	0.0283	0	0.0505	0.0239	0	0.0081	0.0069	0.0619	0.0216	0.0135	0.0182	0	0.0341	0.0021	0.0159	0.0092	0.0178	0.0257	0.0903	0.0795	0.0828	0	0.0328	0	0.0129	0	0.0369	0.0267	0.0074	0.0209	0.0168	0.0223	0.0202	0.0368	0.014	0.0227
DFFB	345	ES	9	8	10	0	0.8964	0.6514	0.1084	0.0477	0.2168	0.085	0.0626	0.1792	0.1177	0.056	0.0187	0.0304	0.012	0	0.0797	0.3156	0	0	null	0.1136	0.2761	0	0	0.0626	0.1001	0	0.1128	0.4447	0.0709	0.0651	null	0.0218	0.0965	0	0.0426	0.0194	null	0.2582	0.176	0.028	0	0.0507	null
DFFB	346	ES	5	4.3	6	0	0.8756	0.8468	0.155	0.1991	0.1388	0.1947	0.2437	0.3214	0.6481	0.1214	0.1398	0.1673	0.0599	0.1673	0.3649	0.1985	0.24	0.3559	0.0524	0.238	0.24	0.1214	0.0646	0.1753	0.3344	0.1648	0.2276	0.5466	0.1915	0.1214	null	0.3559	0.0578	0.181	0.0995	0.1844	null	0.2437	0.1555	0.1021	0.2165	0.0235	0.0939
DFFB	348	AA	4.1:4.2	2.1	4.3	0	0.8549	0.7504	0.1582	0.2182	0.7326	0.1249	0.564	0.222	0.149	0.3582	0.3725	0.4011	0.2417	0.2813	0.1699	0.2813	null	0.0921	0.215	0.3135	0.5158	0.0129	0.6035	0.215	0.2599	0.4321	0.6954	0.5661	null	0.2588	null	0.0914	0.2023	0.2756	0.4065	0.1656	null	0.4526	0.0941	0.13	0.1462	0.1612	null
AJAP1	352	AT	6	null	null	0	0.9741	0.9558	0.2806	0.7426	0.9558	0.5826	0.8551	0	0.2418	0	0.3113	0.56	0.7736	0	0.4981	0	0	0	0.769	0.338	0	0.6839	0.6675	0.5275	null	0.7301	0	0.639	0.6369	0.844	0.7507	0.3852	0.3711	0.6018	0	null	0.7013	0.4421	0.667	0	0.404	0.7027	0
AJAP1	353	AT	7	null	null	0	0.9741	0.9558	0.2806	0.2574	0.0442	0.4174	0.1449	1	0.7582	1	0.6887	0.44	0.2264	1	0.5019	1	1	1	0.231	0.662	1	0.3161	0.3325	0.4725	null	0.2699	1	0.361	0.3631	0.156	0.2493	0.6148	0.6289	0.3982	1	null	0.2987	0.5579	0.333	1	0.596	0.2973	1
NPHP4	354	ES	22:23	21	24	0	0.9585	1	0.2132	0.0105	0	0.0172	0	0.0096	0	0.6173	0	0.0141	0	0.0447	0	0.0276	0	0	0	0.0063	0	0.0144	0	0.0083	0	0	0	0.0157	0	0	1	0.2596	0.011	0	0	0.0964	0.0221	0	0	0	0	0.077	1
NPHP4	355	ES	20	19	21	0	0.9948	0.3422	0.0642	0.0177	0.0361	0.142	0.028	0.031	0.0248	0.0669	0.0216	0.133	0.2786	0.0145	0.008	0.0216	0	0.0452	0.0191	0.0253	0.0268	0	0.0104	0	0.1022	0.0197	0.0864	0.1864	0.0242	0.0225	0.0195	0.1133	0.02	0	0.142	0.0864	0.0544	0.0917	0.112	0.0607	0.031	0.0821	0.0163
NPHP4	356	AA	14.1	13	14.2	0	0.9534	0.7501	0.1262	0.4787	0.4805	0.6201	0.7015	0.71	0.7581	0.5365	0.6201	0.6423	null	0.448	0.6728	0.595	0.3287	0.2956	null	0.4654	0.2651	0.1572	0.662	0.2331	0.5305	0.473	0.5448	0.6315	0.4116	0.4551	0.3701	0.4615	0.5281	0.5186	0.4615	0.5738	0.5305	0.5202	0.9073	0.4763	0.5663	0.5148	0.4448
NPHP4	357	ES	12:13:14.1	11	14.2	0	0.9948	0.248	0.0496	1	1	1	1	0.9629	0.9607	1	1	0.9144	0.8895	0.9601	1	0.9366	0.8712	1	1	0.9713	1	1	0.9556	0.8109	0.9515	1	1	0.9459	0.9326	1	0.8488	0.9539	1	1	1	0.9754	0.9262	1	1	1	1	1	0.9551
NPHP4	358	ES	12:13	11	14.2	0	0.9896	0.2371	0.0502	1	1	1	1	0.9129	0.8851	1	1	0.8548	0.7648	0.967	1	0.9086	0.9318	1	1	0.9747	1	1	0.9157	0.9331	0.945	1	1	0.9099	0.9513	1	0.9043	0.9598	1	1	1	0.9668	0.9166	1	1	1	1	1	0.9633
NPHP4	359	ES	7	6	8	0	1	0.2512	0.0417	0.9658	0.9577	1	1	0.952	0.9649	1	0.9738	0.9417	1	0.978	1	1	1	0.9548	0.9271	0.9278	1	1	1	0.9702	0.9727	1	0.9661	0.9678	1	0.9868	0.8593	0.9866	1	1	1	0.9468	0.9395	0.9849	0.8145	1	1	0.8985	0.9416
KCNAB2	360	AP	2	null	null	0	0.9689	0.9289	0.2169	0.1875	0.1993	0.2041	0.1238	0.1714	0.2154	0.1543	0.0737	0.0292	null	0.7516	0.1329	0.1004	0.0461	0.2821	0.1054	0.7082	0.9289	0.8999	0.2198	0.2932	0.4599	0.244	0.0793	0.1101	0.7548	0.3272	0.6804	0.6594	0.7013	0.5964	0.1175	0.704	0.3859	0.6557	0.0582	0.5445	0.0639	0.3583	0.2254
KCNAB2	361	AP	3	null	null	0	0.9689	0.9558	0.2227	0.7762	0.6574	0.7959	0.8254	0.7028	0.7316	0.7343	0.8474	0.8949	null	0.1649	0.8104	0.7869	0.8145	0.7116	0.8946	0.2102	0.0442	0.0597	0.7156	0.6596	0.4972	0.7451	0.9207	0.7784	0.2176	0.6604	0.1907	0.0853	0.2632	0.4036	0.8224	0.296	0.5409	0.2438	0.8986	0.4371	0.9134	0.6108	0.6463
KCNAB2	362	AP	7	null	null	0	0.9689	0.5627	0.0588	0.0044	0.0114	0	0.0132	0.0957	0.0247	0.0866	0.0307	0.0627	null	0	0	0	0.0686	0	0	0	0	0	0.0211	0.0236	0	0	0	0.0322	0	0	0	0.2264	0	0	0.0226	0	0	0.0205	0.0433	0.0184	0.0106	0.0144	0.0305
KCNAB2	363	AP	4	null	null	0	0.9689	0.2255	0.0379	0.005	0.0849	0	0.0377	0.0137	0.0283	0.0248	0.0301	0.0083	null	0.0836	0.0567	0.1127	0	0.0063	0	0.0178	0	0.0404	0	0.0236	0.0093	0.0109	0	0.0738	0.0276	0.0124	0.1289	0.0288	0	0	0.0259	0	0.0731	0.0588	0	0	0.0121	0.0165	0.0349
KCNAB2	364	AP	1	null	null	0	0.9689	0.2327	0.0378	0.027	0.047	0	0	0.0164	0	0	0.0181	0.005	null	0	0	0	0.0707	0	0	0.0639	0.0269	0	0.0435	0	0.0336	0	0	0.0055	0	0	0	0	0.0356	0	0.0116	0	0	0.0212	0	0	0	0	0.0629
KCNAB2	367	RI	22.2	22.1	22.3	0	1	0.3225	0.059	0.0561	0.1616	0.0756	0.0716	0.037	0.1339	0.1451	0.085	0.0347	0.1437	0.0719	0.2434	0.0265	0.2582	0.1147	0.0616	0.0815	0.0105	0.0107	0.0451	0.0801	0.1089	0.0697	0.2037	0.1262	0.0558	0.0566	0.2434	0.0884	0.0642	0.1006	0.1651	0.0398	0.0694	0.1185	0.0239	0.0248	0.0756	0.0915	0.1446
KCNAB2	368	ES	16	15	17	0	0.9378	0.1246	0.0194	0.0232	0	0	0.026	0	0.0139	0.0205	0.0058	0.0046	null	0.0307	0.0186	0	0	0.0264	0.0552	0.0778	0	0	0	0.0074	0	0.0215	0.0552	0.0113	0	0	null	0	0.0156	0.0239	0.0066	0.0133	0.032	0	0	0.0225	0	0	0
KCNAB2	370	ES	13:14:15:17:18:19:21:22.1:22.2:22.3	12	22.4	0	0.9585	0.3473	0.0264	1	1	1	1	1	1	1	1	1	null	1	1	1	1	1	1	1	1	null	1	1	1	1	1	1	0.6527	1	1	1	1	1	1	1	1	1	1	1	1	1	1
KCNAB2	372	ES	13:14:15:17:18:19:21:22.1:22.3	12	22.4	0	1	0.009	0.0008	1	1	1	1	1	1	1	1	1	1	1	1	1	1	1	1	1	1	1	1	1	1	1	1	1	0.9943	1	1	1	1	1	1	1	1	1	1	1	1	1	1
KCNAB2	374	ES	6	5	9	0	0.9326	0.7377	0.1447	0.3633	0.4719	0.6068	0.6369	0.4546	0.2853	0.4866	0.2561	0.5643	null	0.7874	0.2485	0.4356	0.4738	0.1988	0.1492	0.5071	0.4356	0.7298	0.3254	0.3167	0.3914	0.2524	0.2597	0.3192	0.5038	0.6001	null	0.4997	0.5111	0.306	0.2244	0.2578	0.6068	0.4623	0.4112	0.3165	0.5244	0.3725	0.2879
RPL22	377	AP	3.1	null	null	0	1	0	0	0	0	0	0	0	0	0	0	0	0	0	0	0	0	0	0	0	0	0	0	0	0	0	0	0	0	0	0	0	0	0	0	0	0	0	0	0	0	0	0
RPL22	378	AP	1	null	null	0	1	0.0156	0.0021	0.0008	0.0021	0.0016	0.0013	0.0031	0.0023	0.002	0.002	0.0012	0.0018	0.0051	0.0049	0.0012	0.0008	0.0014	0.0006	0.002	0.0041	0.0016	0.0021	0.0018	0.0029	0.0038	0.0012	0.0016	0.0027	0.0012	0.0015	0.0008	0.0028	0.0011	0.0023	0.0018	0.0005	0.0038	0.0006	0.0015	0.0035	0.0005	0
RPL22	379	AP	2	null	null	0	1	0.0156	0.0021	0.9992	0.9979	0.9984	0.9987	0.9969	0.9977	0.998	0.998	0.9988	0.9982	0.9949	0.9951	0.9988	0.9992	0.9986	0.9994	0.998	0.9959	0.9984	0.9979	0.9982	0.9971	0.9962	0.9988	0.9984	0.9973	0.9988	0.9985	0.9992	0.9972	0.9989	0.9977	0.9982	0.9995	0.9962	0.9994	0.9985	0.9965	0.9995	1
RPL22	380	AT	6	null	null	0	1	0.0016	0.0003	0	0	0	0.0004	0	0	0.0002	0	0.0001	0	0	0	0.0004	0.0007	0	0.0003	0	0	0	0	0	0	0	0.0006	0	0	0	0.0002	0	0.0002	0	0	0	0	0	0	0	0	0	0
RPL22	381	AT	5	null	null	0	1	0.0016	0.0003	1	1	1	0.9996	1	1	0.9998	1	0.9999	1	1	1	0.9996	0.9993	1	0.9997	1	1	1	1	1	1	1	0.9994	1	1	1	0.9998	1	0.9998	1	1	1	1	1	1	1	1	1	1
RNF207	382	ES	11:12	10	13	0	0.9793	0.1634	0.0301	1	1	1	0.9507	1	0.9735	1	1	0.9723	1	0.9823	0.9893	1	1	1	1	0.9768	1	1	1	0.9793	1	0.9799	0.9507	1	1	0.9865	1	1	1	1	1	0.9693	1	1	1	1	1	0.9344	1
ICMT	385	ES	3:4	2	5	0	1	0.5254	0.0961	0.8449	0.9323	0.8909	0.8878	0.8866	0.7926	0.7829	0.9592	0.9378	1	0.8344	0.9022	0.7282	0.9257	0.7474	0.7799	0.6407	0.7365	0.5995	0.9316	0.7594	0.8318	0.898	0.9308	0.7901	0.9039	0.858	0.9265	0.6001	0.888	0.7896	0.8251	0.8979	0.7597	0.8304	0.8343	0.7591	0.901	0.7508	0.6582
ICMT	386	ES	4	2	5	0	1	0.1396	0.0245	0.9687	0.9787	0.9696	0.9503	0.9581	0.9701	0.9571	0.9917	0.9785	1	0.9798	0.9402	0.9441	0.9841	0.9431	0.9472	0.8876	0.957	0.9293	0.9854	0.9396	0.9282	0.9569	0.9826	0.9631	0.9745	0.9586	0.9799	0.9029	0.9768	0.9524	0.9493	0.9739	0.933	0.9429	0.9484	0.9133	0.9774	0.9336	0.9141
ICMT	387	ES	3	2	4	0	1	0.395	0.0655	0.1648	0.252	0.2268	0.3107	0.2737	0.1163	0.153	0.1794	0.2708	0.3289	0.1059	0.3906	0.1549	0.1817	0.1672	0.1799	0.1997	0.1243	0.1156	0.1857	0.1835	0.3001	0.3097	0.2042	0.1411	0.2178	0.223	0.2305	0.1557	0.1748	0.177	0.218	0.2103	0.206	0.2502	0.2373	0.2507	0.1927	0.1938	0.1726
ACOT7	388	AP	3	null	null	0	1	0.8593	0.278	0	0.4655	0.2474	0.7925	0.2657	0.1244	0.0795	0.7001	0.4904	0.1311	0	0.3035	0.7653	0	0.0051	0	0.0148	0	0.0169	0	0.0119	0.0678	0.0084	0.6463	0.0731	0.0051	0.0063	0.0046	0.0223	0	0	0.4582	0.0259	0.0219	0.0015	0.1076	0	0.2566	0	0
ACOT7	389	AP	1.1	null	null	0	1	0.8865	0.2169	0.6084	0.3076	0.6725	0.1698	0.5115	0.5345	0.7985	0.1746	0.4524	0.7524	0.5707	0.6017	0.2066	0.7023	0.2499	0.356	0.4699	0.7499	0.6572	0.331	0.4682	0.527	0.2689	0.2548	0.4954	0.219	0.2417	0.6765	0.389	0.7148	0.4614	0.2862	0.8703	0.7555	0.2413	0.6397	0.946	0.5912	0.226	0.8695
ACOT7	390	AP	4	null	null	0	1	0.4055	0.0526	0.1383	0.0627	0.008	0.0079	0.0605	0.0617	0.0423	0.0227	0.0204	0.0639	0.1796	0.0688	0.0119	0.0677	0.0163	0.0144	0.0497	0.0766	0.054	0.0262	0.1933	0.0377	0.0982	0.0266	0.4055	0.0161	0.0291	0.0115	0.0355	0.0396	0.0071	0.1756	0.0413	0.0466	0.009	0.0457	0.0245	0.0379	0	0.0072
ACOT7	391	AP	2	null	null	0	1	0.8562	0.2354	0.2533	0.1642	0.0721	0.0298	0.1623	0.2794	0.0797	0.1026	0.0369	0.0526	0.2496	0.026	0.0161	0.23	0.7286	0.6296	0.4657	0.1734	0.2718	0.6428	0.3266	0.3675	0.6245	0.0723	0.026	0.7598	0.7228	0.3074	0.5533	0.2456	0.5315	0.08	0.0624	0.1759	0.7482	0.207	0.0295	0.1143	0.774	0.1233
ACOT7	392	AT	10	null	null	0	1	0.0483	0.0084	0.0072	0.0245	0.0153	0.0019	0.0235	0.0099	0.0265	0.0098	0.0321	0.0124	0.0063	0.016	0.0084	0.0088	0.0061	0.0055	0.0135	0.0063	0.0077	0.004	0.0052	0.0122	0.0081	0.0054	0.016	0.0137	0.0121	0.0036	0.0132	0.0061	0.0073	0.0048	0.003	0.0089	0.0097	0.0129	0.0128	0.008	0.0162	0.0018
ACOT7	393	AT	14	null	null	0	1	0.0483	0.0084	0.9928	0.9755	0.9847	0.9981	0.9765	0.9901	0.9735	0.9902	0.9679	0.9876	0.9937	0.984	0.9916	0.9912	0.9939	0.9945	0.9865	0.9937	0.9923	0.996	0.9948	0.9878	0.9919	0.9946	0.984	0.9863	0.9879	0.9964	0.9868	0.9939	0.9927	0.9952	0.997	0.9911	0.9903	0.9871	0.9872	0.992	0.9838	0.9982
ACOT7	395	ES	12.1:12.2	11	13	0	1	0.0129	0.0024	0.0028	0.0041	0.0023	0	0	0.0039	0.0075	0	0.0053	0.0079	0	0.0029	0.0004	0	0.0011	0	0.0032	0.0039	0	0	0	0.003	0.0043	0	0.001	0	0.0015	0.002	0.0035	0	0.0012	0.008	0	0.001	0.0019	0	0	0	0	0
ACOT7	396	ES	12.2	11	13	0	1	0.0046	0.0007	0	0	0.0033	0	0	0	0	0	0.0025	0	0.0021	0	0.0005	0.0046	0	0	0	0	0	0.0013	0.0012	0	0.0023	0	0.0015	0	0	0	0	0	0.0022	0	0	0	0.0005	0	0	0	0	0
ACOT7	397	ES	1.2:5	1.1	6	0	1	0.0156	0.002	1	1	1	1	1	1	1	1	1	1	1	1	1	1	0.9976	1	1	1	1	1	1	1	1	1	1	1	1	1	1	1	1	1	1	1	0.9986	1	1	1	1	1
HES2	400	AT	4.3	null	null	0	1	0.7546	0.2203	0.3153	0.4787	0.6655	0.4782	0.3645	0.329	0.3881	0.6694	0.4748	0.378	0.7504	0.2762	0.4965	0.8704	0.8966	0.9213	0.7253	0.2483	0.6943	0.851	0.538	0.9186	0.812	0.5183	0.6015	0.7744	0.8699	0.7096	0.6045	0.8868	0.649	0.531	0.6169	0.8074	0.8781	0.3483	0.8288	0.2779	0.8985	0.4129
HES2	401	AT	5	null	null	0	1	0.7546	0.2203	0.6847	0.5213	0.3345	0.5218	0.6355	0.671	0.6119	0.3306	0.5252	0.622	0.2496	0.7238	0.5035	0.1296	0.1034	0.0787	0.2747	0.7517	0.3057	0.149	0.462	0.0814	0.188	0.4817	0.3985	0.2256	0.1301	0.2905	0.3955	0.1132	0.351	0.469	0.3831	0.1926	0.1219	0.6517	0.1712	0.7221	0.1015	0.5871
ESPN	405	AP	1	null	null	0	0.9223	0.9677	0.298	0.7048	0.1278	0.6073	0.601	0.3539	0.5011	0.528	1	0.3754	0.167	0.8204	0.1205	0.7236	0.9782	0.9834	0.9913	0.7881	null	0.6196	0.9855	0.5031	0.9849	0.9746	0.2364	null	0.9302	0.9199	0.9744	0.9102	0.985	0.985	null	0.9898	0.9721	0.8401	null	1	0.6774	0.9366	0.9483
ESPN	406	AP	8	null	null	0	0.9223	0.9677	0.298	0.2952	0.8722	0.3927	0.399	0.6461	0.4989	0.472	0	0.6246	0.833	0.1796	0.8795	0.2764	0.0218	0.0166	0.0087	0.2119	null	0.3804	0.0145	0.4969	0.0151	0.0254	0.7636	null	0.0698	0.0801	0.0256	0.0898	0.015	0.015	null	0.0102	0.0279	0.1599	null	0	0.3226	0.0634	0.0517
ESPN	408	RI	9.2	9.1	9.3	0	0.886	1	0.276	0.5685	0.8256	0.5001	0.5274	0.602	0.5718	0.7753	0.3146	0.6606	0.8586	0.3797	0.7557	0.573	0.1154	0.1836	0.1551	0.4269	null	0.6362	0.0937	0.7218	0.0459	0.2403	0.6754	null	0.1305	0.2767	0.1337	null	0.1062	0.3003	null	0.1967	0.1229	0.342	0.7012	0.2656	null	0.3945	0.1695
TNFRSF25	409	RI	6.4	6.3	6.5	0	0.9845	0.0875	0.0115	1	1	1	1	1	1	0.9926	1	0.9801	0.9737	1	1	0.9719	0.9399	1	0.9777	1	1	1	0.9675	1	1	0.9779	1	1	1	0.9815	1	1	1	1	1	1	1	0.9984	null	1	1	1	1
TNFRSF25	410	RI	6.3:6.4	6.2	6.5	0	0.9845	0.618	0.133	0.7084	0.8698	0.5936	0.6312	0.39	0.6873	0.7987	0.7291	0.3891	0.6061	0.9293	0.7258	0.6421	0.4871	0.5794	0.5519	0.7899	0.3688	0.6107	0.6544	0.6484	0.7546	0.6518	0.8457	0.8664	0.7898	0.4437	0.928	0.6418	0.8282	0.7656	0.6632	0.7819	0.6368	0.7633	null	0.583	0.6222	0.4579	0.3275
TNFRSF25	411	AD	6.3	6.2	6.5	0	0.9326	0.1386	0.0175	0	0	0	0	0	0	0.0301	0	0.013	0.0427	null	0	0.0521	0.0562	0	0.0292	0	0	0	0.0647	0	0	0.0423	0	0	0	0.0162	0	0	0	0	0	0	0	0.0054	null	0	0	0	0
TNFRSF25	412	ES	6.3:6.4:6.5:7.1	6.2	7.2	0	0.9845	0.1264	0.0154	1	0.9943	1	0.96	0.98	0.9807	0.9835	0.9607	1	1	1	1	1	1	0.9763	0.9768	1	1	0.9413	1	1	1	1	1	0.9624	0.9774	0.9763	0.9805	0.9797	0.9862	1	1	0.9795	1	0.9941	1	1	1	0.9891	1
TNFRSF25	414	ES	6.5:7.1	6.2	7.2	0	0.9585	0.3083	0.0357	1	0.9646	1	0.9379	0.9873	0.9615	0.9403	0.9049	1	1	null	1	1	1	0.9701	0.9732	1	1	0.9183	1	1	1	1	1	0.8049	0.9269	0.982	0.8031	0.9661	0.9388	1	1	0.9324	1	0.9817	1	1	1	0.9914	1
TNFRSF25	415	ES	6.1:6.2:6.3:6.4:6.5:7.1	5	7.2	0	0.9223	0.303	0.0558	1	0.9553	1	1	0.7845	0.7458	1	1	1	1	1	0.871	1	null	1	0.9064	1	null	0.9117	0.9247	0.9303	0.9678	1	0.9524	0.9808	1	1	0.99	0.889	1	0.9355	0.8576	1	1	0.931	null	1	1	0.901	1
TNFRSF25	416	ES	6.2:6.3:6.4:6.5:7.1	5	7.2	0	0.9689	0.1279	0.0263	1	0.9475	1	1	0.9779	0.9006	1	1	1	1	1	0.9492	1	1	1	0.966	1	1	0.9474	0.9659	0.9713	0.955	1	0.9378	0.9763	1	1	0.9711	0.9742	1	0.9606	0.8842	1	1	0.961	null	1	1	0.9714	1
TNFRSF25	419	ES	6.1:6.2:6.5:7.1	5	7.2	0	0.8446	0.5023	0.0953	1	0.7794	null	1	0.8673	0.6186	1	1	1	1	null	0.746	1	null	1	0.9132	1	null	0.889	0.8808	0.8963	0.9095	1	0.8063	0.8954	1	1	0.8912	0.8467	1	0.8335	0.771	1	1	0.8224	null	1	null	0.9275	1
TNFRSF25	420	ES	6.2:6.5:7.1	5	7.2	0	0.9326	0.3271	0.0656	1	0.745	1	1	0.9875	0.8324	1	1	1	1	null	0.8885	1	1	1	0.9679	1	1	0.9321	0.9438	0.955	0.8744	1	0.7562	0.8718	1	1	null	0.9627	1	0.8925	0.8073	1	1	0.8924	1	1	1	0.9793	1
TNFRSF25	424	AA	6.1	5	6.2	0	0.9689	0.7171	0.1406	0.2639	0.5539	0.1958	0.3518	0.0779	0.2521	0.3464	0.3928	0.1353	0.2417	0.3047	0.2749	0.1469	0.2124	0.3177	0.2622	0.3726	0.3688	0.3777	0.3131	0.2954	0.5973	0.3715	0.5824	0.5647	0.3125	0.1422	0.7579	0.1797	0.5389	0.3831	0.4529	0.4584	0.385	0.3656	null	0.2036	0.171	0.2163	0.2261
TNFRSF25	425	AA	6.1:6.2:6.3:6.4	5	6.5	0	0.9326	0.8209	0.1655	0.8459	0.8572	1	0.7908	0.3457	0.7888	0.9123	0.8023	0.6221	1	0.7757	0.9165	0.5541	null	0.8591	0.4348	0.7245	0.2255	0.8307	0.6439	0.5347	0.9011	0.8831	0.9678	0.955	0.8034	0.713	0.9395	0.7017	0.5828	0.6351	0.6397	0.8257	0.8828	0.6696	null	0.7836	0.617	0.5491	0.6456
TNFRSF25	426	AA	6.2:6.3:6.4	5	6.5	0	0.9741	0.6651	0.0884	0.9409	0.8343	1	0.8792	0.8649	0.9196	0.9534	0.8666	0.9147	1	0.8922	0.9679	0.8821	1	0.9304	0.6919	0.8223	0.3349	0.8943	0.8052	0.7435	0.8652	0.9294	0.9572	0.9446	0.9017	0.9391	0.8389	0.917	0.5542	0.7432	0.6914	0.8537	0.9261	0.7864	null	0.9364	0.8884	0.8185	0.8632
TNFRSF25	429	ES	6.1:6.2	5	6.5	0	0.8497	0.757	0.1695	0.7206	0.4883	null	0.7102	0.4851	0.6629	0.7399	0.6253	0.7572	1	null	0.8215	0.4728	null	0.8336	0.4464	0.4256	0.3459	0.7796	0.5064	0.4182	0.7509	0.8101	0.8539	0.7732	0.5463	0.7902	0.5492	0.6107	0.243	0.3612	0.491	0.5803	0.8281	0.4028	null	0.746	null	0.6222	0.8237
TNFRSF25	430	ES	6.2	5	6.5	0	0.9275	0.7824	0.1534	0.8796	0.4388	1	0.822	0.9189	0.856	0.8458	0.7237	0.9526	1	null	0.9252	0.8407	1	0.9157	0.6962	0.5611	0.4793	0.856	0.6966	0.6366	0.6756	0.88	0.8106	0.7283	0.729	0.9582	0.2856	0.879	0.2176	0.4802	0.5437	0.6248	0.887	0.5451	null	0.9214	0.8493	0.8579	0.9415
TNFRSF25	431	ES	5:6.1:6.2:6.3:6.4:6.5:7.1:7.2	4	8	0	0.8912	0.1004	0.0106	1	1	1	1	null	1	1	1	1	1	1	1	1	null	1	1	1	null	1	1	1	1	1	1	1	1	1	1	1	1	1	1	1	1	1	null	1	1	1	1
TNFRSF25	432	ES	5:6.2:6.3:6.4:6.5:7.1:7.2	4	8	0	0.9845	0.0253	0.0023	1	1	1	1	1	1	1	1	1	1	1	1	1	1	1	1	1	1	1	1	1	1	1	1	1	1	1	1	1	1	1	1	1	1	1	null	1	1	1	1
TNFRSF25	435	ES	5:6.1:6.2:6.5:7.1:7.2	4	8	0	0.8238	0.181	0.0159	1	1	1	1	1	1	1	1	1	1	null	1	1	1	1	1	1	1	1	1	1	1	1	1	1	1	1	1	1	1	1	1	1	1	1	null	1	null	1	1
TNFRSF25	436	ES	5:6.2:6.5:7.1:7.2	4	8	0	0.9637	0.0363	0.0031	1	1	1	1	1	1	1	1	1	1	null	1	1	1	1	1	1	1	1	1	1	1	1	1	1	1	1	1	1	1	1	1	1	1	1	1	1	1	1	1
TNFRSF25	441	ES	3:4:5:6.1:6.2:6.3:6.4:6.5:7.1	2	7.2	0	0.8446	0.5353	0.0824	1	1	1	1	null	0.9098	0.7528	0.9377	1	0.7447	null	1	null	1	1	1	1	null	1	1	1	1	1	1	1	1	1	0.9787	1	1	1	1	1	1	1	null	1	1	0.9247	1
TNFRSF25	443	ES	3:4:5:6.2:6.3:6.4:6.5:7.1	2	7.2	0	0.9845	0.0842	0.0138	1	1	1	1	1	0.9773	0.9607	0.9863	1	0.9797	1	1	1	1	1	1	1	1	1	1	1	1	1	1	1	1	1	0.9814	1	1	1	1	1	1	1	null	1	1	0.9875	1
TNFRSF25	449	ES	3:4:5:6.1:6.2:6.5:7.1	2	7.2	0	0.829	0.584	0.1167	1	1	1	1	1	0.8739	0.5337	0.8917	1	0.7146	null	1	null	1	1	1	1	1	1	1	1	1	1	1	1	1	1	0.8208	1	null	1	1	1	1	1	null	1	1	0.9529	1
TNFRSF25	451	ES	3:4:5:6.2:6.5:7.1	2	7.2	0	0.9896	0.2192	0.0312	1	1	1	1	1	0.9672	0.9016	0.9752	1	0.9763	1	1	1	1	1	1	1	1	1	1	1	1	1	1	1	1	1	0.8398	1	1	1	1	1	1	1	1	1	1	0.9924	1
TNFRSF25	453	ES	3:4:5:6.5:7.1	2	7.2	0	0.8601	0.3217	0.0666	1	1	null	1	1	0.8925	0.7452	0.958	1	null	1	1	1	null	1	1	1	1	1	1	1	1	1	1	1	1	1	0.9596	1	1	1	1	1	1	1	null	1	1	0.9684	1
TNFRSF25	461	ES	3	2	4	0	1	0.0447	0.0071	1	0.9825	1	1	1	0.98	0.9945	1	0.9887	1	1	0.9914	1	1	0.9896	1	1	1	1	1	1	1	1	1	1	1	1	1	1	1	1	0.9553	1	1	1	1	0.9892	1	0.9969	1
PLEKHG5	462	AP	1	null	null	0	0.9689	0.87	0.1206	0	0	0	0	0	0	0.0639	0	0	0	0	0	0.022	0.0239	0.009	0.0061	0.3078	0	0	0.0046	0.0169	0.5959	0.0524	0	0.2951	0.0162	0	0	0.484	0.0496	0	0.041	0.0122	0.0342	0.0093	0	0.0087	0	0	0
PLEKHG5	463	AP	3	null	null	0	0.9689	0.1351	0.0176	0	0	0	0	0	0	0	0	0	0	0.0285	0	0	0	0.0148	0.0134	0.0263	0.0455	0	0.0457	0.0334	0.0272	0	0	0	0.04	0	0	0.0127	0	0	0.1351	0	0.0751	0.0068	0	0	0	0.0579	0.047
PLEKHG5	464	AP	5	null	null	0	0.9689	0.4981	0.0951	0	0	0	0	0.083	0.0399	0	0	0	0	0	0.2417	0	0.0947	0.1609	0.0932	0	0	0.0409	0.3773	0.1377	0	0.1038	0	0	0.2478	0.1545	0.018	0	0.0211	0.3189	0	0.031	0.0581	0.0368	0	0.0443	0	0.1091	0.0727
PLEKHG5	465	AP	8	null	null	0	0.9689	0.8369	0.2101	0.7524	0.6695	0.7115	0.4303	0.4647	0.6708	0.608	0.4773	0.3505	0.6305	0.0548	0.4511	0.2787	0.0589	0.236	0.0387	0.1268	0.0438	0.2544	0	0.2677	0.0525	0.0369	0.1148	0	0.0514	0.2797	0.1345	0.1105	0.1048	0.0083	0.1301	0.0193	0.0603	0.1927	0.3197	0.0551	0.6647	0.0509	0.2036
PLEKHG5	466	AP	4.1	null	null	0	0.9689	0.5127	0.1061	0.05	0.0917	0.0312	0.0943	0	0.0272	0	0.2242	0	0.1152	0.1202	0	0.0764	0.0185	0.1176	0.1906	0.1389	0	0	0.1929	0.0235	0.0719	0.0505	0.5031	0.5127	0.0563	0.0383	0.043	0.0404	0.0287	0.0453	0	0.148	0.1321	0.2792	0	0.0604	0.1457	0.3056	0.0744
PLEKHG5	467	AP	6	null	null	0	0.9689	0.7804	0.1924	0.1195	0.0439	0.0298	0.1804	0.2707	0.026	0.2656	0.2144	0.5345	0	0.6324	0.0788	0.3652	0.6179	0.2099	0.4998	0.2126	0	0.2933	0.1999	0.2919	0.2063	0.6478	0.2406	0	0.431	0.339	0.5935	0.1416	0.6864	0.546	0.6136	0.4855	0.4927	0.1781	0.5586	0.7804	0.0697	0.2211	0.1423
PLEKHG5	468	AP	7	null	null	0	0.9689	0.5214	0.0861	0.0781	0.1434	0.2275	0.2949	0.1179	0.1135	0	0	0.0364	0.06	0.0626	0.0429	0	0.0096	0.049	0.0074	0	0.1001	0.3486	0.0168	0.1101	0.03	0.0632	0	0	0.0147	0.0699	0.128	0.014	0.0449	0	0	0.0661	0.0138	0.1119	0.1217	0	0.038	0.0581	0.1809
PLEKHG5	469	AP	2	null	null	0	0.9689	0.8106	0.1181	0	0.0516	0	0	0.0637	0.1225	0.0625	0.0841	0.0786	0.1943	0.1014	0.1854	0.2577	0.1765	0.2028	0.1509	0.1875	0.8106	0.0627	0.1628	0.1188	0.0162	0.0455	0.1415	0.1922	0.1426	0.1185	0.0829	0.1968	0.0646	0.0815	0.0802	0.2379	0.1337	0.1853	0	0.051	0.082	0.1973	0.279
PLEKHG5	472	RI	27.2	27.1	27.3	0	1	0.0504	0.008	0.9815	1	0.9905	1	0.9924	0.9898	0.9901	0.9808	1	0.9742	0.9847	0.9866	1	0.9882	0.9975	0.9888	0.9818	1	0.9871	0.9852	0.9958	0.9744	0.9972	0.9891	0.9834	0.991	0.9971	0.9815	0.9947	0.9782	0.9928	1	0.9903	0.9885	0.985	1	0.9888	0.9808	0.9879	1
PLEKHG5	473	AA	27.1:27.2:27.3	26	27.4	0	1	0.0292	0.0065	0.9964	0.9949	1	0.9893	1	0.9837	0.9793	0.9922	0.9863	0.9894	1	1	1	0.9901	1	0.9866	1	0.9801	0.9954	0.9967	0.9966	1	0.9974	1	1	0.9882	0.9977	0.9964	0.9915	0.9963	0.998	1	1	0.9974	0.9965	1	1	1	0.9967	1
PLEKHG5	474	ES	27.1:27.3	26	27.4	0	0.8135	0.7104	0.1897	0.8868	null	1	null	1	0.4921	0.4345	0.8117	null	0.8004	1	1	null	0.6812	1	0.5903	1	null	0.8458	0.8888	0.6986	1	0.6458	1	null	0.536	0.694	0.8981	0.5089	0.9052	0.8568	null	1	0.8864	0.8805	null	1	1	0.8606	null
KLHL21	477	AP	1	null	null	0	1	0.0452	0.0054	0	0	0	0	0.0023	0	0.0118	0.0072	0	0	0	0	0	0	0	0.0016	0.0048	0.0021	0	0	0.0053	0.0009	0	0.0452	0	0	0.0043	0.0053	0.0114	0.0048	0	0	0	0	0.0014	0.0048	0	0	0	0
KLHL21	478	AP	2	null	null	0	1	0.0452	0.0054	1	1	1	1	0.9977	1	0.9882	0.9927	1	1	1	1	1	1	1	0.9984	0.9952	0.9979	1	1	0.9947	0.9991	1	0.9548	1	1	0.9957	0.9947	0.9886	0.9952	1	1	1	1	0.9986	0.9952	1	1	1	1
KLHL21	481	RI	4.2	4.1	4.3	0	1	0.4191	0.0756	0.8877	0.9425	1	1	0.9671	0.9113	0.9265	0.9706	0.9654	0.8936	0.7628	0.9443	1	0.9303	0.9472	0.9507	0.8909	0.834	1	0.9652	0.9041	0.8766	0.9793	0.9715	0.802	0.8657	0.9179	1	0.9702	0.8391	0.9203	0.8643	0.921	1	0.8265	0.9486	0.9495	0.9391	0.8711	0.6733
KLHL21	482	RI	4.2:4.3	4.1	4.4	0	1	0.5125	0.0887	0.1684	0.2497	0.1849	0.3336	0.2306	0.2113	0.2245	0.315	0.2086	0.3099	0.1898	0.4298	0.1275	0.1271	0.2114	0.1413	0.2092	0.1765	0.1252	0.0982	0.1914	0.146	0.1734	0.55	0.2147	0.1113	0.0894	0.2254	0.2137	0.1451	0.2082	0.2071	0.1869	0.153	0.3002	0.1425	0.1554	0.1805	0.1258	0.1065
KLHL21	483	AA	4.3	4.1	4.4	0	1	0.1091	0.023	0.0268	0.0206	0	0	0.0099	0.0226	0.0235	0.0137	0.0098	0.0639	0.0623	0.0527	0	0.0126	0.0148	0.0099	0.0377	0.0492	0	0.0036	0.0272	0.0244	0.005	0.0428	0.0591	0.021	0.0088	0	0.0094	0.0381	0.0269	0.0549	0.0217	0	0.0872	0.0081	0.0105	0.0143	0.0237	0.0661
THAP3	486	AT	7	null	null	0	1	0.312	0.0628	0.388	0.5136	0.5405	0.5563	0.4202	0.4248	0.4915	0.5123	0.3848	0.5813	0.4705	0.529	0.5022	0.3644	0.4371	0.3957	0.5059	0.5098	0.4987	0.4829	0.4738	0.3812	0.5437	0.6397	0.4642	0.5085	0.3982	0.5128	0.5094	0.5144	0.6475	0.5618	0.488	0.5502	0.4252	0.475	0.4007	0.4488	0.4067	0.4793
THAP3	487	AT	6	null	null	0	1	0.312	0.0628	0.612	0.4864	0.4595	0.4437	0.5798	0.5752	0.5085	0.4877	0.6152	0.4187	0.5295	0.471	0.4978	0.6356	0.5629	0.6043	0.4941	0.4902	0.5013	0.5171	0.5262	0.6188	0.4563	0.3603	0.5358	0.4915	0.6018	0.4872	0.4906	0.4856	0.3525	0.4382	0.512	0.4498	0.5748	0.525	0.5993	0.5512	0.5933	0.5207
THAP3	488	AA	5.1	4.2	5.2	0	1	0.1107	0.0208	0.0487	0	0.0224	0.0438	0	0.0628	0.0398	0.0203	0.0373	0	0	0.025	0	0.0417	0	0	0	0	0	0.0112	0.0236	0	0.019	0	0.0221	0	0.0282	0.037	0.0567	0	0.0159	0.0282	0.0265	0.023	0.0281	0	0.0443	0	0.047	0.0664
THAP3	489	AA	4.1	3	4.2	0	1	0.9108	0.0905	0.8765	0.8899	0.8503	0.8642	0.9045	0.9556	0.8304	1	0.8404	0.8393	0.851	0.8842	0.7208	0.8642	0.8492	1	0.8642	0.8393	0.8727	0.7512	0.8275	0.9114	0.8816	0.7629	0.8434	0.9195	0.9388	0.7461	0.9056	0.8304	0.9796	0.932	0.9254	0.8174	0.8925	0.9151	0.9297	0.9575	0.8081	0.7629
DNAJC11	491	AP	2	null	null	0	1	0.0026	0.0003	0	0	0	0	0	0	0	0	0	0	0	0	0	0	0	0	0	0	0	0	0	0	0	0	0	0	0	0	0	0	0	0	0	0	0	0	0	0	0	0
DNAJC11	492	AP	1	null	null	0	1	0.0026	0.0003	1	1	1	1	1	1	1	1	1	1	1	1	1	1	1	1	1	1	1	1	1	1	1	1	1	1	1	1	1	1	1	1	1	1	1	1	1	1	1	1
DNAJC11	495	ES	12	11	13	0	1	0.0639	0.0118	0.9899	0.9647	0.9942	0.9922	0.9824	0.9569	0.9962	0.9635	0.9921	0.9607	1	0.9887	0.9572	0.9874	0.974	0.9916	0.9666	0.995	1	0.9908	0.9859	0.9728	1	0.9812	0.9761	0.9963	0.9893	0.9821	0.9753	0.9883	0.9698	0.9913	0.9889	1	0.9846	0.9701	0.9859	0.9738	0.9962	0.9951
DNAJC11	496	ES	9.2:10:11:12:13:14:15:16:17.1	9.1	17.2	0	1	0.0334	0.0064	0.9878	0.9945	0.9955	0.9969	0.9926	0.9786	1	0.9889	0.9977	0.9938	0.9944	0.9943	0.9962	0.9868	0.9961	0.9844	0.9893	0.9922	0.9928	0.9883	0.9897	0.9865	0.9908	0.9959	0.9928	0.9869	0.9846	0.9947	0.9942	0.9874	0.9909	0.993	0.9899	0.9893	0.9888	0.9837	0.9969	0.9941	0.9903	0.9859
DNAJC11	497	ES	9.2:10:11:13:14:15:16:17.1	9.1	17.2	0	0.9016	0.7519	0.1653	0.5386	0.8993	0.6415	0.792	0.784	0.7462	1	0.8217	0.8373	0.9061	null	0.7316	0.948	0.5708	0.9132	0.4384	0.8175	0.4685	null	0.5596	0.6577	0.7557	null	0.866	0.8323	0.2969	0.4925	0.8324	0.8595	0.5671	0.8439	0.6579	0.6159	null	0.6661	0.7488	0.8624	0.8629	0.3646	0.3327
DNAJC11	498	ES	4	3	5	0	1	0.0463	0.0085	1	1	1	1	1	0.9656	1	1	0.9887	1	0.9909	0.9934	1	1	0.9918	0.9929	0.9683	1	1	1	0.987	0.9868	1	0.9846	0.9826	1	0.9951	1	0.9933	0.9932	0.9783	0.9702	0.9947	1	0.9911	1	1	0.9951	0.9882	0.9778
CAMTA1	501	AT	26	null	null	0	1	0.1698	0.028	0.0137	0.0326	0.0168	0.0298	0.0494	0.0387	0.0785	0.0515	0.1694	0.0711	0.0128	0.0062	0.0074	0.0092	0.0018	0.0017	0.0375	0.0616	0.0443	0.0129	0.0179	0.0491	0.0224	0.0146	0.0309	0.0093	0.0152	0.0248	0.1188	0.0111	0.0042	0.026	0.0193	0.0142	0.006	0.0058	0.0206	0.0531	0.0196	0.0104
CAMTA1	502	AT	5	null	null	0	1	0.3009	0.0589	0.8628	0.7641	0.8489	0.8133	0.7543	0.7712	0.6802	0.8068	0.7013	0.7548	0.8671	0.8184	0.8385	0.7751	0.8768	0.8161	0.7937	0.7898	0.7997	0.8423	0.8572	0.8077	0.8353	0.8987	0.791	0.8494	0.8617	0.8538	0.6896	0.8473	0.8181	0.8508	0.8364	0.8988	0.832	0.7608	0.7913	0.7665	0.7587	0.8943
CAMTA1	503	AT	6	null	null	0	1	0.2547	0.0485	0.1235	0.2032	0.1344	0.1569	0.1963	0.1901	0.2412	0.1417	0.1293	0.1741	0.12	0.1753	0.1541	0.2157	0.1213	0.1822	0.1688	0.1486	0.1561	0.1448	0.1249	0.1432	0.1423	0.0867	0.1781	0.1412	0.1231	0.1213	0.1916	0.1416	0.1778	0.1232	0.1443	0.087	0.1621	0.2334	0.1881	0.1803	0.2217	0.0952
CAMTA1	506	ME	2|3	1	4	0	1	0.0268	0.0061	0	0.008	0.0265	0.007	0.0087	0.0165	0.0067	0.0085	0.0144	0.0061	0	0	0.0076	0	0.0101	0	0.0099	0.0063	0.0065	0.0099	0.0042	0.0027	0	0.0106	0.0128	0.0182	0.0075	0.0078	0.0043	0.0047	0.0136	0.0185	0.0033	0.0065	0.0091	0.004	0.0116	0.0058	0	0.0011
CAMTA1	507	ES	3	1	4	1	1	0.235	0.0461	0.8821	0.7962	0.8259	0.8966	0.8866	0.7937	0.8071	0.8483	0.8256	0.8794	0.8926	0.8722	0.8501	0.857	0.7476	0.8594	0.7325	0.8303	0.7673	0.874	0.7716	0.7739	0.8441	0.8842	0.8557	0.8006	0.8524	0.8033	0.8321	0.8184	0.8833	0.8274	0.7916	0.8425	0.8705	0.8255	0.7691	0.8224	0.8957	0.8879
CAMTA1	508	ES	2	1	4	1	1	0.1625	0.0281	0	0.0304	0.1143	0.0578	0.0643	0.0608	0.0276	0.0455	0.0646	0.0427	0	0	0.0416	0	0.0293	0	0.0267	0.0302	0.0212	0.0647	0.014	0.009	0	0.0758	0.0713	0.0693	0.0416	0.0311	0.0209	0.021	0.0942	0.0829	0.0123	0.0338	0.0582	0.0186	0.0376	0.0262	0	0.009
VAMP3	509	AP	1	null	null	0	1	0.5097	0.0878	0.8605	0.7709	0.7884	0.7406	0.8448	0.7767	0.7872	0.8216	0.8019	0.6192	0.7907	0.7888	0.8163	0.9093	0.8601	0.9303	0.7118	0.7731	0.8985	0.8675	0.8572	0.8333	0.7476	0.5321	0.6531	0.802	0.7629	0.9308	0.4971	0.8402	0.7172	0.7937	0.7457	0.8045	0.7564	0.7864	0.7727	0.9288	0.8869	0.6451
VAMP3	510	AP	2	null	null	0	1	0.5097	0.0878	0.1395	0.2291	0.2116	0.2594	0.1552	0.2233	0.2128	0.1784	0.1981	0.3808	0.2093	0.2112	0.1837	0.0907	0.1399	0.0697	0.2882	0.2269	0.1015	0.1325	0.1428	0.1667	0.2524	0.4679	0.3469	0.198	0.2371	0.0692	0.5029	0.1598	0.2828	0.2063	0.2543	0.1955	0.2436	0.2136	0.2273	0.0712	0.1131	0.3549
PER3	513	AT	10.2	null	null	0	1	0.0677	0.0138	0.0157	0.0103	0	0.035	0.0088	0.0134	0.021	0.0079	0	0	0.0094	0	0	0.0169	0	0.0538	0.0442	0.0031	0	0	0.0054	0.0127	0.0121	0	0.0309	0.0123	0.0255	0.0065	0.0067	0.0184	0.0057	0	0	0.0133	0.0219	0.0062	0.0031	0.0234	0.0076	0
PER3	514	AT	22	null	null	0	1	0.0677	0.0138	0.9843	0.9897	1	0.965	0.9912	0.9866	0.979	0.9921	1	1	0.9906	1	1	0.9831	1	0.9462	0.9558	0.9969	1	1	0.9946	0.9873	0.9879	1	0.9691	0.9877	0.9745	0.9935	0.9933	0.9816	0.9943	1	1	0.9867	0.9781	0.9938	0.9969	0.9766	0.9924	1
PER3	515	AA	19.1	18	19.2	0	0.9637	0.5876	0.0939	0.6304	0.5032	0.4654	0.5448	0.5579	0.6977	0.4602	0.6932	0.404	null	0.5202	0.452	0.3453	0.6538	0.6956	0.5281	0.4868	0.6143	0.6141	0.6651	0.4316	0.5765	0.5718	0.662	0.4448	0.6442	0.6096	0.71	0.3647	0.5606	0.5562	0.5565	0.5504	0.6935	0.5655	0.5601	0.5732	0.4024	0.595	0.6423
PER3	516	AD	13.2	13.1	14	0	0.9689	0.8192	0.1183	0.5242	0.4656	0.4289	0.3034	0.3888	0.5325	0.5355	0.5989	0.618	null	0.5066	0.753	0.3433	0.4883	0.4656	0.4107	0.4364	0.6074	0.5989	0.4012	0.5221	0.4339	0.4004	0.4107	0.8591	0.5401	0.4826	0.4656	0.4412	0.5069	0.6594	0.7701	0.4936	0.4757	0.452	0.3869	0.4486	0.8869	0.5122	0.6039
PER3	517	AA	6.1	5	6.2	0	0.9275	0.605	0.0789	0.7995	0.7015	0.8126	0.8393	0.7386	0.7328	0.8638	0.9216	0.7461	null	0.8916	0.8044	0.8151	0.8076	0.8868	null	0.7554	0.8585	1	0.7192	0.7695	0.8275	0.7966	null	0.7461	0.851	0.7925	0.9101	0.7344	0.703	0.8503	0.8492	0.7772	0.7637	0.8333	0.8339	0.7716	0.6912	0.7966	0.8727
UTS2	520	AT	5.2	null	null	0	0.8705	0.6857	0.1889	0.3169	null	0.4395	0.4647	0	0.4029	0	0.5331	0.3169	0.108	null	0.4974	0	null	null	null	0.5147	0	0	0.501	0.5881	0.6073	0.292	0	0.3317	0.5922	0.5708	0.3169	0.452	0.3335	null	0.5744	0.5011	0	0.452	null	0.3465	0	0	0.426
UTS2	521	AT	7	null	null	0	0.8705	0.6857	0.1889	0.6831	null	0.5605	0.5353	1	0.5971	1	0.4669	0.6831	0.892	null	0.5026	1	null	null	null	0.4853	1	1	0.499	0.4119	0.3927	0.708	1	0.6683	0.4078	0.4292	0.6831	0.548	0.6665	null	0.4256	0.4989	1	0.548	null	0.6535	1	1	0.574
PARK7	523	AP	1.1	null	null	0	1	0.3985	0.0297	0.9925	1	0.9965	0.9845	0.9835	0.9935	0.9864	0.9704	0.9903	0.9944	0.9964	0.9972	1	1	0.9902	0.9935	0.9936	0.9916	0.9986	1	0.9966	0.999	0.996	0.9869	0.9942	1	0.9973	0.9985	0.9939	0.9899	0.9956	0.9825	0.9944	0.6015	0.9918	0.9949	0.993	0.9926	0.9973	0.9955
PARK7	524	AP	2.1	null	null	0	1	0.3985	0.0297	0.0075	0	0.0035	0.0155	0.0165	0.0065	0.0136	0.0296	0.0097	0.0056	0.0036	0.0029	0	0	0.0098	0.0065	0.0064	0.0084	0.0014	0	0.0034	0.001	0.004	0.0131	0.0058	0	0.0027	0.0015	0.0061	0.0101	0.0044	0.0175	0.0055	0.3985	0.0082	0.0051	0.007	0.0074	0.0027	0.0045
PARK7	526	ES	5	4	6	0	1	0.009	0.0016	0.9964	0.9959	0.9985	0.9971	1	0.9985	0.9952	0.9964	0.9972	0.9971	0.9993	0.9994	1	0.9941	0.997	1	0.9971	0.997	0.9959	0.9988	0.9996	0.9947	0.9985	0.996	0.9995	0.9981	0.9981	0.9978	0.999	0.9973	0.9988	1	0.998	0.9982	0.9976	0.9973	0.9958	0.9989	0.9986	0.9995
PARK7	528	AD	1.2	1.1	3	0	1	0.3845	0.0863	0.504	0.5279	0.4901	0.3838	0.5932	0.3039	0.517	0.4545	0.48	0.3361	0.4902	0.576	0.4818	0.5964	0.5707	0.533	0.4497	0.5945	0.3641	0.4152	0.5795	0.5004	0.4295	0.4264	0.4728	0.5538	0.3948	0.548	0.662	0.3891	0.3382	0.5367	0.4799	0.6324	0.6371	0.4453	0.5009	0.3888	0.3486	0.4758
ERRFI1	531	AT	3.4	null	null	0	1	0.0744	0.0101	0.9885	0.9904	0.9859	0.9899	0.993	0.9866	0.9738	0.9852	0.9946	0.9826	0.9923	0.9769	0.9974	0.9905	0.9906	1	0.9944	0.9982	0.9976	0.9952	0.993	0.9869	0.9595	0.9845	0.9897	0.994	0.9921	0.9956	0.9918	0.9771	0.9875	1	0.9626	0.9978	0.9903	0.992	0.9668	0.9877	0.9937	0.991
ERRFI1	532	AT	4	null	null	0	1	0.0744	0.0101	0.0115	0.0096	0.0141	0.0101	0.007	0.0134	0.0262	0.0148	0.0054	0.0174	0.0077	0.0231	0.0026	0.0095	0.0094	0	0.0056	0.0018	0.0024	0.0048	0.007	0.0131	0.0405	0.0155	0.0103	0.006	0.0079	0.0044	0.0082	0.0229	0.0125	0	0.0374	0.0022	0.0097	0.008	0.0332	0.0123	0.0063	0.009
ERRFI1	533	RI	3.3	3.2	3.4	0	1	0.8197	0.1245	0.2055	0.5115	0.3316	0.1555	0.1811	0.4127	0.5058	0.2842	0.2398	0.4708	0.3377	0.4348	0.2148	0.2425	0.2315	0.1422	0.2982	0.0844	0.1724	0.2348	0.214	0.2278	0.4371	0.8544	0.44	0.3567	0.1987	0.2807	0.4649	0.2804	0.3201	0.3007	0.2713	0.5488	0.3515	0.3018	0.3112	0.2767	0.2961	0.1601
ERRFI1	534	AA	3.1:3.2:3.3	2	3.4	0	0.9741	0.8898	0.2138	0.4453	1	0.6993	0.4052	0.4639	0.4258	1	0.6559	0.4814	0.8023	0.4474	0.7827	0.1646	0.5319	0.7782	0.7566	0.5025	0.4249	0.4452	1	0.716	0.5394	0.6535	0.9351	0.5059	0.7136	0.5994	1	0.416	0.452	0.851	0.2583	0.6261	1	0.5317	null	0.6937	0.5481	0.4257	0.8816
ERRFI1	535	AA	3.2:3.3	2	3.4	0	1	0.8884	0.0816	0.9175	1	0.9577	0.8723	0.9248	0.8619	1	0.9358	0.8975	0.9853	0.8284	0.9738	0.7947	0.9365	0.9686	0.9672	0.9258	0.8842	0.9055	1	0.9603	0.9077	0.951	0.9858	0.8284	0.9458	0.9012	1	0.8314	0.8611	0.956	0.7365	0.9389	1	0.9199	1	0.9628	0.9585	0.8811	0.979
ERRFI1	536	ES	3.1:3.2	2	3.4	0	0.9585	0.567	0.1169	0.8047	1	0.8572	0.817	0.8426	0.5877	1	0.8688	0.8064	0.8652	0.6863	0.8698	0.4807	0.8166	0.9403	0.9609	0.7714	0.9221	0.8463	1	0.9273	0.8548	0.7745	0.7578	0.6173	0.8583	0.8975	1	0.5209	0.7606	0.9369	0.5361	0.8605	null	0.7429	null	0.8739	0.8234	0.6908	0.9815
ERRFI1	537	ES	3.2	2	3.4	0	1	0.1178	0.0208	0.9827	1	0.9831	0.9781	0.987	0.9226	1	0.9805	0.975	0.9906	0.9285	0.9856	0.9477	0.9829	0.9928	0.9957	0.9764	0.9918	0.9849	1	0.9919	0.9801	0.9724	0.9372	0.883	0.9769	0.9815	1	0.8822	0.9595	0.9826	0.9017	0.9826	1	0.9667	1	0.9875	0.9888	0.957	0.997
ERRFI1	538	AA	3.1	2	3.2	0	1	0.2112	0.0322	0.0681	0.0751	0.0944	0.0921	0.0666	0.1076	0.1315	0.1169	0.097	0.0576	0.1452	0.0896	0.0488	0.0725	0.1023	0.0961	0.0757	0.0891	0.0782	0.0996	0.0954	0.107	0.0897	0.1763	0.1763	0.1264	0.1422	0.056	0.1279	0.1185	0.2112	0.1138	0.0991	0.0593	0.0911	0.0205	0.0806	0.0505	0.0918	0.1391
RERE	541	AP	9	null	null	0	1	0.4327	0.0764	0.0385	0.1264	0.0975	0	0.0912	0.051	0.1143	0.096	0.0429	0.1101	0.1918	0.1088	0.0238	0.1896	0.1436	0.1039	0.1658	0.0326	0.0116	0.1346	0.1271	0.303	0.1908	0.1034	0.1742	0.2092	0.291	0.0742	0.1365	0.1965	0.1814	0.088	0.1331	0.2224	0.1864	0.0767	0.3007	0.0529	0.2012	0.0269
RERE	543	AP	14	null	null	0	1	0.7411	0.183	0.6419	0.2999	0.6591	0.4825	0.6217	0.3992	0.2056	0.3589	0.4034	0.1853	0.0569	0.2686	0.4546	0.4723	0.511	0.5471	0.2833	0.7659	0.2813	0.1353	0.4456	0.2628	0.2414	0.155	0.3945	0.2978	0.3511	0.2818	0.3462	0.5745	0.0615	0.4763	0.1531	0.1092	0.1504	0.5826	0.1795	0.6681	0.1592	0.4598
RERE	544	AP	1	null	null	0	1	0.7812	0.1677	0.3196	0.5738	0.2434	0.5175	0.2871	0.5498	0.6801	0.5451	0.5536	0.7046	0.7513	0.6226	0.5215	0.3381	0.3455	0.349	0.5508	0.2015	0.7071	0.73	0.4274	0.4342	0.5678	0.7416	0.4313	0.493	0.3579	0.644	0.5172	0.229	0.7571	0.4357	0.7138	0.6685	0.6631	0.3406	0.5197	0.2791	0.6396	0.5133
RERE	545	ES	18:19:20:21:22:23:24	17	25	0	1	0.0013	0.0001	0.999	1	1	1	1	1	1	1	1	1	1	1	1	1	1	1	1	1	1	1	1	1	1	1	1	1	1	1	1	1	1	1	1	1	1	1	1	1	1	1
RERE	546	ES	5	4	6	1	0.943	0.877	0.0919	0.8598	0.842	0.8313	null	0.7922	0.6058	0.7425	0.791	0.7519	0.799	0.0844	0.7561	0.9168	0.8483	0.7806	0.6497	0.8653	0.7585	0.711	0.7386	0.8801	0.8727	null	0.9074	0.9014	0.8153	0.8469	0.5774	0.8362	0.8812	0.8945	0.6692	0.9024	0.6631	0.8153	0.7342	0.8316	0.716	0.7416	0.8011
RERE	547	ES	2	1	3	0	0.9637	0.5657	0.0948	0.0911	0.088	null	0	0.1944	null	0.15	0.0851	0.1648	0.1206	0.2097	0.0911	0.1379	0.1419	0.3426	0.0236	0.1944	0.0559	0.0486	0.1104	0.1096	0.164	0.0851	0.3338	0.3186	0.2753	0.1742	0.3157	0.1857	0.1319	0.148	null	0.148	0.0486	0.0851	0.2165	0.0364	0.2165	0.2562	0.046
SLC2A5	556	RI	6.2	6.1	6.3	0	0.8653	1	0.1762	0.3036	0.1405	0.364	null	0.0983	0.3592	0.1656	0.0477	0.0393	null	0.2274	0.6427	null	0.2183	0.6244	0.1574	0.1697	0	0.0222	0.2406	0.0432	0.0697	0.0956	0.4735	0.2227	0.1808	0.0983	0.5054	0.1881	0.1338	0.5337	0.0859	0.0833	0.2737	0.0732	null	0.1356	0.1602	0.1697	0.0393
SLC2A5	557	ES	2:3	1	5	0	0.9067	0.1096	0.0114	1	1	1	1	1	1	1	1	1	null	1	1	1	1	1	1	1	1	1	1	1	1	1	1	0.9682	1	1	1	1	1	1	1	1	1	1	null	1	1	1	1
GPR157	558	ES	3	2	4	0	1	0.558	0.1025	0.8324	0.881	0.793	0.8708	0.5389	0.6188	0.7606	0.6633	0.585	0.6358	0.8326	0.9168	0.6008	0.8774	0.8273	0.7309	0.6321	0.6511	0.4617	0.8191	0.7925	0.7815	0.8567	0.8386	0.9206	0.7643	0.7365	0.7765	0.8827	0.8161	0.7548	0.8209	0.625	0.8234	0.7985	0.4979	0.7353	0.5396	0.6381	0.578
H6PD	559	AP	1	null	null	0	1	0.5603	0.0691	0.9051	0.9086	0.8325	0.9279	0.8782	0.9499	0.8998	0.8074	0.8174	0.9059	0.9367	0.9325	0.9663	0.8714	0.9375	0.9509	0.9305	0.945	0.9769	0.9179	0.9299	0.9573	0.8895	0.4397	0.9274	0.8932	0.9413	0.8346	0.8462	0.9739	0.9456	0.9033	0.9468	0.9139	0.8666	0.8631	0.8927	0.9615	0.9371	0.955
H6PD	560	AP	2	null	null	0	1	0.5603	0.0691	0.0949	0.0914	0.1675	0.0721	0.1218	0.0501	0.1002	0.1926	0.1826	0.0941	0.0633	0.0675	0.0337	0.1286	0.0625	0.0491	0.0695	0.055	0.0231	0.0821	0.0701	0.0427	0.1105	0.5603	0.0726	0.1068	0.0587	0.1654	0.1538	0.0261	0.0544	0.0967	0.0532	0.0861	0.1334	0.1369	0.1073	0.0385	0.0629	0.045
SPSB1	561	AP	3.1	null	null	0	0.9896	0.2091	0.0311	0.0343	0.0507	0.046	0	0.0517	0.0288	0	0.0435	0	0	0	0	0	0.0269	0	0.0238	0.0263	0.0141	0	0	0.0069	0	0.0245	0	0.046	0	0	0.0749	0.045	0.0247	0	0	0.0166	0.0247	0.0114	null	0	0	0	0
SPSB1	562	AP	1	null	null	0	0.9896	0.2345	0.0395	0.9218	0.9493	0.954	1	0.9262	0.9712	0.9645	0.938	0.9713	1	0.9582	0.9772	1	0.9731	1	0.9762	0.9402	0.9769	1	1	0.9843	0.997	0.9755	0.7924	0.954	1	1	0.9038	0.8879	0.9648	1	0.9775	0.9834	0.9438	0.979	null	1	1	1	1
SPSB1	563	AP	2	null	null	0	0.9896	0.2076	0.0227	0.0439	0	0	0	0.0221	0	0.0355	0.0185	0.0287	0	0.0418	0.0228	0	0	0	0	0.0336	0.009	0	0	0.0088	0.003	0	0.2076	0	0	0	0.0213	0.0671	0.0105	0	0.0225	0	0.0316	0.0097	null	0	0	0	0
TMEM201	564	AT	11	null	null	0	1	0.4864	0.0893	0.7732	0.7931	0.7715	0.7935	0.7744	0.575	0.8049	0.7348	0.6234	0.6672	0.8429	0.8146	0.7882	0.7251	0.7969	0.7582	0.7022	0.5942	0.8464	0.7925	0.7535	0.8262	0.8341	0.7956	0.7024	0.7505	0.6133	0.8181	0.5384	0.7823	0.7229	0.7734	0.8582	0.7682	0.881	0.7067	0.767	0.6369	0.7294	0.542
TMEM201	565	AT	6.2	null	null	0	1	0.4864	0.0893	0.2268	0.2069	0.2285	0.2065	0.2256	0.425	0.1951	0.2652	0.3766	0.3328	0.1571	0.1854	0.2118	0.2749	0.2032	0.2418	0.2978	0.4058	0.1536	0.2075	0.2465	0.1738	0.1659	0.2044	0.2976	0.2495	0.3867	0.1819	0.4616	0.2177	0.2771	0.2266	0.1418	0.2318	0.119	0.2933	0.233	0.3631	0.2706	0.458
TMEM201	566	ES	8	7	9	0	1	0.1673	0.0322	0.9697	0.9546	0.983	1	0.9733	0.8841	0.9736	0.9353	0.9456	0.9557	0.9274	0.9924	0.9647	1	0.9605	0.9745	0.9291	0.9559	0.9666	0.9933	0.9469	0.9669	0.9306	0.9421	1	1	0.9769	0.9681	0.9744	0.975	0.9651	1	0.9469	0.9841	0.9637	0.9529	0.9514	0.9367	0.9335	0.9314
PIK3CD	572	RI	17.2	17.1	17.3	0	0.9585	0.6614	0.122	0.1162	0.2048	0	0	0.1839	0.2189	0.3972	0.1839	0.2247	0.3552	0.2198	0.2809	0.0893	0.0981	0.3053	0.2211	0.1966	0.0201	0.1141	0.0867	0.0345	0.0615	0.1396	null	0.2867	0.0775	0.0891	0.1918	0.2116	0.0827	0.1051	0.2924	0.0911	0.1034	0.1282	null	0.0642	0.2575	0.1347	0.0083
PIK3CD	573	AA	14.1	13	14.2	0	0.9171	0.7017	0.1142	0.2177	0.1602	0	null	0.2108	0.0719	0	0.0691	null	0.667	0.2028	0.1128	0.1001	0.0598	0.1948	0.3498	0.2177	0	0.1602	0.0455	0.1017	0.0758	0.0471	null	0.0768	0.0759	0.1178	0.1821	0.1001	0.0728	0.0864	0.0864	0.071	0.1158	0.2718	null	0.0919	0.4004	0.063	0.1259
PIK3CD	574	AA	8.1	7	8.2	0	0.9845	0.0912	0.0187	0.9657	0.9161	1	1	0.9311	0.9499	1	1	1	null	1	1	1	0.9799	0.9704	0.938	1	0.9628	1	1	0.9821	0.9751	1	1	0.9904	0.9684	0.9759	0.9864	0.9937	1	0.9915	0.991	0.9891	1	1	1	0.9934	1	0.9857	1
CLSTN1	575	ES	11	10	12	0	1	0.9783	0.2095	0.1221	0.3486	0.0994	0.1541	0.0381	0.3979	0.2971	0.2704	0.1733	0.1183	0.0904	0.2035	0.1473	0.1283	0.2138	0.1772	0.3249	0.9923	0.4135	0.8968	0.6076	0.1679	0.5292	0.2095	0.3179	0.4625	0.6215	0.0283	0.2924	0.211	0.6816	0.4666	0.1489	0.3244	0.1492	0.1652	0.2734	0.2081	0.6214	0.7519
CLSTN1	576	ES	3	2	4	0	1	0.7829	0.1171	0.069	0.2379	0.0525	0.1151	0.015	0.1817	0.2107	0.1349	0.0864	0.0347	0.0851	0.143	0.0905	0.092	0.0905	0.0516	0.046	0.7857	0.0865	0.1552	0.1243	0.1275	0.2085	0.0378	0.2543	0.1475	0.1923	0.0047	0.1358	0.1365	0.138	0.4106	0.0479	0.0321	0.0951	0.0714	0.0521	0.1278	0.0726	0.2469
CTNNBIP1	577	AP	1	null	null	0	1	0.5603	0.0786	0.8473	0.9016	0.9844	0.9901	0.8802	0.9669	0.9817	0.8465	0.8661	0.9784	0.8303	0.9391	0.9655	0.867	0.8559	0.8579	0.874	0.9726	0.9379	0.8516	0.8679	0.8458	0.9098	0.7637	0.8392	0.8904	0.9122	0.804	0.8907	0.8229	0.9519	0.901	0.9211	0.8798	0.8611	0.9095	0.8791	0.9883	0.8639	0.9191
CTNNBIP1	578	AP	2	null	null	0	1	0.4746	0.0643	0.1141	0.0984	0.0156	0.0099	0.0399	0.0331	0.0183	0.057	0.0695	0.0216	0.0855	0.036	0	0.0968	0.1128	0.1072	0.126	0.0274	0.0496	0.0785	0.1321	0.1371	0.0902	0.1161	0.1608	0.1096	0.0715	0.1458	0.0587	0.103	0.0374	0.099	0.069	0.0983	0.0928	0.0075	0.1048	0.0117	0.1087	0.0311
CTNNBIP1	579	AP	6.1	null	null	0	1	0.1429	0.0232	0.0228	0	0	0	0.0799	0	0	0.057	0	0	0.0684	0	0	0.0317	0.0153	0.0078	0	0	0	0.0468	0	0.0171	0	0.1055	0	0	0.0163	0.0343	0.0375	0.055	0.0107	0	0.0099	0.0219	0	0	0.0161	0	0.0114	0.0498
CTNNBIP1	580	AP	4	null	null	0	1	0.2168	0.0325	0.0158	0	0	0	0	0	0	0.0396	0.0644	0	0.0158	0.025	0.0345	0.0044	0.0159	0.0271	0	0	0.0125	0.0232	0	0	0	0.0147	0	0	0	0.0159	0.013	0.0191	0	0	0	0	0.046	0.083	0	0	0.0159	0
CTNNBIP1	583	RI	8.2	8.1	8.3	0	1	0.097	0.0155	1	1	1	0.98	1	0.9695	1	1	0.9783	0.9854	0.9758	0.9814	0.9808	0.9802	0.9747	0.9813	0.9829	0.9702	0.9658	0.9895	0.983	0.9881	0.9858	0.9935	1	0.9907	0.9722	0.975	0.9917	0.984	0.9754	1	0.9751	0.9609	0.9778	0.9819	0.9867	0.95	0.9815	0.9833
CTNNBIP1	584	ES	3	1	5	0	1	0.4788	0.0733	0.0498	0.0896	0.0758	0.2167	0	0.1492	0.0172	0.143	0.15	0.3805	0.1061	0.2569	0.1604	0.0951	0.1671	0.2053	0.2237	0.0823	0.3102	0.1474	0.1506	0.0783	0.19	0.2569	0.2216	0.1864	0.1099	0.2515	0.1469	0.2383	0.1287	0.1001	0.1426	0.1716	0.1289	0.2421	0.1982	0.1918	0.2989	0.2569
LZIC	586	AP	1	null	null	0	1	0.8714	0.1162	0.4248	0.3102	0.2105	0.2804	0.1241	0.1772	0.3689	0.1921	0.2198	0.3036	0.2033	0.1987	0.1862	0.2559	0.3139	0.4147	0.4747	0.4551	0.3244	0.2073	0.3817	0.3082	0.3914	0.2612	0.4485	0.2835	0.1673	0.3978	0.3802	0.1865	0.2262	0.3564	0.3381	0.2089	0.4005	0.1641	0.1697	0.1225	0.304	0.365
LZIC	587	AP	2	null	null	0	1	0.8714	0.1162	0.5752	0.6898	0.7895	0.7196	0.8759	0.8228	0.6311	0.8079	0.7802	0.6964	0.7967	0.8013	0.8138	0.7441	0.6861	0.5853	0.5253	0.5449	0.6756	0.7927	0.6183	0.6918	0.6086	0.7388	0.5515	0.7165	0.8327	0.6022	0.6198	0.8135	0.7738	0.6436	0.6619	0.7911	0.5995	0.8359	0.8303	0.8775	0.696	0.635
LZIC	588	AD	3.2	3.1	4	0	1	0.0175	0.0037	1	1	1	1	0.9949	1	1	0.9837	1	1	1	1	1	1	1	1	1	1	1	0.9968	1	0.9954	1	1	1	1	1	0.9961	0.987	1	1	1	1	1	0.9835	1	1	1	1	1
NMNAT1	589	AT	5	null	null	0	1	0.54	0.1103	0.5043	0.4664	0.2252	0.1965	0.2845	0.494	0.552	0.4322	0.4854	0.4252	0.3176	0.3913	0.2933	0.2188	0.4591	0.3166	0.4536	0.24	0.4016	0.3736	0.4507	0.3026	0.277	0.3449	0.425	0.4996	0.3509	0.3711	0.3192	0.3777	0.2824	0.3367	0.255	0.2692	0.5025	0.1927	0.3908	0.3184	0.3224	0.241
NMNAT1	590	AT	6.3	null	null	0	1	0.54	0.1103	0.4957	0.5336	0.7748	0.8035	0.7155	0.506	0.448	0.5678	0.5146	0.5748	0.6824	0.6087	0.7067	0.7812	0.5409	0.6834	0.5464	0.76	0.5984	0.6264	0.5493	0.6974	0.723	0.6551	0.575	0.5004	0.6491	0.6289	0.6808	0.6223	0.7176	0.6633	0.745	0.7308	0.4975	0.8073	0.6092	0.6816	0.6776	0.759
NMNAT1	591	RI	6.2	6.1	6.3	0	1	0.2695	0.0581	1	0.8822	0.9307	0.9202	0.9307	0.8857	0.9587	0.9089	0.788	0.9207	0.8721	0.936	0.8822	0.9503	1	1	0.9682	0.8995	0.7948	0.9281	1	0.9223	0.9191	0.9641	0.8834	0.8411	0.9239	0.9174	0.9374	0.9515	1	1	0.9143	0.949	0.8725	0.9527	0.9097	0.89	0.9429	0.861
RBP7	592	ES	2	1	3	0	0.8601	1	0.1424	null	0.3987	0.0474	0.2096	0.1456	0.2414	0.181	0.1502	0.0577	0.4814	0.0474	0.2489	null	0	0.0979	null	0.0304	0.0052	0.0147	null	0.0765	0.2846	0.1456	0.7358	0.0224	null	0.2414	0.181	0.0414	0.0556	0.0841	0.0151	0.0312	0.0871	0.1531	null	0.1422	0.0904	0.0577	0.0084
UBE4B	593	AT	3	null	null	0	1	0.2751	0.0447	0.0201	0.097	0.0445	0.05	0.032	0.1439	0.1373	0.0409	0.0411	0.0467	0.0131	0.0999	0.0656	0.0199	0.0531	0.0314	0.0575	0.0052	0.0607	0.0258	0.0591	0.0279	0.0254	0.0766	0.0842	0.1189	0.0482	0.2094	0.0253	0.0553	0.0711	0.1284	0.059	0.0975	0.0964	0.0438	0.0985	0.0259	0.1025	0.0523
UBE4B	594	AT	29	null	null	0	1	0.2751	0.0447	0.9799	0.903	0.9555	0.95	0.968	0.8561	0.8627	0.9591	0.9589	0.9533	0.9869	0.9001	0.9344	0.9801	0.9469	0.9686	0.9425	0.9948	0.9393	0.9742	0.9409	0.9721	0.9746	0.9234	0.9158	0.8811	0.9518	0.7906	0.9747	0.9447	0.9289	0.8716	0.941	0.9025	0.9036	0.9562	0.9015	0.9741	0.8975	0.9477
UBE4B	595	AD	27.2	27.1	28	0	1	0.0136	0.0024	0	0	0	0	0	0	0.0136	0	0	0.0129	0.0024	0	0	0	0.0092	0	0	0	0.0026	0	0.0051	0	0	0	0	0	0	0	0	0.0047	0	0	0	0	0	0	0	0	0.0046	0
UBE4B	596	ES	8	7	9	0	1	0.4316	0.0615	0.0535	0.1486	0.0344	0.0098	0.0331	0.1437	0.1059	0.0576	0.0593	0.1227	0.0359	0.087	0.0336	0.0808	0.0794	0.056	0.2267	0.2021	0.0763	0.1008	0.1907	0.1017	0.1558	0.4415	0.2989	0.0925	0.1583	0.2265	0.1905	0.1264	0.2257	0.2455	0.1143	0.1281	0.1381	0.0196	0.2777	0.0604	0.0983	0.077
KIF1B	597	AP	2	null	null	0	0.9741	0.1834	0.0169	0	0.0509	0	null	0	0	0	0	0.0075	0	0	0	0	0	0	0	0.0236	0.003	0	0	0	0	0.0389	0.0586	null	0	0	0	0	0	0	0	0	0	0	0	0	0	0	0
KIF1B	599	AP	1	null	null	0	0.9741	1	0.0791	0.9788	0.8845	1	null	0.9576	0.9813	0.9249	0.966	0.9781	1	0.9827	0.9302	1	0.9825	1	0.9634	0.9464	0.9895	0.9768	1	0.9845	0.9858	0.9364	0.9414	null	0.8938	0.9855	0.9182	0.9817	0.9806	1	1	0.9833	0.917	0.9693	1	0.9901	1	0.9871	0.9672
KIF1B	600	AP	3	null	null	0	0.9741	0.8166	0.0657	0.0212	0.0647	0	null	0.0424	0.0187	0.0751	0.034	0.0144	0	0.0173	0.0698	0	0.0175	0	0.0366	0.03	0.0076	0.0232	0	0.0155	0.0142	0.0247	0	null	0.1062	0.0145	0.0818	0.0183	0.0194	0	0	0.0167	0.083	0.0307	0	0.0099	0	0.0129	0.0328
KIF1B	601	AT	25	null	null	0	1	0.6773	0.1569	0.1014	0.1713	0.1793	0.141	0.2106	0.4377	0.2023	0.3114	0.2717	0.3155	0.1754	0.1792	0.1949	0.3859	0.3871	0.3448	0.3411	0.6118	0.5271	0.5931	0.3699	0.2676	0.5209	0.2453	0.2676	0.5697	0.5443	0.6842	0.4166	0.3907	0.5295	0.3509	0.1812	0.6365	0.3745	0.2021	0.4237	0.2434	0.6589	0.476
KIF1B	602	AT	52.2	null	null	0	1	0.6773	0.1569	0.8986	0.8287	0.8207	0.859	0.7894	0.5623	0.7977	0.6886	0.7283	0.6845	0.8246	0.8208	0.8051	0.6141	0.6129	0.6552	0.6589	0.3882	0.4729	0.4069	0.6301	0.7324	0.4791	0.7547	0.7324	0.4303	0.4557	0.3158	0.5834	0.6093	0.4705	0.6491	0.8188	0.3635	0.6255	0.7979	0.5763	0.7566	0.3411	0.524
KIF1B	604	AA	52.1	51	52.2	0	1	0.0145	0.0024	1	1	1	1	1	1	1	1	1	1	1	1	1	1	1	1	0.9924	0.9966	1	1	1	1	1	1	1	1	0.9855	1	1	1	1	1	1	1	1	1	1	1	1	1
KIF1B	605	ES	30	29	31	1	0.9845	0.4271	0.0818	0.2423	0.2664	0.0259	0.1893	0.0195	0.0677	0.4271	0.0715	0.1525	0.1748	0.1789	0.108	0.1036	0	0.0462	0.0537	0.1537	0.3048	0.0589	0.0162	0.0804	0.0493	0.108	0.4207	0.2664	0.0589	0.0459	0.2664	0.3035	0.0402	0.1789	0.0589	0.0995	0.0388	0.0558	0.1449	0.0619	0.048	0.1537	0.1301
KIF1B	606	ES	16:17.1	15	17.2	0	0.9948	0.4314	0.0589	0	0.175	0	0.1024	0	0	0.0889	0	0	0	0	0	0.2091	0	0.0277	0	0	0.0287	0	0	0.0238	0.0315	0.0922	0.2501	0	0	0.0139	0	0	0.0528	0.0204	0.1031	0.0549	0.1917	0	0.0309	0	0	0	0.0328
KIF1B	607	ES	12	11	13	0	1	0.2566	0.0218	0	0.1201	0	0	0	0	0.0898	0	0	0	0	0	0	0	0	0	0	0.0161	0	0	0.0094	0	0	0	0	0	0	0	0	0	0	0	0	0	0	0	0	0	0	0
PGD	610	ES	4	3.2	5	0	1	0.0279	0.0056	0.9919	0.9774	0.9891	0.9948	0.9927	0.9872	0.9869	0.9886	0.9887	0.9799	0.9914	0.9919	0.9781	0.9927	0.9908	0.9925	0.987	1	0.9934	0.9856	0.9925	0.9751	0.9952	0.9938	0.995	0.9898	0.9884	0.9865	0.9887	0.9937	0.9873	1	0.9929	0.9893	0.9951	0.9909	0.9921	0.9956	0.9858	0.9844
PGD	611	AA	3.1	2	3.2	0	1	0.0784	0.012	0	0.0414	0.0046	0.0197	0	0.0115	0.0337	0.0325	0.0099	0.0422	0.0063	0.0042	0.015	0.0112	0.0249	0.0281	0.0123	0.0272	0.01	0	0.0101	0.0039	0.003	0.0784	0.0107	0.0192	0.0061	0.004	0.0064	0.011	0.049	0.0222	0.01	0.0023	0.0047	0	0.0133	0.0108	0.0163	0
PGD	612	AD	1.2	1.1	2	0	1	0.0344	0.0046	0.002	0.0171	0	0	0.0035	0	0.004	0	0.0052	0.0157	0	0.0058	0	0.0013	0.0028	0.0005	0.0025	0	0.0011	0	0	0.0018	0.0037	0.0149	0	0.002	0	0.0105	0	0.0015	0.0068	0	0.0037	0.0027	0.0012	0	0.0011	0.004	0	0
APITD1	613	AT	6	null	null	0	1	0.2131	0.0458	0.0663	0.08	0.0613	0.072	0.0496	0.0816	0.2005	0.1361	0.08	0.0446	0.0593	0.0726	0.0963	0.1513	0.2046	0.1045	0.1846	0.0341	0.0924	0.162	0.1726	0.1905	0.1299	0.1109	0.1789	0.0899	0.0578	0.0728	0.0905	0.0692	0.2044	0.0865	0.1622	0.0651	0.1107	0.0554	0.1103	0.1057	0.1028	0.1044
APITD1	614	AT	5	null	null	0	1	0.2131	0.0458	0.9337	0.92	0.9387	0.928	0.9504	0.9184	0.7995	0.8639	0.92	0.9554	0.9407	0.9274	0.9037	0.8487	0.7954	0.8955	0.8154	0.9659	0.9076	0.838	0.8274	0.8095	0.8701	0.8891	0.8211	0.9101	0.9422	0.9272	0.9095	0.9308	0.7956	0.9135	0.8378	0.9349	0.8893	0.9446	0.8897	0.8943	0.8972	0.8956
DFFA	616	AT	5.3	null	null	0	1	0.4376	0.0713	0.3986	0.2271	0.3428	0.4281	0.2899	0.4354	0.2645	0.353	0.4207	0.4373	0.3074	0.3254	0.315	0.4197	0.5428	0.5132	0.2615	0.1662	0.2927	0.3317	0.3589	0.2794	0.3255	0.3777	0.2988	0.223	0.4092	0.3349	0.243	0.2298	0.3907	0.4742	0.273	0.3834	0.3552	0.4373	0.3935	0.3609	0.3131	0.3491
DFFA	617	AT	6	null	null	0	1	0.4376	0.0713	0.6014	0.7729	0.6572	0.5719	0.7101	0.5646	0.7355	0.647	0.5793	0.5627	0.6926	0.6746	0.685	0.5803	0.4572	0.4868	0.7385	0.8338	0.7073	0.6683	0.6411	0.7206	0.6745	0.6223	0.7012	0.777	0.5908	0.6651	0.757	0.7702	0.6093	0.5258	0.727	0.6166	0.6448	0.5627	0.6065	0.6391	0.6869	0.6509
DFFA	618	AD	5.2	5.1	6	0	1	0.0844	0.016	0.0161	0.0445	0	0	0.0169	0.0707	0.0107	0	0.0207	0.0179	0.0131	0.0126	0.008	0.0135	0.0142	0.0424	0.0226	0.0043	0.0171	0.0271	0	0	0.0073	0.0322	0	0.016	0.0352	0.024	0.0208	0.0097	0.0193	0.0103	0.0284	0	0.013	0.0175	0.0438	0.0447	0.0106	0.0246
DFFA	619	ES	4	3	5.1	0	1	0.0971	0.0165	0.9938	0.9753	0.9704	0.9236	0.972	0.9441	0.9724	0.9547	0.9029	0.9473	0.9959	0.986	1	0.9908	0.9637	0.97	0.9803	0.9901	0.9646	0.9897	0.9557	0.9904	0.98	0.969	0.9846	0.9947	0.9834	0.9923	0.9614	0.9962	0.9772	0.9877	0.9818	0.9888	0.9947	0.9722	0.9736	0.9608	0.973	0.9926
PEX14	620	ES	3	2	4	0	1	0.0908	0.013	1	1	1	1	1	1	1	1	1	1	1	0.9673	1	1	1	1	0.989	1	1	1	1	1	1	0.985	1	1	1	0.9837	1	1	1	0.9858	1	0.9685	1	1	1	1	1	1
CASZ1	621	AT	16.2	null	null	0	1	0.8702	0.1321	0.2981	0.2215	0.1788	0.348	0.203	0.2956	0.2031	0.3091	0.4804	0.2851	0.1751	0.3291	0.4688	0.4229	0.3666	0.4063	0.4661	0.2929	0.3548	0.3471	0.3388	0.3644	0.3723	0.4135	0.6284	0.5242	0.4801	0.7724	0.3862	0.2385	0.707	0.3895	0.3557	0.5015	0.3386	0.4933	0.4098	0.2633	0.5619	0.8702
CASZ1	622	AT	21	null	null	0	1	0.8702	0.1321	0.7019	0.7785	0.8212	0.652	0.797	0.7044	0.7969	0.6909	0.5196	0.7149	0.8249	0.6709	0.5312	0.5771	0.6334	0.5937	0.5339	0.7071	0.6452	0.6529	0.6612	0.6356	0.6277	0.5865	0.3716	0.4758	0.5199	0.2276	0.6138	0.7615	0.293	0.6105	0.6443	0.4985	0.6614	0.5067	0.5902	0.7367	0.4381	0.1298
TARDBP	629	RI	7.5	7.4	7.6	0	1	0.0805	0.0082	0.9891	0.9622	0.9952	0.9971	0.989	0.994	0.9898	0.9948	0.9902	0.9972	0.9718	0.9956	1	0.9908	0.9988	0.9936	0.9973	0.9936	1	0.9987	0.9845	0.9756	0.9964	0.982	0.9973	0.9954	0.9928	0.9791	0.9843	0.996	0.9984	1	0.9867	0.9832	0.9949	0.9975	0.9883	0.9978	0.9977	0.9969
TARDBP	630	RI	7.3	7.2	7.4	0	1	0.0314	0.0043	0.9914	0.9918	0.9932	0.9944	0.9987	1	0.9967	1	1	0.9943	0.9936	0.9968	0.9965	0.9933	0.9974	0.9929	0.9961	0.9977	0.999	0.9965	0.9984	0.9952	0.995	0.9914	0.9973	0.9917	0.9936	0.991	0.9981	0.9953	0.9967	0.9854	0.9975	0.9937	0.9926	1	0.994	0.9989	0.9976	0.9878
TARDBP	631	RI	7.2:7.3	7.1	7.4	0	1	0.0253	0.0033	0.9914	0.9984	0.9977	0.9958	0.9925	1	0.9992	0.9979	0.9983	0.9981	0.9944	0.9968	0.9929	0.9932	1	0.9952	1	0.9942	1	1	0.9938	0.9968	1	0.9978	0.9959	0.9958	0.9973	0.9866	0.9935	0.9976	0.9983	1	0.9983	0.9926	1	1	0.9983	0.9989	0.9952	0.9982
TARDBP	633	ES	3:4	2	5	0	0.8964	0.8962	0.1846	null	0.7759	0.7689	null	0.3146	0.9059	0.898	0.61	0.8989	0.7184	0.722	0.6081	0.7584	null	0.8855	0.5489	0.7489	1	null	null	0.6786	0.2136	1	0.6879	0.7764	0.8088	0.6087	1	0.86	1	0.2827	null	0.7098	0.9214	0.6946	0.7107	0.7579	0.5927	0.8008	1
TARDBP	634	ES	4	2	5	0	1	0.0409	0.0044	0.9984	0.9915	0.9953	1	0.9891	0.9979	0.9975	0.9932	0.9981	0.9861	0.9936	0.99	0.9974	1	0.9984	0.9944	0.9965	1	0.996	0.9976	0.9958	0.9889	1	0.9913	0.9955	0.996	0.9981	1	0.9974	1	0.9901	1	0.9973	0.9983	0.9956	0.9986	0.9979	0.9939	0.9986	1
TARDBP	635	ES	3	2	4	0	1	0.0538	0.0091	0.0016	0.0337	0.018	0.0055	0.0057	0.0233	0.025	0.0124	0.0194	0.04	0.0194	0.0179	0.0094	0.0027	0.0145	0.0081	0.0122	0.0048	0.0024	0.0024	0.0102	0.0036	0.0154	0.023	0.018	0.0197	0.0035	0.0317	0.0182	0.0051	0.0046	0.0044	0.0078	0.0228	0.0114	0.004	0.0076	0.0104	0.0065	0.0169
MASP2	636	AT	12	null	null	0	0.9896	0.3308	0.044	1	0.975	1	1	1	0.9627	0.94	1	1	0.6692	1	0.975	1	1	1	1	1	1	1	1	1	1	1	1	1	1	1	1	0.9796	1	1	1	1	1	1	null	0.9544	1	0.7578	1
MASP2	637	AT	5	null	null	0	0.9896	0.3308	0.044	0	0.025	0	0	0	0.0373	0.06	0	0	0.3308	0	0.025	0	0	0	0	0	0	0	0	0	0	0	0	0	0	0	0	0.0204	0	0	0	0	0	0	null	0.0456	0	0.2422	0
SRM	640	AA	2.1	1	2.2	0	1	0.0768	0.0108	0.0287	0.0467	0.0322	0.0391	0.0409	0.0415	0.0245	0.0483	0.0368	0.0463	0.034	0.0496	0.0468	0.0439	0.0283	0.0339	0.0663	0.0391	0.0353	0.0287	0.0408	0.0302	0.0312	0.0804	0.0422	0.0562	0.043	0.0431	0.0305	0.0453	0.0474	0.0378	0.0347	0.0382	0.0531	0.0449	0.0397	0.0294	0.0412	0.0342
EXOSC10	643	ES	18	17	19	0	1	0.03	0.0061	0.9907	0.9913	0.9974	0.9915	1	0.9961	1	0.9928	0.9831	0.9974	0.9888	0.9899	0.9941	1	0.9958	1	0.9948	0.9961	0.9971	0.9957	0.9938	1	1	0.9932	0.997	1	0.9962	0.9986	0.9822	0.9945	0.9806	1	0.998	1	0.9894	0.994	0.9974	0.99	0.9937	0.9971
EXOSC10	644	RI	16.4	16.3	16.5	0	1	0.499	0.0972	0.151	0.5499	0.1615	0.1806	0.1788	0.2932	0.4585	0.3724	0.2572	0.335	0.2453	0.3727	0.1577	0.145	0.2334	0.1717	0.3035	0.1038	0.1592	0.1679	0.3136	0.3516	0.2324	0.3347	0.4021	0.2978	0.0872	0.1265	0.2324	0.243	0.198	0.2614	0.2259	0.2906	0.2673	0.091	0.17	0.216	0.1033	0.1617
EXOSC10	645	RI	16.2	16.1	16.3	0	1	0.3436	0.055	0.063	0.2036	0.045	0.0528	0.0402	0.1987	0.242	0.1308	0.0874	0.0946	0.1367	0.1505	0.0334	0.0955	0.0724	0.0651	0.1594	0.0768	0.0307	0.0256	0.099	0.1229	0.1061	0.1719	0.2266	0.0871	0.0291	0.0269	0.1083	0.0995	0.1615	0.1128	0.0641	0.0738	0.0832	0.0329	0.046	0.0872	0.0274	0.1018
EXOSC10	647	ES	4	3	5	0	1	0.2684	0.0344	0.0123	0.0756	0.0255	0.0219	0.0118	0.0495	0.0775	0.0295	0.0277	0.0542	0.02	0.0512	0.0218	0.0185	0.0365	0.023	0.1021	0.0301	0.0181	0.029	0.0576	0.0429	0.0747	0.0476	0.1164	0.078	0.004	0.0329	0.0251	0.0493	0.0329	0.0334	0.0202	0.0289	0.037	0.012	0.0138	0.0301	0.0181	0.0232
MTOR	648	AP	1	null	null	0	0.9948	0.9575	0.1766	0.6009	0.3463	0.7661	0.591	0.8507	0.7178	0.6082	0.5822	0.7329	0.3349	0.591	0.6253	0.5145	0.8091	0.7695	0.8563	0.394	0.9575	0.8641	0.8568	0.8082	0.6497	0.2459	0.4244	0.2909	0.726	0.8561	0.5681	0.5531	0.7823	0.4518	0.591	0.6173	0.5407	0.7607	0.9231	0.7584	0.7607	0.9239	0.7223
MTOR	649	AP	39.1	null	null	0	0.9948	0.9575	0.1766	0.3991	0.6537	0.2339	0.409	0.1493	0.2822	0.3918	0.4178	0.2671	0.6651	0.409	0.3747	0.4855	0.1909	0.2305	0.1437	0.606	0.0425	0.1359	0.1432	0.1918	0.3503	0.7541	0.5756	0.7091	0.274	0.1439	0.4319	0.4469	0.2177	0.5482	0.409	0.3827	0.4593	0.2393	0.0769	0.2416	0.2393	0.0761	0.2777
UBIAD1	650	AT	3	null	null	0	1	0.2121	0.0378	0.1151	0.0771	0.0232	0.0164	0.0889	0.1387	0.0818	0.0773	0.0647	0.0606	0.033	0.1049	0.0878	0.0764	0.0922	0.0861	0.0663	0.0685	0.0206	0.0232	0.0387	0.0813	0.0569	0.0432	0.0826	0.1156	0.1315	0.021	0.2121	0.097	0.0479	0.0688	0.0595	0.0141	0.0362	0.0732	0.0985	0.0989	0.1242	0.05
UBIAD1	651	AT	2	null	null	0	1	0.2121	0.0378	0.8849	0.9229	0.9768	0.9836	0.9111	0.8613	0.9182	0.9227	0.9353	0.9394	0.967	0.8951	0.9122	0.9236	0.9078	0.9139	0.9337	0.9315	0.9794	0.9768	0.9613	0.9186	0.9431	0.9568	0.9174	0.8844	0.8685	0.979	0.7879	0.903	0.9521	0.9312	0.9405	0.9859	0.9638	0.9268	0.9015	0.9011	0.8758	0.95
FBXO44	654	AP	1	null	null	0	0.9689	0.337	0.0675	0	0.0184	0.2595	0.1668	0.0626	0.0698	0	0.1937	0.1465	0.1887	0.0923	0.2502	0.1306	0.1749	0.0808	0.1877	0.0239	0.0667	0.0698	0.0341	0.1073	0.1044	0.1042	0.1668	0.0698	0.1527	0.1903	0.3123	0.1032	0.1238	0.1445	0.1894	0.0688	0.0719	0.1465	null	0.0385	0.1217	0.1716	0
FBXO44	655	AP	2	null	null	0	0.9689	0.337	0.0675	1	0.9816	0.7405	0.8332	0.9374	0.9302	1	0.8063	0.8535	0.8113	0.9077	0.7498	0.8694	0.8251	0.9192	0.8123	0.9761	0.9333	0.9302	0.9659	0.8927	0.8956	0.8958	0.8332	0.9302	0.8473	0.8097	0.6877	0.8968	0.8762	0.8555	0.8106	0.9312	0.9281	0.8535	null	0.9615	0.8783	0.8284	1
FBXO44	656	AD	5.2	5.1	6	0	0.9741	0.4195	0.0578	0.8247	0.9432	1	0.9121	1	1	1	0.878	1	1	0.983	0.9338	0.9286	0.9132	0.9812	0.93	0.9608	1	1	0.9745	0.9765	0.958	0.9637	0.8692	0.9362	0.9614	0.9812	0.9815	0.812	0.9573	0.9693	0.9208	0.9663	0.9793	0.9862	0.5805	0.9432	0.911	0.9181	0.9803
FBXO44	657	ES	5.2:6	5.1	7	0	1	0.7632	0.1303	0.615	0.5484	0.8948	0.6022	0.8121	0.653	1	0.6704	0.6221	0.7687	0.7335	0.7916	0.7752	0.8186	0.806	0.5512	0.6462	0.6033	0.4204	0.5155	0.5782	0.7226	0.6885	0.7436	0.7462	0.6726	0.6046	0.6268	0.6138	0.4136	0.5054	0.6269	0.6323	0.5929	0.7418	0.8595	0.832	0.7717	0.4054	0.598
FBXO44	658	ES	6	5.1	7	0	0.9378	0.8172	0.1186	0.2661	0.0724	null	0.1349	0	0	null	0.2256	0	0	0.0468	null	0.2123	0.3048	0.0755	0.0876	0.0724	0	0	0.0271	0.0325	0.1045	0.0794	0.3149	0.1735	0.0759	0.0294	0.0322	0.2793	0.0312	0.0321	0.1287	0.0592	0.0306	0.0393	0.8172	0.2383	0.2535	0.0593	0.0299
FBXO44	659	AA	3.1	2	3.2	0	0.9637	0.4349	0.1017	1	1	1	1	1	1	null	0.8148	0.8632	0.8564	1	1	1	1	1	null	0.8042	1	0.8244	1	1	0.9603	1	0.7923	1	0.9249	0.9591	0.6652	0.9735	0.9037	0.7458	1	0.8564	0.9406	0.9606	1	0.9619	1	0.898	0.9362
FBXO44	660	ES	3.1:3.2	2	4	0	0.9948	0.769	0.1535	0.3321	0.3362	0.5896	0.5718	0.1871	0.7342	0.1472	0.3535	0.5123	0.3216	0.3205	0.4986	0.3661	0.2064	0.2873	0.1453	0.3127	0.1434	0.2663	0.2447	0.3235	0.3356	0.1923	0.2878	0.5885	0.5686	0.3894	0.2574	0.5078	0.2999	0.1858	0.4532	0.2705	0.4319	0.5082	0.6885	0.7621	0.4169	0.2822	0.2943
FBXO44	661	ES	3.2	2	4	0	0.9119	0.2447	0.0503	0	0	null	0	0	null	0	0.1074	0.14	0.0714	0	null	0	0	0	0	0.0974	0	0.0665	0	0	0.0197	0	0.1019	0	0.0891	0.0272	0.1482	0.0248	0.0459	0.076	0	0.0605	0.0454	0.041	null	0.113	0	0.0437	0.0268
MAD2L2	664	AD	7.2	7.1	8	0	1	0.108	0.0159	0.0654	0.0623	0.0493	0.0577	0.0436	0.0323	0.0198	0.0497	0.033	0.0257	0.0264	0.0956	0.0375	0.0689	0.0587	0.0552	0.0382	0.0344	0.0392	0.0544	0.0504	0.0247	0.0438	0.0576	0.0397	0.0224	0.031	0.0602	0.0353	0.0323	0.0523	0.015	0.0396	0.0526	0.0375	0.0355	0.108	0.0326	0.0433	0.0396
MAD2L2	665	ES	2:3	1	4	0	1	0.7877	0.1561	0.7321	0.3755	0.6089	0.7667	1	1	1	0.9356	1	1	0.6749	1	0.89	1	0.6471	1	0.4152	1	0.7304	0.853	0.9157	1	0.9299	1	0.9485	0.9645	0.9323	0.9868	0.4733	0.8322	0.9203	0.819	0.4737	0.8244	0.8382	1	1	1	0.9858	0.8687
AGTRAP	666	AD	6.2	6.1	7	0	1	0.2012	0.0321	0.8549	0.9337	0.8644	0.8703	0.8381	0.892	0.8255	0.8373	0.856	0.7975	0.8735	0.8334	0.8028	0.8837	0.8254	0.7603	0.8477	0.8591	0.8679	0.8159	0.8615	0.8416	0.8393	0.8625	0.8394	0.8462	0.8507	0.8123	0.8601	0.8844	0.8267	0.8524	0.8307	0.8765	0.8429	0.8578	0.7858	0.8185	0.8461	0.8453
AGTRAP	667	ES	4.1:4.2:5	3	6.1	0	0.9793	0.153	0.0216	1	1	1	0.847	1	1	1	1	1	1	0.9668	1	1	1	1	1	1	null	1	0.9878	1	1	1	null	1	0.9794	1	0.9748	1	1	1	1	1	1	1	1	1	1	0.9784	1
AGTRAP	668	ES	4.2:5	3	6.1	0	0.9585	0.4855	0.0413	1	null	1	0.8515	1	null	1	null	1	1	0.9626	1	1	1	1	1	1	1	1	0.9938	null	1	1	null	1	0.984	1	0.9841	1	1	1	1	1	1	1	1	1	1	0.9722	1
AGTRAP	669	ES	5	3	6.1	0	1	0.0103	0.0014	1	1	1	0.9897	1	1	1	1	1	1	0.9953	1	1	1	1	1	1	1	1	0.9988	1	1	1	1	1	0.9981	1	0.9992	1	1	1	1	1	1	1	1	1	1	0.9983	1
AGTRAP	670	AA	4.1	3	4.2	0	0.9845	0.9082	0.1645	0.3675	0.8017	0.7164	0.5227	0.6025	0.8957	0.5411	1	0.3938	0.3524	0.5678	0.4865	0.5968	0.4642	0.3636	0.6823	0.6647	0.1044	0.1853	0.3784	0.9293	0.6788	0.7037	null	0.6495	0.4936	0.3181	0.4362	0.8475	0.4026	0.4987	0.3126	0.3118	0.3825	0.4703	0.8017	0.6304	0.6898	0.6025	0.4693
AGTRAP	671	ES	4.1:4.2	3	5	0	1	0.3156	0.0436	0.0442	0.0819	0.0774	0.0657	0.0561	0.0729	0.0525	0.0715	0.0535	0.0674	0.1414	0.0783	0.1342	0.0926	0.094	0.1937	0.1089	0.0393	0.0317	0.1067	0.0978	0.1622	0.048	0.0324	0.1545	0.0961	0.0408	0.0376	0.0796	0.0765	0.0536	0.0851	0.0407	0.0982	0.1062	0.0496	0.0583	0.0893	0.0816	0.0578
AGTRAP	672	ES	4.2	3	5	0	1	0.2646	0.0475	0.076	0.0234	0.0303	0.0624	0.0538	0.0092	0.0514	0	0.0939	0.1274	0.1183	0.0983	0.1048	0.113	0.1602	0.1102	0.0557	0.2646	0.1305	0.1755	0.0085	0.0931	0.0215	0.031	0.0981	0.1129	0.0855	0.0541	0.0154	0.1032	0.059	0.1806	0.0958	0.166	0.1279	0.0168	0.0409	0.0474	0.0597	0.071
AGTRAP	675	ES	3:4.1:4.2	1	5	0	0.9326	0.4903	0.1048	1	null	1	1	0.7705	1	null	0.5949	1	1	0.9139	0.8438	1	1	0.9337	0.9088	0.8548	null	0.8266	0.887	0.7654	0.9321	0.726	null	1	0.9178	0.9743	0.7902	0.7817	1	0.9735	0.7244	1	0.8882	0.9743	1	0.8983	0.9286	0.8063	0.8894
AGTRAP	677	ES	3:4.2	1	5	0	0.9223	0.5826	0.0991	1	null	1	1	0.7777	null	0.826	null	1	1	0.9038	0.9445	1	1	0.9666	0.864	0.7738	1	0.9632	0.9444	null	0.8868	0.5771	null	1	0.9389	0.9899	0.8589	0.6164	1	0.9789	0.8779	1	0.9426	0.9821	null	0.8745	0.8789	0.7659	0.9234
AGTRAP	679	ES	3	1	5	0	1	0.0463	0.0084	1	1	1	1	0.9856	1	0.9886	0.9775	1	1	0.9859	0.9941	1	1	0.9937	0.9817	0.9826	1	0.9948	0.9883	0.9728	0.987	0.9841	1	1	0.9922	0.9991	0.991	0.9899	1	0.9987	0.9717	1	0.9888	0.9974	1	0.9942	0.9932	0.9815	0.9939
AGTRAP	680	ES	2	1	3	0	1	0.0485	0.008	0.0231	0.0206	0.0146	0	0.0322	0	0	0.0119	0	0	0	0.0052	0.0092	0	0.0145	0.0157	0	0	0.004	0	0.0312	0.0071	0.0086	0	0	0.0068	0.0023	0.0023	0.0242	0	0	0.0291	0	0	0.0024	0	0.0079	0	0.0066	0
MTHFR	682	AP	4.1	null	null	0	0.9741	0.8226	0.15	0.5854	0.9266	0.5426	0.66	0.5858	0.7463	0.6294	0.7288	0.6429	0.909	0.5143	0.7213	0.618	0.3476	0.8331	0.6657	0.9439	0.869	0.7952	0.8381	0.5781	0.5879	0.7018	1	0.7753	0.7952	0.5883	0.9209	0.7952	0.618	0.6893	0.7753	0.618	0.8117	0.8768	0.5837	0.8608	0.5061	0.7213	0.8661
MTHFR	683	AP	1	null	null	0	0.9741	0.8226	0.1488	0.4146	0.0734	0.4574	0.34	0.4142	0.2537	0.3706	0.2712	0.3571	0.091	0.4857	0.2787	0.382	0.6524	0.1669	0.3343	0.0561	0.131	0.2048	0.1619	0.4219	0.4121	0.2982	0	0.2247	0.2048	0.3535	0.0791	0.2048	0.382	0.3107	0.2247	0.382	0.1195	0.1232	0.4163	0.1392	0.4939	0.2787	0.1339
MTHFR	684	AP	2	null	null	0	0.9741	0.119	0.0152	0	0	0	0	0	0	0	0	0	0	0	0	0	0	0	0	0	0	0	0	0	0	0	0	0	0	0.0582	0	0	0	0	0	0	0.0688	0	0	0	0	0	0
CLCN6	686	AT	24	null	null	0	1	0.5996	0.0763	0.8414	0.7147	0.8495	0.7197	0.844	0.7715	0.6115	0.7198	0.7083	0.7199	0.834	0.7499	0.8	0.8227	0.7553	0.8868	0.7848	0.9362	0.8299	0.8157	0.7793	0.7741	0.8266	0.8014	0.7581	0.7803	0.8339	0.7571	0.8494	0.7887	0.845	0.7815	0.8239	0.7975	0.7992	0.8031	0.7753	0.7946	0.8007	0.887
CLCN6	687	AT	23.2	null	null	0	1	0.1313	0.0204	0.0402	0.0435	0.022	0.0116	0.0257	0.035	0.0495	0.0582	0.0448	0.0331	0.0102	0.0218	0.0502	0.0249	0	0.0119	0.021	0.0035	0.0138	0.0173	0.0107	0.0203	0.0471	0.029	0.0503	0.0278	0.0235	0.1115	0.0283	0.0412	0.0405	0.0942	0.0402	0.0297	0.0026	0.0282	0.0324	0.0338	0.0056	0.0046
CLCN6	688	AT	6	null	null	0	1	0.6032	0.0754	0.1184	0.2418	0.1285	0.2686	0.1303	0.1936	0.339	0.2219	0.2469	0.2469	0.1558	0.2282	0.1498	0.1524	0.2447	0.1012	0.1942	0.0602	0.1563	0.1671	0.21	0.2056	0.1263	0.1697	0.1916	0.192	0.1426	0.1314	0.1223	0.1701	0.1145	0.1243	0.1359	0.1728	0.1982	0.1687	0.1923	0.1715	0.1937	0.1084
CLCN6	689	ES	13	12	14	0	0.9948	0.8788	0.1542	0.5909	0.5526	0.6022	0.4275	0.5724	0.6569	0.5237	0.7027	0.7237	0.3903	0.8409	0.5384	0.253	0.4628	0.4169	0.5478	0.6166	0.9209	0.6614	0.4789	0.6533	0.5796	0.7862	0.6528	0.7339	0.8877	0.7289	0.4237	0.7132	0.8213	0.7339	0.7392	0.7009	0.7165	0.6806	0.5796	0.4275	0.5027	0.7492	0.8283
CLCN6	690	ES	3	2	4	0	1	0.0587	0.0062	1	1	1	1	1	1	1	1	1	1	1	1	1	1	0.9562	1	1	1	1	1	1	0.9818	1	1	1	1	1	1	1	1	1	1	1	1	1	1	1	1	1	1
NPPA	691	AP	2	null	null	0	0.7565	0.7057	0.1207	0.9538	0.787	1	1	0.9451	0.621	0.9156	0.9414	null	0.9764	0.8979	0.9198	0.7207	null	0.9371	null	0.8113	0.4244	1	1	0.9663	null	1	0.8979	0.9226	0.8005	0.9323	1	1	null	0.9053	null	0.9806	1	null	null	0.821	0.9663	1	null
NPPA	692	AP	1	null	null	0	0.7565	0.7057	0.1207	0.0462	0.213	0	0	0.0549	0.379	0.0844	0.0586	null	0.0236	0.1021	0.0802	0.2793	null	0.0629	null	0.1887	0.5756	0	0	0.0337	null	0	0.1021	0.0774	0.1995	0.0677	0	0	null	0.0947	null	0.0194	0	null	null	0.179	0.0337	0	null
KIAA2013	693	AT	2.2	null	null	0	1	0.1352	0.025	0.0885	0.0433	0.0283	0.0833	0.0441	0.0684	0.0831	0.0885	0.1186	0.0528	0.0632	0.0546	0.0628	0.0246	0.0803	0.071	0.077	0.0577	0.0625	0.0161	0.0432	0.0494	0.0355	0.0164	0.0361	0.0336	0.0403	0.01	0.1451	0.052	0.0231	0.0259	0.0345	0.0195	0.028	0.0488	0.1091	0.0649	0.0817	0.0518
KIAA2013	694	AT	3	null	null	0	1	0.1352	0.025	0.9115	0.9567	0.9717	0.9167	0.9559	0.9316	0.9169	0.9115	0.8814	0.9472	0.9368	0.9454	0.9372	0.9754	0.9197	0.929	0.923	0.9423	0.9375	0.9839	0.9568	0.9506	0.9645	0.9836	0.9639	0.9664	0.9597	0.99	0.8549	0.948	0.9769	0.9741	0.9655	0.9805	0.972	0.9512	0.8909	0.9351	0.9183	0.9482
PLOD1	695	ES	2	1	3	0	1	0.1629	0.0276	0.0736	0.0654	0.1401	0.0418	0.0452	0.046	0.0348	0.0294	0.0709	0.0833	0.0646	0.1362	0.0651	0.0317	0.0329	0.0176	0.0105	0.0056	0.0079	0.0323	0.0096	0.0195	0.0287	0.0528	0.0757	0.0399	0.0449	0.0183	0.1099	0.0363	0.025	0.0821	0.0593	0.0372	0.0525	0.0445	0.08	0.0336	0.0144	0.0089
MFN2	696	ES	2	1	3	0	1	0.1262	0.0198	0.9411	0.9761	0.9133	0.9434	0.961	0.9544	0.9611	0.9429	0.9648	0.9816	0.971	0.9444	0.965	0.9707	0.9053	0.9324	0.9616	0.9723	0.932	0.9782	0.9611	0.9701	0.9499	0.9679	1	0.9781	0.9604	0.9836	0.973	0.9837	0.9513	0.9492	0.9737	0.9827	0.9829	0.964	0.9577	0.9634	0.9729	0.9373
MIIP	697	ES	8	7	9	0	1	0.0159	0.0031	1	1	1	1	1	1	1	0.9944	1	0.993	0.991	0.9961	1	1	1	1	1	1	1	1	1	1	1	0.9968	1	0.9947	1	1	0.9959	1	1	1	0.9926	1	1	1	0.9928	1	0.9921	1
TNFRSF1B	702	AT	5	null	null	0	1	0.0258	0.0019	0	0	0	0	0	0	0	0	0	0	0	0	0	0	0	0	0	0	0	0	0	0	0	0	0	0	0	0	0	0	0	0	0	0	0	0	0	0	0	0
TNFRSF1B	703	AT	11	null	null	0	1	0.0258	0.0019	1	1	1	1	1	1	1	1	1	1	1	1	1	1	1	1	1	1	1	1	1	1	1	1	1	1	1	1	1	1	1	1	1	1	1	1	1	1	1	1
VPS13D	704	AP	70	null	null	0	0.9326	0.5294	0.0987	0.0186	0.1202	0.1101	0.2672	0.0452	0.1748	0	0.0924	0	0.164	0.0501	0.1277	null	0.1885	0.0648	0	0.0618	0.0188	null	0.0917	0.0764	0.1234	0.0466	0.2406	0.0425	0.0381	0.0381	0.0765	0.1199	0.0759	null	null	0.2662	0.0959	0.0358	0	0.179	0	0.097	0
VPS13D	705	AP	64	null	null	0	0.9326	0.4755	0.0818	0.1554	0.3757	0	0	0	0.3644	0.1102	0	0	0	0	0.133	null	0.2946	0	0.1495	0.1288	0.0393	null	0	0.0455	0.0878	0.1295	0.0323	0.177	0	0.0794	0	0.2143	0.1265	null	null	0.1849	0	0.0498	0	0.0574	0	0.0368	0.1319
VPS13D	706	AP	1	null	null	0	0.9326	1	0.1967	0.7678	0.2855	0.8137	0.6772	0.9313	0.4154	0.67	0.6834	0.8663	0.7792	0.7937	0.6066	null	0.423	0.8902	0.7386	0.3917	0.7461	null	0.7557	0.6227	0.2193	0.0492	0.0738	0.5379	0.7243	0.7241	0.6056	0.4343	0.5768	null	null	0.4567	0.4556	0.5296	0.8591	0.7635	0.9143	0.8662	0.8023
VPS13D	707	AP	69	null	null	0	0.9326	0.7748	0.1414	0.0581	0.2186	0.0763	0.0555	0.0235	0.0454	0.2198	0.2242	0.1337	0.0568	0.1562	0.1327	null	0.0939	0.0449	0.1118	0.4176	0.1958	null	0.1526	0.2554	0.5694	0.7748	0.6533	0.2427	0.2376	0.1584	0.3179	0.2315	0.2208	null	null	0.0922	0.4485	0.3848	0.1409	0	0.0857	0	0.0658
VPS13D	708	ES	40	39	41	0	0.9534	0.7871	0.1286	0.2924	0.0756	0.2605	0.1406	0.3749	0.1676	0.3292	0.2903	0.3955	0.4781	0.5154	0.2465	0.3292	0.1943	0.3955	0.1124	0.2961	0.2666	null	0.3185	0.3317	0.2131	0.5338	null	0.1063	0.2465	0.3321	0.1894	0.6783	0.1951	0.2465	0.2666	0.5378	0.3955	0.216	0.1575	0.1943	0.1791	0.4279	0.197
PDPN	710	AP	1.1	null	null	0	1	0.3931	0.0608	1	1	0.8422	1	0.9493	0.9711	0.8339	0.9593	0.9454	1	1	1	1	0.6069	1	1	0.9847	0.9806	0.9442	0.9544	0.938	0.7657	0.9365	0.9341	0.8497	0.9094	0.9547	0.9361	0.9798	0.8758	0.9185	1	1	0.9125	0.9511	1	0.8362	1	0.9315	0.9631
PDPN	711	AP	2	null	null	0	1	0.3265	0.0431	0	0	0.06	0	0	0.0289	0	0.0224	0	0	0	0	0	0.3265	0	0	0	0	0.0463	0.031	0.0361	0.1454	0.0227	0	0	0.0475	0.0304	0.0259	0.0077	0.1112	0.0524	0	0	0.0531	0.0234	0	0.0969	0	0.0433	0.0093
PDPN	712	AP	3.1	null	null	0	1	0.2476	0.0344	0	0	0.0978	0	0.0507	0	0.1661	0.0183	0.0546	0	0	0	0	0.0666	0	0	0.0153	0.0194	0.0094	0.0146	0.026	0.0889	0.0408	0.0659	0.1503	0.0431	0.0149	0.038	0.0125	0.013	0.0291	0	0	0.0344	0.0255	0	0.0669	0	0.0252	0.0277
PDPN	713	AD	8.2	8.1	9	0	1	0.4791	0.0676	0.5498	0.516	0.5139	0.4376	0.6012	0.5258	0.6193	0.6648	0.5282	0.4443	0.4582	0.4965	0.5981	0.7422	0.6042	0.5732	0.5904	0.583	0.5374	0.5897	0.5953	0.5352	0.558	0.6129	0.4897	0.5855	0.5909	0.5712	0.5179	0.5469	0.5763	0.4229	0.4897	0.5413	0.5732	0.5649	0.6317	0.5925	0.5626	0.5378
PDPN	714	ES	6	5	7	0	1	0.0309	0.0045	1	1	0.9834	1	1	1	1	1	0.9974	1	1	1	1	1	1	1	0.9968	1	0.998	0.9997	0.9974	0.9709	0.9969	1	1	0.9961	0.9989	0.9965	0.9951	1	0.9981	1	1	0.9987	0.9981	1	0.9932	1	0.9973	0.9989
PDPN	717	AD	1.2	1.1	5	0	0.9689	0.198	0.0175	0.0173	0.0115	0	0	0	0.0097	0	0	0.0039	0	0.0517	0.0251	0	null	0	0	0.0043	0	0.0052	0.025	0.0122	0.0261	0.0104	0.0232	0	0.009	0.0029	0.005	0.0038	0.008	0.0132	0	null	0.0219	0.01	0	0.0255	0	0.0123	0.0014
PRDM2	721	AT	11	null	null	0	1	0.2885	0.0593	0.8282	0.833	0.829	0.8372	0.9414	0.8216	0.8029	0.8229	0.9165	0.8681	0.8926	0.7916	0.8527	0.8753	0.8923	0.8982	0.839	0.7195	0.9022	0.7775	0.8353	0.8149	0.7623	0.8448	0.757	0.8588	0.8843	0.7946	0.8358	0.8207	0.8962	0.7968	0.8879	0.7995	0.774	0.7783	0.8638	0.8257	0.9162	0.7175
PRDM2	722	AT	13	null	null	0	1	0.2885	0.0593	0.1718	0.167	0.171	0.1628	0.0586	0.1784	0.1971	0.1771	0.0835	0.1319	0.1074	0.2084	0.1473	0.1247	0.1077	0.1018	0.161	0.2805	0.0978	0.2225	0.1647	0.1851	0.2377	0.1552	0.243	0.1412	0.1157	0.2054	0.1642	0.1793	0.1038	0.2032	0.1121	0.2005	0.226	0.2217	0.1362	0.1743	0.0838	0.2825
PRDM2	723	ES	10	9	12	0	0.9741	0.6806	0.1142	0.896	0.6543	0.9553	1	1	0.9254	0.9624	0.7422	0.8539	1	0.6599	null	0.8897	0.7952	0.914	1	0.793	1	0.8709	0.9285	0.9441	0.9303	0.8626	0.7494	0.8798	0.8914	0.7897	0.8723	0.8691	1	0.7415	1	0.81	0.943	0.8504	0.9184	0.9549	0.9007	1	0.5472
PRDM2	724	ES	8:9:10	7	12	0	0.9378	0.9719	0.2925	0.6143	1	0.3128	0.191	0.316	0.5449	0.5967	null	0.3806	0.3101	0.5372	null	0.7467	0.5796	0.4138	1	0.6977	0.9103	0.0496	0.6334	0.8096	0.4255	0.4479	0.6173	0.1535	0.4759	0.6672	0.2671	0.6321	1	0.4624	0.18	0.5327	0.446	0.2236	1	0.3174	0.5994	0.1456	null
PRDM2	725	ES	9:10	7	12	0	0.9741	0.6941	0.1271	0.907	1	0.9112	0.8187	0.7064	0.9591	0.9398	0.9448	0.838	0.4649	0.9125	null	0.9547	0.7888	0.8215	1	0.9277	0.9754	0.4825	0.969	0.9743	0.9028	0.9061	0.9487	0.8423	0.9083	0.9016	0.9082	0.9197	1	0.8852	0.9205	0.856	0.8835	0.6643	1	0.7888	0.8824	0.6292	0.7627
PRDM2	728	ES	8	7	9	0	1	0.3797	0.0696	0.155	0.0612	0.0456	0.0533	0.1687	0.051	0.0918	0	0.1154	0.3673	0.11	0.1131	0.1349	0.294	0.142	0.1873	0.1668	0.2148	0.0547	0.0557	0.1058	0.0785	0.0835	0.0862	0.0353	0.091	0.1892	0.0383	0.1391	0.0738	0.1091	0.0201	0.169	0.1027	0.132	0.1444	0.1196	0.1847	0.0971	0
KAZN	729	AP	1.1	null	null	0	0.9793	0.6733	0.1206	0.1384	0	0	0	0.0249	0.0737	0	0	0.037	0.2318	0	0.1732	0.1176	0.021	0.4089	0.162	0.4936	0.11	0.0188	0	0.5027	0.0109	0.1018	0	null	0	0.0918	0	0.365	0.2472	0.0192	0.156	0.1213	0	0.0823	0	0.0117	0.0381	0.0121	0
KAZN	730	AP	3	null	null	0	0.9793	0.4126	0.0565	0.0487	0	0	0.1288	0	0	0	0	0.0326	0.2039	0	0	0	0.0041	0.016	0.0124	0.062	0	0	0	0.0035	0.0288	0.1194	0	null	0.0106	0	0.0102	0.0084	0	0	0	0.032	0	0.029	0.0292	0.0103	0.0336	0.0106	0.1041
KAZN	731	AP	2	null	null	0	0.9793	0.7237	0.1387	0.7185	0.7986	1	0.8712	0.89	0.9263	0.8746	0.8598	0.8514	0.5642	1	0.6791	0.6149	0.945	0.5751	0.8135	0.4358	0.7023	0.9652	1	0.4737	0.8488	0.7065	0.8048	null	0.9481	0.8995	0.8807	0.561	0.7353	0.9726	0.844	0.8466	0.823	0.8677	0.9708	0.9647	0.9283	0.9464	0.8959
KAZN	732	AP	4	null	null	0	0.9793	0.5926	0.0757	0.0944	0.2015	0	0	0.085	0	0.1254	0.1402	0.079	0	0	0.1477	0.2675	0.0299	0	0.012	0.0086	0.1877	0.016	0	0.0201	0.1115	0.0723	0.1952	null	0.0412	0.0087	0.1091	0.0655	0.0176	0.0082	0	0	0.177	0.021	0	0.0133	0	0.0309	0
KAZN	733	AT	11.2	null	null	0	1	0.7664	0.2146	0.3972	0.4346	0.4903	0.6449	0.4211	0.6518	0.5305	0.6411	0.6451	0.3378	0.6168	0.3277	0.5501	0.919	0.9383	0.9573	0.9227	0.7335	0.9713	0.8423	0.8985	0.7935	0.7628	0.6102	0.6256	0.954	0.9009	0.8559	0.6406	0.8542	0.958	0.5782	0.9071	0.8843	0.9227	0.5596	0.9409	0.5403	0.9136	0.8249
KAZN	734	AT	18	null	null	0	1	0.7664	0.2146	0.6028	0.5654	0.5097	0.3551	0.5788	0.3482	0.4695	0.3589	0.3549	0.6622	0.3832	0.6723	0.4499	0.081	0.0617	0.0427	0.0773	0.2665	0.0287	0.1577	0.1015	0.2065	0.2372	0.3898	0.3744	0.046	0.0991	0.1441	0.3594	0.1458	0.042	0.4218	0.0929	0.1157	0.0773	0.4404	0.0591	0.4597	0.0864	0.1751
TMEM51	736	AP	2	null	null	0	1	0.6041	0.1054	0.7852	0.7923	0.6707	0.7092	0.5966	0.7581	0.6722	0.7366	0.6862	0.6466	0.62	0.6073	0.7911	0.9289	0.8967	0.7242	0.6495	0.7571	0.6886	0.5332	0.7779	0.7179	0.7756	0.869	0.8246	0.7621	0.9126	0.8704	0.6076	0.6186	0.899	0.7614	0.7446	0.7238	0.7038	0.7845	0.8254	0.6644	0.9378	0.8337
TMEM51	737	AP	1	null	null	0	1	0.6041	0.1054	0.2148	0.2077	0.3293	0.2908	0.4034	0.2419	0.3278	0.2634	0.3138	0.3534	0.38	0.3927	0.2089	0.0711	0.1033	0.2758	0.3505	0.2429	0.3114	0.4668	0.2221	0.2821	0.2244	0.131	0.1754	0.2379	0.0874	0.1296	0.3924	0.3814	0.101	0.2386	0.2554	0.2762	0.2962	0.2155	0.1746	0.3356	0.0622	0.1663
TMEM51	738	AA	5.1	4	5.2	0	1	0.0816	0.0163	0.962	0.9486	0.9707	0.9706	0.9784	0.9897	0.9239	0.9681	0.9674	0.9413	0.9734	0.977	0.9773	0.9601	0.9619	1	0.9651	0.9503	1	0.9628	0.9762	0.9745	0.9347	0.9421	0.9522	0.9834	0.9728	0.9803	0.9184	0.9837	0.9458	1	0.9688	0.9811	0.9549	0.9637	0.9716	0.9845	0.959	0.9598
TMEM51	739	ES	3	2	4	0	0.9896	0.6897	0.1413	0.6488	0.6878	0.5433	0.8412	0.8014	0.7149	0.7953	0.7905	0.8042	0.7073	0.7921	0.7289	0.6075	0.5438	0.7141	0.6294	0.4759	0.6792	0.4208	0.9558	0.5361	0.6718	0.7364	0.392	0.3313	0.8974	0.7185	0.3103	0.7289	0.856	0.9475	0.5691	0.3651	0.8357	0.7513	0.5904	0.6689	0.7565	0.6517	0.6937
C1orf195	741	AT	2	null	null	0	0.7565	0.6649	0.1481	0.8472	0.8865	0.8897	0.9478	0.5171	0.7257	0.7515	0.793	0.71	0.7661	0.7661	0.6597	1	null	0.7515	null	1	null	null	null	0.5809	0.8137	0.8194	0.63	0.8472	0.3351	null	0.6019	0.8676	null	0.7661	1	null	0.3703	0.6148	0.9007	1	0.7661	0.8472	null
C1orf195	742	AT	3	null	null	0	0.7565	0.6649	0.1481	0.1528	0.1135	0.1103	0.0522	0.4829	0.2743	0.2485	0.207	0.29	0.2339	0.2339	0.3403	0	null	0.2485	null	0	null	null	null	0.4191	0.1863	0.1806	0.37	0.1528	0.6649	null	0.3981	0.1324	null	0.2339	0	null	0.6297	0.3852	0.0993	0	0.2339	0.1528	null
FHAD1	747	AT	15.2	null	null	0	0.7668	0.9935	0.2493	0.1	0.2187	0.9098	0.7089	0.8621	0.8064	0.6035	0.5705	0.3563	0.691	null	0.5832	0.8867	null	0.8434	null	0.6462	null	null	0.3694	0.5097	0.575	0.2788	0.1063	0.2581	0.2933	0.4836	null	null	null	null	0.2887	0	0.6188	0.533	0.993	null	0.5179	null	0.0943
FHAD1	748	AT	34	null	null	0	0.7668	0.4595	0.0833	0.0575	0	0.0326	0	0	0	0	0.1328	0	0	null	0	0	null	0.0299	null	0	null	null	0.1897	0	0	0.1946	0	0.3604	0.273	0	null	null	null	null	0	0.4595	0.144	0	0	null	0	null	0
FHAD1	749	AT	36	null	null	0	0.7668	0.9935	0.2294	0.8425	0.7813	0.0576	0.2911	0.1379	0.1936	0.3965	0.2968	0.6437	0.309	null	0.4168	0.1133	null	0.1267	null	0.3538	null	null	0.4409	0.4903	0.425	0.5266	0.8937	0.3816	0.4336	0.5164	null	null	null	null	0.7113	0.5405	0.2372	0.467	0.007	null	0.4821	null	0.9057
CASP9	758	AP	2	null	null	0	1	0.3425	0.0704	0.9703	0.9231	0.8945	1	0.9356	0.8931	0.9467	0.7863	0.9651	0.9035	0.9719	0.9307	1	0.937	0.9296	0.9201	0.6575	0.8704	0.9522	0.8427	0.849	0.8738	0.8304	0.9406	0.9703	0.8815	0.884	0.9201	0.7165	0.8826	0.937	1	0.9802	0.8704	0.9081	0.8962	0.9647	1	0.8663	0.8239
CASP9	759	AP	1	null	null	0	1	0.3425	0.0704	0.0297	0.0769	0.1055	0	0.0644	0.1069	0.0533	0.2137	0.0349	0.0965	0.0281	0.0693	0	0.063	0.0704	0.0799	0.3425	0.1296	0.0478	0.1573	0.151	0.1262	0.1696	0.0594	0.0297	0.1185	0.116	0.0799	0.2835	0.1174	0.063	0	0.0198	0.1296	0.0919	0.1038	0.0353	0	0.1337	0.1761
CASP9	760	RI	9.2	9.1	9.3	0	1	0.1708	0.0276	0.0063	0.0078	0.0125	0	0.0196	0.0157	0.0587	0.026	0.0432	0.0672	0.0298	0.0615	0.0078	0.0221	0.0206	0.0182	0.0353	0	0.0041	0.0105	0.0168	0.0117	0.0152	0.1541	0.0423	0.0787	0.0061	0.052	0.0273	0.005	0.0332	0.0134	0.0257	0.0138	0.0369	0.0335	0.0274	0.0267	0.0313	0.0052
CASP9	761	ES	4:5:6:7	3.2	8	0	1	0.2244	0.0472	0.9459	1	0.9858	0.9056	0.9116	0.8694	0.976	0.7756	0.8064	0.8955	0.9458	0.8732	0.9662	0.9858	0.9192	0.9017	0.9897	0.9574	0.8076	0.9002	0.929	0.8947	0.9687	0.8991	0.9342	0.9327	0.9139	0.8094	0.9269	0.8949	0.9318	0.9682	0.9481	0.9794	0.9674	0.9514	0.8517	0.8135	0.9084	0.967
CASP9	762	AD	3.2	3.1	4	0	1	0.0348	0.0042	1	1	1	1	1	1	1	1	1	1	0.9763	1	1	1	1	1	1	1	1	1	1	0.986	1	1	1	1	1	1	1	1	1	0.9652	1	1	1	1	1	1	1	1
DNAJC16	763	AT	13.3	null	null	0	1	0.3125	0.0587	0.1529	0.245	0.1511	0.128	0.1541	0.135	0.2406	0.2198	0.2015	0.1448	0.0805	0.1815	0.1605	0.1828	0.1437	0.0581	0.1456	0.0454	0.0492	0.0534	0.1164	0.109	0.1317	0.1835	0.1719	0.0856	0.0569	0.0987	0.116	0.055	0.1066	0.1291	0.1001	0.0972	0.0811	0.2728	0.1665	0.1867	0.0809	0.0563
DNAJC16	764	AT	16	null	null	0	1	0.1404	0.026	0.0509	0.0869	0.0337	0.0999	0.0407	0.0451	0.0385	0.0844	0.0701	0.0413	0.0053	0.06	0.05	0.0048	0.0194	0.0194	0.018	0.0024	0.0179	0.0195	0.0063	0.0102	0.0172	0.116	0.0731	0.0444	0.0104	0.0189	0.0196	0.01	0.0054	0.0118	0.0201	0.0164	0	0.0307	0.0079	0.0354	0.0028	0.012
DNAJC16	765	AT	15	null	null	0	1	0.2975	0.0725	0.7962	0.6681	0.8153	0.772	0.8052	0.8199	0.7209	0.6957	0.7284	0.8139	0.9142	0.7585	0.7894	0.8124	0.837	0.9225	0.8364	0.9522	0.9328	0.9271	0.8773	0.8807	0.8512	0.7005	0.755	0.87	0.9327	0.8824	0.8645	0.935	0.888	0.8591	0.8799	0.8865	0.9189	0.6964	0.8256	0.7779	0.9164	0.9317
DNAJC16	766	AD	13.2	13.1	14	0	0.9896	0.2241	0.0401	0.0419	0.1508	0	0	0	0	0	0.1372	0.0369	0	0.0298	0	0	0.0746	0	0	0	0	0	0.0371	0	0	0	0.1176	0.0915	0	0	0	0.0353	0	0.0356	0	0	0	0.0512	0	0.0367	0	0	0
PLEKHM2	767	ES	7	6	8	0	1	0.6296	0.141	0.5143	0.6099	0.6195	0.6186	0.4606	0.7224	0.6843	0.4886	0.5249	0.3485	0.7097	0.5665	0.5063	0.6742	0.641	0.5247	0.5294	0.9139	0.6251	0.8662	0.6154	0.4204	0.8498	0.4585	0.6127	0.736	0.8596	0.5638	0.8563	0.6517	0.8121	0.6569	0.4631	0.7904	0.7369	0.4128	0.5731	0.4921	0.6205	0.7975
FBLIM1	768	AP	5.1	null	null	0	1	0.3066	0.0473	0.0079	0	0.01	0	0.0066	0.0145	0.0296	0.047	0.0321	0.0493	0	0.0542	0	0.0938	0.0452	0	0.0991	0.0239	0.0786	0.1046	0.0448	0	0.0662	0.1376	0	0	0.1066	0.0865	0	0	0.3066	0	0.0183	0.056	0	0.0132	0.0579	0.0479	0.1555	0.0934
FBLIM1	769	AP	3	null	null	0	1	0.9899	0.3169	0.0545	0.1143	0.0831	0.0521	0.1062	0.1428	0.3343	0.2795	0.1023	0.0355	1	0.0424	0.0453	0.3225	0.7248	0.4733	0.7515	0.9761	0.8918	0.5995	0.74	0.5295	0.6718	0.2139	1	0.8417	0.8029	0.4829	0.7982	0.4497	0.6356	0.6427	0.3181	0.944	0.5798	0.0628	0.6307	0.1367	0.7347	0.9066
FBLIM1	771	AP	1	null	null	0	1	0.9877	0.3306	0.9375	0.8857	0.9069	0.9479	0.8872	0.8427	0.6361	0.6734	0.8656	0.9151	0	0.9033	0.9547	0.5837	0.23	0.5267	0.1494	0	0.0296	0.2959	0.2152	0.4705	0.2621	0.6485	0	0.1583	0.0905	0.4306	0.2018	0.5503	0.0578	0.3573	0.6636	0	0.4202	0.924	0.3113	0.8154	0.1099	0
FBLIM1	772	AT	11	null	null	0	1	0.524	0.0827	0.8452	0.7166	0.8854	0.7776	0.8722	0.8454	0.5273	0.8053	0.8088	0.7358	0.7287	0.7426	0.6808	0.7969	0.786	0.8464	0.7758	0.9124	0.8747	0.8891	0.7535	0.6513	0.7912	0.7406	0.6096	0.7388	0.9059	0.9339	0.7362	0.7732	0.8616	0.768	0.7369	0.8564	0.7515	0.8889	0.848	0.8647	0.8982	0.8829
FBLIM1	773	AT	9.2	null	null	0	1	0.524	0.0827	0.1548	0.2834	0.1146	0.2224	0.1278	0.1546	0.4727	0.1947	0.1912	0.2642	0.2713	0.2574	0.3192	0.2031	0.214	0.1536	0.2242	0.0876	0.1253	0.1109	0.2465	0.3487	0.2088	0.2594	0.3904	0.2612	0.0941	0.0661	0.2638	0.2268	0.1384	0.232	0.2631	0.1436	0.2485	0.1111	0.152	0.1353	0.1018	0.1171
FBLIM1	774	ES	6:7	5.2	8	0	1	0.0528	0.0097	0.985	1	0.9812	0.9745	0.9893	0.9814	1	0.9784	0.9867	0.9812	0.9885	0.9927	0.9472	1	0.9865	0.9933	0.965	0.9891	0.9789	0.9827	0.9903	0.9544	0.9544	0.9931	1	0.9793	0.9779	0.9885	0.9896	0.9926	0.9791	0.9808	0.9822	0.9776	0.9858	0.9908	0.9887	0.9878	0.9751	0.9766
FBLIM1	775	AA	4.1	3	4.2	1	0.9689	0.4989	0.0866	0.5305	0.3287	0.4199	0.4654	0.4096	0.6365	0.4349	0.535	0.4694	0.3588	0.3879	0.3501	0.4948	0.6423	0.5706	0.5475	0.3839	0.4012	0.5042	0.4901	0.4116	0.5718	0.3992	0.3137	0.3287	0.3986	0.4557	0.3701	0.1967	0.6127	0.3414	0.5159	0.4742	0.3534	0.4431	0.473	0.512	0.5312	0.4215	0.4402
ZBTB17	778	AA	14.1	13	14.2	0	1	0.2253	0.0408	0.0677	0.1397	0.1674	0.084	0.0143	0.1536	0.0578	0.1701	0.1484	0.0999	0.1597	0.0683	0.1461	0.1689	0.1166	0.1228	0.1362	0.0677	0.084	0.0502	0.0536	0.0504	0.0624	0.1128	0.1012	0.0748	0.0649	0.1366	0.0305	0.1232	0.0864	0.0708	0.1293	0.0782	0.094	0.0606	0.1295	0.0996	0.1051	0.0693
ZBTB17	779	RI	9.2	9.1	9.3	0	1	0.4644	0.0829	0.1228	0.4489	0.2427	0.1693	0.1151	0.3132	0.2943	0.2971	0.2149	0.3265	0.2013	0.252	0.1538	0.1632	0.1671	0.181	0.3189	0.0647	0.1106	0.0985	0.1653	0.1224	0.2079	0.4873	0.2973	0.2064	0.1528	0.2458	0.1413	0.2389	0.2417	0.3242	0.155	0.2018	0.2317	0.073	0.1567	0.2563	0.1904	0.0957
ZBTB17	780	AA	5.1	4	5.2	0	1	0.1702	0.0309	0.055	0.0582	0.073	0.0379	0.0305	0.0937	0.0915	0.073	0.0185	0	0.1133	0.0453	0.1513	0.0503	0.1035	0.0636	0.0573	0.0353	0.0142	0.0083	0.0624	0.0507	0.0269	0.066	0.0352	0.0235	0.0248	0.0513	0.0185	0.071	0.0599	0.0226	0.0424	0.054	0.071	0.0124	0.0108	0.0147	0.0445	0.0147
ZBTB17	782	ES	4	3	5.2	0	1	0.0741	0.0184	0.9952	0.972	0.9856	1	0.9886	0.9728	0.9729	0.9501	0.9314	1	1	0.9758	1	1	1	1	0.9416	0.9581	0.968	1	0.9934	0.9927	0.9845	0.9567	0.9504	1	0.9886	0.9822	0.9525	1	0.9918	1	0.9621	0.9738	0.9866	0.9597	0.9851	0.9576	0.9821	0.9459
ZBTB17	784	ES	3	2	4	0	1	0.0972	0.0173	0.9939	0.9814	1	0.9482	1	0.9799	1	0.9834	1	1	0.9664	1	1	0.984	1	0.9663	0.9773	0.9677	0.9617	0.9752	1	0.9815	0.9909	0.9478	1	0.9859	0.995	1	0.9857	1	0.9907	1	0.9483	1	1	1	0.9887	0.974	0.9822	0.9678
HSPB7	785	AP	1	null	null	0	0.829	0.8951	0.144	0.2132	0.254	0.2965	0.3685	null	0	0	0.2132	0.2492	0.1741	0.1471	0	0.153	0	0	0	0	0.0004	0	0.0143	0.0137	0.1616	0.3359	null	0	0.0376	0	null	0.1966	0	0	0.0295	0	0	0	null	0	0.1193	0	0
HSPB7	786	AP	2.1	null	null	0	0.829	0.8951	0.144	0.7868	0.746	0.7035	0.6315	null	1	1	0.7868	0.7508	0.8259	0.8529	1	0.847	1	1	1	1	0.9996	1	0.9857	0.9863	0.8384	0.6641	null	1	0.9624	1	null	0.8034	1	1	0.9705	1	1	1	null	1	0.8807	1	1
HSPB7	787	AT	3	null	null	0	1	0.2421	0.0236	0	0	0.107	0	0	0.2421	0	0	0	0	0	0	0	0	0	0	0	0.0007	0	0	0.0068	0.0126	0	0	0	0	0	0	0	0	0.0314	0	0	0	0	0	0	0	0	0
HSPB7	788	AT	5	null	null	0	1	0.2421	0.0236	1	1	0.893	1	1	0.7579	1	1	1	1	1	1	1	1	1	1	1	0.9993	1	1	0.9932	0.9874	1	1	1	1	1	1	1	1	0.9686	1	1	1	1	1	1	1	1	1
SZRD1	802	RI	5.2	5.1	5.3	0	1	0.0038	0.0005	1	1	1	1	1	1	1	1	0.9989	0.9976	1	1	1	1	1	1	0.9985	0.9988	1	1	1	1	1	1	1	1	0.9993	1	1	1	1	1	1	1	1	1	1	1	0.9992	1
SZRD1	803	AA	4.1	3	4.2	0	1	0.3656	0.0577	0.6607	0.7158	0.6179	0.741	0.6971	0.755	0.6766	0.7127	0.6859	0.6908	0.6094	0.6576	0.7036	0.5651	0.7407	0.724	0.6506	0.6232	0.7324	0.6163	0.6143	0.6452	0.679	0.7512	0.5966	0.6711	0.6196	0.6733	0.635	0.7242	0.7115	0.6867	0.7066	0.6902	0.6702	0.7334	0.7403	0.7128	0.7212	0.6775
SZRD1	804	ES	2	1	3	0	1	0.0929	0.0101	0.0039	0.0082	0.0076	0.0064	0.0051	0.0042	0.0352	0.0111	0.0109	0.0073	0.0087	0.0118	0.0053	0	0.0089	0.003	0.0101	0.0023	0.0069	0.0007	0.0013	0.0131	0.006	0.0929	0.0148	0.019	0.0023	0.0088	0.0147	0	0	0.0018	0.0034	0	0	0	0.003	0.001	0	0.0034
SZRD1	805	ES	2:3	1	4.1	0	1	0.0542	0.0079	0.0026	0.0097	0.0054	0.0092	0.0044	0.0028	0.0237	0.0107	0.0081	0.0091	0.0089	0.0111	0.0036	0	0.0085	0.0027	0.0094	0.003	0.0076	0.0006	0.0008	0.0066	0.0053	0.0501	0.0099	0.0138	0.0013	0.0038	0.0081	0	0	0.0017	0.0022	0	0	0	0.0008	0.0008	0	0.0022
SZRD1	806	ES	3	1	4.1	0	1	0.4607	0.0705	0.4352	0.5891	0.4504	0.6187	0.4936	0.4235	0.4253	0.5226	0.4633	0.5771	0.5329	0.519	0.4263	0.3427	0.5229	0.5048	0.5131	0.5949	0.534	0.5104	0.3947	0.3675	0.4934	0.3642	0.4345	0.4555	0.3967	0.3255	0.3796	0.543	0.4237	0.5194	0.4178	0.5404	0.4815	0.3175	0.2306	0.466	0.3192	0.425
SZRD1	807	ES	2:3:4.1	1	4.2	0	1	0.0503	0.0078	0.0029	0.0079	0.0053	0.0131	0.0039	0.0043	0.0235	0.01	0.0084	0.007	0.0065	0.0132	0.0027	0	0.0092	0.0037	0.0077	0.0028	0.0075	0.0005	0.0009	0.0061	0.0056	0.0503	0.0088	0.0145	0.0013	0.0034	0.0083	0	0	0.002	0.0025	0	0	0	0.0013	0.0008	0	0.0016
SZRD1	808	ES	3:4.1	1	4.2	0	1	0.5467	0.0802	0.454	0.5347	0.4397	0.6969	0.4607	0.5254	0.4215	0.5037	0.4694	0.508	0.4506	0.5593	0.3609	0.381	0.5391	0.5768	0.4605	0.5825	0.528	0.4738	0.4195	0.3456	0.5087	0.3633	0.4039	0.465	0.3793	0.3028	0.3832	0.5258	0.4155	0.5587	0.4446	0.5203	0.44	0.4365	0.3254	0.4854	0.3097	0.3455
SZRD1	809	AA	4.1	1	4.2	0	1	0.3307	0.0462	0.5177	0.4436	0.4879	0.585	0.4657	0.5998	0.4948	0.4797	0.5048	0.4294	0.417	0.5392	0.4305	0.54	0.515	0.5708	0.4461	0.4859	0.4927	0.4621	0.5244	0.4748	0.5139	0.4977	0.4672	0.5082	0.4803	0.4723	0.5024	0.4814	0.4902	0.5381	0.5259	0.4785	0.457	0.6236	0.6155	0.5181	0.4876	0.4153
SZRD1	810	ES	2:3	1	4.2	0	1	0.0241	0.0036	0.0014	0.0031	0.0032	0.0046	0.0017	0.0014	0.0112	0.004	0.0038	0.0031	0.0041	0.0068	0.0011	0	0.0032	0.0014	0.0041	0.0017	0.0027	0.0003	0.0005	0.0033	0.0026	0.017	0.0059	0.0071	0.0008	0.0016	0.0047	0	0	0.0009	0.001	0	0	0	0.0005	0.0003	0	0.0008
SZRD1	811	ES	3	1	4.2	0	1	0.4447	0.0699	0.298	0.3122	0.3255	0.4442	0.2697	0.2632	0.2573	0.2892	0.2872	0.3149	0.3434	0.3966	0.1913	0.3202	0.2895	0.3407	0.3132	0.4563	0.2891	0.3579	0.3109	0.2241	0.3274	0.1582	0.313	0.2976	0.2717	0.1733	0.2621	0.2958	0.2228	0.3649	0.2485	0.3262	0.2777	0.2189	0.1441	0.2743	0.1471	0.2
NECAP2	821	RI	9.3	9.2	9.4	0	1	0.0652	0.0086	0.9856	0.9596	0.984	0.9815	0.9741	0.9763	0.9698	0.9712	0.9766	0.9803	0.9679	0.9834	0.9583	0.9665	0.9786	0.9956	0.9808	0.967	0.9881	0.9811	0.9777	0.9711	0.9794	0.9308	0.977	0.9744	0.9786	0.9784	0.9652	0.9856	0.9734	0.9921	0.9795	0.984	0.9863	0.975	0.9908	0.987	0.9794	0.9724
NECAP2	822	RI	9.2:9.3:9.4	9.1	9.5	0	1	0.0216	0.0038	0.9935	0.9937	0.992	1	1	0.9956	0.9942	0.9871	1	0.9903	0.9921	0.9927	0.9861	0.9964	0.9912	1	1	0.9913	0.9943	0.9867	0.9986	0.9975	0.9902	0.9948	0.9957	0.9973	0.9879	0.9922	1	1	0.9931	0.9927	0.9968	0.9926	0.9924	0.9968	0.9976	0.992	0.9982	0.9961
NECAP2	823	ES	9.2:9.4	9.1	9.5	0	0.9793	0.6366	0.1391	0.7003	0.8775	0.6804	1	1	0.8514	0.8472	0.7137	1	0.6941	0.8081	0.7029	0.7682	0.9093	0.7172	null	1	0.7985	0.697	0.5958	0.9462	0.9224	0.7041	0.9457	0.86	0.9132	0.6482	0.7682	1	1	0.8149	0.5338	0.8771	0.6977	0.6553	0.8934	0.8044	0.6311	0.9209	0.8867
NECAP2	824	ES	8	7	9.1	0	1	0.1516	0.0173	0.9846	0.9791	0.9579	1	0.9703	0.9612	0.9835	0.984	0.9687	0.9446	0.9826	0.98	0.952	0.9712	0.9816	0.9863	0.9648	0.9475	0.9761	0.9953	0.9879	0.9782	0.9619	0.95	0.9774	0.9641	0.9875	0.9751	0.9627	0.9819	0.9702	0.9669	0.9736	0.9775	0.9716	0.9585	0.9626	0.9669	0.961	0.9683
NECAP2	825	ES	6	5	7	0	1	0.1947	0.0191	0.0104	0.0302	0.0128	0.032	0.0351	0.0083	0.0175	0.0555	0.0705	0.0278	0.0091	0.0068	0.0212	0.0099	0.0076	0	0.0394	0.0195	0.0043	0.0038	0.0095	0.0129	0	0.0377	0.0231	0.0276	0.0236	0.0062	0.1947	0.0467	0.0059	0.052	0.0277	0.0258	0.0153	0.0041	0.0029	0.0153	0.0124	0.0148
NECAP2	826	ES	4	3	5	0	1	0.0133	0.0021	0.9973	1	1	1	1	1	0.9967	1	0.9974	1	1	0.9974	1	1	1	1	1	1	1	1	1	1	1	1	0.9877	1	0.9985	0.9957	1	1	1	1	1	1	1	0.9979	1	1	1	1
NECAP2	827	ES	2	1.2	3	0	1	0.0171	0.0027	1	1	1	1	1	0.9947	0.9829	1	1	1	1	1	1	1	1	1	1	1	1	1	0.9965	1	1	1	1	1	1	1	0.9913	1	1	1	1	1	1	1	1	1	0.9971	1
NECAP2	828	AD	1.2	1.1	2	0	1	0.0361	0.0065	1	0.9644	1	1	0.9881	0.9942	0.9934	1	0.9897	1	1	1	1	0.9923	1	1	0.9794	1	1	0.9911	1	0.9958	1	1	1	0.9821	0.9974	1	1	1	1	1	1	1	1	1	1	0.9845	0.9946	0.9875
NBPF1	830	AP	1	null	null	0	1	0.32	0.0602	0.9361	0.7659	0.924	0.8449	0.8323	0.773	0.9186	0.7849	0.7893	0.7849	0.977	0.885	0.844	0.93	0.7167	0.7914	0.924	0.8917	0.9499	0.8611	0.809	0.9055	0.8168	0.8511	0.7279	0.835	0.7836	0.8861	0.9215	0.8905	0.7643	0.8771	0.9453	0.8766	0.8949	0.9224	0.9183	0.8378	0.9024	0.8601
NBPF1	831	AP	3	null	null	0	1	0.32	0.0602	0.0639	0.2341	0.076	0.1551	0.1677	0.227	0.0814	0.2151	0.2107	0.2151	0.023	0.115	0.156	0.07	0.2833	0.2086	0.076	0.1083	0.0501	0.1389	0.191	0.0945	0.1832	0.1489	0.2721	0.165	0.2164	0.1139	0.0785	0.1095	0.2357	0.1229	0.0547	0.1234	0.1051	0.0776	0.0817	0.1622	0.0976	0.1399
NBPF1	835	ES	25	24	26	0	1	0.4044	0.0621	0.958	0.8962	0.9825	0.8559	0.9526	0.9005	1	0.8238	0.7823	0.8263	0.9584	0.9108	1	0.8786	0.8917	0.8663	0.9824	0.9767	1	1	0.9322	0.9317	0.8802	0.8768	0.5956	0.9876	0.945	1	0.9705	0.9878	0.8578	0.9108	0.9563	1	0.9638	0.9783	0.9765	0.9538	0.8537	1
NBPF1	836	ES	10:11:12:13:14:15	9	16	0	1	0.497	0.0916	0.8567	0.7724	0.9033	0.7448	0.5526	0.637	0.6443	0.6098	0.5752	0.6664	0.8223	0.8144	0.8827	0.8104	0.5127	0.8127	0.8175	0.8835	0.7706	0.684	0.7995	0.923	0.7013	0.7507	0.6272	0.7519	0.6463	0.5758	0.8174	0.7507	0.7659	0.8107	0.8093	0.6491	0.7411	0.8485	0.8295	0.6048	0.6109	0.8219
MFAP2	839	AA	3.1	2	3.2	0	0.9793	0.338	0.0491	0.879	0.932	0.8981	0.9006	0.8436	0.9061	0.8868	0.9096	0.9047	0.662	0.8311	0.8968	0.8727	null	0.9206	0.9608	0.8786	0.94	0.8763	0.8544	0.8853	0.7589	0.8718	0.8655	0.8727	0.8706	0.8833	0.8812	0.8778	0.8304	0.8614	0.8596	0.8845	0.9079	0.8999	0.9245	0.9449	0.8758	0.8701	0.854
ATP13A2	840	ES	28	27	29	0	1	0.1956	0.0263	0.9769	0.9042	0.9649	0.9399	0.9938	0.9563	0.9524	0.8861	0.954	0.9221	0.9575	0.9525	0.9626	0.9719	0.9527	0.9244	0.899	0.9028	0.9261	0.9393	0.9271	1	0.9309	0.9015	0.9455	0.9454	0.9566	0.9175	0.9534	0.96	0.927	0.9371	0.9266	0.9566	0.9847	0.9639	0.9604	0.9753	0.9434	0.9444
ATP13A2	841	ES	22	21	23	0	1	0.0777	0.0119	0.9968	0.9807	0.9941	0.9703	0.9932	0.9825	0.9759	0.9886	1	0.994	0.9932	0.9882	0.9835	1	0.9777	0.9699	0.9863	0.9223	0.9927	0.9763	0.9865	0.989	0.9897	1	1	0.9853	0.9982	0.991	0.9972	0.9766	0.9716	0.9913	1	0.9847	0.9978	0.997	0.9969	0.9955	0.9853	0.996
ATP13A2	842	AD	5.2	5.1	6	0	1	0.3967	0.0585	0.4664	0.6551	0.4353	0.3547	0.5283	0.5122	0.5351	0.5198	0.5021	0.5083	0.4465	0.3735	0.4286	0.5134	0.4935	0.5073	0.4645	0.4355	0.5118	0.5891	0.5345	0.3672	0.5153	0.4628	0.3564	0.4642	0.5439	0.491	0.4788	0.4042	0.48	0.7081	0.494	0.5757	0.5172	0.5306	0.429	0.5058	0.4729	0.4198
PADI2	843	AT	11.2	null	null	0	1	0.3337	0.0497	0	0	0.0032	0.049	0.0062	0.0348	0.0476	0.0069	0.0077	0	0.0212	0	0.0143	0	0	0	0.0414	0	0	0	0.0115	0	0.015	0.12	0.0465	0.0925	0	0.1866	0.0023	0.0021	0	0.0103	0	0	0.1108	0.0279	0.0344	0.0464	0	0.192
PADI2	844	AT	16	null	null	0	1	0.3337	0.0497	1	1	0.9968	0.951	0.9938	0.9652	0.9524	0.9931	0.9923	1	0.9788	1	0.9857	1	1	1	0.9586	1	1	1	0.9885	1	0.985	0.88	0.9535	0.9075	1	0.8134	0.9977	0.9979	1	0.9897	1	1	0.8892	0.9721	0.9656	0.9536	1	0.808
PADI2	845	ES	8	7	9	0	0.7565	0.0555	0.0069	1	1	0.9981	1	1	1	1	1	0.9845	null	1	1	1	1	1	null	1	1	null	1	1	1	1	0.9445	1	null	null	1	0.9966	1	1	1	1	null	null	1	1	1	1	1
PADI2	846	ES	5:6	4	7	0	0.8446	0.0071	0.0006	1	1	1	1	1	1	1	1	1	1	1	1	1	1	null	null	1	1	null	1	1	1	1	1	1	1	1	1	0.999	1	1	1	1	null	null	1	1	1	1	1
PADI4	851	AT	17	null	null	0	0.9067	0.989	0.2455	0.989	0.1895	null	0.8308	0.232	0.6035	0.1642	0.4833	0.6228	0.375	0.1738	0	0.433	null	0.3956	0.5956	0	0.5874	0	0.7466	0.3594	0.1642	0.1738	0.3086	0.5921	0.44	0	0.6387	0.2962	0.4716	null	0.6147	0.3488	0.3293	0	0.5155	0.4691	0.1791	0.3956	0.3293
PADI4	852	AT	4	null	null	0	0.9067	0.989	0.2455	0.011	0.8105	null	0.1692	0.768	0.3965	0.8358	0.5167	0.3772	0.625	0.8262	1	0.567	null	0.6044	0.4044	1	0.4126	1	0.2534	0.6406	0.8358	0.8262	0.6914	0.4079	0.56	1	0.3613	0.7038	0.5284	null	0.3853	0.6512	0.6707	1	0.4845	0.5309	0.8209	0.6044	0.6707
RCC2	853	AP	2.1	null	null	0	1	0.2935	0.0585	0.2458	0.1132	0.2996	0.154	0.1542	0.1693	0.1456	0.1052	0.1704	0.214	0.0612	0.2359	0.1864	0.1241	0.1054	0.1907	0.0985	0.0821	0.1077	0.1206	0.1061	0.0648	0.0868	0.255	0.2394	0.1221	0.1674	0.1605	0.223	0.0591	0.1924	0.1718	0.1296	0.1148	0.0948	0.1795	0.0747	0.2776	0.2353	0.1704
RCC2	854	AP	1	null	null	0	1	0.2935	0.0585	0.7542	0.8868	0.7004	0.846	0.8458	0.8307	0.8544	0.8948	0.8296	0.786	0.9388	0.7641	0.8137	0.8759	0.8946	0.8093	0.9015	0.9179	0.8923	0.8794	0.8939	0.9352	0.9132	0.745	0.7606	0.8779	0.8326	0.8395	0.777	0.9409	0.8076	0.8282	0.8704	0.8852	0.9052	0.8205	0.9253	0.7224	0.7647	0.8296
ARHGEF10L	855	AP	1	null	null	0	0.9741	0.7617	0.1493	0.9094	0.5072	0.7062	0.9675	0.8084	0.7015	0.6963	0.5162	0.856	0.8321	1	0.8388	0.8182	0.876	0.6435	0.7125	0.9224	0.8923	null	0.8871	0.7937	0.937	0.4069	null	0.4715	0.7535	0.8168	0.8014	1	0.7949	0.5978	0.6108	0.9242	0.8168	0.6778	null	0.8428	0.8312	0.3509	0.6686
ARHGEF10L	857	AP	4.1	null	null	0	0.9741	0.4412	0.0716	0	0.2726	0.0688	0	0.068	0.0764	0.0955	0.1365	0.0323	0	0	0	0.1818	0	0	0	0	0.012	null	0	0	0	0.1674	null	0	0.0775	0	0	0	0.0981	0	0	0	0	0.1637	null	0.1265	0.0531	0	0
ARHGEF10L	858	AP	10	null	null	0	0.9741	0.6491	0.138	0.0906	0.2201	0.225	0.0325	0.1236	0.2221	0.2082	0.3472	0.1116	0.1679	0	0.1612	0	0.124	0.3565	0.2875	0.0776	0.0957	null	0.1129	0.2063	0.063	0.4257	null	0.5285	0.169	0.1832	0.1986	0	0.1069	0.4022	0.3892	0.0758	0.1832	0.1586	null	0.0306	0.1157	0.6491	0.3314
ARHGEF10L	859	AT	22	null	null	0	1	0.1763	0.0319	0.0503	0.0555	0.0536	0.078	0.1228	0.0907	0.0849	0.0287	0.0737	0.0357	0.0325	0.0609	0.0576	0.0456	0.0554	0.039	0.0258	0.0445	0	0.0267	0.0666	0.1763	0.0502	0.0698	0.0459	0.0819	0.0447	0.0243	0.0589	0.0724	0.0361	0.1063	0.0351	0.0267	0.0684	0.0528	0.029	0.1251	0.0438	0.0671
ARHGEF10L	860	AT	30	null	null	0	1	0.0439	0.0049	0.0043	0	0	0.0094	0.0041	0	0.0031	0.0078	0.0177	0.0091	0	0	0	0	0	0	0	0.0038	0	0.0078	0	0	0	0.0124	0	0	0	0	0	0	0	0	0	0	0	0	0	0	0	0
ARHGEF10L	861	AT	32	null	null	0	1	0.1763	0.0327	0.9454	0.9445	0.9464	0.9126	0.8731	0.9093	0.912	0.9635	0.9086	0.9552	0.9675	0.9391	0.9424	0.9544	0.9446	0.961	0.9742	0.9517	1	0.9655	0.9334	0.8237	0.9498	0.9178	0.9541	0.9181	0.9553	0.9757	0.9411	0.9276	0.9639	0.8937	0.9649	0.9733	0.9316	0.9472	0.971	0.8749	0.9562	0.9329
ARHGEF10L	862	ES	18	17	19	0	1	0.6568	0.1215	0.9119	0.9485	0.9174	0.8857	0.9778	0.7112	0.9504	0.8912	0.8435	0.9378	0.826	0.7799	0.9409	0.9778	0.8383	0.9004	0.9421	0.4814	0.4457	0.8101	0.7474	0.8939	0.7818	0.9775	0.3518	0.6865	0.8837	0.9249	0.8881	0.8522	0.7761	0.6956	0.8237	0.789	0.7936	0.8996	0.9087	0.9209	0.8834	0.3366
ARHGEF10L	863	ES	14:15	13	16	0	1	0.0369	0.0068	1	1	1	1	1	1	0.9973	1	0.9931	1	1	1	1	1	1	1	0.9879	1	1	0.9908	0.9963	1	1	1	1	1	0.9847	1	0.9906	0.9883	1	1	0.9771	1	1	1	0.992	1	1	1
ARHGEF10L	864	ES	8	7	9	0	1	0.0726	0.0095	0.0024	0.0198	0	0.0104	0	0	0.0108	0	0.0092	0	0	0	0	0	0	0	0.0139	0.0026	0	0	0.0061	0.0019	0.0068	0	0	0	0	0	0	0	0	0	0	0	0	0	0	0.0032	0.0099	0
ALDH4A1	868	AP	1	null	null	0	0.9948	0.2129	0.0392	1	0.9471	1	0.9489	1	1	0.9552	0.9718	0.9272	0.8652	1	0.9658	1	1	1	0.9457	0.9705	1	1	1	0.9754	1	0.861	null	0.8462	0.9841	0.9924	1	1	1	1	1	0.988	0.9338	1	0.9451	0.9968	0.9884	1	1
ALDH4A1	869	AP	2	null	null	0	0.9948	0.2129	0.0392	0	0.0529	0	0.0511	0	0	0.0448	0.0282	0.0728	0.1347	0	0.0342	0	0	0	0.0543	0.0295	0	0	0	0.0246	0	0.139	null	0.1538	0.0159	0.0076	0	0	0	0	0	0.012	0.0662	0	0.0549	0.0032	0.0116	0	0
ALDH4A1	870	RI	16.2	16.1	16.3	0	1	0.0718	0.0114	0.9836	0.9907	0.9873	1	0.9887	1	0.9958	0.9917	0.9909	1	0.9869	0.9717	0.9361	0.9836	0.9949	1	0.9848	1	0.9967	0.998	1	0.9915	0.994	1	0.9899	0.9921	0.979	1	0.943	0.9953	0.9897	0.9805	0.9914	0.9542	0.9947	0.9703	0.996	0.9954	0.9849	0.9919
ALDH4A1	871	ES	13	12	14	0	1	0.2137	0.0373	1	0.9476	0.9767	1	0.9642	1	0.9866	0.9642	0.9696	0.8719	0.9458	1	0.9837	0.9233	0.9734	0.9318	0.9333	0.9881	0.928	0.9917	0.9428	1	0.9616	1	1	0.9896	0.9303	0.9883	1	0.9036	0.9796	1	0.8874	0.971	0.9875	0.9372	0.989	0.8737	0.8832	0.9272
UBR4	872	AP	74.1	null	null	0	1	0.1533	0.0166	0.0051	0.0316	0.0029	0.0351	0.0035	0.0182	0.0219	0.0364	0.0083	0.0603	0.0265	0.0576	0.025	0	0.0046	0.0135	0.0191	0.0031	0.0376	0.0112	0.0132	0.0052	0.004	0.0414	0.0534	0.0184	0.0051	0.0159	0.0019	0.0129	0.0061	0.0102	0.0195	0.0269	0.011	0.0161	0.0026	0.001	0.0006	0.0015
UBR4	875	AP	103.1	null	null	0	1	0.6152	0.1037	0.2067	0.3007	0.1923	0.2232	0.0869	0.1392	0.1676	0.313	0.148	0.2965	0.1128	0.2286	0.6527	0.3035	0.1029	0.1535	0.1712	0.0892	0.1543	0.6583	0.0692	0.1133	0.062	0.1344	0.1677	0.1603	0.1177	0.2236	0.1463	0.0912	0.1535	0.2329	0.1919	0.2384	0.1886	0.2175	0.0677	0.1599	0.1554	0.3467
UBR4	876	AP	86.1	null	null	0	1	0.7275	0.1536	0.1917	0.5118	0.4151	0.5521	0.1999	0.4647	0.4917	0.4429	0.3504	0.4564	0.6715	0.4758	0.2304	0.1637	0.2903	0.3882	0.4836	0.3662	0.4861	0.1405	0.4379	0.3925	0.7675	0.5964	0.5507	0.3053	0.2361	0.6278	0.5616	0.3113	0.5342	0.5194	0.5473	0.615	0.4207	0.1899	0.153	0.3676	0.2875	0.3891
UBR4	877	AP	1	null	null	0	1	0.7512	0.1706	0.5966	0.156	0.3897	0.1896	0.7097	0.3779	0.3188	0.2077	0.4934	0.1868	0.1892	0.238	0.0918	0.5329	0.6023	0.4449	0.3261	0.5415	0.322	0.1901	0.4797	0.4889	0.1665	0.2278	0.2282	0.5161	0.6411	0.1327	0.2902	0.5845	0.3062	0.2375	0.2412	0.1196	0.3797	0.5764	0.7768	0.4716	0.5566	0.2627
UBR4	878	AT	107	null	null	0	1	0.0337	0.0045	0.993	0.9894	0.9879	0.9899	0.9875	0.9864	0.9863	0.9933	0.9929	0.9907	0.9894	0.9867	0.9932	0.9933	0.9925	0.9921	0.9903	0.9904	0.9829	0.996	0.9928	0.9864	0.9881	0.9877	0.987	0.9964	0.9908	0.9941	0.9861	0.9831	0.9959	0.9928	0.9847	0.9937	0.9911	0.9844	0.9845	0.9852	0.9931	0.9934
UBR4	879	AT	78.6	null	null	0	1	0.0337	0.0045	0.007	0.0106	0.0121	0.0101	0.0125	0.0136	0.0137	0.0067	0.0071	0.0093	0.0106	0.0133	0.0068	0.0067	0.0075	0.0079	0.0097	0.0096	0.0171	0.004	0.0072	0.0136	0.0119	0.0123	0.013	0.0036	0.0092	0.0059	0.0139	0.0169	0.0041	0.0072	0.0153	0.0063	0.0089	0.0156	0.0155	0.0148	0.0069	0.0066
UBR4	880	ES	105	104	106	0	1	0.0032	0.0006	0.001	0	0	0	0	0.0019	0.0014	0	0	0	0	0	0	0	0	0	0	0	0	0	0	0	0	0	0	0	0	0.0009	0	0	0	0	0	0	0	0	0	0	0	0
UBR4	881	ES	94	93	95	0	1	0.0657	0.0112	0.9826	0.9903	0.9777	0.9892	0.9852	0.9643	0.9813	0.9747	0.9378	0.9343	0.9786	0.9791	0.9814	0.9934	0.954	0.9604	0.9872	0.9929	0.972	0.9695	0.989	0.9871	0.981	0.9902	0.9928	0.9766	0.9832	0.9604	1	0.9736	0.9771	0.9898	0.9686	0.979	0.9746	0.9529	0.9677	0.98	0.9797	0.9885
UBR4	882	ES	90	89	91	0	1	0.0038	0.0007	1	1	1	1	1	1	1	1	1	1	1	1	1	1	1	1	1	1	1	1	1	0.9967	1	1	1	1	1	1	1	1	1	1	1	1	0.9976	1	0.9984	1	1	1
UBR4	883	RI	78.4	78.3	78.5	0	1	0.0807	0.013	0.0078	0.0277	0.0305	0.0066	0.0074	0.0229	0.0234	0.0067	0.0119	0.0279	0.0385	0.0293	0	0.0061	0.0021	0.0048	0.0269	0.0024	0.0055	0.0033	0.0031	0.0154	0.0261	0.0414	0.0483	0.0209	0.0092	0.0264	0.0145	0.0116	0.0167	0.0176	0.0109	0.0259	0.0172	0.0088	0.0058	0.025	0.0144	0.0213
UBR4	884	RI	78.2	78.1	78.3	0	1	0.0238	0.003	0	0	0	0	0	0	0	0.0028	0	0	0	0	0	0	0	0	0	0.0035	0	0.0032	0	0	0	0.0238	0.0104	0.0042	0	0.0045	0	0	0	0	0	0	0	0	0	0	0	0
UBR4	885	ES	60	59	61	0	1	0.2225	0.0297	0.97	0.9884	1	0.9543	0.9594	0.9301	0.9403	0.9285	0.9516	0.9304	0.9786	1	0.9509	0.9661	0.9754	0.982	0.9588	0.9505	0.9106	0.9834	0.9766	0.9725	0.9734	0.952	0.9784	0.9372	0.9803	0.9349	0.9501	0.9375	0.9662	0.9632	0.9583	0.9506	0.9766	0.9537	0.956	0.9542	0.9481	0.8974
UBR4	886	ES	54	53	55	0	1	0.35	0.0536	0.1306	0.0394	0.1473	0.1282	0.1302	0.0844	0.1108	0.1116	0.1016	0.042	0.1776	0.071	0.0066	0.0869	0.1272	0.0498	0.093	0.0783	0.0394	0.0844	0.1351	0.0915	0.1092	0.0745	0.096	0.1822	0.1852	0.0578	0.1454	0.0253	0.0491	0.1341	0.1539	0.3176	0.1082	0.0835	0.1039	0.1207	0.0743	0.1696
UBR4	887	ES	50	49	51	0	1	0.1167	0.0156	0.0115	0.1167	0	0	0.0099	0.0102	0.0274	0.0173	0.0025	0	0	0	0	0.0175	0.0048	0.0115	0.0073	0.064	0	0.0435	0.0043	0.0143	0	0	0.0095	0	0	0.0181	0.0321	0	0	0	0	0.0163	0	0	0	0	0.0038	0
EMC1	891	AA	10.1	9	10.2	0	1	0.3787	0.0523	0.849	0.7411	0.8461	0.8672	0.8238	0.8128	0.8367	0.8222	0.8961	0.8847	0.7873	0.9313	0.8642	0.8886	0.8981	0.8546	0.8592	0.8481	0.8109	0.7554	0.8757	0.8063	0.853	0.7328	0.6491	0.8634	0.8948	0.876	0.848	0.8648	0.8112	0.8304	0.874	0.8981	0.8862	0.8839	0.9183	0.9221	0.8588	0.7511
EMC1	893	ES	3	2.1	4	0	1	0.0883	0.0139	1	1	1	1	0.9977	0.9747	1	1	0.9785	0.9865	0.9762	1	1	1	1	1	0.9815	0.977	1	1	0.9977	0.9937	0.9787	1	1	1	0.9982	0.9511	0.9932	1	0.9813	1	1	1	0.9908	0.9947	0.982	1	0.9824	0.9764
EMC1	894	AD	2.2	2.1	3	0	1	0.2011	0.0296	0.0079	0.1816	0.0336	0	0.0017	0.0358	0.0315	0.0563	0.0336	0.1079	0.0071	0.0254	0.0394	0	0.0203	0.0076	0.0394	0.0198	0.0196	0.0103	0.0169	0.0191	0.151	0	0.0993	0.0243	0.0055	0.0538	0.0376	0.0233	0.016	0	0.015	0	0.0064	0.0101	0.013	0.0088	0.0098	0.0083
PQLC2	898	AA	4.1	3	4.2	0	1	0.2949	0.0539	0.8479	0.7051	0.8845	0.8702	0.8715	0.8798	0.9199	0.8646	0.8333	0.8436	0.7887	0.7499	0.8791	0.8518	0.845	0.8664	0.8618	0.7815	0.8403	0.8785	0.7689	0.8735	0.8358	0.8358	0.9601	0.8381	0.8919	0.899	0.8859	0.8016	0.8422	0.8518	0.854	0.8688	0.814	0.9656	0.8986	0.8442	0.9084	0.8622
PQLC2	899	ES	2	1.3	3	0	1	0.0918	0.0193	0.9946	0.9618	0.9558	0.9745	0.9606	0.9808	0.9412	0.9082	0.9477	0.9748	0.9654	0.9885	1	1	0.9826	0.9612	0.9895	0.9869	0.9915	0.9903	1	0.9787	0.9889	1	0.9655	0.9688	0.9611	0.9849	0.9618	0.9857	0.9835	1	0.9488	0.9725	0.9624	0.9926	0.9899	0.9735	0.9664	1
PQLC2	900	RI	1.2	1.1	1.3	0	1	0.5915	0.1245	0.3175	0.618	0.461	0.5074	0.541	0.4874	0.7177	0.7593	0.665	0.4327	0.3895	0.3451	0.2617	0.2291	0.4033	0.3312	0.2477	0.5512	0.3568	0.4577	0.4415	0.1854	0.377	0.6246	0.4542	0.3014	0.4095	0.4252	0.3006	0.4025	0.5727	0.4926	0.3956	0.4596	0.3568	0.2938	0.5887	0.2987	0.3048	0.4455
CAPZB	901	AP	1	null	null	0	1	0.0809	0.0126	0.9903	0.9871	0.9897	0.9924	0.9866	0.9893	0.9754	0.993	0.9864	0.9789	0.9746	0.986	0.9915	0.9961	0.9915	0.9907	0.9832	0.9845	0.9768	0.9925	0.9897	0.9786	0.9838	0.9742	0.9725	0.9596	0.9814	0.9933	0.9704	0.986	0.9976	0.9559	0.9852	0.9813	0.9893	0.988	0.9958	0.9916	0.9928	0.9853
CAPZB	902	AP	2	null	null	0	1	0.0809	0.0126	0.0097	0.0129	0.0103	0.0076	0.0134	0.0107	0.0246	0.007	0.0136	0.0211	0.0254	0.014	0.0085	0.0039	0.0085	0.0093	0.0168	0.0155	0.0232	0.0075	0.0103	0.0214	0.0162	0.0258	0.0275	0.0404	0.0186	0.0067	0.0296	0.014	0.0024	0.0441	0.0148	0.0187	0.0107	0.012	0.0042	0.0084	0.0072	0.0147
CAPZB	903	AP	4.1	null	null	0	1	0	0	0	0	0	0	0	0	0	0	0	0	0	0	0	0	0	0	0	0	0	0	0	0	0	0	0	0	0	0	0	0	0	0	0	0	0	0	0	0	0	0
CAPZB	906	ES	11	10	12	0	1	0.5879	0.0507	0.0109	0.0136	0.0103	0.0059	0.01	0.0215	0.0136	0.013	0.0084	0.0067	0.0163	0.0219	0.0197	0.0369	0.0161	0.0659	0.0194	0.5894	0.0182	0.0201	0.0676	0.0977	0.0089	0.0068	0.0099	0.0116	0.0182	0.004	0.0454	0.0305	0.0138	0.016	0.0265	0.0064	0.0139	0.0065	0.0078	0.0075	0.0059	0.0092
CAPZB	907	ES	10:11	9	12	0	0.9948	0.3345	0.0636	0.9537	0.7669	1	0.8355	0.9346	0.97	0.9567	1	1	1	0.9149	1	0.9727	0.9514	0.971	1	0.9733	1	0.9721	1	0.9959	1	0.9548	0.8895	0.8705	0.9554	0.9781	0.7664	0.9607	0.9429	1	0.9671	0.989	0.9354	0.8696	0.9175	1	0.9339	1	0.7818
CAPZB	908	ES	10	9	12	0	1	0.004	0.0006	0.9996	0.9969	1	0.9991	0.9995	0.9995	0.9996	1	1	1	0.9988	1	0.9996	0.9985	0.9997	1	0.9996	1	0.9996	1	0.9998	1	0.9997	0.9994	0.9989	0.9996	0.9997	0.9991	0.9985	0.9986	1	0.9995	0.9997	0.9997	0.9985	0.9996	1	0.9996	1	0.9982
CAPZB	909	ES	3	1	4.2	0	1	0.0379	0.005	0.0028	0.007	0.0026	0.0008	0.0058	0.007	0.0196	0.0131	0.0071	0.008	0.0087	0.009	0.0024	0.0039	0.0047	0.0077	0.0048	0.003	0.0004	0.0018	0.0012	0.0107	0.0022	0.0379	0.0218	0.0039	0.0004	0.0057	0.0016	0.0029	0.0054	0.0101	0.0016	0.0063	0.0047	0.0026	0.0014	0.0047	0	0.0061
NBL1	911	AP	1	null	null	0	1	0.0645	0.0142	0	0.0399	0.0066	0.0119	0.0088	0	0.0223	0.0576	0.0316	0	0	0.0067	0	0.0315	0.0074	0	0	0.0018	0	0.0137	0.0056	0.0337	0.0043	0.037	0	0.0244	0.0315	0.0097	0	0	0	0.0125	0.0173	0	0.0453	0.0037	0.006	0	0.0088	0
NBL1	912	AP	2	null	null	0	1	0.0645	0.0142	1	0.9601	0.9934	0.9881	0.9912	1	0.9777	0.9424	0.9684	1	1	0.9933	1	0.9685	0.9926	1	1	0.9982	1	0.9863	0.9944	0.9663	0.9957	0.963	1	0.9756	0.9685	0.9903	1	1	1	0.9875	0.9827	1	0.9547	0.9963	0.994	1	0.9912	1
TMCO4	913	AP	2	null	null	0	0.9845	0.6683	0.1327	0.2958	0.6486	0.4698	0.709	0.5637	0.5164	0.3306	0.6531	0.3755	0.6368	0.5471	0.4949	0.2962	0.3992	0.2521	0.4417	0.498	0.3157	0.301	0.3367	0.4247	0.3528	0.3564	null	0.7528	0.6889	0.2494	0.5586	0.4746	0.3326	null	0.3856	0.452	0.4799	0.2494	0.4736	0.3363	0.419	0.3042	0.2975
TMCO4	914	AP	1	null	null	0	0.9845	0.6683	0.1327	0.7042	0.3514	0.5302	0.291	0.4363	0.4836	0.6694	0.3469	0.6245	0.3632	0.4529	0.5051	0.7038	0.6008	0.7479	0.5583	0.502	0.6843	0.699	0.6633	0.5753	0.6472	0.6436	null	0.2472	0.3111	0.7506	0.4414	0.5254	0.6674	null	0.6144	0.548	0.5201	0.7506	0.5264	0.6637	0.581	0.6958	0.7025
TMCO4	915	RI	17.2	17.1	17.3	0	1	0.0274	0.0044	0.9962	1	1	0.9929	0.994	1	1	1	1	0.9808	1	1	1	1	0.9927	1	1	0.9889	1	1	1	1	1	1	1	1	1	0.996	1	1	1	1	1	0.986	1	0.9919	1	0.9903	1	0.9851
TMCO4	916	ES	11	10	12	0	1	0.2211	0.0398	0.9083	0.9627	0.9563	1	0.9039	0.9352	0.9811	0.9717	0.9942	1	1	0.9876	0.9413	0.8702	1	1	0.9592	0.9561	0.9286	0.967	0.947	0.9888	0.9132	0.8579	0.9375	0.8871	0.923	1	0.9495	0.9678	0.9776	1	0.8461	0.9531	0.9749	0.9587	0.9402	0.9773	0.9342	0.9333
TMCO4	917	ES	3	1	4	1	0.9016	0.7285	0.1528	0.3634	null	0.7921	null	0.7631	0.4716	0.6237	0.3912	0.5881	0.5857	0.4448	0.5253	0.4524	null	0.5225	0.6584	0.288	0.312	0.3945	0.5343	0.4257	0.5039	0.6651	null	null	null	0.6235	0.7199	0.4757	0.5568	null	0.4927	0.5305	0.7753	0.5805	0.494	0.5097	0.5459	0.6373	0.648
VWA5B1	923	AT	15	null	null	0	0.9793	0.7881	0.1791	0.4172	0.5029	0.4416	0.9786	0.5797	1	0.9355	0.88	1	1	1	0.9597	1	0.7857	0.873	1	1	0.9098	1	0.9197	1	0.5008	1	0.5749	0.9547	0.8757	1	1	1	1	1	1	0.8257	0.818	1	0.8842	1	1	1	1
VWA5B1	924	AT	24	null	null	0	0.9793	0.6343	0.1416	0.467	0.3648	0.39	0.0214	0.3596	0	0.0645	0.12	0	0	0	0.0403	0	0.2143	0.127	0	0	0.0902	0	0.0803	0	0.4249	0	0.3638	0.0453	0.0361	0	0	0	0	0	0	0.1743	0	0	0.1158	0	0	0	0
VWA5B1	925	AT	20	null	null	0	0.9793	0.2776	0.0547	0.1157	0.1323	0.1684	0	0.0607	0	0	0	0	0	0	0	0	0	0	0	0	0	0	0	0	0.0743	0	0.0614	0	0.0882	0	0	0	0	0	0	0	0.182	0	0	0	0	0	0
DDOST	932	ES	2	1	3	0	1	0.016	0.0016	0.9995	1	1	1	1	1	0.9985	1	0.9988	1	0.999	1	0.9975	1	0.9983	1	0.9991	1	0.9969	0.9995	0.9979	1	1	1	0.9977	0.9991	1	1	1	0.9969	0.9976	0.9957	0.9987	0.9989	0.9985	0.9989	0.9995	1	0.9993	0.9985
HP1BP3	936	AP	1	null	null	0	1	0.5844	0.105	0.2676	0.2216	0.2678	0.2246	0.2811	0.1646	0.1171	0.194	0.1878	0.1478	0.154	0.2038	0.1497	0.2486	0.3928	0.4544	0.1087	0.3905	0.2975	0.2351	0.2922	0.2261	0.1417	0.0097	0.1849	0.2929	0.2511	0.1522	0.1074	0.2882	0.1371	0.41	0.2972	0.0844	0.1194	0.2426	0.3371	0.4663	0.2542	0.3095
HP1BP3	937	AP	7.1	null	null	0	1	0.6517	0.1319	0.6387	0.7473	0.6522	0.7535	0.6244	0.7161	0.8416	0.7835	0.7846	0.8496	0.8274	0.7415	0.8111	0.6905	0.5015	0.4844	0.8332	0.4679	0.6225	0.6972	0.5926	0.7296	0.8305	0.9632	0.747	0.5917	0.6752	0.8029	0.8658	0.6334	0.8116	0.5326	0.6122	0.8919	0.8223	0.6818	0.5369	0.4764	0.6851	0.5046
HP1BP3	938	AP	2	null	null	0	1	0.1859	0.0403	0.0938	0.0311	0.0801	0.0219	0.0945	0.1194	0.0412	0.0225	0.0276	0.0026	0.0187	0.0547	0.0392	0.061	0.1057	0.0611	0.0581	0.1417	0.08	0.0677	0.1152	0.0444	0.0278	0.0272	0.068	0.1154	0.0736	0.0449	0.0268	0.0785	0.0513	0.0575	0.0906	0.0237	0.0583	0.0756	0.126	0.0573	0.0607	0.1859
HP1BP3	939	AT	6	null	null	0	1	0.2873	0.0543	0.1013	0.0575	0.0566	0.0396	0.0834	0.0751	0.1328	0.0572	0.1868	0.1435	0.0677	0.0722	0.072	0.1083	0.0458	0.0448	0.1722	0.0306	0.0284	0.0491	0.0625	0.0679	0.1165	0.1249	0.0594	0.0564	0.1429	0.0579	0.2226	0.0691	0.0942	0.0478	0.0463	0.1563	0.0802	0.0863	0.067	0.0656	0.1714	0.0543
HP1BP3	940	AT	15	null	null	0	1	0.2873	0.0543	0.8987	0.9425	0.9434	0.9604	0.9166	0.9249	0.8672	0.9428	0.8132	0.8565	0.9323	0.9278	0.928	0.8917	0.9542	0.9552	0.8278	0.9694	0.9716	0.9509	0.9375	0.9321	0.8835	0.8751	0.9406	0.9436	0.8571	0.9421	0.7774	0.9309	0.9058	0.9522	0.9537	0.8437	0.9198	0.9137	0.933	0.9344	0.8286	0.9457
EIF4G3	941	AP	1	null	null	0	1	0	0	1	1	1	1	1	1	1	1	1	1	1	1	1	1	1	1	1	1	1	1	1	1	1	1	1	1	1	1	1	1	1	1	1	1	1	1	1	1	1	1
EIF4G3	945	AP	3	null	null	0	1	0	0	0	0	0	0	0	0	0	0	0	0	0	0	0	0	0	0	0	0	0	0	0	0	0	0	0	0	0	0	0	0	0	0	0	0	0	0	0	0	0	0
EIF4G3	948	AT	42	null	null	0	1	0.1218	0.0145	0.9868	0.9674	0.9895	0.9824	0.9826	0.9741	0.9876	0.9912	0.9788	0.9749	0.9962	0.9691	1	1	1	0.9891	0.9898	0.9965	0.9729	1	0.9889	1	0.9958	0.9843	1	0.9961	0.9916	0.9576	0.992	0.9922	0.9823	1	0.9778	0.9829	0.9898	1	0.985	0.9772	0.9808	0.9872
EIF4G3	949	AT	18.2	null	null	0	1	0.0651	0.0108	0.0071	0.0052	0	0.0076	0.0174	0	0.0087	0.0088	0.0077	0.0056	0	0.0134	0	0	0	0.0109	0.0054	0.0035	0.0164	0	0	0	0.0042	0.0057	0	0.0039	0.0045	0.0348	0.0043	0.0078	0.0177	0	0.0222	0.0171	0	0	0.015	0.0228	0.0193	0.0128
EIF4G3	950	AT	22.2	null	null	0	1	0.0567	0.0075	0.0062	0.0274	0.0105	0.01	0	0.0259	0.0038	0	0.0135	0.0195	0.0038	0.0175	0	0	0	0	0.0047	0	0.0107	0	0.0111	0	0	0.01	0	0	0.0039	0.0076	0.0037	0	0	0	0	0	0.0102	0	0	0	0	0
EIF4G3	951	ES	23	22.1	24	0	1	0.4811	0.0839	0.4306	0.2775	0.493	0.5445	0.3122	0.4077	0.2155	0.4012	0.4964	0.4696	0.3397	0.3767	0.3379	0.2982	0.386	0.313	0.3798	0.3442	0.2539	0.301	0.2705	0.2329	0.2294	0.6591	0.2787	0.3066	0.3932	0.4154	0.3035	0.3825	0.3828	0.4503	0.3998	0.234	0.4571	0.4274	0.4784	0.4047	0.3936	0.334
EIF4G3	952	ES	18.1	17	19	0	1	0.2973	0.0475	0.096	0.1799	0.1083	0.1162	0.1363	0.1493	0.1684	0.0909	0.1178	0.1071	0.0579	0.1231	0.0773	0.015	0.1943	0.1069	0.0345	0.0087	0.0261	0.0583	0.0492	0.07	0.1417	0.2973	0.0924	0.0892	0.0529	0.045	0.0756	0.0828	0.0459	0.0959	0.0134	0.041	0.1167	0.0802	0.012	0	0.0367	0
EIF4G3	953	ES	17:18.1	16.2	19	0	0.943	0.7185	0.1446	0.8813	1	0.904	1	0.9691	0.9439	1	0.9288	1	0.8051	1	1	1	null	0.8934	0.8553	0.6531	0.6133	1	0.7861	1	0.9462	1	0.8911	1	0.8137	0.8567	1	0.9646	0.8481	0.7448	1	1	1	1	0.9216	0.53	null	0.8702	null
EIF4G3	954	ES	17	16.2	19	0	1	0.0272	0.0062	0.9921	1	0.9914	1	0.9968	0.9894	1	0.9938	1	0.9812	1	1	1	0.9945	0.9799	0.9821	0.9844	0.9969	1	0.9924	1	0.9963	1	0.9826	1	0.9822	0.9927	1	0.9973	0.9867	0.9889	1	1	1	1	0.9932	0.9912	0.9903	0.9957	0.994
EIF4G3	955	ES	16.1:16.2	15	17	0	1	0.5149	0.0425	0.9939	0.9413	0.9586	1	0.9962	0.9562	0.9934	1	0.9366	1	1	0.9566	1	1	1	0.9569	0.9715	0.9608	1	1	0.9774	0.9915	0.9688	0.9163	0.9295	1	0.9657	0.922	0.9856	1	1	0.9646	0.9894	1	0.99	0.9839	0.992	0.9861	0.9634	0.9399
EIF4G3	956	ES	16.2	15	17	0	1	0.15	0.0259	0.9934	0.9266	0.9707	1	0.9966	0.9532	0.9923	1	0.93	1	1	0.955	1	1	1	0.9669	0.968	0.9634	1	1	0.9784	0.9903	0.9606	0.9265	0.9286	1	0.9694	0.9297	0.9846	1	1	0.9577	0.9884	1	0.9916	0.981	0.9898	0.9817	0.9632	0.9335
EIF4G3	957	AA	16.1	15	16.2	0	1	0.6118	0.0687	0.5191	0.5611	0.4123	0.4339	0.4753	0.5179	0.5403	0.6129	0.5278	0.283	0.4775	0.5106	0.418	0.4621	0.5043	0.4324	0.5308	0.4838	0.5816	0.4674	0.4898	0.5349	0.562	0.4654	0.5044	0.454	0.4714	0.4726	0.5195	0.4403	0.4349	0.5472	0.5252	0.4779	0.4576	0.5421	0.5627	0.5699	0.5018	0.5281
EIF4G3	959	ES	11	9	12	0	1	0.0516	0.0051	0	0	0	0	0	0.0082	0.0194	0	0	0.0095	0	0	0	0.0088	0	0.0086	0	0.0118	0	0	0.0037	0	0	0	0	0	0	0	0	0	0	0	0	0	0	0	0.0055	0	0	0
EIF4G3	960	ES	10	9	12	0	1	0.2379	0.0385	0.0648	0.0695	0	0.0557	0.0458	0.0849	0.1557	0.0321	0.0576	0.0427	0.095	0.108	0.1463	0.0321	0.0419	0.0238	0.0663	0.0757	0.0976	0.0668	0.0428	0.0854	0.0439	0	0	0.0878	0.044	0.0181	0.0567	0.0965	0	0	0.0394	0.0282	0.065	0.0761	0.0276	0.056	0.033	0.0111
ECE1	961	AP	1	null	null	0	1	0.6886	0.1192	0.5409	0.496	0.5446	0.4011	0.5461	0.3605	0.5148	0.4255	0.5828	0.3528	0.6181	0.4612	0.4068	0.5909	0.5335	0.672	0.6774	0.7804	0.6011	0.5213	0.7278	0.5827	0.4603	0.777	0.3942	0.6898	0.5607	0.5395	0.4027	0.7619	0.5588	0.5019	0.5548	0.5737	0.6811	0.5474	0.6664	0.4256	0.5025	0.8414
ECE1	962	AP	3.1	null	null	0	1	0.3426	0.0435	0.0862	0.092	0.136	0.1085	0.1236	0.1447	0.0908	0.1127	0.1118	0.0912	0.0871	0.1524	0.1198	0.0479	0.1313	0.0558	0.1007	0.0775	0.1261	0.1546	0.1283	0.0834	0.1285	0.0312	0.1919	0.1008	0.1235	0.0724	0.0999	0.0681	0.1108	0.0636	0.13	0.1243	0.112	0.0686	0.091	0.0977	0.1693	0.0241
ECE1	963	AP	2	null	null	0	1	0.6625	0.089	0.2871	0.225	0.213	0.1989	0.2666	0.1148	0.1009	0.1476	0.1789	0.3383	0.1712	0.1774	0.1156	0.2372	0.263	0.1532	0.137	0.0592	0.2233	0.2415	0.0892	0.2093	0.2897	0.136	0.242	0.1492	0.2442	0.316	0.3707	0.0727	0.2643	0.1413	0.2698	0.2513	0.1419	0.077	0.1743	0.2862	0.3044	0.0913
ECE1	964	AP	4.1	null	null	0	1	0.3667	0.0838	0.0858	0.1869	0.1064	0.2915	0.0637	0.38	0.2934	0.3142	0.1266	0.2178	0.1236	0.209	0.3578	0.124	0.0723	0.119	0.0849	0.0829	0.0495	0.0826	0.0546	0.1245	0.1215	0.0558	0.1719	0.0602	0.0716	0.0721	0.1268	0.0972	0.0661	0.2933	0.0454	0.0508	0.065	0.3071	0.0684	0.1906	0.0238	0.0432
ECE1	965	ES	19	18	20	0	1	0.0159	0.0032	1	1	0.9882	1	0.9987	0.9955	0.9964	1	0.9972	1	0.9971	0.9954	1	0.9887	0.9938	1	0.9989	0.9972	0.9932	0.9947	0.9991	1	0.9917	1	0.998	0.9841	0.9979	0.9954	0.9971	0.9936	0.998	1	0.998	0.9957	0.9973	0.9977	0.9985	0.9951	0.9961	1
NBPF3	966	AD	12.3	12.2	13	0	0.9793	0.6043	0.0752	0.9812	0.7553	0.9737	1	0.9335	0.8606	0.6562	0.8726	0.9099	1	0.924	0.8578	1	0.8267	0.9611	0.9611	0.9593	0.9343	0.9251	0.9502	0.9111	0.8606	0.9163	null	0.6918	0.8938	0.9792	1	0.9361	0.9251	0.8752	0.8906	0.9588	0.7373	0.8795	1	0.9304	0.9697	0.8707	1
NBPF3	967	AA	12.1	11	12.2	0	0.9585	0.8548	0.1327	0.0793	0.2465	0.2465	0	0.3955	0.2075	0.3292	0.366	0.3396	0.8548	0.0497	0.0678	0.0983	0	0.0745	0.0447	0.1108	0.0779	0.1035	0.1046	0.104	0.1922	0.123	null	0.466	0.0983	0.2045	0.2075	0.1134	0.2307	0.1894	0.0702	0.1256	0.0561	0.1196	null	0.0644	0.1624	0.123	0
NBPF3	968	ES	3:4:5:6	2	7	0	1	0.1635	0.02	0.9881	1	1	1	1	0.9003	1	1	1	1	0.9763	1	1	1	0.9867	1	0.9897	1	0.9763	0.9628	1	1	1	1	1	0.9772	0.9772	1	1	1	1	1	0.974	1	1	1	0.9844	1	1	0.9592
NBPF3	970	ES	3:4:5	2	6	0	1	0.2175	0.0231	1	1	1	1	0.9501	1	1	0.9511	0.968	1	1	1	1	1	0.9705	1	0.9894	1	1	1	0.9903	1	0.9728	1	1	1	1	1	1	1	0.7825	1	0.949	1	1	1	0.9698	0.9509	1	1
ALPL	976	ES	10	9.2	12	0	0.9896	0.0832	0.0099	1	1	1	1	1	1	1	1	1	1	1	1	1	1	1	1	1	1	0.9811	1	1	1	1	1	1	1	1	1	1	1	1	1	1	1	0.9929	1	1	1	0.9589	1
ALPL	977	ES	5	4	6	0	0.9326	0.1851	0.02	1	1	1	1	1	1	1	1	0.9754	1	0.9757	0.9322	1	1	0.988	1	null	1	1	1	1	1	1	null	1	1	1	null	1	1	0.8685	1	1	null	0.9793	1	1	1	1	1
ALPL	978	ES	3	1	4	0	0.8756	0.4188	0.0568	1	1	1	1	0.881	1	1	1	1	1	0.9673	1	1	1	0.9755	null	null	0.9608	1	1	0.8945	0.764	1	null	1	1	0.9687	null	1	0.9348	0.8222	1	0.9067	null	1	1	0.9768	1	0.9499	1
RAP1GAP	980	AP	1	null	null	0	0.9016	0.8886	0.1194	0.0996	0.4569	0.1086	0.1284	0.0247	0.2163	0.1103	0.0881	0	0.0614	0.0559	0.1906	0	0	0	null	0	null	0.0346	0	0	0	0	0.1157	0	0	0.1158	0.172	0.0407	0.0478	null	0	0.0294	0	0.0557	null	0	0	0.0728	0.4409
RAP1GAP	981	AP	3	null	null	0	0.9016	0.6481	0.0955	0.0203	0.0191	0.0121	0.0538	0.0103	0.0242	0.0066	0.0738	0.0737	0.0515	0.3746	0	0	0	0	null	0.3967	null	0.3189	0.0705	0	0.0219	0.0429	0	0	0.095	0.0728	0	0.6481	0.06	null	0	0.1723	0.2083	0.0699	null	0.0976	0.0855	0	0.1847
RAP1GAP	982	AP	6	null	null	0	0.9016	0.9161	0.1506	0.8801	0.5239	0.8793	0.8178	0.965	0.7595	0.8831	0.8381	0.9263	0.8871	0.5695	0.8094	1	1	1	null	0.6033	null	0.6465	0.9295	1	0.9781	0.9571	0.8843	1	0.905	0.8114	0.828	0.3112	0.8922	null	1	0.7983	0.7917	0.8744	null	0.9024	0.9145	0.9272	0.3744
RAP1GAP	983	AA	26.1:26.2	25.2	26.3	0	0.8549	0.7976	0.1487	0.6852	0.8331	0.4795	null	0.4168	0.5194	0.5648	0.7088	0.6121	0.5832	0.4007	0.3898	0.8053	0.6533	null	null	1	null	0.5559	0.6534	null	0.5783	0.6054	0.9312	0.8995	0.6525	0.676	0.7655	0.6226	0.7354	null	null	0.6353	0.7414	0.6797	null	0.5916	0.3043	0.6873	null
RAP1GAP	984	AA	26.2	25.2	26.3	0	0.9534	0.3717	0.0545	0.8886	0.9161	0.9149	0.951	0.8394	0.8704	0.8706	0.8945	0.8767	0.8565	0.901	0.8233	0.9494	0.8709	null	null	1	null	0.8734	0.8979	null	0.9323	0.8796	0.9665	0.9083	0.8683	0.9195	0.9102	0.9222	0.9041	null	0.883	0.8711	0.9348	0.8052	null	0.8211	0.8103	0.8524	0.9663
RAP1GAP	985	AA	26.1	25.2	26.2	0	0.9637	0.4962	0.0826	0.2148	0.3151	0.0795	0.064	0.1203	0.141	0.1622	0.2253	0.1819	0.1911	0.0694	0.1226	0.1802	0.2192	0.33	0.4962	0.2374	null	0.1566	0.1769	null	0.0912	0.1735	0.3193	0.477	0.2237	0.1543	0.2447	0.1231	0.2292	0.4508	0.1703	0.2052	0.1676	0.3403	null	0.2394	0.0931	0.2759	0.0808
RAP1GAP	986	AA	25.1	24	25.2	0	0.9948	0.0171	0.0017	0.9994	1	0.9978	0.9829	1	1	1	1	1	1	1	1	1	1	1	1	1	1	1	1	1	1	1	1	1	1	1	1	1	1	1	1	1	1	1	1	1	1	1	1
RAP1GAP	987	RI	22.3	22.2	22.4	0	0.7772	0.4382	0.0762	0.9723	1	1	1	1	1	0.9761	1	1	1	1	1	null	null	1	1	null	null	1	1	null	1	0.7426	1	null	1	null	1	1	1	null	null	1	1	1	null	1	1	null	null
RAP1GAP	988	RI	22.2:22.3	22.1	22.4	0	0.7979	0.8694	0.2186	0.4803	0.9326	0.696	0.4832	0.7696	0.7948	0.6489	0.8342	0.6943	1	0.6005	0.6943	null	null	0.5087	1	null	null	0.5838	0.5459	null	1	1	0.9103	null	0.3563	null	0.595	1	0.4792	null	null	1	0.8196	0.7063	null	0.789	0.8639	null	null
RAP1GAP	990	AA	22.1:22.2:22.3	21	22.4	0	0.9896	0.3504	0.0495	0.1062	0.1209	0.0936	0.084	0.0468	0.066	0.1836	0.0689	0.0856	0.1094	0.1035	0.086	0.0087	0.0041	0.0893	0.3504	0.0171	0.0586	0.0211	0.0378	0.0457	0.0451	0.0727	0.2416	0.0426	0.0268	0.0065	0.0166	0.0887	0.0624	0.1	0.0462	0.021	0.0586	0.0318	null	0.0287	0.1187	0.0235	0.0203
RAP1GAP	991	ES	22.1:22.2	21	22.4	0	0.9741	0.1221	0.0178	0.005	0	0	0.0093	0	0	0.0096	0	0	0	0	0	0.0019	0	0.0303	null	0.021	0	0	0	0	0	0.0321	0	0.0249	0	0	0	0	0	0.06	0	0	0	0	null	0	0	0	0
RAP1GAP	992	ES	22.1	21	22.4	0	0.9689	0.3405	0.0514	0.1377	0.0141	0.0431	0.1063	0.0149	0.0174	0.1253	0.0196	0.0616	0	0.1103	0.043	0.007	0.0406	0.0747	null	0.0491	0.2052	0.0554	0.0329	0	0	0	0.0335	0	0.0645	0.0636	0.0233	0	0.0843	null	0	0.0036	0.0313	0.0136	null	0.0115	0.0226	0.0204	0
USP48	994	AP	12.1	null	null	0	1	0.7512	0.1576	0.2635	0.7479	0.547	0.5324	0.2896	0.4257	0.6626	0.5976	0.3044	0.6108	0.6074	0.6018	0.3971	0.21	0.4052	0.3801	0.5189	0.1097	0.1924	0.455	0.4002	0.3884	0.6366	0.7414	0.7241	0.3309	0.2201	0.5734	0.6008	0.4766	0.4192	0.5047	0.374	0.6955	0.4631	0.194	0.3759	0.3202	0.2409	0.2393
USP48	995	AP	1	null	null	0	1	0.7512	0.1576	0.7365	0.2521	0.453	0.4676	0.7104	0.5743	0.3374	0.4024	0.6956	0.3892	0.3926	0.3982	0.6029	0.79	0.5948	0.6199	0.4811	0.8903	0.8076	0.545	0.5998	0.6116	0.3634	0.2586	0.2759	0.6691	0.7799	0.4266	0.3992	0.5234	0.5808	0.4953	0.626	0.3045	0.5369	0.806	0.6241	0.6798	0.7591	0.7607
USP48	996	AT	27	null	null	0	1	0.5018	0.0939	0.4195	0.5787	0.372	0.403	0.3506	0.3786	0.4658	0.5525	0.2221	0.5056	0.4984	0.5132	0.4858	0.3164	0.2981	0.4127	0.3261	0.5597	0.2354	0.5556	0.3828	0.4162	0.4092	0.3136	0.4296	0.3602	0.3372	0.6549	0.421	0.3232	0.5513	0.4513	0.4709	0.4535	0.4319	0.4854	0.3433	0.3178	0.3877	0.5738
USP48	997	AT	11.2	null	null	0	1	0.5018	0.0939	0.5805	0.4213	0.628	0.597	0.6494	0.6214	0.5342	0.4475	0.7779	0.4944	0.5016	0.4868	0.5142	0.6836	0.7019	0.5873	0.6739	0.4403	0.7646	0.4444	0.6172	0.5838	0.5908	0.6864	0.5704	0.6398	0.6628	0.3451	0.579	0.6768	0.4487	0.5487	0.5291	0.5465	0.5681	0.5146	0.6567	0.6822	0.6123	0.4262
USP48	998	ES	23	22	24	0	1	0.1304	0.0194	0.9643	0.9779	0.9632	0.9686	0.9853	0.9707	1	0.9494	0.9749	0.9971	0.9936	0.9667	1	0.9527	0.979	0.9869	0.9684	0.9876	0.9942	0.9573	0.9707	0.9642	0.9595	0.9599	0.9701	0.9726	0.9638	0.9564	0.9375	0.9761	0.9489	0.9811	0.9702	0.9645	0.9619	0.9414	0.9141	0.9845	0.9926	1
USP48	999	AA	16.1	15	16.2	0	1	0.0359	0.007	0.0053	0	0	0	0.0045	0.0056	0.0117	0.0102	0.007	0.012	0.0069	0.0049	0	0	0.0078	0	0	0.0086	0	0	0.006	0.0115	0	0	0.0174	0	0.004	0.0035	0.0035	0.0341	0	0	0	0.0075	0.0035	0	0.0152	0.0221	0.0068	0.0121
USP48	1000	AA	14.1	13	14.2	0	1	0.3501	0.0499	0.7875	0.8396	0.8144	0.7551	0.7766	0.7377	0.8054	0.8171	0.801	0.7247	0.7386	0.811	0.8158	0.667	0.7604	0.7461	0.7935	0.7367	0.6838	0.7027	0.7906	0.7361	0.7673	0.7562	0.7037	0.6597	0.7854	0.7974	0.7461	0.8362	0.7634	0.846	0.7328	0.7609	0.767	0.7476	0.7529	0.8739	0.7114	0.6716
USP48	1001	AA	10.1	9	10.2	0	1	0.2196	0.0392	0.8825	0.8205	0.8076	0.8339	0.919	0.852	0.8005	0.7798	0.836	0.8405	0.8304	0.8596	0.7552	0.8836	0.9385	0.8893	0.8434	0.8343	0.8626	0.7966	0.8249	0.8324	0.8546	0.8304	0.8931	0.8658	0.8349	0.8396	0.8674	0.8142	0.8666	0.8215	0.8802	0.8506	0.8386	0.9101	0.8946	0.8709	0.9087	0.8134
LDLRAD2	1002	RI	5.2	5.1	5.3	0	1	0.1769	0.0161	1	1	1	1	1	1	1	1	0.8231	1	1	1	1	1	1	1	1	1	1	1	1	1	1	1	1	1	1	1	1	1	1	1	1	1	1	1	1	1	1	1
CDC42	1003	AT	8	null	null	0	1	0.0703	0.0083	0.0175	0.0386	0.007	0.0132	0.011	0.0223	0.0323	0.027	0.0256	0.0239	0.0122	0.0199	0.0118	0.009	0.0187	0.0116	0.0179	0.0227	0.0048	0.0103	0.0159	0.011	0.0143	0.0035	0.014	0.0183	0.0133	0.0097	0.0177	0.0128	0.0173	0.0162	0.0232	0.0152	0.0173	0.0141	0.0083	0.0112	0.0078	0.0157
CDC42	1004	AT	9	null	null	0	1	0.0703	0.0083	0.9825	0.9614	0.993	0.9868	0.989	0.9777	0.9677	0.973	0.9744	0.9761	0.9878	0.9801	0.9882	0.991	0.9813	0.9884	0.9821	0.9773	0.9952	0.9897	0.9841	0.989	0.9857	0.9965	0.986	0.9817	0.9867	0.9903	0.9823	0.9872	0.9827	0.9838	0.9768	0.9848	0.9827	0.9859	0.9917	0.9888	0.9922	0.9843
CDC42	1005	ES	4	3	5	0	1	0.0229	0.0041	0.0053	0.0082	0.0026	0.0088	0.0081	0.0064	0.0131	0.0057	0.0087	0.0159	0.0056	0.0027	0.002	0.0031	0.0044	0.0058	0.0032	0.0057	0.0029	0.006	0.0036	0.0023	0.008	0.0044	0.0065	0.0056	0.0018	0.0041	0.0043	0.0068	0.0017	0.0024	0.0013	0.0066	0.0105	0.0048	0.0035	0.0036	0.0023	0.0048
CDC42	1006	ES	2	1	3	0	1	0.09	0.0164	0.0556	0.109	0.0563	0.0834	0.0605	0.0902	0.0692	0.0763	0.0618	0.0724	0.0472	0.0775	0.0566	0.0532	0.0911	0.1009	0.0446	0.0489	0.0738	0.0522	0.0742	0.0675	0.0625	0.0588	0.0668	0.0589	0.0642	0.0371	0.0726	0.0762	0.0383	0.0396	0.0891	0.0795	0.0796	0.0508	0.0495	0.056	0.0605	0.0355
WNT4	1007	AP	2	null	null	0	0.8601	0.7862	0.0641	null	0.9825	1	1	1	1	0.9677	1	1	1	1	1	null	1	0.9878	0.9925	null	1	1	0.9967	1	1	1	1	null	0.9963	0.9603	0.959	0.968	0.9748	1	null	0.9804	1	1	null	0.9801	1	0.9802	null
WNT4	1008	AP	1	null	null	0	0.8601	0.7862	0.0641	null	0.0175	0	0	0	0	0.0323	0	0	0	0	0	null	0	0.0122	0.0075	null	0	0	0.0033	0	0	0	0	null	0.0037	0.0397	0.041	0.032	0.0252	0	null	0.0196	0	0	null	0.0199	0	0.0198	null
ZBTB40	1009	ES	5:6	4	7	0	1	0.1382	0.0291	0.9758	0.9493	0.9828	1	1	0.9145	1	0.9623	0.9145	0.8637	1	1	1	1	1	1	0.9862	0.9804	0.9252	1	0.9746	0.9854	1	1	1	1	0.9733	0.963	0.9909	0.9758	1	0.8863	0.9851	1	1	0.9723	0.9722	0.9764	0.9316	1
ZBTB40	1010	ES	2	1	3	0	0.9275	0.4977	0.0718	0.1138	0.155	0.1305	0.2838	0.1345	0.0483	0	0.2324	0.121	0.1072	0.0155	0.1615	0.0451	0.0763	0.0159	0.0583	0.1804	0.0385	null	0.032	0.1633	0.1133	null	0.1587	0.0729	0.0396	0.0436	0.2483	0.0206	0	0.0566	0	0.1138	null	0.062	0.0396	0.103	0.0291	0.0901	0.062
C1QA	1011	AP	1	null	null	0	0.9896	0.1593	0.0202	0.9846	0.9664	0.9888	0.9419	1	1	1	1	1	1	1	0.983	0.9154	1	1	1	1	0.959	1	0.9857	0.9962	0.9698	0.9555	0.982	0.9762	1	0.9904	0.9754	1	0.9764	1	0.985	0.98	1	0.9856	1	1	1	0.9838	0.9859
C1QA	1012	AP	2.1	null	null	0	0.9896	0.1593	0.0202	0.0154	0.0336	0.0112	0.0581	0	0	0	0	0	0	0	0.017	0.0846	0	0	0	0	0.041	0	0.0143	0.0038	0.0302	0.0445	0.018	0.0237	0	0.0096	0.0246	0	0.0236	0	0.015	0.02	0	0.0144	0	0	0	0.0162	0.0141
C1QC	1014	AD	1.3	1.2	2	0	0.8808	0.7454	0.1196	0.336	0.5073	0.2632	null	null	0.2265	0.2679	0.1961	0.232	null	null	0.0998	0.5941	null	0.3503	null	0.6871	0.2949	0.4226	0.3279	0.118	0.4102	0.1963	0.3942	0.2057	0.2777	0.2867	0.0465	0.4226	0.2265	0.3086	0.3073	0.2973	0.218	0.2531	null	0.3493	0.3524	0.1064	0.3707
C1QC	1019	AD	1.2:1.3	1.1	2	0	0.9948	0.1082	0.0165	0.0209	0.0382	0.0262	0	0	0.0214	0.0323	0.0205	0.0156	0.0569	0.0056	0.0069	0.0363	0.0489	0.0292	0	0.056	0.0189	0.078	0.0304	0.013	0.0449	0.024	0.0298	0.0165	0.0374	0.0277	0.0064	0.0462	0.0155	0.0254	0.0244	0.0292	0.0235	0.0182	0.1047	0.0449	0.0359	0.0072	0.0277
C1QC	1020	AD	1.2	1.1	2	0	0.9948	0.2173	0.0332	0.0717	0.0539	0.0941	0.0753	0.1353	0.0864	0.0994	0.1154	0.0607	0.1867	0.0783	0.0852	0.0612	0	0.0688	0.1771	0.0662	0.05	0.1334	0.0656	0.1174	0.1013	0.1128	0.0623	0.0799	0.122	0.0928	0.1099	0.0951	0.0608	0.0829	0.0769	0.094	0.1076	0.0626	0.048	0.0957	0.0877	0.0888	0.0722
EPHB2	1021	AP	2	null	null	0	0.8342	0.0606	0.015	0	0	0	0.0115	null	null	0	0	0.05	null	null	0.0247	0	null	0	0	0	null	0	0	null	0	0	null	0	0	0.0354	0	0	0	0	0	0	null	0	0	0	0.009	0	0.0328
EPHB2	1022	AP	1	null	null	0	0.8342	0.0606	0.015	1	1	1	0.9885	null	null	1	1	0.95	null	null	0.9753	1	null	1	1	1	null	1	1	null	1	1	null	1	1	0.9646	1	1	1	1	1	1	null	1	1	1	0.991	1	0.9672
EPHB2	1023	AT	8	null	null	0	1	0.1355	0.0136	0	0.0085	0	0.0007	0	0	0.0048	0.0282	0.0013	0	0	0.005	0.0052	0	0.0069	0	0	0	0	0	0	0	0	0	0	0	0	0	0.0119	0	0.0043	0	0	0.0133	0	0	0	0.0024	0	0
EPHB2	1024	AT	17.5	null	null	0	1	0.1355	0.0136	1	0.9915	1	0.9993	1	1	0.9952	0.9718	0.9987	1	1	0.995	0.9948	1	0.9931	1	1	1	1	1	1	1	1	1	1	1	1	1	0.9881	1	0.9957	1	1	0.9867	1	1	1	0.9976	1	1
EPHB2	1025	RI	17.4	17.3	17.5	0	0.9637	0.108	0.0216	0.9536	0.9895	0.9346	0.9775	1	1	1	1	0.9648	1	1	0.9747	0.9518	null	0.9834	1	1	0.9113	1	1	0.9667	0.9839	0.9886	1	0.9466	1	0.9942	1	1	1	1	0.9843	0.9653	1	1	0.9729	1	0.9874	1	0.9941
EPHB2	1026	RI	17.2	17.1	17.3	0	0.9585	1	0.0789	0	0.0388	0.0067	0.0085	0.0167	0.0572	0.0419	0.066	0.0101	0.1718	0.0572	0.0099	0.0051	null	0.0098	0.0091	0.0169	0.0862	0.01	0.0077	0.0504	0.0089	0.0094	0.1653	0.0497	0.056	0.001	0.0236	0.055	0.0363	0.0109	0.0138	0.0049	0.0342	0.0146	0.0024	0.0096	0.0063	0.0027	0.0068
EPHB2	1027	AA	11.1	10	11.2	0	0.9275	0.4004	0.055	0.136	0.1499	0.119	0.1648	0.0426	0	0.1999	0.1883	0.1518	0.0892	0.1403	0.0758	0.1117	null	0.1638	0.13	0.1281	0.0701	0.1488	0.0438	0.1052	0.1515	0.1724	0.1735	0.1678	0.1141	0.1646	0.1572	0.0503	0.0785	0.1227	0.162	0.0676	0.3524	0.0928	0.1292	0.1851	0.1541	0.0892	0.1108
EPHB2	1028	AA	9.1	7	9.2	0	0.9067	0	0	0	0	0	0	0	null	0	0	0	0	0	0	0	null	0	0	0	null	0	0	0	0	0	null	0	0	0	0	0	0	0	0	0	0	0	0	0	0	0	0
KDM1A	1030	ES	11	9	12	0	1	0.0181	0.0016	0	0.0181	0	0	0	0	0	0	0	0	0	0.0053	0	0	0	0	0	0	0	0	0	0	0	0	0	0	0	0	0	0	0	0	0.0012	0	0	0	0	0	0	0
KDM1A	1031	ES	10	9	12	0	1	0.0069	0.001	0	0	0	0	0	0	0	0	0	0	0	0	0	0	0	0	0.0023	0	0	0	0	0	0	0	0	0.002	0	0	0	0	0	0	0	0	0	0	0	0	0	0
KDM1A	1032	ES	3	2	4	0	1	0.4298	0.0757	0.5179	0.4499	0.4154	0.494	0.57	0.5627	0.399	0.4817	0.3851	0.4017	0.5566	0.5347	0.5256	0.4953	0.5666	0.5081	0.4949	0.5983	0.4644	0.5505	0.5517	0.5574	0.5618	0.4997	0.6783	0.496	0.4192	0.4289	0.3964	0.5288	0.5884	0.5345	0.5419	0.6122	0.5179	0.347	0.4128	0.4496	0.3709	0.4852
LUZP1	1036	AT	5	null	null	0	1	0.0741	0.0111	0.0048	0	0	0	0.0144	0.0069	0.0406	0.012	0.01	0.0303	0.0115	0.0113	0	0.0034	0.008	0.0053	0.0213	0.0026	0	0.0056	0.0034	0.0099	0.015	0.0667	0.0335	0.0148	0.0017	0.0118	0.0071	0	0.0031	0.0357	0.0075	0.0086	0.0038	0.012	0.0037	0.0062	0.0055	0.0136
LUZP1	1037	AT	6	null	null	0	1	0.0741	0.0111	0.9952	1	1	1	0.9856	0.9931	0.9594	0.988	0.99	0.9697	0.9885	0.9887	1	0.9966	0.992	0.9947	0.9787	0.9974	1	0.9944	0.9966	0.9901	0.985	0.9333	0.9665	0.9852	0.9983	0.9882	0.9929	1	0.9969	0.9643	0.9925	0.9914	0.9962	0.988	0.9963	0.9938	0.9945	0.9864
LUZP1	1039	ES	3.2	2	4	0	1	0.1083	0.0153	1	1	1	1	1	0.9569	1	1	0.983	1	1	1	1	1	1	1	1	0.9894	1	1	1	1	1	1	1	1	0.993	1	1	1	1	1	1	1	1	1	0.99	1	0.9875	1
LUZP1	1040	AA	3.1	2	3.2	0	0.943	0.2613	0.0522	0.0248	0.1967	0.0383	0	0.0925	0.0572	0.0169	0.0661	0	0.1539	0	0	0	0	0.0984	0.0959	0.0504	0.0288	0	0.0319	0.0905	0.1806	0	0.0834	0.0504	0.0491	0.091	0.1264	0.0547	0.0572	0.0834	null	0.148	0.0407	0.0872	0.1638	0.0314	0.0169	0.0067	0
HTR1D	1041	AT	2	null	null	0	0.7876	0.2645	0.033	0	0	0	0	0	0	0	0	0	0	0	0	0	null	null	null	0	null	0	0	0	null	null	0	0	0	null	0	0	null	0	null	null	0.2076	0	0	0	0	null	0
HTR1D	1042	AT	1.2	null	null	0	0.7876	0.2645	0.033	1	1	1	1	1	1	1	1	1	1	1	1	1	null	null	null	1	null	1	1	1	null	null	1	1	1	null	1	1	null	1	null	null	0.7924	1	1	1	1	null	1
HNRNPR	1043	AA	8.1	7	8.2	0	1	0.1699	0.0328	0.1389	0.1573	0.1002	0.1779	0.0789	0.138	0.2045	0.1481	0.1114	0.0999	0.1281	0.1163	0.1171	0.1239	0.1186	0.0924	0.1048	0.1981	0.0905	0.1397	0.1176	0.1797	0.1055	0.1257	0.1038	0.0464	0.1372	0.1082	0.1339	0.1496	0.0987	0.0872	0.0824	0.0858	0.0636	0.1825	0.1307	0.0784	0.1515	0.1001
HNRNPR	1044	ES	6	5	7	0	1	0.0529	0.0083	0.9705	0.9907	0.9865	0.9907	0.9812	0.9869	0.9833	0.9923	0.9826	0.9738	0.994	0.9851	0.9878	0.9919	0.9782	0.9929	0.9925	0.9941	0.991	0.9891	0.9887	0.988	0.9866	0.9897	0.9807	0.9818	0.9877	0.9471	0.9823	0.9874	0.9859	0.9769	0.9925	0.9888	0.9783	0.967	0.9832	0.9901	0.978	0.9909
HNRNPR	1046	ES	5	4	6	0	1	0.1025	0.0156	0.9238	0.9797	0.976	0.986	0.9812	0.9451	0.9499	0.9699	0.9709	0.9573	0.9704	0.9748	0.985	0.97	0.942	0.9326	0.9662	0.9697	0.9778	0.9516	0.9552	0.9306	0.9444	0.9423	0.9454	0.9797	0.9667	0.972	0.9788	0.9578	0.9596	0.9828	0.9587	0.9228	0.9585	0.97	0.9656	0.9683	0.9471	0.9726
HNRNPR	1047	AA	2.1	1	2.2	0	1	0.5324	0.0806	0.5755	0.512	0.3378	0.5059	0.3623	0.5504	0.5144	0.5273	0.5298	0.5198	0.3751	0.4135	0.4665	0.3287	0.557	0.595	0.4827	0.4771	0.4848	0.4948	0.4665	0.3546	0.4948	0.7741	0.595	0.4759	0.435	0.505	0.4052	0.5291	0.3357	0.2992	0.5177	0.4948	0.395	0.5746	0.5403	0.5438	0.458	0.3287
HNRNPR	1048	ES	2.1:2.2	1	3	0	1	0.4084	0.0671	0.3326	0.3718	0.3134	0.3843	0.2731	0.3439	0.3366	0.3809	0.3618	0.4295	0.4585	0.3485	0.3378	0.2541	0.3811	0.4393	0.3539	0.2758	0.3518	0.2639	0.2655	0.2245	0.2454	0.4781	0.4017	0.3622	0.3116	0.3694	0.3293	0.4084	0.2738	0.2972	0.419	0.3526	0.2767	0.371	0.373	0.3826	0.3805	0.264
HNRNPR	1049	ES	2.2	1	3	0	1	0.4103	0.0777	0.2699	0.3624	0.474	0.3802	0.3993	0.3008	0.3252	0.3567	0.3357	0.4121	0.5872	0.4332	0.3698	0.4119	0.3298	0.3493	0.3711	0.2953	0.3668	0.2689	0.2935	0.3463	0.2502	0.2123	0.3149	0.3861	0.3714	0.3663	0.4204	0.3817	0.4287	0.4989	0.4032	0.3589	0.3709	0.3052	0.3373	0.3436	0.4223	0.4246
ZNF436	1050	AP	1	null	null	0	0.9896	0.8024	0.1875	0.1075	0.7989	0.3338	0.0764	0.142	0.2676	0.421	0.4139	0.4983	0	0.1283	0.4139	0.2993	0.0562	0.3507	0.1833	0.3301	0.7066	0.4738	0.1489	0.5834	0.1877	0.39	null	0.3063	0.2578	0.238	0.1089	0.6633	0.1006	0.1591	0.8024	0.184	0.1872	0.2139	0.185	0.2014	0.2023	0.0416	0.4689
ZNF436	1051	AP	2.1	null	null	0	0.9896	0.8024	0.1875	0.8925	0.2011	0.6662	0.9236	0.858	0.7324	0.579	0.5861	0.5017	1	0.8717	0.5861	0.7007	0.9438	0.6493	0.8167	0.6699	0.2934	0.5262	0.8511	0.4166	0.8123	0.61	null	0.6938	0.7422	0.762	0.8911	0.3367	0.8993	0.8409	0.1976	0.816	0.8128	0.7861	0.815	0.7986	0.7977	0.9584	0.5311
C1orf213	1054	RI	1.5	1.4	1.6	0	0.9378	0.8092	0.1737	1	1	0.8058	0.8171	1	0.7783	0.947	0.8753	null	1	0.8493	1	0.4891	null	0.8404	0.4125	0.7539	0.3439	1	null	0.8272	0.6321	1	1	0.6908	0.896	0.8674	0.7614	0.8348	1	0.7283	0.5091	0.8256	0.4018	0.7486	1	0.9335	1	0.7614	0.1908
C1orf213	1055	RI	1.3	1.2	1.4	0	1	0.7158	0.1108	1	0.8893	0.871	1	1	1	1	1	1	1	0.943	1	1	1	0.9572	0.7871	0.8749	0.8593	1	1	0.9264	0.8635	1	1	0.7991	0.8069	0.9501	0.7549	0.9436	0.9224	1	1	0.8853	0.6865	0.8175	1	1	0.9307	0.7889	0.2842
C1orf213	1056	RI	1.2:1.3	1.1	1.4	0	1	0.5768	0.1137	0.7176	1	1	0.7733	1	0.739	1	0.8913	1	1	1	1	1	0.8698	1	1	1	0.7016	1	1	0.8512	0.8662	1	1	1	0.8026	0.9519	0.9007	0.9314	1	0.7195	1	0.9198	0.4232	0.9487	1	1	1	0.654	0.4962
TCEA3	1058	AP	1	null	null	0	0.9896	0.3051	0.0487	0.9163	0.8158	0.9571	0.9886	0.9719	0.9654	0.8849	0.9067	0.9163	0.9389	0.9154	0.8872	0.9795	0.9673	0.9557	0.9289	0.9229	0.9775	0.9586	0.9706	0.9143	0.8803	0.9502	0.7897	0.9172	0.9758	0.975	0.8801	0.9642	0.9438	1	0.9289	0.9722	0.8459	0.9418	0.9466	0.9279	0.9721	0.9907	0.9541
TCEA3	1059	AP	2.1	null	null	0	0.9896	0.3051	0.0487	0.0837	0.1842	0.0429	0.0114	0.0281	0.0346	0.1151	0.0933	0.0837	0.0611	0.0846	0.1128	0.0205	0.0327	0.0443	0.0711	0.0771	0.0225	0.0414	0.0294	0.0857	0.1197	0.0498	0.2103	0.0828	0.0242	0.025	0.1199	0.0358	0.0562	0	0.0711	0.0278	0.1541	0.0582	0.0534	0.0721	0.0279	0.0093	0.0459
TCEA3	1060	AT	6	null	null	0	1	0.1967	0.0246	0.0196	0.0354	0.0094	0.0033	0.0131	0.0271	0.0305	0.0182	0.0203	0.0198	0.0473	0.0234	0.0046	0.0125	0.0223	0.0058	0.0137	0.0054	0.0138	0.0152	0.0207	0.0265	0.0153	0.0101	0.1163	0.0483	0.0212	0.0305	0.0077	0.0354	0.0073	0	0.0105	0.0291	0.0403	0.0095	0.1047	0.0174	0.028	0.0044
TCEA3	1061	AT	12	null	null	0	1	0.1967	0.0246	0.9804	0.9646	0.9906	0.9967	0.9869	0.9729	0.9695	0.9818	0.9797	0.9802	0.9527	0.9766	0.9954	0.9875	0.9777	0.9942	0.9863	0.9946	0.9862	0.9848	0.9793	0.9735	0.9847	0.9899	0.8837	0.9517	0.9788	0.9695	0.9923	0.9646	0.9927	1	0.9895	0.9709	0.9597	0.9905	0.8953	0.9826	0.972	0.9956
TCEA3	1063	ES	2.2	1	3	1	0.9016	0.4119	0.0734	0.9528	0.9418	0.9792	0.9313	0.926	0.8788	0.9761	0.9138	0.9576	null	0.9661	0.824	0.9407	0.9649	0.6847	0.6536	0.8719	0.9119	0.9688	null	0.8259	0.6782	0.9365	0.8078	null	0.9096	0.8583	0.8709	0.9772	0.8655	0.7514	0.922	0.8119	null	0.9439	0.8406	0.7713	0.916	0.8183	0.8869
ASAP3	1064	AP	1.1	null	null	0	0.8912	0.3691	0.0711	0.8568	null	1	null	1	0.8368	1	1	0.8903	0.9338	1	0.8023	1	1	1	1	1	0.9561	1	1	1	0.942	1	null	1	0.9229	1	null	1	1	1	1	1	null	1	1	0.8903	1	0.8903	0.9658
ASAP3	1065	AP	16.1	null	null	0	0.8912	0.3691	0.0711	0.1432	null	0	null	0	0.1632	0	0	0.1097	0.0662	0	0.1977	0	0	0	0	0	0.0439	0	0	0	0.058	0	null	0	0.0771	0	null	0	0	0	0	0	null	0	0	0.1097	0	0.1097	0.0342
ASAP3	1066	AD	21.2	21.1	22	0	0.9689	0.2779	0.0541	0.027	0.1692	0.041	0	0.0974	0.1757	0.0206	0.0346	0.0648	0.1391	0.1002	0.102	0.1002	0.1139	0.1435	0.09	0.0957	0.053	0.1581	0.1424	0.1095	0.1035	0.1119	null	0.2779	0.0686	0.092	0.2289	0.048	0.1132	0.0497	0.09	0.077	0.1589	0.1515	0.0456	0.1273	0.09	0.1266	0.0931
ASAP3	1067	AD	1.2	1.1	2	0	0.8808	0.2888	0.0478	1	null	1	null	0.9724	1	1	0.9331	0.8746	0.9517	0.9535	0.9249	0.8808	1	0.8518	0.9249	0.9497	1	0.9078	1	0.9552	1	0.9673	null	0.7112	0.9552	1	null	1	0.7869	1	1	0.9704	null	0.9783	0.9366	0.9397	1	0.8808	0.9464
PITHD1	1068	AP	1	null	null	0	1	0.1255	0.0159	0.9971	0.9643	1	0.9933	0.9844	0.9943	0.9818	0.9707	0.9747	0.9694	0.9823	0.9684	0.9912	0.9982	0.9912	1	0.9701	1	1	1	0.9917	0.996	0.9825	0.9372	1	0.9693	0.9975	0.996	0.9765	0.9938	0.9898	0.984	1	0.9852	0.9748	0.9967	0.9961	0.9941	0.9885	1
PITHD1	1069	AP	4	null	null	0	1	0.1255	0.0159	0.0029	0.0357	0	0.0067	0.0156	0.0057	0.0182	0.0293	0.0253	0.0306	0.0177	0.0316	0.0088	0.0018	0.0088	0	0.0299	0	0	0	0.0083	0.004	0.0175	0.0628	0	0.0307	0.0025	0.004	0.0235	0.0062	0.0102	0.016	0	0.0148	0.0252	0.0033	0.0039	0.0059	0.0115	0
LYPLA2	1070	AP	1	null	null	0	1	0.1459	0.0251	0.9639	0.9537	0.9858	0.9837	0.9523	0.9569	0.938	0.954	0.9868	0.9305	0.9262	0.9788	0.9408	1	1	0.9688	0.9739	1	0.993	1	0.9937	0.9887	1	0.9264	0.9267	0.9893	0.9832	0.9457	0.9435	1	0.9797	1	0.9848	0.9384	1	0.9846	0.9876	0.9744	0.987	1
LYPLA2	1071	AP	5.1	null	null	0	1	0.1459	0.0251	0.0361	0.0463	0.0142	0.0163	0.0477	0.0431	0.0619	0.046	0.0132	0.0695	0.0738	0.0212	0.0592	0	0	0.0312	0.0261	0	0.007	0	0.0063	0.0113	0	0.0736	0.0733	0.0107	0.0168	0.0543	0.0565	0	0.0203	0	0.0152	0.0616	0	0.0154	0.0124	0.0256	0.013	0
LYPLA2	1072	RI	8.5	8.4	8.6	0	1	0.191	0.031	0.0375	0.1334	0.0185	0.0815	0.0878	0.0642	0.1216	0.0802	0.0654	0.0928	0.0589	0.1134	0.0561	0.0225	0.0514	0.0319	0.0798	0.092	0.0344	0.0362	0.1021	0.0479	0.0583	0.0944	0.0578	0.0447	0.0413	0.0357	0.058	0.0705	0.0427	0.028	0.0409	0.0471	0.0453	0.0264	0.0385	0.0457	0.0502	0.0457
LYPLA2	1073	RI	8.2:8.3	8.1	8.4	0	1	0.4794	0.0849	0.8783	0.9786	0.7002	0.7917	0.8738	0.9446	0.9168	0.8827	0.9073	0.8373	0.8778	0.8635	0.8952	1	0.8092	0.7248	0.9519	0.8862	0.82	0.8532	0.9475	0.9302	0.8394	0.8619	0.8568	0.9146	0.8012	0.7579	0.9225	0.7723	0.8662	0.7731	0.8085	0.9045	0.8709	0.9209	0.8363	0.7841	0.8613	0.7979
LYPLA2	1074	AA	8.3	8.1	8.4	0	1	0.0337	0.0057	0.9903	0.9969	0.9923	0.9822	0.9916	0.9959	0.9886	0.9852	0.9924	0.9773	0.9926	0.9894	0.9963	1	0.9892	0.9841	0.9933	0.9941	0.9931	0.9947	0.9934	0.9945	0.992	0.9751	0.9894	0.9937	0.992	0.9788	0.9946	0.9876	0.9917	0.9852	0.99	0.9932	0.9843	0.9977	0.9918	0.985	0.9934	0.9936
LYPLA2	1075	RI	8.2	8.1	8.3	0	1	0.1755	0.0352	0.0738	0.1434	0.0199	0.0735	0.0616	0.0736	0.1248	0.1117	0.077	0.1174	0.0572	0.0711	0.0344	0.0125	0.0486	0.046	0.1295	0.0495	0.0347	0.0342	0.1193	0.0756	0.0447	0.1575	0.0678	0.0709	0.0356	0.0709	0.0681	0.0455	0.0566	0.0538	0.0456	0.0686	0.1075	0.0294	0.0442	0.0581	0.0437	0.0275
LYPLA2	1076	ES	7	6	8.1	0	1	0.011	0.001	1	1	1	1	1	1	1	0.9969	1	1	1	1	1	1	0.9992	1	0.9975	0.989	1	1	1	0.9983	0.9976	1	1	1	1	1	1	1	1	1	1	1	1	1	1	1	1	1
GALE	1077	ES	3	2	4	1	0.9378	0.2707	0.0549	0.9634	0.7235	0.9118	0.9478	0.9004	0.8846	0.8912	0.7585	0.8726	0.9608	0.965	0.9457	0.969	null	0.8809	0.9259	0.8054	0.8183	0.7657	0.87	0.8014	null	0.8578	0.8456	0.9082	0.8222	0.9244	0.843	0.9027	null	0.935	null	0.8285	0.9084	0.9327	0.9555	0.9143	0.9714	0.8991	0.9339
HMGCL	1078	AP	1	null	null	0	1	0.1648	0.0259	0.0708	0.0074	0.0431	0.0092	0.0266	0.0119	0.015	0.0571	0	0.0172	0.0107	0.0143	0	0.0021	0	0	0.0185	0	0.0032	0.0037	0.0035	0.0198	0.0086	0	0.0072	0.0116	0.0091	0.005	0.1445	0.0393	0	0	0	0	0.0171	0.0067	0.0608	0.0025	0	0.0253
HMGCL	1079	AP	3	null	null	0	1	0.1648	0.0259	0.9292	0.9926	0.9569	0.9908	0.9734	0.9881	0.985	0.9429	1	0.9828	0.9893	0.9857	1	0.9979	1	1	0.9815	1	0.9968	0.9963	0.9965	0.9802	0.9914	1	0.9928	0.9884	0.9909	0.995	0.8555	0.9607	1	1	1	1	0.9829	0.9933	0.9392	0.9975	1	0.9747
HMGCL	1080	ES	7:8	6	9	0	1	0.0738	0.0126	0.9827	1	1	0.9916	0.9884	0.9866	0.9784	1	1	0.9874	0.99	0.9832	0.9802	0.9657	0.9595	0.9792	0.99	0.995	0.9822	0.9953	0.9862	0.9767	0.9935	1	0.9938	0.9545	0.9932	0.9889	0.9862	0.9806	0.9446	0.9785	0.9895	1	0.9645	0.9975	0.9861	0.9963	0.9605	0.9809
MYOM3	1085	AT	31.2	null	null	0	0.9741	0.3104	0.0555	0	0.0431	0	0.0275	0	0.2459	0.019	0.0358	0.0431	0	0	0	0	0	0.0081	0.0316	0	0	0	0.0483	0	0.2127	0.3104	0.0445	0	0	0	0.0414	0.149	0	0.0362	0	0	0.0154	0.0276	0	0	0.0668	0	0
MYOM3	1086	AT	39	null	null	0	0.9741	0.3104	0.0555	1	0.9569	1	0.9725	1	0.7541	0.981	0.9642	0.9569	1	1	1	1	1	0.9919	0.9684	1	1	1	0.9517	1	0.7873	0.6896	0.9555	1	1	1	0.9586	0.851	1	0.9638	1	1	0.9846	0.9724	1	1	0.9332	1	1
IFNLR1	1090	AP	1	null	null	0	0.7617	0.1887	0.0337	0	0	0.1887	null	0.0397	null	0	0	0	null	null	0	0	null	0	0.0534	0	null	0	0.0424	0.0165	null	null	0	0	0.0301	0.0316	0.0937	0	0	null	null	0	0	null	null	0	0	0.0125	null
IFNLR1	1091	AP	2	null	null	0	0.7617	0.1887	0.0337	1	1	0.8113	null	0.9603	null	1	1	1	null	null	1	1	null	1	0.9466	1	null	1	0.9576	0.9835	null	null	1	1	0.9699	0.9684	0.9063	1	1	null	null	1	1	null	null	1	1	0.9875	null
IFNLR1	1092	AT	7.2	null	null	0	1	0.2063	0.042	0.0951	0.0153	0.0769	0.0144	0.1076	0.0285	0.0144	0.1405	0.0121	0	0.0304	0.0264	0.0166	0	0.0191	0.0597	0.1652	0.1421	0	0.0201	0.1025	0	0	0.04	0.0513	0.05	0.0157	0.023	0.2036	0.0933	0	0	0.0083	0	0.0677	0	0.0115	0.0271	0	0.2063
IFNLR1	1093	AT	5.2	null	null	0	1	0.276	0.0433	0.0946	0.072	0.0644	0.1052	0.007	0.0745	0.0453	0.0792	0.0697	0.1254	0.0874	0.0276	0.0608	0.0345	0.0601	0.0208	0.0954	0.0496	0.0783	0.0526	0.0771	0	0.0665	0.1834	0.1253	0.0567	0.0412	0.1084	0.0373	0.0244	0	0	0.0957	0.1321	0.1108	0	0.03	0.0426	0.0355	0.1388
IFNLR1	1094	AT	8.2	null	null	0	1	0.3603	0.0634	0.8103	0.9127	0.8588	0.8804	0.8853	0.8971	0.9403	0.7803	0.9182	0.8746	0.8822	0.9459	0.9226	0.9655	0.9208	0.9195	0.7393	0.8083	0.9218	0.9273	0.8203	1	0.9335	0.7765	0.8234	0.8933	0.9431	0.8686	0.7591	0.8822	1	1	0.8959	0.8679	0.8215	1	0.9585	0.9303	0.9645	0.6549
IFNLR1	1095	AA	8.1	7.1	8.2	0	0.9585	0.0465	0.0035	1	1	1	1	1	1	1	1	1	1	1	1	1	1	1	1	1	1	1	1	1	null	1	1	1	1	1	1	1	1	1	1	1	1	1	null	1	1	1	1
IFNLR1	1096	ES	7.1	6	8.1	0	0.9637	0.4238	0.0612	1	1	0.8859	1	0.9496	1	1	0.8894	0.9808	1	0.9667	1	1	1	0.9139	0.8592	0.9182	0.8654	0.9493	0.9811	0.9493	null	0.974	0.9658	0.9117	0.9192	0.9663	0.9841	1	1	1	0.8062	0.9873	0.935	0.9516	null	0.9847	0.9378	0.9106	1
GRHL3	1097	AP	2	null	null	0	0.8187	0.4157	0.0919	0.1445	0	0.1834	0	0.2337	null	null	0	null	0.3627	0.1819	null	null	0.0049	0.0094	0.0077	0	null	0	0.0056	0.0955	null	0	0	null	0.1177	0.0367	0.0054	0.0194	0.018	0	null	0.0217	0	0.0443	null	0.0257	null	0.003	null
GRHL3	1098	AP	1.1	null	null	0	0.8187	0.4157	0.0919	0.8555	1	0.8166	1	0.7663	null	null	1	null	0.6373	0.8181	null	null	0.9951	0.9906	0.9923	1	null	1	0.9944	0.9045	null	1	1	null	0.8823	0.9633	0.9945	0.9806	0.982	1	null	0.9783	1	0.9557	null	0.9743	null	0.997	null
GRHL3	1099	AT	17	null	null	0	0.9948	0.3551	0.0631	0.9729	1	1	0.9659	0.9605	0.9241	0.9632	1	0.7589	0.9947	0.9869	0.8945	0.8641	0.9932	0.9955	0.9975	1	1	0.9974	0.9922	0.9959	0.9059	0.9962	0.9954	0.7177	0.9932	0.9924	0.9924	0.992	0.9964	0.9842	null	0.998	0.9888	0.9715	1	0.9923	0.9478	0.9976	1
GRHL3	1100	AT	18	null	null	0	0.9948	0.3551	0.0631	0.0271	0	0	0.0341	0.0395	0.0759	0.0368	0	0.2411	0.0053	0.0131	0.1055	0.1359	0.0068	0.0045	0.0025	0	0	0.0026	0.0078	0.0041	0.0941	0.0038	0.0046	0.2823	0.0068	0.0076	0.0076	0.008	0.0036	0.0158	null	0.002	0.0112	0.0285	0	0.0077	0.0522	0.0024	0
STPG1	1103	AP	2	null	null	0	0.943	0.3485	0.0681	0.9777	0.8787	0.9556	1	1	1	0.8054	0.8938	1	0.8555	0.8641	0.9695	null	0.8487	0.8576	0.9181	0.9181	1	0.9458	0.9079	0.9536	1	0.7236	null	1	0.9137	0.9766	0.8887	0.9492	1	0.9034	null	0.9144	0.9114	0.9458	0.9334	0.974	0.9573	0.9858	1
STPG1	1104	AP	3.1	null	null	0	0.943	0	0	0	0	0	0	0	0	0	0	0	0	0	0	null	0	0	0	0	0	0	0	0	0	0	null	0	0	0	0	0	0	0	null	0	0	0	0	0	0	0	0
STPG1	1105	AP	1	null	null	0	0.943	0.3485	0.0681	0.0223	0.1213	0.0444	0	0	0	0.1946	0.1062	0	0.1445	0.1359	0.0305	null	0.1513	0.1424	0.0819	0.0819	0	0.0542	0.0921	0.0464	0	0.2764	null	0	0.0862	0.0234	0.1113	0.0508	0	0.0966	null	0.0856	0.0886	0.0542	0.0666	0.026	0.0427	0.0143	0
STPG1	1106	ES	4	3.2	5	0	0.9948	0.9598	0.1706	0.9229	0.9465	0.7397	1	0.6578	1	0.9671	1	0.8839	1	0.9588	0.8522	0.8193	0.8304	0.9788	1	0.8304	0.8727	0.981	0.8815	0.9881	1	0.6297	1	0.897	0.9367	0.5169	0.8991	0.9566	1	0.7697	1	0.9836	0.9753	0.925	0.9139	1	0.6428	0.979	0.9703
NIPAL3	1109	AT	14	null	null	0	1	0.7855	0.1455	0.3189	0.1948	0.227	0.286	0.2201	0.5248	0.1997	0.1337	0.2057	0.499	0.1367	0.2788	0.3516	0.3983	0.6044	0.449	0.2312	0.0222	0.6506	0.3622	0.3216	0.2491	0.4594	0.6069	0.2426	0.4064	0.3412	0.5112	0.1217	0.3835	0.4101	0.4654	0.3982	0.3548	0.3443	0.4785	0.5004	0.2562	0.3992	0.1263
NIPAL3	1110	AT	9	null	null	0	1	0.0675	0.012	0.0157	0.0433	0.0161	0.0296	0.0052	0.0149	0.0256	0.015	0.0161	0.0167	0.0357	0.0111	0.0089	0.0111	0.012	0.0133	0.0194	0	0.023	0.0225	0.0172	0.0259	0.0141	0.0675	0.0431	0.0264	0.0144	0.0221	0.0224	0.0152	0.0174	0.0288	0.0174	0.0464	0.0183	0.0143	0.0156	0.0127	0.0133	0.0414
NIPAL3	1111	AT	15	null	null	0	1	0.8135	0.1491	0.6655	0.762	0.757	0.6843	0.7747	0.4603	0.7747	0.8513	0.7782	0.4842	0.8276	0.7101	0.6396	0.5906	0.3836	0.5376	0.7494	0.9778	0.3264	0.6153	0.6612	0.725	0.5265	0.3256	0.7142	0.5671	0.6444	0.4667	0.8559	0.6013	0.5725	0.5059	0.5845	0.5988	0.6374	0.5072	0.484	0.7312	0.5875	0.8323
NIPAL3	1112	ES	3	2	4	0	0.9896	0.1113	0.0224	0.0173	0.0431	0.0498	0.0658	0.022	0.0225	0.0082	0.0173	0	0.0544	0.1101	0.0296	0.0502	0.0085	0.0147	0	0	0	0.0078	0.0064	0.016	0.0076	0	null	0.104	0.0064	0	0.0111	0.0146	0.0093	0	0	0.0441	0.0116	0.0141	0	0.0213	0.0105	0.0082	0
RCAN3	1115	AA	4.1	3	4.2	0	1	0	0	1	1	1	1	1	1	1	1	1	1	1	1	1	1	1	1	1	1	1	1	1	1	1	1	1	1	1	1	1	1	1	1	1	1	1	1	1	1	1	1
RCAN3	1116	ES	4.1:4.2	3	5	0	1	0.021	0.0043	1	1	1	1	0.9954	1	0.9946	1	1	0.989	1	1	1	1	1	1	1	0.9886	0.9946	1	0.9983	0.992	1	1	1	1	0.9973	1	0.9906	1	1	1	1	1	1	1	0.9952	1	1	0.9865
RCAN3	1118	ES	3:4.1:4.2	2	5	0	1	0.0421	0.0056	0.9966	1	1	1	0.9838	1	1	0.9779	0.9946	1	1	1	1	1	0.9965	1	1	1	1	1	0.994	1	1	1	1	1	0.9975	0.9877	0.9918	0.9897	1	1	1	0.9936	0.9963	0.9914	1	0.9885	1	1
RCAN3	1122	ES	3	2	4.1	0	1	0.1164	0.019	0.9634	0.9769	0.9743	0.9418	0.9821	0.9506	0.9761	0.9513	0.9881	0.9861	0.9561	0.9689	0.9483	0.9837	0.969	0.9579	1	0.9773	0.9773	0.9942	0.981	0.9477	0.972	1	0.9641	0.9805	0.98	0.963	0.9913	0.9892	1	1	0.9715	0.9926	0.9802	0.9903	0.9848	0.9741	0.9804	0.9745
SRRM1	1128	ES	16	15	17	0	1	0.5958	0.1014	0.5436	0.8497	0.6336	0.6764	0.7457	0.6442	0.7111	0.5677	0.584	0.3936	0.6213	0.6447	0.638	0.6874	0.7592	0.7777	0.6023	0.6138	0.6705	0.5413	0.5778	0.6955	0.5577	0.4057	0.3792	0.6186	0.6178	0.3602	0.7066	0.6943	0.5684	0.6866	0.484	0.4245	0.6665	0.5508	0.4211	0.633	0.4654	0.659
SRRM1	1129	AD	12.2	12.1	13	0	1	0.2944	0.0439	0.7941	0.708	0.8027	0.8038	0.7847	0.733	0.7224	0.807	0.8558	0.7864	0.7191	0.7422	0.8125	0.5915	0.7485	0.7933	0.7807	0.7005	0.8091	0.7157	0.6777	0.7503	0.7313	0.758	0.7399	0.8001	0.7659	0.6444	0.7724	0.7653	0.7699	0.7618	0.7209	0.7538	0.7686	0.7578	0.6903	0.7936	0.6846	0.7908
SRRM1	1130	ES	11	10.2	12.1	0	1	0.0788	0.0137	0.0232	0.026	0.0465	0.0203	0.0155	0.0094	0.0318	0.0253	0.0199	0.0325	0.0289	0.046	0.0266	0.022	0.0047	0.0257	0.0218	0.0148	0.0142	0.0296	0.0276	0.0194	0.0305	0	0.065	0.0197	0.0118	0.0102	0.0333	0.0096	0.0187	0.0195	0.0215	0.0105	0.0521	0.0022	0.0073	0.0092	0.0234	0.0261
SRRM1	1131	AA	10.1	9	10.2	0	1	0.0025	0.0004	1	1	1	1	0.9986	1	1	1	1	1	1	1	1	1	1	1	1	1	1	1	1	1	1	1	1	1	1	0.9982	1	1	1	1	1	1	1	1	1	1	1	1
SRRM1	1132	AA	8.1	7	8.2	0	1	0.0859	0.0141	0.9646	0.9529	0.9369	0.9605	0.976	0.9721	0.9765	0.9558	0.9774	0.9302	0.9426	0.9623	0.9576	0.9628	0.9654	0.969	0.9445	0.9413	0.9483	0.9694	0.9555	0.9702	0.9464	0.9555	0.9643	0.9587	0.9528	0.9843	0.9484	0.9619	0.9627	0.9528	0.973	0.9558	0.9583	0.9739	0.9854	0.9748	0.9752	0.9777
SRRM1	1133	ES	4:5	3	6	0	1	0.261	0.0404	0.0341	0.142	0.0525	0.0495	0.0365	0.0273	0.1146	0.0583	0.0395	0.0695	0.0589	0.054	0.0125	0.0137	0.0278	0.0239	0.0725	0.02	0.0033	0.0466	0.0158	0.0674	0.0614	0.0631	0.0641	0.0254	0.0509	0.0246	0.1391	0.0433	0.0331	0.0424	0.0254	0.0453	0.0619	0.0171	0.0135	0.0349	0.053	0.1215
CLIC4	1134	RI	6.2	6.1	6.3	0	1	0.0155	0.0023	0.9972	0.9967	0.9989	1	0.9919	0.994	0.997	0.9979	0.996	0.9945	0.996	0.9926	0.9969	1	0.9927	1	0.9982	0.9965	0.9969	0.9984	0.998	0.9972	0.9994	1	0.9991	0.999	0.9956	0.9984	0.9986	0.9958	0.9988	0.9967	1	0.9993	0.9976	0.9967	0.9988	0.9967	0.9961	0.9964
RUNX3	1135	AP	1.1	null	null	0	0.7824	1	0.2461	null	0.6284	0.6822	null	0	0.5483	0.5553	null	0.118	null	0	null	0.4675	0.4134	0.229	null	0.0141	null	0.0465	0.3025	0.0577	0.1578	0.4884	null	0.1001	0.0798	0.2511	null	0.0257	0.3156	0.3098	0.3738	0.2521	0.3268	0.0137	null	0.0591	1	0.2065	0.0439
RUNX3	1136	AP	2.1	null	null	0	0.7824	1	0.2522	null	0.3716	0.3178	null	1	0.4517	0.4447	null	0.882	null	1	null	0.5325	0.5549	0.5869	null	0.9768	null	0.9535	0.6975	0.8867	0.8422	0.4814	null	0.8892	0.9202	0.7178	null	0.9743	0.6844	0.6902	0.6262	0.7479	0.5981	0.9863	null	0.9092	0	0.7935	0.9561
RUNX3	1137	AP	3	null	null	0	0.7824	0.3024	0.0436	null	0	0	null	0	0	0	null	0	null	0	null	0	0.0317	0.1841	null	0.0091	null	0	0	0.0556	0	0.0302	null	0.0107	0	0.0311	null	0	0	0	0	0	0.0751	0	null	0.0317	0	0	0
SYF2	1139	ES	3	2	4	0	1	0.0308	0.0053	0.9946	0.987	0.9944	0.997	0.9946	0.9959	0.9937	0.9968	0.9866	0.9935	0.9948	0.9967	0.9961	0.9903	0.978	0.9775	0.9877	0.9887	0.9988	0.9931	0.9974	0.9902	0.9967	0.9979	0.9933	0.9914	0.9895	0.9934	0.9912	0.9923	0.9843	0.9781	0.9921	1	0.9942	0.9985	0.9843	0.9835	0.99	0.9892
C1orf63	1140	AP	2	null	null	0	1	0.4243	0.0797	0.8475	0.8138	0.9615	0.9431	0.9366	0.907	0.7539	0.8726	0.8413	0.763	0.7782	0.818	0.7812	0.8846	0.8533	0.8718	0.7935	0.6942	0.8835	0.8628	0.8424	0.8023	0.8655	0.7808	0.6838	0.8698	0.875	0.9246	0.6206	0.7674	0.8714	0.6048	0.8407	0.789	0.8725	0.9543	0.9015	0.907	0.7898	0.6956
C1orf63	1141	AP	1	null	null	0	1	0.4243	0.0797	0.1525	0.1862	0.0385	0.0569	0.0634	0.093	0.2461	0.1274	0.1587	0.237	0.2218	0.182	0.2188	0.1154	0.1467	0.1282	0.2065	0.3058	0.1165	0.1372	0.1576	0.1977	0.1345	0.2192	0.3162	0.1302	0.125	0.0754	0.3794	0.2326	0.1286	0.3952	0.1593	0.211	0.1275	0.0457	0.0985	0.093	0.2102	0.3044
C1orf63	1145	ES	5.1:5.2:6.1	4.2	6.2	0	1	0.9533	0.2876	0.8384	0.7364	0.5886	0.8184	0.4727	0.6811	0.6416	0.8175	0.4956	0.8214	0.5007	0.922	0.4108	0	0.7475	0.8027	0.8352	0.7929	0.2975	0.7079	0.8728	0.7203	0.8487	0	0.6594	0.1772	0.5633	0.2864	0.6431	0.663	0.213	0.7884	0.6518	0.3587	0.5602	0.0356	0.0529	0.6783	0.3787	0.9228
C1orf63	1146	AA	6.1	4.2	6.2	0	0.9845	0.9487	0.2786	0.3358	0.633	0.5262	0.5776	0.4893	0.5389	0.6866	0.8892	0	0	0.2608	0	0.3247	0.4199	0.7599	0.8135	0	0.5939	0.3125	0	0	0.6495	0.6739	0.6714	0.5419	0.0819	0.5758	0.2096	0.5381	0.3683	0.1597	0.7586	0.7103	0.3747	0.2203	0.0769	0.1691	0.5654	0	0.749
C1orf63	1147	ES	5.1:5.2:5.3	4.2	6.2	0	0.9948	0.8674	0.1954	0.5907	0.353	0.1464	0.3409	0.3688	0.2501	0.3343	0.6127	0.1756	0.2704	0.0705	0.7055	0.1342	0.1007	0.4811	0.4399	0.3972	0.4067	0.1239	0.2636	0.4211	0.3091	0.3772	0.1029	0.1854	0	0.242	0.052	0.2164	0.3724	0.0451	0.373	0.2882	0.2678	0.1868	0.0208	0.0254	0.2756	0.1071	0.6734
C1orf63	1148	ES	4.2:5.1	4.1	5.2	0	0.9793	0.0175	0.0013	1	1	1	1	1	1	1	1	1	1	1	1	1	1	1	1	1	1	1	1	1	1	1	1	1	1	1	1	1	1	1	1	1	1	1	1	1	1	1	1
TMEM57	1189	ES	5:6	4	7	0	1	0.0281	0.0058	0.9963	1	0.9971	0.9791	1	0.9862	0.9912	0.9728	1	1	1	0.9936	1	0.9968	0.9941	0.9938	1	0.9955	1	1	0.9909	1	1	1	1	0.9859	0.9967	0.9882	1	1	1	1	0.9905	1	0.994	0.9775	0.9965	0.9843	0.9958	0.9826
TMEM57	1190	ES	2:3:4:5:6	1	7	0	1	0.0344	0.0035	1	1	1	1	0.9928	0.9848	0.985	1	1	1	1	1	1	1	1	1	1	1	1	1	1	1	1	1	1	1	1	0.9951	1	1	1	1	1	1	1	1	1	1	1	1
MAN1C1	1192	AP	4	null	null	0	1	0.9341	0.1805	0.0666	0.2537	0.1462	0.2486	0.2197	0.3378	0.4451	0.2321	0.0944	0.6002	0.3468	0.2936	0.0519	0.1408	0.2848	0.2469	0.278	0.0169	0.4716	0.081	0.0934	0.1297	0.208	0.8644	0.1593	0.3893	0.0618	0.788	0.0947	0.1215	0.3301	0.0461	0.1232	0.4562	0.2741	0.2087	0.1535	0.3042	0.3575	0.0794
MAN1C1	1193	AP	1	null	null	0	1	0.9341	0.1805	0.9334	0.7463	0.8538	0.7514	0.7803	0.6622	0.5549	0.7679	0.9056	0.3998	0.6532	0.7064	0.9481	0.8592	0.7152	0.7531	0.722	0.9831	0.5284	0.919	0.9066	0.8703	0.792	0.1356	0.8407	0.6107	0.9382	0.212	0.9053	0.8785	0.6699	0.9539	0.8768	0.5438	0.7259	0.7913	0.8465	0.6958	0.6425	0.9206
MAN1C1	1194	ES	2	1	3	0	0.7617	0.1596	0.0194	0	0	0	0	0	0	0	0.0342	0	null	null	0	0	0	null	0	0	0	null	0	0	0	0	null	0.0424	0.0424	0	null	0	0	null	0.0063	0	null	0	null	0	0	null	0
SEPN1	1195	ES	3	2	4	0	1	0.2855	0.0511	0.1735	0.2193	0.1245	0.1801	0.1458	0.1361	0.1652	0.1631	0.0999	0.3142	0.2414	0.2378	0.2226	0.3054	0.1191	0.1938	0.1361	0.2918	0.2225	0.2311	0.154	0.2215	0.2491	0.3409	0.2232	0.1707	0.1838	0.0949	0.1795	0.2103	0.0843	0.1771	0.1842	0.2176	0.1259	0.1644	0.1433	0.1811	0.2347	0.2604
MTFR1L	1196	AP	4.1	null	null	0	1	0.3626	0.0772	0.163	0.3241	0.1383	0.2122	0.1519	0.1678	0.2928	0.3311	0.2295	0.3694	0.2259	0.2677	0.1313	0.1363	0.1365	0.1081	0.2012	0.0281	0.1364	0.1682	0.0966	0.1526	0.2491	0.3695	0.2469	0.2622	0.1312	0.2076	0.2212	0.3083	0.275	0.1725	0.2123	0.3595	0.3404	0.1351	0.161	0.1365	0.1386	0.0699
MTFR1L	1197	AP	3.1	null	null	0	1	0.3262	0.0625	0.1448	0.1657	0.0945	0.2111	0.1389	0.2198	0.1609	0.2076	0.1297	0.2578	0.1557	0.273	0.1193	0.2807	0.1625	0.2105	0.0809	0.0225	0.0071	0.122	0.055	0.1528	0.1536	0.2422	0.2323	0.1072	0.1818	0.1254	0.1989	0.1983	0.2277	0.0916	0.179	0.2236	0.1439	0.0843	0.1799	0.0871	0.1148	0.0347
MTFR1L	1198	AP	1	null	null	0	1	0.7608	0.151	0.4834	0.2748	0.6374	0.4434	0.5829	0.5113	0.3812	0.3952	0.5122	0.3421	0.5165	0.346	0.5839	0.3383	0.555	0.559	0.5927	0.8743	0.8285	0.6433	0.7678	0.6032	0.5172	0.1721	0.4352	0.6093	0.5576	0.52	0.5071	0.2848	0.2282	0.6148	0.4916	0.2902	0.3908	0.7527	0.5304	0.694	0.6218	0.7121
MTFR1L	1199	AP	2.1	null	null	0	1	0.3856	0.0589	0.2088	0.2355	0.1298	0.1332	0.1263	0.1012	0.165	0.0661	0.1286	0.0307	0.1019	0.1133	0.1655	0.2447	0.1461	0.1224	0.1253	0.0751	0.028	0.0665	0.0806	0.0914	0.0802	0.2161	0.0857	0.0212	0.1294	0.147	0.0729	0.2086	0.2691	0.1211	0.117	0.1267	0.1249	0.0279	0.1286	0.0824	0.1247	0.1834
MTFR1L	1202	AT	10.5	null	null	0	1	0	0	0	0	0	0	0	0	0	0	0	0	0	0	0	0	0	0	0	0	0	0	0	0	0	0	0	0	0	0	0	0	0	0	0	0	0	0	0	0	0	0
MTFR1L	1204	AT	11	null	null	0	1	0	0	1	1	1	1	1	1	1	1	1	1	1	1	1	1	1	1	1	1	1	1	1	1	1	1	1	1	1	1	1	1	1	1	1	1	1	1	1	1	1	1
MTFR1L	1205	AA	10.1:10.2:10.3	9	10.4	0	1	0.0361	0.0059	0.9955	0.994	1	1	1	0.9827	0.9771	1	1	1	0.9969	1	1	0.9848	0.9919	0.9921	1	1	0.9954	1	0.9939	0.9908	0.992	0.971	1	1	0.9935	0.9957	0.9962	1	1	1	0.9934	1	1	1	1	0.9813	1	1
MTFR1L	1206	AA	10.2:10.3	9	10.4	0	0.8083	0.5864	0.1089	0.8729	0.9212	null	1	1	0.8237	0.626	1	1	null	0.9473	1	null	0.7637	0.7308	0.934	1	1	0.8652	1	0.8108	0.7884	0.8935	0.652	1	null	0.9253	0.8932	0.949	1	1	1	0.8719	null	1	1	1	0.6938	1	1
MTFR1L	1207	AA	10.3	9	10.4	0	0.9793	0.1698	0.0377	0.9699	0.9681	1	1	1	0.8731	0.9063	1	null	1	0.9847	1	1	0.9057	0.9491	0.9389	1	1	0.9271	1	0.936	0.9313	0.9599	0.8924	1	1	0.9624	0.9728	0.9715	1	1	1	0.9622	1	1	1	1	0.9015	1	1
MTFR1L	1208	AA	10.1	9	10.2	0	1	0.146	0.0283	0.9702	0.9337	0.9792	0.9344	0.9617	0.9252	0.9623	0.9014	0.9478	0.9824	0.9483	0.9504	0.9901	0.9526	0.9785	0.8985	0.9679	0.9683	0.972	0.9296	0.9745	0.9669	0.9371	0.9469	0.9669	0.9802	0.9247	0.9654	0.9339	0.9739	0.9387	0.8764	0.9569	0.9634	0.9208	0.9568	0.9546	0.9588	0.9639	0.9455
MTFR1L	1209	AA	10.1:10.2	9	10.3	0	1	0.2457	0.0411	0.8702	0.8436	0.9467	0.884	0.9134	0.8917	0.8146	0.8874	0.9672	0.896	0.8349	0.8995	0.8844	0.869	0.8662	0.8882	0.8741	0.9123	0.9439	0.8459	0.9159	0.8865	0.8362	0.7948	0.9046	0.8857	0.8543	0.8654	0.8845	0.9087	0.9006	0.7884	0.8536	0.9141	0.9129	0.9585	0.8939	0.8499	0.9049	0.9146
MTFR1L	1210	AA	10.2	9	10.3	0	0.9845	0.7339	0.1395	0.1726	0.2758	0.2764	0.3507	0.2997	0.4031	0.1468	0.4653	0.6207	0.1349	0.2178	0.3211	0.0722	0.2484	0.1252	0.4732	0.1888	0.2547	0.3311	0.2951	0.2239	0.2128	0.257	0.1791	0.2467	0.137	0.3223	0.1883	0.3511	0.2095	0.3708	0.3471	0.2088	0.2938	0.4746	0.5098	0.2864	0.1966	0.2646	0.3856
MTFR1L	1211	ME	5|6	4.2	7.2	0	0.9482	0.8529	0.1576	0.633	0.5507	0.6413	1	0.7384	0.7072	0.571	1	0.713	0.8787	0.9053	0.5819	0.6949	0.6875	0.6649	0.6549	0.437	0.5985	null	0.8285	0.7303	0.7399	0.8361	0.2416	0.4158	0.7564	0.713	0.6677	0.66	0.9354	null	0.9119	0.6996	0.4631	0.8987	0.8177	0.6115	0.6903	0.5822	0.7564
MTFR1L	1212	AA	7.1	4.2	7.2	0	1	0.3361	0.0438	0.0594	0.0692	0.0669	0.0807	0.0385	0.0433	0.0851	0.0814	0.032	0.0526	0	0.0766	0.0366	0.0632	0.0302	0.024	0.0679	0.0131	0.0106	0.0267	0.0156	0.0379	0.0711	0.0792	0.1289	0.0117	0.0249	0.065	0.0621	0.0408	0.0652	0.0659	0.094	0.0831	0.0154	0.0153	0.0524	0.0256	0.0615	0.0516
MTFR1L	1213	ES	6	4.2	7.2	0	1	0.3697	0.058	0.0621	0.1015	0.0842	0	0.0715	0.0596	0.0539	0	0.0547	0.0374	0.0203	0.106	0.0424	0.0862	0.0497	0.049	0.0526	0.0251	0.0075	0.037	0.0348	0.0816	0.0587	0.3697	0.1308	0.0241	0.0562	0.0333	0.0442	0.0146	0.0238	0.0146	0.0639	0.1597	0.0201	0.0315	0.0863	0.0429	0.1197	0.0482
MTFR1L	1214	ES	5	4.2	7.2	0	1	0.3946	0.0646	0.1026	0.1216	0.1412	0.1945	0.1785	0.1327	0.0704	0.099	0.1257	0.2195	0.1653	0.1417	0.0915	0.1719	0.094	0.0891	0.0413	0.0369	0.0153	0.1565	0.0889	0.2017	0.2415	0.1574	0.0967	0.0713	0.1289	0.0647	0.0824	0.1772	0.0481	0.1328	0.1372	0.1408	0.1542	0.1273	0.1293	0.0908	0.1593	0.1359
MTFR1L	1215	AD	3.2	3.1	4.2	0	0.8031	0.3717	0.0836	1	1	null	1	0.8838	1	1	0.8838	1	1	0.9269	0.9269	1	1	0.7918	1	0.8918	0.7822	null	1	1	0.958	1	1	0.8879	null	0.8554	0.9269	0.95	0.9467	0.7474	null	0.8879	1	1	1	1	0.8918	null	null
MTFR1L	1216	AD	2.3	2.2	4.2	0	0.9689	0.5054	0.0972	0.8371	0.8303	0.8371	0.8371	1	1	0.7676	1	0.8618	1	0.8716	0.7268	0.7124	0.7924	0.9314	1	1	0.7367	1	0.821	0.821	0.9226	0.898	1	0.9083	1	0.9511	0.8582	0.7459	0.844	1	1	0.7459	1	0.8898	1	0.898	0.819	0.8582	1
MTFR1L	1217	AD	2.2:2.3	2.1	4.2	0	0.9845	0.3051	0.0557	0.8866	1	0.8736	1	1	1	1	1	1	1	1	1	1	1	0.8233	1	1	0.786	1	1	0.9493	0.9606	1	1	1	1	1	0.925	1	1	1	1	1	0.8945	1	1	1	1	1	0.9263
AUNIP	1219	AT	3.2	null	null	0	1	0.4542	0.0741	0.4788	0.4775	0.5002	0.5049	0.388	0.447	0.4084	0.4288	0.5916	0.6118	0.3379	0.3895	0.5995	0.2655	0.5028	0.501	0.5219	0.5803	0.469	0.5227	0.4864	0.4692	0.5491	0.5305	0.4988	0.5171	0.5012	0.5285	0.4773	0.3409	0.5142	0.361	0.5888	0.4909	0.4	0.4533	0.5029	0.5269	0.483	0.5525
AUNIP	1220	AT	4	null	null	0	1	0.4542	0.0741	0.5212	0.5225	0.4998	0.4951	0.612	0.553	0.5916	0.5712	0.4084	0.3882	0.6621	0.6105	0.4005	0.7345	0.4972	0.499	0.4781	0.4197	0.531	0.4773	0.5136	0.5307	0.4509	0.4695	0.5012	0.4829	0.4988	0.4715	0.5227	0.6591	0.4858	0.639	0.4112	0.5091	0.6	0.5467	0.4971	0.4731	0.517	0.4475
STMN1	1221	AP	3	null	null	0	1	0.0497	0.0073	0.0079	0.0048	0.0155	0.0081	0.0053	0.0121	0.0077	0.0057	0.0073	0.0101	0.0075	0.0077	0.0038	0.0113	0.0033	0.0132	0.0128	0.0034	0.0089	0.0041	0.0109	0.0075	0.0181	0.0062	0.0054	0.0138	0.019	0.0052	0.0156	0.0101	0.0113	0.0114	0.0128	0.0173	0.0167	0.0065	0.0121	0.0057	0.0105	0.006
STMN1	1222	AP	4	null	null	0	1	0.0189	0.0026	0.0011	0	0.0025	0	0.0066	0.0027	0.0049	0.0014	0.0065	0	0.0126	0	0	0.0046	0	0	0	0	0	0	0.0006	0	0	0.0031	0.0057	0	0.0014	0	0.0077	0	0.001	0.0028	0.0002	0	0.0046	0	0.0005	0	0	0
STMN1	1223	AP	2	null	null	0	1	0.0615	0.0083	0.991	0.9952	0.982	0.9919	0.9827	0.9836	0.9825	0.9929	0.9844	0.9899	0.9776	0.9923	0.9962	0.9841	0.9948	0.9868	0.9856	0.9966	0.9905	0.9954	0.9876	0.9914	0.9809	0.9891	0.9888	0.9862	0.9778	0.9939	0.9766	0.9899	0.9877	0.9858	0.9846	0.9816	0.9749	0.9921	0.987	0.9931	0.9887	0.994
STMN1	1224	AP	1	null	null	0	1	0.014	0.0017	0	0	0	0	0.0054	0.0015	0.0048	0	0.0018	0	0.0023	0	0	0	0.0019	0	0.0016	0	0.0006	0.0006	0.0009	0.0011	0.001	0.0017	0	0	0.0019	0.0009	0	0	0	0	0.0024	0.0011	0.0038	0.0015	0.0003	0.0011	0.0008	0
STMN1	1225	AT	9	null	null	0	1	0.0127	0.0025	0.0038	0.004	0.0035	0.0007	0.0064	0.0009	0.0014	0.0019	0.0048	0.0017	0.0098	0.0056	0.0034	0.0036	0.0033	0.005	0.001	0.0077	0.0023	0.0029	0.0023	0.0063	0.0018	0.0016	0.0002	0.0009	0.0024	0.0012	0.0026	0.0048	0.001	0.0032	0.0013	0.0019	0.0037	0.0009	0.0013	0.0051	0.0052	0.0003
STMN1	1226	AT	8	null	null	0	1	0.0127	0.0025	0.9962	0.996	0.9965	0.9993	0.9936	0.9991	0.9986	0.9981	0.9952	0.9983	0.9902	0.9944	0.9966	0.9964	0.9967	0.995	0.999	0.9923	0.9977	0.9971	0.9977	0.9937	0.9982	0.9984	0.9998	0.9991	0.9976	0.9988	0.9974	0.9952	0.999	0.9968	0.9987	0.9981	0.9963	0.9991	0.9987	0.9949	0.9948	0.9997
PAFAH2	1227	AA	2.1	1	2.2	0	0.8705	0.262	0.0456	0	0.0815	0.0205	0	0.0407	0	0.0299	0.0663	0	0.0467	0	0.0313	0	0	0.0483	0.0559	0	0.0606	0	0	0.0266	0.036	null	null	null	0.0287	0.0143	0.1914	0.0731	null	null	null	0	null	0	0	0	0.0284	0	0
PDIK1L	1229	ES	2	1	3	0	0.8705	0.587	0.1273	0.2323	0.5613	0.2134	0.1379	0.0452	0.0452	0.4737	0.4603	0.4987	null	0.247	0.2847	null	0.4012	0.1935	0.4343	0.2989	null	0.07	0.1494	0.0905	0.015	0.1245	null	null	0.2314	0.0896	null	0.143	0.198	null	0	0.2989	null	0.2989	0.2037	0.3477	0.2544	0.1887	null
ZNF593	1230	RI	2.2	2.1	2.3	0	1	0.0505	0.0093	0.0114	0.014	0.0027	0.0096	0.013	0.0193	0.003	0.0109	0.0111	0.0253	0.0505	0.0102	0	0	0.0095	0.0285	0.0123	0.0098	0.0045	0.0057	0.0067	0.0132	0.0079	0.0392	0.0117	0.0033	0.0109	0.0079	0.0065	0.0064	0.0093	0.0024	0.0042	0.0014	0.0082	0.0008	0.0249	0.0118	0.0054	0
CNKSR1	1231	AP	1.1	null	null	0	0.9689	0.8629	0.0895	0.9722	0.8619	0.9561	0.9685	1	0.7869	0.8921	0.9593	0.9728	0.9402	0.7717	0.7814	1	0.9735	0.9652	0.9554	0.9605	null	1	0.9608	0.948	null	0.9564	0.8266	0.1371	0.9419	1	0.9092	0.8973	0.9164	0.9226	0.6559	0.9852	0.9626	0.9859	1	0.9648	0.9862	0.9722	null
CNKSR1	1232	AP	2.1	null	null	0	0.9689	0.8629	0.0895	0.0278	0.1381	0.0439	0.0315	0	0.2131	0.1079	0.0407	0.0272	0.0598	0.2283	0.2186	0	0.0265	0.0348	0.0446	0.0395	null	0	0.0392	0.052	null	0.0436	0.1734	0.8629	0.0581	0	0.0908	0.1027	0.0836	0.0774	0.3441	0.0148	0.0374	0.0141	0	0.0352	0.0138	0.0278	null
CNKSR1	1236	RI	10.2	10.1	10.3	0	0.9845	0.8566	0.1123	0.1445	0.2806	0.1043	0.0967	0.1877	0.292	0.2981	0.2339	0.3229	0.271	0.1668	0.1245	0.3795	0.1299	0.2745	0.3284	0.2747	null	0.0833	0.0926	0.2453	null	0.1944	0.55	0.2131	0.142	0.139	0.1106	0.1993	0.2977	0.3233	0.0465	0.1814	0.1423	0.1146	0.1497	0.1249	0.1258	0.1348	0.0569
CNKSR1	1237	AA	10.1	9	10.2	0	0.8964	0.342	0.0688	0.9582	0.8341	0.8781	0.658	1	1	1	0.9681	1	0.947	0.8983	1	1	0.8261	1	1	0.9136	null	null	1	0.941	null	0.9231	1	0.6809	0.8697	0.93	0.7878	1	0.9057	1	null	0.8215	0.7789	0.8299	0.8244	0.9363	1	1	null
CNKSR1	1238	AD	8.2	8.1	9	0	0.9741	0.5395	0.0738	0.1547	0.314	0.128	0.3168	0.1974	0.1817	0.3193	0.239	0.1173	0.251	0.1502	0.1413	0.0883	0.2183	0.161	0.225	0.1961	null	0.1463	0.2347	0.168	null	0.2902	0.2203	0.2531	0.26	0.1816	0.2352	0.147	0.2158	0.3433	0.2361	0.2536	0.1897	0.1561	0.27	0.2724	0.1636	0.1916	0.1107
CNKSR1	1239	AA	6.1	5	6.2	0	0.9793	0.0957	0.0145	1	1	1	0.9784	0.9855	1	0.9906	0.968	1	0.9741	0.988	0.9889	1	1	0.987	1	1	null	1	0.994	0.9787	null	1	0.9508	1	1	0.9956	1	1	1	1	1	0.964	0.9822	0.9733	0.9938	0.9882	0.9909	1	1
CNKSR1	1240	AD	1.2	1.1	2.2	0	0.9637	0.6019	0.0976	0.7736	0.7462	0.9558	0.7668	0.7987	0.7874	0.7257	0.7613	0.7462	0.6506	0.8247	0.8577	0.9717	0.8291	0.6599	0.3981	0.5695	null	0.7311	0.8188	0.8107	null	0.8546	0.7792	null	0.7752	0.8709	0.8823	0.9178	0.7894	0.8571	1	0.7563	0.7338	0.7292	0.8097	0.7316	0.7148	0.7808	null
CEP85	1243	RI	14.3	14.2	14.4	0	1	0.0239	0.002	1	1	1	1	1	1	1	1	1	1	1	1	1	1	1	1	1	1	1	1	1	1	1	1	1	1	1	1	1	1	1	1	1	1	1	1	1	1	1	1
CEP85	1244	AA	14.1	13	14.2	0	0.9948	0.5663	0.0842	0.1865	0.3137	0.2296	0.418	0.2975	0.3137	0.3122	0.2461	0.3223	0.3287	0.2815	0.5109	0.2758	0.3169	0.2662	0.4012	0.308	0.3287	0.3575	0.2146	0.3833	0.3175	0.3098	0.2626	0.2086	0.3494	0.2717	0.1735	0.2982	0.239	0.228	0.2999	0.2601	0.5663	0.3524	0.4615	0.2626	0.376	0.2591	0.2601
CEP85	1245	ES	3	2	4	0	0.9896	0.0592	0.0059	1	1	1	1	1	1	1	1	0.9865	1	1	1	1	1	1	1	1	1	1	1	1	1	1	1	1	1	1	1	1	0.9854	1	1	1	1	1	0.9786	0.9948	1	1	1
SH3BGRL3	1246	RI	2.2	2.1	2.3	0	1	0.0298	0.0058	0.0096	0.0281	0.0085	0.0106	0.0175	0.0171	0.0267	0.022	0.0199	0.016	0.0089	0.0101	0.0146	0.0086	0.0178	0.0174	0.0251	0.0248	0.0261	0.0096	0.0264	0.0133	0.0122	0.0176	0.0091	0.0174	0.012	0.0102	0.0145	0.016	0.0341	0.0171	0.0172	0.0047	0.0142	0.0128	0.0142	0.0267	0.0155	0.0099
UBXN11	1249	AT	12.2	null	null	0	1	0.5792	0.119	0.4224	0.4708	0.5331	0.288	0.5123	0.4889	0.4852	0.5012	0.5802	0.3416	0.5297	0.4995	0.2913	0.1593	0.3317	0.1904	0.5528	0.2482	0.3584	0.1489	0.3332	0.5334	0.3352	0.3117	0.4425	0.2475	0.4247	0.1608	0.6466	0.4449	0.2328	0.3589	0.4697	0.4049	0.4027	0.2563	0.4462	0.5286	0.2343	0.357
UBXN11	1250	AT	17	null	null	0	1	0.5792	0.119	0.5776	0.5292	0.4669	0.712	0.4877	0.5111	0.5148	0.4988	0.4198	0.6584	0.4703	0.5005	0.7087	0.8407	0.6683	0.8096	0.4472	0.7518	0.6416	0.8511	0.6668	0.4666	0.6648	0.6883	0.5575	0.7525	0.5753	0.8392	0.3534	0.5551	0.7672	0.6411	0.5303	0.5951	0.5973	0.7437	0.5538	0.4714	0.7657	0.643
UBXN11	1251	ES	10	9	11	0	1	0.2005	0.0422	0.9542	0.9468	0.9179	1	0.9063	0.9885	0.9901	0.9521	0.9526	1	0.9083	0.9875	1	0.9412	0.8587	0.8747	0.8718	0.9826	1	0.9624	0.9154	0.9287	0.95	0.8728	1	1	0.9823	0.9176	0.8748	0.9218	0.9036	1	0.9194	0.9275	0.9443	1	0.9632	0.9845	0.9287	0.946
UBXN11	1252	ES	7:8:9:10	6	11	0	0.9896	0.1917	0.035	1	1	1	1	1	0.9283	1	0.9129	1	1	0.9697	1	1	1	0.9516	null	0.9493	0.8694	1	1	1	1	1	1	0.9357	1	0.9799	0.9013	1	1	1	1	1	1	1	1	1	0.9655	0.9292	0.9582
UBXN11	1254	ES	6	5	7	0	0.9896	0.6762	0.1359	0.5127	0.3708	0.3415	0.482	0.3204	0.4925	0.4676	0.5193	0.4493	0.7137	0.4443	0.695	0.7759	0.3327	0.792	0.3293	0.4067	0.2883	0.5886	0.541	0.2907	0.455	0.3402	0.385	0.3044	0.4493	0.3526	0.2501	0.3293	0.3065	0.4047	0.7347	0.375	0.4468	0.4204	0.6944	0.4789	0.4872	0.5077	0.469
UBXN11	1256	ES	4:5:6:7:8:9	2	10	0	0.9845	0.8949	0.1579	0.8629	0.7516	0.9041	1	0.807	0.8895	1	1	0.7714	1	0.6558	1	1	0.5908	0.7014	0.5897	0.7783	0.8629	0.9382	0.8347	0.5541	0.873	1	1	0.8807	0.6817	0.7641	0.6388	0.8154	1	0.8864	1	0.8241	0.9687	0.8678	0.9442	0.9053	1	1	0.5877
UBXN11	1258	ES	3:4:5:7:8:9	2	10	0	0.7979	0.8826	0.2343	0.7821	0.7538	0.6666	null	0.7998	0.4489	1	1	null	1	0.3534	null	null	0.4048	0.1221	null	0.7683	null	null	0.609	null	0.555	1	1	0.8464	null	0.6518	0.6436	0.8071	1	null	1	0.4239	0.9461	0.8566	0.415	0.8586	1	1	0.4409
UBXN11	1259	ES	4:5:7:8:9	2	10	0	1	0.5392	0.0965	0.8904	0.8643	0.9668	1	0.9245	0.9226	1	1	0.8653	1	0.7453	1	1	0.7514	0.503	0.7519	0.8848	0.9699	0.9524	0.8494	0.8383	0.9083	1	1	0.9556	0.787	0.889	0.8679	0.9205	1	0.926	1	0.9071	0.9806	0.9455	0.9049	0.9455	1	1	0.69
UBXN11	1261	ES	3:4	2	5	0	0.8083	1	0.2092	0.6968	0.8008	0.2156	null	0.3721	0.1374	0.8271	0.4063	null	0.8271	0.4278	null	0.3623	null	null	null	0.493	null	null	0.4923	0	0.5827	0.7864	1	0.6434	null	0.5173	0.7674	0.4727	0.4061	null	0.6537	0.2421	0.8226	0.6652	0.4171	0.8176	0.3377	0.5356	0.6703
UBXN11	1262	ES	4	2	5	0	0.9948	0.4669	0.0964	0.829	0.8898	0.7921	0.8914	0.6276	0.6688	0.8993	0.6799	0.7745	0.9292	0.7835	0.9776	0.8501	0.6776	0.9444	0.873	0.677	1	0.9343	0.7723	0.707	0.913	0.9171	1	0.8615	0.7802	0.8086	0.9171	0.7059	0.7892	0.7344	0.8274	0.7969	0.927	0.844	0.9004	0.9231	0.8171	0.7824	0.8444
UBXN11	1263	ES	3	2	4	0	0.9067	0.6951	0.1198	0.3362	0.3472	0.0739	0	0.2806	0.0907	0.3818	0.2548	0	0.2985	0.1971	0.0366	0.0961	null	0.1242	null	0.3362	0.0505	0.0739	0.2539	0	0.1223	0.2753	0.4345	0.2368	0.02	0.2258	0.2618	0.2941	0.1663	0	0.3176	0.0851	0.3032	0.2985	0.0814	0.2905	0.1067	0.2753	0.2851
AIM1L	1268	AA	5.1	4	5.2	0	0.8964	0.0101	0.0011	1	null	1	1	1	1	null	1	1	null	1	1	1	1	1	1	1	null	1	1	1	1	1	1	null	1	0.9903	1	1	1	1	1	null	1	1	1	1	1	1	null
DHDDS	1272	AT	6.2	null	null	0	1	0.2088	0.0364	0.0914	0.196	0.0799	0.0923	0.0542	0.114	0.1409	0.0975	0.111	0.1063	0.1264	0.095	0.1021	0.0371	0.0658	0.0678	0.1616	0.03	0.1401	0.0616	0.0981	0.0966	0.0795	0.1762	0.2155	0.0691	0.0921	0.0733	0.1258	0.1192	0.0419	0.1164	0.0966	0.1204	0.0513	0.0459	0.1557	0.0779	0.0741	0.0809
DHDDS	1273	AT	10.2	null	null	0	1	0.3506	0.0504	0.8821	0.7471	0.9052	0.8684	0.9365	0.8771	0.8028	0.8833	0.8748	0.8632	0.8043	0.8681	0.8437	0.9555	0.9029	0.9216	0.7906	0.9604	0.827	0.9239	0.8811	0.876	0.8699	0.742	0.7231	0.896	0.8931	0.8757	0.8288	0.8022	0.9362	0.8588	0.887	0.8139	0.9147	0.9315	0.8204	0.8913	0.9136	0.8605
DHDDS	1274	AT	7	null	null	0	1	0.21	0.022	0.0265	0.0569	0.0149	0.0392	0.0093	0.0089	0.0564	0.0192	0.0143	0.0305	0.0693	0.0369	0.0542	0.0074	0.0313	0.0106	0.0478	0.0096	0.0329	0.0145	0.0208	0.0274	0.0507	0.0818	0.0614	0.0349	0.0148	0.051	0.0454	0.0786	0.0219	0.0248	0.0164	0.0656	0.034	0.0226	0.0239	0.0309	0.0123	0.0585
DHDDS	1275	AA	10.1	9	10.2	0	1	0.3064	0.0563	0.2349	0.223	0.2893	0.3033	0.1624	0.2389	0.2225	0.2913	0.404	0.1828	0.3207	0.339	0.1767	0.2536	0.21	0.2749	0.1947	0.2276	0.1091	0.1188	0.2104	0.2014	0.193	0.297	0.312	0.2265	0.2271	0.2478	0.1535	0.1091	0.2362	0.2343	0.2739	0.1364	0.1942	0.3011	0.3555	0.2378	0.1826	0.1744
DHDDS	1276	ES	6.1	5	8	0	1	0.3408	0.0416	0.8375	0.8764	0.9043	0.9493	0.9021	0.9655	0.9076	0.912	0.9044	0.9158	0.9005	0.9115	0.8932	0.9063	0.8829	0.853	0.8887	0.9175	0.9311	0.888	0.9059	0.8675	0.9371	0.8864	0.8675	0.9139	0.9109	0.8454	0.9401	0.9399	0.7935	0.8698	0.9666	0.942	0.8512	0.911	0.9434	0.8713	0.8872	0.8403
DHDDS	1277	ES	5	4.2	6.1	0	1	0.0496	0.008	1	1	1	1	1	1	1	1	0.9887	1	1	1	1	1	1	1	0.9908	0.9711	1	0.9942	1	1	1	1	1	1	0.9969	1	1	1	0.9825	1	0.9846	1	0.9782	1	0.9859	1	0.9934	1
DHDDS	1278	AA	4.1	3	4.2	0	1	0.2543	0.0464	0.0792	0.233	0.0085	0.0895	0.0493	0.0736	0.155	0.1617	0.061	0.0448	0.1204	0.1136	0.0531	0.0772	0.0441	0.0266	0.0919	0.0295	0.099	0.0621	0.0503	0.0449	0.0792	0.0936	0.0385	0.0628	0.0348	0.0469	0.0283	0.0216	0.1154	0.0192	0.0169	0.0669	0.0579	0.0514	0.0571	0.046	0.0711	0.0109
RPS6KA1	1279	AP	3	null	null	0	1	0.1153	0.0191	0.0066	0.0694	0.007	0.0252	0.0078	0.0101	0.0152	0.0051	0.0253	0	0	0.0185	0.0053	0	0.0082	0.0034	0.0166	0	0.0899	0	0.0167	0.0382	0	0	0.0043	0.0064	0.0025	0.0032	0.0895	0	0	0	0.0254	0	0.0069	0	0	0	0.0034	0.0162
RPS6KA1	1280	AP	1	null	null	0	1	0.8083	0.1233	0.9633	0.6953	0.9583	0.9025	0.9782	0.8345	0.8261	0.9556	0.9053	0.9761	0.9548	0.8104	0.8631	0.8083	0.8413	0.9704	0.9597	0.4401	0.9039	0.9431	0.6849	0.8212	0.6172	0.7135	0.1917	0.9194	0.9381	0.9898	0.8853	0.865	0.9758	0.3921	0.922	0.8979	0.9627	0.9936	0.9653	0.9605	0.9634	0.7569
RPS6KA1	1281	AP	7	null	null	0	1	0.7279	0.0986	0.0122	0.1946	0.0347	0.0723	0.0057	0.1227	0.1341	0.0227	0.0558	0.0239	0.0115	0.1471	0.1057	0.1708	0.1308	0.0151	0.0183	0.1628	0.0062	0.045	0.2579	0.0718	0.3166	0.1925	0.7279	0.0638	0.0573	0.007	0.0079	0.0699	0.0187	0.4765	0.0525	0.0801	0.0229	0	0.021	0.0339	0.0333	0.1876
RPS6KA1	1282	AP	5	null	null	0	1	0.3971	0.0397	0.0179	0.0407	0	0	0.0083	0.0327	0.0245	0.0166	0.0136	0	0.0337	0.0239	0.0258	0.0208	0.0198	0.0111	0.0054	0.3971	0	0.012	0.0405	0.0689	0.0662	0.094	0.0761	0.0104	0.002	0	0.0173	0.0651	0.0055	0.1314	0	0.022	0.0074	0.0064	0.0137	0.0055	0	0.0392
RPS6KA1	1286	AA	16.1	15	16.2	0	1	0.0328	0.0051	0.994	1	0.9937	0.9951	0.9953	0.9869	0.9953	0.9967	1	0.984	1	0.9968	0.992	1	0.9903	1	0.9966	1	0.9943	1	0.9959	0.9974	0.9943	0.9865	0.9946	1	1	1	1	1	0.994	1	0.9892	1	1	0.9891	0.9977	0.998	0.996	0.9808
RPS6KA1	1287	ES	12	11	13	0	1	0.078	0.0129	0.0021	0.0267	0.0216	0.0145	0.012	0	0.0202	0.0031	0.06	0.0424	0	0.0157	0.0111	0	0.008	0.0072	0.0122	0.0508	0.0068	0.0052	0.0083	0.0113	0.0102	0.078	0.012	0	0.007	0.0086	0.0107	0.0195	0	0	0.0026	0.014	0.0131	0.0058	0.0121	0.0031	0	0.0178
RPS6KA1	1289	ES	8	4	9	0	1	0.0773	0.0112	0.9979	1	1	1	0.9895	0.9933	0.9888	1	0.9855	1	1	1	1	1	1	0.9953	0.9914	0.9227	0.9837	0.9699	0.9828	0.9824	0.9733	1	1	1	0.9948	0.9903	0.9894	1	0.9908	0.9847	0.9901	1	0.995	1	0.9949	1	0.9935	0.9866
RPS6KA1	1290	ES	8:9	4	10	0	1	0.0235	0.0027	1	1	1	1	1	1	1	1	0.9918	1	1	1	1	1	1	1	1	1	1	1	1	0.997	1	1	1	1	0.9985	0.997	0.9956	0.9934	1	1	0.997	1	1	0.9978	1	1	1	1
RPS6KA1	1292	ES	2	1	4	0	0.9896	0.1243	0.0169	0.0071	0	0.015	0.0669	0.0077	0.0121	0.0126	0.0101	0.0162	0.0299	0	0.0106	0	0	0.0117	0.019	0.0176	null	0	0.006	0	0.0069	0.0413	0.1243	0.0287	0.0161	0.0016	0.0031	0.0047	0.0351	0.0124	0	0.0037	0.0095	0.0097	0.0092	0.0249	0.0021	0.0099	0.0161
ARID1A	1293	AP	2.1	null	null	0	1	0.1754	0.0349	0.0324	0.0567	0	0.0933	0.0122	0.038	0.0668	0.0275	0.0498	0.033	0.0364	0.0558	0.0195	0.0089	0.0135	0.0038	0.0354	0.0092	0.0121	0.0151	0.0181	0.0277	0.0637	0.0826	0.1331	0.0213	0.0147	0.0803	0.0213	0.0042	0.0186	0.0133	0.0388	0.0789	0	0.0226	0.0105	0.0217	0.0124	0.0299
ARID1A	1295	AP	1	null	null	0	1	0.1754	0.0349	0.9676	0.9433	1	0.9067	0.9877	0.962	0.9332	0.9725	0.9502	0.967	0.9636	0.9442	0.9805	0.9911	0.9865	0.9962	0.9646	0.9908	0.9879	0.9849	0.9819	0.9723	0.9363	0.9174	0.8669	0.9787	0.9853	0.9197	0.9787	0.9958	0.9814	0.9867	0.9612	0.9211	1	0.9774	0.9895	0.9783	0.9876	0.9701
ARID1A	1296	AA	18.1	17	18.2	0	1	0.0152	0.0023	1	1	1	1	1	1	1	0.9973	0.9958	1	1	1	0.994	0.9969	0.9984	1	0.9984	0.9978	0.9971	1	1	1	0.9964	1	1	0.9981	1	1	1	1	1	1	0.9985	1	0.9952	0.9954	0.9988	1	0.9984	1
ARID1A	1297	ES	18.1:18.2	17	19	0	1	0.0091	0.0011	1	1	1	1	1	1	1	1	0.9979	1	1	1	0.9909	1	1	1	1	1	1	1	0.999	1	1	1	1	0.9961	1	1	1	1	1	1	1	1	0.9984	1	1	1	0.9983	1
PIGV	1299	AP	1	null	null	0	0.9845	0.7034	0.1557	0.4707	0	0.4585	0.5754	0.4347	0.6125	0.4415	null	0.253	0.1917	0.241	0.4454	0.5651	0.3971	0.4484	0.3722	0.0732	0.141	0.1489	0.3654	0.3217	0.1407	0.4157	null	0.3078	0.275	0.1767	0.2961	0.0732	0.3307	0.3869	0.2759	0.3324	0.3132	0.2329	0.53	0.2418	0.525	0.277	0.529
PIGV	1300	AP	2.1	null	null	0	0.9845	0.7034	0.1557	0.5293	1	0.5415	0.4246	0.5653	0.3875	0.5585	null	0.747	0.8083	0.759	0.5546	0.4349	0.6029	0.5516	0.6278	0.9268	0.859	0.8511	0.6346	0.6783	0.8593	0.5843	null	0.6922	0.725	0.8233	0.7039	0.9268	0.6694	0.6131	0.7241	0.6676	0.6868	0.7671	0.47	0.7582	0.475	0.723	0.471
PIGV	1301	RI	4.2	4.1	4.3	0	1	0.2011	0.0236	0.9908	1	0.9885	1	1	0.9767	1	1	1	0.9895	0.9955	0.9849	0.987	1	1	0.9823	0.9938	0.7989	1	1	0.9697	0.9897	0.9685	0.9649	1	0.9725	0.9842	1	0.9817	0.9889	0.966	1	0.9857	0.9707	1	0.9881	1	1	0.9902	0.8702
PIGV	1302	AD	2.3	2.2	3	0	0.9585	0.7055	0.1768	0.6091	1	0.5719	1	0.7146	1	1	null	1	0.7542	0.5116	0.6575	0.5004	0.6804	0.6575	null	0.8464	0.6004	1	0.4027	0.4721	0.6488	1	0.2945	0.6368	0.6624	0.5794	1	0.9525	0.5389	0.7146	0.4671	0.9026	0.8402	0.8771	0.8225	0.7879	0.556	0.6846	0.8712
PIGV	1303	AD	2.2:2.3	2.1	3	0	0.9896	0.8184	0.1274	0.3272	0.3498	0.2726	0.1817	0.3055	0.5515	0.2767	0.3235	0.3807	0.4293	0.2572	0.1992	0.1906	0.2071	0.2665	0.0639	0.297	0.1332	0.428	0.1459	0.3618	0.2418	0.4088	null	0.2222	0.2069	0.3193	0.2204	0.5214	0.1617	0.4299	0.2113	0.1811	0.4563	0.2817	0.3199	0.3109	0.2642	0.1976	0.3586
PIGV	1304	AD	2.2	2.1	3	0	0.9326	0.5382	0.1211	0.2821	0	0.1999	0.0811	0.1484	null	0	null	0	0.3398	0.2735	0.2094	0.2483	0.119	0.2288	0.3063	0.0823	0.1622	0	0.4428	0.4639	0.1964	0.3168	null	0.1835	0.1271	0.358	0	0.0655	0.2191	0.3323	0.2459	0.028	0.1766	0.0958	0.1354	0.1627	0.3087	0.1428	0.1257
ZDHHC18	1305	AP	2	null	null	0	1	0.0164	0.0021	0	0	0	0	0	0	0	0	0.0164	0	0	0	0	0	0	0	0	0	0	0	0	0	0	0	0	0	0	0	0	0	0	0	0	0	0	0	0	0	0	0
ZDHHC18	1306	AP	1	null	null	0	1	0.0164	0.0021	1	1	1	1	1	1	1	1	0.9836	1	1	1	1	1	1	1	1	1	1	1	1	1	1	1	1	1	1	1	1	1	1	1	1	1	1	1	1	1	1	1
GPN2	1307	AP	1.1	null	null	0	1	0.1693	0.024	0.9623	0.9269	0.9428	0.986	1	0.9604	0.9603	1	0.9829	0.945	1	0.9713	0.9	1	1	1	1	1	0.9906	1	1	1	1	0.8307	0.9768	0.9882	0.9909	0.9886	0.9915	0.8914	1	1	0.9953	0.9856	0.9837	0.9618	0.9818	0.9775	0.993	1
GPN2	1308	AP	3	null	null	0	1	0.1693	0.024	0.0377	0.0731	0.0572	0.014	0	0.0396	0.0397	0	0.0171	0.055	0	0.0287	0.1	0	0	0	0	0	0.0094	0	0	0	0	0.1693	0.0232	0.0118	0.0091	0.0114	0.0085	0.1086	0	0	0.0047	0.0144	0.0163	0.0382	0.0182	0.0225	0.007	0
GPN2	1311	RI	1.2	1.1	1.3	0	1	0.0105	0.0009	1	1	1	1	1	1	1	1	1	1	1	1	1	1	1	1	1	1	1	1	1	1	1	1	0.9895	1	1	1	1	1	1	1	1	1	1	1	1	1	1	1
SLC9A1	1312	AT	12	null	null	0	1	0.0699	0.0102	0.9922	0.9772	0.9861	0.9886	0.9826	0.982	0.9714	0.9749	0.9488	0.9753	0.9759	0.9797	0.9964	0.9901	0.9905	0.9913	0.9582	0.9713	0.9763	0.9927	0.9778	0.9871	0.9836	0.9678	0.9737	0.9784	0.989	0.9861	0.9727	0.981	0.9849	0.9891	0.9784	0.9884	0.9765	0.9912	0.9805	0.9891	0.9888	0.9749
SLC9A1	1313	AT	5.2	null	null	0	1	0.0699	0.0102	0.0078	0.0228	0.0139	0.0114	0.0174	0.018	0.0286	0.0251	0.0512	0.0247	0.0241	0.0203	0.0036	0.0099	0.0095	0.0087	0.0418	0.0287	0.0237	0.0073	0.0222	0.0129	0.0164	0.0322	0.0263	0.0216	0.011	0.0139	0.0273	0.019	0.0151	0.0109	0.0216	0.0116	0.0235	0.0088	0.0195	0.0109	0.0112	0.0251
SLC9A1	1314	ES	2	1	3	0	1	0.0358	0.0067	0.9877	1	0.9864	1	0.996	0.9975	0.9875	0.9962	0.9897	0.9905	0.9755	0.9793	0.9968	1	0.9895	0.9967	0.9942	0.983	0.9918	0.9904	0.9959	0.9784	0.9946	1	0.9642	0.984	0.9797	0.9978	0.9858	1	0.9884	0.9941	0.993	1	0.9834	0.9897	0.9817	0.9944	0.9912	0.993
WDTC1	1317	RI	16.2	16.1	16.3	0	1	0.009	0.0008	1	1	0.996	1	1	1	1	1	1	1	1	1	1	1	1	1	1	1	1	1	1	1	1	1	1	1	1	1	1	1	1	0.9973	1	1	1	0.9982	1	1	1	1
WDTC1	1318	AA	15.1	14	15.2	0	1	0.0927	0.0161	0.9858	0.9558	0.973	0.9599	0.9777	0.9849	0.9846	0.9885	0.9701	0.9448	0.9073	0.9803	0.967	0.9726	0.9959	0.9902	0.9659	0.9701	0.975	0.9394	0.9574	0.9835	0.9692	1	0.9675	0.9937	0.9339	0.9697	0.9601	0.9666	0.9489	0.9669	0.955	0.9676	0.9564	0.9952	0.9821	0.9773	0.9816	0.9716
WDTC1	1319	AA	11.1	10	11.2	0	1	0.1365	0.0208	0.9456	0.9572	0.9663	0.9678	0.9242	0.8935	0.9595	0.9737	0.9176	0.9689	0.9212	0.9671	0.8764	0.9342	0.9668	0.9438	0.9377	0.9463	0.9442	0.9349	0.9449	0.9489	0.9452	0.9745	0.9724	0.9033	0.918	0.9254	0.9611	0.9514	0.9272	0.946	0.9468	0.9771	0.975	0.9196	0.9619	0.9816	0.9388	0.9184
SYTL1	1320	AP	1	null	null	0	0.9948	0.7348	0.1343	0.7452	0.403	0.7868	0.8268	0.7403	0.5784	0.6604	0.7938	0.7358	0.4867	0.4773	0.5303	0.7783	0.8403	0.8361	0.8368	0.5693	null	0.8907	0.6837	0.669	0.6336	0.6499	0.7582	0.6234	0.7201	0.8272	0.4595	0.6825	0.7161	0.5261	0.6408	0.6334	0.4716	0.5568	0.9504	0.7095	0.7609	0.7473	0.5031
SYTL1	1321	AP	2.1	null	null	0	0.9948	0.7348	0.1343	0.2548	0.597	0.2131	0.1732	0.2597	0.4216	0.3396	0.2062	0.2642	0.5133	0.5227	0.4697	0.2217	0.1597	0.1639	0.1632	0.4307	null	0.1093	0.3163	0.331	0.3664	0.3501	0.2418	0.3766	0.2799	0.1728	0.5405	0.3175	0.2839	0.4739	0.3592	0.3666	0.5284	0.4432	0.0496	0.2905	0.2391	0.2527	0.4969
SYTL1	1322	AA	6.1	5	6.2	0	0.9896	0.2065	0.0377	0.8291	0.941	0.8572	0.9165	0.9039	0.911	0.8992	0.8834	1	0.9517	0.9487	0.9186	0.9833	0.8959	0.8984	0.8898	0.9046	null	0.8721	0.9239	0.9063	0.8935	0.9041	0.9437	0.8548	0.8601	0.8632	0.9078	0.8882	0.8816	0.8951	0.8893	0.9259	0.907	0.8892	0.9141	0.8497	0.8977	0.9513	0.9449
MAP3K6	1323	ES	3	2	4	0	0.9948	0.8506	0.1419	0.4873	0.0788	0.5295	0.3548	0.4995	0.7606	0.4967	0.641	0.7623	0.5565	0.5917	0.6033	0.5492	0.5585	0.6704	0.663	0.6009	0.5634	0.6952	0.7463	0.6673	0.4499	0.7237	0.8247	0.7196	0.6939	0.8262	0.7712	0.8273	0.6197	0.6765	0.8202	0.7147	0.7046	0.7079	0.6311	0.7208	0.6996	0.6487	0.5378
MAP3K6	1324	RI	1.2	1.1	1.3	0	0.9896	0	0	1	1	1	1	1	1	1	1	1	1	1	1	1	1	1	1	1	1	1	1	1	1	1	null	1	1	1	1	1	1	1	1	1	1	1	1	1	1	1	1
WASF2	1330	ES	8	7	9	0	1	0.0094	0.0017	1	1	1	1	1	1	1	0.9965	0.9981	1	1	1	1	1	0.9946	0.9985	0.9963	1	1	1	1	1	1	1	1	0.9967	0.9967	0.9969	1	0.9986	0.997	1	0.997	1	0.9977	1	0.9972	1	0.9989	1
AHDC1	1331	ES	3:4.1	2	4.2	0	0.9948	0.8394	0.1731	0.4388	0.7575	0.6764	0.5505	0.3839	0.6541	0.407	0.4658	0.4998	0.3775	0.7031	0.3347	0.7305	0.528	0.6404	0.7355	0.5508	0.3633	0.6784	0.6946	0.4539	0.3191	0.3218	0.6106	0.6848	0.9088	0.4895	0.5423	0.2498	0.6352	0.8523	0.2285	0.6679	0.3737	0.7694	0.7376	0.9517	0.7762	0.9245	0.4234
FGR	1336	ES	7.2:8	7.1	9	0	0.9741	0.0217	0.0016	1	1	1	1	1	1	1	1	1	1	1	1	1	1	1	1	1	1	1	1	1	1	1	1	1	1	1	null	1	1	1	1	1	1	1	1	1	1	1	1
IFI6	1337	AD	2.3	2.2	3	0	0.9948	0.3318	0.0453	0.1672	0.0922	0.1242	0.128	0.1215	0.1634	0.1978	0.079	0.0534	0.1506	0.1057	0.1261	0.1439	0	0.1218	0.1301	0.1485	0.0996	0.2047	0.1973	0.1628	0.1277	0.1421	0.0966	0.1226	0.1528	0.1582	0.1471	0.2039	0.1242	0.1672	0.1379	0.1471	0.1523	0.1359	0.0844	0.1215	0.0979	0.1212	0.1846
IFI6	1338	AD	2.2:2.3	2.1	3	0	1	0.0797	0.0108	0.0239	0.0137	0.023	0.022	0.0149	0.0267	0.0347	0.0153	0.0116	0.0277	0.0158	0.0245	0.028	0	0.0225	0.0271	0.0298	0.0151	0.0458	0.036	0.0312	0.0159	0.0274	0.0202	0.0239	0.0272	0.029	0.0217	0.0307	0.0168	0.0327	0.0242	0.0299	0.0278	0.0217	0.0097	0.0238	0.0185	0.0257	0.0285
IFI6	1339	AD	2.2	2.1	3	0	1	0.1331	0.0231	0.1163	0.1296	0.1541	0.145	0.1106	0.1298	0.1382	0.1901	0.1709	0.1433	0.1234	0.1577	0.1582	0.2187	0.1504	0.1678	0.1565	0.1269	0.1681	0.1433	0.1573	0.1105	0.1553	0.1627	0.1548	0.1435	0.1466	0.1214	0.1162	0.1188	0.153	0.1408	0.1589	0.1499	0.1327	0.0958	0.1611	0.1554	0.1706	0.1234
FAM76A	1340	AT	10	null	null	0	1	0.3496	0.0706	0.6853	0.8768	0.7303	0.9279	0.7153	0.9743	0.8295	0.8604	0.7454	0.8361	0.8797	0.8479	0.9804	0.8398	0.7653	0.8712	0.877	0.9686	0.9211	0.9157	0.8672	0.8548	0.8799	0.9466	0.9604	0.9103	0.8709	0.9319	0.9731	0.9675	0.914	0.9268	0.9441	0.9319	0.8995	0.8807	0.8477	0.8569	0.8233	0.9616
FAM76A	1341	AT	9.2	null	null	0	1	0.3496	0.0706	0.3147	0.1232	0.2697	0.0721	0.2847	0.0257	0.1705	0.1396	0.2546	0.1639	0.1203	0.1521	0.0196	0.1602	0.2347	0.1288	0.123	0.0314	0.0789	0.0843	0.1328	0.1452	0.1201	0.0534	0.0396	0.0897	0.1291	0.0681	0.0269	0.0325	0.086	0.0732	0.0559	0.0681	0.1005	0.1193	0.1523	0.1431	0.1767	0.0384
FAM76A	1342	ES	7	6	8	0	0.9948	0.5902	0.0982	0.7779	0.7288	0.7846	0.9009	0.8733	0.7362	0.7772	0.9242	0.8504	0.9188	0.9382	0.7602	0.7498	0.937	0.7715	0.5231	0.5849	0.8322	0.8322	0.8857	0.6928	0.816	0.6817	0.7362	0.7485	0.7949	0.7987	0.6042	0.8967	0.7561	0.6107	0.8999	0.7451	0.6993	0.7276	0.8357	0.7743	0.8468	0.8197	0.848
FAM76A	1343	ES	5	4	6	0	1	0.0845	0.0138	0.9802	1	1	1	0.9915	0.9767	1	1	1	1	1	0.99	1	1	1	0.9623	1	0.9856	1	1	0.975	0.969	1	1	0.9727	0.9843	1	0.9853	1	1	0.9648	1	1	1	1	0.983	0.9876	1	1	1
FAM76A	1344	ES	3	2	4	0	1	0.4567	0.0621	0.1043	0.0428	0.0373	0.1328	0.0176	0.0533	0.1401	0.0931	0.0931	0.0678	0.0341	0.0437	0.0706	0.0399	0.1439	0	0.0607	0.025	0.0822	0.0634	0.0615	0.0653	0.0653	0.0678	0.0984	0.0451	0.0624	0.0418	0.0847	0.0678	0.0678	0.1451	0.1133	0.0946	0.1075	0.0659	0.137	0	0.0351	0.1392
PPP1R8	1345	ES	4	3	5	0	1	0.0738	0.0118	1	0.993	0.9842	0.9858	0.9961	0.9949	1	0.9764	1	0.9704	0.9972	0.9262	1	1	1	1	1	0.9951	0.9928	0.9859	0.9911	0.9875	1	0.9548	0.9927	0.9942	0.9958	0.9952	0.9889	0.985	0.9911	0.9791	0.9926	1	1	0.9966	0.9431	0.9963	0.9873	0.9894
PPP1R8	1346	AD	1.3	1.2	2	0	0.8187	0.5184	0.1162	0.8004	1	null	null	0.8505	0.8026	0.7914	0.6843	0.9192	1	0.74	0.7305	1	null	0.7744	0.6192	0.8836	0.7648	1	0.7544	1	0.8349	0.743	null	1	0.7202	0.7832	0.8667	0.7832	0.7092	0.7648	1	0.9093	0.9226	0.9155	0.8216	0.8894	1	0.8259	0.8836
PPP1R8	1347	AD	1.2:1.3	1.1	2	0	1	0.3318	0.0444	0.0893	0.1302	0.0823	0.0563	0.0941	0.0918	0.0316	0.1179	0.0986	0.199	0.1224	0.0599	0.1289	0.0762	0.0789	0.044	0.0592	0.0586	0.0649	0.0797	0.077	0.0843	0.0744	0.0487	0.173	0.0908	0.0744	0.1519	0.0857	0.0801	0.1083	0.1234	0.1046	0.1272	0.0834	0.099	0.2433	0.0768	0.1146	0.1045
PPP1R8	1348	AD	1.2	1.1	2	0	1	0.1851	0.0253	0.03	0	0	0	0.0364	0.045	0.027	0.1036	0.0275	0	0.0797	0.0252	0	0	0.0297	0.0432	0.0106	0.0176	0	0.0437	0	0.025	0.0413	0.0597	0	0.0431	0.0319	0.0299	0.0347	0.0352	0.0374	0	0.015	0.0124	0.0094	0.0291	0.0535	0	0.0393	0.0201
THEMIS2	1349	RI	4.2	4.1	4.3	0	1	0.0765	0.0118	0.9956	0.9795	1	1	1	1	1	1	1	1	1	1	0.9368	1	0.979	1	0.9664	1	1	0.9862	0.9961	1	1	1	0.9896	1	1	0.9771	1	1	1	0.985	1	1	1	1	1	0.9795	1	0.9915
THEMIS2	1350	ES	4.1:4.2:4.3	3	5	0	1	0.1878	0.0336	0.9841	0.9905	0.9761	0.9632	0.9574	0.9675	0.9906	0.9763	0.98	1	1	0.9749	1	0.9706	0.9436	1	0.9712	0.9449	0.9523	1	0.9868	0.9895	0.9529	0.969	0.9965	0.985	0.9946	0.9468	0.9739	0.9885	0.9482	1	1	0.8449	0.9883	0.9284	1	0.9811	1	0.9762
THEMIS2	1352	ES	3:4.1:4.2:4.3	2	5	0	1	0.344	0.0561	0.9806	0.9415	1	0.9642	0.9678	0.9404	1	1	0.9615	1	0.8829	1	0.952	0.9685	0.9117	1	0.8648	0.9057	0.9095	0.8957	0.9273	0.9689	0.9303	0.8355	0.9707	0.9005	0.912	0.98	0.8981	0.9365	0.8497	0.9799	0.8783	0.7815	1	0.7124	0.9685	0.9634	0.9882	0.8728
RPA2	1357	RI	1.3	1.2	1.4	0	1	0.4284	0.0403	0.0192	0.0238	0.0299	0.0276	0.0087	0.0262	0.0546	0.0244	0.0202	0.0432	0.0059	0.0814	0.0091	0	0.0293	0.0191	0.0164	0	0.0287	0.0044	0.0169	0.0056	0.0167	0.4284	0.0288	0.0162	0.0128	0.0169	0.031	0.0181	0.0326	0	0.0166	0.0142	0.0071	0.0103	0.0015	0.0191	0.004	0.0203
RPA2	1359	AD	1.2	1.1	1.4	0	1	0.1208	0.0189	0.9905	1	0.987	1	0.974	0.9862	1	1	1	0.9855	1	0.9859	1	1	0.9838	1	1	0.9839	0.9475	1	0.9747	1	0.9885	0.8878	0.9915	0.9897	0.9907	0.9907	0.9831	0.9813	0.9909	1	0.9937	1	0.9888	0.9412	0.9911	1	0.9771	1
SMPDL3B	1360	AT	7.2	null	null	0	0.9741	0.458	0.0844	0.0693	0.0594	0.0369	0.0988	0.0384	0.1569	0.0307	0.1185	0.0924	0.1276	0.0547	0.0376	0.0868	0.2183	0.0785	0.0819	0.0947	null	0.3541	0	0.2864	0.1981	0.1499	0.1452	0.2637	0.2793	0.1582	0.068	0.0656	0.1436	0	0.1975	0.1461	null	0	0.0521	0.222	0.067	0.2168	0.1819
SMPDL3B	1361	AT	8	null	null	0	0.9741	0.458	0.0844	0.9307	0.9406	0.9631	0.9012	0.9616	0.8431	0.9693	0.8815	0.9076	0.8724	0.9453	0.9624	0.9132	0.7817	0.9215	0.9181	0.9053	null	0.6459	1	0.7136	0.8019	0.8501	0.8548	0.7363	0.7207	0.8418	0.932	0.9344	0.8564	1	0.8025	0.8539	null	1	0.9479	0.7779	0.933	0.7832	0.8181
SMPDL3B	1362	ES	4	3.2	5	0	0.8705	0.0136	0.0016	1	1	1	1	0.9988	1	1	1	1	1	1	1	1	1	1	null	1	1	1	1	1	null	1	1	1	null	1	1	1	1	null	1	1	null	1	1	1	1	1	1
EYA3	1366	AT	18	null	null	0	1	0.0706	0.0131	0.0071	0.0528	0	0.0093	0.0056	0.0079	0.0095	0.0234	0.011	0.0137	0.0223	0.0192	0	0.01	0.0158	0	0.0038	0	0	0.0243	0.0037	0.0099	0.0254	0	0.0113	0.0051	0.0037	0	0.0197	0.0503	0.0071	0	0.0082	0.0418	0.0052	0.0044	0.0027	0.0061	0	0.0089
EYA3	1367	AT	19	null	null	0	1	0.0706	0.0131	0.9929	0.9472	1	0.9907	0.9944	0.9921	0.9905	0.9766	0.989	0.9863	0.9777	0.9808	1	0.99	0.9842	1	0.9962	1	1	0.9757	0.9963	0.9901	0.9746	1	0.9887	0.9949	0.9963	1	0.9803	0.9497	0.9929	1	0.9918	0.9582	0.9948	0.9956	0.9973	0.9939	1	0.9911
EYA3	1368	AA	10.1	9	10.2	0	1	0.0434	0.0067	1	1	1	1	1	1	1	1	1	1	0.9787	1	1	1	1	1	0.9694	1	1	1	1	1	1	1	0.9636	1	1	1	0.9796	0.9724	0.9858	1	0.9871	1	1	1	1	1	1	1
EYA3	1369	ES	7	6	8	0	1	0.5661	0.0967	0.3222	0.4507	0.4867	0.5147	0.448	0.3242	0.5064	0.432	0.4402	0.483	0.6678	0.4108	0.63	0.5241	0.2737	0.4053	0.5097	0.4165	0.4069	0.4301	0.4971	0.3138	0.432	0.7067	0.3678	0.3448	0.5212	0.2448	0.3968	0.3274	0.3861	0.4518	0.3523	0.4363	0.4581	0.259	0.4068	0.3552	0.4925	0.3827
EYA3	1370	ES	6:7	5	8	0	0.9948	0.0519	0.0042	1	1	1	1	1	1	1	1	1	1	1	1	1	1	1	1	1	1	1	1	1	1	1	1	1	1	1	1	1	1	1	1	1	1	1	1	1	1	1	1
EYA3	1371	ES	6	5	8	0	1	0.0232	0.0018	1	1	1	1	1	1	1	1	1	1	1	1	1	1	1	1	1	1	1	1	1	1	1	1	1	1	1	1	1	1	1	1	1	1	1	1	1	1	1	1
EYA3	1372	ES	4	3	5	0	1	0.1367	0.0298	0.9865	0.8976	0.9595	1	0.9754	0.9158	0.9704	0.8704	0.9687	0.9056	0.9637	0.9317	0.911	0.9474	0.9699	1	0.9617	0.9758	1	0.9619	1	0.9368	1	1	1	0.9697	0.9455	0.8818	0.9426	1	0.9457	1	1	0.9554	0.9534	0.975	0.9608	0.9878	0.9627	0.9286
EYA3	1374	ES	3	2	4	0	1	0.0964	0.0085	1	0.9695	1	1	1	1	1	1	1	1	1	1	1	1	1	1	1	1	1	1	1	1	1	1	1	1	1	1	1	1	1	1	1	1	1	0.9815	1	1	1	1
PTAFR	1375	AP	1	null	null	0	0.9067	1	0.1543	0.9575	0.672	0.8531	0.8723	0.8336	0.7007	0.5848	0.7703	0.7122	0.9111	null	0.7663	null	0.8881	0.9521	0.9397	null	0.8453	0.7735	0.8848	0.6894	0.8094	0.6894	0.2907	0.9207	null	0.929	0.7609	0.8218	0.3692	0.6144	0.6829	0.9094	0.738	0.7663	0.9535	0.9248	0.9499	0.9609	null
PTAFR	1376	AP	2.1	null	null	0	0.9067	1	0.1543	0.0425	0.328	0.1469	0.1277	0.1664	0.2993	0.4152	0.2297	0.2878	0.0889	null	0.2337	null	0.1119	0.0479	0.0603	null	0.1547	0.2265	0.1152	0.3106	0.1906	0.3106	0.7093	0.0793	null	0.071	0.2391	0.1782	0.6308	0.3856	0.3171	0.0906	0.262	0.2337	0.0465	0.0752	0.0501	0.0391	null
PTAFR	1377	ES	2.2	1	3	0	0.7772	1	0.1673	0.4907	null	0.6766	0.388	0.6554	0.5542	null	0.6283	0.4581	0.8161	null	0.6788	null	0.6936	0.5364	0.3787	null	null	null	0.4283	0	0.4146	0.5966	null	null	null	0.5122	0.3247	null	null	null	0.5054	0.5008	0.8294	0.2407	0.5035	0.2407	0.4447	0.3633	null
ATPIF1	1378	AT	3	null	null	0	1	0.0368	0.0054	0.018	0.016	0.011	0.008	0.0196	0.0136	0.0153	0.0055	0.0145	0.01	0.0364	0.0118	0.013	0.0093	0.0119	0.0082	0.0086	0.002	0.0036	0.0049	0.0094	0.0262	0.0074	0.0107	0.0282	0.0157	0.0073	0.0064	0.0084	0.004	0.0102	0.0089	0.0108	0.0061	0.0086	0.0096	0.0075	0.0088	0.0095	0.0066
ATPIF1	1379	AT	2.4	null	null	0	1	0.0368	0.0054	0.982	0.984	0.989	0.992	0.9804	0.9864	0.9847	0.9945	0.9855	0.99	0.9636	0.9882	0.987	0.9907	0.9881	0.9918	0.9914	0.998	0.9964	0.9951	0.9906	0.9738	0.9926	0.9893	0.9718	0.9843	0.9927	0.9936	0.9916	0.996	0.9898	0.9911	0.9892	0.9939	0.9914	0.9904	0.9925	0.9912	0.9905	0.9934
ATPIF1	1380	RI	2.2	2.1	2.3	0	1	0.3907	0.085	0.9743	0.9544	0.8285	0.948	1	0.9186	0.9897	0.8391	0.9391	1	0.8516	0.9008	0.735	0.9065	0.9433	0.7545	0.8548	0.7433	0.9314	0.9089	0.8756	0.9707	0.8386	0.813	0.9139	1	0.8447	0.6496	0.9289	0.921	0.8839	0.7983	0.7771	0.7644	0.8628	0.8428	0.9926	0.8619	0.6686	0.7736
ATPIF1	1381	RI	2.2:2.3	2.1	2.4	0	1	0.6933	0.076	0.1919	0.1922	0.1073	0.0615	0.1317	0.1594	0.1067	0.1782	0.301	0.0946	0.0865	0.1625	0.0839	0.1673	0.1146	0.0804	0.2427	0.1069	0.2631	0.0945	0.2473	0.2179	0.0949	0.1957	0.1176	0.1204	0.122	0.0586	0.187	0.2632	0.0541	0.069	0.1144	0.0369	0.109	0.0776	0.7302	0.1822	0.085	0.0708
ATPIF1	1382	AA	2.3	2.1	2.4	0	1	0.0836	0.0158	0.0059	0.0129	0.0267	0.0042	0	0.0171	0.0013	0.043	0.0269	0	0.0188	0.0242	0.0366	0.0205	0.0075	0.0257	0.0512	0.0399	0.0284	0.0113	0.0483	0.0075	0.0209	0.0747	0.0134	0	0.0262	0.0374	0.0173	0.0315	0.0086	0.0205	0.0416	0.0145	0.02	0.016	0.0181	0.0322	0.0495	0.0248
MED18	1383	RI	3.2	3.1	3.3	0	1	0.0424	0.0074	1	1	1	0.9833	1	1	0.9883	1	1	0.9823	0.9905	1	1	1	1	0.9847	1	1	0.9856	0.9922	0.9907	1	1	0.987	1	0.9865	0.9904	0.9682	1	1	1	1	1	1	1	1	1	0.9916	0.9798	0.9848
PHACTR4	1384	AP	1	null	null	0	1	0.9443	0.211	0.8042	0.6843	0.8864	0.7195	0.8378	0.6678	0.7355	0.6683	0.8461	0.8029	0.3014	0.8271	0.8243	0.0661	0.5821	0.3345	0.7326	0.8594	0.6863	0.5788	0.6411	0.7832	0.4507	0.5606	0.7559	0.783	0.4859	0.5006	0.4944	0.4076	0.3632	0.5732	0.7595	0.5829	0.5198	0.7454	0.5158	0.8282	0.3127	0.6243
PHACTR4	1385	AP	3	null	null	0	1	0.9443	0.211	0.1958	0.3157	0.1136	0.2805	0.1622	0.3322	0.2645	0.3317	0.1539	0.1971	0.6986	0.1729	0.1757	0.9339	0.4179	0.6655	0.2674	0.1406	0.3137	0.4212	0.3589	0.2168	0.5493	0.4394	0.2441	0.217	0.5141	0.4994	0.5056	0.5924	0.6368	0.4268	0.2405	0.4171	0.4802	0.2546	0.4842	0.1718	0.6873	0.3757
RCC1	1386	AP	1	null	null	0	1	0.512	0.1032	0.468	0.9525	0.7548	0.9037	0.704	0.7395	0.865	0.8335	0.7782	0.8937	0.8968	0.8119	0.8862	0.8549	0.8017	0.8059	0.7828	0.9212	0.7312	0.7084	0.8526	0.7461	0.8015	0.8804	0.8561	0.8345	0.6351	0.7922	0.8925	0.833	0.9083	0.8968	0.8442	0.8221	0.7623	0.6114	0.7155	0.6672	0.6836	0.8909
RCC1	1387	AP	5	null	null	0	1	0.512	0.1032	0.532	0.0475	0.2452	0.0963	0.296	0.2605	0.135	0.1665	0.2218	0.1063	0.1032	0.1881	0.1138	0.1451	0.1983	0.1941	0.2172	0.0788	0.2688	0.2916	0.1474	0.2539	0.1985	0.1196	0.1439	0.1655	0.3649	0.2078	0.1075	0.167	0.0917	0.1032	0.1558	0.1779	0.2377	0.3886	0.2845	0.3328	0.3164	0.1091
RCC1	1388	ES	7	6	8	0	1	0.6389	0.0844	0.3389	0.0915	0.2956	0.181	0.3218	0.177	0.1746	0.1349	0.0897	0.2836	0.1423	0.396	0.232	0.1032	0.2972	0.31	0.2269	0.1018	0.0858	0.1871	0.1486	0.4102	0.2845	0.1947	0.2618	0.1265	0.2481	0.2773	0.232	0.1751	0.2507	0.4388	0.0894	0.1677	0.2651	0.1199	0.1875	0.1638	0.1917	0.1289
TAF12	1389	AD	1.2	1.1	2	0	1	0.3358	0.0513	0.1201	0.0812	0.0745	0.0728	0.0899	0.0789	0.1635	0.1029	0.151	0.1428	0.0511	0.0406	0.1247	0.0501	0.0734	0.0244	0.0696	0.0276	0.0568	0.0547	0.0609	0.0485	0.0666	0.1148	0.1066	0.1046	0.0506	0.0369	0.1226	0.0555	0.1076	0.0487	0.0651	0.0435	0.07	0.0723	0.1882	0.0514	0.0701	0.0657
GMEB1	1390	AA	3.1	2.2	3.2	0	0.9896	0.6085	0.0927	0.1838	0.3978	0.355	0.1534	0.3232	0.2745	0.4208	0.2119	0.2614	0.2798	0.25	0.35	0.1387	0.1793	0.4522	0.3752	0.241	0.6085	0.4124	0.2922	0.3391	0.4194	0.1855	0.2922	0.3602	0.391	0.2665	0.4339	0.3457	0.3946	0.1083	0.2256	0.3313	0.2158	0.2614	0.3293	0.2781	0.243	0.2716	0.0679
GMEB1	1391	AA	2.1	1	2.2	0	0.9067	0.7044	0.1101	0.8304	0.8093	0.71	1	0.7668	0.7231	0.2956	0.7351	0.8246	0.8868	0.8802	0.8868	0.8868	1	0.8868	null	0.9514	0.7461	0.6993	0.8151	0.9297	0.7966	0.932	null	0.8093	0.8868	0.8178	0.8063	0.769	0.9114	0.8928	0.7966	0.8393	null	0.7461	0.8304	0.8612	0.5738	0.8372	0.9073
YTHDF2	1394	ES	2	1.3	3	0	1	0.0481	0.0076	1	1	1	1	0.9857	0.9853	1	0.994	0.9916	1	1	0.9692	1	1	1	0.9704	0.9957	0.9953	0.9895	1	0.9885	1	1	1	1	0.9948	0.9967	0.9941	1	1	0.9885	0.9909	0.994	0.9951	1	0.9894	0.9919	1	0.9658	0.9867
YTHDF2	1395	RI	1.2	1.1	1.3	0	1	0.0269	0.0034	1	1	1	1	1	1	1	1	1	1	1	1	1	1	1	1	1	1	1	1	1	1	1	1	1	1	1	1	1	1	1	1	1	1	1	1	0.9944	1	1	1
EPB41	1396	AP	2	null	null	0	1	0.3296	0.0605	0.0471	0.1799	0.0798	0	0.0125	0.0562	0.0358	0.0848	0.0239	0	0.0274	0.0184	0.018	0.0295	0.012	0.1225	0	0.0401	0.0247	0	0.0429	0.053	0.0723	0.2388	0.0951	0.0291	0.0327	0.3271	0.0292	0.092	0.1582	0.0149	0.0174	0.2273	0	0.0205	0.0518	0.0421	0.0258	0.036
EPB41	1397	AP	3	null	null	0	1	0.9141	0.139	0.0952	0.1737	0.1175	0.1961	0.0805	0.1205	0.3575	0.1092	0.4302	0	0.3703	0.1067	0.1739	0.1394	0.0077	0.0158	0.5661	0.0258	0.3662	0.0704	0.2488	0.0455	0.0698	0.2152	0.5983	0.2806	0.1052	0.1263	0.4319	0.203	0.0764	0.5384	0.292	0.0731	0.0752	0.0528	0.1889	0.1806	0.0332	0.394
EPB41	1398	AP	1	null	null	0	1	0.9141	0.1433	0.8577	0.6463	0.8027	0.8039	0.907	0.8233	0.6067	0.8059	0.5459	1	0.6023	0.8749	0.8081	0.8311	0.9803	0.8618	0.4339	0.9341	0.6091	0.9296	0.7083	0.9015	0.858	0.5461	0.3066	0.6903	0.8622	0.5466	0.5389	0.705	0.7654	0.4467	0.6906	0.6996	0.9248	0.9266	0.7593	0.7773	0.941	0.57
EPB41	1399	AT	19.2	null	null	0	1	0.0842	0.0165	0.0073	0.0187	0.0145	0.0249	0.0205	0.0145	0.0215	0.0096	0.0203	0.0086	0.031	0.0285	0.0114	0	0.0182	0.061	0.0216	0.01	0.0067	0.0547	0.0265	0.0269	0.0588	0.0547	0.0344	0	0	0.0129	0.0178	0.0251	0.0224	0.0348	0.0288	0.0197	0.0114	0.0026	0.0096	0.0068	0.0073	0.0079
EPB41	1400	AT	24	null	null	0	1	0.0842	0.0165	0.9927	0.9813	0.9855	0.9751	0.9795	0.9855	0.9785	0.9904	0.9797	0.9914	0.969	0.9715	0.9886	1	0.9818	0.939	0.9784	0.99	0.9933	0.9453	0.9735	0.9731	0.9412	0.9453	0.9656	1	1	0.9871	0.9822	0.9749	0.9776	0.9652	0.9712	0.9803	0.9886	0.9974	0.9904	0.9932	0.9927	0.9921
EPB41	1401	ES	21	20	22	0	1	0.1497	0.0216	0.9747	0.9428	0.9558	0.9724	0.997	0.9344	0.9936	0.977	1	0.9824	0.9798	0.9872	0.9751	0.9597	0.9624	0.9795	0.9683	0.9607	0.9456	0.9828	0.9222	0.9704	0.9504	0.976	0.9563	0.9798	0.9497	0.9765	0.9577	0.9874	0.8503	0.9932	0.9401	1	0.9638	0.9507	0.9606	0.9691	0.9846	0.9722
EPB41	1403	ES	20	19.1	21	0	1	0.1459	0.0286	0.9434	0.9633	0.9361	0.9783	0.9621	0.9103	0.978	0.9498	0.9597	0.964	0.9626	0.9328	0.9713	0.9399	0.9515	0.9164	0.9573	1	0.9132	0.9657	0.9459	0.9695	0.9894	1	0.9708	0.9041	0.969	0.9296	0.9887	0.9334	0.8905	0.9931	0.9822	1	0.9104	0.8775	0.9572	0.9402	0.9246	0.9705
EPB41	1404	ES	17	16	18	0	0.7772	1	0.1518	0.0863	0.4143	0.2244	0.0716	0.1099	0.7201	0	0.3001	0.2174	0.2524	0.2244	null	0.0751	0.0933	0.1199	null	0.2191	0.7389	0.3817	0.4356	0.1464	null	null	null	null	0.2485	0.123	0	null	0.2784	null	0.2784	0.2046	0.4356	0	0.2046	0.2141	0.2046	0.088	0.4356
EPB41	1405	ES	17:18	16	19.1	1	0.8653	0.8194	0.1574	0.034	0.2409	0.1857	0.0292	0.0582	0.4211	0	0.2275	0.2622	0.2615	0.1174	0	0.0434	0.0352	0.094	0.1208	0.5149	null	0.4041	null	0.2212	0.0285	0.0761	null	null	0.3203	0.2755	null	0.1235	0.1166	null	0.2872	0.1868	null	0	0.0396	0.1171	0.0741	0.0785	0.3738
EPB41	1406	ES	18	16	19.1	1	0.9119	0.9304	0.2025	0.2725	0.3093	0.4451	0.2782	0.3347	0.2213	0.4478	0.4082	0.5664	0.5149	0.3161	0.2533	0.3634	0.2656	0.4342	0.3094	0.7937	null	0.5265	null	0.6291	0.1597	0.3874	null	null	0.5925	0.7352	0.7032	0.3591	0.2563	null	0.5107	0.4791	null	0.4442	0.1412	0.3292	0.2399	0.4743	0.4407
EPB41	1408	ES	16:17	15	18	0	0.9845	0.3753	0.068	0.061	0.1376	0.2048	0.0272	0.0389	0.3385	0	0.2205	0.0817	0.107	0.0579	0	0.0714	0.0261	0.0922	0.0614	0.0442	0.131	0.1727	0.1441	0.024	0.0689	0.051	0	0.3356	0.0572	0.0432	0	0.0199	0.1509	0	0.1833	0.1039	0.0894	0	0.0829	0.083	0.0642	0.04	0.0995
EPB41	1409	ES	16	15	18	0	0.9896	0.729	0.1135	0.4462	0.1899	0.5188	0.2532	0.2897	0.1973	0.3542	0.4413	0.3123	0.279	0.2152	0.1834	0.5353	0.2852	0.4108	0.2261	0.1658	0.0561	0.2937	0.1693	0.2111	0.3094	0.2808	0	null	0.2289	0.2314	0.2843	0.1387	0.301	0.3145	0.3522	0.3445	0.1575	0.3167	0.263	0.3088	0.2333	0.2876	0.135
EPB41	1410	ES	16:17:18	15	19.1	0	0.8756	0.854	0.1963	0.4797	0.4878	0.5251	null	0.1163	0.297	0	0.1303	0.2838	0.6836	0.3215	0	0.0556	0.2082	0.1318	null	0.5209	0.5207	0.6798	0.4876	0.0272	0.053	0.0742	null	0.0152	0.312	0.1936	0	0.0455	0.1588	null	0.0522	0.291	0.6552	0	0.1118	0.2527	0.12	0.0432	0.29
EPB41	1411	ES	16:18	15	19.1	0	0.9896	1	0.2341	0.9201	0.5843	0.8247	0.7553	0.5717	0.1698	0.626	0.2956	0.6738	0.8759	0.6808	0.369	0.4732	0.7999	0.5124	0.6184	0.8265	0.3034	0.8107	0.5416	0.2374	0.2535	0.3668	null	0	0.6933	0.6202	0.2751	0.279	0.3157	0.5711	0.1182	0.6564	0.7837	0.6868	0.3375	0.6276	0.3803	0.3084	0.371
EPB41	1412	ES	18	15	19.1	0	1	0.9701	0.1764	0.9347	0.8565	0.816	0.8997	0.7661	0.4544	0.7572	0.3455	0.8233	0.9485	0.8867	0.7223	0.4426	0.9113	0.6022	0.8485	0.9607	0.8818	0.9124	0.8568	0.5448	0.4293	0.5926	0.822	0.0299	0.886	0.8477	0.4957	0.712	0.5185	0.7499	0.1973	0.7901	0.9505	0.828	0.5954	0.7914	0.6722	0.5305	0.795
EPB41	1413	ES	16	15	19.1	1	0.9016	0.8533	0.204	0.9701	0.7616	0.8643	0.8897	0.7363	0.4301	0.6914	0.3995	0.629	0.8771	0.8263	0.6389	0.6386	0.9213	0.5915	0.7863	0.5654	null	0.8046	null	0.1645	0.6539	0.4817	null	null	0.6305	0.3925	0.144	0.4228	0.5855	null	0.1168	0.693	null	0.7449	0.7691	0.7832	0.673	0.3492	0.4338
EPB41	1414	ES	7	6	8	0	1	0.1482	0.0241	0.9753	0.9628	1	1	1	0.9517	0.9952	0.9628	0.9844	0.9255	0.9717	0.9858	0.9652	0.9489	0.9724	0.9304	0.9659	0.9837	0.962	1	0.9837	0.9887	1	0.9443	0.9721	0.989	0.9566	0.8656	0.9106	0.9703	1	0.9724	0.9655	1	1	0.9117	0.971	0.9783	1	1
EPB41	1415	ES	5	4.2	6	0	1	0.055	0.009	0	0.0064	0	0	0	0.0097	0	0	0.0111	0.0287	0.0268	0	0	0.0125	0.0097	0	0	0	0	0	0.0421	0	0	0	0	0.0119	0	0	0	0	0	0	0	0.0373	0	0	0	0.0111	0	0
EPB41	1416	AA	4.1	1	4.2	0	0.943	0.1656	0.0281	0	0	0	0.1656	0	0	0.0786	0.0342	0	0.0751	0	0	0	0.0187	0.0295	0	null	0	0	0	0	0	0	null	0	0.1242	0	0	0	0	0.1004	0	0	0	0.0811	0	0	0	0	0
SRSF4	1421	ES	9	8	10	1	0.9637	0.0843	0.0162	0.9766	0.9425	0.9521	0.9619	0.9559	0.9645	0.9555	0.9295	0.9033	0.9409	0.9694	0.9539	0.9619	null	0.9514	0.9364	0.9632	0.9722	0.9363	0.9668	0.9657	0.9443	0.966	0.9471	0.9699	0.9689	0.9407	0.9411	0.9534	0.9386	0.9392	0.9589	0.9651	0.9413	0.9627	0.8977	0.9631	0.9474	0.9488	0.9567
SRSF4	1422	ES	8:9	7	10	0	1	0.0058	0.0007	1	1	1	1	1	1	1	1	1	0.9976	1	1	1	1	1	1	1	1	1	1	1	1	1	1	1	1	1	0.9986	1	1	1	1	1	1	1	0.9956	1	1	1	1
SRSF4	1424	ES	6	5	7	0	1	0.2721	0.0519	0.0495	0.1226	0.1015	0.0851	0.0895	0.0647	0.1309	0.175	0.0986	0.1993	0.1432	0.1249	0.0581	0.0317	0.0789	0.0501	0.067	0.0267	0.0103	0.043	0.0801	0.0774	0.099	0.2099	0.0797	0.0179	0.0305	0.0379	0.1637	0.0249	0.0672	0.0702	0.0632	0.084	0.0515	0.0345	0.0278	0.0449	0.0213	0.0529
SRSF4	1425	ES	2:3:4	1	5	0	1	0.596	0.1193	0.1903	0.5554	0.2511	0.3158	0.3492	0.306	0.4191	0.3949	0.3936	0.6013	0.3031	0.5358	0.1717	0.1998	0.329	0.2606	0.3003	0.1134	0.0723	0.1583	0.2182	0.2281	0.2449	0.542	0.2842	0.1609	0.14	0.1601	0.4077	0.2639	0.1558	0.3198	0.2234	0.2276	0.2826	0.2339	0.129	0.1732	0.0621	0.0893
MECR	1426	AA	2.1	1	2.2	0	1	0.6137	0.1162	0.4974	0.6207	0.2947	0.3763	0.4959	0.4553	0.4286	0.5795	0.3455	0.45	0.4635	0.5993	0.2807	0.2698	0.2709	0.3912	0.4037	0.3616	0.2754	0.3155	0.3561	0.358	0.4567	0.4534	0.3243	0.3541	0.3542	0.1773	0.405	0.5065	0.3311	0.425	0.2287	0.5238	0.3095	0.3697	0.5647	0.2969	0.2671	0.3088
PTPRU	1427	AA	31.1	30	31.2	0	0.9689	0.1635	0.0159	0.9911	1	0.9817	1	0.9752	1	1	1	1	0.9859	0.9876	0.9778	1	1	0.9566	1	0.9939	0.9851	1	0.9844	1	0.9944	0.9624	1	null	0.9584	1	1	1	0.9746	1	1	0.995	1	0.9793	null	0.9855	1	1	0.9881
PTPRU	1428	AD	23.2	23.1	24	0	0.9637	0.654	0.1023	0.5655	0.5331	0.5899	0.5587	0.5247	0.5141	0.5232	0.6359	0.4887	0.5465	0.5833	0.5347	0.8943	0.7248	0.665	0.6764	0.7028	0.7016	0.8054	0.6698	0.8246	0.5934	0.7383	0.4846	null	0.7641	0.6152	1	0.5563	0.5545	0.6529	0.5563	0.5773	0.599	0.5252	null	0.5558	0.8624	0.6838	0.6663
PTPRU	1430	ES	21	19	22	0	0.9585	0.0526	0.0054	0.0033	0.0526	0	0	0	0	0	0	0	0	0	0	0	0	0	0	0	0	0	0	0	0	0.0115	null	null	0	0	0	0	0	0	0	0.0087	0	0	null	0	0	0	0
PTPRU	1431	ES	20	19	22	0	0.9585	0.0234	0.0017	0	0	0	0	0	0	0	0	0	0	0	0	0	0	0	0	0	0	0	0	0	0	0	null	null	0	0	0	0	0	0	0	0	0	0	null	0	0	0	0
PTPRU	1432	ES	15	14	16	0	0.9534	0.6877	0.0587	0.0087	0.6877	0	0	0	0	0	0	0.0038	0	0.0106	0.0297	0	0	0	0	0	0.0131	0	0	0	0	0.0101	0	null	0	0	0	0	0	0	0	0	0	0	null	0.0086	0	0	0
SDC3	1436	RI	2.2	2.1	2.3	0	1	0.2441	0.0474	0.0747	0.1891	0.0824	0.0711	0.0685	0.0716	0.0866	0.1129	0.1521	0.1192	0.0494	0.0833	0.0332	0.0624	0.0696	0.0414	0.1414	0.028	0.0354	0.0345	0.0262	0.0697	0.0522	0.1927	0.039	0.0736	0.0543	0.0334	0.1877	0.0544	0.1007	0.046	0.048	0.0727	0.0559	0.0117	0.0876	0.0686	0.0433	0.0327
PUM1	1443	AD	18.2	18.1	19	0	1	0.2736	0.0529	0.5509	0.4708	0.5142	0.4776	0.5943	0.5698	0.4066	0.5815	0.5182	0.6461	0.5145	0.5082	0.6083	0.3981	0.5649	0.6512	0.4907	0.5863	0.4796	0.4572	0.516	0.4348	0.5066	0.4474	0.6455	0.4744	0.4451	0.4841	0.4897	0.5687	0.4738	0.6196	0.4542	0.4545	0.4617	0.5763	0.4887	0.5534	0.4852	0.3775
PUM1	1444	ES	15	14.2	16	1	0.9326	0.0836	0.0188	0.9462	0.9472	0.9053	0.9046	0.9269	0.9148	0.9369	0.9193	0.937	0.9516	0.959	0.9175	null	0.9556	0.9651	0.9365	0.9364	0.9516	0.9295	0.9707	0.9662	0.908	0.941	0.9583	null	0.94	0.9297	0.9355	0.9089	0.9349	0.9661	0.9548	0.9503	0.9501	0.9411	0.8913	0.9401	0.9233	0.9576	0.9625
PUM1	1445	AA	14.1	13	14.2	0	1	0.273	0.0451	0.8206	0.8591	0.8329	0.8575	0.785	0.783	0.8328	0.7541	0.6903	0.9035	0.6992	0.7714	0.7495	0.8717	0.7926	0.7867	0.8694	0.7884	0.7666	0.8224	0.8186	0.86	0.75	0.8249	0.8168	0.8274	0.8442	0.8354	0.7973	0.8149	0.8548	0.786	0.8652	0.8226	0.8245	0.7997	0.7988	0.7041	0.7471	0.8399
PUM1	1446	ES	13	12	14.1	0	1	0.0344	0.0053	0.9983	1	1	1	0.992	1	1	0.9948	1	1	0.994	0.9946	1	0.9958	0.978	0.9869	0.9931	0.9969	0.9963	1	0.992	0.9979	1	1	1	0.9967	1	0.9777	1	0.9961	1	1	1	1	0.9956	1	0.9945	0.991	1	1
PUM1	1447	AA	10.1	9	10.2	0	1	0.4491	0.0744	0.4637	0.4948	0.4457	0.662	0.5044	0.5182	0.4969	0.5817	0.5509	0.4714	0.3694	0.5588	0.44	0.4572	0.5287	0.5211	0.4505	0.425	0.5515	0.3729	0.4254	0.5201	0.4948	0.4116	0.2603	0.3904	0.4127	0.351	0.3736	0.5311	0.4895	0.4402	0.408	0.4948	0.4185	0.5676	0.5884	0.4785	0.3553	0.4
PUM1	1448	ES	6:7:8	5	9	0	1	0.0199	0.0033	0.9969	1	1	0.9867	1	1	0.9956	1	0.9961	1	0.9972	1	1	1	0.9966	0.9958	1	1	1	1	1	0.9981	0.9942	0.9808	1	1	1	1	1	0.9986	1	0.99	1	1	0.9964	0.9984	1	0.9981	1	1
PUM1	1449	ES	5:6:7:8	4	9	0	1	0.0694	0.0112	0.9667	0.9904	0.9677	0.9861	0.9919	0.9839	0.9889	0.9837	0.9844	0.9646	0.9944	0.9786	1	0.9715	0.9862	0.9834	0.9887	0.9802	0.9418	0.9695	0.9891	0.9704	0.9818	1	1	0.9722	0.9778	0.9753	0.9707	0.9846	0.9773	0.9613	0.982	0.9872	0.9855	0.9509	0.9883	0.9905	0.9841	0.9458
PUM1	1450	ES	7:8	4	9	0	0.9896	0.5827	0.1039	0.7463	0.7898	0.7608	0.8216	0.8762	0.8208	0.8103	0.7468	0.8445	0.5741	0.8828	0.8251	1	0.4603	0.7732	0.7766	0.8757	0.7885	0.5227	0.7176	0.8282	0.7616	0.7301	1	1	0.7322	0.7109	0.8314	0.7218	0.6912	0.6874	0.7101	0.6519	0.9013	0.8139	0.7652	0.7442	0.8438	0.8135	0.6002
PUM1	1452	ES	5:6	4	7	0	1	0.1577	0.0252	0.9166	0.9679	0.9156	0.9487	0.9504	0.9393	0.9604	0.9589	0.9275	0.9562	0.9639	0.9166	0.9338	0.9775	0.96	0.9509	0.9372	0.9381	0.9416	0.9333	0.9554	0.9203	0.9604	0.8338	0.9773	0.9368	0.9535	0.9046	0.9367	0.9707	0.9581	0.9217	0.9712	0.9089	0.9467	0.8732	0.9706	0.9558	0.9433	0.9387
PUM1	1453	ES	3	2.2	4	0	1	0.1235	0.0188	0.0249	0.0181	0.0184	0.0242	0.0374	0.0325	0.0641	0.0695	0.0363	0.0533	0.0176	0.0511	0.0049	0.013	0.0312	0.0288	0.0195	0.0132	0.0226	0.0102	0.0031	0.0073	0.0143	0.0729	0.0207	0.0354	0.0125	0.0263	0.0196	0.0218	0.0337	0.0055	0.0228	0.0386	0.0119	0.0266	0.0073	0.013	0.0152	0.0054
PUM1	1455	AD	2.2	2.1	4	0	1	0.0472	0.0072	0.9919	0.9923	0.9927	1	0.995	0.977	0.9867	0.9953	0.9845	0.992	0.9956	0.9746	0.9787	0.9903	0.9975	0.9809	0.994	0.9862	0.989	1	0.9929	0.9918	0.992	0.9846	1	0.9954	0.9964	1	0.9798	0.9976	0.9921	1	1	0.9754	0.9896	0.9977	1	1	0.9896	1
PUM1	1456	AD	1.2	1.1	2.1	0	1	0.0665	0.0149	0.9887	1	0.9651	1	0.9815	0.989	0.9626	0.992	0.9926	0.9769	0.9741	0.9335	0.9571	0.9924	0.9818	0.9899	0.994	1	0.9942	0.9883	0.9958	0.9753	1	1	0.9762	0.9725	0.9925	0.9638	0.9633	0.9941	0.9863	0.9899	0.9889	0.9717	0.9909	0.9718	0.9943	0.982	0.985	0.9877
SNRNP40	1457	AP	7.1	null	null	0	1	0.4814	0.0589	0.0403	0.2135	0.0474	0.0556	0.0389	0.0782	0.144	0.0693	0.0633	0.103	0.0549	0.128	0.0584	0.0333	0.0332	0.012	0.1472	0.0141	0.0183	0.0148	0.071	0.0495	0.0774	0.1381	0.1663	0.0448	0.0173	0.0436	0.0833	0.0421	0.0196	0.0557	0.0316	0.06	0.0494	0.0013	0.0242	0.0456	0.014	0.0147
SNRNP40	1458	AP	1	null	null	0	1	0.4814	0.0589	0.9597	0.7865	0.9526	0.9444	0.9611	0.9218	0.856	0.9307	0.9367	0.897	0.9451	0.872	0.9416	0.9667	0.9668	0.988	0.8528	0.9859	0.9817	0.9852	0.929	0.9505	0.9226	0.8619	0.8337	0.9552	0.9827	0.9564	0.9167	0.9579	0.9804	0.9443	0.9684	0.94	0.9506	0.9987	0.9758	0.9544	0.986	0.9853
SNRNP40	1459	ES	10	9	11	0	1	0.1118	0.0238	0.033	0.0415	0.0662	0.0628	0.0571	0.0537	0.0577	0.0501	0.0457	0.0377	0.0303	0.0926	0.0082	0.0131	0.0798	0.0798	0.0488	0.0144	0.0483	0.0766	0.0334	0.0156	0.0413	0.0515	0.0162	0.0576	0.0732	0.081	0.053	0.0836	0.0517	0.0287	0.042	0.0207	0.0477	0.0597	0.0736	0.0558	0.0721	0.0146
ZCCHC17	1460	AD	7.2	7.1	8	0	1	0.0329	0.0064	0.0137	0	0	0	0.0041	0.0093	0	0	0.0175	0	0.0029	0.0049	0	0	0.0063	0	0.0038	0.0028	0	0.01	0.0042	0	0.0043	0.0071	0.0152	0.0039	0	0.0022	0	0	0.0123	0	0.0028	0	0.0027	0	0.0082	0.004	0.0173	0
ZCCHC17	1461	ES	3	2	4	0	1	0.2556	0.0535	0.1202	0.1032	0.1471	0.2361	0.1845	0.1825	0.1419	0.2658	0.0965	0.0726	0.1919	0.2465	0.0446	0.0652	0.1758	0.2166	0.0445	0.0766	0.1983	0.1025	0.1102	0.0304	0.1746	0.0609	0.1192	0.1086	0.0606	0.0901	0.0911	0.2539	0.1128	0.1125	0.0926	0.1415	0.0926	0.1206	0.0714	0.1673	0.073	0.0859
ZCCHC17	1463	ES	2:3	1.1	4	0	0.9482	0.8182	0.1551	0.6237	0.7994	0.8673	1	0.9483	0.8057	0.6517	0.9624	0.8322	0.4932	0.9599	0.8566	null	1	0.977	0.8693	0.5143	0.7163	0.8112	0.7407	0.6962	0.5763	0.9087	null	0.7073	0.7856	0.5214	0.65	0.655	0.9183	0.7395	1	0.7935	0.924	0.9161	0.5843	1	0.8757	0.7521	1
ZCCHC17	1464	ES	1.2:2	1.1	4	0	0.9326	0.7016	0.1519	0.7457	0.8077	0.8089	1	0.91	0.6116	0.4877	0.9034	0.8771	0.3012	0.7687	0.8732	null	null	0.9342	0.4247	0.7973	0.7526	0.4453	0.6921	0.6304	0.6456	0.7753	null	0.7145	0.4521	0.6852	0.6671	0.7503	0.7162	0.508	1	0.8165	0.91	0.9498	0.7711	1	0.853	0.6712	1
ZCCHC17	1465	ES	2	1.1	4	0	1	0.1308	0.0186	0.9419	0.9719	0.9803	1	0.991	0.9607	0.9378	0.9889	0.9797	0.9501	0.9924	0.9718	1	1	0.9956	0.9621	0.9652	0.9787	0.9517	0.9773	0.9637	0.9764	0.9837	1	0.9621	0.974	0.9587	0.9649	0.958	0.9747	0.9637	1	0.9845	0.9894	0.9931	0.9381	1	0.9746	0.9777	1
ZCCHC17	1466	AD	1.2	1.1	2	0	1	0.2426	0.0439	0.1615	0.1266	0.0849	0.1195	0.0921	0.0666	0.0628	0.1033	0.1398	0.0256	0.029	0.1718	0.0159	0.0084	0.0625	0.0317	0.138	0.0671	0.0396	0.0518	0.0655	0.0462	0.0596	0.0327	0.1028	0.0241	0.0924	0.0761	0.1335	0.067	0.041	0.2129	0.0691	0.106	0.1266	0.1895	0.117	0.1379	0.0462	0.0749
FABP3	1467	ES	3	2	4	0	0.9326	0.1563	0.0224	0.0082	0	0.0395	0	0	0.0061	0	0.0062	0.0291	0	0.0137	0.0287	0	0.1099	null	0	null	0.0115	0.0831	0.0159	0.0185	0.0202	0.0096	0.0137	0.0062	0.019	0.0176	0	0	0.0384	0	0.0102	0.014	0.022	0	null	null	0	null	0
SERINC2	1468	AP	1	null	null	0	1	0.1533	0.0111	0	0	0	0	0	0	0.0012	0	0.0028	0	0	0	0	0	0	0	0	0	0	0	0	0	0	0	0	0	0.0006	0	0	0	0	0	0	0	0	0.0007	0.004	0	0.0008	0.0006
SERINC2	1469	AP	3	null	null	0	1	0.2149	0.0338	0.9365	0.9451	0.9664	0.9548	0.9041	0.9298	0.9199	0.9049	0.8856	0.9784	0.9726	0.9675	0.9716	0.9627	0.9817	0.9859	0.9644	1	0.9812	0.9842	0.9874	0.7851	0.9776	0.9658	1	0.9743	0.9517	0.9846	0.9491	0.9969	0.9601	0.9936	0.9313	0.9645	0.9691	0.9681	0.985	0.956	0.9639	0.9579
SERINC2	1470	AP	2.1	null	null	0	1	0.0212	0.002	0	0	0	0	0	0	0.0034	0	0	0	0.0081	0	0	0	0	0	0	0	0	0	0	0	0	0	0	0	0.0004	0	0	0	0	0	0	0	0	0	0	0	0	0.0036
SERINC2	1471	AP	4	null	null	0	1	0.2149	0.0329	0.0635	0.0549	0.0336	0.0452	0.0959	0.0702	0.0755	0.0951	0.1116	0.0216	0.0193	0.0325	0.0284	0.0373	0.0183	0.0141	0.0356	0	0.0188	0.0158	0.0126	0.2149	0.0224	0.0342	0	0.0257	0.0473	0.0154	0.0509	0.0031	0.0399	0.0064	0.0687	0.0355	0.0309	0.0311	0.011	0.044	0.0353	0.0379
TINAGL1	1473	AT	4	null	null	0	1	0.1273	0.0159	0.0211	0.0251	0.0284	0.014	0.0196	0.025	0.0613	0.0219	0.0479	0.0135	0	0.0177	0.0088	0.0305	0.01	0.0103	0.0133	0.0037	0	0.004	0.0086	0.0154	0.0092	0.0282	0.0255	0.0077	0.0053	0.0072	0.0118	0.0106	0.0165	0.0042	0.004	0.0101	0.0105	0.008	0.0035	0.0091	0.0032	0.0023
TINAGL1	1474	AT	12	null	null	0	1	0.1273	0.0159	0.9789	0.9749	0.9716	0.986	0.9804	0.975	0.9387	0.9781	0.9521	0.9865	1	0.9823	0.9912	0.9695	0.99	0.9897	0.9867	0.9963	1	0.996	0.9914	0.9846	0.9908	0.9718	0.9745	0.9923	0.9947	0.9928	0.9882	0.9894	0.9835	0.9958	0.996	0.9899	0.9895	0.992	0.9965	0.9909	0.9968	0.9977
TINAGL1	1475	ES	10	9	11	1	0.9326	0.1011	0.0204	0.9748	0.9351	0.953	0.9505	0.9521	0.9154	0.9341	0.9029	0.8911	0.9638	null	0.9638	0.9622	null	0.8913	0.9071	0.9308	0.9672	0.958	null	0.9775	null	0.9745	0.9054	null	0.9476	0.9726	0.9403	null	0.9552	0.9406	0.9487	0.9193	0.9814	0.9701	0.9587	0.9463	0.9717	0.9447	0.978
TINAGL1	1476	RI	5.2	5.1	5.3	0	1	0.439	0.0973	0.1018	0.3406	0.1165	0.1129	0.2018	0.2209	0.3146	0.27	0.2294	0.2134	0.1443	0.1936	0.104	0.1532	0.1501	0.1063	0.1417	0.0212	0.0996	0.0509	0.0745	0.073	0.0885	0.4431	0.08	0.1169	0.0423	0.2439	0.0822	0.1126	0.1365	0.0847	0.1189	0.0604	0.0794	0.1826	0.1009	0.1507	0.0947	0.0569
TINAGL1	1477	AA	5.1:5.2	3	5.3	0	0.9948	0.1795	0.0169	0.9837	1	1	1	1	0.9954	1	0.9932	1	1	1	1	1	1	1	1	1	1	1	1	1	1	0.9654	1	0.8205	1	1	0.9858	0.9949	1	1	1	0.9842	0.9743	1	0.9762	0.9564	0.9817	1	1
TINAGL1	1478	ES	5.1	3	5.3	0	1	0.0158	0.002	0.9987	1	1	1	1	0.9991	1	0.9982	1	1	1	1	1	1	1	1	1	1	1	1	1	1	0.9975	1	0.9842	1	1	0.9966	0.9997	1	1	1	0.9984	0.9988	1	0.9962	0.9964	0.9977	1	1
TINAGL1	1479	ES	3	2	5.1	0	1	0.0356	0.0053	0.9923	0.988	1	0.9958	1	0.9981	0.9907	0.9959	0.9956	0.9972	1	0.9984	0.9982	1	1	1	0.9984	1	1	0.9955	1	0.9968	0.9969	0.9744	1	0.996	0.9995	0.9963	0.9992	0.9963	1	1	1	0.9923	0.9958	1	0.9977	1	0.9947	1
PEF1	1487	AT	3	null	null	0	1	0.0763	0.0093	0.0118	0.0257	0.0186	0.0077	0.0217	0.0134	0.0218	0.0106	0.0245	0.0094	0.0147	0.0162	0.0079	0.0092	0.0098	0.007	0.0092	0.0047	0.0071	0.0063	0.0131	0.0147	0.007	0.0159	0.0226	0.0074	0.0086	0.0053	0.0237	0.0292	0.0095	0.0201	0.0065	0.0172	0.0163	0.0044	0.0076	0.0072	0.0055	0.0047
PEF1	1488	AT	6	null	null	0	1	0.0763	0.0093	0.9882	0.9743	0.9814	0.9923	0.9783	0.9866	0.9782	0.9894	0.9755	0.9906	0.9853	0.9838	0.9921	0.9908	0.9902	0.993	0.9908	0.9953	0.9929	0.9937	0.9869	0.9853	0.993	0.9841	0.9774	0.9926	0.9914	0.9947	0.9763	0.9708	0.9905	0.9799	0.9935	0.9828	0.9837	0.9956	0.9924	0.9928	0.9945	0.9953
COL16A1	1490	AT	45.2	null	null	0	1	0.0853	0.0137	0.0188	0.0076	0	0.0242	0.0408	0.0074	0.0087	0.0853	0.0584	0.0542	0	0.0125	0.0425	0	0.0029	0	0.0062	0	0	0.0027	0.0033	0	0.0022	0	0	0	0	0.0086	0.0083	0.0167	0	0.003	0	0.0041	0.0035	0.0143	0	0.0136	0.025	0
COL16A1	1491	AT	75	null	null	0	1	0.0853	0.0137	0.9812	0.9924	1	0.9758	0.9592	0.9926	0.9913	0.9147	0.9416	0.9458	1	0.9875	0.9575	1	0.9971	1	0.9938	1	1	0.9973	0.9967	1	0.9978	1	1	1	1	0.9914	0.9917	0.9833	1	0.997	1	0.9959	0.9965	0.9857	1	0.9864	0.975	1
COL16A1	1492	ME	47|48	46	49	0	0.9689	0.0579	0.0046	1	1	1	1	1	1	1	1	1	null	1	1	1	1	1	1	1	1	1	1	0.9961	1	1	1	1	1	1	1	1	1	1	1	1	0.9987	1	1	1	1	1	1
COL16A1	1493	ES	44	43	45.1	0	0.9896	0.9206	0.2087	0.5022	0.6284	0.5889	0.3435	0.1623	0.4512	0.6033	0.3838	0.8474	null	0.7098	0.4546	0.547	0.13	0.0846	0.4658	0.1522	0.3838	0.6448	0.4863	0.5992	0.6218	0.6706	0.1196	0.5502	0.6792	0.3872	0.3461	0.1488	0.4214	0.2629	0.4372	0.13	0.1033	0.6837	0.6045	0.6577	0.6271	0.5201	0.7493
BAI2	1499	ES	33	32.2	34	0	0.7927	0.7002	0.1245	0.9374	0.7158	1	1	1	0.9027	0.9238	0.7191	0.7625	0.7141	0.8432	1	1	1	0.7344	null	0.7647	1	0.7625	0.8009	0.9426	0.7141	0.8771	null	1	1	0.6723	0.7556	0.8827	0.804	null	null	0.728	0.8394	0.7811	null	null	1	0.2998	0.8914
PTP4A2	1518	ES	7	6	8	0	1	0.0321	0.0064	0.9841	0.993	0.9817	0.9796	0.9807	0.9821	0.9873	0.9678	0.9713	0.972	0.9727	0.9783	0.983	0.9966	0.9895	0.9777	0.9836	0.9903	0.9834	0.9916	0.9861	0.9873	0.9845	0.9814	0.9884	0.9861	0.9791	0.977	0.9892	0.9892	0.9675	0.9884	0.9919	0.9823	0.9879	0.9811	0.9764	0.9645	0.9807	0.9818
PTP4A2	1523	ES	6:7	3	8	0	1	0.0156	0.0034	0.9946	0.9976	0.9938	0.9987	0.9963	0.9888	0.9866	0.9912	0.9927	0.9919	0.999	0.9956	0.9885	1	0.994	1	0.9935	0.993	1	0.9951	0.9919	0.9916	0.9953	0.9922	0.9972	0.996	0.9884	0.9844	0.9909	0.9971	0.9941	0.9988	0.9971	0.9927	0.9947	0.9904	0.9915	0.991	0.9867	0.9953
PTP4A2	1527	ES	6	3	8	0	0.9896	0.6256	0.0974	0.7907	0.797	0.8015	0.9536	0.8702	0.6725	0.5626	0.8311	0.8419	0.8176	0.9729	0.8613	0.6503	null	0.6943	1	0.7746	0.6482	1	0.702	0.7086	0.6681	0.8093	0.7639	0.8416	0.8117	0.7083	0.6576	0.6099	0.8307	0.8774	0.9244	0.7828	0.763	0.7512	0.7208	0.7906	0.8394	0.6532	0.8361
PTP4A2	1530	ES	6	3	7	0	1	0.0174	0.0023	0.9987	0.9986	1	1	0.998	1	0.9987	0.9979	1	0.9972	1	0.9972	0.9989	1	0.9912	0.993	0.9989	0.9964	1	0.9961	0.9954	1	1	0.9987	0.9976	0.9985	1	0.9975	1	0.9967	1	1	0.9979	0.999	1	0.9988	0.9971	0.9937	0.9976	0.9987
PTP4A2	1531	ES	4:5	3	6	0	1	0.002	0.0004	0	0	0	0	0	0	0	0	0	0	0.0004	0	0	0.0014	0	0	0	0	0	0	0	0	0	0	0	0	0	0	0	0	0	0	0.0005	0.0011	0	0	0	0.0006	0	0
PTP4A2	1532	ES	5	3	6	0	1	0.0084	0.0016	0.0014	0.0014	0	0.0017	0.0011	0.0033	0.0059	0.0017	0.0016	0.0022	0.0006	0.0033	0.0038	0.0018	0.0084	0.0028	0	0	0	0	0.0028	0	0.0033	0.0016	0	0	0	0	0	0.0054	0	0	0.0006	0.0045	0	0.0004	0	0.0007	0	0.0014
PTP4A2	1535	ES	3:4:5	2	6	0	0.9896	0.0685	0.0074	0	0	0	0	0	0	0	0	0	0	0.0084	0	0	null	0	0	0	0	0	0	0	0	0	0	0	0	0	0	0	0	0	0	0.0028	0.0174	0	0	0	0.0063	0	0
PTP4A2	1536	ES	3:5	2	6	0	0.9896	0.1586	0.0275	0.022	0.0542	0	0.0484	0.0183	0.0719	0.095	0.0351	0.0236	0.025	0.0101	0.0468	0.0585	null	0.1586	0.1177	0	0	0	0	0.0327	0	0.0693	0.0321	0	0	0	0	0	0.1139	0	0	0.0033	0.0613	0	0.0095	0	0.0076	0	0.0298
PTP4A2	1537	ES	3	2	6	0	1	0.1508	0.0159	0.9361	0.973	0.9391	0.9646	0.9558	0.9611	0.9418	0.9591	0.9513	0.9397	0.9686	0.9487	0.9474	0.9819	0.9529	0.9775	0.9517	0.9473	0.9759	0.9474	0.9442	0.9537	0.9537	0.9485	0.9537	0.9477	0.9458	0.9432	0.9612	0.9633	0.8915	0.9543	0.9551	0.9371	0.9569	0.9521	0.9408	0.9545	0.9426	0.9507
PTP4A2	1541	ES	2	1	6	1	0.7772	0.3924	0.066	0.8708	null	0.9433	0.8063	0.8773	0.7471	0.8858	0.8388	0.8843	0.8915	0.9206	0.9024	0.9051	null	0.8068	null	null	0.9419	0.6379	0.8461	0.9328	0.8884	null	0.8103	null	0.8504	0.8357	0.7296	0.8866	null	0.9123	0.7108	0.9265	0.9044	0.8289	0.9061	0.895	0.9125	0.8665	0.9167
KHDRBS1	1542	ES	3	2	4	0	1	0.0979	0.0167	0.9628	0.9884	0.944	0.9882	0.9704	0.9372	0.9749	0.9649	0.9535	0.9561	0.9791	0.9662	0.9724	0.9692	0.9318	0.9636	0.971	0.9762	0.9707	0.9727	0.96	0.9554	0.9517	0.9437	0.976	0.9605	0.9672	0.9069	0.9809	0.961	0.9426	0.963	0.964	0.9659	0.9632	0.9149	0.9437	0.9616	0.9569	0.9495
TMEM39B	1543	AT	9.2	null	null	0	1	0.1429	0.0296	0.0595	0.1037	0.0401	0.066	0.104	0.0818	0.1297	0.0853	0.076	0.0583	0.0634	0.0947	0.0164	0.0881	0.0851	0.0392	0.1119	0.0624	0.0319	0.0343	0.0703	0.0883	0.0557	0.0522	0.0547	0.0606	0.0647	0.0339	0.1491	0.0672	0.029	0.0229	0.0435	0.0223	0.0622	0.0358	0.1044	0.0659	0.0451	0.0331
TMEM39B	1545	AT	10	null	null	0	1	0.1429	0.0296	0.9405	0.8963	0.9599	0.934	0.896	0.9182	0.8703	0.9147	0.924	0.9417	0.9366	0.9053	0.9836	0.9119	0.9149	0.9608	0.8881	0.9376	0.9681	0.9657	0.9297	0.9117	0.9443	0.9478	0.9453	0.9394	0.9353	0.9661	0.8509	0.9328	0.971	0.9771	0.9565	0.9777	0.9378	0.9642	0.8956	0.9341	0.9549	0.9669
TMEM39B	1546	ES	6	5	7.2	0	1	0.1598	0.033	0.95	0.954	0.8914	0.9732	0.9897	0.9395	0.9478	0.9666	1	1	1	0.8949	0.9194	0.9748	0.9255	0.964	0.8964	0.9644	0.9355	0.9828	0.9436	0.9792	0.9468	1	0.9792	0.9813	0.9765	0.9688	0.9905	0.9018	0.986	0.962	0.8988	1	0.9937	0.9735	0.9301	0.9483	1	0.9919
TMEM39B	1549	ES	5:6	3	7.2	0	1	0.4886	0.0561	1	1	0.9764	0.9693	0.929	0.8948	0.9478	0.9612	0.9741	0.9022	0.9603	0.8768	0.9315	0.9405	0.822	0.9626	0.828	0.9855	0.9072	0.9219	0.7727	0.9312	0.9234	0.8955	0.8863	0.9618	0.8734	0.9446	0.9523	0.9754	0.8583	0.9362	0.8337	0.968	0.9532	0.9284	0.8754	0.8929	0.857	0.9463
TMEM39B	1552	ES	4	3	5	0	0.7876	0.5126	0.0812	0	0	0	null	0.0952	null	0.05	0.0431	0	0	0.0731	null	0	null	null	0	0.1191	0.0594	0	0.052	0	0.0256	0.0594	null	0.1839	0.0731	0.0761	0.0594	0.1363	0	0	0	0.0292	null	0.1121	0.0623	0	0	0.2747	0
KPNA6	1553	AP	1	null	null	0	1	0.232	0.0344	0.9933	0.9245	1	1	0.9754	1	0.9165	0.982	0.9931	0.9604	0.9501	0.9692	0.987	0.9869	0.9925	1	0.9479	0.9947	1	0.9888	0.9928	0.9325	0.9314	0.768	0.8528	0.9707	0.9936	0.9341	0.9856	0.979	0.936	0.9744	0.9917	0.9911	0.9949	0.9809	0.9855	0.9835	0.9908	1
KPNA6	1554	AP	2	null	null	0	1	0.232	0.0341	0.0067	0.0755	0	0	0.0246	0	0.0835	0.018	0.0069	0.0396	0.0499	0.0308	0.013	0.0131	0.0075	0	0.0521	0.0053	0	0.0112	0.0072	0.0436	0.0686	0.232	0.1472	0.0293	0.0064	0.0659	0.0144	0.0096	0	0.0256	0.0083	0.0089	0.0051	0.0191	0.0145	0.0165	0.0092	0
KPNA6	1555	AP	3	null	null	0	1	0.0655	0.0085	0	0	0	0	0	0	0	0	0	0	0	0	0	0	0	0	0	0	0	0	0	0.0239	0	0	0	0	0	0	0	0.0114	0.064	0	0	0	0	0	0	0	0	0
KPNA6	1556	AA	9.1	8	9.2	0	1	0.0411	0.0056	1	1	1	1	1	0.9889	0.9793	1	1	1	1	1	1	1	1	1	0.9824	1	1	1	1	1	1	1	1	1	1	1	1	1	1	1	1	1	1	1	1	1	1	1
KPNA6	1557	AD	5.2	5.1	6	0	1	0.1353	0.021	0.9949	1	1	0.9128	0.9916	0.9355	0.9602	0.9682	0.9636	0.8647	0.9794	0.9475	1	1	0.9695	0.9373	0.9467	0.9453	1	0.9943	0.98	0.9945	0.9816	1	1	1	0.9855	0.9861	0.9885	0.9832	1	0.9092	1	0.9863	0.9813	1	0.9959	0.9798	0.9621	1
TXLNA	1558	AP	1	null	null	0	1	0.5275	0.0937	0.6724	0.6287	0.6943	0.6497	0.6284	0.5867	0.4449	0.6155	0.6064	0.5124	0.5487	0.6974	0.6465	0.6015	0.6394	0.6185	0.659	0.6475	0.8368	0.6309	0.7443	0.8193	0.6802	0.7033	0.5465	0.7033	0.6662	0.5036	0.7265	0.7653	0.6046	0.5107	0.7411	0.4854	0.631	0.578	0.6611	0.6387	0.634	0.5441
TXLNA	1559	AP	2.1	null	null	0	1	0.5275	0.0937	0.3276	0.3713	0.3057	0.3503	0.3716	0.4133	0.5551	0.3845	0.3936	0.4876	0.4514	0.3026	0.3535	0.3985	0.3606	0.3815	0.341	0.3525	0.1632	0.3691	0.2557	0.1807	0.3198	0.2967	0.4535	0.2967	0.3338	0.4964	0.2735	0.2347	0.3954	0.4893	0.2589	0.5146	0.369	0.422	0.3389	0.3613	0.366	0.4559
CCDC28B	1560	AT	3	null	null	0	1	0.3442	0.0685	0.0348	0.123	0.116	0.116	0.3442	0.0701	0.036	0.1014	0.2265	0.0344	0.0517	0.202	0.0066	0.0067	0.066	0.095	0.0463	0.016	0.0116	0.0308	0.0534	0.1248	0.0287	0.0832	0.0487	0.021	0.0404	0.0358	0.0465	0.086	0.0258	0.0071	0.0185	0.0379	0.0798	0.0077	0.0121	0.0288	0.0662	0.0107
CCDC28B	1561	AT	6.3	null	null	0	1	0.3442	0.0685	0.9652	0.877	0.884	0.884	0.6558	0.9299	0.964	0.8986	0.7735	0.9656	0.9483	0.798	0.9934	0.9933	0.934	0.905	0.9537	0.984	0.9884	0.9692	0.9466	0.8752	0.9713	0.9168	0.9513	0.979	0.9596	0.9642	0.9535	0.914	0.9742	0.9929	0.9815	0.9621	0.9202	0.9923	0.9879	0.9712	0.9338	0.9893
CCDC28B	1562	RI	6.2	6.1	6.3	0	1	0.7883	0.1707	0.1247	0.3187	0.2687	0.5064	0.6436	0.2769	0.2373	0.2734	0.3836	0.1864	0.3283	0.4227	0.2094	0.2985	0.2085	0.2843	0.1336	0.142	0.0903	0.0542	0.1847	0.3209	0.1724	0.1242	0.1989	0.2392	0.1091	0.0923	0.173	0.3532	0.2049	0.1451	0.1	0.0887	0.1371	0.0639	0.3189	0.226	0.1549	0.0814
CCDC28B	1563	AA	5.1	4	5.2	0	1	0.2755	0.0216	1	1	1	1	1	1	1	1	1	1	1	1	1	1	1	1	1	1	1	1	1	1	1	1	1	1	1	1	0.9933	1	1	1	1	1	1	0.9938	1	1	1	1
IQCC	1564	AD	1.2	1.1	2	0	0.9845	0.8433	0.1801	0.3483	0.9578	0.6647	0.4761	0.6502	0.5654	0.522	0.5704	0.5603	0.5693	0.4264	0.4264	0.5055	0.5823	0.5808	0.271	0.4196	0.6259	0.6904	0.322	0.5374	0.4744	0.6904	0.8479	0.8788	0.3766	0.3124	0.5433	0.4689	0.5272	0.3364	0.1824	0.5202	0.5855	0.5178	0.391	0.4978	0.2859	0.6904	0.58
TMEM234	1567	AT	5.9	null	null	0	1	0.4154	0.0765	0.3426	0.2595	0.2512	0.1485	0.3343	0.3025	0.2387	0.2682	0.3114	0.1128	0.2828	0.3866	0.2281	0.4612	0.3662	0.2661	0.3331	0.3302	0.201	0.2517	0.3262	0.2875	0.2011	0.2222	0.2644	0.2356	0.295	0.2323	0.3197	0.3573	0.3056	0.0839	0.1087	0.2013	0.2581	0.0528	0.1847	0.3581	0.2657	0.1236
TMEM234	1568	AT	7	null	null	0	1	0.4154	0.0765	0.6574	0.7405	0.7488	0.8515	0.6657	0.6975	0.7613	0.7318	0.6886	0.8872	0.7172	0.6134	0.7719	0.5388	0.6338	0.7339	0.6669	0.6698	0.799	0.7483	0.6738	0.7125	0.7989	0.7778	0.7356	0.7644	0.705	0.7677	0.6803	0.6427	0.6944	0.9161	0.8913	0.7987	0.7419	0.9472	0.8153	0.6419	0.7343	0.8764
TMEM234	1569	RI	6.2	6.1	6.3	0	1	0.6069	0.1145	0.6365	0.7534	0.6274	0.8104	0.7573	0.9126	0.8409	0.7276	0.8837	0.833	0.5746	0.6244	0.416	1	0.9079	1	0.76	0.7169	0.4292	0.8672	0.8138	0.8173	0.7688	0.9104	0.8318	0.8507	0.7298	1	0.7749	0.7402	0.8713	0.9488	0.8015	0.7137	0.6661	0.5646	0.7779	0.5988	0.6852	0.6929
TMEM234	1570	RI	5.7	5.6	5.8	0	1	0.4545	0.0807	0.8972	0.8671	0.7737	0.903	0.6923	0.8858	0.7874	0.8013	0.9171	0.8173	0.8213	0.8478	0.888	0.9412	0.8941	0.9588	0.8609	0.9244	0.9512	0.8005	0.8972	0.8747	0.8899	0.8724	0.7638	0.87	0.9012	0.925	0.7021	0.8136	0.8998	0.9265	0.8703	0.8669	0.8819	0.8373	0.8054	0.7836	0.9094	0.88
TMEM234	1571	RI	5.5	5.4	5.6	0	1	0.2882	0.0585	0.9394	0.9221	0.7238	0.8132	0.9439	0.8868	0.8956	0.9083	0.9483	0.884	0.8916	0.9498	0.8959	0.8862	1	0.9159	0.894	0.9217	0.9329	0.8708	0.9667	0.8348	0.8983	0.8643	0.8158	0.9834	0.9577	0.9528	0.7773	0.9033	0.9241	0.8686	0.8277	0.88	0.9418	0.918	0.8799	0.8372	0.9428	0.838
TMEM234	1572	RI	5.2	5.1	5.3	0	0.9067	0.5192	0.0926	0.9105	0.849	1	1	0.7642	0.899	1	1	1	null	0.6476	0.9156	1	1	0.9205	null	0.9114	null	null	1	0.8321	1	0.8928	1	1	0.8853	0.8572	0.8639	0.9035	1	0.9153	1	0.9397	0.9487	1	0.9099	0.9374	1	0.8818	0.5784
TMEM234	1573	RI	5.2:5.3	5.1	5.4	0	1	0.5294	0.0927	0.3069	0.3203	0.2026	0.1752	0.2007	0.2607	0.2602	0.2116	0.3212	0.0915	0.1789	0.2233	0.1834	0.2082	0.2489	0.1052	0.1675	0.2044	0.113	0.1355	0.279	0.1795	0.3484	0.572	0.4547	0.2718	0.1343	0.3405	0.3115	0.1483	0.2362	0.0844	0.1793	0.2237	0.1799	0.1534	0.2552	0.2245	0.205	0.0989
TMEM234	1574	AA	5.3	5.1	5.4	0	1	0.1793	0.0354	0.042	0.0832	0	0	0.0863	0.0375	0	0	0	0.0575	0.1084	0.0272	0	0	0.0278	0	0.0203	0	0	0	0.081	0	0.0566	0	0	0.0494	0.0268	0.0794	0.0471	0	0.0281	0	0.0148	0.0152	0	0.0199	0.0258	0	0.0339	0.0735
TMEM234	1575	ES	4	3	5.1	0	1	0.6452	0.119	0.2035	0.2416	0.1596	0.1904	0.1268	0.3701	0.5303	0.3867	0.2006	0.1741	0.2734	0.188	0.118	0.2061	0.3092	0.2387	0.3341	0.0614	0.1703	0.2006	0.1661	0.1618	0.3184	0.3437	0.5233	0.3238	0.1539	0.2248	0.4462	0.2314	0.2401	0.2459	0.1115	0.3889	0.1062	0.2803	0.3094	0.2155	0.2855	0.284
TMEM234	1576	ES	2:3:4	1	5.1	0	0.9741	0.3655	0.0569	1	1	1	0.8854	1	1	0.9137	1	1	0.8173	1	1	1	1	0.9166	1	1	null	1	1	1	1	1	1	1	0.8911	1	0.842	1	1	1	1	0.764	1	1	1	0.8723	0.9211	0.8782	1
TMEM234	1577	ES	2:3	1	5.1	0	1	0.1323	0.0149	1	1	1	0.9746	1	1	0.9389	1	1	0.9685	1	1	1	1	0.9828	1	1	1	1	1	1	1	1	1	1	0.9692	1	0.972	1	1	1	1	0.9814	1	1	1	0.9645	0.9835	0.965	1
LCK	1579	AP	2	null	null	0	0.7617	1	0.3289	0.9183	0.1332	0.9646	0.4836	null	0.0143	0.8696	0	0	null	null	0.4306	0.0349	0.0487	0.1063	null	0.9311	0	null	0.2906	0.0387	0	0.0965	1	0.029	0	0.4422	null	0.2545	0	0.0381	0	0	null	0.4125	0.8912	0.235	null	0.0298	0
LCK	1581	AP	1	null	null	0	0.7617	1	0.3289	0.0817	0.8668	0.0354	0.5164	null	0.9857	0.1304	1	1	null	null	0.5694	0.9651	0.9513	0.8937	null	0.0689	1	null	0.7094	0.9613	1	0.9035	0	0.971	1	0.5578	null	0.7455	1	0.9619	1	1	null	0.5875	0.1088	0.765	null	0.9702	1
LCK	1582	AA	10.1	9	10.2	0	0.8601	0.5763	0.0634	0.0163	0.0182	0.0066	0.0826	0.0711	0.047	0.0846	0.0926	0.0419	0.1327	null	0.0804	0.0338	0.0505	0.0505	null	0.0329	null	null	0	0.0795	0.0222	0.0551	0.5763	0.0843	0	0.0624	0	0.1403	0	0.029	0.0444	0.0841	null	0.0841	0	null	null	0.0577	0.0434
LCK	1583	ES	8	7	9	0	0.9326	0.4092	0.0513	0.9265	1	0.9814	0.9475	0.8575	0.9449	0.9674	1	0.9494	null	null	0.9779	0.8897	0.9695	0.9616	null	1	null	null	0.9642	0.965	1	0.964	1	0.9687	1	0.9639	1	0.9037	1	0.9744	0.949	0.9572	1	1	1	1	1	0.9113	0.9676
HDAC1	1585	AP	1	null	null	0	1	0.0291	0.0039	0.9953	1	0.9958	0.9969	0.9914	1	0.9987	0.9976	1	1	0.992	0.9975	0.9969	0.9962	0.9984	1	0.9976	1	1	1	0.9963	0.9914	1	0.9898	1	1	0.9985	0.992	1	0.9932	1	0.9918	0.9894	1	0.9986	0.997	0.9916	1	0.9987	1
HDAC1	1586	AP	2	null	null	0	1	0.0291	0.0039	0.0047	0	0.0042	0.0031	0.0086	0	0.0013	0.0024	0	0	0.008	0.0025	0.0031	0.0038	0.0016	0	0.0024	0	0	0	0.0037	0.0086	0	0.0102	0	0	0.0015	0.008	0	0.0068	0	0.0082	0.0106	0	0.0014	0.003	0.0084	0	0.0013	0
BSDC1	1589	AT	10.2	null	null	0	1	0.0047	0.0007	0	0	0	0	0	0	0	0	0	0	0	0	0	0	0	0	0	0	0	0	0	0	0	0	0	0	0	0	0	0	0	0	0	0.0026	0	0	0	0	0	0
BSDC1	1590	AT	11.3	null	null	0	1	0.0047	0.0007	1	1	1	1	1	1	1	1	1	1	1	1	1	1	1	1	1	1	1	1	1	1	1	1	1	1	1	1	1	1	1	1	1	0.9974	1	1	1	1	1	1
BSDC1	1591	RI	11.2	11.1	11.3	0	1	0.5256	0.0865	0.1318	0.2281	0.1726	0.1487	0.1085	0.1667	0.2681	0.2217	0.2534	0.312	0.1812	0.2996	0.2536	0.121	0.1483	0.1404	0.1413	0.0489	0.0665	0.1016	0.1594	0.2136	0.1778	0.5733	0.3717	0.116	0.1087	0.1456	0.2544	0.1044	0.205	0.2641	0.1775	0.1441	0.1522	0.0769	0.175	0.1566	0.1111	0.1051
BSDC1	1592	ES	10.1	9	11.1	0	1	0.0557	0.0123	0.0172	0.0454	0.0215	0.0361	0.0106	0.0232	0.0489	0.0385	0.0365	0.0371	0.0159	0.0236	0.0048	0.0095	0.0112	0	0.0288	0.0202	0	0.0156	0.0183	0.0117	0.0276	0.0036	0.0324	0.0038	0.0157	0.0187	0.0113	0.0155	0.0233	0.015	0.0164	0.0075	0.0029	0.0013	0.0143	0.0127	0.0198	0.0167
BSDC1	1593	ES	6.2:7:8.1	6.1	8.2	0	1	0.0081	0.0013	1	1	1	1	0.9976	1	1	0.9942	1	1	1	1	1	1	1	1	1	1	1	0.9974	1	1	1	1	1	1	1	1	1	1	1	1	1	1	1	0.998	1	1	1	1
BSDC1	1594	ES	4.1:4.2:4.3:5	3	6.1	0	0.9896	0.0256	0.0029	1	1	1	1	1	1	1	1	1	1	1	1	1	1	1	1	1	1	1	1	0.9917	1	1	1	1	1	1	1	1	1	1	1	1	1	1	1	1	1	1	1
BSDC1	1595	ES	4.2:4.3:5	3	6.1	0	1	0.0042	0.0005	1	1	1	1	1	1	1	1	1	1	1	1	1	1	1	1	1	1	1	1	0.9981	1	1	1	1	1	1	1	1	1	1	1	1	1	1	1	1	1	1	1
BSDC1	1598	AA	4.1:4.2	3	4.3	0	0.9896	0.36	0.0628	0.9529	0.8304	0.8255	0.8489	0.9224	0.9331	0.8771	0.924	0.9394	0.64	0.8613	0.9549	0.808	0.9786	0.956	0.957	0.914	0.8522	0.9815	0.9321	0.9488	0.8743	0.8042	0.8384	0.9208	0.9172	0.8941	1	0.8555	0.9466	0.9383	0.816	0.9156	0.9122	0.9596	0.8684	0.9713	0.9479	0.9771	1
BSDC1	1599	AA	4.2	3	4.3	0	1	0.074	0.013	0.9844	0.9556	0.9672	0.9688	0.9843	0.9855	0.9766	0.9893	0.9817	0.9404	0.9744	0.9937	0.9474	0.9938	0.9913	0.9899	0.9643	0.9747	0.9952	0.9821	0.9875	0.9571	0.9693	0.9632	0.9828	0.9839	0.9762	1	0.9577	0.9859	0.984	0.9708	0.9849	0.9789	0.9858	0.9798	0.9827	0.9929	0.9962	1
BSDC1	1600	ES	4.1:4.2:4.3	3	5	0	0.9896	0.2635	0.0351	0.9613	1	0.9709	0.9554	0.9737	0.9121	0.9468	0.9378	0.9524	0.9407	0.9299	1	0.8773	0.9809	0.9872	0.9648	0.983	0.8751	0.9575	1	1	0.9637	1	1	1	0.9763	0.9503	0.9301	0.9849	1	0.9723	0.7365	0.9278	0.9761	0.9894	0.9178	0.9822	0.9193	0.9224	0.9132
BSDC1	1601	ES	4.2:4.3	3	5	0	1	0.0442	0.0073	0.9875	1	0.9953	0.9919	0.995	0.9811	0.9907	0.9916	0.9862	0.993	0.9879	1	0.9688	0.9945	0.9976	0.992	0.9934	0.9796	0.9891	1	1	0.9887	1	1	1	0.9957	0.9896	0.9682	0.9961	1	0.9931	0.9558	0.9875	0.9947	0.9964	0.9882	0.9896	0.989	0.9865	0.986
BSDC1	1603	AA	4.1	3	4.2	0	1	0.3623	0.0615	0.2459	0.1875	0.1405	0.1574	0.164	0.1742	0.1489	0.1188	0.2289	0.1037	0.1415	0.1212	0.1943	0.2228	0.1639	0.1865	0.2876	0.1338	0.209	0.2042	0.1936	0.2413	0.118	0.1697	0.172	0.1574	0.1737	0.3155	0.2126	0.2075	0.2001	0.1186	0.1461	0.1883	0.2608	0.123	0.3768	0.1168	0.1434	0.1343
BSDC1	1605	ES	3:4.1:4.2:4.3	2	5	0	0.9896	0.1695	0.0155	1	1	1	1	1	1	1	1	1	1	1	1	1	1	0.9752	1	0.9916	0.9599	1	1	0.9913	1	1	1	1	1	0.9893	1	0.9837	0.9834	1	1	1	1	1	1	1	1	1	1
BSDC1	1606	ES	3:4.2:4.3	2	5	0	1	0.0274	0.0024	1	1	1	1	1	1	1	1	1	1	1	1	1	1	0.9961	1	0.9974	0.9951	1	1	0.9984	1	1	1	1	1	0.9984	1	0.9967	0.9965	1	1	1	1	1	1	1	1	1	1
BSDC1	1607	ES	3:4.3	2	5	0	0.8187	0.5679	0.071	1	1	1	1	1	1	1	1	1	1	1	null	1	null	0.7492	null	0.9487	0.8794	null	1	0.9156	1	1	1	1	1	0.9516	null	0.9476	0.8529	1	1	1	1	1	1	1	1	null	null
ZBTB8A	1609	AA	5.1	4	5.2	0	1	0.627	0.0994	0.7316	0.8147	0.7203	0.9449	0.8651	0.8008	0.7872	0.6785	0.8511	0.8429	0.5713	0.6006	0.5782	0.5498	0.6677	0.9043	0.8228	0.6152	0.8835	0.5118	0.7836	0.6427	0.729	0.6957	0.582	0.7686	0.7969	0.8443	0.7599	0.8804	0.804	0.6926	0.8162	0.6179	0.8323	0.7955	0.6848	0.6416	0.7915	0.748
ZBTB8OS	1610	AT	8	null	null	0	1	0.3846	0.0715	0.2777	0.1256	0.2208	0.1226	0.435	0.2001	0.1555	0.1611	0.2076	0.2283	0.2263	0.2129	0.2072	0.2068	0.1319	0.1465	0.274	0.3074	0.0969	0.1029	0.2369	0.1327	0.2167	0.1562	0.0726	0.164	0.2786	0.1163	0.28	0.1412	0.1649	0.1519	0.1715	0.1463	0.221	0.2382	0.1826	0.1998	0.2642	0.2053
ZBTB8OS	1611	AT	7	null	null	0	1	0.3846	0.0715	0.7223	0.8744	0.7792	0.8774	0.565	0.7999	0.8445	0.8389	0.7924	0.7717	0.7737	0.7871	0.7928	0.7932	0.8681	0.8535	0.726	0.6926	0.9031	0.8971	0.7631	0.8673	0.7833	0.8438	0.9274	0.836	0.7214	0.8837	0.72	0.8588	0.8351	0.8481	0.8285	0.8537	0.779	0.7618	0.8174	0.8002	0.7358	0.7947
ZBTB8OS	1612	ES	5	4	6	0	1	0.3275	0.0591	0.8265	0.8403	0.7457	0.8557	0.8076	0.7358	0.6856	0.8376	0.8722	0.8313	0.8787	0.8136	0.8564	0.8406	0.6537	0.6606	0.833	0.8556	0.8241	0.8706	0.7811	0.8157	0.8011	0.7701	0.7815	0.7707	0.7693	0.8468	0.8711	0.8916	0.6553	0.8343	0.8503	0.8559	0.8267	0.7852	0.8098	0.7927	0.7142	0.8561
ZBTB8OS	1614	ES	2:3:4	1	6	1	0.8705	0.2441	0.0536	0.9229	0.795	0.9449	0.9165	null	0.9219	0.8884	0.9152	null	null	null	0.9363	null	0.9309	0.9502	0.9437	0.8392	0.8856	0.9135	0.766	0.8409	0.8164	0.8592	0.9547	0.8952	0.9313	0.9514	0.9164	0.9115	0.8903	0.9065	0.8783	null	0.8959	0.9369	0.9383	0.9334	0.9675	0.9501	0.8708
RBBP4	1615	AP	1	null	null	0	1	0.0115	0.0017	0.998	0.994	1	1	1	1	1	1	1	1	0.9973	1	1	1	1	1	0.9981	1	1	1	0.9984	1	1	1	1	1	1	1	0.9988	1	1	1	1	1	0.99	1	1	1	0.9974	1
RBBP4	1616	AP	2	null	null	0	1	0.0115	0.0017	0.002	0.006	0	0	0	0	0	0	0	0	0.0027	0	0	0	0	0	0.0019	0	0	0	0.0016	0	0	0	0	0	0	0	0.0012	0	0	0	0	0	0.01	0	0	0	0.0026	0
RBBP4	1622	AA	14.1	13	14.2	0	1	0.0219	0.0033	1	0.9953	1	0.996	0.996	1	0.999	0.9951	0.9938	0.9864	0.9996	0.9895	0.9933	1	0.9983	1	0.9982	0.9986	0.9959	1	0.9981	1	0.9979	0.9875	0.9992	0.9969	1	0.9929	0.9989	1	0.998	0.9899	0.9947	0.9926	0.9982	1	0.9931	0.9964	0.9933	0.9884
RBBP4	1623	ES	5	4	6	0	1	0.0297	0.0051	0.0032	0.0021	0	0.002	0.0016	0.0101	0.0046	0.0041	0.0034	0	0.0037	0.0071	0.0015	0.0041	0	0	0.0087	0	0.0011	0	0.0023	0.0073	0.011	0.0297	0.0168	0	0.0065	0	0.0095	0.0031	0.012	0	0	0	0.0034	0.0116	0.0015	0.0006	0.004	0.0173
RBBP4	1625	ES	4	3.2	6	0	1	0.0066	0.0009	1	1	1	1	1	1	1	1	1	1	1	1	1	1	1	1	1	1	1	1	0.9994	1	1	1	1	1	1	1	0.9995	1	1	1	1	1	0.9988	1	1	1	1	0.9986
RBBP4	1626	ES	4:5:6	3.2	7	0	0.943	0.4692	0.0988	0.0854	0.0572	0	0.0462	0.0327	0.1821	0.0815	0.1285	0.0676	null	0.0988	0.1102	0.0284	0.0915	0	0	0.1711	0	0.0327	0	0.0426	0.1598	0.286	0.3791	0.3622	0	0.1925	0	0.2136	0.0575	0.2501	0	0	0	0.0591	0.2559	0.0387	0.0077	0.0477	0.3527
RBBP4	1627	ES	4:6	3.2	7	0	1	0.0407	0.0061	0.9677	0.9784	0.9851	0.9825	0.9739	0.9747	0.9708	0.9822	0.9803	0.986	0.9766	0.9746	0.9786	0.9739	0.9822	0.9765	0.9748	0.9745	0.9796	0.9738	0.9772	0.9807	0.9792	0.9662	0.9771	0.9614	0.978	0.9805	0.9763	0.9726	0.9706	0.9771	0.9767	0.9701	0.9705	0.9779	0.9807	0.971	0.9671	0.9798
RBBP4	1628	ES	6	3.2	7	0	0.9275	0.214	0.0334	0	0	0	0	0	0	0	0	0	null	0	0	0	0	0	0	0	0	0	0	0.0284	0	0	null	0	0	0	0	0.02	0	0	0	0	0	0.0403	0	0	0	0	0.068
RBBP4	1629	AA	3.1	1	3.2	0	1	0.0802	0.0115	0.9804	0.9852	0.9878	0.9406	0.9731	0.9745	0.9756	0.9764	0.984	0.9918	0.9796	0.9908	0.9962	0.9389	0.9919	0.9823	0.9869	0.986	0.9933	0.9715	0.9768	0.9798	0.9773	1	0.9871	0.9921	0.983	0.945	0.9761	0.9803	0.9917	0.9837	0.9909	0.9929	0.9883	0.9771	0.973	0.9824	0.9806	0.9823
SYNC	1630	ES	4	3	5	0	0.8446	1	0.185	0.3332	0.6678	0.6665	null	0.4724	null	0.8446	0.852	null	null	0.4343	0.7933	0.8174	0.7058	0.4724	0.7085	0.7422	0.758	0.4603	0.6541	0.7944	0.7291	0.7688	null	null	0.6651	0.603	0.4724	0.6038	0.5266	0.8174	0.6574	0.7764	0.4012	0.6277	null	0.2423	null	0.2989	0.5613
KIAA1522	1631	AP	2	null	null	0	1	0.5795	0.1244	0.4071	0.116	0.0251	0.1307	0.1309	0.146	0.1007	0.223	0.1784	0.0449	0.5414	0.1533	0.0672	0.1515	0.3975	0.3152	0.533	0.1343	0.3873	0.1747	0.3166	0.3074	0.2466	0.2659	0.3337	0.2941	0.2117	0.2388	0.5177	0.1271	0.0139	0.4086	0.0435	0.114	0.2702	0.0835	0.004	0.1982	0.0189	0.3367
KIAA1522	1632	AP	1	null	null	0	1	0.6406	0.1265	0.5892	0.884	0.9715	0.8639	0.868	0.8434	0.8833	0.7695	0.7991	0.9383	0.355	0.8279	0.9328	0.8485	0.5987	0.6807	0.4566	0.8489	0.6127	0.8221	0.6807	0.6862	0.743	0.7187	0.6663	0.6999	0.7811	0.7516	0.4674	0.8695	0.9861	0.5875	0.9462	0.877	0.7213	0.9128	0.9925	0.8007	0.9811	0.6633
KIAA1522	1633	AP	3	null	null	0	1	0.1037	0.0118	0.0037	0	0.0034	0.0054	0.0012	0.0106	0.016	0.0075	0.0225	0.0168	0.1037	0.0188	0	0	0.0037	0.0041	0.0103	0.0167	0	0.0032	0.0027	0.0064	0.0104	0.0155	0	0.0061	0.0072	0.0096	0.015	0.0034	0	0.0039	0.0103	0.009	0.0086	0.0037	0.0035	0.0011	0	0
KIAA1522	1634	ES	7:8	6	9	0	1	0.013	0.0021	1	1	1	1	0.9993	1	1	0.9972	0.9925	1	0.999	1	1	0.9974	0.9986	0.9968	0.9965	0.9963	1	0.9963	1	0.9994	0.9983	1	1	0.9957	0.9985	0.9969	0.9931	1	1	1	0.9994	1	1	0.9994	1	0.9987	0.994	0.987
S100PBP	1635	AT	9	null	null	0	1	0.41	0.0572	0.8956	0.8604	0.8722	0.8312	0.8035	0.855	0.8083	0.8606	0.8038	0.8177	0.9353	0.8244	0.7841	0.9188	0.8775	0.8852	0.8895	0.8875	0.9427	0.9733	0.8687	0.8883	0.8926	0.7664	0.8892	0.8654	0.9595	0.8824	0.9	0.9228	0.9498	0.8805	0.8951	0.9312	0.8578	0.9279	0.8968	0.9049	0.9288	0.9677
S100PBP	1636	AT	7	null	null	0	1	0.41	0.0572	0.1044	0.1396	0.1278	0.1688	0.1965	0.145	0.1917	0.1394	0.1962	0.1823	0.0647	0.1756	0.2159	0.0812	0.1225	0.1148	0.1105	0.1125	0.0573	0.0267	0.1313	0.1117	0.1074	0.2336	0.1108	0.1346	0.0405	0.1176	0.1	0.0772	0.0502	0.1195	0.1049	0.0688	0.1422	0.0721	0.1032	0.0951	0.0712	0.0323
S100PBP	1637	AA	4.1	3	4.2	0	1	0.406	0.0773	0.6803	0.7537	0.6754	0.71	0.6878	0.7629	0.7535	0.5738	0.8404	0.5314	0.5921	0.7192	0.5558	0.7266	0.7131	0.8063	0.7382	0.6666	0.6474	0.6055	0.6892	0.5682	0.6006	0.5615	0.7315	0.8304	0.7598	0.6414	0.6873	0.6722	0.5643	0.6452	0.6944	0.71	0.6237	0.7609	0.7777	0.7882	0.683	0.6151
S100PBP	1638	AD	1.2	1.1	2	0	0.9637	0.3638	0.0621	1	0.8108	1	1	0.9409	1	1	1	1	0.8884	0.9323	0.8453	0.7407	1	0.9624	1	0.9694	0.8681	0.8882	1	1	0.9328	1	null	1	0.9429	0.8945	null	0.9046	0.9278	0.9208	1	0.9514	1	0.9566	0.8551	0.9598	0.9292	0.8802	0.9535
FNDC5	1641	AT	6.2	null	null	0	0.9948	0.8077	0.1708	0	0.1813	0.2079	0	0.3703	0	0.2994	0	0	0.0447	0.1654	0.3483	0.1577	0.1868	0	0.1916	0.271	0.0954	0	0.1749	0.1723	0.124	0.1821	0.2204	0.232	0.1657	0.2938	0.1868	0.0676	0.1238	0.6049	0.0871	0.1577	0.4428	0.1552	0	0	0	0.3612	0.0444
FNDC5	1642	AT	7	null	null	0	0.9948	0.8077	0.1708	1	0.8187	0.7921	1	0.6297	1	0.7006	1	1	0.9553	0.8346	0.6517	0.8423	0.8132	1	0.8084	0.729	0.9046	1	0.8251	0.8277	0.876	0.8179	0.7796	0.768	0.8343	0.7062	0.8132	0.9324	0.8762	0.3951	0.9129	0.8423	0.5572	0.8448	1	1	1	0.6388	0.9556
TMEM54	1643	AA	4.1	3	4.2	1	0.7824	0.0533	0.0083	null	0.9741	0.9766	0.9727	0.9772	0.97	0.9531	0.9762	0.959	null	0.9752	0.9782	0.9814	0.9818	null	0.9801	0.9762	null	0.9678	0.9718	0.982	null	0.978	0.9752	null	0.9763	null	0.9721	null	0.9779	0.9495	null	null	0.9744	0.9625	0.975	null	0.9775	0.9775	null
TMEM54	1644	ES	3:4.1	2	4.2	0	1	0.0185	0.0027	0.9988	0.9977	0.9974	1	0.9986	0.998	0.9935	0.9922	0.9988	1	0.9976	1	0.9956	0.9989	0.9975	0.9985	0.994	0.9963	0.9973	0.9986	0.9927	1	1	0.9986	1	0.9971	0.9972	0.994	0.9986	0.9985	0.9981	0.9976	0.9979	0.9975	0.9971	0.9992	1	0.9974	0.9994	1
TMEM54	1645	ES	3	2	4.2	1	0.7876	0.3818	0.0633	0.9448	0.9348	0.9191	null	0.9549	0.9537	0.9031	0.7991	0.977	null	0.9294	null	0.8365	0.9517	0.8842	0.9438	0.8377	0.6888	0.9436	0.9652	0.7644	null	null	0.9556	null	0.9129	0.8849	0.8504	null	0.9498	0.9715	0.8992	0.8788	0.9339	0.9434	0.9768	null	0.9165	0.979	null
RNF19B	1646	AA	9.1	8	9.2	0	1	0.326	0.0585	0.2938	0.2463	0.2033	0.2661	0.2429	0.3342	0.3097	0.2515	0.3851	0.2917	0.215	0.267	0.2492	0.2329	0.2471	0.2685	0.2407	0.2159	0.2371	0.199	0.2318	0.142	0.2431	0.2971	0.1909	0.291	0.2523	0.3172	0.1961	0.1565	0.2648	0.2355	0.1872	0.1739	0.2391	0.468	0.3057	0.2812	0.2231	0.1996
RNF19B	1647	AA	3.1	2	3.2	0	1	0.3101	0.0477	0.2665	0.3839	0.1999	0.3143	0.2475	0.2513	0.1746	0.2879	0.3328	0.2591	0.1563	0.2403	0.167	0.2274	0.2309	0.2057	0.2259	0.2112	0.0738	0.258	0.2413	0.2303	0.2591	0.1638	0.1895	0.2772	0.1974	0.1645	0.1895	0.2154	0.1582	0.1911	0.1619	0.2393	0.1974	0.2059	0.3272	0.2815	0.2166	0.1585
AK2	1649	AT	6	null	null	0	1	0.1681	0.0209	0.0461	0.0148	0.0173	0.0156	0.0234	0.0251	0.0178	0.0077	0.0274	0.009	0.0069	0.0148	0.0084	0.0026	0.0413	0.0409	0.027	0.0115	0.0102	0.0149	0.0192	0.0065	0.0115	0.0174	0.0139	0.0181	0.0438	0.0069	0.0131	0.0196	0.0127	0.0085	0.0114	0.0089	0.0111	0.0102	0.0255	0.0059	0.0348	0.0074
AK2	1650	AT	8.2	null	null	0	1	0.4457	0.0943	0.5829	0.7471	0.5805	0.6062	0.5766	0.5891	0.7236	0.5718	0.5098	0.8283	0.4164	0.6195	0.5906	0.7001	0.5147	0.5847	0.5995	0.6217	0.7218	0.78	0.5306	0.5558	0.6219	0.7435	0.4668	0.5257	0.536	0.7735	0.6669	0.6742	0.4286	0.6325	0.7464	0.7857	0.4947	0.8109	0.6964	0.5944	0.4973	0.6679
AK2	1651	AT	10	null	null	0	1	0.4307	0.0906	0.371	0.238	0.4022	0.3782	0.4	0.3858	0.2586	0.4205	0.4627	0.1627	0.5767	0.3657	0.4011	0.2973	0.4441	0.3744	0.3735	0.3668	0.268	0.2051	0.4502	0.4377	0.3666	0.2391	0.5193	0.4562	0.4202	0.2195	0.32	0.3062	0.5587	0.3591	0.2422	0.2055	0.4942	0.179	0.2781	0.3997	0.4679	0.3248
AK2	1652	ES	9	8.1	10	0	1	0.1772	0.0303	0.0323	0.0943	0.0374	0.0137	0.0541	0.0482	0.0972	0.0349	0.0468	0.0804	0.0352	0.0069	0.0093	0	0.0054	0.0424	0.0525	0.0113	0.044	0.0088	0.006	0.0033	0	0.03	0.0097	0	0.0588	0.0336	0.0819	0.1605	0.0054	0.0561	0.1593	0.0699	0.0036	0.0294	0.0262	0.06	0.0358	0.0682
AK2	1653	ES	5	4	7	0	1	0.1237	0.0209	0.9575	0.9261	0.968	0.9554	0.9743	0.943	0.956	0.9421	0.9589	0.8733	0.9918	0.96	0.9766	0.9714	0.9535	0.971	0.951	0.9876	0.9731	0.9755	0.9632	0.9947	0.9663	0.8992	0.9602	0.9753	0.9661	0.8737	0.9708	0.9656	0.9709	0.981	0.9605	0.9849	0.9891	0.9253	0.9329	0.9504	0.9572	0.9603
AK2	1654	ES	2:3	1	4	0	1	0.5794	0.1009	0.7208	1	0.8575	0.6235	0.7839	0.8148	0.9355	0.7724	0.7711	0.7696	0.9624	0.8438	1	0.8045	0.9228	0.8777	0.8926	0.9441	0.7903	0.7753	0.868	0.962	0.9391	0.6985	0.9164	0.9634	0.7816	0.4206	0.905	0.8058	0.8387	0.9169	0.8815	0.8247	0.8828	0.7889	0.6286	0.7712	0.8265	0.7908
AK2	1655	ES	3	1	4	0	1	0.032	0.0051	0.988	1	0.9933	0.9824	0.9884	0.9918	0.9933	0.989	0.9897	0.9844	0.9967	0.9923	1	0.989	0.9949	0.9951	0.9947	0.9895	0.9865	0.9901	0.9936	0.9959	0.9962	0.9857	0.992	0.9977	0.9893	0.9808	0.9918	0.9898	0.9899	0.9974	0.9889	0.9853	0.9939	0.9913	0.9798	0.9911	0.9922	0.9829
AK2	1656	ES	2	1	3	0	1	0.1516	0.0254	0.0352	0.1457	0.0464	0.0331	0.0463	0.0387	0.1021	0.041	0.0377	0.0611	0.097	0.0449	0.0569	0.0513	0.065	0.0405	0.0468	0.165	0.0568	0.0373	0.0456	0.1075	0.0626	0.0382	0.0863	0.0655	0.0411	0.0164	0.0835	0.0454	0.0593	0.0318	0.0856	0.0759	0.0516	0.0351	0.0374	0.033	0.0405	0.0705
ADC	1659	AT	13	null	null	0	0.9637	0.6439	0.136	0.7398	0.9046	1	1	null	1	0.8011	0.869	0.3561	1	0.4413	1	0.5871	1	0.8057	0.7032	0.8781	0.9134	0.845	0.7804	0.7785	0.7398	1	0.869	1	1	0.8556	1	0.7094	0.8531	0.9067	0.9786	0.9399	0.7988	0.9091	null	0.9024	0.6924	0.8183	0.9575
ADC	1660	AT	11	null	null	0	0.9637	0.6439	0.136	0.2602	0.0954	0	0	null	0	0.1989	0.131	0.6439	0	0.5587	0	0.4129	0	0.1943	0.2968	0.1219	0.0866	0.155	0.2196	0.2215	0.2602	0	0.131	0	0	0.1444	0	0.2906	0.1469	0.0933	0.0214	0.0601	0.2012	0.0909	null	0.0976	0.3076	0.1817	0.0425
ADC	1662	ES	6:7:8	5	9	0	0.943	0.2655	0.0241	1	1	1	null	1	1	1	1	1	null	1	1	1	1	1	1	1	1	1	1	1	1	1	null	1	1	0.9509	0.7345	1	1	1	1	1	1	1	1	1	1	1	1
TRIM62	1665	AP	1	null	null	0	1	0.2221	0.0271	1	0.9792	1	1	0.9879	1	0.9451	0.9588	1	0.9424	0.9851	1	1	0.9859	0.9753	1	0.955	0.9795	1	0.9252	0.9896	0.9827	1	1	0.9463	1	0.9928	0.8878	0.9482	1	1	1	1	0.9772	1	1	1	1	0.9745	1
TRIM62	1666	AP	2	null	null	0	1	0.2221	0.0271	0	0.0208	0	0	0.0121	0	0.0549	0.0412	0	0.0576	0.0149	0	0	0.0141	0.0247	0	0.045	0.0205	0	0.0748	0.0104	0.0173	0	0	0.0537	0	0.0072	0.1122	0.0518	0	0	0	0	0.0228	0	0	0	0	0.0255	0
PHC2	1670	AP	10	null	null	0	1	0.2907	0.0592	0.9394	0.8626	0.9749	0.9812	1	0.9682	0.9185	0.9649	0.9123	0.793	0.8918	0.9205	0.9681	0.9346	0.7587	0.9303	0.9324	0.9523	0.9875	0.8862	0.958	0.8639	0.8362	0.822	0.9822	0.9693	0.9524	0.9913	0.8758	0.7138	0.8984	0.9754	0.9401	0.9478	0.893	0.996	0.7592	0.9886	0.8667	0.8848
PHC2	1671	AP	1	null	null	0	1	0.2907	0.0592	0.0606	0.1374	0.0251	0.0188	0	0.0318	0.0815	0.0351	0.0877	0.207	0.1082	0.0795	0.0319	0.0654	0.2413	0.0697	0.0676	0.0477	0.0125	0.1138	0.042	0.1361	0.1638	0.178	0.0178	0.0307	0.0476	0.0087	0.1242	0.2862	0.1016	0.0246	0.0599	0.0522	0.107	0.004	0.2408	0.0114	0.1333	0.1152
PHC2	1674	AT	16	null	null	0	1	0.03	0.0056	0.01	0.0146	0.0111	0.0025	0.0102	0.0093	0.0192	0.0214	0.0067	0.018	0.0147	0.0182	0.0058	0.0026	0.0126	0.006	0.004	0.0053	0.001	0.0077	0.0086	0.0162	0.0111	0.0086	0.0037	0.0042	0.0025	0.0054	0.0052	0.0142	0.0089	0.0062	0.0078	0.0089	0.0139	0.0029	0.0098	0.0066	0.003	0.0065
PHC2	1675	AT	17	null	null	0	1	0.03	0.0056	0.99	0.9854	0.9889	0.9975	0.9898	0.9907	0.9808	0.9786	0.9933	0.982	0.9853	0.9818	0.9942	0.9974	0.9874	0.994	0.996	0.9947	0.999	0.9923	0.9914	0.9838	0.9889	0.9914	0.9963	0.9958	0.9975	0.9946	0.9948	0.9858	0.9911	0.9938	0.9922	0.9911	0.9861	0.9971	0.9902	0.9934	0.997	0.9935
PHC2	1677	ES	6	5	7	0	0.7927	0.6173	0.132	0.797	0.6708	1	null	null	0.8012	0.8611	0.8967	null	0.848	0.848	0.8896	0.8322	0.9254	0.8454	1	0.937	0.8238	null	0.9358	0.6699	0.7633	0.9436	null	null	0.7288	0.6303	null	1	0.8244	0.8549	0.6231	0.7404	null	0.6846	null	1	0.8721	0.7678	0.9067
ZSCAN20	1678	AT	6.2	null	null	0	1	0.3104	0.0594	0.0315	0.0844	0.16	0.0945	0.1272	0.1208	0.0899	0.1097	0.1223	0.2114	0.05	0.1174	0.0142	0.0638	0.1473	0.0226	0.1137	0.0494	0	0.0682	0.0939	0.0611	0.0842	0.06	0.1942	0.0608	0.0596	0.1617	0.0407	0.0752	0.0961	0.1159	0.0665	0.1135	0.1467	0.0383	0.042	0.1234	0.2036	0.1324
ZSCAN20	1679	AT	8	null	null	0	1	0.3104	0.0594	0.9685	0.9156	0.84	0.9055	0.8728	0.8792	0.9101	0.8903	0.8777	0.7886	0.95	0.8826	0.9858	0.9362	0.8527	0.9774	0.8863	0.9506	1	0.9318	0.9061	0.9389	0.9158	0.94	0.8058	0.9392	0.9404	0.8383	0.9593	0.9248	0.9039	0.8841	0.9335	0.8865	0.8533	0.9617	0.958	0.8766	0.7964	0.8676
ZSCAN20	1680	ES	4:5	3	6.1	0	0.8031	0.6319	0.1608	0.9113	null	1	0.7741	0.7988	null	0.8882	null	0.8786	null	null	null	0.503	0.3686	0.7258	1	0.8393	0.8674	null	0.4315	0.9256	1	1	null	0.6205	null	0.9445	null	1	0.7988	1	null	1	0.7684	1	0.8937	1	null	0.5836	0.6029
CSMD2	1687	AT	50	null	null	0	1	0.8873	0.1745	0.3854	0.3899	0.6285	0.6525	0.8297	0.4722	0.5511	0.7583	0.3093	0.3508	0.2207	0.6351	0.2614	0.8833	0.8148	0.5033	0.3112	0.2968	0.2249	0.1443	0.331	0.6495	0.3171	0.3865	0.5182	0.2235	0.2495	0.3813	0.5368	0.5614	0.5648	0.4638	0.8851	0.2904	0.4044	0.6185	0.5199	0.4939	0.4615	0.4107
CSMD2	1688	AT	51	null	null	0	1	0.4005	0.0993	0.1083	0.2146	0	0	0.1191	0	0.1055	0.1126	0.3664	0	0.2522	0.0622	0.1877	0	0	0	0.1644	0.0457	0.2253	0.258	0.1595	0	0.157	0.1665	0.1098	0.2407	0.1581	0.2738	0.1542	0.2159	0.1217	0.1949	0	0.3931	0.1174	0	0.1018	0	0.1988	0
CSMD2	1689	AT	78	null	null	0	1	0.9042	0.1538	0.5064	0.3955	0.3715	0.3475	0.0512	0.5278	0.3059	0.129	0.3243	0.6492	0.4722	0.3027	0.5509	0.1167	0.1852	0.4967	0.4527	0.3988	0.3742	0.2779	0.4164	0.3505	0.5036	0.447	0.372	0.41	0.5477	0.3449	0.309	0.2226	0.3135	0.2721	0.1149	0.2405	0.3672	0.3815	0.3061	0.3385	0.1518	0.4222
CSMD2	1690	AT	17.2	null	null	0	1	0.539	0.0835	0	0	0	0	0	0	0.0374	0	0	0	0.055	0	0	0	0	0	0.0717	0.2588	0.1756	0.3199	0.0931	0	0.0223	0	0	0.1257	0.0448	0	0	0	0	0.0691	0	0.076	0.111	0	0.0721	0.1675	0.1878	0.1672
SMIM12	1697	AP	1.1	null	null	0	1	0.286	0.0349	0.9535	0.9661	0.9331	0.9537	0.9145	0.9175	0.9574	0.8726	0.8825	0.9401	0.9248	0.9873	0.9494	0.9934	0.9098	0.8808	0.9794	0.9255	0.9735	0.9663	0.9684	0.9621	0.9033	0.714	0.9357	0.9405	0.9462	0.9583	0.9264	0.948	0.9798	0.9339	0.9523	0.9345	0.9103	0.902	0.9563	0.9607	0.9488	0.9801
SMIM12	1698	AP	2.1	null	null	0	1	0.286	0.0349	0.0465	0.0339	0.0669	0.0463	0.0855	0.0825	0.0426	0.1274	0.1175	0.0599	0.0752	0.0127	0.0506	0.0066	0.0902	0.1192	0.0206	0.0745	0.0265	0.0337	0.0316	0.0379	0.0967	0.286	0.0643	0.0595	0.0538	0.0417	0.0736	0.052	0.0202	0.0661	0.0477	0.0655	0.0897	0.098	0.0437	0.0393	0.0512	0.0199
SMIM12	1699	AT	7	null	null	0	1	0.211	0.0175	0.0031	0.0015	0	0.0018	0	0.001	0.0227	0.0059	0.0041	0.0051	0.006	0.0097	0	0.0086	0.0019	0	0.004	0	0.0014	0.0007	0.0053	0.0208	0.0156	0	0.0039	0.0077	0	0.022	0.0049	0.0025	0.0039	0	0.001	0.0081	0.0649	0.0007	0.0016	0	0.0058	0.0011
SMIM12	1700	AT	4.2	null	null	0	1	0.211	0.0175	0.9969	0.9985	1	0.9982	1	0.999	0.9773	0.9941	0.9959	0.9949	0.9941	0.9903	1	0.9914	0.9981	1	0.996	1	0.9986	0.9993	0.9947	0.9792	0.9844	1	0.9961	0.9923	1	0.978	0.9951	0.9975	0.9961	1	0.999	0.9919	0.9351	0.9993	0.9984	1	0.9942	0.9989
SMIM12	1701	AD	1.3	1.2	4.1	0	0.9948	0.3738	0.0642	0.9535	1	0.8341	0.9437	0.9128	0.9784	0.9214	1	1	0.9227	1	0.9629	1	1	1	0.9507	0.7387	0.7745	0.7314	0.9034	0.9159	0.7756	1	1	0.8736	1	0.9739	1	1	0.8702	0.9549	1	1	1	0.9507	0.9666	0.9639	0.9335	0.9739	0.9409
SMIM12	1702	AD	1.2:1.3	1.1	4.1	0	1	0.2616	0.0555	0.2196	0.1324	0.1637	0.1612	0.2027	0.2805	0.1878	0.2665	0.3242	0.2172	0.142	0.2283	0.0803	0.2338	0.2696	0.3097	0.1105	0.0916	0.0626	0.1423	0.1206	0.1183	0.2915	0.1799	0.1449	0.1781	0.2338	0.1402	0.11	0.1462	0.1683	0.1092	0.2264	0.0878	0.1678	0.2798	0.2704	0.135	0.1859	0.1278
SMIM12	1703	AD	1.2	1.1	4.1	0	1	0.0551	0.012	0.0137	0	0.0378	0.0111	0.0239	0.0083	0.0214	0	0	0.0246	0	0.0109	0	0	0	0.0239	0.0427	0.0277	0.0219	0.0192	0.0168	0.0394	0	0	0.0219	0	0.0084	0	0	0.0258	0.0111	0	0	0	0.0095	0.0149	0.0145	0.0123	0.006	0.0095
GJB3	1704	AP	1	null	null	0	0.9793	0.6412	0.0972	0.6105	0.851	0.8899	0.8874	0.8938	0.9585	1	0.8997	0.9149	1	0.6334	0.8232	1	0.6373	0.8193	0.8457	0.8407	null	0.7558	0.6683	0.7996	0.7987	0.7015	0.8539	null	0.8355	0.8294	0.8299	0.9105	0.6672	0.7441	0.9112	0.8897	0.7768	0.7099	0.9028	0.8414	0.9025	0.8659	0.9635
GJB3	1705	AP	2	null	null	0	0.9793	0.6412	0.0972	0.3895	0.149	0.1101	0.1126	0.1062	0.0415	0	0.1003	0.0851	0	0.3666	0.1768	0	0.3627	0.1807	0.1543	0.1593	null	0.2442	0.3317	0.2004	0.2013	0.2985	0.1461	null	0.1645	0.1706	0.1701	0.0895	0.3328	0.2559	0.0888	0.1103	0.2232	0.2901	0.0972	0.1586	0.0975	0.1341	0.0365
ZMYM6	1708	AP	1	null	null	0	0.9845	0.7736	0.13	0.5412	0.7192	0.4947	0.5482	0.6415	0.5623	0.3712	0.6832	0.6586	null	0.5388	0.5388	0.3862	0.5114	0.5433	0.7023	0.618	0.7452	0.6804	0.7082	0.6089	0.467	0.4804	null	0.2373	0.6813	0.5256	0.739	0.6972	0.5685	0.4887	0.665	0.5098	null	0.5585	0.5755	0.584	0.5686	0.5254	0.6753
ZMYM6	1709	AP	2	null	null	0	0.9845	0.7736	0.13	0.4588	0.2808	0.5053	0.4518	0.3585	0.4377	0.6288	0.3168	0.3414	null	0.4612	0.4612	0.6138	0.4886	0.4567	0.2977	0.382	0.2548	0.3196	0.2918	0.3911	0.533	0.5196	null	0.7627	0.3187	0.4744	0.261	0.3028	0.4315	0.5113	0.335	0.4902	null	0.4415	0.4245	0.416	0.4314	0.4746	0.3247
ZMYM6	1710	AT	18	null	null	0	1	0.2832	0.0491	0.2567	0.277	0.276	0.255	0.2877	0.3128	0.2521	0.2507	0.2297	0.3119	0.3065	0.3672	0.2375	0.2989	0.3508	0.3961	0.2564	0.2203	0.2185	0.27	0.2775	0.287	0.287	0.3393	0.3274	0.2334	0.2465	0.3113	0.2633	0.3593	0.3012	0.255	0.392	0.2037	0.2738	0.2389	0.3212	0.3057	0.3028	0.2701
ZMYM6	1711	AT	6.2	null	null	0	1	0.2443	0.0436	0.0928	0.0837	0.1194	0.0978	0.1151	0.1149	0.087	0.0458	0.1315	0.068	0.0857	0.0924	0.0792	0.1185	0.1251	0.1075	0.1624	0.2389	0.2029	0.1088	0.154	0.0676	0.107	0.082	0.0589	0.1408	0.1668	0.122	0.1148	0.0715	0.0573	0.044	0.0751	0.0456	0.0701	0.0395	0.077	0.1279	0.1642	0.0977
ZMYM6	1712	AT	20	null	null	0	1	0.3241	0.058	0.6505	0.6393	0.6046	0.6472	0.5973	0.5723	0.6609	0.7034	0.6388	0.6201	0.6077	0.5404	0.6833	0.5826	0.5241	0.4965	0.5812	0.5408	0.5786	0.6212	0.5684	0.6455	0.606	0.5787	0.6137	0.6259	0.5867	0.5667	0.6219	0.5692	0.6415	0.701	0.5329	0.7507	0.6561	0.7216	0.6018	0.5665	0.533	0.6322
ZMYM6	1714	ES	3	2	4	0	0.8497	0.5588	0.1128	0.0727	null	0.0727	0.2222	0.1333	0.28	0.2222	0.2222	0.25	null	0.129	0.375	null	0.3226	0.0899	0.2703	0.087	0.2222	0.0526	0.0377	0.0842	0	0.1429	null	null	0.1667	0.1869	null	0.3636	0.1875	0.25	0.5161	0.1429	null	0.069	0.2887	0.198	0.0426	0.1039	null
ZMYM1	1715	ES	2	1	3	0	0.7927	0.9493	0.1955	0.8997	null	0.6659	0.4277	0.4658	0.348	null	0.5547	null	null	0.272	null	0.8043	null	0.3742	null	0.4277	0.5285	0.176	0.3036	0.4007	0.5191	0.5446	null	0.5547	null	0.5285	0.6356	0.5706	0.4928	0.6356	null	0.1994	null	0.5047	0.483	0.3063	0.3905	0.2189	null
ZMYM4	1716	ES	10:11	9	12	0	1	0.0047	0.0005	1	1	1	1	1	1	1	1	1	1	1	1	1	1	1	1	1	1	1	1	1	1	1	1	1	1	1	1	1	1	1	1	1	1	1	1	1	1	1	1
KIAA0319L	1717	AP	12	null	null	0	1	0.392	0.0399	0	0.0346	0.0388	0	0	0.0427	0.0521	0.1172	0.0319	0.0132	0.0416	0.0418	0.0095	0.0398	0.0237	0	0.0214	0	0.021	0.0141	0.0221	0.0198	0.0473	0	0.0302	0	0.0181	0.392	0	0	0.0177	0	0	0	0.0644	0.0231	0.065	0.0064	0.0069	0
KIAA0319L	1718	AP	2.1	null	null	0	1	0.4795	0.0625	0.9296	0.8003	0.9097	0.8995	0.944	0.9006	0.8557	0.7999	0.8892	0.945	0.8149	0.8308	0.9148	0.8081	0.8985	0.8376	0.8649	0.8173	0.8457	0.844	0.888	0.8645	0.8274	0.94	0.8418	0.7265	0.8525	0.5041	0.9046	0.8056	0.8317	0.8387	0.7553	0.7786	0.8262	0.8737	0.7824	0.885	0.876	0.865
KIAA0319L	1719	AP	1	null	null	0	1	0.257	0.0515	0.0704	0.1651	0.0515	0.1005	0.056	0.0567	0.0922	0.0829	0.0789	0.0419	0.1435	0.1275	0.0757	0.1521	0.0778	0.1624	0.1137	0.1827	0.1334	0.1419	0.0899	0.1157	0.1254	0.06	0.1281	0.2735	0.1294	0.104	0.0954	0.1944	0.1506	0.1613	0.2447	0.2214	0.1094	0.1032	0.1527	0.1086	0.1171	0.135
KIAA0319L	1723	AA	10.1	9	10.2	0	1	0.0419	0.0076	1	1	0.9944	1	0.9968	1	0.9844	1	1	0.9739	1	0.9901	0.9911	1	0.9895	0.9907	0.9927	1	1	1	0.9844	1	0.9912	1	1	1	0.9958	1	0.9955	1	0.9859	1	0.9847	0.9834	0.9955	0.9973	1	0.9949	1	0.9924
KIAA0319L	1724	ES	7	6	8	0	1	0.0346	0.0066	0.9978	1	0.9927	1	1	1	1	1	1	0.9897	1	0.9901	1	1	1	1	0.9939	0.9922	1	0.995	0.9928	1	0.9715	1	0.9895	1	0.997	1	1	1	1	0.9853	0.9936	0.9827	0.9921	0.9955	1	0.9922	0.9955	1
KIAA0319L	1725	ES	4	3	5	0	1	0.1398	0.0215	0.9821	0.9884	0.9689	0.9818	0.9808	0.9949	0.9784	0.9921	0.9926	0.9454	0.9915	0.982	0.9925	0.9918	0.9719	0.974	0.9806	0.8973	0.9553	0.9685	0.9756	0.9683	0.9671	0.9265	0.9565	0.9599	0.9909	1	0.9722	0.9639	1	0.9293	0.9901	0.9445	0.9822	0.9876	0.987	0.9823	0.9884	0.9557
KIAA0319L	1726	AD	2.2	2.1	3	0	0.9689	0.1375	0.0301	0.0375	0	0.0272	0	0.0247	0.0266	0.0621	0	0.0349	0	0	0.0815	0.0489	0.0646	0.0552	0.084	0.0266	0.0255	0.0404	0.0114	0.0199	0.0326	0.0526	0	0	0.0481	0.0402	null	0	0	0	0.0293	0.0468	null	0.0338	0.0566	0.0278	0.0368	0.0411	0.0621
NCDN	1727	AD	1.2:1.3	1.1	2	0	1	0.0944	0.0123	0.9605	1	1	1	1	1	1	1	1	1	1	1	1	1	1	1	1	1	1	0.9842	1	1	1	1	1	1	1	1	1	0.9859	1	1	1	1	1	1	1	1	0.9773	1
NCDN	1728	ES	1.3	1.1	2	0	0.9896	0.1553	0.0163	0.9565	1	1	1	1	1	1	1	1	1	1	1	1	1	1	1	1	1	1	0.9823	1	1	1	1	1	1	1	1	1	0.984	1	1	1	1	1	1	1	1	0.9884	1
NCDN	1729	RI	1.2	1.1	1.3	0	1	0.5989	0.1119	0.5375	0.7594	0.5514	0.5784	0.4907	0.4069	0.6363	0.5839	0.327	0.5978	0.4955	0.3794	0.6098	0.5423	0.4266	0.4854	0.5022	0.6793	0.3213	0.5393	0.4792	0.536	0.4842	0.3138	0.2954	0.3094	0.5122	0.3751	0.6382	0.5375	0.5941	0.7329	0.6904	0.3138	0.5683	0.4402	0.5903	0.3946	0.3557	0.5071
CLSPN	1730	AT	25	null	null	0	1	0.9388	0.1417	0.8286	0.6422	0.8506	0.7589	0.8458	0.7596	0.7123	0.7154	0.8264	0.7475	0.8388	0.7149	0.7779	0.7277	0.8038	0.6935	0.7494	0	0.783	0.7546	0.7485	0.6983	0.7267	0.4818	0.5978	0.8003	0.895	0.8323	0.8403	0.8125	0.7655	0.8611	0.7499	0.8148	0.7807	0.9131	0.875	0.8768	0.8817	0.9145
CLSPN	1731	AT	26	null	null	0	1	0.9388	0.1417	0.1714	0.3578	0.1494	0.2411	0.1542	0.2404	0.2877	0.2846	0.1736	0.2525	0.1612	0.2851	0.2221	0.2723	0.1962	0.3065	0.2506	1	0.217	0.2454	0.2515	0.3017	0.2733	0.5182	0.4022	0.1997	0.105	0.1677	0.1597	0.1875	0.2345	0.1389	0.2501	0.1852	0.2193	0.0869	0.125	0.1232	0.1183	0.0855
CLSPN	1732	AA	11.1	10	11.2	0	0.9845	0.1123	0.0195	0.9885	1	1	0.9826	0.9729	1	1	1	1	1	0.9909	0.9324	1	1	1	1	0.9865	null	0.9842	1	0.9823	1	0.9906	0.9489	1	0.9669	0.9851	0.9662	0.9751	0.973	1	1	1	0.9933	0.9224	0.9515	0.9765	1	0.974	0.9699
CLSPN	1733	ES	9	8	10	0	0.9845	0.1356	0.0164	1	0.9777	1	1	1	1	0.9768	1	1	1	1	1	1	1	1	1	0.9844	null	0.9862	1	0.9792	0.961	0.9915	0.9714	0.98	1	0.9868	1	0.987	1	0.9908	0.917	0.9709	0.9827	0.9315	1	1	0.991	0.9834	0.9908
AGO1	1734	AP	1	null	null	0	0.9948	0.9395	0.2657	0	0.5112	0.112	0	0.8655	0.3719	0	0.0432	0.6032	0.3815	0.9395	0	0.2701	0.0265	0	0	0	0	0.3505	0	0.3628	0	0.3232	null	0	0	0.4967	0.4991	0	0	0.062	0	0	0	0	0	0	0	0.7023	0
AGO1	1735	AP	2	null	null	0	0.9948	0.9395	0.2657	1	0.4888	0.888	1	0.1345	0.6281	1	0.9568	0.3968	0.6185	0.0605	1	0.7299	0.9735	1	1	1	1	0.6495	1	0.6372	1	0.6768	null	1	1	0.5033	0.5009	1	1	0.938	1	1	1	1	1	1	1	0.2977	1
AGO3	1736	AP	1	null	null	0	0.9585	0.351	0.068	0.1423	0.0751	0	0	0	0.101	0.065	0	0.0295	null	0	0	null	0.101	0	0.1544	0.1396	0.1787	0.0751	0	0.077	0	0	0	0.0751	0.0623	0.1423	0	0.0738	0	0.0681	0	0	null	0	0	0.023	0.0597	0.0268	0
AGO3	1737	AP	2.1	null	null	0	0.9585	0.351	0.068	0.8577	0.9249	1	1	1	0.899	0.935	1	0.9705	null	1	1	null	0.899	1	0.8456	0.8604	0.8213	0.9249	1	0.923	1	1	1	0.9249	0.9377	0.8577	1	0.9262	1	0.9319	1	1	null	1	1	0.977	0.9403	0.9732	1
AGO3	1739	AT	7.2	null	null	0	1	0.4588	0.081	0.2328	0.5072	0.294	0.3384	0.209	0.3729	0.4196	0.3349	0.2321	0.282	0.4373	0.3846	0.4387	0.4297	0.2403	0.2514	0.2762	0.1955	0.3039	0.331	0.3146	0.2021	0.3737	0.5794	0.4454	0.2595	0.194	0.4656	0.2258	0.2166	0.3334	0.2739	0.4359	0.3796	0.3801	0.2644	0.315	0.2221	0.1207	0.3166
AGO3	1740	AT	8	null	null	0	1	0.3546	0.0695	0.4412	0.2137	0.3106	0.4375	0.4516	0.3312	0.2904	0.2649	0.3287	0.38	0.3829	0.3536	0.183	0.1769	0.3146	0.2836	0.1944	0.1503	0.2931	0.1565	0.2579	0.3009	0.2598	0.2129	0.2488	0.2821	0.2689	0.1344	0.2102	0.2483	0.3527	0.3431	0.1433	0.3254	0.2379	0.1781	0.3266	0.2896	0.2753	0.2477
AGO3	1741	AT	22	null	null	0	1	0.535	0.0989	0.326	0.2791	0.3954	0.2241	0.3393	0.296	0.29	0.4002	0.4393	0.338	0.1798	0.2618	0.3783	0.3934	0.445	0.465	0.5294	0.6542	0.4031	0.5125	0.4275	0.497	0.3665	0.2076	0.3058	0.4583	0.537	0.4	0.5639	0.5351	0.3139	0.383	0.4208	0.295	0.382	0.5575	0.3584	0.4883	0.604	0.4356
AGO3	1742	ES	6	5	9	0	1	0.0707	0.0108	1	1	0.9692	1	1	1	1	1	1	1	1	1	1	1	0.9797	1	1	1	1	1	1	1	1	1	1	1	1	1	1	1	0.974	1	1	1	0.9795	1	0.9872	1	1	1
AGO3	1743	ES	4	3	5	0	1	0.1387	0.0231	1	1	1	0.9469	0.9873	1	0.9925	0.9811	0.9923	1	0.9858	0.9476	1	0.9731	0.9862	0.9152	1	0.9908	0.9827	0.9864	0.9746	1	0.9731	1	0.909	0.9862	0.9757	1	0.9774	0.988	0.9823	1	0.9753	1	1	1	0.9824	0.9609	1	1
COL8A2	1749	AD	3.2	3.1	4	0	0.8549	0.3661	0.045	1	1	1	null	1	null	1	1	1	null	1	1	1	1	1	0.9348	0.9769	0.9928	1	1	0.9688	1	1	null	1	0.9669	0.9282	1	1	0.9507	1	0.9731	1	1	1	null	1	0.8166	0.9778	0.7983
TRAPPC3	1752	ES	4	3	5	0	1	0.1298	0.0212	0.0291	0.0537	0.0291	0.0141	0.0252	0.0419	0.0434	0.0321	0.026	0.0518	0.0428	0.0436	0.0102	0.0346	0.0294	0.0099	0.0688	0.0092	0.0066	0.0128	0.0171	0.0221	0.0501	0.0346	0.0355	0.0056	0.0125	0.048	0.0311	0.0202	0.0376	0.0155	0.0278	0.0437	0.037	0.0061	0.0095	0.0139	0.0182	0.0102
TRAPPC3	1753	AD	1.3	1.2	2	0	0.9948	0.1235	0.0283	1	1	1	1	1	1	0.9582	0.9636	0.9265	1	1	1	1	1	1	1	1	1	1	1	0.9761	1	1	1	0.9252	0.9637	0.9673	1	1	1	0.971	1	1	1	1	1	1	0.9734	1	1
TRAPPC3	1754	AD	1.2:1.3	1.1	2	0	1	0.3107	0.0476	0.085	0.0727	0.1005	0.098	0.0609	0.1803	0.1258	0.1454	0.1495	0.0766	0.0696	0.1198	0.0624	0.0798	0.1126	0.0844	0.0896	0.109	0.0802	0.1178	0.1146	0.0976	0.1317	0.2033	0.1019	0.1183	0.1188	0.157	0.1357	0.0777	0.1088	0.1721	0.1843	0.1235	0.114	0.0836	0.2359	0.0834	0.1044	0.0466
TRAPPC3	1755	AD	1.2	1.1	2	0	1	0.0395	0.0063	0	0	0	0	0	0	0.0086	0.0084	0.018	0	0	0	0	0	0	0	0	0	0	0	0.0049	0	0	0	0.0117	0.0056	0.0065	0	0	0	0.0048	0	0	0	0	0	0	0.0034	0	0
MAP7D1	1756	AP	9	null	null	0	1	0.0837	0.0112	0.0061	0.0231	0.0305	0.0207	0.0094	0.0154	0.0263	0.0213	0.0258	0.0101	0.0339	0.0296	0.0127	0.0026	0.0164	0.0176	0.0157	0.0087	0.0156	0.0194	0.0153	0.0027	0.0129	0.0837	0.0038	0.0151	0.0057	0.0191	0.0128	0	0.0184	0.016	0.0096	0.0193	0.0499	0.0061	0.0177	0.0093	0.0112	0.0073
MAP7D1	1757	AP	1	null	null	0	1	0.0837	0.0112	0.9939	0.9769	0.9695	0.9793	0.9906	0.9846	0.9737	0.9787	0.9742	0.9899	0.9661	0.9704	0.9873	0.9974	0.9836	0.9824	0.9843	0.9913	0.9844	0.9806	0.9847	0.9973	0.9871	0.9163	0.9962	0.9849	0.9943	0.9809	0.9872	1	0.9816	0.984	0.9904	0.9807	0.9501	0.9939	0.9823	0.9907	0.9888	0.9927
MAP7D1	1758	AA	15.1	14	15.2	0	1	0.1452	0.0267	0.1127	0.1403	0.1237	0.1097	0.1109	0.1263	0.1187	0.1265	0.1558	0.0725	0.0628	0.1318	0.116	0.0885	0.1411	0.1674	0.0744	0.0984	0.0738	0.0941	0.092	0.087	0.1018	0.1247	0.0938	0.1219	0.1038	0.0912	0.1029	0.1111	0.0972	0.1274	0.091	0.1168	0.0783	0.1881	0.1546	0.1251	0.0855	0.0885
MAP7D1	1759	AA	11.1	10	11.2	0	1	0.1323	0.0246	0.987	0.9089	0.9321	0.8815	0.9224	0.9487	0.9474	0.9688	0.93	0.9708	0.9332	0.9046	0.9396	0.869	0.9018	0.9472	0.9371	0.9567	0.9245	0.9363	0.9218	0.9245	0.9541	0.939	0.9833	0.9082	0.9234	0.9542	0.9677	0.9497	0.931	0.9686	0.8547	0.9142	0.954	0.969	0.9336	0.892	0.9493	0.9848
MAP7D1	1760	RI	7.2	7.1	7.3	0	1	0.4068	0.0823	0.5981	0.7624	0.5661	0.7737	0.5748	0.7617	0.6708	0.7892	0.6853	0.7652	0.5422	0.5935	0.7286	0.639	0.6126	0.7132	0.7917	0.7733	0.774	0.7877	0.7704	0.5996	0.6883	0.6563	0.6234	0.7538	0.7113	0.8343	0.5859	0.8235	0.7995	0.6795	0.7466	0.7394	0.6476	0.5545	0.7741	0.6681	0.6924	0.7715
MAP7D1	1761	ES	6	5	7.1	0	1	0.3496	0.0586	0.7196	0.7161	0.7407	0.7553	0.6079	0.6751	0.7804	0.7057	0.6608	0.7692	0.8172	0.7513	0.765	0.728	0.6952	0.7316	0.6998	0.6625	0.7149	0.8412	0.7111	0.758	0.7642	0.8295	0.7567	0.7874	0.7345	0.4941	0.7406	0.7107	0.769	0.7148	0.768	0.7841	0.709	0.5857	0.8027	0.7039	0.6605	0.8102
THRAP3	1762	ES	2	1	3	0	1	0.1202	0.0208	0.0244	0.0824	0.0756	0.0725	0.0448	0.0076	0.0321	0.0086	0.0482	0.0142	0.0477	0.0496	0.0608	0.0286	0.0317	0.0066	0.0318	0.022	0.0105	0.0098	0.0156	0.0213	0.0398	0.015	0.0539	0.0199	0.0338	0.0517	0.0697	0.0182	0.0462	0.0031	0.003	0.0549	0.0258	0.057	0.0363	0.0082	0.0364	0.0324
SH3D21	1765	AT	16.2	null	null	0	0.9793	0.899	0.1332	0.6305	0.414	0.5285	0.5462	0.4428	0.4473	0.5643	0.6771	0.5271	0.2622	0.384	0.4083	0.1015	0.4565	0.3658	0.3905	0.363	0.1414	0.38	0.1873	0.0723	0.2211	0.6117	0.394	0.4644	0.5484	0.4884	0.6343	0.3995	0.4543	0.3569	0.272	0.4032	0.5698	0.3791	0.6324	0.465	0.5247	0.519	0.372
SH3D21	1766	AT	19	null	null	0	0.9793	0.899	0.1332	0.3695	0.586	0.4715	0.4539	0.5572	0.5527	0.4357	0.3229	0.4729	0.7378	0.616	0.5917	0.8985	0.5435	0.6342	0.6095	0.637	0.8586	0.62	0.8127	0.9277	0.7789	0.3883	0.606	0.5356	0.4516	0.5116	0.3657	0.6005	0.5457	0.6431	0.728	0.5968	0.4302	0.6209	0.3676	0.535	0.4753	0.481	0.628
SH3D21	1767	ES	12:13	11	14	0	0.9793	0.2628	0.0534	1	1	1	0.9232	0.9588	0.9349	1	0.8812	0.9309	1	0.9618	1	0.9681	1	0.9365	0.9462	0.9559	0.8304	1	0.9858	0.7892	1	0.9821	1	1	0.9616	0.9895	0.9539	0.7973	0.7372	0.8536	1	0.9339	1	0.9809	1	1	1	1	1
SH3D21	1768	ES	7:8	6	9	0	0.9585	0.4659	0.0885	1	1	0.9861	0.9758	0.9563	1	0.855	0.5341	0.8533	null	0.9699	1	null	0.9837	0.9867	0.9724	0.7081	0.8179	0.8625	0.9136	0.9128	0.9841	0.9789	1	1	0.7467	0.959	0.8149	1	0.8584	0.882	null	0.8806	0.9716	0.9722	0.9824	0.9834	0.9013	0.9177	0.8302
SH3D21	1769	ES	5	4.2	6	0	0.9585	0.4961	0.0465	1	1	1	0.9334	1	1	1	0.8853	0.907	null	1	1	1	1	0.9943	0.9898	1	1	1	1	1	0.9558	1	0.9165	1	1	0.9883	1	1	1	1	null	0.9757	0.9839	0.9872	1	1	0.912	1	1
STK40	1772	RI	11.2	11.1	11.3	0	1	0.2732	0.0413	0.0262	0.1091	0.068	0.0285	0.0725	0.0451	0.0718	0.1138	0.0677	0.1502	0.0563	0.0709	0.0208	0.0465	0.0887	0.0595	0.1523	0.0207	0.0093	0.0597	0.0381	0.0551	0.076	0.2786	0.0877	0.0561	0.0552	0.1221	0.068	0.0394	0.1496	0.0652	0.0473	0.0539	0.11	0.0296	0.0736	0.0378	0.0574	0.0726
STK40	1773	AA	4.1	3	4.2	0	1	0.1979	0.0261	0.0116	0.0227	0.0245	0.006	0.0421	0.0441	0.0425	0.0156	0.0136	0	0.0607	0.0183	0.0069	0.0413	0.021	0.045	0.0615	0.0317	0	0.0214	0.0296	0.0388	0.0232	0.1979	0.0322	0.0227	0.0378	0.0227	0.0083	0.0443	0.0856	0.0478	0.0381	0.0563	0	0.0731	0.0248	0.0331	0	0.1174
STK40	1774	ES	2	1	3	0	1	0.5963	0.121	0.4882	0.2947	0.3346	0.3074	0.5102	0.3908	0.3679	0.4044	0.2123	0.5886	0.4146	0.3499	0.3567	0.6109	0.5013	0.3988	0.3717	0.2897	0.5827	0.6098	0.5416	0.3998	0.5087	0.4713	0.3851	0.4543	0.5886	0.7626	0.269	0.449	0.5421	0.2694	0.3886	0.5699	0.6749	0.3165	0.6769	0.3476	0.4606	0.3598
OSCP1	1775	AP	1	null	null	0	0.9896	0.2469	0.0482	1	0.8422	0.9461	1	1	0.8728	0.9242	1	0.9594	1	1	0.9594	1	1	1	1	1	1	1	1	0.9144	1	1	1	0.7531	0.9242	0.9752	1	0.9873	1	1	1	1	1	1	1	1	0.9612	1	1
OSCP1	1776	AP	3	null	null	0	0.9896	0.2469	0.0482	0	0.1578	0.0539	0	0	0.1272	0.0758	0	0.0406	0	0	0.0406	0	0	0	0	0	0	0	0	0.0856	0	0	0	0.2469	0.0758	0.0248	0	0.0127	0	0	0	0	0	0	0	0	0.0388	0	0
OSCP1	1777	AT	7	null	null	0	1	0.6487	0.1502	0.524	0.2591	0.3057	0.5223	0.2716	0.2547	0.4097	0.4531	0.5038	0.4705	0.4726	0.406	0.2367	0.3053	0.695	0.4836	0.3154	0.089	0.358	0.4499	0.295	0.0808	0.4471	0.2617	0.1203	0.6457	0.4672	0.4491	0.196	0.4809	0.6039	0.3664	0.4897	0.5041	0.3159	0.5446	0.5562	0.5775	0.5606	0.5699
OSCP1	1778	AT	13.2	null	null	0	1	0.6487	0.1502	0.476	0.7409	0.6943	0.4777	0.7284	0.7453	0.5903	0.5469	0.4962	0.5295	0.5274	0.594	0.7633	0.6947	0.305	0.5164	0.6846	0.911	0.642	0.5501	0.705	0.9192	0.5529	0.7383	0.8797	0.3543	0.5328	0.5509	0.804	0.5191	0.3961	0.6336	0.5103	0.4959	0.6841	0.4554	0.4438	0.4225	0.4394	0.4301
OSCP1	1779	ES	11.2:12:13.1	11.1	13.2	0	1	0.0138	0.001	1	1	1	1	1	1	1	1	1	1	1	1	1	1	1	1	1	1	1	1	1	1	1	1	1	1	1	1	1	1	1	1	1	1	1	1	1	1	1	1
OSCP1	1780	ES	2	1	4	0	0.8446	0.2158	0.0465	0	null	0	0	0	null	0.1305	null	0	0	0	0	0.2158	0	0	0	0	0.0763	0	0.0576	0	0	0	null	null	0	0	0	0	0	0.0935	0	0	0	0.0491	null	0.0698	0.0277	0	0.0244
CSF3R	1786	RI	17.3	17.2	17.4	0	0.9896	0.1844	0.0216	1	1	1	1	1	0.9735	0.9776	0.9547	1	0.9542	1	0.9674	0.989	1	0.9925	1	1	1	1	0.9698	1	1	1	0.9762	1	0.9734	1	0.9686	1	1	1	0.9899	0.9807	0.974	1	0.9879	1	1	1	0.9853
CSF3R	1787	AA	17.1	16	17.2	0	0.7927	0.3375	0.0657	0.0294	0.071	0.113	null	null	0.1102	0	0.0407	0.0467	null	null	0	0.0563	null	0.1311	null	null	0.1751	null	0	0.0799	0.0563	0.1556	0.1373	0.088	0.0407	0	null	0.2144	0	0.0383	0.1623	0.0361	0.1539	0.113	0.1835	0.0834	0.0467	null	0.0901
CSF3R	1788	ES	15	14	16	0	0.9016	0.0356	0.0031	1	1	1	1	1	1	1	1	1	1	null	1	1	1	1	null	null	1	1	1	1	1	1	1	1	1	1	1	1	1	1	1	1	1	1	1	1	1	1	1
MEAF6	1792	AP	2.1	null	null	0	1	0.045	0.0054	0.0046	0.0062	0.0019	0.0076	0.0092	0.0112	0.0075	0.0115	0.0134	0.0172	0.0038	0.009	0	0.0035	0.0058	0	0.0059	0.0053	0.0013	0	0.0032	0.0035	0	0	0.0103	0.0031	0.0053	0.0036	0.0105	0.005	0.0039	0	0.0018	0.0039	0.0032	0	0.0044	0.0025	0.0011	0
MEAF6	1793	AP	1	null	null	0	1	0.045	0.0054	0.9954	0.9938	0.9981	0.9924	0.9908	0.9888	0.9925	0.9885	0.9866	0.9828	0.9962	0.991	1	0.9965	0.9942	1	0.9941	0.9947	0.9987	1	0.9968	0.9965	1	1	0.9897	0.9969	0.9947	0.9964	0.9895	0.995	0.9961	1	0.9982	0.9961	0.9968	1	0.9956	0.9975	0.9989	1
MEAF6	1794	AT	8.2	null	null	0	1	0.0057	0.0004	0	0	0	0	0	0	0	0	0	0	0	0	0	0	0	0	0	0	0	0	0	0.0057	0	0	0	0	0	0	0	0	0	0	0	0	0	0	0	0	0	0
MEAF6	1795	AT	9.2	null	null	0	1	0.0057	0.0004	1	1	1	1	1	1	1	1	1	1	1	1	1	1	1	1	1	1	1	1	1	0.9943	1	1	1	1	1	1	1	1	1	1	1	1	1	1	1	1	1	1
MEAF6	1799	ES	7:8.1:9.1	5	9.2	1	0.9793	0.421	0.0724	0.7832	0.7206	0.8956	0.9446	0.7117	0.8679	0.8491	0.8954	0.9465	0.7251	0.7936	0.8427	0.9395	0.8793	0.8902	0.8352	0.8498	null	0.8956	0.8588	0.8687	0.7526	0.9511	0.6783	0.644	0.8449	0.8172	0.9241	0.8952	0.9407	0.9209	0.8163	0.8346	0.9151	0.9072	0.8538	0.8849	0.8136	0.7744	0.7002
MEAF6	1801	ES	8.1:9.1	5	9.2	0	1	0.0535	0.0108	0.9937	0.9773	0.9907	0.9921	0.9623	0.9829	0.9547	0.9873	0.9966	0.9465	0.9679	0.9714	0.997	0.9897	0.9957	0.9834	0.9898	0.9986	0.9874	0.9851	0.9889	0.9891	0.9957	0.9683	0.9797	0.984	0.9823	0.9975	0.986	0.9944	0.9933	0.9803	0.9938	0.9914	0.9922	0.9902	0.9925	0.9707	0.9681	0.9648
MEAF6	1802	ES	6	5	7	1	0.9016	0.7976	0.0833	null	0.7976	0	0	0	0.0557	0.1565	0.0416	0	0	0.0184	0	null	0	null	null	0	0.0371	0	0	0	0	0	null	0	0	0.0184	0	0.0297	0.1285	0.0252	0	0.1138	0	0	0	0	0	0.0297	0.0679
MEAF6	1803	ES	6:7	5	8.1	0	1	0.2	0.0189	0.0081	0.2	0	0	0	0.0072	0.0483	0.0051	0	0	0.0025	0	0	0	0	0	0	0.0034	0	0	0	0	0	0	0	0	0.0015	0	0.0039	0.0138	0.0021	0	0.0043	0	0	0	0	0	0.0036	0.0064
MEAF6	1804	ES	7	5	8.1	1	0.9948	0.2049	0.0373	0.0245	0.0613	0.0783	0.1264	0.0928	0.1105	0.2211	0.1066	0.0599	0.1377	0.1194	0.1471	0.0478	0.0753	0.0362	0.082	0.0589	0.0835	0.1065	0.091	0.0734	0.0342	0.0826	0.0709	0.0391	0.0852	0.0788	0.0318	0.1154	0.0878	0.0778	0.0842	0.0328	0.0924	0.0761	0.0581	0.0578	0.1237	0.1071	0.0833
MEAF6	1805	ES	6	5	8.1	0	1	0.3249	0.0285	0	0.3249	0	0.0113	0.0037	0	0.1215	0	0.0067	0.0082	0	0	0	0	0.0043	0	0.0072	0.0484	0.0057	0	0.0018	0.0089	0.0092	0.0068	0.0028	0	0.0008	0	0.0054	0	0.0013	0	0.0061	0.0057	0	0	0	0	0	0.004
DNALI1	1806	ES	3	2	4	0	0.7927	0.3973	0.0676	0.9629	0.9489	0.9834	1	0.9522	0.9742	0.8615	null	0.9448	0.9873	0.7474	1	0.9364	null	0.895	null	0.8199	0.9211	1	1	1	1	1	0.8938	0.8122	1	1	null	0.6788	0.8199	null	0.8963	1	1	1	0.8038	1	null	null	null
C1orf109	1814	AP	3.1	null	null	0	0.9896	0.3827	0.0784	0.912	0.9101	0.8709	0.9663	0.8843	0.952	0.8924	0.9503	0.8898	0.6782	0.9085	0.9348	0.7455	0.803	0.9244	1	0.8173	0.7024	0.9428	0.7836	0.9048	0.8126	0.8976	0.7974	0.8437	0.8121	0.9332	0.835	0.8232	0.8531	0.9072	0.9465	0.894	0.7499	0.8598	0.9263	0.7309	0.9553	0.8471	0.7931
C1orf109	1815	AP	1	null	null	0	0.9896	0.3827	0.0784	0.088	0.0899	0.1291	0.0337	0.1157	0.048	0.1076	0.0497	0.1102	0.3218	0.0915	0.0652	0.2545	0.197	0.0756	0	0.1827	0.2975	0.0572	0.2164	0.0952	0.1874	0.1024	0.2026	0.1563	0.1879	0.0668	0.165	0.1768	0.1469	0.0928	0.0535	0.106	0.2501	0.1402	0.0737	0.2691	0.0447	0.1529	0.2069
C1orf109	1816	AA	6.1	5	6.2	0	1	0.1789	0.031	0.0111	0.0666	0.0143	0.0121	0.033	0.0614	0.0772	0.0775	0.0632	0.1059	0.0802	0.0893	0.0745	0	0.0374	0	0.0446	0.0339	0.0263	0.0222	0.0197	0.0502	0	0	0.0158	0.0186	0.0125	0.0255	0.0206	0.0208	0.0633	0.0531	0.036	0	0.0355	0.0126	0.026	0.036	0.0173	0
C1orf109	1817	AD	4.3	4.2	5	0	1	0.1007	0.0195	0.9504	1	0.9674	0.9744	0.9644	1	0.9896	1	0.9835	1	0.9707	0.9235	0.9514	0.9472	0.9731	0.9624	0.9887	0.9729	1	0.9916	1	0.9655	1	1	1	0.9816	0.9934	1	0.9917	1	0.9569	1	0.9788	1	0.951	0.9915	0.9851	0.972	0.9858	0.9753
C1orf109	1818	AA	4.1	3.3	4.2	1	0.9275	0.7231	0.1241	0.3414	0.595	0.2316	0.3287	0.1873	0.2108	0.2852	0.5165	0.1787	null	0.2108	0.4615	0.1787	null	0.3431	0.1227	0.2956	0.0467	0	0.1829	0.1544	0.292	0.4948	0	null	0.2717	0.2186	null	0.1873	0.4235	0.3482	null	0.2386	0.1967	0.471	0.3149	0.2686	0.2686	0.3552	0.4116
C1orf109	1819	ES	3.3:4.1	3.2	4.2	0	0.886	0.8456	0.1643	1	1	0.7653	0.6603	0.7029	1	0.9044	0.9203	0.8445	1	0.7523	0.759	0.6884	0.3654	0.7645	null	0.857	0.1544	null	0.6692	0.8881	0.8521	0.8437	null	0.6835	1	0.836	0.403	1	0.7442	0.8092	0.502	0.781	0.3932	0.6949	0.9557	0.8668	0.8048	0.7677	0.8319
C1orf109	1820	AD	3.3	3.2	4.2	1	0.8083	0.3579	0.0698	null	null	0.9147	0.7973	0.9105	null	0.9591	0.9146	0.9611	null	0.9185	0.7845	0.9095	0.7444	0.8603	0.9514	0.934	0.7869	null	0.8995	0.9773	0.9326	0.8452	0.9263	0.8138	null	0.9475	0.6719	null	0.7969	0.8872	0.8031	0.9185	0.7239	0.717	0.9789	0.9461	0.9175	0.856	0.8751
CDCA8	1821	RI	1.2	1.1	1.3	0	0.9793	0.6014	0.0908	0.8425	0.9048	0.7038	0.811	0.734	0.8394	0.787	0.8379	0.7105	0.6669	0.8406	0.7755	0.896	0.8062	0.8457	0.902	0.799	null	0.9241	0.8071	0.9345	0.9258	0.7233	1	0.6319	0.8306	0.7376	0.7222	0.6624	0.9118	0.8149	0.9528	0.7435	0.7894	0.7657	0.7833	0.9298	0.7622	0.6908	0.7657
EPHA10	1825	AT	21	null	null	0	1	0.4156	0.0813	0.0568	0.2421	0.1572	0.2225	0.0406	0.0897	0.1569	0.0448	0.158	0.1592	0.1266	0.1895	0	0	0	0	0	0	0	0	0	0.1173	0	0.0977	0	0	0	0	0	0	0	0	0.0325	0	0.0207	0	0	0.0831	0	0
EPHA10	1826	AT	3.2	null	null	0	1	0.4156	0.0813	0.9432	0.7579	0.8428	0.7775	0.9594	0.9103	0.8431	0.9552	0.842	0.8408	0.8734	0.8105	1	1	1	1	1	1	1	1	1	0.8827	1	0.9023	1	1	1	1	1	1	1	1	0.9675	1	0.9793	1	1	0.9169	1	1
EPHA10	1828	RI	19.3	19.2	19.4	0	0.886	0.127	0.0165	1	1	1	1	1	1	1	0.9741	1	1	1	1	1	1	1	1	null	1	null	1	1	1	1	1	1	null	1	null	1	1	1	1	1	1	1	1	null	0.9735	1	null
EPHA10	1829	RI	19.2:19.3	19.1	19.4	0	0.886	0.1151	0.013	1	1	1	1	1	1	1	1	1	1	1	1	1	1	1	1	null	1	null	1	1	1	1	1	1	null	1	null	1	1	1	1	1	1	1	1	null	0.9735	1	null
MANEAL	1833	AP	1	null	null	0	0.9896	0.1602	0.0219	0.9845	0.9896	0.9932	0.9926	1	1	0.9881	0.945	1	1	0.9925	1	1	0.9122	1	1	1	1	1	1	1	0.9894	1	0.8398	1	1	1	1	1	1	null	1	1	1	1	1	1	0.9934	1	1
MANEAL	1834	AP	2.1	null	null	0	0.9896	0.1602	0.0219	0.0155	0.0104	0.0068	0.0074	0	0	0.0119	0.055	0	0	0.0075	0	0	0.0878	0	0	0	0	0	0	0	0.0106	0	0.1602	0	0	0	0	0	0	null	0	0	0	0	0	0	0.0066	0	0
MANEAL	1835	AA	4.1	3	4.2	0	0.9689	0.6888	0.11	0.8212	0.6798	0.6349	0.7892	0.8481	0.6162	0.8088	0.6703	0.7037	0.5541	0.7159	0.7346	0.6182	0.839	0.7454	0.4326	0.7278	0.795	0.6937	1	0.6249	0.7789	0.4788	0.4708	0.8299	0.8288	0.7682	1	0.7986	0.7583	null	0.746	0.668	0.6822	null	0.8182	0.7653	0.6872	0.5986	0.579
MANEAL	1836	ES	3	2.3	4.1	0	0.9119	0.2701	0.0561	1	0.9463	0.8924	1	0.8817	1	0.9829	0.8837	0.9263	1	0.9594	1	1	0.899	0.8681	null	0.9737	0.8325	0.9706	1	0.877	0.9747	0.958	0.8414	0.8946	0.7299	0.9341	0.877	0.9329	0.9824	null	1	0.9333	1	null	0.8541	0.897	0.927	null	1
C1orf122	1840	RI	1.3	1.2	1.4	0	1	0.8762	0.1606	0.5968	0.3278	0.6464	0.5663	0.4421	0.4301	0.6587	0.4435	0.4937	0.7054	0.5309	0.6956	0.1546	0.4393	0.3071	0.6154	0.152	0.0308	0.2889	0.2758	0.157	0.3084	0.1996	0.8237	0.2583	0.5351	0.3056	0.7702	0.5447	0.4604	0.4097	0.2169	0.4682	0.2967	0.3993	0.4067	0.4923	0.3678	0.2889	0.1193
C1orf122	1841	RI	1.2:1.3	1.1	1.4	0	1	0.2289	0.0405	0.0558	0.064	0.0791	0.0594	0.0476	0.0846	0.1032	0.1148	0.0818	0.1477	0.0566	0.0748	0.0314	0.0379	0.0311	0.0709	0.0431	0.0372	0.0517	0.0385	0.0565	0.0931	0.0443	0.2345	0.1036	0.0475	0.0191	0.0377	0.1899	0.0387	0.0692	0.041	0.0394	0.0269	0.0688	0.0407	0.0657	0.0402	0.023	0.0663
C1orf122	1842	AD	1.2	1.1	1.4	0	1	0.6131	0.084	0.0449	0.1388	0.0513	0.0511	0.0692	0.1286	0.095	0.1793	0.0989	0.0722	0.0721	0.0415	0.1972	0.0504	0.0748	0.0752	0.2788	0.6193	0.1399	0.1294	0.2377	0.2279	0.2379	0.098	0.3048	0.0524	0.0523	0.0212	0.1809	0.0771	0.1225	0.1725	0.0564	0.07	0.1151	0.0809	0.0787	0.0909	0.0712	0.3909
INPP5B	1848	AT	7.3	null	null	0	1	0.1451	0.023	0.0241	0.059	0.0529	0.0514	0.043	0.0746	0.086	0.0574	0.0763	0.0478	0.0398	0.0871	0.021	0.0278	0.0238	0.019	0.0447	0.0219	0.0246	0.0173	0.0391	0.0458	0.0339	0.0792	0.0476	0.0364	0.0125	0.0177	0.0268	0.0243	0.0245	0.0281	0.0161	0.022	0.0401	0.0279	0.0231	0.0447	0.0234	0.0116
INPP5B	1849	AT	24	null	null	0	1	0.1451	0.023	0.9759	0.941	0.9471	0.9486	0.957	0.9254	0.914	0.9426	0.9237	0.9522	0.9602	0.9129	0.979	0.9722	0.9762	0.981	0.9553	0.9781	0.9754	0.9827	0.9609	0.9542	0.9661	0.9208	0.9524	0.9636	0.9875	0.9823	0.9732	0.9757	0.9755	0.9719	0.9839	0.978	0.9599	0.9721	0.9769	0.9553	0.9766	0.9884
INPP5B	1850	AA	16.1	15	16.2	0	0.9948	0.5503	0.1215	0.226	0.39	0.3634	0.3784	0.1268	0.1924	0.5519	0.3429	0.1589	0.4221	0.1965	0.3309	0.0815	0.1095	0.1457	0.1051	0.134	0.128	0.0707	0.1349	0.0845	0.2951	0.3634	0.533	0.3377	0.1568	0.1883	0.1192	0.3325	0.1712	0.1859	0.108	0.2393	0.181	0.0534	0.3135	0.1906	0.1321	0.2958	0.0869
INPP5B	1851	ES	13	12	14	0	1	0.0793	0.0136	1	0.965	1	0.9547	1	0.9859	1	0.9621	1	1	1	1	1	1	0.9939	0.9743	0.9883	0.9884	1	0.9381	0.9938	0.9892	1	1	1	0.9895	1	1	1	1	1	1	1	1	1	1	1	0.9608	0.9867	0.9383
INPP5B	1852	AD	7.2	7.1	8	0	0.9637	0.9717	0.2678	0.1885	0.3687	0.271	0.1794	0.1913	0.2298	0.5206	0.4009	0.6963	null	0.4817	0.4594	0.271	0.7484	0.5534	0.51	0.9062	0.0424	1	0.3423	0.5298	0.5932	0.8634	0.4264	0.3946	0.7763	0.8782	null	0.7294	0.5272	0.7596	0.1733	0.7998	0.87	0.7484	0.1976	0.9693	0.58	0.8535	0.5855
SF3A3	1853	ES	3:4	2	5	0	1	0.0396	0.0072	0.9944	1	1	0.9927	0.983	0.991	0.9805	0.9905	0.9898	0.9874	0.9927	0.9735	0.9761	0.9858	0.9861	0.9902	0.9884	0.9856	0.9954	0.997	0.9951	0.9938	1	1	0.986	0.9929	0.9932	0.9692	0.9907	0.9949	0.9902	1	0.9953	0.9814	0.989	0.9892	0.9948	0.997	0.9757	0.9943
UTP11L	1854	ES	6	5	7	0	1	0.041	0.0037	0.9976	0.9935	1	1	1	1	1	0.9887	0.9957	1	0.9982	1	1	0.9953	0.9988	1	0.9977	1	1	1	1	1	1	0.996	1	1	1	1	0.9975	1	1	1	0.9985	0.9983	1	1	1	0.9973	0.994	1
GJA9	1855	AP	1	null	null	0	0.9119	1	0.1743	0.6406	0.5129	0.7481	0.7433	0.8735	0.8991	0.7278	0.5976	null	0.5523	0.5941	0.7978	null	null	0.8424	0.8347	0.5097	0.543	0	0.8209	0.7809	0.6075	0.7216	0.558	0.3082	0.3668	0.3271	0.6332	0.572	0.877	0.6752	1	0.9535	0.7278	0.8574	0.957	0.6256	0.8039	null	0.7278
GJA9	1856	AP	2.1	null	null	0	0.9119	1	0.1743	0.3594	0.4871	0.2519	0.2567	0.1265	0.1009	0.2722	0.4024	null	0.4477	0.4059	0.2022	null	null	0.1576	0.1653	0.4903	0.457	1	0.1791	0.2191	0.3925	0.2784	0.442	0.6918	0.6332	0.6729	0.3668	0.428	0.123	0.3248	0	0.0465	0.2722	0.1426	0.043	0.3744	0.1961	null	0.2722
GJA9	1857	AT	2.3	null	null	0	0.9948	0.4412	0.0942	0.2378	0.31	0.14	0.0236	0.0655	0.3389	0.1955	0.3115	0.2072	0.0305	0.2491	0.2154	0.3143	0	0.1076	0	0.3518	0.349	0.101	0.1467	0.3915	0.2427	0.072	0.1386	0.1979	0.0984	0.1944	0.1115	0.3115	0.2946	0.0482	0.4412	0.1674	0.1305	0.1639	0.0588	0.2054	0.1455	0.1532	0.0271
GJA9	1858	AT	7	null	null	0	0.9948	0.4412	0.0942	0.7622	0.69	0.86	0.9764	0.9345	0.6611	0.8045	0.6885	0.7928	0.9695	0.7509	0.7846	0.6857	1	0.8924	1	0.6482	0.651	0.899	0.8533	0.6085	0.7573	0.928	0.8614	0.8021	0.9016	0.8056	0.8885	0.6885	0.7054	0.9518	0.5588	0.8326	0.8695	0.8361	0.9412	0.7946	0.8545	0.8468	0.9729
RHBDL2	1859	AP	1	null	null	0	0.9896	1	0.1253	0.9859	0.6731	0.9563	0.91	0.9468	0.9454	0.6754	0.8347	null	0.9675	0.9218	0.904	0.8153	0.9777	0.9452	0.9875	0.8708	0	0.9509	0.9226	0.968	0.8893	0.9567	0.9529	0.8348	0.9004	0.9661	0.8707	0.9119	0.9904	0.8834	0.9725	0.9707	0.8574	0.9353	0.9955	0.9855	0.979	0.9517	0.8111
RHBDL2	1860	AP	3	null	null	0	0.9896	0.641	0.0987	0.0141	0.3269	0.0437	0.09	0.0375	0.0468	0.3246	0.1367	null	0.0325	0.0782	0.0745	0.1268	0.0111	0.0548	0.0125	0.1292	0.4431	0.0491	0.0538	0.016	0.1016	0.0266	0.0471	0.1652	0.0996	0.0339	0.1166	0.0881	0.0096	0.1166	0.0275	0.0293	0.1256	0.0559	0.0045	0.0097	0.0152	0.0483	0.1889
RHBDL2	1861	AP	2	null	null	0	0.9896	0.5569	0.0476	0	0	0	0	0.0157	0.0078	0	0.0286	null	0	0	0.0214	0.0579	0.0112	0	0	0	0.5569	0	0.0235	0.016	0.0091	0.0167	0	0	0	0	0.0127	0	0	0	0	0	0.0171	0.0088	0	0.0049	0.0059	0	0
RHBDL2	1862	AT	5.2	null	null	0	1	0.388	0.0626	0.0163	0	0.0468	0	0.0129	0.0546	0.0673	0.1484	0.1171	0.0592	0	0.0442	0	0.0416	0.0195	0.0391	0.0892	0.388	0.0773	0.0071	0.0929	0.0605	0.1562	0.067	0	0.119	0.0402	0.073	0.0742	0.0543	0.0459	0	0	0.034	0.0508	0.0155	0.0202	0.0538	0	0
RHBDL2	1863	AT	10	null	null	0	1	0.388	0.0626	0.9837	1	0.9532	1	0.9871	0.9454	0.9327	0.8516	0.8829	0.9408	1	0.9558	1	0.9584	0.9805	0.9609	0.9108	0.612	0.9227	0.9929	0.9071	0.9395	0.8438	0.933	1	0.881	0.9598	0.927	0.9258	0.9457	0.9541	1	1	0.966	0.9492	0.9845	0.9798	0.9462	1	1
AKIRIN1	1864	ES	3	2	4	0	1	0.06	0.011	0.9925	1	0.984	0.9581	0.988	0.9658	0.9664	0.9807	0.9709	0.9961	0.9811	0.9896	1	0.9864	0.9758	1	0.9894	0.9939	0.9952	0.9795	0.9863	0.9915	1	1	0.9923	0.9784	0.9734	0.965	0.9818	0.9852	0.9748	1	0.9623	0.9925	0.9753	0.9812	0.9894	0.9837	0.9777	0.9665
AKIRIN1	1866	ES	2	1	3	0	1	0.0238	0.0036	0.998	0.9927	0.9955	1	1	0.9919	0.9881	0.9965	0.9991	1	1	0.9941	1	1	0.9972	0.9762	0.9964	1	1	1	1	1	1	1	1	1	0.998	1	0.9938	0.9928	1	1	0.9952	1	1	0.9983	1	1	1	1
NDUFS5	1869	AD	1.2	1.1	2	0	1	0.576	0.1831	0.5341	0.4678	0.5284	0.4528	0.5328	0.1907	0.5099	0.4885	0.5056	0.529	0.2687	0.4789	0.55	0.4857	0.1955	0.2034	0.1803	0.2299	0.4925	0.1507	0.4729	0.5194	0.481	0.5419	0.4864	0.0193	0.5162	0.5157	0.5148	0.2242	0.55	0.5226	0.2119	0.1752	0.5265	0.5686	0.2198	0.548	0.2606	0.4958
MACF1	1870	AP	43.1	null	null	0	0.9637	0.9042	0.206	0.6598	0.3434	0	0.675	0.3985	0.5907	0.2715	0.235	0.4868	0.271	null	0.1216	0.5793	0.1936	0.4755	0.3934	0.2478	0.2631	0	0.7136	0.299	0.2109	0.446	0.1966	0.3171	0.1271	0.3591	0.3861	0.3101	0	0.4925	0.5364	0.5775	0.6525	0.6942	0.6492	null	0.4505	0.5838	0.7035
MACF1	1871	AP	1	null	null	0	0.9637	0.3194	0.0409	0	0	0	0	0	0	0	0.0712	0	0	null	0	0	0	0	0	0	0.0299	0	0	0.0151	0	0	0	0	0	0.0817	0	0	0	0	0.0488	0	0	0	0	null	0	0	0.08
MACF1	1872	AP	11	null	null	0	0.9637	0.8082	0.1729	0.0902	0.4223	0.382	0.0692	0.2995	0.1574	0.4777	0.3933	0.1397	0.3055	null	0.187	0.0297	0.4762	0.3411	0.383	0.2857	0.1415	0.7709	0.0836	0.4971	0.1297	0.1737	0.5239	0.3467	0.3127	0.5337	0.2572	0.3814	0.8082	0.1716	0.1099	0.0395	0.1505	0.1008	0.1663	null	0.0693	0.1396	0.0541
MACF1	1874	AP	5	null	null	0	0.9637	1	0.1651	0.25	0.2343	0.618	0.2558	0.302	0.2519	0.2508	0.3005	0.3735	0.4236	null	0.6914	0.391	0.3302	0.1834	0.2236	0.4665	0.5655	0.2291	0.2028	0.1888	0.6594	0.3803	0.2794	0.1728	0.5601	0.0255	0.3567	0.3085	0.1395	0.3359	0.3049	0.383	0.197	0.1603	0.1845	null	0.4802	0.2766	0.1625
MACF1	1875	AP	2.1	null	null	0	0.9637	0	0	0	0	0	0	0	0	0	0	0	0	null	0	0	0	0	0	0	0	0	0	0	0	0	0	0	0	0	0	0	0	0	0	0	0	0	0	null	0	0	0
MACF1	1876	AP	3.1	null	null	0	0.9637	0.3952	0.0445	0	0	0	0	0	0	0	0	0	0	null	0	0	0	0	0	0	0	0	0	0	0	0	0	0.1634	0	0	0	0	0.0523	0	0	0	0	0.0447	0	null	0	0	0
MACF1	1877	AT	109	null	null	0	1	0.0209	0.0036	0.9964	0.9947	0.9951	0.9963	0.9956	0.9926	0.9929	0.9968	0.9971	0.9976	0.997	0.996	0.9959	1	0.9989	1	0.9927	0.9976	0.9948	0.9968	0.9956	0.9974	0.9958	0.9882	0.9912	0.9966	0.9982	0.9951	0.9913	0.9959	0.9984	0.9925	0.9957	0.9956	0.9982	0.9992	1	0.998	0.998	0.9951
MACF1	1879	AT	4	null	null	0	1	0.0151	0.0016	0.0015	0.0003	0.002	0	0.0026	0.0006	0.0008	0.0006	0	0.0014	0.0024	0.0006	0.0009	0	0.0003	0	0.0015	0.0018	0.0023	0.0015	0.0012	0.0004	0.0027	0.0013	0.0013	0.0014	0.001	0.0014	0.0025	0.0007	0.0009	0.005	0.0009	0.0008	0.0002	0	0	0.0008	0.0005	0.0023
MACF1	1880	AT	12.2	null	null	0	1	0.0183	0.0031	0.0021	0.0049	0.0029	0.0037	0.0018	0.0068	0.0062	0.0026	0.0029	0.001	0.0006	0.0034	0.0032	0	0.0009	0	0.0058	0.0006	0.0029	0.0017	0.0032	0.0022	0.0014	0.0104	0.0076	0.002	0.0007	0.0036	0.0061	0.0034	0.0007	0.0025	0.0034	0.0036	0.0016	0.0008	0	0.0012	0.0015	0.0025
MACF1	1881	ES	107	106	108	0	1	0.7128	0.1312	0.8536	0.6365	0.7636	0.8041	0.6033	0.6196	0.5685	0.5452	0.4575	0.7743	0.8583	0.7048	0.5618	0.8011	0.8372	0.8219	0.5618	0.8501	0.583	0.6167	0.5569	0.5956	0.5334	0.61	0.2118	0.6203	0.6592	0.6937	0.5622	0.7916	0.5021	0.3742	0.7488	0.6817	0.7865	0.7984	0.762	0.517	0.4627	0.5712
MACF1	1882	ES	105	104	106	0	1	0.011	0.0013	0	0	0	0	0.0032	0	0.002	0	0	0	0	0	0	0.011	0.0009	0	0	0	0	0	0	0	0	0	0	0	0	0	0	0.0067	0	0.0027	0	0	0.0005	0	0	0	0	0.0022
MACF1	1883	ES	103	102	104	0	1	0.6537	0.1243	0.8147	0.7667	0.7511	0.7393	0.6167	0.4434	0.7527	0.3945	0.4511	0.5578	0.7672	0.6991	0.5515	0.8269	0.8235	0.8706	0.764	0.9438	0.5525	0.6842	0.6768	0.8123	0.5643	0.6873	0.2945	0.6809	0.685	0.7663	0.6325	0.6768	0.5356	0.3609	0.7796	0.6263	0.845	0.8466	0.6541	0.5892	0.4667	0.5921
MACF1	1885	ES	77	76.1	79	0	1	0.1057	0.0182	0.9933	0.9671	0.9682	1	0.9728	0.9472	0.9437	0.9095	0.9538	1	0.9884	0.9813	0.979	0.9564	0.9901	0.978	1	0.9818	0.9738	0.9969	0.9852	0.994	0.99	1	0.9477	0.9964	0.9966	1	1	0.9715	1	0.9431	0.9908	1	0.9985	0.9953	0.9924	0.9249	0.9979	1
MACF1	1886	ES	69	68	70	0	1	0.0501	0.0043	1	1	1	1	0.9953	1	0.9931	1	0.9929	1	1	1	1	1	1	1	1	0.999	1	1	0.9955	1	1	1	1	0.9943	1	1	1	1	1	1	1	1	0.991	1	1	1	1	1
MACF1	1887	ES	59	58	60	0	1	0.6941	0.0879	0.9606	0.9425	0.8965	1	0.9727	0.9547	0.9	0.9446	0.8958	0.9474	0.9327	0.8738	0.8444	0.8037	0.9503	0.9228	0.9074	0.5671	0.9598	1	0.8233	0.6789	0.749	0.9668	0.3059	0.9181	0.8826	0.9314	0.8634	0.8857	0.9068	0.663	0.914	0.8595	0.9855	0.9657	0.9631	0.8696	0.7684	0.8027
MACF1	1888	ES	43.2:44:45:46:47	42	48	0	0.9845	0.9894	0.2118	0.0899	0.6119	0.3702	0.4401	0.1395	0.6385	0.3415	0.6349	0.2851	0.1085	0.5889	0.7493	0.3454	0.3393	0.0731	0.1368	0.0784	0.9894	0.0495	0.1082	0.4539	0.6893	0.3904	null	0.7807	0.4356	0.0821	0.172	0.353	0.2637	0.4563	0.7255	0.3677	0.0884	0.119	0.1485	0.0635	0.4678	0.0922	0.3547
MACF1	1889	ES	29	28	30	0	1	0.173	0.0166	0.9894	0.9725	1	1	1	0.9849	1	1	1	1	0.827	1	1	1	0.9913	0.9879	1	1	1	0.9922	0.9878	1	1	1	1	1	1	1	1	1	0.9899	1	0.9404	1	1	0.9801	1	1	0.9968	1
MACF1	1890	ES	27	26	28	0	0.9534	0.0566	0.0065	0	0	0	0	0	0	0.0497	0	0	null	null	0	0	0	0	0	0	0	null	0	0	0	0	0	0	0	0	0	0	0	0	0	0	0	0	0	0	0	0	0
MACF1	1891	ES	8	7	9	0	0.9482	0.2999	0.0344	0.0137	0	0	0	0	0.0195	0	0	0	null	null	null	null	0	0.0171	0.0371	0	0.2999	0	0	0.068	0.1134	0	0	0	0	0.0075	0	0	0.0283	0	0.0563	0.0785	0	0	0	0	0	0.0036	0
PABPC4	1893	ES	11	10.2	12	0	1	0.3739	0.0532	0.9566	0.8543	0.9499	0.8977	0.8897	0.8747	0.8769	0.8944	0.8886	0.8178	0.9661	0.8287	0.8957	0.9121	0.8779	0.8341	0.9415	0.8082	0.8552	0.8921	0.8057	0.9491	0.9336	0.8701	0.8801	0.8795	0.9565	0.906	0.9488	0.8335	0.9401	0.8129	0.8948	0.9578	0.929	0.9381	0.8074	0.8888	0.923	0.9724
PABPC4	1894	ES	10.2:11	10.1	12	0	1	0.1708	0.0197	0.992	0.9616	0.966	0.9564	0.973	0.9592	0.9711	0.9037	0.9732	0.9489	0.9781	0.9577	0.9783	0.9928	0.9506	0.9509	0.9699	0.9482	0.9603	0.9454	0.955	0.9877	0.9799	0.9959	0.9486	0.9653	0.9868	0.9787	0.982	0.9509	0.9845	0.9619	0.9598	0.98	0.9855	0.983	0.952	0.963	0.9713	0.991
PABPC4	1895	ES	11	10.1	12	0	1	0.2486	0.0369	0.9728	0.9112	0.9413	0.9184	0.9497	0.9339	0.9265	0.8683	0.9609	0.8832	0.969	0.8651	0.9526	0.9813	0.9233	0.895	0.9331	0.8894	0.8869	0.8961	0.9009	0.9699	0.9607	0.9884	0.9027	0.9241	0.9714	0.956	0.9672	0.8587	0.9626	0.9244	0.9199	0.9559	0.9626	0.946	0.8412	0.9134	0.9392	0.9751
PABPC4	1896	AD	10.2	10.1	12	0	1	0.4217	0.0645	0.8689	0.8395	0.6363	0.746	0.8376	0.7945	0.8468	0.5616	0.8377	0.8327	0.6391	0.8481	0.86	0.9395	0.7526	0.812	0.697	0.8338	0.8281	0.7102	0.8576	0.8321	0.8	0.9768	0.7402	0.8121	0.7945	0.8439	0.7717	0.8174	0.8245	0.8671	0.7625	0.7198	0.8564	0.8153	0.8478	0.7957	0.7652	0.7884
PABPC4	1897	AD	10.2	10.1	11	0	1	0.2699	0.0523	0.7781	0.7189	0.6447	0.6653	0.6604	0.6302	0.7316	0.5923	0.6014	0.7169	0.593	0.7833	0.6962	0.7299	0.6202	0.6981	0.7012	0.6988	0.7594	0.674	0.7036	0.7176	0.6714	0.7435	0.6702	0.6995	0.6933	0.6826	0.6538	0.764	0.7168	0.6784	0.6801	0.6973	0.7298	0.7709	0.7925	0.7153	0.6901	0.7445
HEYL	1898	AP	1	null	null	0	0.9171	0.7019	0.17	0.6709	0.8073	0.803	null	0.9244	0.7069	0.7567	0.8389	0.7889	0.704	1	0.9547	1	null	0.731	null	0.2981	0.9078	0.6937	0.7634	0.6862	0.5501	0.4625	null	null	1	0.6788	1	0.8263	0.8524	0.6514	0.6969	0.4592	1	0.704	0.8947	0.7535	0.7347	0.6294	0.5547
HEYL	1899	AP	2	null	null	0	0.9171	0.7019	0.17	0.3291	0.1927	0.197	null	0.0756	0.2931	0.2433	0.1611	0.2111	0.296	0	0.0453	0	null	0.269	null	0.7019	0.0922	0.3063	0.2366	0.3138	0.4499	0.5375	null	null	0	0.3212	0	0.1737	0.1476	0.3486	0.3031	0.5408	0	0.296	0.1053	0.2465	0.2653	0.3706	0.4453
PPIE	1900	AT	9.2	null	null	0	1	0.042	0.0093	0.011	0.0302	0.0091	0.0196	0.0136	0.0137	0.0362	0.0215	0.042	0.0085	0.0135	0.019	0.0041	0.0036	0.0134	0.0117	0.0182	0.0015	0.005	0.0034	0.0103	0.0079	0.016	0	0.0096	0.0078	0.0069	0.0008	0.0304	0.0114	0.0069	0.0039	0.0186	0.001	0.003	0.0131	0.0146	0.015	0.0033	0.0013
PPIE	1901	AT	10	null	null	0	1	0.3611	0.0702	0.93	0.6783	0.851	0.9311	0.8817	0.8443	0.7117	0.7182	0.7889	0.9041	0.9334	0.7774	0.8758	0.8172	0.9017	0.7685	0.8492	0.6691	0.9105	0.8737	0.7941	0.8352	0.8208	0.8733	0.7896	0.8792	0.9233	0.8638	0.894	0.8577	0.9143	0.6937	0.6775	0.9336	0.8147	0.8529	0.9173	0.8904	0.8769	0.863
PPIE	1902	AT	12	null	null	0	1	0.335	0.0671	0.0589	0.2915	0.1398	0.0493	0.1046	0.142	0.2521	0.2603	0.1691	0.0874	0.0532	0.2037	0.12	0.1792	0.0849	0.2198	0.1327	0.3294	0.0845	0.1229	0.1956	0.1569	0.1632	0.1267	0.2008	0.113	0.0698	0.1354	0.0756	0.131	0.0788	0.3024	0.3039	0.0655	0.1823	0.134	0.0681	0.0946	0.1198	0.1357
PPIE	1903	ES	11	9.1	12	0	0.9896	0.7573	0.1312	0.6976	0.6128	0.5447	0.8602	0.5894	0.6188	0.6942	0.6511	0.6384	0.55	0.4254	0.6109	0.565	0.6421	0.3973	0.5943	0.684	0.5866	0.5381	0.5766	0.5682	0.4652	0.6994	0.6374	0.6976	0.4677	0.4768	0.4075	0.5757	0.695	0.6647	0.4236	0.6551	0.3389	0.587	0.5356	0.5998	0.5617	0.5671	0.4178
PPIE	1904	AD	7.2	7.1	8	0	1	0.5215	0.105	0.0145	0.1279	0.111	0.0136	0.014	0.0879	0.1646	0.2884	0.3536	0.0313	0.0124	0.0277	0.0753	0.0543	0.0437	0.0819	0.0232	0.0026	0.0077	0.1002	0.0771	0.0129	0.0134	0.2975	0.2949	0.0351	0.0418	0.0091	0.0258	0.0495	0.0727	0.0297	0.1983	0.0202	0.1361	0.1247	0.0581	0.0191	0.1219	0.1738
PPIE	1905	ES	7.1:7.2	6	8	0	1	0.811	0.2202	0.5255	0.8877	1	0.6492	0.5294	1	1	0.8667	0.9797	0.7775	0.4691	0.7575	1	1	1	1	1	0.2432	1	1	1	0.6425	0.4081	1	0.9634	0.8803	0.9076	0.5391	0.4853	0.875	0.9415	1	0.975	1	1	0.8782	0.8331	0.5509	0.9165	1
PPIE	1906	ES	7.1	6	8	0	1	0.0381	0.0086	0.9896	0.9857	1	0.9943	0.9914	1	1	0.9624	0.9921	0.9939	0.9906	0.9939	1	1	1	1	1	0.9947	1	1	1	0.9946	0.9844	1	0.9894	0.9965	0.9965	0.9943	0.981	0.995	0.9963	1	0.9954	1	1	0.9865	0.9913	0.9875	0.9911	1
PPIE	1907	AD	4.2	4.1	5	0	1	0.1202	0.0237	0.0439	0.0783	0.0095	0.077	0	0.0415	0.0449	0.0141	0.0138	0	0.0216	0.0072	0.0103	0	0.0098	0.0181	0.0484	0.0119	0.0034	0.0164	0.0129	0.034	0.0457	0	0	0.0119	0.0193	0.0073	0.0393	0.0055	0.0126	0	0.0149	0.033	0.0274	0.0175	0.0274	0.0053	0.0176	0.0228
PPIE	1909	ES	3:4.1:5	2	6	0	1	0.0138	0.0022	0.9957	1	1	1	1	1	1	1	0.9942	1	1	1	1	1	1	1	0.9954	1	1	1	1	1	1	1	1	0.9962	1	0.9922	1	1	1	1	1	1	1	1	1	1	1	1
PPIE	1910	AD	1.2	1.1	2	0	1	0.4481	0.0781	0.8206	0.799	0.8296	0.8196	0.8172	0.7825	0.6805	0.785	0.7792	0.9542	0.8602	0.8202	0.9498	0.8796	0.7531	0.6006	0.8018	0.7621	0.8453	0.8359	0.8094	0.8028	0.8776	0.9191	0.8154	0.7441	0.8185	0.9271	0.7846	0.727	0.8204	0.8347	0.759	0.8964	0.8184	0.8099	0.6884	0.7894	0.8514	0.5961
BMP8B	1911	AT	6.2	null	null	0	1	0.5386	0.0959	0.0843	0.1219	0.0271	0.1083	0.2004	0.0753	0.1177	0.1632	0.0716	0.2348	0.0612	0.1403	0.1239	0.1381	0.0926	0.1798	0.2972	0.1147	0.0537	0.1135	0.1092	0.1727	0.2286	0.1945	0.2745	0.0891	0.086	0.238	0.0195	0.0902	0.2568	0.2595	0.2196	0.2245	0.063	0.4308	0.0284	0.0824	0.1417	0.1029
BMP8B	1912	AT	8	null	null	0	1	0.5386	0.0959	0.9157	0.8781	0.9729	0.8917	0.7996	0.9247	0.8824	0.8368	0.9284	0.7652	0.9388	0.8597	0.8761	0.8619	0.9074	0.8202	0.7028	0.8853	0.9463	0.8865	0.8908	0.8273	0.7714	0.8055	0.7255	0.9109	0.914	0.762	0.9805	0.9098	0.7432	0.7405	0.7804	0.7755	0.937	0.5692	0.9716	0.9176	0.8583	0.8971
TRIT1	1913	AT	12	null	null	0	1	0.1247	0.0221	0.9712	0.9408	0.9897	0.9753	0.9799	0.972	0.9482	0.9532	0.9701	0.9938	0.9681	0.9629	0.9901	0.9567	0.9752	0.9941	0.9464	0.9922	0.9875	0.9863	0.9702	0.9757	0.9891	0.9853	0.9663	0.9748	0.9887	0.9946	0.9563	0.9705	0.9981	1	0.9934	0.9866	0.9628	0.998	0.98	0.97	0.9692	1
TRIT1	1914	AT	5	null	null	0	1	0.1247	0.0221	0.0288	0.0592	0.0103	0.0247	0.0201	0.028	0.0518	0.0468	0.0299	0.0062	0.0319	0.0371	0.0099	0.0433	0.0248	0.0059	0.0536	0.0078	0.0125	0.0137	0.0298	0.0243	0.0109	0.0147	0.0337	0.0252	0.0113	0.0054	0.0437	0.0295	0.0019	0	0.0065	0.0134	0.0372	0.002	0.02	0.03	0.0308	0
TRIT1	1916	ES	10	9	11	0	1	0.0294	0.0021	1	1	1	1	1	1	1	1	1	1	1	1	1	1	1	1	1	1	1	1	1	1	1	1	1	1	1	1	1	1	1	1	1	1	1	1	1	1	1	1
TRIT1	1918	ES	9	8	10	0	1	0.0572	0.008	1	1	1	1	1	1	1	0.9862	0.9935	1	1	1	1	1	0.9939	0.9825	1	1	1	0.9854	1	0.9912	1	1	1	1	1	1	0.9887	0.9943	1	1	1	0.9934	1	1	0.996	0.9819	0.9917	1
TRIT1	1920	ES	8	7.2	9	0	1	0.0815	0.0146	1	1	1	1	0.9829	1	0.9937	0.9373	0.9742	1	1	1	1	0.9824	0.9712	1	0.9798	0.9626	0.9942	1	0.9959	1	0.9682	1	1	0.9781	0.984	1	1	0.9886	0.9892	0.9739	1	0.9922	1	0.9941	0.9952	0.9715	0.9918	0.9897
TRIT1	1921	AA	7.1	6.2	7.2	0	1	0.1881	0.0262	1	1	0.9752	1	0.9854	1	0.9735	1	0.9774	1	1	1	1	1	0.9889	1	1	1	1	1	0.959	1	0.9522	1	1	0.9709	0.9914	1	1	0.987	1	1	0.989	1	1	0.9446	0.9915	1	0.9846	1
TRIT1	1922	AD	6.2	6.1	7.1	0	1	0.4813	0.0761	0.9135	0.6864	0.9743	0.7729	0.8596	0.8829	0.857	0.6299	0.7835	0.5842	0.8272	0.7832	0.9589	0.8294	0.8793	0.9211	0.8173	0.8039	0.87	0.9309	0.8981	0.7729	0.9067	0.6941	0.7337	0.9218	0.9097	0.8794	0.7289	0.7584	0.8758	0.6605	0.9365	0.7706	0.8603	0.7582	0.8767	0.8861	0.9168	0.8185
TRIT1	1923	ES	4	3.1	6.1	0	1	0.346	0.0505	0.9292	0.925	0.9012	0.9801	0.9372	0.7729	0.942	0.9408	0.9459	0.9268	0.9104	0.9647	0.8885	1	0.9637	1	0.9421	0.918	0.88	0.9509	0.9496	0.8981	0.9782	1	0.8084	0.8845	0.9381	1	0.8728	0.9615	0.9497	0.9431	0.9858	0.8188	0.9014	0.8397	0.911	0.9359	0.9068	0.8882
TRIT1	1924	ES	2:3.1:4:6.1:6.2	1	7.1	0	1	0.1262	0.0202	0.9912	1	1	1	1	1	1	0.9657	0.9821	1	1	1	0.8738	0.983	0.9864	1	0.9859	0.9607	0.9692	0.9868	1	0.9694	0.9223	1	1	0.9789	0.9837	0.9732	0.9837	0.9897	0.9613	1	1	1	0.9523	0.9356	0.9722	0.9855	0.9368	1
TRIT1	1926	ES	2:3.1:6.1:6.2	1	7.1	0	0.8808	0.6759	0.147	0.9262	null	1	null	1	1	1	0.687	0.8112	null	1	null	0.5142	null	0.7826	null	0.8749	0.7455	0.8644	0.8398	1	0.8388	0.3241	null	1	0.8901	0.8535	null	0.9277	0.8439	0.6328	null	1	1	0.7819	0.784	0.8373	0.8809	0.7058	1
TRIT1	1928	ES	2:3.1:4:6.1	1	7.1	0	0.9845	0.7609	0.117	0.9141	1	null	1	1	1	1	0.9419	0.941	1	1	1	0.2391	0.9273	0.9092	1	0.9398	0.859	0.8214	0.8505	1	0.9012	0.5598	1	1	0.8053	0.8555	0.8336	0.9564	0.9702	0.7776	1	1	1	0.7684	0.822	0.8343	0.901	0.5808	1
TRIT1	1932	ES	2:3.1:4:6.1:6.2:7.1:7.2:8:9	1	10	0	1	0.062	0.0115	0.9919	1	1	1	1	1	1	0.9713	1	1	1	0.9814	1	1	0.9872	1	1	0.9872	1	0.9885	1	0.9612	1	1	0.9597	1	1	1	1	1	0.9662	1	1	1	1	1	0.9818	1	1	1
TRIT1	1934	ES	2:3.1:6.1:6.2:7.1:7.2:8:9	1	10	0	0.9585	0.5908	0.1042	0.9327	1	1	1	1	1	1	0.7362	1	1	1	0.7313	1	null	0.7962	null	1	0.9038	1	0.86	1	0.8071	1	null	0.8925	1	1	null	1	1	0.6705	1	1	1	1	1	0.891	1	1	1
TRIT1	1936	ES	2:3.1:4:6.1:7.1:7.2:8:9	1	10	0	1	0.4827	0.0627	0.9208	1	1	1	1	1	1	0.9512	1	1	1	0.9389	1	1	0.9142	1	1	0.9505	1	0.8669	1	0.877	1	1	0.8991	1	1	1	1	1	0.801	1	1	1	1	1	0.8863	1	1	1
TRIT1	1971	ES	2:3.1	1	4	0	1	0.1913	0.0234	0.9894	1	1	1	0.9861	0.9361	0.9417	0.965	0.9827	1	1	0.978	1	0.9644	0.9719	0.9171	0.9847	1	0.9576	0.984	0.9924	1	1	1	0.9427	0.9876	0.9938	1	1	1	0.9565	0.8087	1	1	0.9828	0.9675	0.9777	1	0.9808	1
TRIT1	1972	ES	2:3.1:4	1	6.1	0	1	0.1347	0.0228	1	1	0.9808	1	1	1	1	0.905	0.9854	0.8653	0.9891	1	1	0.9852	0.9876	0.9831	0.964	0.9882	0.9849	1	0.9869	0.9479	0.9784	1	1	1	1	1	0.9624	0.9917	1	1	0.9781	1	0.9877	0.9728	0.9245	1	1	1
TRIT1	1974	ES	2:3.1	1	6.1	0	0.8549	0.7683	0.1487	1	null	0.8632	null	1	1	1	0.4163	0.8392	0.3883	0.9151	null	1	null	0.7966	null	0.7239	0.9071	0.9284	1	0.8459	0.7438	null	null	1	1	1	null	0.8415	0.8688	1	null	0.456	1	0.933	0.8972	0.6381	1	1	1
MYCL	1975	AT	2	null	null	0	1	0.3782	0.0786	0.6329	0.8209	0.8188	0.6628	0.7237	0.7399	0.841	0.9028	0.9135	0.6445	0.9059	0.9112	0.8999	0.9578	0.9522	0.9551	0.9369	1	0.8878	0.95	0.9547	0.9632	0.9669	0.6965	0.9544	0.9576	0.9342	0.9564	0.9509	0.9343	0.9017	0.9638	0.9827	0.9603	0.9728	0.6583	0.8658	0.9474	0.8726	0.7414
MYCL	1976	AT	1.4	null	null	0	1	0.3782	0.0786	0.3671	0.1791	0.1812	0.3372	0.2763	0.2601	0.159	0.0972	0.0865	0.3555	0.0941	0.0888	0.1001	0.0422	0.0478	0.0449	0.0631	0	0.1122	0.05	0.0453	0.0368	0.0331	0.3035	0.0456	0.0424	0.0658	0.0436	0.0491	0.0657	0.0983	0.0362	0.0173	0.0397	0.0272	0.3417	0.1342	0.0526	0.1274	0.2586
MYCL	1977	RI	1.2	1.1	1.3	0	0.9689	0.6706	0.1227	0.5839	0.7005	0.4731	0.6274	0.5525	0.6139	0.4429	0.766	0.7228	null	0.6836	0.5635	0.6827	0.6109	0.6934	0.7029	null	null	0.5466	0.6593	0.6918	0.5957	0.6301	0.8267	0.6139	0.7782	0.6194	0.5071	0.8549	0.7403	0.8267	0.7553	0.6228	0.4506	0.8763	0.7971	0.7003	0.8147	0.7094	0.7971
MFSD2A	1978	AA	3.1	2	3.2	0	0.9585	0.1763	0.025	0.0232	0	0.0091	0	0.0203	0.0255	0.0639	0	0.009	0.0232	0	0.1008	0	0	0.0111	0	0	0.0893	0	0.0178	0	0	0	null	0	0.0097	0.0062	0.0344	0.0097	0	0	0	0.009	0	0	0.0149	0.0145	0	0.0425	0
MFSD2A	1980	ES	2:3.2	1	4	0	0.9948	0.0581	0.0082	1	1	1	1	1	0.9828	1	1	0.9973	1	1	1	1	1	1	0.9903	1	1	1	0.9951	0.9938	1	0.9762	1	1	0.9946	1	1	1	1	0.9908	1	1	1	1	1	1	0.9853	0.9814	1
CAP1	1981	AA	3.1	2.2	3.2	0	1	0.1408	0.0162	0.9214	0.94	0.9068	0.9192	0.8905	0.9173	0.9432	0.9433	0.9181	0.9274	0.9231	0.9159	0.9357	0.9151	0.9186	0.9089	0.908	0.9302	0.9367	0.9144	0.908	0.8924	0.9324	0.919	0.9274	0.9052	0.8942	0.8959	0.9085	0.9112	0.9224	0.8935	0.8954	0.8877	0.9285	0.9433	0.9387	0.9351	0.8974	0.908
CAP1	1982	AA	2.1	1.2	2.2	0	1	0.2774	0.0424	0.3019	0.2572	0.3031	0.3253	0.2546	0.3373	0.3148	0.3053	0.3142	0.3555	0.1759	0.3621	0.2843	0.2593	0.3309	0.306	0.2279	0.2631	0.2376	0.2617	0.2768	0.2452	0.2535	0.1685	0.2225	0.2727	0.2597	0.231	0.2758	0.2415	0.2815	0.3443	0.2902	0.2316	0.2232	0.392	0.3766	0.3118	0.2655	0.2305
CAP1	1983	AD	1.2	1.1	2.1	0	1	0.2888	0.0582	0.7325	0.66	0.7717	0.788	0.7579	0.6755	0.7213	0.7205	0.662	0.7724	0.6103	0.7012	0.8001	0.6796	0.7715	0.7269	0.6712	0.6499	0.5983	0.7173	0.748	0.7136	0.7018	0.571	0.7547	0.7258	0.7514	0.7255	0.7636	0.6333	0.7968	0.7324	0.7313	0.583	0.5935	0.7422	0.7203	0.787	0.7002	0.5467
CAP1	1984	ES	1.2:2.1	1.1	2.2	0	1	0.4538	0.0682	0.5323	0.5041	0.5588	0.6665	0.5678	0.5839	0.5465	0.4999	0.555	0.4113	0.4389	0.6289	0.4994	0.4308	0.6988	0.5336	0.4414	0.4593	0.431	0.5281	0.5248	0.4907	0.5011	0.7233	0.513	0.5447	0.5327	0.3709	0.5093	0.4558	0.5027	0.737	0.564	0.3777	0.445	0.7112	0.6447	0.5688	0.4759	0.4163
CAP1	1985	AA	2.1	1.1	2.2	0	1	0.5719	0.0666	0.2931	0.3431	0.2722	0.3491	0.2951	0.4021	0.3172	0.279	0.3885	0.1704	0.3326	0.4188	0.1992	0.2626	0.4067	0.3002	0.2786	0.3134	0.3366	0.3055	0.2708	0.2784	0.2986	0.662	0.2546	0.3108	0.2734	0.1821	0.2427	0.3261	0.2046	0.5054	0.3217	0.3022	0.3539	0.4605	0.4128	0.2626	0.2794	0.371
CAP1	1986	AD	1.2	1.1	2.2	0	1	0.3697	0.0387	0.7241	0.7455	0.7439	0.8052	0.7933	0.7334	0.7236	0.6941	0.7309	0.5582	0.7852	0.7487	0.7147	0.6833	0.8239	0.7214	0.7275	0.7035	0.7081	0.759	0.7422	0.7474	0.7469	0.9279	0.786	0.761	0.7643	0.6619	0.7311	0.724	0.7202	0.8419	0.7594	0.6678	0.7357	0.7922	0.7498	0.7439	0.7148	0.7037
PPT1	1987	AP	1	null	null	0	1	0.0614	0.0081	1	1	0.9888	1	1	1	0.9872	0.9827	0.9905	1	1	1	1	1	1	1	1	1	1	1	1	1	1	1	0.986	1	1	1	1	1	1	1	1	1	1	1	0.9968	1	1	1
PPT1	1988	AP	6	null	null	0	1	0.0614	0.0081	0	0	0.0112	0	0	0	0.0128	0.0173	0.0095	0	0	0	0	0	0	0	0	0	0	0	0	0	0	0	0.014	0	0	0	0	0	0	0	0	0	0	0	0.0032	0	0	0
PPT1	1991	RI	10.2	10.1	10.3	0	1	0.0013	0.0002	1	1	1	1	1	1	1	1	1	1	1	1	1	1	1	1	1	1	1	1	1	1	1	1	1	1	1	1	1	1	1	1	1	1	1	1	1	1	1	1
PPT1	1992	ES	9	8	10.1	1	0.829	0.0479	0.009	null	0.9518	0.9798	null	null	0.9758	0.9789	0.9796	null	null	null	0.9763	null	0.9652	0.9737	0.9535	0.9721	0.9823	null	0.9699	0.973	0.9773	0.9685	0.9659	0.9518	0.9669	0.9722	0.9648	0.9766	0.9683	0.9556	0.9659	null	0.9572	0.974	0.9727	0.9631	0.9773	0.9367	0.984
PPT1	1993	AA	5.1	4	5.2	0	1	0.0136	0.0025	0	0.0076	0	0	0.0018	0.0032	0.0033	0.0088	0	0	0.0075	0	0	0	0.0021	0	0.0014	0	0	0.0012	0.0007	0.0013	0	0	0.0031	0.0037	0	0	0.0009	0.0019	0	0	0.004	0	0.0022	0.001	0	0	0	0
PPT1	1995	ES	2:3:4	1	5.2	0	1	0.0058	0.0009	0.9983	1	1	1	1	0.9982	1	1	1	1	1	1	1	1	1	1	1	1	1	1	0.9956	1	1	1	1	1	1	1	1	1	1	1	1	1	1	0.9989	0.9976	1	0.998	1
SMAP2	1996	AP	3	null	null	0	1	0.0177	0.0028	0	0	0	0	0	0	0	0	0	0	0	0	0	0	0	0	0	0	0	0	0	0	0.0107	0	0.0014	0	0	0	0.0091	0	0	0.0113	0	0	0	0	0	0	0.006	0
SMAP2	1997	AP	1	null	null	0	1	0.1235	0.0211	0.9826	0.9806	0.9427	0.9756	0.9827	0.9695	0.9761	0.9418	0.988	1	0.9444	0.9545	0.973	0.9597	0.9648	0.9906	1	0.9889	0.9816	0.9199	0.9407	0.9823	0.9688	1	0.9673	1	0.9814	1	0.9909	0.9927	0.8765	0.9643	0.9651	0.983	0.9702	0.9719	0.9479	0.9755	0.942	0.9921
SMAP2	1998	AP	2	null	null	0	1	0.1235	0.0206	0.0174	0.0194	0.0573	0.0244	0.0173	0.0305	0.0239	0.0582	0.012	0	0.0556	0.0455	0.027	0.0403	0.0352	0.0094	0	0.0111	0.0184	0.0801	0.0593	0.0177	0.0205	0	0.0314	0	0.0186	0	0	0.0073	0.1235	0.0244	0.0349	0.017	0.0298	0.0281	0.0521	0.0245	0.052	0.0079
ZFP69	2001	AA	2.1	1	2.2	0	0.9689	0.4723	0.0827	1	1	0.869	1	0.9439	0.9314	0.8784	1	1	1	0.8534	0.9093	1	1	1	null	0.8534	0.8352	0.937	0.817	0.9623	1	1	null	0.9248	0.9477	0.8852	1	0.8717	0.873	1	0.7213	0.8873	0.9577	0.8768	1	0.9093	0.937	0.9502	1
EXO5	2002	RI	1.4	1.3	1.5	0	0.7979	0.8508	0.1828	0.2496	0.6662	0.2755	0.2059	0.2648	null	0.4489	0.3133	0.55	null	0.2628	null	null	null	0.4469	null	0.2549	0.1799	0	0.1857	0.3534	0.4489	0.4063	0.8508	0.5328	null	0.0868	0.4995	0.613	0.3632	0.2219	0.7583	0.3926	0.4439	0.3995	null	0.3898	0.4439	0.461	0.2755
EXO5	2003	RI	1.2	1.1	1.3	0	0.9378	0.7421	0.1601	0.8182	0.8476	0.686	0.8773	0.4835	1	0.8015	0.9051	0.8403	null	1	0.8266	1	0.6137	0.8138	null	0.8802	0.3122	0.7715	1	0.8693	0.7487	0.5816	1	0.7389	1	0.8542	1	0.871	1	0.8521	1	0.9147	0.7989	1	1	0.8918	0.7044	0.6651	0.6536
EXO5	2006	AD	1.2:1.3	1.1	1.5	0	0.9223	0.4541	0.1022	0.9411	1	0.8792	1	1	1	1	1	1	null	1	0.7984	1	1	1	1	1	1	1	1	0.886	1	1	null	1	1	0.8477	1	0.7593	1	1	null	1	1	1	1	1	0.606	1	1
ZNF684	2008	AT	5.2	null	null	0	1	0.591	0.0748	0.1542	0.114	0.0715	0.0728	0.2606	0.1352	0.1447	0.1483	0.153	0.158	0.1178	0.1346	0.1339	0.0599	0.2505	0.2803	0.1299	0.0992	0.1243	0.0735	0.0947	0.0688	0.1442	0.1588	0.1388	0.1639	0.0967	0.1878	0.0382	0.0674	0.1856	0.201	0.1127	0.219	0.172	0.1167	0.0883	0.2097	0.1749	0.0608
ZNF684	2009	AT	6	null	null	0	1	0.591	0.0748	0.8458	0.886	0.9285	0.9272	0.7394	0.8648	0.8553	0.8517	0.847	0.842	0.8822	0.8654	0.8661	0.9401	0.7495	0.7197	0.8701	0.9008	0.8757	0.9265	0.9053	0.9312	0.8558	0.8412	0.8612	0.8361	0.9033	0.8122	0.9618	0.9326	0.8144	0.799	0.8873	0.781	0.828	0.8833	0.9117	0.7903	0.8251	0.9392
NFYC	2012	AP	10	null	null	0	1	0.1871	0.0246	0.018	0.0899	0.0333	0.0269	0.0105	0.061	0.0236	0.0887	0.0261	0.0317	0.0408	0.0332	0.0362	0.0236	0.0138	0.0157	0.0461	0.0135	0.0182	0.0252	0.0088	0.0221	0.0486	0.0133	0.0771	0.0666	0.0361	0.022	0.0315	0.042	0.0159	0.0562	0.0347	0.0306	0.0477	0.0125	0.0169	0.0306	0.01	0.0186
NFYC	2013	AP	1	null	null	0	1	0.5316	0.0829	0.8914	0.7839	0.8397	0.8503	0.9187	0.8331	0.9359	0.8041	0.8897	0.8468	0.8329	0.8237	0.9546	0.9047	0.8712	0.9328	0.7642	0.8204	0.8546	0.9105	0.8572	0.9296	0.883	0.9025	0.7511	0.8881	0.9442	0.9644	0.8298	0.8189	0.9229	0.8935	0.9268	0.8742	0.7901	0.9331	0.9596	0.894	0.96	0.8308
NFYC	2014	AP	2	null	null	0	1	0.0561	0.0108	0	0.0528	0.014	0.0226	0.0206	0.0126	0.0071	0.0153	0.0085	0	0.0133	0.01	0	0.0154	0.012	0.0154	0.0188	0	0.0032	0	0.0049	0.0098	0.0166	0.013	0.021	0.01	0.0096	0.0108	0.0028	0.0026	0.0089	0.0232	0.0099	0.02	0.0162	0.0022	0.0076	0.016	0.0039	0.0365
NFYC	2015	AP	4	null	null	0	1	0.4878	0.0716	0.0906	0.0734	0.113	0.1002	0.0503	0.0934	0.0334	0.0919	0.0757	0.1214	0.113	0.133	0.0092	0.0563	0.103	0.0361	0.1708	0.166	0.124	0.0643	0.1291	0.0385	0.0518	0.0712	0.1508	0.0353	0.0101	0.0028	0.1359	0.1366	0.0523	0.0272	0.0285	0.0751	0.146	0.0522	0.0159	0.0594	0.0261	0.1141
NFYC	2017	AA	20.1:20.2	19	20.3	0	1	0.2093	0.0385	0.9605	0.9295	0.8768	0.9376	0.9137	0.9508	0.9528	0.8496	0.8982	0.9257	0.8719	0.9534	0.9139	0.9307	0.9523	0.9041	0.9111	0.8586	0.8677	0.8701	0.8388	0.8896	0.9372	0.8813	0.9727	0.9233	0.8981	0.9254	0.9377	0.9379	0.9093	0.8905	0.8795	0.8309	0.9254	0.9296	0.8952	0.9238	0.9086	0.8935
NFYC	2018	AA	20.2	19	20.3	0	1	0.0851	0.0151	0.9726	0.9666	0.9497	0.9536	0.9678	0.9664	0.979	0.9141	0.9498	0.948	0.9537	0.9702	0.9536	0.9757	0.9668	0.9454	0.9687	0.9534	0.9363	0.9687	0.9554	0.9621	0.9683	0.9419	0.9836	0.9643	0.9702	0.9617	0.975	0.9494	0.9748	0.9195	0.9549	0.9416	0.9718	0.9642	0.9361	0.9651	0.9645	0.9309
NFYC	2019	AA	20.1	19	20.2	0	1	0.3634	0.0677	0.4035	0.3098	0.271	0.4186	0.2576	0.3982	0.299	0.3436	0.315	0.4026	0.2457	0.3827	0.3371	0.2481	0.4036	0.3494	0.2461	0.2262	0.3057	0.176	0.193	0.2383	0.3253	0.311	0.369	0.3052	0.2107	0.3277	0.2754	0.4422	0.2034	0.4123	0.2538	0.2312	0.2619	0.3254	0.365	0.3016	0.2652	0.3805
NFYC	2020	ES	18	17	19	0	1	0.2123	0.0373	0.1531	0.119	0.101	0.1389	0.0731	0.0804	0.0816	0.0671	0.1535	0.1329	0.0928	0.1182	0.0959	0.0836	0.1079	0.0869	0.0696	0.0488	0.0793	0.0938	0.126	0.0718	0.0848	0.0485	0.1014	0.1459	0.1368	0.1545	0.0683	0.1469	0.1134	0.1476	0.0812	0.1275	0.1762	0.0609	0.1641	0.0839	0.1624	0.1506
NFYC	2021	AA	16.1	15	16.2	0	1	0.0177	0.0038	0.9917	0.9927	1	1	0.9928	1	0.9888	0.9971	0.9876	1	0.9923	0.9892	0.9968	1	0.9904	0.9943	0.9976	0.9954	0.9939	0.9957	0.9984	0.9961	0.995	0.9889	0.9981	0.9935	0.997	0.9918	0.9902	0.9913	0.9935	1	0.9947	0.9823	0.9888	0.9956	1	0.9977	0.9942	0.9898
NFYC	2022	ES	13	12	14	0	1	0.036	0.0048	0.9935	1	1	0.99	0.9966	0.9954	1	1	0.9955	1	1	1	1	1	0.9974	0.9941	0.9968	1	0.998	1	1	1	0.9937	0.964	0.9939	1	0.9979	0.9978	0.9934	1	1	0.9958	0.9986	0.9981	1	0.9954	0.9935	0.9968	1	1
NFYC	2023	ES	6	1	11	0	1	0.1192	0.027	0.0363	0.004	0.011	0.0549	0.0279	0.033	0.0976	0.0379	0.0282	0.0748	0	0.0078	0.0286	0	0.0248	0	0.045	0	0.1004	0.0064	0.0261	0.0348	0.0285	0	0.0185	0.0563	0.0447	0.0235	0.0242	0	0.0528	0.0069	0.0139	0.0602	0.0405	0.0452	0.0285	0.0132	0.0048	0
CTPS1	2025	AP	2	null	null	0	1	0.1695	0.0236	0	0	0	0	0	0	0	0	0.023	0	0	0	0	0	0.0208	0	0	0.0356	0	0.1276	0	0	0	0	0	0	0	0	0	0	0	0	0	0	0	0	0	0	0	0
CTPS1	2026	AP	1	null	null	0	1	0.3007	0.0502	1	1	0.9642	1	0.9831	1	0.812	0.8149	0.9453	1	1	1	0.8885	1	0.965	1	1	0.9157	1	0.8724	1	1	1	1	1	0.9829	1	1	1	1	1	1	0.9585	0.9669	1	0.9673	0.9331	0.9809	1	0.9772
CTPS1	2027	AP	3.1	null	null	0	1	0.3007	0.0458	0	0	0.0358	0	0.0169	0	0.188	0.1851	0.0316	0	0	0	0.1115	0	0.0142	0	0	0.0488	0	0	0	0	0	0	0	0.0171	0	0	0	0	0	0	0.0415	0.0331	0	0.0327	0.0669	0.0191	0	0.0228
CTPS1	2028	AT	9.2	null	null	0	1	0.1115	0.019	0.0068	0.0066	0.013	0.0106	0.0335	0.0364	0.0454	0.0332	0.0552	0.0189	0.0073	0.0069	0.0268	0.0462	0.0403	0.0094	0.0369	0.0171	0.0189	0.003	0.0143	0.0278	0.0185	0.0163	0.0314	0.0191	0.014	0.0114	0.051	0.0129	0.0148	0.0163	0.016	0.028	0.0198	0.0051	0.0165	0.0122	0.028	0.0128
CTPS1	2029	AT	20	null	null	0	1	0.1115	0.019	0.9932	0.9934	0.987	0.9894	0.9665	0.9636	0.9546	0.9668	0.9448	0.9811	0.9927	0.9931	0.9732	0.9538	0.9597	0.9906	0.9631	0.9829	0.9811	0.997	0.9857	0.9722	0.9815	0.9837	0.9686	0.9809	0.986	0.9886	0.949	0.9871	0.9852	0.9837	0.984	0.972	0.9802	0.9949	0.9835	0.9878	0.972	0.9872
CTPS1	2030	ES	3.2:4:5:6	1	7	0	1	0.0053	0.0006	1	1	1	1	1	1	1	1	1	1	0.9947	1	1	1	1	0.9955	1	1	1	1	1	1	1	1	1	1	1	1	1	1	1	1	1	1	0.9959	1	1	1	1	1
SLFNL1	2032	AA	2.1	1.7	2.2	0	0.8083	0.111	0.0126	1	1	null	null	1	null	1	1	1	1	1	1	1	null	1	0.9503	1	null	null	1	1	1	null	1	1	1	1	1	1	null	1	1	1	1	1	1	1	null	null	null
SLFNL1	2034	RI	1.4	1.3	1.5	0	0.9119	0	0	1	1	1	null	1	null	1	1	1	1	1	1	null	null	1	1	1	1	null	1	1	1	1	null	1	1	1	1	1	1	1	1	1	1	1	1	1	null	null	1
SLFNL1	2035	RI	1.3:1.4:1.5:1.6	1.2	1.7	0	0.9119	0	0	1	1	1	1	1	1	1	1	1	1	null	1	null	1	1	1	1	1	1	1	1	1	1	1	1	1	1	null	1	1	1	1	1	1	1	null	1	1	1	null
SLFNL1	2039	RI	1.2:1.3:1.4	1.1	1.5	0	0.9275	0	0	1	1	1	null	1	null	1	1	1	1	1	1	null	null	1	1	1	1	null	1	1	1	1	null	1	1	1	1	1	1	1	1	1	1	1	1	1	1	1	1
SCMH1	2041	AP	1	null	null	0	0.9948	0.7748	0.1493	0.7044	0.7812	0.8538	0.7828	0.6601	0.685	0.5183	0.7089	0.8494	0.3062	0.3695	0.541	0.9042	0.7187	0.6968	0.8686	0.7802	0.9137	0.9674	0.8975	0.8869	0.7951	0.8219	0.5302	0.584	0.8817	0.9665	0.8659	0.6605	0.8002	0.9232	0.7621	0.7205	0.4151	0.6028	0.8738	0.753	0.7853	0.8157	0.9423
SCMH1	2042	AP	4.1	null	null	0	0.9948	0.4389	0.075	0.0594	0.105	0.0574	0	0.1064	0	0.1817	0.0246	0.0406	0.4389	0.309	0.0388	0.0211	0.1104	0	0	0.0614	0.0248	0	0.0402	0.034	0.0765	0.0316	0.1267	0.2283	0	0	0.0621	0.137	0.0215	0	0	0.0574	0.0939	0.1296	0.0224	0.0675	0.0993	0.1329	0
SCMH1	2046	AP	3	null	null	0	0.9948	0.4909	0.0997	0.2362	0.1138	0.0888	0.2172	0.2335	0.315	0.3001	0.2665	0.11	0.2549	0.3215	0.4202	0.0746	0.1709	0.3032	0.1314	0.1584	0.0615	0.0326	0.0622	0.0791	0.1284	0.1466	0.3432	0.1878	0.1183	0.0335	0.0721	0.2025	0.1783	0.0768	0.2379	0.2221	0.4909	0.2676	0.1039	0.1796	0.1153	0.0514	0.0577
SCMH1	2047	ES	17	16	18	0	1	0.4794	0.0758	0.7744	0.7942	0.7616	0.9795	0.815	0.6917	0.7693	0.7278	0.6752	0.8784	0.8205	0.8229	0.7906	0.6973	0.8213	0.6866	0.6687	0.631	0.685	0.633	0.6596	0.6139	0.7459	0.6719	0.776	0.7571	0.6889	0.6641	0.7866	0.7517	0.7355	0.6809	0.6767	0.6462	0.6793	0.7172	0.5798	0.7304	0.5506	0.7571
SCMH1	2048	ES	10:11	9	12	0	1	0.0499	0.0103	0.9956	0.9939	0.9939	1	0.9946	0.9898	0.9919	1	0.9753	0.9921	1	0.9842	1	1	1	0.9889	0.9817	0.9896	0.9914	0.9818	0.9862	0.9788	0.9844	1	0.9944	0.9933	0.9656	1	0.9859	1	0.9723	1	0.9947	1	0.983	0.9569	0.9859	0.9939	1	0.9805
SCMH1	2049	ES	7:8	6	9	0	1	0.4938	0.0727	0.8126	0.861	0.7677	0.96	0.915	0.9167	0.7947	0.9161	0.8655	0.8054	0.9808	0.9063	0.9212	0.7882	0.8098	0.9576	0.9253	0.9157	0.9494	0.8194	0.785	0.8325	0.9802	0.6544	0.8613	0.908	0.8498	0.5062	0.8251	0.9159	0.8135	0.972	0.9347	0.9411	0.833	0.7852	0.8572	0.8374	0.8854	0.8925
SCMH1	2050	ES	8	6	9	0	0.943	0.8419	0.1436	0.5735	0.6191	0.4892	null	0.6396	null	0.605	0.5381	0.3959	0.5812	0.8475	0.6667	0.7225	0.6163	0.6493	null	0.7478	0.7632	0.8184	0.6127	0.4932	0.5565	0.9157	0.4548	0.7299	0.4252	0.6512	0.5671	0.5826	0.6767	0.5405	null	0.8778	0.861	0.6357	0.5572	0.667	0.5239	0.7003	0.7857
SCMH1	2051	ES	7	6	8	0	1	0.5226	0.0868	0.7708	0.8034	0.7751	1	0.8626	0.9197	0.7316	0.9045	0.9097	0.7528	0.9017	0.8351	0.8139	0.7234	0.7076	0.8997	0.81	0.7778	0.8128	0.744	0.7974	0.8059	0.823	0.7136	0.6977	0.93	0.7571	0.4774	0.7693	0.84	0.8059	0.906	0.6786	0.7208	0.7462	0.7457	0.7524	0.8288	0.7708	0.6945
SCMH1	2053	ES	6:7:8	5	9	0	1	0.5598	0.0978	0.699	0.7888	0.7564	0.7793	0.9057	0.7547	0.7638	0.8135	0.8183	0.7921	0.9602	0.8511	0.7338	0.8474	0.7161	0.7158	0.9373	0.9456	0.9737	0.7534	0.8094	0.8559	0.8616	1	0.7987	0.9105	0.6575	0.4402	0.8108	0.8451	0.7888	1	0.9443	0.8598	0.7484	0.7061	0.8308	0.6664	0.6556	0.9026
SCMH1	2054	ES	6:8	5	9	0	0.9845	1	0.1677	0.5192	0.5534	0.5621	0	0.6986	0.2789	0.6777	0.4401	0.3949	0.6808	0.7934	0.6599	0.4323	0.7846	0.5778	0.31	0.8468	0.8729	0.9477	0.6789	0.6487	0.7246	0.6437	1	0.6876	0.525	0.4776	0.5717	0.6431	0.622	0.6614	1	0.9173	0.7887	0.5993	0.5506	0.7115	0.3819	0.4633	0.8749
SCMH1	2055	ES	8	5	9	0	0.9845	0.7232	0.1473	0.6105	0.6267	0.7013	0.6116	0.7172	0.5024	0.5329	0.535	0.486	0.6058	0.5706	0.6503	0.5314	0.7977	0.6978	0.7575	0.7674	0.8788	0.8985	0.7504	0.7517	0.721	0.6596	null	0.4993	0.6552	0.5364	0.6013	0.553	0.4255	0.4627	1	0.9137	0.7124	0.775	0.4829	0.7448	0.5801	0.4853	0.7014
SCMH1	2056	ES	6	5	9	0	0.9793	1	0.168	0.4663	0.46	0.5782	0.2531	0.5937	0.307	0.6309	0.4101	0.5246	0.6295	0.4167	0.5215	0.2239	0.7295	0.4542	0.1564	0.666	0.6986	0.8246	0.5826	0.6805	0.7008	0.1536	1	0.4581	0.6031	0.3419	0.5541	0.5674	0.4568	0.6646	null	0.6378	0.3908	0.4769	0.5083	0.578	0.3794	0.2855	0.6721
SCMH1	2057	ES	6:7	5	8	0	1	0.679	0.1184	0.6144	0.7128	0.5721	0.6709	0.7963	0.7788	0.7515	0.7974	0.83	0.7163	0.9478	0.7679	0.7016	0.6356	0.541	0.4758	0.8244	0.7184	0.8101	0.5136	0.601	0.712	0.7656	0.7677	0.8015	0.8437	0.6384	0.4078	0.7727	0.8795	0.8399	0.7244	0.6367	0.7085	0.4777	0.7214	0.6254	0.6049	0.6708	0.7956
SCMH1	2058	ES	6	5	8	0	0.9896	0.8722	0.1451	0.4192	0.4441	0.3529	0	0.4812	0.2967	0.6572	0.4101	0.4102	0.5816	0.7407	0.5215	0.3936	0.519	0.3833	0.1351	0.63	0.4959	0.6728	0.4172	0.3892	0.5158	0.4828	0.6833	0.6883	0.3667	0.4505	0.5209	0.5869	0.6862	0.7223	0.3789	0.5259	0.5952	0.3099	0.5661	0.4536	0.316	0.4774	0.7446
HIVEP3	2061	AA	9.1	8	9.2	0	0.886	0.5052	0.0942	0.8393	0.8304	null	null	0.7966	0.9363	0.9272	0.7741	0.8765	null	1	null	null	0.8023	0.7897	0.8802	0.7374	0.9151	null	0.7415	0.8174	0.8227	0.8263	null	0.8016	0.7581	0.8188	0.7882	0.7566	0.7231	0.8229	0.7764	0.8831	0.8928	0.792	null	0.8727	0.7015	0.9173	0.779
FOXJ3	2063	AP	5.1	null	null	0	1	0.0086	0.0006	0	0	0	0	0	0	0	0	0	0	0	0	0	0	0	0	0	0	0	0	0	0	0	0	0	0	0	0	0	0	0	0	0	0	0	0	0	0	0	0
FOXJ3	2064	AP	2	null	null	0	1	0.6092	0.1459	0.7697	0.4488	0.5344	0.5319	0.2948	0.528	0.5019	0.4353	0.3205	0.403	0.3773	0.4474	0.6295	0.7767	0.8367	0.8533	0.6662	0.8054	0.838	0.4523	0.6582	0.7583	0.5509	0.5894	0.6591	0.6958	0.8776	0.5494	0.6039	0.7688	0.4812	0.751	0.7384	0.5779	0.6334	0.5128	0.7888	0.7346	0.7652	0.728
FOXJ3	2065	AP	14.1	null	null	0	1	0.6226	0.1091	0.1445	0.3742	0.1658	0.1095	0.2204	0.2718	0.4521	0.3681	0.2323	0.2511	0.4067	0.2524	0.1157	0.1632	0.1406	0.0764	0.2638	0.1073	0.1327	0.3431	0.2736	0.1521	0.2623	0.3128	0.2605	0.1647	0.0801	0.3506	0.3419	0.2063	0.4458	0.2094	0.0808	0.3547	0.3566	0.0795	0.1058	0.1252	0.1775	0.1844
FOXJ3	2066	AP	3	null	null	0	1	0.0301	0.0031	0	0	0	0	0	0	0	0	0	0	0	0	0.0246	0	0	0	0	0	0	0	0	0	0.0301	0	0	0	0	0	0	0	0	0	0	0	0	0	0	0	0	0
FOXJ3	2067	AP	1	null	null	0	1	0.4848	0.1066	0.0859	0.177	0.2998	0.3586	0.4848	0.2002	0.0461	0.1966	0.4473	0.3459	0.216	0.3002	0.2302	0.0601	0.0227	0.0703	0.07	0.0873	0.0293	0.2046	0.0682	0.0896	0.1567	0.0978	0.0804	0.1395	0.0423	0.1	0.0541	0.0249	0.073	0.0396	0.1808	0.0674	0.01	0.4076	0.1054	0.1402	0.0573	0.0876
FOXJ3	2068	RI	14.3	14.2	14.4	0	1	0.3309	0.0452	0.0248	0.0312	0.0089	0.0494	0.0297	0.084	0.0917	0.0217	0.0789	0.1047	0.0768	0.0729	0.0714	0.0463	0.0289	0.012	0.0913	0.0201	0.0576	0.0875	0.1198	0.0784	0.0811	0.2579	0.068	0.0398	0.0248	0.089	0.0572	0.0357	0.054	0.0439	0.0435	0.0781	0.1151	0.0167	0.0115	0.0316	0.0496	0.0735
FOXJ3	2069	ES	10	9	11	0	1	0.3965	0.0704	0.7138	0.8029	0.6942	0.8437	0.8362	0.653	0.8998	0.8628	0.8303	0.7982	0.9286	0.7145	0.8056	0.7712	0.7508	0.7224	0.7541	0.7508	0.8123	0.7058	0.7351	0.6852	0.8121	0.915	0.7922	0.8739	0.6986	0.7888	0.7002	0.746	0.5609	0.8712	0.8423	0.7418	0.7034	0.5321	0.6484	0.7591	0.6574	0.7432
PPCS	2071	AP	1	null	null	0	1	0.1269	0.0224	0.0194	0.1269	0.0291	0.0302	0.0178	0.0327	0.0939	0.0346	0.0149	0.0253	0.0399	0.0403	0	0.0041	0.024	0.0222	0.0647	0.0375	0	0.0296	0.058	0.0537	0.0153	0.0113	0.0951	0.0163	0.0226	0.0263	0.0283	0.0265	0.0199	0.0696	0.0366	0.0594	0.0108	0.0626	0.0315	0.0228	0	0.0099
PPCS	2072	AP	2.1	null	null	0	1	0.1269	0.0224	0.9806	0.8731	0.9709	0.9698	0.9822	0.9673	0.9061	0.9654	0.9851	0.9747	0.9601	0.9597	1	0.9959	0.976	0.9778	0.9353	0.9625	1	0.9704	0.942	0.9463	0.9847	0.9887	0.9049	0.9837	0.9774	0.9737	0.9717	0.9735	0.9801	0.9304	0.9634	0.9406	0.9892	0.9374	0.9685	0.9772	1	0.9901
PPCS	2073	AT	4	null	null	0	1	0.1137	0.0194	0.9612	0.9624	0.9787	0.9587	0.9658	0.9688	0.9471	0.964	0.9276	0.9736	0.9579	0.9346	0.9744	0.9516	0.962	0.9411	0.898	0.9607	0.9389	0.9787	0.9541	0.9569	0.9556	0.9731	0.8922	0.9512	0.9557	0.9807	0.931	0.9286	0.9574	0.9496	0.9422	0.9814	0.9708	0.9739	0.9478	0.9456	0.9622	0.9653
PPCS	2074	AT	3.2	null	null	0	1	0.1137	0.0194	0.0388	0.0376	0.0213	0.0413	0.0342	0.0312	0.0529	0.036	0.0724	0.0264	0.0421	0.0654	0.0256	0.0484	0.038	0.0589	0.102	0.0393	0.0611	0.0213	0.0459	0.0431	0.0444	0.0269	0.1078	0.0488	0.0443	0.0193	0.069	0.0714	0.0426	0.0504	0.0578	0.0186	0.0292	0.0261	0.0522	0.0544	0.0378	0.0347
PPCS	2075	AD	2.2	2.1	3.1	0	1	0.5282	0.092	0.7389	0.6791	0.7258	0.728	0.7349	0.7971	0.7171	0.8588	0.7993	0.8253	0.882	0.6891	0.8222	0.8179	0.8554	0.8108	0.8519	0.4543	0.8414	0.7672	0.8025	0.7532	0.7629	0.8018	0.7822	0.8529	0.8031	0.8374	0.7431	0.7155	0.7045	0.7582	0.8474	0.8512	0.7008	0.765	0.8158	0.8708	0.8604	0.7356
CCDC30	2079	AP	1	null	null	0	0.7513	1	0.2333	0.8101	0.8	0.8936	null	0.6512	null	0.5455	0.6154	0.6645	0.4755	0.9162	0.5378	0.717	null	null	null	0.6729	0.7059	1	null	0.3182	0.9057	null	0.1935	0.4444	0.0816	0.8148	null	0.9405	0.8571	null	null	0.5238	0.6809	0.1026	null	0.5946	0.7458	null	0.8485
CCDC30	2080	AP	15	null	null	0	0.7513	0.1613	0.0239	0	0	0	null	0	null	0	0	0.1575	0	0	0	0	null	null	null	0	0	0	null	0	0	null	0	0	0	0	null	0	0	null	null	0	0	0	null	0	0	null	0
CCDC30	2081	AP	5.1	null	null	0	0.7513	1	0.2296	0.1899	0.2	0.1064	null	0.3488	null	0.4545	0.3846	0.178	0.5245	0.0838	0.4622	0.283	null	null	null	0.3271	0.2941	0	null	0.6818	0.0943	null	0.8065	0.5556	0.9184	0.1852	null	0.0595	0.1429	null	null	0.4762	0.3191	0.8974	null	0.4054	0.2542	null	0.1515
CCDC30	2082	AP	10	null	null	0	0.7513	0.195	0.0165	0	0	0	null	0	null	0	0	0	0	0	0	0	null	null	null	0	0	0	null	0	0	null	0	0	0	0	null	0	0	null	null	0	0	0	null	0	0	null	0
PPIH	2095	AP	3.1	null	null	0	1	0.0872	0.0083	0.0039	0.0211	0.0034	0	0.0133	0	0.007	0.0081	0.0026	0.0012	0.0285	0.0074	0	0.004	0.0068	0.0097	0.0078	0	0.0009	0.0015	0.0047	0.0153	0	0	0	0.0182	0.0047	0.0052	0.0091	0.0103	0.0007	0	0.0016	0.0051	0.0092	0.0003	0.0108	0.0026	0	0.0041
PPIH	2096	AP	1	null	null	0	1	0.1514	0.0249	0.9833	0.9446	0.9628	0.9884	0.9203	0.9361	0.9528	0.9722	0.9437	0.9988	0.9436	0.9634	1	0.9021	0.9579	0.9585	0.9744	0.9766	0.9706	0.9719	0.9241	0.9534	0.9916	0.9675	0.9552	0.9332	0.9473	0.9879	0.9649	0.952	0.921	1	0.9064	0.9722	0.9661	0.9745	0.9396	0.9365	0.9533	0.9638
PPIH	2097	AP	2.1	null	null	0	1	0.1314	0.0224	0.0128	0.0344	0.0338	0.0116	0.0665	0.0639	0.0402	0.0197	0.0538	0	0.0279	0.0292	0	0.0939	0.0353	0.0318	0.0178	0.0234	0.0285	0.0265	0.0711	0.0313	0.0084	0.0325	0.0448	0.0486	0.0481	0.0068	0.026	0.0377	0.0783	0	0.092	0.0226	0.0247	0.0252	0.0496	0.0609	0.0467	0.0321
PPIH	2100	AT	10	null	null	0	1	0.2345	0.0477	0.8495	0.8906	0.9188	0.9546	0.9019	0.935	0.8584	0.9152	0.8763	0.9672	0.9144	0.9058	0.9781	0.8604	0.9368	0.9655	0.838	0.9504	0.9786	0.9814	0.9395	0.9029	0.9454	0.96	0.9146	0.9582	0.9481	0.9815	0.8689	0.9234	0.977	0.9314	0.9701	0.9783	0.9166	0.9779	0.9475	0.8938	0.9752	0.9813
PPIH	2101	AT	9.2	null	null	0	1	0.2345	0.0477	0.1505	0.1094	0.0812	0.0454	0.0981	0.065	0.1416	0.0848	0.1237	0.0328	0.0856	0.0942	0.0219	0.1396	0.0632	0.0345	0.162	0.0496	0.0214	0.0186	0.0605	0.0971	0.0546	0.04	0.0854	0.0418	0.0519	0.0185	0.1311	0.0766	0.023	0.0686	0.0299	0.0217	0.0833	0.0221	0.0525	0.1062	0.0248	0.0187
PPIH	2103	AD	3.3	3.2	4	0	1	0.1428	0.0298	0.0475	0.0953	0.0323	0.0266	0.0489	0.0466	0.11	0.0818	0.0703	0.0211	0.044	0.0663	0.0266	0.0265	0.0371	0.0304	0.0944	0.0231	0.1428	0.0269	0.0627	0.0397	0.0466	0.0216	0.0323	0.0668	0.0256	0.0192	0.0582	0.0554	0.0389	0.0317	0.0523	0.0209	0.0765	0.0317	0.0678	0.1005	0.0274	0.0284
LEPRE1	2106	RI	14.3	14.2	14.4	0	0.9948	0.9486	0.1555	0.1896	0.6627	0.3504	0.1993	0.1123	0.5465	0.5411	0.3294	0.1972	0.3691	0.4025	0.3339	0.4834	0.6112	0.6676	0.4113	0.2821	0.0803	0.1294	0.1987	0.2732	0.6001	0.3268	0.2559	0.7481	0.2405	0.2759	0.2115	0.2184	0.5205	0.1775	0.3384	0.3865	0.3178	0.2348	0.2684	0.2873	0.2759	0.3406	0.2789
LEPRE1	2107	RI	14.2:14.3	14.1	14.4	0	1	0.2207	0.0399	0.0342	0.0928	0.0787	0.0507	0.0249	0.1085	0.0879	0.0662	0.0529	0.1426	0.092	0.0856	0.078	0.1382	0.1278	0.1182	0.0662	0.0107	0.0269	0.0386	0.0669	0.164	0.0577	0.1243	0.2028	0.0709	0.0607	0.0679	0.0452	0.0765	0.0537	0.0887	0.0999	0.0582	0.0517	0.0751	0.0964	0.0889	0.078	0.0521
LEPRE1	2108	AD	14.2	14.1	14.4	0	1	0.3396	0.0515	0.1363	0.0585	0.1795	0.1716	0.1688	0.1024	0.0876	0.1395	0.2038	0.2608	0.1579	0.1717	0.0866	0.1282	0.0772	0.1719	0.1608	0.1234	0.1578	0.1543	0.1643	0.1185	0.1104	0.3121	0.0925	0.1977	0.15	0.2167	0.156	0.0702	0.2519	0.1778	0.1535	0.1196	0.1609	0.2285	0.226	0.2139	0.1477	0.1404
C1orf50	2109	AT	5	null	null	0	1	0.1563	0.0316	0.0951	0.0089	0.0378	0.0362	0.0563	0	0.1234	0.0184	0.065	0.0289	0	0.0514	0	0	0.0232	0.0256	0.0208	0.0078	0.0281	0.0233	0.0425	0.1066	0.032	0.0328	0	0.034	0.0244	0.0198	0.0401	0.1422	0	0.0717	0.0603	0	0.0574	0.0163	0.091	0.0732	0.026	0
C1orf50	2110	AT	4.3	null	null	0	1	0.202	0.0398	0.855	0.9785	0.9622	0.9638	0.8911	0.9536	0.8766	0.9816	0.9046	0.9576	1	0.9246	1	1	0.9768	0.9744	0.9792	0.9922	0.9719	0.9767	0.9575	0.8436	0.968	0.9672	0.986	0.966	0.9756	0.9526	0.9599	0.798	1	0.9283	0.9115	1	0.9426	0.9761	0.8948	0.9268	0.974	1
C1orf50	2111	AT	8	null	null	0	1	0.0836	0.0176	0.0499	0.0125	0	0	0.0526	0.0464	0	0	0.0304	0.0135	0	0.024	0	0	0	0	0	0	0	0	0	0.0498	0	0	0.014	0	0	0.0277	0	0.0598	0	0	0.0282	0	0	0.0076	0.0142	0	0	0
C1orf50	2112	AA	2.1	1.3	2.2	0	1	0.2033	0.0444	0	0.0873	0	0.0264	0	0.0359	0.1201	0.0473	0.1236	0.0529	0.0332	0	0	0.06	0.0416	0	0	0.0951	0	0.0396	0	0.023	0.1208	0.082	0.0767	0.0461	0.0132	0.0186	0	0	0.0562	0.0427	0.0784	0.1434	0.0299	0.0529	0.1064	0	0.0366	0.0179
C1orf50	2115	ES	1.2:1.3:2.2	1.1	3	0	0.9689	0.5638	0.1342	1	1	0.8381	1	0.7663	0.7777	0.9299	1	0.8566	1	1	0.5229	0.7392	1	1	1	0.9342	0.6963	0.5337	0.7381	0.96	1	1	0.9356	0.9321	0.5257	0.7976	0.7937	0.9039	0.6371	0.8155	0.5953	1	1	0.8201	0.8452	0.8991	0.8288	0.855	null
C1orf50	2116	ES	1.3:2.2	1.1	3	0	1	0.0969	0.0236	1	1	0.9743	1	0.9779	0.9809	0.9812	1	0.9479	1	1	0.9178	0.9698	1	1	1	0.9824	0.9519	0.9489	0.9864	0.9873	1	1	0.9179	0.9838	0.9542	0.9686	0.9864	0.9777	0.9366	0.9827	0.9611	1	1	0.9793	0.9699	0.9719	0.9661	0.9888	1
C1orf50	2117	RI	1.2	1.1	1.3	0	1	0.8398	0.1034	0.1937	0.2402	0.1337	0.2256	0.0754	0.0639	0.2243	0.1897	0.2605	0.4503	0.154	0.0922	0.1022	0.1736	0.1525	0.2704	0.2196	0.1145	0.0627	0.0378	0.2458	0.1082	0.0506	0.6565	0.1998	0.0639	0.119	0.0629	0.1897	0.1145	0.0834	0.0639	0.2468	0.0639	0.1082	0.1575	0.2115	0.1668	0.0689	0.0163
CCDC23	2118	AP	2	null	null	0	1	0.1619	0.023	0	0	0.0929	0	0.0182	0.0477	0.0145	0.0204	0	0	0.1619	0.0198	0.0139	0	0.1032	0	0.0196	0	0	0.0061	0.0079	0.0266	0.0097	0	0.0151	0.0162	0.0236	0.0108	0.0284	0	0.0391	0.0605	0.0852	0.0992	0.0079	0	0.0093	0	0.0114	0.0269
CCDC23	2119	AP	1	null	null	0	1	0.1619	0.023	1	1	0.9071	1	0.9818	0.9523	0.9855	0.9796	1	1	0.8381	0.9802	0.9861	1	0.8968	1	0.9804	1	1	0.9939	0.9921	0.9734	0.9903	1	0.9849	0.9838	0.9764	0.9892	0.9716	1	0.9609	0.9395	0.9148	0.9008	0.9921	1	0.9907	1	0.9886	0.9731
CCDC23	2120	RI	4.2	4.1	4.3	0	1	0.0514	0.0094	0.9833	1	0.994	0.9949	1	1	1	0.9938	0.9868	0.99	0.9843	0.9906	1	0.9819	0.9909	0.9689	0.9922	1	0.9859	0.9885	0.985	1	1	0.9938	1	0.9732	0.9964	0.9814	0.9773	0.9694	0.985	1	0.9942	0.9947	0.9943	0.9855	1	0.9801	0.9942	0.9828
ERMAP	2121	AP	2.1	null	null	0	1	0.4888	0.0632	0.0362	0.4888	0.0343	0.2157	0.0882	0	0.0757	0.0908	0.1395	0	0.1493	0.1594	0	0	0.0272	0	0.0876	0.0375	0	0.0392	0	0	0	0	0.2439	0.0369	0	0.15	0.0486	0.0391	0	0.2899	0.1273	0	0.0928	0.0277	0.055	0.0403	0.0234	0
ERMAP	2122	AP	3.1	null	null	0	1	0.981	0.1401	0.0889	0.3002	0.1608	0.3373	0.394	0.3266	0.245	0.3447	0.2103	0.5835	0.567	0.5103	0.1572	0.0954	0.1917	0.3039	0.2673	0.1845	0.2443	0.1752	0.3393	0.1978	0.549	1	0.3631	0.1979	0.1493	0.4355	0.3637	0.1836	0.3679	0.3496	0.224	0.3409	0.3731	0.1673	0.1474	0.2072	0.1517	0.1715
ERMAP	2123	AP	1	null	null	0	1	0.9424	0.1657	0.8749	0.211	0.805	0.447	0.5178	0.6734	0.6793	0.5645	0.6503	0.4165	0.2837	0.3303	0.8428	0.9046	0.7811	0.6961	0.6452	0.778	0.7557	0.7856	0.6607	0.8022	0.451	0	0.393	0.7652	0.8507	0.4145	0.5877	0.7773	0.6321	0.3604	0.6487	0.6591	0.5342	0.8049	0.7976	0.7524	0.8249	0.8285
ERMAP	2124	RI	3.3	3.2	3.4	0	0.9793	0.9737	0.155	0.0671	0.3616	0.1734	0.3207	0.2827	0.4303	0.2445	0.2048	0.1018	0.6938	0.2138	0.2956	0.1954	0.0403	0.1822	0.1869	0.2048	0.1378	0.1258	0.1312	0.2556	0.2741	0.4234	null	0.4017	0.1708	0.125	0.7727	0.5095	0.1718	0.391	0.3015	0.3184	0.1437	0.0974	0.1513	0.232	0.1406	0.1716	0.2741
ZNF691	2127	ES	3	2.3	4	0	0.7513	0.603	0.1111	0	0.2114	0.0725	0.065	0.0276	null	0.1516	0.2114	0.0685	0	0.1725	null	0	null	0.1112	null	0.3335	0.3848	0.065	0	0.2001	0.1112	0.2114	null	0.5558	0.1352	0.0667	null	0.19	0.3045	null	null	0.122	0.1516	null	0.0319	0.0428	0.2383	0.1516	0.04
ZNF691	2128	RI	2.2	2.1	2.3	0	0.772	0.9687	0.1938	0.2572	0.2978	null	0.5216	0.2572	0.4468	0.795	0.7079	0.7331	0.5638	0.4016	0.7331	null	null	0.4659	null	0.4737	0.3264	0.5713	0.1216	0.5738	0.4922	0.5122	null	0.9105	0.1624	0.2061	null	0.6004	0.3264	0.3612	null	0.3612	0.3037	0.2572	0.0511	0.2079	null	0.172	0.4368
ZNF691	2131	AD	2.2:2.3	2.1	4	0	0.886	0.9176	0.2226	0.5411	0.6967	0.3967	0.6058	0.6961	0.6825	0.6629	0.5847	0.8205	1	0.9083	0.8044	0.6868	1	0.5357	null	0.4391	null	0.6223	0.4435	0.659	0.6708	0.4734	1	0.3862	0.316	0.3919	1	0.7644	0.6528	0.5404	null	0.485	1	0.7227	null	0.4302	0.2578	0.3467	0.6799
ZNF691	2132	ES	2.3	2.1	4	0	0.9119	0.9395	0.1763	0.7984	0.8603	0.5557	0.6184	0.8935	0.7658	0.3961	0.3924	0.6747	1	0.9401	0.5983	0.8119	null	0.6243	0.5904	0.4961	1	0.6201	0.8907	0.6143	0.7104	0.4541	null	0.0605	0.7039	0.7292	null	0.7071	0.818	0.6562	0.8694	0.667	1	0.8851	0.7847	0.7721	0.6424	0.7562	0.7336
ZNF691	2135	ES	2.1:2.2:2.3	1	4	0	0.9223	1	0.2071	0.3737	0.4924	0.2497	0.7548	0.4041	0.4077	0.3997	0.5685	0.9216	0.5833	0.7044	0.7271	0.203	0.332	0.709	null	0.3953	0.0903	0.5731	0.0887	0.4304	0.4665	0.5305	0.5182	0.3499	0.3925	0.402	null	0.586	0.4476	0.6618	null	0.4925	0.8044	0.241	0.0726	0.3653	0.1498	0.2259	0.3925
ZNF691	2136	ES	2.1:2.3	1	4	0	0.9585	1	0.1737	0.664	0.7232	0.4231	0.773	0.7881	0.4755	0.3195	0.3439	0.856	0.5583	0.8023	0.526	0.3777	0.2978	0.7736	0.5657	0.5026	0.3776	0.6031	0.6422	0.4392	0.5376	0.5338	null	0.0767	0.7743	0.7314	0.7344	0.6511	0.6626	0.7742	0.6515	0.7276	0.9273	0.579	0.5512	0.7537	0.4488	0.5352	0.5271
ZNF691	2137	ES	2.1	1	4	0	0.7668	0.8084	0.1796	0.3348	null	0.4142	0.7282	0.4215	0.2509	0.4456	0.459	null	null	0.2015	null	0.1352	null	0.7206	null	0.5362	0	0.5427	0.2676	0.3452	0.3489	0.5915	null	0.561	0.6098	0.5388	null	0.4833	0.3171	0.6254	null	0.6097	null	0.1695	0.3025	0.5003	0.336	0.3489	0.2784
SLC2A1	2138	AT	7	null	null	0	1	0.0403	0.0073	0.0028	0.0098	0.0086	0.0038	0.0121	0.0105	0.016	0.0178	0.012	0.0185	0.0051	0.0129	0.0114	0.0119	0.0083	0.0091	0.0071	0.0073	0.0053	0.0013	0.0077	0.006	0.0051	0.0238	0.024	0.0043	0.0069	0.0114	0.008	0.0035	0.0034	0.0051	0.0183	0.0079	0.0166	0	0.006	0.0104	0.0173	0.0008
SLC2A1	2139	AT	4.3	null	null	0	1	0.0674	0.0116	0.0096	0.028	0.0101	0.0062	0.0224	0.0176	0.0498	0.0104	0.0188	0.0315	0.005	0.018	0.0021	0.0167	0.0075	0.0076	0.0044	0	0.0031	0.0043	0.0099	0.0064	0.0056	0.0594	0.0409	0.0067	0.0087	0.0089	0.0039	0.0041	0.0038	0.0033	0.02	0.0083	0.0132	0.0076	0.016	0.0159	0.0238	0.002
SLC2A1	2140	AT	11	null	null	0	1	0.1077	0.0179	0.9876	0.9622	0.9813	0.9899	0.9655	0.9719	0.9342	0.9718	0.9692	0.95	0.9899	0.969	0.9864	0.9713	0.9841	0.9833	0.9884	0.9927	0.9916	0.9944	0.9824	0.9875	0.9893	0.9168	0.9351	0.989	0.9844	0.9797	0.9881	0.9924	0.9928	0.9916	0.9618	0.9838	0.9701	0.9924	0.978	0.9736	0.9589	0.9973
EBNA1BP2	2145	AP	2.1	null	null	0	1	0.0646	0.0098	0.9919	0.9922	0.9987	0.9811	0.9991	0.9886	0.9848	0.9913	0.9846	0.9922	0.9786	0.998	0.9689	0.9895	0.9853	0.9892	0.9959	0.9961	0.9951	0.9916	0.9895	0.9816	0.995	1	0.9975	0.9981	0.9988	0.9978	0.9438	0.9982	0.9945	0.9834	0.9907	1	0.9893	0.9952	0.9996	0.9893	0.9878	0.9972
EBNA1BP2	2146	AP	1	null	null	0	1	0.0646	0.0098	0.0081	0.0078	0.0013	0.0189	0.0009	0.0114	0.0152	0.0087	0.0154	0.0078	0.0214	0.002	0.0311	0.0105	0.0147	0.0108	0.0041	0.0039	0.0049	0.0084	0.0105	0.0184	0.005	0	0.0025	0.0019	0.0012	0.0022	0.0562	0.0018	0.0055	0.0166	0.0093	0	0.0107	0.0048	0.0004	0.0107	0.0122	0.0028
C1orf210	2154	AD	1.2	1.1	2	0	0.9637	0.44	0.0483	0.9561	0.956	0.9589	0.9833	0.9665	0.9078	0.9455	1	0.8746	0.9482	0.9393	0.9121	0.9526	0.9733	0.8946	0.9689	0.8716	null	1	0.9718	1	0.9426	1	1	null	1	0.9579	1	1	0.9743	1	0.8358	1	0.8278	0.9807	0.9382	0.9789	0.9311	0.93	null
TIE1	2158	AT	8	null	null	0	1	0.1612	0.0159	0.0087	0.0529	0.0146	0	0	0.0055	0.0159	0.0103	0	0.0046	0	0.0167	0	0	0	0	0	0	0	0	0.0046	0	0	0	0.0039	0	0.0059	0	0	0	0	0.0279	0	0.0258	0	0.0063	0	0.0113	0	0
TIE1	2159	AT	24	null	null	0	1	0.1612	0.0159	0.9913	0.9471	0.9855	1	1	0.9945	0.9841	0.9897	1	0.9954	1	0.9833	1	1	1	1	1	1	1	1	0.9954	1	1	1	0.9961	1	0.9941	1	1	1	1	0.9721	1	0.9742	1	0.9937	1	0.9887	1	1
TIE1	2160	ES	7:9	6	10	0	0.9793	0.1563	0.0157	1	1	1	0.9712	1	0.9967	0.992	1	0.9841	1	1	1	0.9894	1	1	1	1	1	0.9463	1	0.9834	1	1	null	1	1	0.9865	null	1	1	1	1	1	1	1	1	1	0.9926	1	1
TIE1	2162	ES	7	6	9	0	0.9689	0.3674	0.0677	0.8118	0.8444	0.9129	0.8112	0.9119	0.8626	0.8092	0.8656	0.8166	0.8195	1	0.9053	0.9151	0.9565	0.8934	0.7238	0.8628	0.933	0.6471	0.9665	0.9346	0.8502	0.7315	null	0.9158	0.9185	0.8917	null	0.8652	0.8449	0.9453	0.9094	0.8474	0.8934	0.942	0.8386	0.9263	0.8638	0.9291	0.9665
MPL	2163	AT	12	null	null	0	0.8808	0.6857	0.1396	0.7645	0.6335	1	1	0.9155	0.873	0.8514	0.7809	1	0.7534	0.8424	0.8842	1	0.6044	1	0.9285	0.8978	0.9897	0.8424	0.9285	0.8936	0.9322	1	0.3143	null	0.6962	0.9355	0.6962	0.8268	0.7278	1	null	0.8688	null	null	0.9285	0.9711	0.7237	0.8891	1
MPL	2164	AT	10.2	null	null	0	0.8808	0.6857	0.1396	0.2355	0.3665	0	0	0.0845	0.127	0.1486	0.2191	0	0.2466	0.1576	0.1158	0	0.3956	0	0.0715	0.1022	0.0103	0.1576	0.0715	0.1064	0.0678	0	0.6857	null	0.3038	0.0645	0.3038	0.1732	0.2722	0	null	0.1312	null	null	0.0715	0.0289	0.2763	0.1109	0
CDC20	2165	AP	2.1	null	null	0	0.9689	0.2931	0.0443	0.1463	0.1591	0.1152	0.1039	0.1252	0.2147	0.1928	0.1523	0.1004	0.1449	0.1083	0.1351	0.1087	0.1794	0.1875	0.0688	0.1114	null	0.1189	0.1257	0.1588	0.1264	0.1434	0.1032	0.133	0.1541	0.159	0.1136	0.148	0.2147	0.1119	0.0535	0.1109	0.1202	0.1529	0.1081	0.1488	0.1009	0.1282	0.0854
CDC20	2166	AP	1	null	null	0	0.9689	0.2931	0.0443	0.8536	0.8409	0.8848	0.8961	0.8748	0.7853	0.8072	0.8477	0.8996	0.8551	0.8917	0.8649	0.8913	0.8206	0.8125	0.9312	0.8886	null	0.8811	0.8743	0.8412	0.8736	0.8566	0.8968	0.867	0.8459	0.841	0.8864	0.852	0.7853	0.8881	0.9465	0.8891	0.8798	0.8471	0.8919	0.8512	0.8991	0.8718	0.9146
ELOVL1	2167	ES	4	3	5	0	1	0.0176	0.0029	0.9985	1	1	0.9959	0.998	0.9935	0.9891	0.9917	0.9964	1	1	0.9986	1	0.9993	0.9959	0.9971	0.9977	0.9972	0.9985	0.9984	0.9987	1	0.9956	1	1	0.996	0.9937	0.992	1	1	0.9974	1	0.9977	0.9955	1	0.9978	0.9971	0.9992	0.995	1
MED8	2170	RI	7.2	7.1	7.3	0	1	0.1103	0.0172	0.9851	1	0.9571	0.965	0.9751	0.9839	0.9453	0.9782	0.9877	0.9788	0.9849	0.9854	0.9462	0.9361	0.9832	0.9764	0.9687	0.9421	0.9945	0.973	0.9801	0.9319	0.9565	0.9686	0.9878	0.982	0.9561	0.992	0.9655	0.9698	0.9713	0.9784	0.9891	0.9446	0.9826	0.9693	0.9658	0.9592	0.976	0.9431
MED8	2171	AA	3.1	2.2	3.2	0	1	0.0784	0.0093	1	1	0.9961	1	0.9939	0.9884	1	0.9817	0.9952	0.9952	1	0.9925	1	0.995	0.9901	1	0.9932	1	0.9706	0.9892	0.9916	0.9884	1	0.9378	0.9926	0.9848	0.9979	1	1	1	0.9948	0.9216	1	1	0.9938	0.9946	1	0.9868	0.99	0.9959
MED8	2172	AA	2.1	1	2.2	0	1	0.3023	0.051	0.0518	0.2326	0.046	0.1488	0.0889	0.1535	0.116	0.1345	0.118	0.1759	0.2529	0.1357	0.1424	0.154	0.1004	0.1244	0.1511	0.1585	0.1079	0.094	0.1117	0.0966	0.1962	0.1304	0.158	0.1864	0.085	0.0876	0.1593	0.1419	0.147	0.024	0.0714	0.1428	0.0922	0.1266	0.1216	0.0442	0.1099	0.0618
SZT2	2175	AT	7	null	null	0	1	0.1764	0.0328	0.0597	0.0693	0.0707	0.0737	0.0423	0.1047	0.0808	0.0902	0.0992	0.0709	0.0334	0.0893	0.0358	0.0564	0.0173	0.0579	0.1315	0.0206	0.0632	0.107	0.0542	0.0296	0.0459	0.0756	0.0602	0.1733	0.0463	0.1848	0.0609	0.0481	0.0098	0.0257	0.0827	0.0751	0.0344	0.1163	0.0895	0.0273	0.0606	0.048
SZT2	2176	AT	5	null	null	0	1	0.2134	0.0315	0.0972	0.0566	0.0945	0.0525	0.0367	0.0878	0.0476	0.0723	0.0584	0.0744	0.0587	0.0662	0.0777	0.0864	0.0357	0.0224	0.0606	0.0553	0.0353	0.054	0.0638	0.0324	0.1127	0.0576	0.088	0.1238	0.0862	0.1488	0.0448	0.0438	0.0323	0.0378	0.0695	0.1081	0.0815	0.1307	0.0667	0.1062	0.0938	0.0519
SZT2	2177	AT	74	null	null	0	1	0.3138	0.0545	0.8431	0.8741	0.8348	0.8738	0.9209	0.8075	0.8715	0.8375	0.8424	0.8547	0.9079	0.8445	0.8865	0.8572	0.947	0.9197	0.808	0.9242	0.9015	0.839	0.8819	0.938	0.8414	0.8668	0.8517	0.7029	0.8675	0.6664	0.8943	0.9081	0.9579	0.9365	0.8478	0.8168	0.8842	0.753	0.8438	0.8665	0.8455	0.9001
SZT2	2178	AA	3.1	2	3.2	0	0.9741	0.2067	0.04	1	0.9505	1	0.9201	0.9488	0.9653	0.9027	1	0.974	1	0.8962	0.9527	0.923	0.974	1	0.8704	1	1	1	1	1	1	1	1	0.9329	0.9422	0.9422	0.9056	0.9628	1	0.948	1	1	0.9135	1	0.9158	0.9746	0.8756	0.9792	0.8275
HYI	2181	AT	8.3	null	null	0	1	0.2839	0.0611	0.125	0.1463	0.06	0.0274	0.1993	0.1333	0.1319	0.1024	0.1218	0.2108	0.099	0.1979	0.1469	0.2632	0.1432	0.2273	0.0987	0.0905	0.093	0.1627	0.159	0.0984	0.1074	0.0996	0.0816	0.0372	0.1852	0.0344	0.0778	0.2041	0.087	0.1662	0.0668	0.0595	0.0815	0.1129	0.2993	0.2533	0.2081	0.0848
HYI	2182	AT	9	null	null	0	1	0.2839	0.0611	0.875	0.8537	0.94	0.9726	0.8007	0.8667	0.8681	0.8976	0.8782	0.7892	0.901	0.8021	0.8531	0.7368	0.8568	0.7727	0.9013	0.9095	0.907	0.8373	0.841	0.9016	0.8926	0.9004	0.9184	0.9628	0.8148	0.9656	0.9222	0.7959	0.913	0.8338	0.9332	0.9405	0.9185	0.8871	0.7007	0.7467	0.7919	0.9152
HYI	2183	AD	8.2	8.1	9	0	1	0.786	0.089	0.431	0.4172	0.387	0.4506	0.3263	0.3411	0.3088	0.277	0.3369	0.3478	0.3205	0.3909	0.3411	0.5646	0.5315	0.4914	0.3424	0.4132	0.2587	0.3449	0.4145	0.3851	0.3712	0.4486	0.3394	0.3091	0.4934	0.2985	0.3708	0.2001	0.4852	0.4337	0.3895	0.4443	0.3245	0.3247	0.1899	0.4726	0.3588	0.3328
HYI	2184	ES	3	2.1	4	1	0.9534	0.5565	0.1082	0.7097	0.741	0.6465	0.8783	0.7774	0.7161	0.4751	0.8468	0.7586	0.8683	0.6452	0.7866	0.4567	0.6506	0.7296	0.7442	0.6683	0.4307	0.7261	0.7471	0.6654	0.5779	0.7377	null	0.7088	null	0.5741	0.6001	0.5698	0.5521	0.6667	0.5116	0.5952	0.7371	0.8029	0.8121	0.6837	0.929	0.8339	0.6279
HYI	2185	AD	2.2	2.1	4	1	0.9534	0.3382	0.0579	0.8615	0.8693	0.8663	0.9216	0.8714	0.7888	0.6237	0.8917	0.7736	0.912	0.8705	0.8705	0.7631	0.9124	0.8184	0.8194	0.8979	0.9392	0.8881	0.8906	0.875	0.8776	0.912	null	0.9024	null	0.7918	0.9267	0.8456	0.7654	0.8414	0.839	0.9064	0.8778	0.9283	0.9067	0.8345	0.9241	0.84	0.9016
PTPRF	2186	AP	1	null	null	0	1	0	0	1	1	1	1	1	1	1	1	1	1	1	1	1	1	1	1	1	1	1	1	1	1	1	1	1	1	1	1	1	1	1	1	1	1	1	1	1	1	1	1
PTPRF	2188	AP	3.1	null	null	0	1	0	0	0	0	0	0	0	0	0	0	0	0	0	0	0	0	0	0	0	0	0	0	0	0	0	0	0	0	0	0	0	0	0	0	0	0	0	0	0	0	0	0
PTPRF	2189	ES	23	22	24	0	1	0.8698	0.1013	0.038	0.0087	0.0022	0.0103	0.0073	0.0075	0.0025	0.0215	0.0194	0	0.0101	0.0236	0.041	0.0259	0.0184	0.0667	0.0198	0.8698	0.0188	0.0432	0.0731	0.0433	0.0218	0	0.041	0.0195	0.0281	0.0022	0.0183	0.088	0.0359	0.0655	0.0316	0.012	0.0145	0.0081	0.0135	0.0029	0.0162	0.0025
PTPRF	2190	ES	14	13	15	0	1	0.7973	0.1501	0.4029	0.7973	0.1854	0.2425	0.1434	0.1693	0.3085	0.1261	0.1729	0.4214	0.1679	0.2985	0.1147	0.5989	0.3384	0.2753	0.178	0.1132	0.3925	0.5186	0.231	0.044	0.3909	0.1402	0	0.2286	0.2331	0.2727	0.1489	0.341	0.1148	0.3068	0.1962	0.3155	0.4361	0.068	0.3232	0.0906	0.1429	0.0378
PTPRF	2191	ES	12	11	13	0	1	0.0817	0.0132	0.9899	0.9655	0.9894	0.9967	0.9955	0.9889	1	0.9932	0.9965	0.9885	1	0.998	0.9947	0.9971	0.9886	0.9934	1	0.9498	0.9972	0.9955	0.9735	0.9961	0.9717	1	0.935	0.9954	0.9589	1	0.9854	0.9961	0.9955	0.9765	0.9362	0.9977	0.9982	0.9987	0.9925	0.9951	0.9821	0.9662
ST3GAL3	2192	AP	1	null	null	0	0.886	0.8415	0.1214	null	0	0.1528	null	0.8415	0	0	0.2172	0.3107	0	0.4741	0.1669	null	0.0605	0.1246	0.0453	0.0158	0.0056	0.0727	0	0.0641	0.0317	0.1528	null	0.1013	0.0779	0.0438	0.0477	0.0942	0.1082	0.0504	0.0504	0.0681	0.2311	0.0699	0	0.0911	null	0.0335	0
ST3GAL3	2194	AP	2	null	null	0	0.886	0.8415	0.1214	null	1	0.8472	null	0.1585	1	1	0.7828	0.6893	1	0.5259	0.8331	null	0.9395	0.8754	0.9547	0.9842	0.9944	0.9273	1	0.9359	0.9683	0.8472	null	0.8987	0.9221	0.9562	0.9523	0.9058	0.8918	0.9496	0.9496	0.9319	0.7689	0.9301	1	0.9089	null	0.9665	1
ST3GAL3	2195	AT	21	null	null	0	1	0.2614	0.0436	0.9464	0.9451	0.9688	0.942	0.938	0.9335	0.8641	0.9063	0.9479	0.9013	1	0.8763	1	1	0.971	0.9887	0.9301	0.9947	0.9929	0.9812	0.9527	0.9353	0.9573	0.9704	0.945	0.9474	0.9323	0.9783	0.9441	0.9518	0.9374	1	0.9973	0.9381	0.9669	1	0.9507	0.9804	0.9532	0.9732
ST3GAL3	2197	AT	18	null	null	0	1	0.2614	0.0436	0.0536	0.0549	0.0312	0.058	0.062	0.0665	0.1359	0.0937	0.0521	0.0987	0	0.1237	0	0	0.029	0.0113	0.0699	0.0053	0.0071	0.0188	0.0473	0.0647	0.0427	0.0296	0.055	0.0526	0.0677	0.0217	0.0559	0.0482	0.0626	0	0.0027	0.0619	0.0331	0	0.0493	0.0196	0.0468	0.0268
ST3GAL3	2198	AA	19.1	16.2	19.2	0	0.9845	0.0574	0.008	1	1	1	1	1	1	1	1	1	null	1	1	1	1	0.9426	1	1	1	1	1	1	1	1	1	1	1	1	1	1	1	1	1	0.9889	0.9915	0.9959	1	1	1	1	1
ST3GAL3	2199	ES	19.1:19.2:20	16.2	21	0	1	0.1715	0.0243	1	1	1	1	1	0.9555	0.9769	1	1	1	1	0.958	1	1	1	0.9699	0.9816	0.953	0.9905	1	0.9748	0.9593	1	1	1	1	1	0.8285	0.972	1	0.9411	1	0.9908	0.9935	0.9866	1	0.9803	0.9261	1	1
ST3GAL3	2202	ES	16.2:19.1:19.2:20	15.1	21	0	1	0.1322	0.0144	1	1	1	1	1	1	1	1	1	1	1	1	1	1	0.9487	1	1	1	1	1	1	0.9902	0.9637	1	1	1	1	1	1	0.9905	1	1	0.991	1	1	1	1	1	1	1
ST3GAL3	2210	ES	16.2	15.1	19.1	0	0.9896	0.1019	0.0158	1	1	1	1	1	1	0.9666	1	1	null	1	1	1	1	0.9727	1	0.9711	0.9936	0.9885	1	0.9723	1	1	1	1	1	0.9813	1	1	1	0.9483	1	1	0.99	0.9933	1	1	1	1	1
ST3GAL3	2211	AA	16.1	15.1	16.2	0	0.9275	0.3287	0.0662	0.0876	0.0892	0	0	0.0228	0.0755	0.1044	0.0755	0.1197	0	0.0831	0.0981	0.1403	0.2461	0.1445	0	0.2139	0.0326	0.1036	0.0253	0.0602	0.0446	0.057	null	0.0926	0.0304	0.0458	null	0.0316	0.0293	0.0637	0.0755	0.1285	0.1535	0.1403	0.2898	0.1197	0.0876	0.1001	0.0603
ST3GAL3	2213	ES	14:15.1:16.2:19.1:19.2:20	13	21	0	1	0.0643	0.0086	1	1	1	1	1	1	1	1	1	1	1	1	1	1	1	1	1	0.9941	0.9949	1	1	1	1	1	1	1	1	0.9357	1	0.9907	1	1	0.9916	1	1	1	1	1	1	1
ST3GAL3	2223	ES	14:15.1:16.2	13	19.1	0	1	0.0945	0.011	1	1	1	1	1	1	1	1	1	1	1	1	1	1	1	1	1	0.997	0.9944	1	1	0.9906	1	1	1	1	1	1	1	1	1	1	1	0.9913	1	1	1	1	1	1
ST3GAL3	2232	ES	10:13:14:15.1:16.2:19.1:19.2:20	9	21	0	0.8446	0.6746	0.0527	1	1	1	1	1	null	1	1	1	null	null	1	1	null	1	1	1	1	1	1	1	1	1	null	1	1	1	1	1	1	null	1	1	1	1	1	1	1	1	1
ST3GAL3	2233	ES	13:14:15.1:16.2:19.1:19.2:20	9	21	0	1	0.071	0.0051	1	1	1	1	1	1	1	1	1	1	1	1	1	1	1	1	1	1	1	1	1	1	1	1	1	1	1	1	1	1	1	1	1	1	1	1	1	1	1	1
ST3GAL3	2271	ES	11:12	9	13	0	0.943	0.6565	0.0723	0.0281	0.0725	0.0448	null	0.031	0	0.2166	0.0899	0	0.6565	0	0.159	0.0294	0.0539	0.1296	0.0382	0.0394	0	0.0485	0	0.0146	0.0196	0.0564	null	0.1605	0.0723	0	0.0351	0.0129	0.0603	0	0	0.0195	0.1069	0.0388	0	0	0	0.0143	0.008
ST3GAL3	2272	ES	12	9	13	0	0.9275	0.3757	0.089	0.0533	0.195	0.1156	null	0.0747	0.2861	0.2495	0.1754	0.1839	null	0	0	0.0477	0.0961	0	0.2105	0.1435	0.0281	0.119	0.056	0.0276	0.0964	0	null	0	0.1534	0.1181	0	0.1839	0.2296	0.1779	0	0.1425	0.3254	0.194	0.265	0.2342	0.0504	0.0274	0.0978
ST3GAL3	2273	ES	10	9	13	0	0.9482	0.4885	0.1094	0.094	0.2558	0.0795	null	0.1427	0.0476	0.4125	0.1835	0.2724	null	0	0.2166	0.245	0.0476	0.1092	0.0663	0.1049	0.0259	0.2983	0.0663	0.0714	0.092	0.0777	null	0.101	0.3358	0.0817	0.0697	0.1383	0.2193	0.0263	0.1049	0.1405	0.3737	0.2796	0.31	0.2521	0.1746	0.1215	0.0849
ST3GAL3	2296	ES	9	6	13	0	0.9585	0.1111	0.0152	1	1	1	1	1	1	1	1	1	null	1	1	1	1	1	1	1	1	0.9536	1	1	1	1	null	1	1	1	1	1	1	1	1	1	1	1	1	1	1	0.9537	1
ST3GAL3	2297	ES	7.1:7.2:8	6	9	0	0.9171	0.1829	0.0308	0	0	0	null	0	0	0	0	0	null	0	0	0.0143	0	0	0	0.0452	0.0104	0.0164	0.0055	0	0	0.0196	null	0.0088	0	0	0.1485	0.0042	0.0059	0.0449	0.0088	0	0	0.0021	0	0	0.0343	0	0.002
ST3GAL3	2298	ES	7.2:8	6	9	0	0.8964	0.0749	0.0111	0	0	0	null	0	0	0	0	0	null	0	0	0	0	0	0	0	0	0.0217	0.0071	0	0	0.0274	null	0.0114	0	0	0	0.0054	0.0076	0	0.0114	0	0	0.0028	0	0	0.044	0	0.0026
ST3GAL3	2299	ES	7.1:7.2	6	9	0	0.9275	0.6514	0.1056	0.1046	0.226	0.3717	null	0.0854	0.0128	0.2685	0	0.0176	null	0.1893	0.3184	0.0208	0.091	0.1893	0.1893	0.206	0.1157	0.0521	0.2437	0.1124	0.1491	0.3088	null	0.3184	0.3061	0.1668	0.1452	0.1095	0.2425	0.0643	0.2221	0.2413	0.3061	0.0695	0.1452	0.1199	0.1347	0.2802	0.0824
ST3GAL3	2300	ES	7.2	6	9	0	0.8964	0.0446	0.0055	0	0	0	null	0	0.0191	0	0	0.0262	null	0	0	0	0	0	0	0	0	0	0	0	0	0	null	0	0	0	0	0	0	0	0	0	0	0	0	0	0	0	0
ST3GAL3	2302	ES	5.1:5.2	4	6	0	0.8912	0.3766	0.0603	0	0.0091	0.0637	0	0	0	0.1644	0.1044	0	null	null	0	0.2225	0.0283	0	0.1029	0	0.001	0.0862	0	0.0159	0	0.0463	null	0	0.0523	0	0	0.0534	0.0916	0	0.0355	0.0187	0.0551	0.0164	0.0654	0.0338	0	0	0.0084
ST3GAL3	2303	ES	5.1	4	6	0	0.886	0.3463	0.0528	0	0.0092	0.0643	0	0.1415	0	0.1658	0.1053	0.1238	null	0.3463	0.1749	0	0	0.0411	0.0372	0.1053	0.0011	0	0.1053	0.016	0.0282	0.0468	null	0	0.0528	0.1014	0.0754	0	0	0.0767	0	0.0189	0.0556	0.0165	0	0.0341	0	0.112	0.0084
ST3GAL3	2464	ES	4:6:9	3.1	13	0	0.9482	0	0	1	1	1	1	1	1	1	1	1	null	1	1	1	1	1	1	1	1	1	1	1	1	1	null	1	1	1	1	1	1	1	1	1	1	1	1	1	1	1	1
ST3GAL3	2480	ES	4	3.1	6	0	0.9223	0.4189	0.0887	1	0.9528	1	0.8916	1	0.835	0.7172	0.7363	0.7331	null	null	1	0.9373	0.9427	0.9713	0.9143	0.844	0.8929	0.8853	0.9229	0.7779	0.9267	0.8574	null	0.9581	1	0.82	0.6396	0.841	0.9231	0.757	0.9326	0.8899	0.9502	0.8526	0.5811	0.8818	1	0.9191	0.8968
ST3GAL3	2482	AD	3.2	3.1	4	0	0.829	0.5325	0.1085	0.1855	0	null	null	0.2216	0.0806	0.1378	0.1246	null	null	null	0.202	0	0	0.0979	0.4646	0.1665	0.0745	0.1537	0.1444	0.0243	0.1444	0.2883	null	0.0232	0.0218	0.1132	0.1783	0.0232	0.1813	0.4646	0	0.1639	0.1189	0.1103	0.1596	0.1123	0.1444	0.017	0.1634
ARTN	2483	AP	4.1	null	null	0	0.8601	0.9199	0.189	0.8493	0.6065	0.8767	0.7342	null	null	0.1455	0.3001	0.1658	null	0.3593	null	0.4505	0.6102	0.5186	0.3808	0.4079	0	0.3108	0.3884	0.3556	0.1653	0.2534	0	null	0.4885	0.3423	0.5275	0.2783	0.5034	0.4307	0.092	0.6467	0.4151	0.4886	null	0.3741	0.1186	0.4672	0.3534
ARTN	2485	AP	3.1	null	null	0	0.8601	0.8118	0.144	0.052	0.1454	0.0509	0.1927	null	null	0.6416	0.3861	0.4875	null	0.4528	null	0	0.1346	0.206	0.1895	0.3374	0.1233	0.2794	0.2427	0.3379	0.5467	0.5065	0.6279	null	0.2287	0.1836	0.2991	0.358	0.2074	0.258	0.8118	0.1479	0.2741	0.2603	null	0.2789	0.2615	0.1405	0
ARTN	2486	AP	1	null	null	0	0.8601	1	0.1436	0.0987	0.2481	0.0724	0.0731	null	null	0.2129	0.3138	0.3467	null	0.1878	null	0.5495	0.2552	0.2755	0.4297	0.2547	0.8767	0.4098	0.3689	0.3065	0.288	0.2401	0.3721	null	0.2828	0.474	0.1733	0.3637	0.2892	0.3113	0.0962	0.2054	0.3108	0.2511	null	0.347	0.6199	0.3923	0.6466
IPO13	2491	AP	16.1	null	null	0	1	0.283	0.0474	0.0456	0.1691	0.0349	0.0961	0.0095	0.0782	0.1329	0.1292	0.0481	0.0996	0.092	0.089	0.0672	0.0208	0.0816	0.045	0.11	0.0078	0.0286	0.0598	0.0521	0.0501	0.1433	0.288	0.1577	0.0372	0.0269	0.1197	0.1409	0.0389	0.0478	0.0478	0.1054	0.0944	0.0948	0.0202	0.052	0.0389	0.0179	0.0209
IPO13	2492	AP	1	null	null	0	1	0.283	0.0474	0.9544	0.8309	0.9651	0.9039	0.9905	0.9218	0.8671	0.8708	0.9519	0.9004	0.908	0.911	0.9328	0.9792	0.9184	0.955	0.89	0.9922	0.9714	0.9402	0.9479	0.9499	0.8567	0.712	0.8423	0.9628	0.9731	0.8803	0.8591	0.9611	0.9522	0.9522	0.8946	0.9056	0.9052	0.9798	0.948	0.9611	0.9821	0.9791
DPH2	2496	ES	4	3.2	5	0	1	0.0283	0.0057	0.9962	1	0.9915	1	1	1	1	1	0.9908	0.9945	1	1	0.9846	0.978	1	0.9933	0.9954	1	1	1	1	0.996	1	1	1	0.9967	0.9942	1	0.9809	0.991	0.9833	1	0.9961	0.9775	1	0.9943	0.9979	0.9979	1	0.9836
DPH2	2497	ES	3.1:3.2	2.1	4	0	0.9793	0.6867	0.1198	1	1	1	1	0.8782	0.9317	1	0.9438	0.9693	0.9454	1	1	null	null	0.9122	0.8887	0.8888	1	0.9063	0.3381	0.8653	1	0.9002	0.8862	0.8228	0.8979	1	1	0.9185	0.8303	1	1	0.8755	0.793	0.7477	1	0.7781	0.9039	1	0.9191
DPH2	2498	ES	2.2:3.2	2.1	4	0	0.9171	0.5902	0.1321	1	1	1	1	0.797	0.9493	1	null	0.9654	0.9341	1	1	null	1	0.9186	0.7978	0.8662	1	0.8281	0.4098	0.8115	1	0.9591	0.674	null	0.8276	1	1	0.8385	0.7588	1	1	0.9049	0.7702	0.8334	1	0.7393	0.8687	null	0.9144
DPH2	2499	ES	3.2	2.1	4	0	1	0.214	0.022	1	1	1	1	0.9863	0.9908	1	0.9925	0.9965	0.9883	1	1	1	1	0.9898	0.9905	0.9706	1	0.9904	0.937	0.9813	1	0.988	0.786	0.9192	0.9888	1	1	0.989	0.9691	1	1	0.9902	0.9687	0.9738	1	0.9787	0.9945	1	0.992
DPH2	2500	AA	3.1	2.1	3.2	0	1	0.6956	0.0759	0.0319	0.1898	0.0771	0.1762	0.0964	0.1185	0.1495	0.1181	0.1065	0.1853	0.1645	0.0992	0	0.029	0.1018	0.0758	0.2036	0.0778	0.0913	0.035	0.1169	0.1373	0.1049	0.6956	0.3126	0.0971	0.0458	0.1591	0.1191	0.1427	0.0948	0.1152	0.0689	0.1157	0.079	0.0489	0.0747	0.0524	0.0886	0.0901
DPH2	2501	AD	2.2	2.1	3.2	0	1	0.3889	0.0641	0.0737	0.1416	0.0165	0.103	0.0569	0.1606	0.0976	0	0.0988	0.1664	0.0924	0.0578	0	0.1529	0.1133	0.0407	0.1765	0.0636	0.0497	0.0486	0.0852	0.0625	0.2414	0.3889	0	0.058	0.033	0.0613	0.0613	0.1004	0.0206	0.0683	0.0944	0.1059	0.1318	0.0364	0.0634	0.039	0.0114	0.0889
DPH2	2502	AD	1.3	1.2	2.1	0	1	0.0207	0.0022	1	1	1	1	1	1	1	1	1	1	1	1	1	1	1	1	1	1	1	1	1	1	1	1	1	1	1	1	1	1	1	1	1	1	1	1	1	1	0.992	1
DPH2	2503	AD	1.2:1.3	1.1	2.1	0	1	0.2311	0.0382	0.9608	0.843	0.9593	0.9715	0.96	0.9395	0.942	0.8985	0.9661	0.8526	0.9439	0.8835	1	0.8842	0.9535	0.9158	0.8776	0.9178	0.9271	0.9322	0.8912	0.9274	0.9133	0.955	0.9375	0.9218	0.9243	1	0.8952	0.9265	0.9042	0.8849	0.9264	0.8615	0.9111	0.9398	0.9136	0.9536	0.8928	1
ATP6V0B	2505	AP	1.1	null	null	0	1	0.1793	0.0213	0.9903	0.9647	0.9723	0.9932	0.9794	0.9569	0.9579	0.9618	0.9877	0.9696	0.9485	0.9713	0.992	0.9935	0.9815	0.9946	0.9518	0.979	1	0.9944	0.9699	0.9668	0.9807	0.8207	0.9802	0.9951	0.9957	0.9786	0.9814	0.9898	0.993	0.9859	0.9677	0.945	0.9702	0.9932	0.9853	0.9949	0.9856	0.9793
ATP6V0B	2506	AP	3.1	null	null	0	1	0.1793	0.0213	0.0097	0.0353	0.0277	0.0068	0.0206	0.0431	0.0421	0.0382	0.0123	0.0304	0.0515	0.0287	0.008	0.0065	0.0185	0.0054	0.0482	0.021	0	0.0056	0.0301	0.0332	0.0193	0.1793	0.0198	0.0049	0.0043	0.0214	0.0186	0.0102	0.007	0.0141	0.0323	0.055	0.0298	0.0068	0.0147	0.0051	0.0144	0.0207
ATP6V0B	2509	RI	7.2	7.1	7.3	0	1	0.1176	0.0228	0.0788	0.066	0.0576	0.0406	0.0518	0.0775	0.0473	0.0496	0.0703	0.0597	0.0667	0.0657	0.0273	0.0395	0.0339	0.0257	0.055	0.0304	0.0248	0.0154	0.058	0.0551	0.0394	0.0987	0.0815	0.0337	0.0294	0.0214	0.0572	0.0387	0.0365	0.0317	0.05	0.0257	0.0486	0.0275	0.0533	0.0544	0.0497	0.0306
ATP6V0B	2510	ES	2.1:2.2	1.1	3.2	0	1	0.6902	0.1237	0.1939	0.3814	0.3726	0.2089	0.2846	0.375	0.3613	0.4306	0.4694	0.2249	0.3433	0.1572	0.1526	0.2416	0.1292	0.2239	0.2798	0.0415	0.2593	0.139	0.3126	0.4294	0.3112	0.5594	0.3674	0.2539	0.1883	0.163	0.4769	0.1428	0.1493	0.1086	0.1915	0.4321	0.2578	0.2511	0.1289	0.3395	0.1927	0.1231
ATP6V0B	2511	ES	2.2	1.1	3.2	0	1	0.2454	0.0357	0.9417	0.9366	0.9542	0.9535	0.9383	0.9373	0.9237	0.9507	0.9589	0.9329	0.9479	0.9125	0.9361	0.9421	0.8626	0.9494	0.8861	0.7387	0.9472	0.9435	0.9035	0.9629	0.9386	0.925	0.9306	0.9214	0.9306	0.9517	0.9672	0.9323	0.8824	0.9112	0.8452	0.9318	0.9059	0.9631	0.8707	0.9507	0.9339	0.9155
ATP6V0B	2512	AD	1.2	1.1	3.2	0	1	0.5238	0.1063	0.1803	0	0	0.1102	0	0.2648	0.1882	0.2843	0.166	0.041	0.0665	0.101	0.0222	0.1227	0.1165	0.1413	0.0865	0.0104	0.0851	0	0.0954	0.1657	0.2524	0	0.1407	0.091	0.1483	0.0586	0.3855	0.0898	0.1717	0.0774	0.14	0.1846	0.0301	0.1493	0.0748	0.316	0.1549	0
ATP6V0B	2513	AA	2.1	1.1	2.2	0	1	0.1525	0.0198	0.0156	0.0418	0.0291	0.0135	0.0273	0.0402	0.0471	0.0399	0.0383	0.0214	0.0308	0.0185	0.0127	0.0199	0.0233	0.0155	0.0488	0.016	0.0215	0.0104	0.0498	0.0287	0.0306	0.0979	0.0446	0.0297	0.0176	0.0102	0.0317	0.0126	0.0243	0.0119	0.0428	0.0556	0.0371	0.0131	0.0222	0.0265	0.017	0.0133
B4GALT2	2514	AP	2.1	null	null	0	1	0.6281	0.0844	0.2542	0.2158	0.2273	0.2177	0.1879	0.139	0.1348	0.1771	0.2185	0.2608	0	0.2551	0.1381	0	0.2071	0.0719	0.1181	0	0.0825	0.1899	0.1052	0.0904	0.0558	0.4333	0.2671	0.1398	0.1921	0.1095	0.1058	0.1651	0.1611	0.0154	0.1385	0.1147	0.265	0.2298	0.2111	0.1956	0.2111	0.1456
B4GALT2	2515	AP	1	null	null	0	1	0.6281	0.0844	0.7458	0.7842	0.7727	0.7823	0.8121	0.861	0.8652	0.8229	0.7815	0.7392	1	0.7449	0.8619	1	0.7929	0.9281	0.8819	1	0.9175	0.8101	0.8948	0.9096	0.9442	0.5667	0.7329	0.8602	0.8079	0.8905	0.8942	0.8349	0.8389	0.9846	0.8615	0.8853	0.735	0.7702	0.7889	0.8044	0.7889	0.8544
B4GALT2	2516	AA	4.1	3	4.2	0	1	0.0078	0.0011	1	0.9928	1	1	1	1	1	1	1	1	1	1	1	1	0.9986	1	0.9975	1	1	1	1	1	1	1	1	1	1	1	1	1	0.9984	1	0.9974	1	1	1	0.9975	1	1	1
B4GALT2	2517	AD	2.2	2.1	3	0	1	0.3922	0.0974	0.9231	0.9275	0.7633	0.7581	0.6809	1	1	0.9296	0.8416	0.8907	1	0.9565	1	1	0.9077	1	1	1	0.6078	0.902	0.8707	1	1	1	1	0.9645	0.6505	1	1	1	0.7558	1	0.9031	0.8416	0.8964	0.7677	0.9472	0.9353	0.822	0.797
CCDC24	2518	AP	2	null	null	0	0.8394	0.5705	0.1159	0.4314	0.6428	0.2675	0.5477	0.3525	null	null	0.2324	0.2843	0.1956	null	0.2011	0.466	null	0.4178	null	0.3654	0.2875	0.2349	null	0.3738	0.2059	0.4556	0.2875	0.5254	null	0.2824	null	0.5061	0.2336	0.3097	0.3805	0.2964	0.4258	0.4381	0.2719	0.3138	0.2824	0.3167	0.5578
CCDC24	2519	AP	3.1	null	null	0	0.8394	0.6222	0.1498	0.4278	0.2343	0.5572	0.2662	0.4798	null	null	0.4518	0.4523	0.6847	null	0.44	0.534	null	0.3427	null	0.3552	0.4193	0.6852	null	0.1817	0.4389	0.2658	0.4193	0.1532	null	0.6079	null	0.4542	0.5679	0.6452	0.5549	0.6333	0.4657	0.3833	0.347	0.5085	0.4708	0.5542	0.4067
CCDC24	2520	AP	1	null	null	0	0.8394	0.8202	0.1639	0.1407	0.1229	0.1753	0.1861	0.1677	null	null	0.3158	0.2635	0.1197	null	0.3588	0	null	0.2396	null	0.2794	0.2931	0.0798	null	0.4445	0.3552	0.2787	0.2931	0.3214	null	0.1097	null	0.0397	0.1985	0.0451	0.0646	0.0703	0.1085	0.1786	0.3811	0.1777	0.2468	0.1291	0.0355
CCDC24	2523	AA	8.1	7.3	8.2	0	0.9948	0.2271	0.0427	0.896	0.9216	0.9095	0.9674	0.9123	0.9597	0.964	0.9173	0.9298	0.8925	0.8935	0.9103	0.9205	null	0.9132	0.7729	0.9704	0.7885	0.9256	0.7918	0.8719	0.909	0.8794	0.8394	0.9359	0.9652	0.9084	0.9698	0.9772	1	0.9068	0.8408	0.9321	0.9034	0.8794	0.8603	0.9134	0.9039	0.9068	0.9039
CCDC24	2524	RI	7.2	7.1	7.3	0	1	0.3632	0.0768	0.1095	0.2903	0.0799	0.1566	0.0447	0.0612	0.1001	0.1906	0.151	0.142	0.1502	0.1558	0.0734	0.3073	0.0601	0.2136	0.1263	0.1055	0.0181	0.0698	0.2837	0.0562	0.2219	0.2755	0.2853	0.1024	0.0462	0.0868	0.0839	0.0945	0.1676	0.0463	0.0681	0.1172	0.1248	0.0299	0.128	0.0971	0.1333	0.0215
CCDC24	2525	RI	6.3	6.2	6.4	0	1	0.4978	0.09	0.0686	0.2955	0.1363	0.108	0.0872	0.1051	0.2718	0.2823	0.14	0.2383	0.2005	0.1595	0.1244	0.4794	0.0745	0.1376	0.2	0.0741	0.0535	0.1135	0.2817	0.1523	0.183	0.3093	0.1519	0.1793	0.0899	0.229	0.217	0.1217	0.1246	0.0673	0.1281	0.212	0.1825	0.0829	0.0806	0.1391	0.0683	0.0648
[truncated: 48,884 more rows]
[truncated: 153 more columns]
